# Supplementary material for: Elemental concentration and spatial distribution of wild edible fruits and implications for dietary mineral intake in Ethiopia
Source: Sci Rep. 2025 Nov 27;15:42307. doi: 10.1038/s41598-025-26400-7 (PMC12661052; doi:10.1038/s41598-025-26400-7)
Supplement: Supplementary file 6 — Supplementary Material 6 [file 41598_2025_26400_MOESM6_ESM.zip]

Archive with 950 entries (948 files):
- Supplementary file 1/
- Supplementary file 1/Carissa_spinarum.asc
- Supplementary file 1/Carissa_spinarum.html
- Supplementary file 1/Carissa_spinarum.lambdas
- Supplementary file 1/Carissa_spinarumResults.csv
- Supplementary file 1/Carissa_spinarum_explain.bat
- Supplementary file 1/Carissa_spinarum_omission.csv
- Supplementary file 1/Carissa_spinarum_sampleAverages.csv
- Supplementary file 1/Carissa_spinarum_samplePredictions.csv
- Supplementary file 1/Cordia_africana.asc
- Supplementary file 1/Cordia_africana.html
- Supplementary file 1/Cordia_africana.lambdas
- Supplementary file 1/Cordia_africanaResults.csv
- Supplementary file 1/Cordia_africana_explain.bat
- Supplementary file 1/Cordia_africana_omission.csv
- Supplementary file 1/Cordia_africana_sampleAverages.csv
- Supplementary file 1/Cordia_africana_samplePredictions.csv
- Supplementary file 1/Dovyalis_caffra.asc
- Supplementary file 1/Dovyalis_caffra.html
- Supplementary file 1/Dovyalis_caffra.lambdas
- Supplementary file 1/Dovyalis_caffraResults.csv
- Supplementary file 1/Dovyalis_caffra_explain.bat
- Supplementary file 1/Dovyalis_caffra_omission.csv
- Supplementary file 1/Dovyalis_caffra_sampleAverages.csv
- Supplementary file 1/Dovyalis_caffra_samplePredictions.csv
- Supplementary file 1/Ficus_sur.asc
- Supplementary file 1/Ficus_sur.html
- Supplementary file 1/Ficus_sur.lambdas
- Supplementary file 1/Ficus_surResults.csv
- Supplementary file 1/Ficus_sur_explain.bat
- Supplementary file 1/Ficus_sur_omission.csv
- Supplementary file 1/Ficus_sur_sampleAverages.csv
- Supplementary file 1/Ficus_sur_samplePredictions.csv
- Supplementary file 1/Ficus_sycomorus.asc
- Supplementary file 1/Ficus_sycomorus.html
- Supplementary file 1/Ficus_sycomorus.lambdas
- Supplementary file 1/Ficus_sycomorusResults.csv
- Supplementary file 1/Ficus_sycomorus_explain.bat
- Supplementary file 1/Ficus_sycomorus_omission.csv
- Supplementary file 1/Ficus_sycomorus_sampleAverages.csv
- Supplementary file 1/Ficus_sycomorus_samplePredictions.csv
- Supplementary file 1/maxent.log
- Supplementary file 1/maxentResults.csv
- Supplementary file 1/Mimusops_kummel.asc
- Supplementary file 1/Mimusops_kummel.html
- Supplementary file 1/Mimusops_kummel.lambdas
- Supplementary file 1/Mimusops_kummelResults.csv
- Supplementary file 1/Mimusops_kummel_explain.bat
- Supplementary file 1/Mimusops_kummel_omission.csv
- Supplementary file 1/Mimusops_kummel_sampleAverages.csv
- Supplementary file 1/Mimusops_kummel_samplePredictions.csv
- Supplementary file 1/Physalis_peruviana.asc
- Supplementary file 1/Physalis_peruviana.html
- Supplementary file 1/Physalis_peruviana.lambdas
- Supplementary file 1/Physalis_peruvianaResults.csv
- Supplementary file 1/Physalis_peruviana_explain.bat
- Supplementary file 1/Physalis_peruviana_omission.csv
- Supplementary file 1/Physalis_peruviana_sampleAverages.csv
- Supplementary file 1/Physalis_peruviana_samplePredictions.csv
- Supplementary file 1/plots/
- Supplementary file 1/plots/Carissa_spinarum.png
- Supplementary file 1/plots/Carissa_spinarum_Elev.png
- Supplementary file 1/plots/Carissa_spinarum_Elev_only.png
- Supplementary file 1/plots/Carissa_spinarum_Elev_only_thumb.png
- Supplementary file 1/plots/Carissa_spinarum_Elev_thumb.png
- Supplementary file 1/plots/Carissa_spinarum_EVI.png
- Supplementary file 1/plots/Carissa_spinarum_EVI_only.png
- Supplementary file 1/plots/Carissa_spinarum_EVI_only_thumb.png
- Supplementary file 1/plots/Carissa_spinarum_EVI_thumb.png
- Supplementary file 1/plots/Carissa_spinarum_GPP.png
- Supplementary file 1/plots/Carissa_spinarum_GPP_only.png
- Supplementary file 1/plots/Carissa_spinarum_GPP_only_thumb.png
- Supplementary file 1/plots/Carissa_spinarum_GPP_thumb.png
- Supplementary file 1/plots/Carissa_spinarum_jacknife.png
- Supplementary file 1/plots/Carissa_spinarum_jacknife_auc.png
- Supplementary file 1/plots/Carissa_spinarum_jacknife_test.png
- Supplementary file 1/plots/Carissa_spinarum_LC.png
- Supplementary file 1/plots/Carissa_spinarum_LC_only.png
- Supplementary file 1/plots/Carissa_spinarum_LC_only_thumb.png
- Supplementary file 1/plots/Carissa_spinarum_LC_thumb.png
- Supplementary file 1/plots/Carissa_spinarum_N_100-200.png
- Supplementary file 1/plots/Carissa_spinarum_N_100-200_only.png
- Supplementary file 1/plots/Carissa_spinarum_N_100-200_only_thumb.png
- Supplementary file 1/plots/Carissa_spinarum_N_100-200_thumb.png
- Supplementary file 1/plots/Carissa_spinarum_N_15-30.png
- Supplementary file 1/plots/Carissa_spinarum_N_15-30_only.png
- Supplementary file 1/plots/Carissa_spinarum_N_15-30_only_thumb.png
- Supplementary file 1/plots/Carissa_spinarum_N_15-30_thumb.png
- Supplementary file 1/plots/Carissa_spinarum_N_30-60.png
- Supplementary file 1/plots/Carissa_spinarum_N_30-60_only.png
- Supplementary file 1/plots/Carissa_spinarum_N_30-60_only_thumb.png
- Supplementary file 1/plots/Carissa_spinarum_N_30-60_thumb.png
- Supplementary file 1/plots/Carissa_spinarum_N_60-100.png
- Supplementary file 1/plots/Carissa_spinarum_N_60-100_only.png
- Supplementary file 1/plots/Carissa_spinarum_N_60-100_only_thumb.png
- Supplementary file 1/plots/Carissa_spinarum_N_60-100_thumb.png
- Supplementary file 1/plots/Carissa_spinarum_omission.png
- Supplementary file 1/plots/Carissa_spinarum_Ptn.png
- Supplementary file 1/plots/Carissa_spinarum_Ptn_Dry.png
- Supplementary file 1/plots/Carissa_spinarum_Ptn_Dry_only.png
- Supplementary file 1/plots/Carissa_spinarum_Ptn_Dry_only_thumb.png
- Supplementary file 1/plots/Carissa_spinarum_Ptn_Dry_thumb.png
- Supplementary file 1/plots/Carissa_spinarum_Ptn_only.png
- Supplementary file 1/plots/Carissa_spinarum_Ptn_only_thumb.png
- Supplementary file 1/plots/Carissa_spinarum_Ptn_SN.png
- Supplementary file 1/plots/Carissa_spinarum_Ptn_SN_only.png
- Supplementary file 1/plots/Carissa_spinarum_Ptn_SN_only_thumb.png
- Supplementary file 1/plots/Carissa_spinarum_Ptn_SN_thumb.png
- Supplementary file 1/plots/Carissa_spinarum_Ptn_thumb.png
- Supplementary file 1/plots/Carissa_spinarum_Ptn_Warm.png
- Supplementary file 1/plots/Carissa_spinarum_Ptn_Warm_only.png
- Supplementary file 1/plots/Carissa_spinarum_Ptn_Warm_only_thumb.png
- Supplementary file 1/plots/Carissa_spinarum_Ptn_Warm_thumb.png
- Supplementary file 1/plots/Carissa_spinarum_roc.png
- Supplementary file 1/plots/Carissa_spinarum_SoC_100-200.png
- Supplementary file 1/plots/Carissa_spinarum_SoC_100-200_only.png
- Supplementary file 1/plots/Carissa_spinarum_SoC_100-200_only_thumb.png
- Supplementary file 1/plots/Carissa_spinarum_SoC_100-200_thumb.png
- Supplementary file 1/plots/Carissa_spinarum_SoC_15-30.png
- Supplementary file 1/plots/Carissa_spinarum_SoC_15-30_only.png
- Supplementary file 1/plots/Carissa_spinarum_SoC_15-30_only_thumb.png
- Supplementary file 1/plots/Carissa_spinarum_SoC_15-30_thumb.png
- Supplementary file 1/plots/Carissa_spinarum_SoC_30-60.png
- Supplementary file 1/plots/Carissa_spinarum_SoC_30-60_only.png
- Supplementary file 1/plots/Carissa_spinarum_SoC_30-60_only_thumb.png
- Supplementary file 1/plots/Carissa_spinarum_SoC_30-60_thumb.png
- Supplementary file 1/plots/Carissa_spinarum_SoC_60-100.png
- Supplementary file 1/plots/Carissa_spinarum_SoC_60-100_only.png
- Supplementary file 1/plots/Carissa_spinarum_SoC_60-100_only_thumb.png
- Supplementary file 1/plots/Carissa_spinarum_SoC_60-100_thumb.png
- Supplementary file 1/plots/Carissa_spinarum_Temp.png
- Supplementary file 1/plots/Carissa_spinarum_Temp_only.png
- Supplementary file 1/plots/Carissa_spinarum_Temp_only_thumb.png
- Supplementary file 1/plots/Carissa_spinarum_Temp_thumb.png
- Supplementary file 1/plots/Carissa_spinarum_VCF.png
- Supplementary file 1/plots/Carissa_spinarum_VCF_only.png
- Supplementary file 1/plots/Carissa_spinarum_VCF_only_thumb.png
- Supplementary file 1/plots/Carissa_spinarum_VCF_thumb.png
- Supplementary file 1/plots/Cordia_africana.png
- Supplementary file 1/plots/Cordia_africana_Elev.png
- Supplementary file 1/plots/Cordia_africana_Elev_only.png
- Supplementary file 1/plots/Cordia_africana_Elev_only_thumb.png
- Supplementary file 1/plots/Cordia_africana_Elev_thumb.png
- Supplementary file 1/plots/Cordia_africana_EVI.png
- Supplementary file 1/plots/Cordia_africana_EVI_only.png
- Supplementary file 1/plots/Cordia_africana_EVI_only_thumb.png
- Supplementary file 1/plots/Cordia_africana_EVI_thumb.png
- Supplementary file 1/plots/Cordia_africana_GPP.png
- Supplementary file 1/plots/Cordia_africana_GPP_only.png
- Supplementary file 1/plots/Cordia_africana_GPP_only_thumb.png
- Supplementary file 1/plots/Cordia_africana_GPP_thumb.png
- Supplementary file 1/plots/Cordia_africana_jacknife.png
- Supplementary file 1/plots/Cordia_africana_jacknife_auc.png
- Supplementary file 1/plots/Cordia_africana_jacknife_test.png
- Supplementary file 1/plots/Cordia_africana_LC.png
- Supplementary file 1/plots/Cordia_africana_LC_only.png
- Supplementary file 1/plots/Cordia_africana_LC_only_thumb.png
- Supplementary file 1/plots/Cordia_africana_LC_thumb.png
- Supplementary file 1/plots/Cordia_africana_N_100-200.png
- Supplementary file 1/plots/Cordia_africana_N_100-200_only.png
- Supplementary file 1/plots/Cordia_africana_N_100-200_only_thumb.png
- Supplementary file 1/plots/Cordia_africana_N_100-200_thumb.png
- Supplementary file 1/plots/Cordia_africana_N_15-30.png
- Supplementary file 1/plots/Cordia_africana_N_15-30_only.png
- Supplementary file 1/plots/Cordia_africana_N_15-30_only_thumb.png
- Supplementary file 1/plots/Cordia_africana_N_15-30_thumb.png
- Supplementary file 1/plots/Cordia_africana_N_30-60.png
- Supplementary file 1/plots/Cordia_africana_N_30-60_only.png
- Supplementary file 1/plots/Cordia_africana_N_30-60_only_thumb.png
- Supplementary file 1/plots/Cordia_africana_N_30-60_thumb.png
- Supplementary file 1/plots/Cordia_africana_N_60-100.png
- Supplementary file 1/plots/Cordia_africana_N_60-100_only.png
- Supplementary file 1/plots/Cordia_africana_N_60-100_only_thumb.png
- Supplementary file 1/plots/Cordia_africana_N_60-100_thumb.png
- Supplementary file 1/plots/Cordia_africana_omission.png
- Supplementary file 1/plots/Cordia_africana_Ptn.png
- Supplementary file 1/plots/Cordia_africana_Ptn_Dry.png
- Supplementary file 1/plots/Cordia_africana_Ptn_Dry_only.png
- Supplementary file 1/plots/Cordia_africana_Ptn_Dry_only_thumb.png
- Supplementary file 1/plots/Cordia_africana_Ptn_Dry_thumb.png
- Supplementary file 1/plots/Cordia_africana_Ptn_only.png
- Supplementary file 1/plots/Cordia_africana_Ptn_only_thumb.png
- Supplementary file 1/plots/Cordia_africana_Ptn_SN.png
- Supplementary file 1/plots/Cordia_africana_Ptn_SN_only.png
- Supplementary file 1/plots/Cordia_africana_Ptn_SN_only_thumb.png
- Supplementary file 1/plots/Cordia_africana_Ptn_SN_thumb.png
- Supplementary file 1/plots/Cordia_africana_Ptn_thumb.png
- Supplementary file 1/plots/Cordia_africana_Ptn_Warm.png
- Supplementary file 1/plots/Cordia_africana_Ptn_Warm_only.png
- Supplementary file 1/plots/Cordia_africana_Ptn_Warm_only_thumb.png
- Supplementary file 1/plots/Cordia_africana_Ptn_Warm_thumb.png
- Supplementary file 1/plots/Cordia_africana_roc.png
- Supplementary file 1/plots/Cordia_africana_SoC_100-200.png
- Supplementary file 1/plots/Cordia_africana_SoC_100-200_only.png
- Supplementary file 1/plots/Cordia_africana_SoC_100-200_only_thumb.png
- Supplementary file 1/plots/Cordia_africana_SoC_100-200_thumb.png
- Supplementary file 1/plots/Cordia_africana_SoC_15-30.png
- Supplementary file 1/plots/Cordia_africana_SoC_15-30_only.png
- Supplementary file 1/plots/Cordia_africana_SoC_15-30_only_thumb.png
- Supplementary file 1/plots/Cordia_africana_SoC_15-30_thumb.png
- Supplementary file 1/plots/Cordia_africana_SoC_30-60.png
- Supplementary file 1/plots/Cordia_africana_SoC_30-60_only.png
- Supplementary file 1/plots/Cordia_africana_SoC_30-60_only_thumb.png
- Supplementary file 1/plots/Cordia_africana_SoC_30-60_thumb.png
- Supplementary file 1/plots/Cordia_africana_SoC_60-100.png
- Supplementary file 1/plots/Cordia_africana_SoC_60-100_only.png
- Supplementary file 1/plots/Cordia_africana_SoC_60-100_only_thumb.png
- Supplementary file 1/plots/Cordia_africana_SoC_60-100_thumb.png
- Supplementary file 1/plots/Cordia_africana_Temp.png
- Supplementary file 1/plots/Cordia_africana_Temp_only.png
- Supplementary file 1/plots/Cordia_africana_Temp_only_thumb.png
- Supplementary file 1/plots/Cordia_africana_Temp_thumb.png
- Supplementary file 1/plots/Cordia_africana_VCF.png
- Supplementary file 1/plots/Cordia_africana_VCF_only.png
- Supplementary file 1/plots/Cordia_africana_VCF_only_thumb.png
- Supplementary file 1/plots/Cordia_africana_VCF_thumb.png
- Supplementary file 1/plots/Dovyalis_caffra.png
- Supplementary file 1/plots/Dovyalis_caffra_Elev.png
- Supplementary file 1/plots/Dovyalis_caffra_Elev_only.png
- Supplementary file 1/plots/Dovyalis_caffra_Elev_only_thumb.png
- Supplementary file 1/plots/Dovyalis_caffra_Elev_thumb.png
- Supplementary file 1/plots/Dovyalis_caffra_EVI.png
- Supplementary file 1/plots/Dovyalis_caffra_EVI_only.png
- Supplementary file 1/plots/Dovyalis_caffra_EVI_only_thumb.png
- Supplementary file 1/plots/Dovyalis_caffra_EVI_thumb.png
- Supplementary file 1/plots/Dovyalis_caffra_GPP.png
- Supplementary file 1/plots/Dovyalis_caffra_GPP_only.png
- Supplementary file 1/plots/Dovyalis_caffra_GPP_only_thumb.png
- Supplementary file 1/plots/Dovyalis_caffra_GPP_thumb.png
- Supplementary file 1/plots/Dovyalis_caffra_jacknife.png
- Supplementary file 1/plots/Dovyalis_caffra_jacknife_auc.png
- Supplementary file 1/plots/Dovyalis_caffra_jacknife_test.png
- Supplementary file 1/plots/Dovyalis_caffra_LC.png
- Supplementary file 1/plots/Dovyalis_caffra_LC_only.png
- Supplementary file 1/plots/Dovyalis_caffra_LC_only_thumb.png
- Supplementary file 1/plots/Dovyalis_caffra_LC_thumb.png
- Supplementary file 1/plots/Dovyalis_caffra_N_100-200.png
- Supplementary file 1/plots/Dovyalis_caffra_N_100-200_only.png
- Supplementary file 1/plots/Dovyalis_caffra_N_100-200_only_thumb.png
- Supplementary file 1/plots/Dovyalis_caffra_N_100-200_thumb.png
- Supplementary file 1/plots/Dovyalis_caffra_N_15-30.png
- Supplementary file 1/plots/Dovyalis_caffra_N_15-30_only.png
- Supplementary file 1/plots/Dovyalis_caffra_N_15-30_only_thumb.png
- Supplementary file 1/plots/Dovyalis_caffra_N_15-30_thumb.png
- Supplementary file 1/plots/Dovyalis_caffra_N_30-60.png
- Supplementary file 1/plots/Dovyalis_caffra_N_30-60_only.png
- Supplementary file 1/plots/Dovyalis_caffra_N_30-60_only_thumb.png
- Supplementary file 1/plots/Dovyalis_caffra_N_30-60_thumb.png
- Supplementary file 1/plots/Dovyalis_caffra_N_60-100.png
- Supplementary file 1/plots/Dovyalis_caffra_N_60-100_only.png
- Supplementary file 1/plots/Dovyalis_caffra_N_60-100_only_thumb.png
- Supplementary file 1/plots/Dovyalis_caffra_N_60-100_thumb.png
- Supplementary file 1/plots/Dovyalis_caffra_omission.png
- Supplementary file 1/plots/Dovyalis_caffra_Ptn.png
- Supplementary file 1/plots/Dovyalis_caffra_Ptn_Dry.png
- Supplementary file 1/plots/Dovyalis_caffra_Ptn_Dry_only.png
- Supplementary file 1/plots/Dovyalis_caffra_Ptn_Dry_only_thumb.png
- Supplementary file 1/plots/Dovyalis_caffra_Ptn_Dry_thumb.png
- Supplementary file 1/plots/Dovyalis_caffra_Ptn_only.png
- Supplementary file 1/plots/Dovyalis_caffra_Ptn_only_thumb.png
- Supplementary file 1/plots/Dovyalis_caffra_Ptn_SN.png
- Supplementary file 1/plots/Dovyalis_caffra_Ptn_SN_only.png
- Supplementary file 1/plots/Dovyalis_caffra_Ptn_SN_only_thumb.png
- Supplementary file 1/plots/Dovyalis_caffra_Ptn_SN_thumb.png
- Supplementary file 1/plots/Dovyalis_caffra_Ptn_thumb.png
- Supplementary file 1/plots/Dovyalis_caffra_Ptn_Warm.png
- Supplementary file 1/plots/Dovyalis_caffra_Ptn_Warm_only.png
- Supplementary file 1/plots/Dovyalis_caffra_Ptn_Warm_only_thumb.png
- Supplementary file 1/plots/Dovyalis_caffra_Ptn_Warm_thumb.png
- Supplementary file 1/plots/Dovyalis_caffra_roc.png
- Supplementary file 1/plots/Dovyalis_caffra_SoC_100-200.png
- Supplementary file 1/plots/Dovyalis_caffra_SoC_100-200_only.png
- Supplementary file 1/plots/Dovyalis_caffra_SoC_100-200_only_thumb.png
- Supplementary file 1/plots/Dovyalis_caffra_SoC_100-200_thumb.png
- Supplementary file 1/plots/Dovyalis_caffra_SoC_15-30.png
- Supplementary file 1/plots/Dovyalis_caffra_SoC_15-30_only.png
- Supplementary file 1/plots/Dovyalis_caffra_SoC_15-30_only_thumb.png
- Supplementary file 1/plots/Dovyalis_caffra_SoC_15-30_thumb.png
- Supplementary file 1/plots/Dovyalis_caffra_SoC_30-60.png
- Supplementary file 1/plots/Dovyalis_caffra_SoC_30-60_only.png
- Supplementary file 1/plots/Dovyalis_caffra_SoC_30-60_only_thumb.png
- Supplementary file 1/plots/Dovyalis_caffra_SoC_30-60_thumb.png
- Supplementary file 1/plots/Dovyalis_caffra_SoC_60-100.png
- Supplementary file 1/plots/Dovyalis_caffra_SoC_60-100_only.png
- Supplementary file 1/plots/Dovyalis_caffra_SoC_60-100_only_thumb.png
- Supplementary file 1/plots/Dovyalis_caffra_SoC_60-100_thumb.png
- Supplementary file 1/plots/Dovyalis_caffra_Temp.png
- Supplementary file 1/plots/Dovyalis_caffra_Temp_only.png
- Supplementary file 1/plots/Dovyalis_caffra_Temp_only_thumb.png
- Supplementary file 1/plots/Dovyalis_caffra_Temp_thumb.png
- Supplementary file 1/plots/Dovyalis_caffra_VCF.png
- Supplementary file 1/plots/Dovyalis_caffra_VCF_only.png
- Supplementary file 1/plots/Dovyalis_caffra_VCF_only_thumb.png
- Supplementary file 1/plots/Dovyalis_caffra_VCF_thumb.png
- Supplementary file 1/plots/Ficus_sur.png
- Supplementary file 1/plots/Ficus_sur_Elev.png
- Supplementary file 1/plots/Ficus_sur_Elev_only.png
- Supplementary file 1/plots/Ficus_sur_Elev_only_thumb.png
- Supplementary file 1/plots/Ficus_sur_Elev_thumb.png
- Supplementary file 1/plots/Ficus_sur_EVI.png
[truncated: 650 more entries]
