# Supplementary material for: Elemental concentration and spatial distribution of wild edible fruits and implications for dietary mineral intake in Ethiopia
Source: Sci Rep. 2025 Nov 27;15:42307. doi: 10.1038/s41598-025-26400-7 (PMC12661052; doi:10.1038/s41598-025-26400-7)
Supplement: Supplementary file 6 — Supplementary Material 6 [file 41598_2025_26400_MOESM6_ESM.zip › Supplementary file 1/Carissa_spinarum.asc]

ncols         1206
nrows         854
xllcorner     -152500.0
yllcorner     366999.9999999999
cellsize      1000.0
NODATA_value  -9999
2.80425E-4 3.87909E-4 1.92884E-4 1.44706E-4 2.6229E-4 2.42195E-4 3.95137E-4 2.41142E-4 3.502E-4 3.47633E-4 2.40017E-4 3.8036E-4 2.70398E-4 1.95789E-4 2.05136E-4 1.55223E-4 1.46389E-4 2.13262E-4 1.32611E-4 1.87801E-4 2.39776E-4 2.15255E-4 1.11106E-4 1.81273E-4 2.50923E-4 1.8468E-4 1.97953E-4 1.60843E-4 1.92475E-4 3.07951E-4 3.31016E-4 4.55644E-4 3.41624E-4 4.59149E-4 3.10667E-4 3.56397E-4 4.04619E-4 4.88514E-4 3.82282E-4 2.95075E-4 2.54177E-4 3.00725E-4 2.32842E-4 2.81345E-4 2.25896E-4 4.30501E-4 3.60446E-4 2.61955E-4 4.0687E-4 5.63166E-4 4.5464E-4 3.90473E-4 4.60003E-4 4.48664E-4 6.79444E-4 6.40093E-4 6.99153E-4 3.30007E-4 4.0935E-4 6.36408E-4 3.61034E-4 6.42329E-4 8.93006E-4 8.94557E-4 8.18629E-4 6.24883E-4 5.95124E-4 5.19068E-4 6.20905E-4 5.11042E-4 5.15356E-4 7.57793E-4 8.14322E-4 4.24963E-4 6.36667E-4 6.45924E-4 9.36428E-4 5.83716E-4 7.77838E-4 6.59592E-4 7.93397E-4 8.05926E-4 5.56609E-4 4.84066E-4 3.44645E-4 5.35624E-4 5.10358E-4 8.53146E-4 7.7586E-4 5.07228E-4 8.45809E-4 1.36607E-3 1.29011E-3 1.32394E-3 6.48776E-4 1.2857E-3 8.85741E-4 1.79284E-3 1.28038E-3 2.02564E-3 1.80255E-3 1.96434E-3 3.24404E-3 2.91726E-3 1.48003E-3 1.93823E-3 1.91627E-3 2.17068E-3 -9999 -9999 -9999 -9999 -9999 -9999 -9999 -9999 -9999 -9999 -9999 -9999 -9999 -9999 -9999 -9999 -9999 -9999 -9999 -9999 -9999 -9999 -9999 -9999 -9999 -9999 -9999 -9999 -9999 -9999 -9999 -9999 -9999 -9999 -9999 -9999 -9999 -9999 -9999 -9999 -9999 -9999 -9999 -9999 -9999 -9999 -9999 -9999 -9999 -9999 -9999 -9999 -9999 -9999 -9999 -9999 -9999 -9999 -9999 -9999 -9999 -9999 -9999 -9999 -9999 -9999 -9999 -9999 -9999 -9999 -9999 -9999 -9999 -9999 -9999 -9999 -9999 -9999 -9999 -9999 -9999 -9999 -9999 -9999 -9999 -9999 -9999 -9999 -9999 -9999 -9999 -9999 -9999 -9999 -9999 -9999 -9999 -9999 -9999 -9999 -9999 -9999 -9999 -9999 -9999 -9999 -9999 -9999 -9999 -9999 -9999 -9999 -9999 -9999 -9999 -9999 -9999 -9999 -9999 -9999 -9999 -9999 -9999 -9999 -9999 -9999 -9999 -9999 -9999 -9999 -9999 -9999 -9999 -9999 -9999 -9999 -9999 -9999 -9999 -9999 -9999 -9999 -9999 -9999 -9999 -9999 -9999 -9999 -9999 -9999 -9999 -9999 -9999 -9999 -9999 -9999 -9999 -9999 -9999 -9999 -9999 -9999 -9999 -9999 -9999 -9999 -9999 -9999 -9999 -9999 -9999 -9999 -9999 -9999 -9999 -9999 -9999 -9999 -9999 -9999 -9999 -9999 -9999 -9999 -9999 -9999 -9999 -9999 -9999 -9999 -9999 -9999 -9999 -9999 -9999 -9999 -9999 -9999 -9999 -9999 -9999 -9999 -9999 -9999 -9999 -9999 -9999 -9999 -9999 -9999 -9999 -9999 -9999 -9999 -9999 -9999 -9999 -9999 -9999 -9999 -9999 -9999 -9999 -9999 -9999 -9999 -9999 -9999 -9999 -9999 -9999 -9999 -9999 -9999 -9999 -9999 -9999 -9999 -9999 -9999 -9999 -9999 -9999 -9999 -9999 -9999 -9999 -9999 -9999 -9999 -9999 -9999 -9999 -9999 -9999 -9999 -9999 -9999 -9999 -9999 -9999 -9999 -9999 -9999 -9999 -9999 -9999 -9999 -9999 -9999 -9999 -9999 -9999 -9999 -9999 -9999 -9999 -9999 -9999 -9999 -9999 -9999 -9999 -9999 -9999 -9999 -9999 -9999 -9999 -9999 -9999 -9999 -9999 -9999 -9999 -9999 -9999 -9999 -9999 -9999 -9999 -9999 -9999 -9999 -9999 -9999 -9999 -9999 -9999 -9999 -9999 -9999 -9999 -9999 -9999 -9999 -9999 -9999 -9999 -9999 -9999 -9999 -9999 -9999 -9999 -9999 -9999 -9999 -9999 -9999 -9999 -9999 -9999 -9999 -9999 -9999 -9999 -9999 -9999 -9999 -9999 -9999 -9999 -9999 -9999 -9999 -9999 -9999 -9999 -9999 -9999 -9999 -9999 -9999 -9999 -9999 -9999 -9999 -9999 -9999 -9999 -9999 -9999 -9999 -9999 -9999 -9999 -9999 -9999 -9999 -9999 -9999 -9999 -9999 -9999 -9999 -9999 -9999 -9999 -9999 -9999 -9999 -9999 -9999 -9999 -9999 -9999 -9999 -9999 -9999 -9999 -9999 -9999 -9999 -9999 -9999 -9999 -9999 -9999 -9999 -9999 -9999 -9999 -9999 -9999 -9999 -9999 -9999 -9999 -9999 -9999 -9999 -9999 -9999 -9999 -9999 -9999 -9999 -9999 -9999 -9999 -9999 -9999 -9999 -9999 -9999 -9999 -9999 -9999 -9999 -9999 -9999 -9999 -9999 -9999 -9999 -9999 -9999 -9999 -9999 -9999 -9999 -9999 -9999 -9999 -9999 -9999 -9999 -9999 -9999 -9999 -9999 -9999 -9999 -9999 -9999 -9999 -9999 -9999 -9999 -9999 -9999 -9999 -9999 -9999 -9999 -9999 -9999 -9999 -9999 -9999 -9999 -9999 -9999 -9999 -9999 -9999 -9999 -9999 -9999 -9999 -9999 -9999 -9999 -9999 -9999 -9999 -9999 -9999 -9999 -9999 -9999 -9999 -9999 -9999 -9999 -9999 -9999 -9999 -9999 -9999 -9999 -9999 -9999 -9999 -9999 -9999 -9999 -9999 -9999 -9999 -9999 -9999 -9999 -9999 -9999 -9999 -9999 -9999 -9999 -9999 -9999 -9999 -9999 -9999 -9999 -9999 -9999 -9999 -9999 -9999 -9999 -9999 -9999 -9999 -9999 -9999 -9999 -9999 -9999 -9999 -9999 -9999 -9999 -9999 -9999 -9999 -9999 -9999 -9999 -9999 -9999 -9999 -9999 -9999 -9999 -9999 -9999 -9999 -9999 -9999 -9999 -9999 -9999 -9999 -9999 -9999 -9999 -9999 -9999 -9999 -9999 -9999 -9999 -9999 -9999 -9999 -9999 -9999 -9999 -9999 -9999 -9999 -9999 -9999 -9999 -9999 -9999 -9999 -9999 -9999 -9999 -9999 -9999 -9999 -9999 -9999 -9999 -9999 -9999 -9999 -9999 -9999 -9999 -9999 -9999 -9999 -9999 -9999 -9999 -9999 -9999 -9999 -9999 -9999 -9999 -9999 -9999 -9999 -9999 -9999 -9999 -9999 -9999 -9999 -9999 -9999 -9999 -9999 -9999 -9999 -9999 -9999 -9999 -9999 -9999 -9999 -9999 -9999 -9999 -9999 -9999 -9999 -9999 -9999 -9999 -9999 -9999 -9999 -9999 -9999 -9999 -9999 -9999 -9999 -9999 -9999 -9999 -9999 -9999 -9999 -9999 -9999 -9999 -9999 -9999 -9999 -9999 -9999 -9999 -9999 -9999 -9999 -9999 -9999 -9999 -9999 -9999 -9999 -9999 -9999 -9999 -9999 -9999 -9999 -9999 -9999 -9999 -9999 -9999 -9999 -9999 -9999 -9999 -9999 -9999 -9999 -9999 -9999 -9999 -9999 -9999 -9999 -9999 -9999 -9999 -9999 -9999 -9999 -9999 -9999 -9999 -9999 -9999 -9999 -9999 -9999 -9999 -9999 -9999 -9999 -9999 -9999 -9999 -9999 -9999 -9999 -9999 -9999 -9999 -9999 -9999 -9999 -9999 -9999 -9999 -9999 -9999 -9999 -9999 -9999 -9999 -9999 -9999 -9999 -9999 -9999 -9999 -9999 -9999 -9999 -9999 -9999 -9999 -9999 -9999 -9999 -9999 -9999 -9999 -9999 -9999 -9999 -9999 -9999 -9999 -9999 -9999 -9999 -9999 -9999 -9999 -9999 -9999 -9999 -9999 -9999 -9999 -9999 -9999 -9999 -9999 -9999 -9999 -9999 -9999 -9999 -9999 -9999 -9999 -9999 -9999 -9999 -9999 -9999 -9999 -9999 -9999 -9999 -9999 -9999 -9999 -9999 -9999 -9999 -9999 -9999 -9999 -9999 -9999 -9999 -9999 -9999 -9999 -9999 -9999 -9999 -9999 -9999 -9999 -9999 -9999 -9999 -9999 -9999 -9999 -9999 -9999 -9999 -9999 -9999 -9999 -9999 -9999 -9999 -9999 -9999 -9999 -9999 -9999 -9999 -9999 -9999 -9999 -9999 -9999 -9999 -9999 -9999 -9999 -9999 -9999 -9999 -9999 -9999 -9999 -9999 -9999 -9999 -9999 -9999 -9999 -9999 -9999 -9999 -9999 -9999 -9999 -9999 -9999 -9999 -9999 -9999 -9999 -9999 -9999 -9999 -9999 -9999 -9999 -9999 -9999 -9999 -9999 -9999 -9999 -9999 -9999 -9999 -9999 -9999 -9999 -9999 -9999 -9999 -9999 -9999 -9999 -9999 -9999 -9999 -9999 -9999 -9999 -9999 -9999 -9999 -9999 -9999 -9999 -9999 -9999 -9999 -9999 -9999 -9999 -9999 -9999 -9999 -9999 -9999 -9999 -9999 -9999 -9999 -9999 -9999 -9999 -9999 -9999 -9999 -9999 -9999 -9999 -9999 -9999 -9999 -9999 -9999 -9999 -9999 -9999 -9999 -9999 -9999 -9999 -9999 -9999 -9999 -9999 -9999 -9999 -9999 -9999 -9999 -9999 -9999 -9999 -9999 -9999 -9999 -9999 -9999 -9999 -9999 -9999 -9999 -9999 -9999 -9999 -9999 -9999 -9999 -9999 -9999 -9999 -9999 -9999 -9999 -9999 -9999 -9999 -9999 -9999 -9999 -9999 -9999 -9999 -9999 -9999 -9999 -9999 -9999 -9999 -9999 -9999 -9999 -9999 -9999 -9999 -9999 -9999 -9999 -9999 -9999 -9999 -9999 -9999 -9999 -9999 -9999 -9999 -9999 -9999 -9999 -9999 -9999 -9999 -9999 -9999 -9999 -9999 -9999 -9999 -9999 -9999 -9999 -9999 -9999 -9999 -9999 -9999 -9999 -9999 -9999 -9999 -9999 -9999 -9999 -9999 -9999 -9999 -9999 -9999 -9999 -9999 -9999 -9999 -9999 -9999 -9999 -9999 -9999 -9999 -9999 -9999 -9999 -9999 -9999 -9999 -9999 -9999 -9999 -9999 -9999 -9999 -9999 -9999 -9999 -9999 -9999 -9999 -9999 -9999 -9999 -9999 -9999 -9999 -9999 -9999 -9999 -9999 -9999 -9999 -9999 -9999 -9999 -9999 -9999 -9999 -9999 -9999 -9999 -9999 -9999 -9999 -9999 -9999
2.66283E-4 2.85571E-4 3.24971E-4 2.79191E-4 3.20876E-4 2.5689E-4 2.98732E-4 3.24233E-4 2.45073E-4 2.68741E-4 2.40484E-4 3.32587E-4 1.75455E-4 1.27917E-4 2.28588E-4 2.69596E-4 1.21455E-4 1.84406E-4 1.53785E-4 1.84245E-4 1.54562E-4 2.20312E-4 1.53694E-4 2.47151E-4 2.55709E-4 2.1017E-4 3.1102E-4 3.28576E-4 2.41003E-4 3.32104E-4 3.42191E-4 4.25445E-4 4.93988E-4 4.87715E-4 4.85615E-4 4.52577E-4 4.50784E-4 3.83015E-4 3.81972E-4 3.07633E-4 2.69451E-4 1.86522E-4 2.99234E-4 3.48504E-4 3.57785E-4 4.766E-4 2.48281E-4 3.30879E-4 4.00143E-4 6.3704E-4 9.60164E-4 5.94078E-4 2.42808E-4 3.96327E-4 2.80056E-4 4.33865E-4 3.8457E-4 3.28339E-4 5.27727E-4 5.53152E-4 6.41401E-4 5.11651E-4 5.70181E-4 5.36549E-4 5.48993E-4 5.37705E-4 7.13156E-4 4.54175E-4 6.11717E-4 5.78832E-4 3.93887E-4 9.57905E-4 9.0638E-4 4.48687E-4 5.46753E-4 5.69022E-4 9.92473E-4 8.18112E-4 5.30944E-4 7.25913E-4 6.85937E-4 6.64216E-4 5.83757E-4 3.46296E-4 6.4267E-4 3.3814E-4 5.06553E-4 1.46211E-3 7.97568E-4 5.86387E-4 1.09169E-3 1.52607E-3 1.83874E-3 1.05891E-3 7.00167E-4 1.15037E-3 2.9293E-3 2.18958E-3 1.47165E-3 2.7616E-3 2.14508E-3 1.72444E-3 3.02099E-3 2.59693E-3 2.04722E-3 2.43744E-3 1.27341E-3 2.59387E-3 3.15137E-3 2.63331E-3 1.86787E-3 2.76361E-3 3.58726E-3 3.61846E-3 3.57337E-3 4.8974E-3 4.29975E-3 5.263E-3 3.95006E-3 5.10085E-3 3.69826E-3 3.63591E-3 5.40973E-3 4.60058E-3 3.4378E-3 4.40698E-3 4.48747E-3 2.22598E-3 1.39797E-3 2.06928E-3 2.2622E-3 2.16012E-3 2.77575E-3 3.74836E-3 3.44793E-3 3.0153E-3 3.28603E-3 3.63152E-3 5.80554E-3 3.56087E-3 3.53898E-3 2.47684E-3 3.64366E-3 3.93563E-3 4.64401E-3 3.3582E-3 3.31972E-3 4.64294E-3 4.4689E-3 5.26315E-3 3.83702E-3 2.93229E-3 3.18249E-3 3.88233E-3 6.53474E-3 6.49868E-3 7.09484E-3 1.03947E-2 9.27426E-3 6.40131E-3 7.19635E-3 6.68294E-3 6.90971E-3 5.45916E-3 9.0644E-3 6.26592E-3 7.40443E-3 -9999 -9999 -9999 -9999 -9999 -9999 -9999 -9999 -9999 -9999 -9999 -9999 -9999 -9999 -9999 -9999 -9999 -9999 -9999 -9999 -9999 -9999 -9999 -9999 -9999 -9999 -9999 -9999 -9999 -9999 -9999 -9999 -9999 -9999 -9999 -9999 -9999 -9999 -9999 -9999 -9999 -9999 -9999 -9999 -9999 -9999 -9999 -9999 -9999 -9999 -9999 -9999 -9999 -9999 -9999 -9999 -9999 -9999 -9999 -9999 -9999 -9999 -9999 -9999 -9999 -9999 -9999 -9999 -9999 -9999 -9999 -9999 -9999 -9999 -9999 -9999 -9999 -9999 -9999 -9999 -9999 -9999 -9999 -9999 -9999 -9999 -9999 -9999 -9999 -9999 -9999 -9999 -9999 -9999 -9999 -9999 -9999 -9999 -9999 -9999 -9999 -9999 -9999 -9999 -9999 -9999 -9999 -9999 -9999 -9999 -9999 -9999 -9999 -9999 -9999 -9999 -9999 -9999 -9999 -9999 -9999 -9999 -9999 -9999 -9999 -9999 -9999 -9999 -9999 -9999 -9999 -9999 -9999 -9999 -9999 -9999 -9999 -9999 -9999 -9999 -9999 -9999 -9999 -9999 -9999 -9999 -9999 -9999 -9999 -9999 -9999 -9999 -9999 -9999 -9999 -9999 -9999 -9999 -9999 -9999 -9999 -9999 -9999 -9999 -9999 -9999 -9999 -9999 -9999 -9999 -9999 -9999 -9999 -9999 -9999 -9999 -9999 -9999 -9999 -9999 -9999 -9999 -9999 -9999 -9999 -9999 -9999 -9999 -9999 -9999 -9999 -9999 -9999 -9999 -9999 -9999 -9999 -9999 -9999 -9999 -9999 -9999 -9999 -9999 -9999 -9999 -9999 -9999 -9999 -9999 -9999 -9999 -9999 -9999 -9999 -9999 -9999 -9999 -9999 -9999 -9999 -9999 -9999 -9999 -9999 -9999 -9999 -9999 -9999 -9999 -9999 -9999 -9999 -9999 -9999 -9999 -9999 -9999 -9999 -9999 -9999 -9999 -9999 -9999 -9999 -9999 -9999 -9999 -9999 -9999 -9999 -9999 -9999 -9999 -9999 -9999 -9999 -9999 -9999 -9999 -9999 -9999 -9999 -9999 -9999 -9999 -9999 -9999 -9999 -9999 -9999 -9999 -9999 -9999 -9999 -9999 -9999 -9999 -9999 -9999 -9999 -9999 -9999 -9999 -9999 -9999 -9999 -9999 -9999 -9999 -9999 -9999 -9999 -9999 -9999 -9999 -9999 -9999 -9999 -9999 -9999 -9999 -9999 -9999 -9999 -9999 -9999 -9999 -9999 -9999 -9999 -9999 -9999 -9999 -9999 -9999 -9999 -9999 -9999 -9999 -9999 -9999 -9999 -9999 -9999 -9999 -9999 -9999 -9999 -9999 -9999 -9999 -9999 -9999 -9999 -9999 -9999 -9999 -9999 -9999 -9999 -9999 -9999 -9999 -9999 -9999 -9999 -9999 -9999 -9999 -9999 -9999 -9999 -9999 -9999 -9999 -9999 -9999 -9999 -9999 -9999 -9999 -9999 -9999 -9999 -9999 -9999 -9999 -9999 -9999 -9999 -9999 -9999 -9999 -9999 -9999 -9999 -9999 -9999 -9999 -9999 -9999 -9999 -9999 -9999 -9999 -9999 -9999 -9999 -9999 -9999 -9999 -9999 -9999 -9999 -9999 -9999 -9999 -9999 -9999 -9999 -9999 -9999 -9999 -9999 -9999 -9999 -9999 -9999 -9999 -9999 -9999 -9999 -9999 -9999 -9999 -9999 -9999 -9999 -9999 -9999 -9999 -9999 -9999 -9999 -9999 -9999 -9999 -9999 -9999 -9999 -9999 -9999 -9999 -9999 -9999 -9999 -9999 -9999 -9999 -9999 -9999 -9999 -9999 -9999 -9999 -9999 -9999 -9999 -9999 -9999 -9999 -9999 -9999 -9999 -9999 -9999 -9999 -9999 -9999 -9999 -9999 -9999 -9999 -9999 -9999 -9999 -9999 -9999 -9999 -9999 -9999 -9999 -9999 -9999 -9999 -9999 -9999 -9999 -9999 -9999 -9999 -9999 -9999 -9999 -9999 -9999 -9999 -9999 -9999 -9999 -9999 -9999 -9999 -9999 -9999 -9999 -9999 -9999 -9999 -9999 -9999 -9999 -9999 -9999 -9999 -9999 -9999 -9999 -9999 -9999 -9999 -9999 -9999 -9999 -9999 -9999 -9999 -9999 -9999 -9999 -9999 -9999 -9999 -9999 -9999 -9999 -9999 -9999 -9999 -9999 -9999 -9999 -9999 -9999 -9999 -9999 -9999 -9999 -9999 -9999 -9999 -9999 -9999 -9999 -9999 -9999 -9999 -9999 -9999 -9999 -9999 -9999 -9999 -9999 -9999 -9999 -9999 -9999 -9999 -9999 -9999 -9999 -9999 -9999 -9999 -9999 -9999 -9999 -9999 -9999 -9999 -9999 -9999 -9999 -9999 -9999 -9999 -9999 -9999 -9999 -9999 -9999 -9999 -9999 -9999 -9999 -9999 -9999 -9999 -9999 -9999 -9999 -9999 -9999 -9999 -9999 -9999 -9999 -9999 -9999 -9999 -9999 -9999 -9999 -9999 -9999 -9999 -9999 -9999 -9999 -9999 -9999 -9999 -9999 -9999 -9999 -9999 -9999 -9999 -9999 -9999 -9999 -9999 -9999 -9999 -9999 -9999 -9999 -9999 -9999 -9999 -9999 -9999 -9999 -9999 -9999 -9999 -9999 -9999 -9999 -9999 -9999 -9999 -9999 -9999 -9999 -9999 -9999 -9999 -9999 -9999 -9999 -9999 -9999 -9999 -9999 -9999 -9999 -9999 -9999 -9999 -9999 -9999 -9999 -9999 -9999 -9999 -9999 -9999 -9999 -9999 -9999 -9999 -9999 -9999 -9999 -9999 -9999 -9999 -9999 -9999 -9999 -9999 -9999 -9999 -9999 -9999 -9999 -9999 -9999 -9999 -9999 -9999 -9999 -9999 -9999 -9999 -9999 -9999 -9999 -9999 -9999 -9999 -9999 -9999 -9999 -9999 -9999 -9999 -9999 -9999 -9999 -9999 -9999 -9999 -9999 -9999 -9999 -9999 -9999 -9999 -9999 -9999 -9999 -9999 -9999 -9999 -9999 -9999 -9999 -9999 -9999 -9999 -9999 -9999 -9999 -9999 -9999 -9999 -9999 -9999 -9999 -9999 -9999 -9999 -9999 -9999 -9999 -9999 -9999 -9999 -9999 -9999 -9999 -9999 -9999 -9999 -9999 -9999 -9999 -9999 -9999 -9999 -9999 -9999 -9999 -9999 -9999 -9999 -9999 -9999 -9999 -9999 -9999 -9999 -9999 -9999 -9999 -9999 -9999 -9999 -9999 -9999 -9999 -9999 -9999 -9999 -9999 -9999 -9999 -9999 -9999 -9999 -9999 -9999 -9999 -9999 -9999 -9999 -9999 -9999 -9999 -9999 -9999 -9999 -9999 -9999 -9999 -9999 -9999 -9999 -9999 -9999 -9999 -9999 -9999 -9999 -9999 -9999 -9999 -9999 -9999 -9999 -9999 -9999 -9999 -9999 -9999 -9999 -9999 -9999 -9999 -9999 -9999 -9999 -9999 -9999 -9999 -9999 -9999 -9999 -9999 -9999 -9999 -9999 -9999 -9999 -9999 -9999 -9999 -9999 -9999 -9999 -9999 -9999 -9999 -9999 -9999 -9999 -9999 -9999 -9999 -9999 -9999 -9999 -9999 -9999 -9999 -9999 -9999 -9999 -9999 -9999 -9999 -9999 -9999 -9999 -9999 -9999 -9999 -9999 -9999 -9999 -9999 -9999 -9999 -9999 -9999 -9999 -9999 -9999 -9999 -9999 -9999 -9999 -9999 -9999 -9999 -9999 -9999 -9999 -9999 -9999 -9999 -9999 -9999 -9999 -9999 -9999 -9999 -9999 -9999 -9999 -9999 -9999 -9999 -9999 -9999 -9999 -9999 -9999 -9999 -9999 -9999 -9999 -9999 -9999 -9999 -9999 -9999 -9999 -9999 -9999 -9999 -9999 -9999 -9999 -9999 -9999 -9999 -9999 -9999 -9999 -9999 -9999 -9999 -9999 -9999 -9999 -9999 -9999 -9999 -9999 -9999 -9999 -9999 -9999 -9999 -9999 -9999 -9999 -9999 -9999 -9999 -9999 -9999 -9999 -9999 -9999 -9999 1.56653E-4 9.44709E-5 1.38576E-4 2.30506E-4 1.919E-4 2.26253E-4 1.35357E-4 1.03344E-4 1.0775E-4 1.6411E-4 1.10926E-4 1.17147E-4 2.0891E-4 2.75573E-4 2.39299E-4 3.82005E-4 7.82622E-4 3.38219E-4 2.63812E-4 3.04036E-5 4.17243E-5 3.2184E-5 -9999 -9999 -9999 -9999 -9999 -9999 -9999 -9999 -9999 -9999 -9999 -9999 -9999 -9999 -9999 -9999 -9999 -9999 -9999 -9999 -9999 -9999 -9999 -9999 -9999 -9999 -9999 -9999 -9999 -9999 -9999 -9999 -9999 -9999 -9999 -9999 -9999 -9999 -9999 -9999 -9999 -9999 -9999 -9999 -9999 -9999
3.21015E-4 3.68079E-4 2.96947E-4 3.30869E-4 3.07196E-4 3.37377E-4 2.94052E-4 2.79574E-4 2.1033E-4 3.41907E-4 1.71319E-4 2.08766E-4 1.96854E-4 3.09995E-4 3.57425E-4 5.56744E-4 3.68553E-4 1.72792E-4 1.86933E-4 1.19826E-4 1.21649E-4 8.85579E-5 2.06195E-4 2.84937E-4 2.91789E-4 2.03419E-4 2.48071E-4 4.0939E-4 2.82875E-4 3.05824E-4 4.19893E-4 3.93093E-4 4.68102E-4 3.57002E-4 3.44713E-4 3.91086E-4 2.66358E-4 2.49805E-4 3.44539E-4 2.9358E-4 4.57743E-4 2.7116E-4 3.65749E-4 2.47334E-4 5.56988E-4 3.84846E-4 3.58883E-4 4.23547E-4 4.21594E-4 4.5468E-4 3.92169E-4 4.31035E-4 5.56861E-4 7.10103E-4 5.24657E-4 3.33071E-4 4.06039E-4 3.77037E-4 6.67063E-4 6.12371E-4 5.67632E-4 6.10991E-4 5.20493E-4 6.14162E-4 7.92835E-4 8.74584E-4 7.10133E-4 8.96975E-4 5.66217E-4 5.01418E-4 5.13208E-4 5.94212E-4 3.72291E-4 8.92747E-4 9.33839E-4 1.36156E-3 1.16167E-3 7.76687E-4 1.69933E-3 5.01827E-4 9.78511E-4 4.94129E-4 7.61551E-4 4.70614E-4 5.79192E-4 2.34158E-4 1.74843E-3 1.13841E-3 9.59876E-4 4.83562E-4 6.92789E-4 1.09369E-3 1.27893E-3 1.09175E-3 1.65911E-3 6.10627E-4 1.37881E-3 1.36297E-3 2.21853E-3 2.86686E-3 2.11119E-3 2.41273E-3 2.92738E-3 2.1382E-3 1.58465E-3 2.72903E-3 1.36454E-3 2.26694E-3 2.31444E-3 1.96415E-3 2.12535E-3 1.9036E-3 3.23421E-3 4.61052E-3 5.57152E-3 6.22675E-3 4.60291E-3 5.38859E-3 4.11364E-3 5.30511E-3 4.36871E-3 5.31855E-3 4.59399E-3 4.4201E-3 2.75975E-3 3.69439E-3 2.70141E-3 2.49967E-3 1.94322E-3 1.87626E-3 1.89754E-3 1.87804E-3 2.62066E-3 8.24874E-3 3.62543E-3 3.67744E-3 2.68672E-3 4.30657E-3 3.61285E-3 3.08083E-3 3.10411E-3 3.01598E-3 3.7174E-3 3.98829E-3 3.43232E-3 2.95135E-3 3.42305E-3 2.86743E-3 3.80404E-3 4.58171E-3 2.92331E-3 3.38824E-3 3.59307E-3 5.47227E-3 8.35556E-3 9.33357E-3 6.80956E-3 8.40416E-3 1.04208E-2 8.82095E-3 4.97682E-3 7.92015E-3 4.57001E-3 6.61722E-3 1.07369E-2 5.57041E-3 7.36749E-3 5.4057E-3 6.14305E-3 2.52735E-3 4.04841E-3 2.2714E-3 3.59907E-3 4.59134E-3 4.9591E-3 5.91396E-3 3.81161E-3 5.78892E-3 5.5891E-3 3.03806E-3 3.03285E-3 4.26561E-3 2.43832E-3 5.02977E-3 3.0073E-3 6.36624E-3 6.63151E-3 3.68248E-3 6.28964E-3 3.86086E-3 2.31091E-3 4.69626E-3 5.58413E-3 8.30321E-3 4.39898E-3 6.09123E-3 4.13481E-3 6.78687E-3 7.95173E-3 4.20193E-3 6.2535E-3 6.27108E-3 4.51041E-3 9.53946E-3 1.22932E-2 3.94519E-3 9.63092E-4 3.50265E-3 3.91899E-3 5.22873E-3 8.47752E-3 6.80803E-3 4.91638E-3 7.3463E-3 6.71222E-3 7.15601E-3 5.0302E-3 4.86599E-3 3.25124E-3 3.78735E-3 4.36794E-3 5.17972E-3 4.73959E-3 6.09322E-3 4.91943E-3 3.11441E-3 1.94945E-3 1.29884E-3 5.83903E-4 2.56163E-4 2.04161E-4 4.58679E-4 2.08798E-4 1.66014E-4 1.3347E-3 -9999 -9999 -9999 -9999 -9999 -9999 -9999 -9999 -9999 -9999 -9999 -9999 -9999 -9999 -9999 -9999 -9999 -9999 -9999 -9999 -9999 -9999 -9999 -9999 -9999 -9999 -9999 -9999 -9999 -9999 -9999 -9999 -9999 -9999 -9999 -9999 -9999 -9999 -9999 -9999 -9999 -9999 -9999 -9999 -9999 -9999 -9999 -9999 -9999 -9999 -9999 -9999 -9999 -9999 -9999 -9999 -9999 -9999 -9999 -9999 -9999 -9999 -9999 -9999 -9999 -9999 -9999 -9999 -9999 -9999 -9999 -9999 -9999 -9999 -9999 -9999 -9999 -9999 -9999 -9999 -9999 -9999 -9999 -9999 -9999 -9999 -9999 -9999 -9999 -9999 -9999 -9999 -9999 -9999 -9999 -9999 -9999 -9999 -9999 -9999 -9999 -9999 -9999 -9999 -9999 -9999 -9999 -9999 -9999 -9999 -9999 -9999 -9999 -9999 -9999 -9999 -9999 -9999 -9999 -9999 -9999 -9999 -9999 -9999 -9999 -9999 -9999 -9999 -9999 -9999 -9999 -9999 -9999 -9999 -9999 -9999 -9999 -9999 -9999 -9999 -9999 -9999 -9999 -9999 -9999 -9999 -9999 -9999 -9999 -9999 -9999 -9999 -9999 -9999 -9999 -9999 -9999 -9999 -9999 -9999 -9999 -9999 -9999 -9999 -9999 -9999 -9999 -9999 -9999 -9999 -9999 -9999 -9999 -9999 -9999 -9999 -9999 -9999 -9999 -9999 -9999 -9999 -9999 -9999 -9999 -9999 -9999 -9999 -9999 -9999 -9999 -9999 -9999 -9999 -9999 -9999 -9999 -9999 -9999 -9999 -9999 -9999 -9999 -9999 -9999 -9999 -9999 -9999 -9999 -9999 -9999 -9999 -9999 -9999 -9999 -9999 -9999 -9999 -9999 -9999 -9999 -9999 -9999 -9999 -9999 -9999 -9999 -9999 -9999 -9999 -9999 -9999 -9999 -9999 -9999 -9999 -9999 -9999 -9999 -9999 -9999 -9999 -9999 -9999 -9999 -9999 -9999 -9999 -9999 -9999 -9999 -9999 -9999 -9999 -9999 -9999 -9999 -9999 -9999 -9999 -9999 -9999 -9999 -9999 -9999 -9999 -9999 -9999 -9999 -9999 -9999 -9999 -9999 -9999 -9999 -9999 -9999 -9999 -9999 -9999 -9999 -9999 -9999 -9999 -9999 -9999 -9999 -9999 -9999 -9999 -9999 -9999 -9999 -9999 -9999 -9999 -9999 -9999 -9999 -9999 -9999 -9999 -9999 -9999 -9999 -9999 -9999 -9999 -9999 -9999 -9999 -9999 -9999 -9999 -9999 -9999 -9999 -9999 -9999 -9999 -9999 -9999 -9999 -9999 -9999 -9999 -9999 -9999 -9999 -9999 -9999 -9999 -9999 -9999 -9999 -9999 -9999 -9999 -9999 -9999 -9999 -9999 -9999 -9999 -9999 -9999 -9999 -9999 -9999 -9999 -9999 -9999 -9999 -9999 -9999 -9999 -9999 -9999 -9999 -9999 -9999 -9999 -9999 -9999 -9999 -9999 -9999 -9999 -9999 -9999 -9999 -9999 -9999 -9999 -9999 -9999 -9999 -9999 -9999 -9999 -9999 -9999 -9999 -9999 -9999 -9999 -9999 -9999 -9999 -9999 -9999 -9999 -9999 -9999 -9999 -9999 -9999 -9999 -9999 -9999 -9999 -9999 -9999 -9999 -9999 -9999 -9999 -9999 -9999 -9999 -9999 -9999 -9999 -9999 -9999 -9999 -9999 -9999 -9999 -9999 -9999 -9999 -9999 -9999 -9999 -9999 -9999 -9999 -9999 -9999 -9999 -9999 -9999 -9999 -9999 -9999 -9999 -9999 -9999 -9999 -9999 -9999 -9999 -9999 -9999 -9999 -9999 -9999 -9999 -9999 -9999 -9999 -9999 -9999 -9999 -9999 -9999 -9999 -9999 -9999 -9999 -9999 -9999 -9999 -9999 -9999 -9999 -9999 -9999 -9999 -9999 -9999 -9999 -9999 -9999 -9999 -9999 -9999 -9999 -9999 -9999 -9999 -9999 -9999 -9999 -9999 -9999 -9999 -9999 -9999 -9999 -9999 -9999 -9999 -9999 -9999 -9999 -9999 -9999 -9999 -9999 -9999 -9999 -9999 -9999 -9999 -9999 -9999 -9999 -9999 -9999 -9999 -9999 -9999 -9999 -9999 -9999 -9999 -9999 -9999 -9999 -9999 -9999 -9999 -9999 -9999 -9999 -9999 -9999 -9999 -9999 -9999 -9999 -9999 -9999 -9999 -9999 -9999 -9999 -9999 -9999 -9999 -9999 -9999 -9999 -9999 -9999 -9999 -9999 -9999 -9999 -9999 -9999 -9999 -9999 -9999 -9999 -9999 -9999 -9999 -9999 -9999 -9999 -9999 -9999 -9999 -9999 -9999 -9999 -9999 -9999 -9999 -9999 -9999 -9999 -9999 -9999 -9999 -9999 -9999 -9999 -9999 -9999 -9999 -9999 -9999 -9999 -9999 -9999 -9999 -9999 -9999 -9999 -9999 -9999 -9999 -9999 -9999 -9999 -9999 -9999 -9999 -9999 -9999 -9999 -9999 -9999 -9999 -9999 -9999 -9999 -9999 -9999 -9999 -9999 -9999 -9999 -9999 -9999 -9999 -9999 -9999 -9999 -9999 -9999 -9999 -9999 -9999 -9999 -9999 -9999 -9999 -9999 -9999 -9999 -9999 -9999 -9999 -9999 -9999 -9999 -9999 -9999 -9999 -9999 -9999 -9999 -9999 -9999 -9999 -9999 -9999 -9999 -9999 -9999 -9999 -9999 -9999 -9999 -9999 -9999 -9999 -9999 -9999 -9999 -9999 -9999 -9999 -9999 -9999 -9999 -9999 -9999 -9999 -9999 -9999 -9999 -9999 -9999 -9999 -9999 -9999 -9999 -9999 -9999 -9999 -9999 -9999 -9999 -9999 -9999 -9999 -9999 -9999 -9999 -9999 -9999 -9999 -9999 -9999 -9999 -9999 -9999 -9999 -9999 -9999 -9999 -9999 -9999 -9999 -9999 -9999 -9999 -9999 -9999 -9999 -9999 -9999 -9999 -9999 -9999 -9999 -9999 -9999 -9999 -9999 -9999 -9999 -9999 -9999 -9999 -9999 -9999 -9999 -9999 -9999 -9999 -9999 -9999 -9999 -9999 -9999 -9999 -9999 -9999 -9999 -9999 -9999 -9999 -9999 -9999 -9999 -9999 -9999 -9999 -9999 -9999 -9999 -9999 -9999 -9999 -9999 -9999 -9999 -9999 -9999 -9999 -9999 -9999 -9999 -9999 -9999 -9999 -9999 -9999 -9999 -9999 -9999 -9999 -9999 -9999 -9999 -9999 -9999 -9999 -9999 -9999 -9999 -9999 -9999 -9999 -9999 -9999 -9999 -9999 -9999 -9999 -9999 -9999 -9999 -9999 -9999 -9999 -9999 -9999 -9999 -9999 -9999 -9999 -9999 -9999 -9999 -9999 -9999 -9999 -9999 -9999 -9999 -9999 -9999 -9999 -9999 -9999 -9999 -9999 -9999 -9999 -9999 -9999 -9999 -9999 -9999 -9999 -9999 -9999 -9999 2.69265E-3 3.96818E-3 1.75018E-3 2.68784E-3 3.55779E-3 2.69109E-3 2.46231E-3 1.83296E-3 1.51271E-3 3.45352E-3 1.05362E-3 1.75726E-3 8.08586E-4 1.65068E-3 1.41836E-3 2.12876E-4 3.16573E-4 3.93664E-4 3.37479E-4 1.61284E-3 1.36251E-3 3.63413E-4 1.19392E-3 1.14203E-3 9.26293E-4 8.61506E-4 6.04649E-4 7.97109E-4 6.90268E-4 5.85763E-4 5.88365E-4 6.03613E-4 5.25369E-4 4.91082E-4 4.26268E-4 2.64117E-4 2.04119E-4 2.42826E-4 2.38177E-4 2.64977E-4 2.08797E-4 2.05423E-4 1.91967E-4 2.23059E-4 1.77301E-4 1.82362E-4 2.62625E-4 2.00678E-4 1.98074E-4 1.62309E-4 1.94683E-4 1.9813E-4 1.63604E-4 7.07995E-5 8.43026E-5 1.97806E-4 2.16049E-4 2.21035E-4 1.91492E-4 1.8548E-4 2.34061E-4 2.2735E-4 1.44066E-4 2.28002E-4 2.58225E-4 1.434E-4 1.09582E-4 1.24426E-4 1.37928E-4 9.35236E-5 1.10056E-4 1.09306E-4 1.14019E-4 1.1652E-4 1.27932E-4 1.19003E-4 1.27447E-4 9.42019E-5 9.37656E-5 1.7951E-4 2.34873E-4 1.72531E-4 2.31875E-4 2.92713E-4 2.14607E-4 7.34777E-4 6.89576E-5 4.61203E-5 1.71359E-5 -9999 8.73631E-6 -9999 -9999 -9999 -9999 -9999 -9999 -9999 -9999 -9999 -9999 -9999 -9999 -9999 -9999 -9999 -9999 -9999 -9999 -9999 -9999 -9999 -9999 -9999 -9999 -9999 -9999 -9999 -9999 -9999 -9999 -9999 -9999 -9999 -9999 -9999 -9999 -9999 -9999 -9999 -9999 -9999 -9999 -9999 -9999
4.1894E-4 3.16276E-4 3.04414E-4 3.08657E-4 2.7156E-4 2.79168E-4 2.40974E-4 2.63371E-4 3.05226E-4 4.25231E-4 4.05005E-4 2.42382E-4 2.97104E-4 4.84342E-4 4.24837E-4 3.76017E-4 3.10765E-4 2.82633E-4 1.67265E-4 1.62589E-4 1.23061E-4 1.43745E-4 1.7876E-4 3.06066E-4 4.704E-4 3.41277E-4 2.54316E-4 3.20641E-4 5.73454E-4 3.49684E-4 3.66126E-4 3.92187E-4 4.48374E-4 4.9695E-4 3.36288E-4 3.1517E-4 3.72556E-4 6.01402E-4 3.63308E-4 3.01931E-4 5.34709E-4 4.96734E-4 3.73719E-4 5.5811E-4 4.92088E-4 4.50993E-4 6.10317E-4 4.10971E-4 4.79759E-4 4.39545E-4 4.68702E-4 3.32504E-4 4.97746E-4 7.16227E-4 5.10691E-4 3.23536E-4 4.83387E-4 6.14071E-4 6.42713E-4 7.69714E-4 9.47569E-4 3.97009E-4 5.49015E-4 5.87902E-4 4.06889E-4 6.2218E-4 6.91222E-4 6.09785E-4 5.18917E-4 4.88141E-4 6.00276E-4 6.02904E-4 5.57558E-4 9.3665E-5 9.65325E-4 4.27793E-4 7.83547E-4 1.62967E-3 1.32587E-3 9.3692E-4 6.14566E-4 5.81595E-4 8.11741E-4 6.2671E-4 6.18019E-4 7.57169E-4 7.52464E-4 8.51888E-4 7.15981E-4 9.27226E-4 9.27741E-4 1.34553E-3 6.96271E-4 6.32846E-4 7.21484E-4 9.69819E-4 1.00749E-3 7.39159E-4 9.88103E-4 1.33316E-3 1.75084E-3 2.06223E-3 2.26566E-3 2.4122E-3 2.07064E-3 1.44869E-3 1.55424E-3 2.04242E-3 1.27626E-3 2.58993E-3 2.0673E-3 1.62717E-3 2.68352E-3 6.86707E-3 7.86098E-3 8.09839E-3 5.62686E-3 5.66114E-3 4.35711E-3 3.61176E-3 3.29716E-3 5.2571E-3 3.71021E-3 3.67603E-3 2.44661E-3 2.51652E-3 3.10237E-3 2.19255E-3 2.51756E-3 2.39063E-3 2.3335E-3 2.66591E-3 3.36825E-3 6.64267E-3 3.67559E-3 4.46386E-3 3.65827E-3 3.96295E-3 3.68937E-3 3.02755E-3 5.04612E-3 4.05349E-3 5.62175E-3 5.57824E-3 5.64049E-3 3.26109E-3 4.10657E-3 3.49749E-3 5.38255E-3 2.99597E-3 4.07795E-3 2.89586E-3 6.51593E-3 7.21273E-3 5.23223E-3 7.42844E-3 1.22349E-2 9.8271E-3 8.08264E-3 9.3596E-3 9.79073E-3 9.26791E-3 4.00504E-3 8.37776E-3 9.10287E-3 9.41427E-3 1.01043E-2 4.45568E-3 5.70359E-3 3.63235E-3 4.45242E-3 3.80983E-3 3.03576E-3 3.70356E-3 4.91493E-3 6.8582E-3 5.79417E-3 6.10098E-3 8.08099E-3 3.86919E-3 3.69289E-3 2.94244E-3 3.54718E-3 6.98826E-3 5.45676E-3 3.4829E-3 4.11929E-3 3.79501E-3 4.18468E-3 4.86316E-3 4.36505E-3 5.13213E-3 4.8179E-3 5.62975E-3 5.97714E-3 6.10315E-3 3.94805E-3 3.00722E-3 7.73597E-3 4.67961E-3 6.79794E-3 7.62995E-3 5.16342E-3 1.09811E-2 6.66651E-3 6.18804E-3 5.48974E-3 5.5841E-3 3.30244E-3 3.3299E-3 9.10183E-3 7.87685E-3 7.2059E-3 7.11749E-3 6.67062E-3 5.09829E-3 3.61265E-3 2.13299E-2 5.03889E-3 3.21943E-3 5.98033E-3 6.55515E-3 7.51687E-3 8.67967E-3 6.19246E-3 2.76266E-3 2.85147E-3 9.00039E-4 2.51903E-4 1.87865E-4 1.7255E-4 1.21131E-4 1.35612E-4 2.97304E-4 1.04035E-3 8.03708E-5 4.69897E-4 7.65392E-4 5.61886E-4 1.23599E-3 5.64388E-4 3.00384E-4 7.32598E-4 1.59638E-3 1.11397E-3 1.30624E-3 7.57366E-4 3.82266E-4 6.50205E-4 3.28111E-4 1.58187E-4 7.16824E-4 8.01362E-4 1.53921E-3 3.39214E-3 2.72854E-3 3.47285E-3 2.66608E-3 2.24836E-3 7.7592E-3 6.75855E-3 1.06899E-2 1.19673E-2 4.44541E-3 4.97181E-3 5.9459E-3 6.16497E-3 5.23648E-3 2.68186E-3 5.1313E-3 7.08809E-3 6.64368E-3 9.85888E-3 7.89251E-3 4.84197E-3 6.70146E-3 3.21856E-3 3.27387E-3 3.04749E-3 4.60712E-3 3.77182E-3 2.78223E-3 4.28638E-3 2.79736E-3 2.03239E-3 1.91649E-3 1.46541E-3 3.1998E-3 2.50535E-3 7.90816E-3 1.06005E-2 6.24732E-3 4.23556E-3 2.54946E-3 6.14974E-3 8.21477E-3 4.13585E-3 2.61309E-3 7.38409E-3 4.92578E-2 3.06755E-2 1.97355E-2 2.67861E-2 1.87926E-2 1.88126E-2 6.74676E-3 6.64757E-3 4.75771E-3 1.22705E-2 1.15503E-2 6.04755E-2 3.15549E-2 3.28874E-3 3.46548E-3 -9999 -9999 -9999 -9999 -9999 -9999 -9999 -9999 -9999 -9999 -9999 -9999 -9999 -9999 -9999 -9999 -9999 -9999 -9999 -9999 -9999 -9999 -9999 -9999 -9999 -9999 -9999 -9999 -9999 -9999 -9999 -9999 -9999 -9999 -9999 -9999 -9999 -9999 -9999 -9999 -9999 -9999 -9999 -9999 -9999 -9999 -9999 -9999 -9999 -9999 -9999 -9999 -9999 -9999 -9999 -9999 -9999 -9999 -9999 -9999 -9999 -9999 -9999 -9999 -9999 -9999 -9999 -9999 -9999 -9999 -9999 -9999 -9999 -9999 -9999 -9999 -9999 -9999 -9999 -9999 -9999 -9999 -9999 -9999 -9999 -9999 -9999 -9999 -9999 -9999 -9999 -9999 -9999 -9999 -9999 -9999 -9999 -9999 -9999 -9999 -9999 -9999 -9999 -9999 -9999 -9999 -9999 -9999 -9999 -9999 -9999 -9999 -9999 -9999 -9999 -9999 -9999 -9999 -9999 -9999 -9999 -9999 -9999 -9999 -9999 -9999 -9999 -9999 -9999 -9999 -9999 -9999 -9999 -9999 -9999 -9999 -9999 -9999 -9999 -9999 -9999 -9999 -9999 -9999 -9999 -9999 -9999 -9999 -9999 -9999 -9999 -9999 -9999 -9999 -9999 -9999 -9999 -9999 -9999 -9999 -9999 -9999 -9999 -9999 -9999 -9999 -9999 -9999 -9999 -9999 -9999 -9999 -9999 -9999 -9999 -9999 -9999 -9999 -9999 -9999 -9999 -9999 -9999 -9999 -9999 -9999 -9999 -9999 -9999 -9999 -9999 -9999 -9999 -9999 -9999 -9999 -9999 -9999 -9999 -9999 -9999 -9999 -9999 -9999 -9999 -9999 -9999 -9999 -9999 -9999 -9999 -9999 -9999 -9999 -9999 -9999 -9999 -9999 -9999 -9999 -9999 -9999 -9999 -9999 -9999 -9999 -9999 -9999 -9999 -9999 -9999 -9999 -9999 -9999 -9999 -9999 -9999 -9999 -9999 -9999 -9999 -9999 -9999 -9999 -9999 -9999 -9999 -9999 -9999 -9999 -9999 -9999 -9999 -9999 -9999 -9999 -9999 -9999 -9999 -9999 -9999 -9999 -9999 -9999 -9999 -9999 -9999 -9999 -9999 -9999 -9999 -9999 -9999 -9999 -9999 -9999 -9999 -9999 -9999 -9999 -9999 -9999 -9999 -9999 -9999 -9999 -9999 -9999 -9999 -9999 -9999 -9999 -9999 -9999 -9999 -9999 -9999 -9999 -9999 -9999 -9999 -9999 -9999 -9999 -9999 -9999 -9999 -9999 -9999 -9999 -9999 -9999 -9999 -9999 -9999 -9999 -9999 -9999 -9999 -9999 -9999 -9999 -9999 -9999 -9999 -9999 -9999 -9999 -9999 -9999 -9999 -9999 -9999 -9999 -9999 -9999 -9999 -9999 -9999 -9999 -9999 -9999 -9999 -9999 -9999 -9999 -9999 -9999 -9999 -9999 -9999 -9999 -9999 -9999 -9999 -9999 -9999 -9999 -9999 -9999 -9999 -9999 -9999 -9999 -9999 -9999 -9999 -9999 -9999 -9999 -9999 -9999 -9999 -9999 -9999 -9999 -9999 -9999 -9999 -9999 -9999 -9999 -9999 -9999 -9999 -9999 -9999 -9999 -9999 -9999 -9999 -9999 -9999 -9999 -9999 -9999 -9999 -9999 -9999 -9999 -9999 -9999 -9999 -9999 -9999 -9999 -9999 -9999 -9999 -9999 -9999 -9999 -9999 -9999 -9999 -9999 -9999 -9999 -9999 -9999 -9999 -9999 -9999 -9999 -9999 -9999 -9999 -9999 -9999 -9999 -9999 -9999 -9999 -9999 -9999 -9999 -9999 -9999 -9999 -9999 -9999 -9999 -9999 -9999 -9999 -9999 -9999 -9999 -9999 -9999 -9999 -9999 -9999 -9999 -9999 -9999 -9999 -9999 -9999 -9999 -9999 -9999 -9999 -9999 -9999 -9999 -9999 -9999 -9999 -9999 -9999 -9999 -9999 -9999 -9999 -9999 -9999 -9999 -9999 -9999 -9999 -9999 -9999 -9999 -9999 -9999 -9999 -9999 -9999 -9999 -9999 -9999 -9999 -9999 -9999 -9999 -9999 -9999 -9999 -9999 -9999 -9999 -9999 -9999 -9999 -9999 -9999 -9999 -9999 -9999 -9999 -9999 -9999 -9999 -9999 -9999 -9999 -9999 -9999 -9999 -9999 -9999 -9999 -9999 -9999 -9999 -9999 -9999 -9999 -9999 -9999 -9999 -9999 -9999 -9999 -9999 -9999 -9999 -9999 -9999 -9999 -9999 -9999 -9999 -9999 -9999 -9999 -9999 -9999 -9999 -9999 -9999 -9999 -9999 -9999 -9999 -9999 -9999 -9999 -9999 -9999 -9999 -9999 -9999 -9999 -9999 -9999 -9999 -9999 -9999 -9999 -9999 -9999 -9999 -9999 -9999 -9999 -9999 -9999 -9999 -9999 -9999 -9999 -9999 -9999 -9999 -9999 -9999 -9999 -9999 -9999 -9999 -9999 -9999 -9999 -9999 -9999 -9999 -9999 -9999 -9999 -9999 -9999 -9999 -9999 -9999 -9999 -9999 -9999 -9999 -9999 -9999 -9999 -9999 -9999 -9999 -9999 -9999 -9999 -9999 -9999 -9999 -9999 -9999 -9999 -9999 -9999 -9999 -9999 -9999 -9999 -9999 -9999 -9999 -9999 -9999 -9999 -9999 -9999 -9999 -9999 -9999 -9999 -9999 -9999 -9999 -9999 -9999 -9999 -9999 -9999 -9999 -9999 -9999 -9999 -9999 -9999 -9999 -9999 -9999 -9999 -9999 -9999 -9999 -9999 -9999 -9999 -9999 -9999 -9999 -9999 -9999 -9999 -9999 -9999 -9999 -9999 1.49697E-4 7.6995E-5 4.82357E-5 9.40342E-5 7.22443E-5 9.3648E-5 8.16933E-5 9.92533E-5 1.11606E-4 1.14748E-4 1.05458E-4 2.4167E-4 1.72282E-4 1.73484E-4 3.44919E-5 1.51857E-4 4.75795E-5 6.55125E-5 1.8056E-5 2.85674E-4 2.88028E-4 8.52005E-5 8.18376E-5 7.73834E-5 3.04103E-4 1.14014E-4 9.87142E-5 7.7014E-5 8.04672E-5 5.46621E-5 2.31688E-5 6.27181E-5 2.69941E-4 2.8816E-4 7.04488E-5 2.10748E-4 2.52269E-4 4.60311E-4 3.13785E-4 6.60014E-4 8.26275E-4 7.1618E-4 1.04902E-3 1.23831E-3 1.10559E-3 1.51369E-3 1.71525E-3 2.03321E-3 3.35809E-3 2.07988E-3 1.78803E-3 1.11978E-3 1.32631E-3 7.05983E-3 8.74588E-3 1.40536E-3 2.01143E-3 1.56946E-3 8.43625E-3 1.49955E-2 1.85895E-2 1.23953E-2 3.14555E-3 2.16374E-3 1.61846E-3 3.56159E-3 9.63606E-3 6.81567E-3 8.05979E-3 8.62556E-3 1.86664E-2 1.25148E-2 1.19003E-2 8.28788E-3 6.13657E-3 2.37556E-3 3.25261E-3 3.08566E-3 2.9387E-3 6.64984E-3 8.13037E-3 2.72003E-3 2.64156E-3 9.72084E-3 1.74839E-3 7.17054E-3 2.35198E-3 3.10571E-3 4.47033E-3 1.35576E-3 2.39265E-3 2.89044E-3 2.69053E-3 5.44478E-4 4.78407E-4 1.36748E-3 2.68371E-4 1.26433E-3 2.69398E-4 1.19948E-3 2.39477E-4 3.56797E-4 2.60891E-4 2.53321E-4 9.72291E-4 7.86348E-4 6.88256E-4 8.99688E-4 1.3536E-3 4.95446E-4 5.05157E-4 5.49297E-4 3.6108E-4 5.22119E-4 4.40584E-4 3.29324E-4 2.08221E-4 2.72061E-4 2.50981E-4 2.10563E-4 2.04536E-4 2.33051E-4 2.42858E-4 2.31646E-4 2.06418E-4 1.89934E-4 2.27918E-4 2.59036E-4 2.01748E-4 1.72228E-4 2.09559E-4 2.27228E-4 1.95964E-4 1.87011E-4 1.7741E-4 2.66914E-4 1.98522E-4 2.05165E-4 2.11523E-4 1.97473E-4 1.95842E-4 2.92949E-4 2.59778E-4 2.88912E-4 2.88375E-4 2.38007E-4 2.23627E-4 1.80528E-4 1.88481E-4 1.1935E-4 1.3209E-4 1.16555E-4 1.25793E-4 1.28967E-4 1.12246E-4 1.0803E-4 1.20082E-4 7.96198E-5 9.2812E-5 2.12928E-4 1.60082E-4 1.76618E-4 3.14107E-4 6.5148E-4 3.11047E-4 2.55515E-4 8.67631E-5 2.10647E-5 2.00317E-5 3.14302E-5 1.7108E-5 -9999 -9999 -9999 -9999 -9999 -9999 -9999 -9999 -9999 -9999 -9999 -9999 -9999 -9999 -9999 -9999 -9999 -9999 -9999 -9999 -9999 -9999 -9999 -9999 -9999 -9999 -9999 -9999 -9999 -9999 -9999 -9999 -9999 -9999 -9999 -9999 -9999 -9999 -9999 -9999 -9999 -9999 -9999 -9999
2.90929E-4 2.52977E-4 2.15892E-4 2.31687E-4 2.51791E-4 2.61136E-4 2.44214E-4 2.48183E-4 2.95902E-4 2.35413E-4 2.15481E-4 4.51691E-4 4.29592E-4 5.90526E-4 4.9327E-4 2.85436E-4 3.22828E-4 3.88796E-4 1.59487E-4 1.49413E-4 1.36977E-4 1.06242E-4 1.79039E-4 4.53736E-4 3.77748E-4 2.79349E-4 2.7207E-4 2.50726E-4 4.50336E-4 4.86045E-4 3.79203E-4 3.5511E-4 3.18736E-4 4.68443E-4 2.78422E-4 2.60891E-4 4.22591E-4 5.03855E-4 3.94797E-4 3.40676E-4 4.31502E-4 4.95563E-4 7.55316E-4 6.62531E-4 5.80192E-4 4.50418E-4 4.73547E-4 5.24874E-4 6.27896E-4 6.55827E-4 5.68737E-4 4.00507E-4 4.42461E-4 4.15572E-4 8.40636E-4 8.48742E-4 5.14964E-4 1.24786E-3 8.27736E-4 7.2557E-4 8.75686E-4 5.41226E-4 7.91474E-4 1.11869E-3 9.92386E-4 6.75799E-4 5.02087E-4 5.23566E-4 4.7497E-4 4.72226E-4 4.16577E-4 5.10213E-4 5.14249E-4 3.53316E-4 9.22383E-4 9.25073E-4 1.66892E-3 1.0449E-3 1.3875E-3 6.77322E-4 3.79552E-4 8.07302E-4 7.71375E-4 9.43764E-4 5.45259E-4 6.18033E-4 5.57269E-4 7.38265E-4 9.93395E-4 4.41425E-4 9.20785E-4 1.06854E-3 8.40415E-4 9.44995E-4 7.69413E-4 5.0574E-4 8.28624E-4 9.42476E-4 9.45926E-4 1.20813E-3 1.45627E-3 1.61255E-3 1.38797E-3 1.48759E-3 1.25499E-3 1.55688E-3 1.52455E-3 1.56884E-3 1.64005E-3 2.44349E-3 3.71814E-3 1.01568E-3 1.99653E-3 5.34139E-3 5.40706E-3 6.63068E-3 6.72054E-3 6.28763E-3 7.0197E-3 4.75065E-3 6.69429E-3 6.64671E-3 3.66973E-3 3.46264E-3 1.90566E-3 2.17547E-3 2.61254E-3 8.5159E-4 2.82479E-3 2.32015E-3 2.27166E-3 2.65464E-3 4.00799E-3 4.27373E-3 3.86155E-3 2.85734E-3 4.29403E-3 4.84079E-3 3.08267E-3 3.47105E-3 3.56909E-3 5.82846E-3 5.84324E-3 4.82504E-3 4.52509E-3 3.07183E-3 3.2097E-3 4.93765E-3 5.01971E-3 4.72799E-3 1.15103E-2 9.22817E-3 7.94796E-3 7.87787E-3 5.05323E-3 5.72999E-3 8.9039E-3 9.81572E-3 8.15953E-3 1.12813E-2 7.76257E-3 6.70699E-3 6.70095E-3 4.03207E-3 7.201E-3 7.84776E-3 6.17233E-3 6.13425E-3 4.56585E-3 4.74483E-3 7.5884E-3 4.07683E-3 4.47725E-3 9.30079E-3 1.01731E-2 7.60775E-3 1.16116E-2 5.92265E-3 7.55429E-3 6.30403E-3 3.51882E-3 4.07139E-3 6.28021E-3 4.30228E-3 5.76503E-3 4.72758E-3 4.57166E-3 2.95449E-3 5.01076E-3 3.8244E-3 4.50557E-3 4.63297E-3 6.75453E-3 4.10399E-3 2.32381E-3 2.90648E-3 3.6427E-3 1.83933E-3 4.07671E-3 7.54784E-3 5.16227E-3 9.74118E-3 5.82094E-3 1.66773E-2 6.89999E-3 4.56802E-3 2.66463E-3 8.51266E-3 6.60211E-3 6.51755E-3 9.50612E-3 9.18791E-3 6.6065E-3 4.0561E-3 9.33048E-3 5.33824E-3 4.30059E-3 2.19321E-3 3.7641E-3 6.16214E-3 1.14531E-2 7.37418E-3 3.65179E-3 1.87696E-3 2.71123E-3 2.21968E-3 2.17007E-3 5.6784E-4 2.92391E-4 3.18048E-4 1.58964E-4 2.42162E-4 8.81531E-4 1.47703E-3 2.77851E-3 1.69623E-4 2.85568E-4 2.91397E-4 3.68242E-4 5.3178E-4 4.85299E-4 1.87064E-4 5.3263E-4 5.93461E-4 7.0079E-4 3.91964E-4 4.06897E-4 2.08138E-4 2.3602E-4 3.07621E-4 2.33992E-4 1.201E-3 2.43033E-3 2.76351E-3 3.03093E-3 1.67569E-3 3.34921E-3 2.43948E-3 9.0799E-3 9.77835E-3 7.66549E-3 1.13399E-2 9.3888E-3 3.332E-3 5.34708E-3 2.24753E-3 4.8988E-3 1.82639E-3 1.69108E-2 3.12242E-3 4.42434E-3 3.27081E-3 5.54076E-3 4.5133E-3 4.39236E-3 7.41615E-3 3.09774E-3 3.903E-3 3.43449E-3 4.36099E-3 5.04901E-3 3.14551E-3 5.54547E-3 6.24874E-3 2.67329E-3 2.41058E-3 5.88006E-3 3.45568E-3 2.79495E-3 7.00833E-3 4.20509E-3 6.49787E-3 2.57472E-3 3.12778E-3 1.23594E-2 3.1537E-3 4.34232E-3 1.38817E-2 5.73936E-3 6.70961E-2 3.53205E-2 3.05366E-2 2.61432E-2 1.97631E-2 1.55569E-2 6.12754E-3 7.21584E-3 9.18108E-3 6.64063E-3 1.32405E-2 2.44345E-2 1.61826E-2 5.72571E-3 1.15828E-2 6.21479E-3 7.42766E-3 8.22413E-3 7.05098E-3 9.56329E-3 8.74407E-3 7.14104E-3 6.7936E-3 8.03714E-3 1.30233E-2 8.21451E-3 1.46114E-2 2.18552E-2 2.12357E-2 1.7138E-2 1.26434E-2 5.76909E-3 1.45177E-2 5.73928E-3 3.4961E-3 5.94601E-3 2.67985E-3 1.15514E-2 7.06228E-3 1.05451E-2 5.31766E-3 4.03931E-3 2.6935E-2 9.11338E-3 3.67978E-2 3.47533E-2 4.06545E-2 5.26476E-2 1.85435E-2 2.67596E-2 4.38938E-2 5.24343E-2 5.09832E-2 3.10463E-2 4.67085E-2 5.53286E-2 4.66064E-2 5.34E-2 4.38734E-2 4.85301E-2 2.99308E-2 4.28694E-2 4.35286E-2 3.83843E-2 3.24226E-2 2.72859E-2 7.99238E-2 3.73919E-2 5.89748E-2 7.59749E-2 7.11996E-2 1.92253E-1 2.21232E-1 2.48209E-1 4.73692E-1 3.52602E-1 2.38728E-1 3.14557E-1 3.58843E-1 2.49195E-1 2.26906E-1 1.53618E-1 1.34277E-1 1.66442E-1 1.7914E-1 1.5723E-1 2.73812E-1 5.25377E-1 2.99348E-1 3.44951E-1 3.08847E-1 5.76387E-1 3.75994E-1 2.82892E-1 1.55841E-1 1.47877E-1 2.50744E-2 2.90036E-2 7.09644E-2 2.75982E-1 4.35196E-1 3.61159E-1 1.95399E-1 1.20649E-1 2.09976E-1 1.90554E-1 1.78666E-1 1.14759E-1 9.44094E-2 3.0654E-1 3.36669E-1 1.09326E-1 1.5645E-1 3.52136E-2 1.76246E-2 8.95324E-3 1.3224E-1 7.41515E-2 1.68117E-1 1.20882E-1 6.79763E-2 4.03305E-2 7.54534E-2 9.97596E-2 9.17538E-2 7.45252E-2 1.39746E-1 9.55813E-2 8.69632E-2 9.35952E-2 6.25536E-2 4.82948E-2 3.09629E-2 4.57124E-2 5.11301E-2 3.61411E-2 4.90263E-2 7.07702E-2 1.00214E-1 9.0128E-2 1.44742E-1 1.78101E-1 6.084E-2 7.73797E-2 7.61012E-2 5.7482E-2 6.45832E-2 1.99008E-1 1.00478E-1 2.12427E-1 2.77121E-1 1.162E-1 2.14406E-1 2.09078E-1 1.62173E-1 1.1479E-1 1.25123E-1 8.09099E-2 4.12264E-2 1.32956E-1 4.5753E-2 2.51471E-1 1.2106E-1 2.02724E-1 2.5365E-1 5.71326E-1 4.47432E-1 4.51457E-1 7.94726E-1 7.37103E-1 6.60262E-1 5.99155E-1 5.62464E-1 3.55387E-1 5.02021E-1 5.54225E-1 3.48442E-1 4.07102E-1 4.47485E-1 6.08387E-1 8.45072E-1 7.79567E-1 4.54347E-1 6.78235E-1 2.23952E-1 2.09582E-1 2.28198E-1 2.99946E-1 3.64677E-1 2.62747E-1 2.46834E-1 4.01847E-1 4.13784E-1 4.08278E-1 3.21522E-1 3.03673E-1 4.45875E-1 2.7593E-1 2.4829E-1 5.26706E-1 5.79579E-1 7.25354E-1 7.50425E-1 5.8304E-1 7.66977E-1 4.50416E-1 1.82838E-1 2.20234E-1 2.93143E-1 3.89059E-1 4.3735E-1 3.82262E-1 5.15608E-1 5.6977E-1 4.55564E-1 5.59767E-1 2.65024E-1 2.28911E-1 2.24785E-1 3.33265E-1 2.58858E-1 1.05875E-1 1.92376E-1 1.41319E-1 1.20966E-1 2.59772E-1 3.13956E-1 3.16563E-1 4.32468E-1 2.73769E-1 3.95757E-1 2.78303E-1 2.70977E-1 3.49245E-1 4.28521E-1 3.32828E-1 3.70834E-1 5.37998E-1 3.79674E-1 3.08168E-1 2.85048E-1 2.18497E-1 4.82404E-1 5.10896E-1 2.91061E-1 5.2213E-1 7.03589E-1 1.89888E-1 2.45053E-1 1.58719E-1 2.42029E-1 1.35271E-1 2.05722E-1 2.32089E-1 2.55559E-1 3.52763E-1 4.29852E-1 4.12193E-1 3.92252E-1 5.02676E-1 8.87414E-1 6.10543E-1 5.57507E-1 4.46907E-1 3.09127E-1 3.93185E-1 5.64373E-1 7.63572E-1 6.89848E-1 5.76256E-1 3.33502E-1 5.37377E-1 5.30884E-1 4.66979E-1 3.99219E-1 3.31981E-1 4.26017E-1 4.30107E-1 3.62738E-1 2.07656E-1 1.21107E-1 1.36918E-1 1.80449E-1 1.33951E-1 1.74965E-1 1.0582E-1 2.50762E-1 2.59277E-1 1.48265E-1 1.11026E-1 1.22388E-1 3.06396E-1 1.68797E-1 4.67083E-2 1.92989E-2 3.22854E-2 2.92018E-2 6.02232E-3 1.05027E-2 4.0731E-2 2.33669E-2 5.01616E-3 6.36997E-2 1.85137E-2 4.99351E-2 2.38865E-1 1.62315E-1 6.25318E-2 3.22235E-2 2.57169E-2 2.59258E-2 9.07294E-2 1.43483E-1 1.71387E-1 2.12859E-1 4.12758E-1 3.99846E-1 3.937E-1 3.69191E-1 1.92359E-1 3.97405E-1 2.30941E-1 7.80758E-1 5.81059E-1 6.14887E-1 7.46097E-1 5.94947E-1 5.74353E-1 3.39207E-1 3.468E-1 6.49568E-1 3.64565E-1 3.86721E-1 5.72614E-1 5.12714E-1 5.55812E-1 5.68492E-1 4.02111E-1 3.52068E-1 3.64105E-1 4.18599E-1 3.66391E-1 5.5889E-1 4.08871E-1 3.03853E-1 6.45965E-1 2.19293E-1 5.1733E-1 5.49384E-1 6.17703E-1 6.00142E-1 3.30353E-1 2.64604E-1 8.04522E-1 4.71956E-1 5.66295E-1 4.134E-1 1.45151E-1 2.05668E-1 6.87487E-1 4.1218E-1 3.76867E-1 3.48902E-1 4.9743E-1 7.11443E-1 7.91274E-1 9.20975E-1 5.75481E-1 7.34431E-1 2.45966E-1 9.13501E-1 9.22191E-1 7.64301E-1 1.10797E-1 2.50156E-1 1.14646E-1 2.59898E-1 7.41026E-1 6.89047E-1 5.32154E-1 3.84407E-1 1.45303E-1 3.55085E-1 4.95611E-1 2.81263E-1 5.15184E-1 5.79028E-1 8.67798E-1 5.27828E-1 6.79125E-1 7.01858E-1 2.53288E-1 4.06566E-1 5.153E-1 4.34553E-1 3.22016E-1 3.44207E-1 2.11528E-1 3.16496E-1 2.83942E-1 3.4797E-1 2.99529E-1 6.89588E-1 8.20653E-1 3.64395E-1 4.39778E-1 6.74061E-1 3.30484E-1 2.02275E-1 3.37032E-1 4.59503E-1 4.64357E-1 5.0879E-1 6.03314E-1 4.93728E-1 6.46614E-1 3.6268E-1 4.13159E-1 4.98067E-1 8.70139E-1 6.06872E-1 8.52201E-1 6.65478E-1 4.59885E-1 3.73752E-1 2.20137E-1 6.43425E-1 3.36233E-1 4.16829E-1 4.4809E-1 3.93767E-1 3.1701E-1 6.94965E-2 6.99355E-2 5.06901E-2 4.08979E-2 7.37585E-2 6.32359E-2 3.57247E-1 4.63484E-1 2.13683E-1 1.6724E-1 1.57456E-1 1.87935E-1 2.25793E-1 1.5317E-1 2.13505E-1 1.03916E-1 4.64774E-1 4.66098E-1 6.23308E-1 6.52179E-1 6.71642E-1 9.52842E-2 2.83465E-1 5.51004E-1 4.05102E-1 4.80814E-1 3.46509E-1 1.00602E-1 6.60501E-2 5.10868E-2 3.0189E-2 4.493E-2 8.14138E-2 8.5512E-2 6.7186E-2 6.1463E-2 5.63299E-2 6.84132E-2 1.36448E-1 1.1177E-1 7.50303E-2 4.61106E-2 7.15322E-2 5.82528E-2 5.79543E-2 7.81239E-2 5.84983E-2 7.3563E-2 4.49035E-2 4.82624E-2 4.32051E-2 2.20282E-2 5.53896E-2 4.36669E-2 4.28299E-2 4.60724E-2 6.02768E-2 3.65595E-2 4.61163E-2 1.92792E-2 3.47575E-2 5.55536E-2 6.05526E-2 3.37396E-2 3.81695E-2 1.23817E-2 1.5672E-2 7.56072E-3 5.55305E-3 4.71151E-2 6.82517E-3 2.11682E-2 3.37254E-2 6.93885E-3 4.80207E-3 1.65646E-2 1.02908E-2 7.11538E-3 5.17607E-3 4.05111E-3 6.33275E-3 5.20202E-3 4.76005E-3 6.0165E-3 1.86821E-2 1.5649E-2 1.22143E-2 1.1773E-2 1.50926E-2 4.96052E-3 7.54033E-3 1.0174E-2 9.94871E-3 5.8865E-3 5.9587E-3 4.92129E-3 5.80922E-3 4.71751E-3 5.16379E-3 3.93216E-3 5.45229E-3 6.21191E-3 4.08347E-3 4.50569E-3 4.25565E-3 2.84803E-3 4.80609E-3 2.64756E-3 3.41011E-3 3.02327E-3 3.33636E-3 3.68422E-3 3.13211E-3 3.38015E-3 5.5127E-3 3.71027E-3 3.3857E-3 3.26711E-3 2.60334E-3 3.16214E-3 3.76107E-3 4.13037E-3 1.29881E-3 3.72292E-3 2.91234E-3 2.65838E-3 1.16478E-3 2.41792E-3 1.8333E-3 1.36314E-3 9.01781E-4 2.16933E-3 9.17895E-4 9.88715E-4 4.65778E-3 2.26119E-3 7.73469E-4 1.18397E-3 2.34047E-3 4.23575E-3 4.21759E-3 3.30487E-3 1.29922E-2 8.04801E-3 1.12836E-2 2.48475E-3 5.0165E-3 3.67117E-3 2.47306E-3 3.25649E-3 4.16745E-3 1.83316E-3 2.42367E-3 3.15833E-3 1.58732E-3 1.86742E-3 9.46459E-4 9.55113E-4 8.67284E-4 6.67732E-4 9.36275E-4 6.11535E-4 9.16256E-4 5.22392E-4 5.73282E-4 2.68565E-4 1.39615E-4 2.00853E-4 8.0683E-4 1.7571E-3 1.48918E-3 7.79904E-4 3.70661E-4 2.89176E-4 6.50052E-4 8.6878E-4 8.35274E-4 1.35352E-3 1.15901E-3 8.79971E-4 6.96738E-4 9.90813E-4 7.01271E-4 9.48871E-4 7.24172E-4 1.04299E-3 7.81422E-4 2.23103E-3 1.76324E-3 1.44853E-3 8.83354E-4 1.10236E-3 3.66901E-4 2.62116E-4 1.53839E-3 8.79019E-4 3.46499E-4 3.73808E-4 2.93739E-4 3.14524E-4 4.67618E-4 4.37766E-4 7.16643E-4 5.54667E-4 8.41994E-4 1.91108E-3 7.84384E-4 9.1781E-5 1.09808E-4 1.13632E-4 5.6941E-4 3.11003E-4 1.30211E-3 1.23414E-3 1.40095E-3 2.33333E-3 1.69676E-3 2.03526E-3 2.44424E-3 2.13921E-3 2.32707E-3 1.71506E-3 1.60619E-3 1.23757E-3 1.98687E-3 4.95989E-4 1.54492E-3 5.27486E-4 5.65234E-4 3.36447E-4 1.55524E-4 1.99995E-4 2.494E-4 9.57191E-5 3.1577E-4 1.68533E-4 1.13749E-4 8.96308E-5 1.62024E-4 1.34117E-4 1.65822E-4 3.21026E-4 2.31489E-4 1.24148E-4 1.53598E-4 1.37232E-4 1.72027E-4 7.85655E-5 1.27643E-4 3.44192E-4 2.51712E-4 2.73541E-4 2.92317E-4 5.42888E-4 1.5187E-4 1.65425E-4 8.09442E-5 1.3656E-4 1.43433E-4 9.55846E-5 6.87569E-5 5.66234E-5 6.35366E-5 7.7003E-5 2.22191E-5 6.70429E-5 5.35881E-5 1.13935E-4 1.43448E-4 1.38339E-4 1.51384E-4 1.91317E-4 1.05628E-4 9.85089E-5 8.43857E-5 7.07926E-5 1.84041E-4 1.42823E-4 1.64034E-4 1.81009E-4 1.587E-4 8.85096E-5 8.34841E-5 1.28451E-4 1.11097E-4 1.08446E-4 8.18202E-5 5.59111E-5 7.45081E-5 6.67222E-5 3.86147E-5 1.48067E-4 2.72721E-4 2.69635E-4 7.46885E-5 2.42195E-4 3.59012E-4 4.97055E-4 5.96829E-4 6.86366E-4 7.33465E-4 8.73111E-4 1.1166E-3 8.70234E-4 1.70103E-3 2.03182E-3 1.39236E-3 1.24447E-3 6.89625E-3 5.03262E-3 1.3659E-3 8.76093E-4 3.01614E-3 4.12916E-3 4.91453E-3 2.01556E-3 3.07499E-3 2.42917E-3 8.63848E-3 3.16318E-3 1.62648E-2 1.24971E-2 8.68589E-3 1.24488E-3 1.68107E-3 4.00881E-3 3.27159E-3 1.392E-2 6.07872E-3 1.04018E-2 1.72079E-2 1.56268E-2 1.29529E-2 6.5881E-3 6.00325E-3 2.53739E-3 1.73839E-3 3.58122E-3 9.79933E-3 6.24989E-3 1.99408E-3 1.04978E-3 1.85424E-3 1.93882E-3 6.09724E-3 5.47003E-3 1.69386E-3 1.91435E-3 1.45288E-3 1.95509E-3 5.13531E-3 1.09788E-3 3.49284E-3 7.28625E-4 4.79974E-4 4.71439E-4 1.46327E-3 2.68311E-4 2.98816E-4 2.79263E-4 2.81511E-4 3.65499E-4 3.28355E-4 2.36947E-4 2.36201E-4 6.93764E-4 7.8651E-4 7.24924E-4 7.54466E-4 5.40615E-4 5.5852E-4 6.37184E-4 6.70237E-4 5.08608E-4 4.7656E-4 4.50646E-4 3.00969E-4 3.0873E-4 3.61976E-4 3.05695E-4 2.29818E-4 2.41038E-4 1.84675E-4 1.76597E-4 2.0922E-4 1.88691E-4 2.29143E-4 2.78713E-4 2.38819E-4 2.48481E-4 2.4145E-4 2.35964E-4 2.75936E-4 2.14339E-4 2.10722E-4 2.43013E-4 2.17862E-4 1.85471E-4 2.14813E-4 2.30355E-4 1.98829E-4 1.86864E-4 2.70358E-4 2.75232E-4 3.65546E-4 3.8571E-4 1.79133E-4 2.29398E-4 2.64199E-4 2.56024E-4 1.4169E-4 1.25278E-4 1.19408E-4 1.12728E-4 8.21498E-5 9.99816E-5 9.51827E-5 9.52112E-5 8.1958E-5 1.52577E-4 3.15498E-4 2.52876E-4 2.4515E-4 4.19957E-4 2.99194E-4 9.31754E-5 1.0908E-4 1.92743E-4 2.24302E-5 3.04821E-5 2.39973E-5 6.67707E-5 -9999 -9999 -9999 -9999 -9999 -9999 -9999 -9999 -9999 -9999 -9999 -9999 -9999 -9999 -9999 -9999 -9999 -9999 -9999 -9999 -9999 -9999 -9999 -9999 -9999 -9999 -9999 -9999 -9999 -9999 -9999 -9999 -9999 -9999 -9999 -9999 -9999 -9999 -9999 -9999 -9999 -9999 -9999
2.21941E-4 3.13994E-4 1.77352E-4 2.39656E-4 2.11974E-4 2.38006E-4 2.10488E-4 2.5709E-4 2.93965E-4 2.36218E-4 4.35903E-4 5.81889E-4 5.19109E-4 5.31599E-4 5.84914E-4 5.54983E-4 6.05834E-4 5.17406E-4 2.30521E-4 1.27455E-4 1.99021E-4 1.64769E-4 2.50311E-4 4.60103E-4 2.02095E-4 2.73793E-4 2.84499E-4 3.96481E-4 1.77921E-4 4.0215E-4 3.76338E-4 4.83085E-4 4.46772E-4 4.59606E-4 5.2746E-4 3.43023E-4 4.14809E-4 3.34702E-4 2.37798E-4 2.90041E-4 7.63318E-4 7.86688E-4 6.22754E-4 7.20527E-4 7.09161E-4 6.90185E-4 6.96543E-4 7.13637E-4 8.06868E-4 6.55356E-4 6.24665E-4 6.28448E-4 6.16477E-4 5.42878E-4 7.31814E-4 8.29033E-4 8.20027E-4 9.45261E-4 4.84486E-4 8.70341E-4 6.45434E-4 9.42786E-4 1.21594E-3 1.06595E-3 9.31728E-4 1.08924E-3 5.72475E-4 6.2654E-4 5.68147E-4 5.55916E-4 6.15082E-4 5.50006E-4 4.92376E-4 9.25081E-4 7.58421E-4 1.48006E-3 7.68226E-4 1.00339E-3 9.58749E-4 9.09338E-4 9.14366E-4 1.32397E-3 1.10709E-3 8.84659E-4 7.2424E-4 8.79903E-4 5.69718E-4 6.71745E-4 8.38936E-4 7.74767E-4 1.17279E-3 1.29562E-3 6.96145E-4 1.62975E-3 1.1095E-3 4.13522E-4 8.56965E-4 7.32986E-4 1.25819E-3 1.74295E-3 1.83809E-3 1.51494E-3 1.36312E-3 1.75767E-3 1.0305E-3 1.18271E-3 1.9295E-3 9.19455E-4 1.27505E-3 1.47195E-3 2.88159E-3 1.81376E-3 2.31267E-3 2.18614E-3 5.86313E-3 6.16676E-3 6.13814E-3 6.0949E-3 5.73852E-3 4.43532E-3 6.02603E-3 4.56849E-3 4.04334E-3 4.18246E-3 7.33128E-3 3.70411E-3 3.14336E-3 3.11963E-3 2.82948E-3 2.58843E-3 1.34837E-3 3.65052E-3 4.26063E-3 4.63079E-3 5.91014E-3 3.83611E-3 4.04552E-3 4.9652E-3 2.84087E-3 3.5432E-3 6.33744E-3 7.13773E-3 4.95357E-3 5.55403E-3 4.26767E-3 2.65106E-3 2.07918E-3 2.15704E-3 5.65339E-3 6.53757E-3 7.22261E-3 5.79204E-3 5.99414E-3 1.00941E-2 7.73888E-3 6.75989E-3 7.7028E-3 1.15035E-2 7.0088E-3 8.31589E-3 8.37013E-3 8.50236E-3 7.57099E-3 8.50702E-3 1.44856E-2 9.2864E-3 4.68702E-3 6.03718E-3 5.7473E-3 4.03002E-3 4.04018E-3 6.25711E-3 7.30012E-3 8.3924E-3 1.0206E-2 5.76189E-3 6.28853E-3 6.55907E-3 5.88443E-3 5.858E-3 5.48123E-3 2.65809E-3 6.20482E-3 6.4912E-3 3.96702E-3 3.58917E-3 3.46881E-3 3.29929E-3 2.21538E-3 5.84534E-3 4.23178E-3 4.91433E-3 5.64416E-3 5.41665E-3 2.73685E-3 3.20103E-3 2.73687E-3 2.72736E-3 2.32849E-3 5.40357E-3 4.04013E-3 8.6887E-3 6.90261E-3 5.72652E-3 7.98262E-3 7.44921E-3 1.29233E-3 4.04875E-3 3.33613E-3 5.42208E-3 1.1017E-2 1.23418E-2 1.2508E-2 8.81751E-3 5.31453E-3 5.26615E-3 4.88644E-3 4.03929E-3 5.61262E-3 6.41721E-3 8.59738E-3 6.909E-3 8.96229E-3 7.31772E-3 7.35449E-3 5.14637E-3 2.56318E-3 1.37523E-3 3.149E-4 6.3048E-4 2.00345E-4 3.13989E-4 2.20378E-3 2.05679E-3 -9999 1.69789E-4 2.08943E-4 4.90756E-4 5.39193E-4 3.73775E-4 2.13204E-4 2.84303E-4 3.50431E-4 3.86321E-4 2.24597E-4 3.58495E-4 3.01243E-4 2.7149E-4 3.24075E-4 1.91288E-4 5.03418E-4 2.14683E-3 2.54824E-3 3.03724E-3 4.56276E-3 1.08983E-3 5.88886E-4 1.80853E-3 3.47205E-3 4.07959E-3 5.1987E-3 5.5476E-3 8.26741E-3 4.17817E-3 1.27554E-3 5.89193E-3 6.06082E-3 1.45824E-2 3.5766E-3 7.74529E-3 1.95626E-2 1.86516E-3 5.32522E-3 2.53752E-3 1.36819E-2 6.39094E-3 1.03927E-2 4.44555E-3 4.48803E-3 2.29239E-3 4.32967E-3 7.44289E-3 4.5378E-3 7.23413E-3 8.73088E-3 6.5327E-3 6.93337E-3 4.46442E-3 3.08315E-3 4.81443E-3 2.94178E-3 7.32013E-3 3.31063E-3 3.7681E-3 3.16516E-3 9.90104E-3 2.64048E-2 4.63677E-3 2.29816E-2 4.38139E-2 2.50667E-2 7.37604E-3 9.88791E-2 1.09664E-2 1.7158E-2 3.31871E-2 8.01233E-3 6.76921E-3 1.62877E-2 1.6066E-2 3.02143E-2 1.51149E-2 5.46552E-3 1.03203E-2 4.72004E-3 3.49368E-3 3.94799E-3 5.75656E-3 1.17018E-2 5.60433E-3 1.63107E-2 1.81964E-2 1.25727E-2 1.24237E-2 1.40364E-2 1.76582E-2 6.79078E-3 1.14438E-2 2.14561E-2 8.77297E-3 3.3554E-3 3.60879E-3 4.46518E-3 9.63594E-3 4.12617E-3 1.01478E-2 2.32113E-2 4.90931E-3 4.9386E-3 4.96946E-3 1.81259E-2 1.6981E-2 1.28131E-2 5.71895E-2 2.01335E-2 3.09393E-2 2.45925E-2 5.76723E-2 4.95463E-2 1.99007E-2 3.90055E-2 7.47094E-2 4.89039E-2 4.46911E-2 5.37488E-2 5.70141E-2 5.76103E-2 4.28578E-2 5.12903E-2 6.1627E-2 8.29512E-2 5.51598E-2 7.24069E-2 4.27731E-2 2.5063E-2 3.95303E-2 2.41019E-2 4.84865E-2 6.50805E-2 2.09155E-1 2.95132E-1 1.62136E-1 1.50916E-1 2.7777E-1 1.75965E-1 1.44206E-1 2.15709E-1 1.68695E-1 1.59391E-1 1.90313E-1 3.64899E-1 2.04026E-1 3.20465E-1 2.99132E-1 2.02329E-1 1.77377E-1 3.92698E-1 2.45899E-1 6.04436E-1 2.89773E-1 4.29344E-1 5.70675E-2 3.86683E-2 1.31045E-1 8.65518E-2 5.48302E-2 2.10547E-2 7.55038E-3 3.29745E-1 3.54249E-1 1.4711E-1 1.27797E-1 4.50517E-2 1.47158E-1 2.79721E-1 1.73735E-1 2.34746E-1 1.61503E-1 1.38136E-1 2.02461E-1 1.87855E-1 1.85424E-1 8.68899E-2 1.04867E-1 4.56029E-2 7.31001E-2 6.15163E-2 3.70678E-2 4.0155E-2 3.17234E-2 3.84801E-2 2.72156E-2 3.43066E-2 6.49316E-2 6.09522E-2 1.08894E-1 7.23775E-2 1.34724E-1 1.17539E-1 5.06677E-2 4.68297E-2 5.21522E-2 1.14351E-1 1.12575E-1 1.04955E-1 5.10709E-2 7.7504E-2 5.23813E-2 1.36416E-1 8.19806E-2 8.37221E-2 5.63562E-2 7.90481E-2 5.72769E-2 3.59773E-2 9.31376E-2 9.75694E-2 1.98369E-1 2.47298E-1 4.02067E-1 2.33862E-1 1.33543E-1 1.72468E-1 1.80553E-1 1.20648E-1 1.58147E-1 1.43765E-1 1.10641E-1 6.58101E-2 1.22584E-1 1.74701E-1 1.09933E-1 1.96335E-1 1.11691E-1 1.49514E-1 3.94457E-1 6.06318E-1 4.98538E-1 6.89165E-1 8.58035E-1 6.56654E-1 4.91056E-1 7.95526E-1 6.29306E-1 6.38596E-1 5.73139E-1 4.34956E-1 4.41496E-1 5.87996E-1 6.07509E-1 8.55039E-1 6.15284E-1 5.4263E-1 4.22957E-1 3.22782E-1 2.21126E-1 1.48373E-1 4.26188E-1 9.73631E-2 2.84249E-1 2.66662E-1 4.49073E-1 2.24198E-1 1.93022E-1 3.41182E-1 5.15392E-1 2.1949E-1 5.58808E-1 5.83547E-1 4.48309E-1 4.26398E-1 4.50482E-1 5.8864E-1 5.45783E-1 3.15548E-1 4.07412E-1 4.18828E-1 3.93681E-1 3.36906E-1 4.37713E-1 4.93027E-1 5.38174E-1 5.67057E-1 5.66444E-1 3.95184E-1 4.90094E-1 2.4867E-1 2.77052E-1 1.42795E-1 3.85734E-1 2.7555E-1 1.308E-1 1.45097E-1 1.67727E-1 4.56859E-1 3.7513E-1 2.82095E-1 4.64102E-1 2.6228E-1 3.21932E-1 3.86753E-1 4.26329E-1 3.73824E-1 4.00848E-1 4.90474E-1 4.16678E-1 3.31959E-1 1.82561E-1 3.66973E-1 3.57886E-1 3.05361E-1 4.22298E-1 6.62189E-1 3.51506E-1 5.09444E-1 4.37286E-1 3.5943E-1 3.19273E-1 3.45106E-1 3.12323E-1 2.26329E-1 1.32202E-1 1.67002E-1 3.09579E-1 1.7795E-1 5.13609E-1 4.06926E-1 3.2775E-1 5.9859E-1 7.48336E-1 7.65123E-1 5.62337E-1 5.93781E-1 4.9405E-1 5.69431E-1 5.19387E-1 4.3198E-1 5.60992E-1 6.32023E-1 5.34478E-1 3.8346E-1 5.108E-1 1.30732E-1 4.77138E-1 5.02442E-1 5.53177E-1 5.95241E-1 6.48712E-1 3.50142E-1 3.12471E-1 2.62506E-1 3.12623E-1 7.32771E-1 3.93714E-1 1.84827E-1 1.8868E-1 1.81616E-1 1.83247E-1 1.68917E-1 2.60939E-1 1.76073E-1 1.46082E-1 1.77505E-1 1.93234E-2 1.53214E-2 1.03078E-2 1.11665E-2 7.71627E-3 2.96209E-2 8.36321E-3 8.70381E-3 1.39139E-2 2.75671E-2 2.19635E-2 1.71661E-2 3.30739E-2 2.37312E-2 7.90601E-2 1.27619E-1 1.50813E-1 1.38082E-1 2.49907E-1 4.53212E-1 4.43024E-1 5.59178E-1 7.04971E-1 5.87179E-1 5.634E-1 2.56201E-1 3.70732E-1 4.96072E-1 6.91038E-1 8.74169E-1 7.05105E-1 8.29076E-1 8.87989E-1 6.31464E-1 5.46716E-1 2.63929E-1 5.59574E-1 6.38512E-1 4.34048E-1 6.74962E-1 5.0548E-1 3.98164E-1 4.31992E-1 5.22695E-1 4.75689E-1 4.6169E-1 5.80458E-1 6.7606E-1 5.035E-1 6.28164E-1 6.88561E-1 5.26421E-1 5.90353E-1 3.89937E-1 3.79786E-1 4.31117E-1 6.78464E-1 6.72247E-1 6.49828E-1 3.31608E-1 5.77467E-1 5.66491E-1 8.1186E-1 3.83697E-1 1.31293E-1 3.31284E-1 2.4385E-1 3.01208E-1 4.5077E-1 2.48001E-1 6.85792E-1 7.1735E-1 8.77189E-1 4.63215E-1 4.11541E-1 4.09548E-1 9.2174E-1 4.85239E-1 4.92479E-1 1.54186E-1 1.39989E-1 4.33003E-1 3.90496E-1 6.02876E-1 6.03483E-1 4.94829E-1 3.21366E-1 1.80532E-1 3.45815E-1 5.32221E-1 2.9648E-1 3.22471E-1 7.8767E-1 6.53523E-1 3.41755E-1 5.91585E-1 7.80424E-1 2.79666E-1 5.19159E-1 4.395E-1 3.02071E-1 2.93405E-1 3.58831E-1 3.29913E-1 3.11893E-1 3.22521E-1 2.6348E-1 3.23693E-1 4.97955E-1 6.84688E-1 4.22222E-1 4.50041E-1 4.14791E-1 3.42619E-1 3.07488E-1 3.89359E-1 4.15815E-1 4.86287E-1 3.70448E-1 4.54279E-1 4.83363E-1 2.59337E-1 4.99667E-1 5.08899E-1 6.84066E-1 8.74655E-1 7.6164E-1 8.56767E-1 8.81354E-1 8.60098E-1 1.26611E-1 6.82388E-1 4.26823E-1 3.51116E-1 5.90442E-1 4.19977E-1 4.17482E-1 2.4508E-1 7.25026E-2 5.95148E-2 4.29675E-2 3.53388E-2 2.36535E-2 4.43259E-2 1.01544E-1 4.61411E-1 4.87074E-1 3.47403E-1 -9999 1.0106E-1 1.23691E-1 3.50243E-1 1.04212E-1 1.07158E-1 4.43761E-1 4.44304E-1 1.66763E-1 1.7299E-1 1.54044E-1 2.61818E-1 2.67911E-1 6.08814E-1 3.1045E-1 3.65272E-1 1.91907E-1 5.44386E-2 3.87542E-1 4.56881E-1 4.85697E-2 4.62908E-2 1.22834E-1 8.27561E-2 6.73307E-2 8.26898E-2 4.69239E-2 4.82812E-2 9.84712E-2 9.28828E-2 8.85834E-2 4.06029E-2 4.1189E-2 9.74291E-2 8.61915E-2 7.51894E-2 5.92719E-2 4.85543E-2 6.14446E-2 2.83149E-2 2.41419E-2 3.51438E-2 2.27809E-2 3.87944E-2 3.75062E-2 4.03721E-2 5.61596E-2 4.56176E-2 4.28139E-2 2.28748E-2 4.23406E-2 6.6862E-2 5.97085E-2 4.36189E-2 2.58811E-2 1.07045E-2 1.16454E-2 6.09975E-3 5.55755E-3 3.74977E-3 2.30185E-2 4.17036E-3 3.59618E-2 7.86385E-3 7.54757E-3 3.66879E-2 5.87991E-3 3.88985E-3 4.18786E-3 4.3159E-3 1.18299E-2 7.3774E-3 4.17348E-3 1.82113E-2 6.77358E-3 6.0548E-3 8.43784E-3 3.51749E-3 2.90868E-3 1.40177E-2 7.39253E-3 9.41295E-3 9.19307E-3 1.05735E-2 6.15256E-3 5.72349E-3 5.8384E-3 5.17402E-3 4.11523E-3 4.60147E-3 6.52139E-3 7.28185E-3 6.02163E-3 6.14243E-3 3.98005E-3 3.78537E-3 3.6775E-3 2.78225E-3 5.99083E-3 3.01904E-3 4.33719E-3 4.54096E-3 4.05937E-3 3.98322E-3 6.1383E-3 3.9279E-3 2.60785E-3 3.84478E-3 3.30855E-3 3.51464E-3 2.53482E-3 2.97761E-3 2.54785E-3 3.8025E-3 3.35431E-3 2.74283E-3 1.42632E-3 2.33318E-3 1.76821E-3 1.17892E-3 8.63994E-4 1.18258E-3 8.28648E-4 9.01597E-4 4.87544E-3 1.52181E-3 6.8228E-4 6.47362E-4 1.3407E-3 3.1076E-3 4.30354E-3 3.68167E-3 1.60632E-2 1.3016E-2 1.34673E-2 4.42797E-3 3.28798E-3 2.77167E-3 6.3182E-3 3.51097E-3 3.21409E-3 1.92045E-3 1.46732E-3 1.9151E-3 1.15711E-3 1.23221E-3 7.65391E-4 6.89024E-4 1.24189E-3 7.55002E-4 3.87301E-4 5.21164E-4 4.02895E-4 1.8551E-4 1.49132E-4 9.9367E-5 6.35536E-4 1.23849E-4 1.1005E-3 7.9773E-4 3.94887E-4 2.72468E-4 2.1721E-4 3.29611E-4 7.0844E-4 8.88513E-4 1.04633E-3 1.54968E-3 1.43305E-3 1.38902E-3 1.06599E-3 4.89099E-4 4.6959E-4 6.94961E-4 9.04977E-4 1.20889E-3 1.34851E-3 2.86531E-3 4.74512E-4 2.67915E-3 3.34244E-4 1.89289E-3 1.23981E-3 1.1994E-3 1.36104E-3 1.56491E-3 3.11886E-4 1.6697E-3 5.88107E-4 4.25105E-4 4.82253E-4 3.20162E-3 2.38471E-4 5.99408E-4 8.02403E-5 1.15966E-3 7.96031E-4 8.2281E-5 6.56438E-5 1.95512E-4 5.02288E-4 6.60181E-4 1.47044E-3 1.32701E-3 2.17353E-3 2.13238E-3 2.20995E-3 2.1078E-3 2.22044E-3 2.41583E-3 2.15746E-3 1.17527E-3 1.13039E-3 1.04984E-3 1.92383E-3 6.86969E-4 1.64183E-3 1.6751E-4 9.96746E-4 3.16259E-4 3.28836E-4 1.54856E-4 1.16172E-4 3.75866E-4 4.36419E-4 4.52642E-4 1.27761E-4 1.60358E-4 1.92025E-4 1.46007E-4 2.23578E-4 2.28442E-4 2.16948E-4 2.39913E-4 1.94123E-4 1.73425E-4 3.03202E-4 3.3062E-4 1.46874E-4 2.36791E-4 2.40534E-4 1.63475E-4 1.48864E-4 1.89561E-4 1.57799E-4 1.48286E-4 1.15168E-4 7.94727E-5 6.71507E-5 6.14103E-5 9.0185E-5 1.49232E-4 3.49169E-5 1.73561E-4 3.68426E-5 6.77462E-5 7.96472E-5 6.99706E-5 5.20311E-5 6.83976E-5 3.76761E-5 1.36859E-4 8.81831E-5 8.86364E-5 1.00247E-4 9.45583E-5 4.76223E-4 7.07155E-5 6.24088E-5 3.28848E-5 4.13183E-5 7.68748E-5 1.06605E-4 1.00031E-4 1.47265E-4 1.58949E-4 1.17125E-4 1.24606E-4 1.31882E-4 2.41376E-4 2.1612E-4 7.25753E-5 3.1978E-4 2.10785E-4 2.79014E-4 3.55049E-4 3.56922E-4 4.22596E-4 6.88298E-4 8.56531E-4 7.92655E-4 1.19407E-3 9.39259E-4 1.29656E-3 2.67613E-3 1.42912E-3 1.29368E-3 5.51381E-3 3.23907E-3 4.55771E-3 4.51353E-3 9.96497E-4 1.24844E-3 4.68883E-3 7.13705E-3 5.72446E-3 1.13974E-2 1.50001E-2 9.18948E-3 3.26739E-3 1.15138E-2 1.26977E-2 7.53841E-3 5.33965E-3 1.13215E-3 2.84048E-3 3.27628E-3 3.44215E-3 2.25712E-3 3.54907E-3 1.65357E-2 2.12935E-3 2.05159E-3 7.887E-3 9.96998E-3 2.37574E-3 2.06837E-3 2.116E-3 8.29627E-3 7.26555E-3 1.9905E-3 2.47208E-3 1.9441E-3 2.00921E-3 1.59799E-3 1.5371E-3 2.00997E-3 2.19783E-3 2.5022E-3 1.87027E-3 1.90754E-3 1.1434E-3 3.56923E-3 6.95217E-4 8.08848E-4 5.04515E-4 1.71905E-3 1.75478E-3 1.08424E-3 1.30288E-3 3.95425E-4 3.87051E-4 3.10808E-4 2.45817E-4 8.32946E-4 2.03717E-4 2.32834E-4 1.67433E-4 1.72034E-4 7.10485E-4 7.12943E-4 7.04995E-4 6.37731E-4 4.10577E-4 3.72712E-4 3.79975E-4 3.05549E-4 3.1914E-4 3.22105E-4 3.17476E-4 2.53339E-4 2.42221E-4 2.41703E-4 1.89069E-4 2.02771E-4 2.32981E-4 2.5225E-4 3.10934E-4 3.16912E-4 3.00207E-4 3.01805E-4 2.77045E-4 2.86931E-4 2.29189E-4 2.20049E-4 2.84554E-4 2.14852E-4 2.33291E-4 2.1929E-4 2.03926E-4 2.11533E-4 1.95053E-4 2.05307E-4 2.3558E-4 2.39053E-4 1.95765E-4 2.07737E-4 2.8242E-4 2.15062E-4 2.66949E-4 3.01632E-4 1.68063E-4 1.37519E-4 8.34019E-5 1.49E-4 1.04139E-4 8.40078E-5 8.95268E-5 7.48051E-5 6.2695E-5 2.19838E-4 2.41706E-4 2.20234E-4 3.34821E-4 1.62842E-4 2.6272E-4 1.02604E-4 1.96114E-4 1.68519E-4 1.63972E-4 1.59005E-5 2.00809E-5 1.07404E-5 -9999 -9999 -9999 -9999 -9999 -9999 -9999 -9999 -9999 -9999 -9999 -9999 -9999 -9999 -9999 -9999 -9999 -9999 -9999 -9999 -9999 -9999 -9999 -9999 -9999 -9999 -9999 -9999 -9999 -9999 -9999 -9999 -9999 -9999 -9999 -9999 -9999 -9999 -9999 -9999 -9999 -9999
3.38606E-4 2.95536E-4 2.18094E-4 1.83902E-4 1.24407E-4 1.58956E-4 2.38102E-4 2.7556E-4 2.6841E-4 2.08958E-4 3.74824E-4 3.94842E-4 4.83103E-4 3.52588E-4 4.80978E-4 4.87376E-4 4.74392E-4 5.73047E-4 2.68777E-4 1.89909E-4 2.56834E-4 1.61916E-4 2.26073E-4 5.29874E-4 2.7836E-4 2.64041E-4 3.43037E-4 5.21966E-4 3.98371E-4 5.18678E-4 2.51773E-4 3.68303E-4 2.90721E-4 3.75592E-4 5.2112E-4 4.15174E-4 3.8763E-4 4.81979E-4 3.47139E-4 4.37599E-4 5.81781E-4 7.47905E-4 5.32787E-4 5.28369E-4 7.96659E-4 6.63983E-4 4.74448E-4 5.64631E-4 6.1368E-4 7.54608E-4 7.75161E-4 7.16569E-4 6.34747E-4 8.11627E-4 6.54281E-4 7.06626E-4 5.64269E-4 6.64001E-4 9.13369E-4 9.77534E-4 9.66688E-4 8.65472E-4 1.04581E-3 1.03141E-3 8.8207E-4 7.63984E-4 9.54897E-4 8.28775E-4 8.74708E-4 5.66388E-4 6.0545E-4 1.39488E-3 1.11008E-3 1.05798E-3 1.76112E-3 1.15349E-3 8.04599E-4 5.95123E-4 1.85382E-3 1.01997E-3 1.35619E-3 1.06469E-3 1.01707E-3 1.00601E-3 1.16811E-3 1.07956E-3 1.13558E-3 6.13896E-4 6.1302E-4 8.03177E-4 7.87839E-4 9.31467E-4 1.01141E-3 1.18245E-3 8.93918E-4 8.2413E-4 1.05352E-3 1.20197E-3 9.24854E-4 1.09924E-3 1.61493E-3 1.64465E-3 1.7189E-3 1.12343E-3 1.45686E-3 1.82948E-3 1.1772E-3 1.09782E-3 1.44537E-3 1.89584E-3 1.64316E-3 1.66879E-3 2.1808E-3 3.52105E-3 2.24402E-3 3.46022E-3 6.05844E-3 6.09357E-3 6.20276E-3 8.03418E-3 4.63599E-3 3.06785E-3 4.04065E-3 2.80111E-3 2.76206E-3 2.7453E-3 3.35216E-3 3.94767E-3 4.52921E-3 4.12834E-3 2.24182E-3 2.87405E-3 3.29907E-3 6.55266E-3 4.24885E-3 7.20735E-3 4.06575E-3 3.64312E-3 5.21054E-3 5.10177E-3 5.69829E-3 6.28038E-3 7.95143E-3 7.32284E-3 3.57792E-3 1.70746E-3 6.1465E-3 8.03029E-3 5.39503E-3 9.15317E-3 7.83376E-3 5.93509E-3 7.69405E-3 7.33151E-3 6.35227E-3 4.20534E-3 1.28628E-2 1.00659E-2 6.39424E-3 6.04642E-3 9.0965E-3 8.54493E-3 1.00788E-2 1.3057E-2 1.44812E-2 6.33272E-3 4.47984E-3 6.27762E-3 6.61473E-3 3.4329E-3 5.82907E-3 5.04187E-3 6.24815E-3 5.31595E-3 6.9435E-3 7.70664E-3 7.20557E-3 6.28261E-3 6.13043E-3 4.70033E-3 5.74125E-3 3.10447E-3 5.51048E-3 7.72867E-3 3.79641E-3 4.39307E-3 3.50166E-3 4.8137E-3 3.5816E-3 3.83784E-3 4.09259E-3 3.29069E-3 3.94078E-3 5.41916E-3 7.67501E-3 3.1936E-3 2.73078E-3 3.87408E-3 2.79646E-3 2.65736E-3 4.28266E-3 6.68559E-3 1.30434E-2 1.03673E-2 8.56531E-3 1.01956E-2 1.03228E-2 3.29361E-3 3.08809E-3 5.15113E-3 8.01862E-3 1.14908E-2 4.808E-3 7.91812E-3 6.57089E-3 6.62036E-3 8.1882E-3 1.27452E-2 5.84639E-3 8.75442E-3 7.79144E-3 7.26192E-3 4.36276E-3 9.77205E-3 4.88921E-3 1.65506E-3 1.64298E-3 3.88258E-4 7.15053E-4 4.14512E-4 1.33927E-4 4.27066E-4 1.47308E-3 2.14306E-3 -9999 6.09123E-4 2.75124E-4 6.01719E-4 2.44132E-4 2.09779E-4 2.22925E-4 3.9025E-4 4.01928E-4 3.00217E-4 3.94289E-4 6.69023E-4 7.65501E-4 5.5983E-4 5.8179E-4 4.06491E-4 6.29968E-4 1.39998E-3 1.37992E-3 2.20926E-3 2.63882E-3 1.86971E-3 2.10406E-3 1.78711E-3 3.86948E-3 6.74638E-3 6.67988E-3 8.72809E-3 8.8442E-3 1.0126E-2 8.83879E-3 8.82916E-3 9.21497E-3 1.56578E-2 1.83067E-2 2.23399E-2 8.097E-3 6.55824E-3 5.47691E-3 8.91784E-3 7.73153E-3 6.83828E-3 5.55883E-3 4.67721E-3 4.86892E-3 4.55651E-3 2.99695E-3 5.49046E-3 5.86234E-3 5.27316E-3 8.71453E-3 7.88024E-3 8.54304E-3 1.19732E-2 5.40823E-3 8.75053E-3 2.14104E-2 1.60441E-3 4.91537E-3 6.92906E-3 3.88732E-3 7.55805E-3 1.49449E-2 4.65857E-3 1.87796E-2 2.70043E-2 2.41861E-2 3.86877E-2 1.79185E-2 1.90915E-2 1.01212E-2 7.06983E-3 5.19997E-3 1.95311E-2 1.00408E-2 5.62579E-3 6.72216E-3 3.48473E-2 7.48088E-3 7.73593E-3 1.59993E-2 5.57617E-3 4.98012E-3 4.27188E-3 7.888E-3 9.02706E-3 1.16863E-2 1.20261E-2 4.45567E-3 8.79413E-3 8.47866E-3 1.13103E-2 1.12534E-2 1.40633E-2 3.05575E-2 1.95893E-2 3.9615E-3 9.03634E-3 4.41496E-3 1.40528E-2 8.30525E-3 9.59847E-3 7.92279E-3 2.47055E-2 1.23125E-2 1.03146E-2 5.30747E-3 9.53898E-3 2.30994E-2 5.61661E-3 4.52348E-2 2.53999E-2 3.0941E-2 3.24961E-2 4.79104E-2 4.03979E-2 3.38835E-2 3.80218E-2 4.96092E-2 4.72108E-2 4.26795E-2 4.32184E-2 5.50783E-2 4.64654E-2 6.62323E-2 5.75964E-2 5.09081E-2 4.73108E-2 3.15617E-2 3.23642E-2 4.22551E-2 4.32971E-2 5.75792E-2 5.89814E-2 1.40221E-1 1.35539E-1 1.36877E-1 8.30505E-2 1.17149E-1 1.95612E-1 2.27466E-1 1.71312E-1 1.6206E-1 2.75522E-1 1.7924E-1 2.26112E-1 1.68185E-1 1.09919E-1 2.97708E-1 3.14214E-1 2.2772E-1 3.31703E-1 1.79659E-1 2.34035E-1 3.21918E-1 5.31349E-1 1.62299E-1 1.24149E-1 1.42598E-2 2.74354E-2 2.64814E-2 5.38219E-2 1.13384E-1 3.40138E-2 2.11097E-1 1.95823E-1 1.48383E-1 9.89474E-2 1.30764E-1 1.39574E-1 2.30335E-1 8.67286E-2 1.10954E-1 2.30069E-1 2.62455E-1 3.41098E-1 4.64001E-1 4.72295E-1 4.182E-2 6.23439E-2 4.62058E-2 2.50589E-2 6.78943E-2 9.13896E-2 1.24595E-1 8.77858E-2 9.32343E-2 2.14191E-2 3.62196E-2 2.28149E-2 6.06888E-2 7.49046E-2 9.57944E-2 3.2027E-2 5.75682E-2 4.72282E-2 5.07763E-2 5.43314E-2 7.80227E-2 8.86536E-2 8.44752E-2 1.03919E-1 4.53892E-2 6.3962E-2 7.41797E-2 1.57846E-1 4.11444E-2 8.10494E-2 6.53401E-2 5.28942E-2 6.17729E-2 8.64478E-2 1.70849E-1 2.00403E-1 1.23268E-1 1.07584E-1 1.99886E-1 1.59773E-1 1.54475E-1 1.949E-1 2.44209E-1 6.71066E-2 6.02824E-2 5.50212E-2 1.22355E-1 9.57496E-2 2.31215E-1 1.37271E-1 1.85611E-1 1.31553E-1 1.2679E-1 3.85965E-1 2.59304E-1 4.96899E-1 5.61067E-1 7.55821E-1 5.87175E-1 7.17879E-1 5.46359E-1 6.57264E-1 5.68723E-1 6.04396E-1 6.7372E-1 3.82116E-1 6.14609E-1 7.19719E-1 9.89267E-1 6.89386E-1 4.35628E-1 3.41176E-1 3.27381E-1 1.60177E-1 2.52073E-1 3.259E-1 2.03897E-1 2.26448E-1 3.87603E-1 3.82667E-1 2.54322E-1 3.23305E-1 4.44916E-1 3.64034E-1 4.15598E-1 2.537E-1 6.86904E-1 3.07328E-1 6.05584E-1 5.79532E-1 4.64555E-1 5.46437E-1 4.9495E-1 4.87008E-1 5.08999E-1 5.0811E-1 3.50096E-1 4.6207E-1 5.13151E-1 6.99932E-1 5.75361E-1 3.53782E-1 4.64434E-1 3.55992E-1 3.24105E-1 2.73283E-1 2.19582E-1 2.5153E-1 1.39921E-1 1.82465E-1 2.10786E-1 2.63044E-1 3.79578E-1 3.47239E-1 4.09215E-1 2.18964E-1 3.22824E-1 2.10144E-1 3.73859E-1 3.63085E-1 2.93136E-1 4.92973E-1 4.25512E-1 4.3694E-1 3.85436E-1 2.85672E-1 3.91933E-1 2.98984E-1 3.39886E-1 3.36262E-1 2.53778E-1 3.88863E-1 3.78137E-1 4.51949E-1 3.25597E-1 3.06365E-1 2.08955E-1 1.84976E-1 1.92155E-1 3.38774E-1 1.77636E-1 3.11528E-1 2.3763E-1 5.43441E-1 4.45521E-1 4.038E-1 2.8514E-1 2.09438E-1 4.00269E-1 7.76436E-1 4.07805E-1 6.20627E-1 5.33251E-1 3.38763E-1 4.95224E-1 4.43933E-1 3.89179E-1 5.33602E-1 4.12978E-1 2.36014E-1 7.07196E-1 3.91124E-1 3.37869E-1 4.44744E-1 6.7737E-1 3.93764E-1 5.19578E-1 5.96129E-1 5.16374E-1 2.36683E-1 2.9513E-1 2.12271E-1 2.39514E-1 1.72693E-1 3.50507E-1 3.47808E-1 2.8127E-1 3.09715E-1 1.19987E-1 1.81644E-1 8.48042E-2 1.70914E-2 7.02548E-2 4.17184E-2 7.73945E-3 8.7455E-3 1.49588E-2 1.00847E-2 1.04735E-2 6.05083E-3 8.60564E-3 1.86214E-2 2.79521E-2 8.86572E-2 1.5607E-1 2.5009E-1 2.96565E-1 2.68628E-1 2.92424E-1 4.38837E-1 5.29847E-1 5.68519E-1 5.71181E-1 3.01006E-1 3.02925E-1 5.75283E-1 5.53184E-1 5.0535E-1 6.70239E-1 6.76861E-1 8.08405E-1 6.63706E-1 8.24369E-1 9.1437E-1 8.59829E-1 5.45678E-1 8.0731E-1 7.29324E-1 5.14486E-1 2.73569E-1 1.85006E-1 5.90748E-1 5.12684E-1 4.48193E-1 3.47006E-1 3.94338E-1 3.74695E-1 4.33641E-1 5.11338E-1 3.69788E-1 4.50082E-1 4.29221E-1 4.42442E-1 8.51995E-1 6.03382E-1 3.31694E-1 4.19808E-1 6.17075E-1 4.14884E-1 6.08344E-1 3.48811E-1 5.09555E-1 6.80005E-1 4.73412E-1 5.92179E-1 2.38876E-1 1.95046E-1 5.6761E-1 3.26558E-1 4.77975E-1 6.98218E-1 6.91535E-1 5.54504E-1 6.13024E-1 4.70997E-1 6.26988E-1 7.70394E-1 9.25367E-1 5.94745E-1 6.64257E-1 2.55508E-2 6.18824E-1 4.03152E-1 4.10845E-1 4.51745E-1 1.90002E-1 1.24157E-1 7.00011E-2 4.65313E-2 4.28121E-2 9.4715E-2 1.87938E-1 1.63441E-1 6.61304E-1 4.04595E-1 4.86937E-1 7.81265E-1 4.66175E-1 9.73416E-2 3.64874E-1 5.39075E-1 3.0336E-1 4.9197E-1 6.22861E-1 2.84935E-1 4.28013E-1 3.26121E-1 4.42243E-1 5.32167E-1 -9999 4.39909E-1 4.46106E-1 5.06969E-1 4.73652E-1 1.92384E-1 2.17261E-1 6.25819E-1 3.48206E-1 5.83439E-1 4.46417E-1 4.03826E-1 6.09375E-1 3.6847E-1 3.74194E-1 4.75171E-1 5.96153E-1 5.22287E-1 5.96938E-1 6.40729E-1 8.31539E-1 5.52238E-1 -9999 7.79084E-1 3.85882E-1 2.63488E-1 3.4882E-1 4.52628E-1 4.7162E-1 3.57974E-1 7.55182E-2 8.13983E-2 6.28303E-2 2.85624E-2 3.6151E-2 4.75437E-2 1.33554E-1 2.90735E-1 1.22141E-1 7.84579E-2 2.16259E-1 2.12086E-1 5.32735E-1 4.94126E-1 7.25096E-2 1.35417E-1 1.23478E-1 1.53597E-1 7.01704E-2 7.21973E-2 6.7372E-2 5.18453E-2 2.72491E-1 3.12413E-1 2.29078E-1 2.72289E-1 1.13076E-1 8.74263E-2 1.30845E-1 1.10728E-1 2.02775E-1 9.47336E-2 1.26339E-1 2.05885E-1 5.92399E-2 1.3254E-1 5.72589E-2 4.76649E-2 9.67169E-2 9.95468E-2 8.23283E-2 8.04065E-2 7.65332E-2 8.35741E-2 7.17965E-2 9.07978E-2 5.35098E-2 9.83612E-2 3.38165E-2 2.06377E-2 3.97854E-2 5.74998E-2 6.30689E-2 3.84248E-2 2.06979E-2 5.26623E-2 3.2444E-2 4.78979E-2 3.94142E-2 1.92224E-2 3.85949E-2 6.80887E-2 4.42878E-2 3.97622E-2 2.7494E-2 2.34485E-2 1.0007E-2 7.22272E-3 6.19545E-3 3.50912E-3 4.91558E-3 3.80845E-2 3.75644E-2 6.29094E-3 3.47789E-2 8.55817E-3 8.71082E-3 6.55867E-3 3.27629E-3 5.31874E-3 7.56199E-3 6.44869E-3 1.3721E-2 2.27557E-2 6.03563E-3 2.35705E-2 7.55816E-3 3.98002E-3 1.68858E-2 1.9403E-2 1.13484E-2 9.85178E-3 7.87668E-3 9.88337E-3 7.07229E-3 6.14892E-3 1.1073E-2 6.06005E-3 4.95041E-3 5.20431E-3 7.6217E-3 8.15482E-3 8.37115E-3 5.40079E-3 6.56258E-3 4.48645E-3 5.34091E-3 3.82295E-3 5.71716E-3 4.99613E-3 4.64532E-3 4.0065E-3 6.07074E-3 4.19039E-3 5.39081E-3 5.0675E-3 2.87203E-3 2.8532E-3 1.34178E-2 3.47608E-3 3.04782E-3 2.29343E-3 4.19728E-3 2.78551E-3 7.05705E-4 1.71021E-3 1.29038E-3 3.98616E-3 2.39854E-3 1.969E-3 6.8364E-4 6.62687E-4 1.2782E-3 2.61483E-3 4.63324E-3 6.75703E-4 1.37035E-3 1.07971E-3 2.6544E-3 3.02163E-3 7.29029E-3 3.39449E-3 9.00539E-3 1.50911E-2 1.30822E-2 7.839E-3 7.00319E-3 4.03627E-3 3.77367E-3 3.9906E-3 3.90138E-3 3.7901E-3 1.66941E-3 1.35051E-3 1.00396E-3 8.77989E-4 5.82261E-4 7.84363E-4 5.407E-4 3.32298E-4 3.92206E-4 1.85977E-4 7.30766E-4 1.46593E-3 2.12698E-3 2.29563E-4 2.47607E-4 1.84854E-4 1.91636E-4 2.02101E-4 2.60386E-4 1.38572E-4 2.09519E-4 2.49795E-4 7.39013E-4 1.43714E-3 1.27589E-3 1.73088E-3 1.10811E-3 1.81999E-3 2.15943E-3 1.12634E-3 1.19553E-3 1.47243E-3 1.20475E-3 7.44449E-4 7.61337E-4 5.54391E-4 5.0926E-4 6.09713E-4 6.2662E-4 2.06749E-4 1.88958E-4 3.36855E-4 6.47398E-4 6.99215E-4 1.47959E-3 1.39414E-3 1.27065E-3 1.19972E-4 1.54817E-4 1.92873E-4 2.5075E-4 2.36027E-4 1.11725E-3 5.56624E-4 6.41118E-4 1.14694E-4 9.00647E-5 1.23844E-4 2.34162E-4 6.9765E-4 1.09328E-3 2.11219E-3 2.23218E-3 1.96506E-3 1.49411E-3 1.19324E-3 1.44934E-3 1.75466E-3 1.56153E-3 1.47955E-3 7.76805E-4 4.55129E-3 2.58522E-4 2.89804E-4 1.09812E-3 2.40085E-4 6.73604E-5 3.44971E-4 2.61742E-4 1.55531E-4 1.70405E-4 1.86254E-4 1.49113E-4 1.50083E-4 1.31425E-4 5.31676E-4 1.66483E-4 1.8664E-4 1.63799E-4 1.6575E-4 1.13824E-4 1.70354E-4 2.62965E-4 1.85368E-4 2.6584E-4 1.99363E-4 2.97734E-4 3.36229E-4 1.72744E-4 1.70352E-4 1.22868E-4 1.67124E-4 1.51779E-4 1.36901E-4 1.18534E-4 5.49087E-5 8.88102E-5 9.58549E-5 3.54098E-5 6.3009E-5 5.0111E-5 1.40521E-4 1.3781E-4 1.10672E-4 2.48109E-5 1.41272E-4 9.01157E-5 9.2385E-5 3.4432E-5 6.03537E-5 6.18808E-5 9.79796E-5 8.6956E-5 9.35525E-5 8.22859E-5 3.28659E-4 3.7517E-4 3.67417E-5 4.19746E-5 3.94909E-5 8.07197E-5 1.13727E-4 1.66928E-4 1.73454E-4 1.73958E-4 1.24317E-4 1.17295E-4 2.98374E-4 3.23136E-4 4.19985E-4 4.70688E-4 3.17044E-4 1.43217E-4 6.20331E-4 1.60265E-4 1.27801E-4 7.22211E-4 7.77861E-4 2.97578E-3 1.00154E-3 1.33343E-3 1.96681E-3 1.68189E-3 6.83387E-4 1.03433E-3 1.53129E-3 4.56483E-3 7.84785E-3 4.29205E-3 1.52278E-3 3.90396E-3 5.98851E-3 8.58501E-3 7.74844E-3 9.36231E-3 1.80317E-3 2.88161E-3 2.49844E-3 4.13526E-3 1.26628E-2 8.18235E-3 1.72531E-3 1.8893E-3 6.4784E-3 4.27317E-3 3.34233E-3 3.29245E-3 2.74992E-3 1.83104E-2 7.50895E-3 9.85431E-3 2.00872E-3 8.41158E-3 1.3822E-3 2.11534E-3 6.17355E-3 7.28868E-3 5.53873E-3 1.9423E-3 1.58637E-3 1.51876E-3 1.36899E-3 2.28616E-3 2.22737E-3 2.34687E-3 2.49124E-3 2.54401E-3 1.47607E-3 1.26067E-3 4.12214E-3 9.22304E-4 2.49398E-3 6.72722E-4 8.12643E-4 1.8962E-3 1.51943E-3 4.00139E-4 2.93614E-4 4.09369E-4 3.05141E-4 3.54203E-4 2.30393E-4 2.58529E-4 1.18628E-3 9.63199E-4 6.25112E-4 4.25444E-4 6.71595E-4 8.31347E-4 7.02846E-4 6.81391E-4 5.45919E-4 4.35893E-4 4.22133E-4 3.72641E-4 2.65452E-4 2.86075E-4 3.05868E-4 3.09486E-4 2.26472E-4 1.87557E-4 2.12691E-4 2.2645E-4 3.34349E-4 2.34391E-4 3.57646E-4 2.97691E-4 2.42263E-4 2.91874E-4 3.01198E-4 2.6618E-4 2.49405E-4 2.3674E-4 1.83365E-4 2.27813E-4 2.38405E-4 2.02449E-4 2.25473E-4 2.19991E-4 1.98505E-4 1.73813E-4 2.17183E-4 1.92749E-4 2.42767E-4 1.95965E-4 2.45876E-4 1.51835E-4 2.08579E-4 2.08146E-4 2.44335E-4 1.98588E-4 1.96802E-4 1.13549E-4 5.38741E-5 6.85781E-5 7.39012E-5 9.91272E-5 8.46721E-5 1.17526E-4 1.97344E-4 2.49648E-4 2.55655E-4 1.5662E-4 3.11221E-4 3.72434E-4 1.90058E-4 9.02631E-5 1.70142E-4 1.5275E-5 1.79441E-5 8.94451E-6 7.47214E-6 -9999 -9999 -9999 -9999 -9999 -9999 -9999 -9999 -9999 -9999 -9999 -9999 -9999 -9999 -9999 -9999 -9999 -9999 -9999 -9999 -9999 -9999 -9999 -9999 -9999 -9999 -9999 -9999 -9999 -9999 -9999 -9999 -9999 -9999 -9999 -9999 -9999 -9999 -9999 -9999 -9999
2.81934E-4 2.7157E-4 1.90659E-4 1.85648E-4 1.26523E-4 1.67734E-4 2.7117E-4 1.99279E-4 1.73204E-4 2.57974E-4 2.78488E-4 2.73515E-4 2.7665E-4 2.61099E-4 4.02697E-4 5.13385E-4 3.41086E-4 4.73238E-4 4.07231E-4 3.93297E-4 3.32608E-4 3.59543E-4 3.25982E-4 3.27326E-4 1.93019E-4 4.23921E-4 3.11578E-4 2.93852E-4 2.09888E-4 2.58953E-4 3.04173E-4 3.03191E-4 4.53571E-4 4.49666E-4 4.57316E-4 6.37318E-4 4.2779E-4 4.05265E-4 3.86863E-4 4.78859E-4 4.79773E-4 5.27102E-4 3.86636E-4 5.48531E-4 8.05E-4 7.87512E-4 6.70482E-4 3.81009E-4 5.25575E-4 7.77335E-4 5.89433E-4 6.93939E-4 6.16432E-4 6.14694E-4 5.18982E-4 5.02618E-4 8.98302E-4 1.04295E-3 9.22138E-4 1.07847E-3 8.20978E-4 9.7342E-4 1.26125E-3 1.03307E-3 8.90566E-4 9.0661E-4 7.84918E-4 8.77463E-4 7.67369E-4 8.8527E-4 6.10286E-4 1.04115E-3 6.65114E-4 9.32931E-4 1.39696E-3 1.68764E-3 6.55517E-4 7.25044E-4 1.0976E-3 1.21279E-3 1.05267E-3 9.45448E-4 7.65937E-4 1.01714E-3 5.68406E-4 1.21964E-3 1.09833E-3 5.49763E-4 7.98006E-4 7.92934E-4 1.77315E-3 1.33278E-3 1.30654E-3 1.09526E-3 1.05452E-3 7.41983E-4 5.06494E-4 6.90951E-4 7.04824E-4 1.37909E-3 1.53499E-3 1.77315E-3 2.30647E-3 1.03751E-3 1.72838E-3 1.62489E-3 8.40238E-4 1.49425E-3 1.05664E-3 1.55458E-3 1.77851E-3 2.02444E-3 1.85875E-3 3.14856E-3 2.31632E-3 3.30203E-3 3.28318E-3 3.69753E-3 4.52054E-3 5.97908E-3 4.30274E-3 4.04321E-3 3.1941E-3 2.77345E-3 3.1726E-3 3.11135E-3 3.03085E-3 3.19507E-3 5.23594E-3 3.19003E-3 3.45191E-3 3.50306E-3 5.28564E-3 3.69417E-3 5.66132E-3 6.14599E-3 6.92119E-3 5.53076E-3 6.31852E-3 4.86447E-3 5.34462E-3 7.57449E-3 5.22323E-3 6.57429E-3 3.74404E-3 7.10762E-3 8.45438E-3 1.11276E-2 7.31736E-3 1.59599E-2 5.68269E-3 6.43981E-3 5.46788E-3 4.02901E-3 5.35212E-3 6.52695E-3 1.09747E-2 8.54807E-3 6.52871E-3 7.10861E-3 1.6342E-2 1.23345E-2 1.26168E-2 1.72534E-2 1.31102E-2 1.40488E-2 4.20453E-3 8.38956E-3 7.51345E-3 7.16801E-3 5.08107E-3 6.64266E-3 3.76867E-3 3.98972E-3 5.1025E-3 6.06305E-3 7.2757E-3 5.93379E-3 6.52946E-3 3.94397E-3 5.21778E-3 6.32368E-3 9.22068E-3 3.79852E-3 5.63519E-3 4.37603E-3 4.53042E-3 2.9108E-3 3.73468E-3 2.88805E-3 4.57793E-3 4.55345E-3 3.85331E-3 5.19723E-3 8.04789E-3 8.55375E-3 7.31478E-3 4.53038E-3 5.35643E-3 5.19215E-3 6.15899E-3 1.00137E-2 1.33795E-2 1.35867E-2 8.45549E-3 7.50336E-3 8.8235E-3 9.77415E-3 5.87829E-3 1.783E-3 6.1397E-3 8.71934E-3 4.28731E-3 7.41566E-3 6.63797E-3 4.91415E-3 7.8006E-3 8.91653E-3 1.18722E-2 8.45712E-3 6.79072E-3 6.60022E-3 6.74517E-3 8.39216E-3 6.82429E-3 2.30681E-3 3.40172E-3 3.04654E-3 1.24453E-3 4.4829E-4 5.05262E-4 7.53623E-4 1.66582E-3 2.31869E-3 8.40224E-4 3.06038E-4 -9999 3.13067E-4 4.19006E-4 2.12027E-4 1.72077E-4 2.29249E-4 3.32385E-4 4.34443E-4 7.78163E-4 2.54378E-3 3.49074E-3 2.30267E-3 1.21138E-3 2.43506E-3 2.42831E-3 4.20076E-3 4.1904E-3 1.85853E-3 2.72547E-3 5.10547E-3 2.45064E-3 2.88193E-3 8.48352E-3 8.84504E-3 5.48808E-3 1.74268E-2 1.54993E-2 2.38138E-2 7.66829E-3 3.48706E-2 2.8318E-2 1.01543E-2 1.13035E-2 1.10286E-2 1.05397E-2 1.26355E-2 1.40528E-2 8.98558E-3 2.5301E-2 8.7318E-3 9.80754E-3 8.10701E-3 8.68201E-3 1.03674E-2 9.80023E-3 4.10259E-3 9.36825E-3 8.56166E-3 3.90903E-3 7.4018E-3 6.74352E-3 6.45537E-3 1.04359E-2 8.39509E-3 5.27576E-3 7.28114E-3 3.32989E-3 9.46663E-3 3.18055E-3 4.28051E-3 5.21622E-3 6.04561E-3 7.62198E-3 4.26365E-3 2.06059E-2 1.45938E-2 8.9281E-3 9.95615E-3 1.41433E-2 8.49251E-3 2.61618E-2 2.83113E-2 7.40031E-3 1.20398E-2 9.01602E-3 5.35265E-3 1.1353E-2 5.16445E-3 1.4924E-2 4.82653E-3 3.37513E-3 1.08641E-2 1.21551E-2 6.76192E-3 7.32865E-3 3.28252E-3 5.30821E-3 8.69168E-3 5.89705E-3 5.29015E-3 1.84876E-2 1.49049E-2 1.0811E-2 8.74703E-3 6.87637E-3 2.3467E-2 2.09499E-2 3.07414E-2 2.3998E-2 1.85152E-2 1.92178E-2 2.26137E-2 1.65512E-2 2.73529E-2 5.38632E-3 3.51149E-2 1.97447E-2 5.94229E-3 1.96484E-2 1.15059E-2 2.80692E-2 4.45182E-2 5.48542E-2 5.76467E-2 4.48819E-2 4.05594E-2 4.35847E-2 4.82593E-2 6.75395E-2 5.23073E-2 5.77277E-2 4.10748E-2 6.49644E-2 3.55821E-2 5.09531E-2 1.66611E-2 4.81175E-2 4.49407E-2 3.91357E-2 5.84466E-2 8.58973E-2 2.18593E-1 1.27879E-1 2.73205E-1 1.45831E-1 1.52889E-1 1.85257E-1 1.48928E-1 1.75579E-1 1.33814E-1 3.11601E-1 2.63671E-1 -9999 1.84352E-1 2.29571E-1 2.03269E-1 1.71708E-1 2.45251E-1 3.12631E-1 2.50336E-1 5.64133E-1 5.46518E-1 3.88818E-1 3.89272E-1 5.21613E-1 4.0092E-1 8.01665E-2 3.49999E-2 3.6304E-1 6.08062E-2 7.74695E-2 1.77804E-1 1.76497E-1 2.86568E-1 3.08927E-1 3.88689E-1 1.63186E-1 2.00887E-1 1.55799E-1 2.98154E-1 1.83066E-1 3.55679E-1 3.60003E-1 6.52731E-2 2.25502E-1 2.84101E-1 2.78602E-2 6.49294E-2 1.22059E-2 1.4008E-1 3.88178E-2 4.46981E-2 8.29901E-2 4.93727E-2 4.04851E-2 5.8459E-2 2.87367E-2 3.05633E-2 2.61403E-2 3.98299E-2 2.46342E-2 7.83106E-2 7.69128E-2 7.45697E-2 5.07576E-2 4.62412E-2 5.18287E-2 3.62077E-2 2.10348E-2 4.49034E-2 5.98219E-2 5.60746E-2 8.6007E-2 9.38227E-2 1.04315E-1 7.07954E-2 5.91546E-2 5.89633E-2 4.42952E-2 5.95544E-2 5.96434E-2 1.16531E-1 1.62185E-1 2.19309E-1 1.95155E-1 2.54358E-1 1.42075E-1 1.43258E-1 1.49226E-1 9.10162E-2 4.81259E-2 9.92451E-2 1.96537E-1 1.91795E-1 1.50803E-1 2.13815E-1 1.84244E-1 2.07303E-1 1.03635E-1 1.96845E-1 2.77379E-1 3.96052E-1 5.08224E-1 6.12234E-1 4.33411E-1 8.16229E-1 6.22647E-1 7.09356E-1 4.39908E-1 6.87839E-1 5.14332E-1 6.86526E-1 4.89685E-1 4.9483E-1 8.76709E-1 9.65648E-1 4.15336E-1 1.92526E-1 1.52104E-1 2.35043E-1 1.81192E-1 2.31192E-1 1.64876E-1 2.35014E-1 3.59192E-1 1.99362E-1 2.54578E-1 2.63678E-1 2.23556E-1 2.65693E-1 5.19169E-1 4.93992E-1 2.97071E-1 6.88845E-1 5.71575E-1 5.34741E-1 3.6611E-1 5.8747E-1 6.31693E-1 5.847E-1 4.73044E-1 4.21544E-1 3.42186E-1 5.16321E-1 4.59275E-1 7.32872E-1 4.11847E-1 6.57798E-1 6.09797E-1 3.22486E-1 4.98053E-1 4.29398E-1 2.47265E-1 2.21884E-1 3.13757E-1 1.83102E-1 4.74942E-1 4.59224E-1 5.1318E-1 3.9276E-1 5.18621E-1 4.00845E-1 4.55516E-1 3.95987E-1 3.66667E-1 3.98538E-1 3.8845E-1 6.1073E-1 4.94039E-1 4.49041E-1 3.22301E-1 3.7032E-1 3.70821E-1 4.49342E-1 5.80874E-1 5.27394E-1 4.24396E-1 5.41962E-1 2.68683E-1 5.3791E-1 2.9023E-1 2.51848E-1 3.40517E-1 3.64987E-1 1.65004E-1 3.31224E-1 2.49021E-1 1.69982E-1 2.38893E-1 4.65503E-1 3.07841E-1 4.22859E-1 4.81231E-1 -9999 3.26455E-1 5.30603E-1 4.62735E-1 4.58097E-1 4.02169E-1 5.13541E-1 6.02416E-1 6.5791E-1 5.79992E-1 6.42248E-1 6.69366E-1 1.55511E-1 4.37491E-1 2.32298E-1 6.16447E-1 3.45015E-1 3.57549E-1 4.23933E-1 3.59614E-1 4.61565E-1 4.66342E-1 5.06559E-1 2.78985E-1 3.55984E-1 2.6077E-1 1.72939E-1 1.36659E-1 2.17791E-1 9.49303E-2 1.79669E-1 2.6579E-1 3.3409E-1 1.02622E-1 5.78827E-2 2.33824E-2 7.8279E-3 8.33022E-3 7.37472E-3 3.10596E-2 1.76317E-2 1.38083E-2 1.15575E-2 4.68576E-2 4.18779E-2 5.06741E-2 1.54512E-1 1.31459E-1 1.20502E-1 1.66519E-1 2.92274E-1 5.56756E-1 5.23356E-1 3.94869E-1 6.34459E-1 5.50969E-1 4.49791E-1 6.5732E-1 8.2237E-1 9.12762E-1 6.48391E-1 7.17822E-1 6.76681E-1 7.28636E-1 7.85449E-1 5.07331E-1 7.8444E-1 6.38157E-1 5.8616E-1 4.9965E-1 3.85697E-1 5.10241E-1 4.38165E-1 5.08135E-1 6.72765E-1 4.72186E-1 4.51864E-1 3.70594E-1 4.68265E-1 2.83974E-1 5.22003E-1 5.7588E-1 4.07413E-1 3.46851E-1 3.57713E-1 6.17095E-1 6.11098E-1 7.18522E-1 5.09286E-1 4.32663E-1 2.48357E-1 5.04444E-1 4.51495E-1 5.49947E-1 2.60135E-1 5.59989E-1 4.29111E-1 3.68025E-1 3.29043E-1 2.46373E-1 3.03047E-1 1.88646E-1 2.77243E-1 3.99491E-1 5.66868E-1 5.05795E-1 6.98981E-1 4.6202E-1 6.00428E-1 7.77605E-1 8.1069E-1 6.07028E-1 7.71893E-2 3.10944E-1 8.96913E-1 6.3492E-1 5.13833E-1 2.86315E-1 7.70052E-2 -9999 4.35574E-2 8.924E-2 2.27228E-1 6.75849E-2 1.41078E-1 4.15952E-1 6.20708E-1 5.12248E-1 4.46109E-1 5.43562E-1 4.59269E-1 1.23615E-1 2.4248E-1 4.20936E-1 7.23244E-1 5.50263E-1 4.35597E-1 2.53573E-1 3.04716E-1 4.50521E-1 4.01277E-1 6.85157E-1 6.14915E-1 5.63718E-1 9.51591E-1 9.03335E-1 7.16051E-1 2.46926E-1 2.383E-1 5.5987E-1 5.5881E-1 7.04357E-1 7.85048E-1 3.76192E-1 4.29582E-1 1.90528E-1 3.80841E-1 3.26871E-1 2.95337E-1 3.47474E-1 7.25492E-1 7.62026E-1 5.69378E-1 3.44615E-1 4.74469E-1 5.70032E-1 6.00746E-1 5.46698E-1 1.13072E-1 9.11594E-2 1.00313E-1 3.79944E-1 8.84619E-2 4.42721E-2 5.37563E-2 3.60301E-2 1.92001E-2 2.48243E-2 4.26953E-2 1.72479E-1 1.43928E-1 1.56088E-1 2.02824E-1 2.14562E-1 1.76284E-1 1.18605E-1 1.4777E-1 1.24547E-1 1.56044E-1 8.5156E-2 9.40878E-2 7.23481E-2 7.8308E-2 3.9307E-2 3.66626E-2 2.55908E-1 3.56584E-1 1.95059E-1 1.41958E-1 1.07428E-1 4.35538E-2 1.14999E-1 9.49838E-2 1.33853E-1 4.86864E-2 1.62535E-1 1.3721E-1 6.30814E-2 8.55727E-2 8.5847E-2 9.81064E-2 6.51362E-2 9.11222E-2 6.00009E-2 4.71594E-2 6.00736E-2 1.16942E-1 1.39135E-1 1.04052E-1 6.01153E-2 4.38405E-2 2.10345E-2 4.3718E-2 5.7649E-2 4.78036E-2 4.49344E-2 3.58404E-2 3.725E-2 6.22096E-2 6.15639E-2 2.55316E-2 5.05473E-2 5.09633E-2 4.39044E-2 4.5711E-2 4.13243E-2 1.62098E-2 2.4833E-2 5.06459E-3 6.80065E-3 1.03018E-2 4.95754E-3 6.05199E-3 4.64585E-3 1.81568E-2 6.43378E-3 3.16178E-2 5.58076E-3 5.27809E-3 1.98955E-2 4.30816E-3 9.063E-3 4.50164E-3 3.83356E-3 4.2823E-3 3.63986E-3 6.48756E-3 1.11231E-2 1.3339E-2 1.36999E-2 7.13618E-3 5.06363E-3 6.22585E-3 4.25836E-3 9.86758E-3 9.7173E-3 7.9081E-3 6.91568E-3 3.85822E-3 4.18489E-3 3.29285E-3 4.32946E-3 7.41554E-3 9.92143E-3 9.30729E-3 4.90511E-3 6.85112E-3 6.6329E-3 7.48466E-3 7.15108E-3 4.50486E-3 6.08058E-3 5.10199E-3 4.27746E-3 7.34581E-3 6.54502E-3 5.28483E-3 3.71967E-3 2.91299E-3 2.83242E-3 2.90591E-3 3.62677E-3 1.18601E-2 3.13858E-3 5.27847E-3 3.06862E-3 4.87575E-4 1.74622E-3 1.23327E-3 3.06344E-3 1.72065E-3 1.36658E-3 1.24641E-3 1.29747E-3 1.99635E-3 1.44087E-3 5.5916E-3 7.34921E-4 8.45812E-4 1.87025E-3 3.99075E-3 3.66512E-3 3.86955E-3 4.2851E-3 4.79445E-3 1.52866E-2 9.31418E-3 8.84177E-3 5.62498E-3 5.05011E-3 3.76241E-3 5.56911E-3 2.65995E-3 5.76514E-3 2.05404E-3 1.84935E-3 1.10195E-3 1.52737E-3 1.10419E-3 5.06588E-4 1.03054E-4 5.17299E-4 1.82725E-3 1.47856E-3 1.2E-3 1.25444E-3 9.9946E-4 1.85738E-3 2.31082E-4 1.96186E-4 2.03254E-4 6.51985E-4 2.58424E-4 1.84705E-4 1.74988E-4 1.67919E-4 2.23565E-3 1.63352E-3 1.05575E-3 1.4484E-3 1.66114E-3 2.92331E-3 3.09433E-3 2.06142E-3 1.87654E-3 2.61607E-3 1.32402E-3 8.53795E-4 7.08416E-4 5.44786E-4 4.83798E-4 4.74928E-4 2.44876E-4 2.8087E-4 4.62623E-4 6.03542E-4 8.88352E-4 4.49694E-4 1.25535E-3 6.46024E-4 3.82518E-4 3.73181E-4 1.16889E-4 1.20783E-4 1.47702E-4 2.19989E-4 2.977E-4 4.79032E-4 7.43513E-5 2.33518E-4 5.85438E-5 7.99726E-5 3.12574E-4 1.74554E-3 1.40227E-3 1.47637E-3 1.94955E-3 1.1606E-3 1.12988E-3 1.15805E-3 1.09613E-3 1.6596E-3 1.38424E-3 1.44501E-3 1.02639E-3 1.28747E-3 3.0304E-4 2.25041E-4 9.1456E-4 9.21771E-4 2.12326E-4 2.21651E-4 4.80987E-5 2.66932E-4 1.68856E-4 1.41454E-4 1.20072E-4 7.96344E-5 6.43284E-4 2.8958E-4 3.01515E-4 5.13545E-4 2.54673E-4 1.78404E-4 1.65492E-4 2.51735E-4 1.65097E-4 1.81687E-4 1.73084E-4 1.66116E-4 1.92311E-4 1.88689E-4 1.43918E-4 1.22975E-4 1.26892E-4 9.94444E-5 1.31492E-4 1.53162E-4 4.99274E-5 6.38619E-5 1.29931E-4 7.30022E-5 2.80726E-5 1.60912E-4 1.95894E-4 3.0216E-5 1.78069E-4 8.61874E-5 4.07493E-5 4.5281E-5 4.61568E-5 2.66214E-5 7.24748E-5 3.9567E-5 6.20502E-5 7.08465E-5 7.75555E-5 8.51495E-5 2.05151E-5 1.65773E-5 7.67801E-5 3.56065E-5 6.27005E-5 3.93949E-5 9.06652E-5 1.10198E-4 1.21894E-4 1.34025E-4 1.72373E-4 2.9365E-4 2.19376E-4 4.18346E-4 4.58432E-4 5.25709E-4 5.1423E-4 3.55136E-4 5.35252E-4 5.2377E-4 1.64871E-4 4.41658E-4 2.12465E-4 5.47551E-4 9.73182E-4 5.53542E-4 7.97216E-4 1.03803E-3 1.1717E-3 1.31465E-3 1.56638E-3 1.74433E-3 2.13212E-3 1.00353E-2 6.76112E-3 1.14613E-3 1.07661E-3 1.06465E-2 9.87206E-3 1.59166E-2 1.05428E-2 1.79731E-3 2.21443E-3 7.3679E-3 9.45103E-3 9.24287E-3 7.03641E-3 8.41334E-3 1.85347E-3 7.32724E-3 2.32977E-3 2.45181E-3 7.303E-3 3.1627E-3 1.57981E-2 9.25668E-3 7.94839E-3 8.76318E-3 7.43149E-3 7.18182E-3 1.98405E-3 6.81799E-3 5.47309E-3 3.89258E-3 1.6186E-3 2.91508E-3 1.33304E-3 2.05401E-3 2.10484E-3 2.49074E-3 2.15467E-3 2.5601E-3 2.43819E-3 2.00106E-3 1.3032E-3 8.5123E-4 3.63225E-3 8.42371E-4 3.5246E-3 6.44816E-4 4.45571E-4 1.57202E-3 3.72335E-4 3.15664E-4 1.43731E-3 3.25385E-4 3.2506E-4 2.87348E-4 2.57439E-4 2.47585E-4 2.57138E-4 8.81742E-4 7.41554E-4 5.63763E-4 8.16803E-4 9.79641E-4 7.51573E-4 5.2718E-4 5.39486E-4 4.2917E-4 3.28411E-4 3.60353E-4 3.2572E-4 2.59547E-4 2.90645E-4 1.94117E-4 2.31943E-4 2.71038E-4 3.02054E-4 3.86138E-4 2.23337E-4 2.91285E-4 3.23316E-4 2.74984E-4 3.37468E-4 2.88444E-4 2.1265E-4 2.90464E-4 2.23352E-4 2.10828E-4 1.79526E-4 1.98453E-4 1.82735E-4 1.90468E-4 1.92935E-4 1.32103E-4 2.21186E-5 2.68538E-5 2.64924E-4 2.30329E-4 1.54646E-4 1.62174E-4 1.60381E-4 2.17361E-4 2.26946E-4 1.74406E-4 1.64545E-4 2.50945E-4 1.07768E-4 7.09742E-5 6.61786E-5 6.88212E-5 7.02781E-5 1.28356E-4 9.02808E-5 8.0768E-5 2.6625E-4 1.579E-4 1.20327E-4 1.50665E-4 2.56156E-4 1.72436E-4 8.75333E-5 2.37941E-4 1.64811E-4 9.95729E-5 1.80724E-5 9.10387E-6 6.14596E-6 -9999 -9999 -9999 -9999 -9999 -9999 -9999 -9999 -9999 -9999 -9999 -9999 -9999 -9999 -9999 -9999 -9999 -9999 -9999 -9999 -9999 -9999 -9999 -9999 -9999 -9999 -9999 -9999 -9999 -9999 -9999 -9999 -9999 -9999 -9999 -9999 -9999 -9999 -9999 -9999
2.38323E-4 2.25471E-4 3.51199E-4 2.83972E-4 2.00388E-4 2.81862E-4 2.25098E-4 1.48884E-4 1.14627E-4 3.89137E-4 2.56514E-4 3.66579E-4 4.36499E-4 4.74743E-4 4.96732E-4 4.08526E-4 4.10838E-4 3.86391E-4 3.20938E-4 3.27584E-4 4.86035E-4 4.32353E-4 1.6591E-4 1.30092E-4 4.59419E-4 2.87307E-4 2.1555E-4 2.69755E-4 3.15124E-4 2.68628E-4 3.54797E-4 4.16274E-4 5.1025E-4 3.05529E-4 4.651E-4 4.85089E-4 5.38104E-4 6.31603E-4 5.58012E-4 5.59324E-4 4.14218E-4 5.59964E-4 5.74817E-4 5.28047E-4 5.33053E-4 4.70261E-4 6.31163E-4 5.26649E-4 5.04514E-4 4.09557E-4 4.40076E-4 6.69512E-4 5.91682E-4 4.78197E-4 6.73659E-4 8.24985E-4 8.95908E-4 9.34778E-4 8.34005E-4 7.42723E-4 1.26164E-3 9.65428E-4 9.43398E-4 9.32025E-4 9.78481E-4 1.06803E-3 1.32616E-3 1.3615E-3 7.41553E-4 7.84401E-4 1.13439E-3 7.57652E-4 6.72963E-4 8.82541E-4 9.60619E-4 1.71445E-3 6.17973E-4 1.17188E-3 7.5056E-4 9.84325E-4 1.30516E-3 7.09928E-4 5.76896E-4 1.03236E-3 8.08376E-4 1.12076E-3 5.63235E-4 5.12352E-4 6.59163E-4 1.38957E-3 1.82807E-3 8.58912E-4 1.58492E-3 1.3983E-3 1.06896E-3 8.39587E-4 9.31499E-4 7.4582E-4 8.62992E-4 1.09627E-3 1.26161E-3 1.8854E-3 1.52824E-3 7.10715E-4 1.20744E-3 1.39843E-3 1.43589E-3 1.32759E-3 1.35262E-3 1.07559E-3 1.56285E-3 2.07495E-3 2.61979E-3 3.15173E-3 2.98755E-3 2.3224E-3 1.88265E-3 3.76331E-3 4.42403E-3 5.46095E-3 2.9852E-3 3.01519E-3 4.07129E-3 3.04042E-3 2.97481E-3 4.07258E-3 5.12025E-3 3.92131E-3 3.45388E-3 2.1607E-3 3.1888E-3 4.72046E-3 6.25329E-3 5.59749E-3 6.61655E-3 6.43181E-3 5.95849E-3 4.4633E-3 4.52601E-3 3.21536E-3 7.00589E-3 6.98588E-3 5.5104E-3 5.99047E-3 5.75225E-3 8.30803E-3 6.41264E-3 7.93043E-3 1.08989E-2 8.19239E-3 7.09288E-3 8.45963E-3 7.79764E-3 5.95819E-3 6.09226E-3 6.89613E-3 6.72475E-3 8.67373E-3 7.79725E-3 7.95178E-3 9.81968E-3 1.29293E-2 1.46491E-2 2.34707E-2 7.38915E-3 1.39876E-2 1.24389E-2 2.35522E-3 4.43802E-3 9.20467E-3 6.16037E-3 7.27741E-3 4.38901E-3 5.93057E-3 6.53612E-3 9.41453E-3 9.23611E-3 6.02095E-3 7.05751E-3 4.41309E-3 5.37517E-3 5.2464E-3 8.11914E-3 5.828E-3 6.0974E-3 3.38985E-3 4.93828E-3 4.55297E-3 4.45003E-3 3.63425E-3 5.66761E-3 4.81008E-3 5.30892E-3 4.75061E-3 3.23016E-3 1.0826E-2 9.07119E-3 9.42817E-3 8.39685E-3 7.9028E-3 6.97639E-3 6.21163E-3 1.01635E-2 1.39497E-2 1.05371E-2 1.07909E-2 1.00558E-2 1.33739E-2 5.6488E-3 5.5861E-3 5.65126E-3 8.3284E-3 1.30278E-2 4.52212E-3 6.34274E-3 6.59477E-3 6.31036E-3 6.351E-3 7.22869E-3 8.82809E-3 5.53394E-3 7.1672E-3 7.91371E-3 6.86499E-3 3.37674E-3 4.13419E-3 2.07305E-3 1.6875E-3 1.48027E-3 1.47264E-3 1.9213E-3 1.95336E-3 4.36416E-3 2.45686E-3 1.14051E-3 6.68573E-4 -9999 1.46564E-4 5.2713E-4 1.40213E-4 8.09901E-5 3.08791E-4 2.60177E-4 4.84883E-4 7.78496E-4 8.75331E-4 3.38223E-3 3.12104E-3 3.15401E-3 3.14581E-3 1.41711E-3 7.03902E-3 4.78148E-3 8.21932E-3 3.43147E-3 1.46533E-2 2.74123E-2 2.10679E-2 7.39284E-3 7.30015E-3 1.13056E-2 1.07111E-2 5.69566E-2 1.99258E-2 2.33621E-2 2.3289E-2 1.13393E-2 1.11545E-2 4.50671E-2 1.42737E-2 1.37501E-2 1.45613E-2 9.41282E-3 1.14268E-2 1.03876E-2 5.49824E-3 6.33137E-3 3.31188E-3 1.08243E-2 8.81806E-3 1.84991E-2 3.89197E-3 5.22205E-3 4.62631E-3 8.68393E-3 9.40585E-3 6.47841E-3 7.56842E-3 8.61647E-3 1.10813E-2 7.59052E-3 3.10221E-3 2.83447E-3 3.0072E-3 3.73872E-3 2.12688E-3 5.53157E-3 1.3298E-2 8.4764E-3 4.58152E-3 5.17205E-3 1.05722E-2 2.52804E-2 1.1854E-2 1.84397E-2 2.58677E-2 3.35105E-2 3.4427E-2 1.3852E-2 4.99543E-3 2.74936E-2 9.2039E-3 1.04258E-2 1.47235E-2 1.26076E-2 8.05771E-3 9.21733E-3 2.64621E-2 6.69765E-3 1.85817E-2 1.73247E-2 2.13505E-3 6.16748E-3 8.78782E-3 6.59931E-3 6.07144E-3 1.53198E-2 9.04713E-3 1.4358E-2 9.99909E-3 1.35032E-2 1.18232E-2 2.0411E-2 1.26925E-2 1.80375E-2 2.6273E-2 5.6127E-3 3.14197E-2 2.60317E-2 9.59997E-3 1.52858E-2 3.37456E-2 6.84672E-3 8.05403E-3 1.58963E-2 1.98844E-2 1.60108E-2 3.54636E-2 4.92656E-2 3.61719E-2 4.6699E-2 5.58873E-2 4.74497E-2 6.73605E-2 5.47759E-2 3.44475E-2 4.49428E-2 4.65711E-2 2.44911E-2 4.26494E-2 3.40246E-2 2.56652E-2 2.74661E-2 2.92311E-2 5.13284E-2 4.33033E-2 3.00487E-1 3.13549E-1 1.71251E-1 2.87977E-1 2.57206E-1 3.09256E-1 1.75753E-1 8.49053E-2 3.01318E-1 2.56413E-1 1.86571E-1 1.9005E-1 3.04166E-1 -9999 2.29787E-1 5.44858E-2 1.86902E-1 2.53363E-1 1.94056E-1 2.55808E-1 1.70266E-1 2.16578E-1 4.56329E-1 4.14836E-1 3.22363E-1 2.89859E-1 2.4512E-1 2.04962E-1 1.27219E-1 3.28008E-1 3.50357E-1 1.17707E-1 8.38554E-2 1.9129E-1 1.08784E-1 1.75698E-1 1.67052E-1 1.49417E-1 2.33866E-1 2.24215E-1 1.31293E-1 8.83475E-2 2.69151E-1 1.76784E-1 5.12973E-1 3.79718E-1 1.23592E-1 8.38737E-2 2.98007E-2 2.59374E-2 3.38277E-2 2.95697E-2 2.97051E-2 7.17506E-2 2.62499E-2 4.9007E-2 4.01811E-2 1.08867E-1 2.88903E-2 -9999 -9999 8.72204E-2 8.32316E-2 8.66691E-2 9.44034E-2 3.60835E-2 6.15129E-2 1.01177E-1 6.37167E-2 3.62112E-2 5.88912E-2 4.88779E-2 1.18779E-1 9.35012E-2 5.57462E-2 7.09641E-2 1.30858E-1 7.94932E-2 -9999 1.93324E-1 1.24194E-1 1.15096E-1 1.99329E-1 1.84017E-1 1.46653E-1 3.2156E-1 1.51564E-1 1.20833E-1 1.97821E-1 1.33854E-1 1.23997E-1 6.75294E-2 1.06348E-1 1.65292E-1 2.27828E-1 1.32731E-1 1.25035E-1 1.48983E-1 2.3124E-1 1.86973E-1 2.15255E-1 4.53234E-1 4.06539E-1 4.92873E-1 6.79923E-1 5.249E-1 8.81725E-1 8.16426E-1 6.37465E-1 6.95398E-1 4.89873E-1 6.97288E-1 5.49117E-1 6.03034E-1 5.26397E-1 8.42004E-1 4.3389E-1 3.29414E-1 3.31807E-1 2.22337E-1 1.13479E-1 1.40002E-1 1.83678E-1 9.13297E-2 1.30006E-1 6.63174E-2 1.99486E-1 2.07551E-1 2.54471E-1 3.65528E-1 4.66169E-1 5.4441E-1 5.02041E-1 4.61451E-1 4.08453E-1 5.03988E-1 4.8002E-1 5.87275E-1 8.84874E-1 6.6901E-1 6.00344E-1 5.29054E-1 3.63848E-1 5.51837E-1 5.68733E-1 5.67521E-1 4.57572E-1 4.60332E-1 4.35762E-1 4.9449E-1 4.77491E-1 3.42882E-1 2.59737E-1 2.45699E-1 2.96697E-1 4.01108E-1 5.25931E-1 4.12399E-1 3.13361E-1 7.53086E-1 7.4658E-1 3.3769E-1 4.78672E-1 6.73346E-1 6.11514E-1 2.3496E-1 3.76493E-1 4.18917E-1 4.99445E-1 3.23872E-1 4.65893E-1 5.20567E-1 4.59323E-1 4.5549E-1 5.56448E-1 5.05819E-1 5.58343E-1 3.6449E-1 4.50101E-1 4.66452E-1 5.85158E-1 5.33566E-1 3.77057E-1 3.5515E-1 2.78583E-1 2.18256E-1 3.13563E-1 1.85012E-1 4.25303E-1 5.96158E-1 5.40493E-1 4.0838E-1 3.63545E-1 5.56652E-2 3.97896E-1 3.81342E-1 3.4969E-1 4.53679E-1 3.62936E-1 3.01602E-1 5.50535E-1 6.83244E-1 5.53271E-1 5.46612E-1 3.50736E-1 1.79756E-1 3.72873E-1 4.6383E-1 2.76729E-1 1.99875E-1 2.40165E-1 6.39587E-1 4.07384E-1 4.14157E-1 6.80577E-1 3.58067E-1 1.44219E-1 2.01247E-1 1.97459E-1 6.41207E-1 8.0147E-1 1.93759E-1 1.63604E-1 1.17042E-1 2.50084E-1 2.1154E-1 4.88082E-1 7.66291E-2 5.2702E-2 1.95817E-2 7.13983E-3 1.79193E-2 1.83795E-2 9.24275E-3 1.07076E-2 8.70223E-3 7.27525E-3 1.02822E-2 8.04483E-3 1.54672E-2 4.10028E-2 5.43588E-2 2.31384E-1 1.17767E-1 1.7909E-1 1.1291E-1 1.62323E-1 2.34101E-1 2.06171E-1 3.62941E-1 4.51421E-1 5.40641E-1 6.60246E-1 7.68812E-1 4.42073E-1 6.18589E-1 5.62607E-1 2.54857E-1 6.31298E-1 5.05124E-1 6.04152E-1 7.99631E-1 6.26598E-1 5.82295E-1 5.49845E-1 5.30597E-1 5.19911E-1 4.91515E-1 3.0895E-1 5.89196E-1 2.76643E-1 2.25213E-1 2.01773E-1 2.50728E-1 2.84405E-1 3.23534E-1 2.89143E-1 5.88182E-1 5.79511E-1 6.44805E-1 7.6866E-1 5.51039E-1 5.35698E-1 1.7286E-1 3.90379E-1 4.42354E-1 3.6914E-1 1.60422E-1 1.73757E-1 5.08265E-1 4.20284E-1 3.34885E-1 2.1429E-1 3.81203E-1 6.67034E-1 5.73811E-1 4.10856E-1 5.05058E-1 9.0478E-1 6.35734E-1 4.23755E-1 6.00724E-1 6.21953E-1 2.72463E-1 2.66039E-1 3.94995E-1 8.58246E-1 8.78274E-1 6.07578E-1 7.4499E-1 4.88143E-1 -9999 9.64151E-2 4.47732E-1 6.55251E-1 5.56706E-1 8.20424E-2 1.26303E-1 4.07604E-1 7.19063E-1 4.9286E-1 4.66431E-1 5.48424E-1 3.30029E-1 4.72187E-1 2.85932E-1 3.23069E-1 4.34969E-1 5.00161E-1 5.32137E-1 3.32775E-1 5.04948E-1 3.89006E-1 2.52223E-1 4.33778E-1 6.96222E-1 7.05934E-1 4.90738E-1 7.39814E-1 7.48905E-1 6.27375E-1 4.01863E-1 2.80026E-1 2.80483E-1 4.76133E-1 5.51513E-1 4.52057E-1 4.61576E-1 2.91337E-1 3.81028E-1 3.43466E-1 5.5463E-1 5.09748E-1 6.96978E-1 8.97705E-1 5.5317E-1 6.29704E-2 2.6557E-1 4.59273E-1 4.04133E-1 2.89669E-1 6.49925E-2 2.11959E-1 2.41512E-1 4.55334E-2 8.49153E-2 6.58961E-2 5.52433E-2 1.85099E-2 1.36478E-2 2.11547E-2 3.0508E-2 6.45167E-2 7.21853E-2 1.7353E-1 2.45552E-1 1.92771E-1 6.60094E-2 1.49704E-1 1.98037E-1 2.82145E-1 1.24243E-1 8.52648E-2 1.80261E-1 4.05463E-2 1.94361E-1 3.88491E-2 8.27354E-2 2.00124E-1 1.96905E-1 1.0096E-1 7.3171E-2 1.42722E-1 5.10917E-2 4.98827E-2 4.32342E-2 1.35405E-1 1.45E-1 1.22608E-1 6.43203E-2 5.901E-2 4.75859E-2 6.40397E-2 4.76702E-2 9.04132E-2 9.3792E-2 1.22527E-1 7.72422E-2 4.93983E-2 6.26804E-2 6.03163E-2 4.73772E-2 3.21741E-2 3.04264E-2 7.07644E-2 5.14124E-2 2.88075E-2 5.4122E-2 5.61066E-2 4.61563E-2 3.47707E-2 6.23019E-2 4.76448E-2 4.63676E-2 7.34767E-2 6.53327E-2 6.86567E-2 3.14349E-2 2.16677E-2 4.05038E-2 2.65484E-2 1.12962E-2 5.89857E-3 6.71403E-3 6.93165E-3 2.76801E-2 2.95491E-2 4.19315E-3 3.72387E-3 5.49101E-3 6.72048E-3 5.01245E-3 3.48603E-3 5.33303E-3 1.79311E-2 4.81511E-3 5.27407E-3 1.94208E-2 3.75175E-3 8.12712E-3 8.43938E-3 6.43028E-3 6.03102E-3 5.36366E-3 7.75886E-3 7.07316E-3 8.71755E-3 7.02761E-3 7.23063E-3 8.04738E-3 6.15265E-3 3.72976E-3 3.93621E-3 4.21303E-3 4.48065E-3 6.24985E-3 9.15982E-3 8.6744E-3 6.01824E-3 7.19092E-3 9.64878E-3 4.7844E-3 9.01048E-3 4.14673E-3 7.18037E-3 7.87508E-3 7.59597E-3 6.8057E-3 6.9487E-3 5.84197E-3 3.69081E-3 4.01527E-3 4.09898E-3 3.06014E-3 2.51413E-3 1.08367E-2 2.96273E-3 2.45997E-3 2.75011E-3 1.15349E-3 2.06625E-3 1.00659E-3 2.50759E-3 1.63846E-3 1.47925E-3 2.07374E-3 1.38661E-3 2.49573E-3 1.5272E-3 1.40384E-3 1.21668E-3 9.97256E-4 2.0665E-3 5.7438E-3 7.71829E-3 3.79671E-3 3.13458E-3 7.69353E-3 4.25876E-3 7.65633E-3 5.66332E-3 5.57354E-3 5.72838E-3 5.59261E-3 7.25093E-3 6.26525E-3 4.02849E-3 2.15004E-3 2.07613E-3 1.44921E-3 1.43698E-3 1.18554E-3 3.88523E-4 2.96662E-4 2.33283E-3 2.99019E-3 1.32669E-3 6.14708E-4 1.65007E-3 1.06489E-3 8.70716E-4 2.18006E-4 1.71937E-4 1.7681E-4 6.69203E-4 1.58361E-4 1.63201E-4 1.52831E-4 2.63175E-4 1.0454E-3 1.42791E-3 1.3725E-3 1.59744E-3 2.43857E-3 3.5746E-3 2.98745E-3 1.08031E-3 2.69669E-3 2.6511E-3 1.38163E-3 1.09619E-3 6.09052E-4 6.11025E-4 1.01756E-3 6.14183E-4 5.46104E-4 6.04298E-4 8.36975E-4 9.48999E-4 4.2254E-3 3.18474E-4 6.34644E-4 3.20613E-4 8.39305E-4 6.71187E-4 2.5144E-4 1.49077E-4 2.97878E-4 1.96076E-4 1.63548E-4 5.17805E-4 2.65607E-4 1.24369E-4 6.57699E-5 2.55458E-4 6.53451E-4 1.95391E-3 1.52699E-3 9.75036E-4 1.72093E-3 1.18022E-3 1.04109E-3 9.98112E-4 7.41519E-4 1.07775E-3 1.07263E-3 4.71855E-3 1.89769E-4 9.29291E-4 9.33371E-4 2.2592E-4 2.67843E-4 2.75931E-4 8.44446E-4 6.06877E-4 1.68312E-4 1.4345E-4 1.49284E-4 1.19573E-4 5.83294E-5 4.9687E-5 7.14722E-5 1.28819E-4 1.23148E-4 2.05845E-4 4.03944E-4 1.81147E-4 2.26179E-4 1.71452E-4 2.09083E-4 1.47289E-4 1.13222E-4 1.62196E-4 1.61873E-4 1.24221E-4 1.24263E-4 1.98161E-4 2.52016E-4 1.94604E-4 1.04691E-4 1.09043E-4 1.75303E-4 5.93896E-5 2.83275E-4 3.67893E-4 3.48863E-4 3.88795E-4 3.34165E-4 3.74909E-5 1.06886E-4 3.33659E-5 9.94009E-5 3.45958E-4 4.03673E-4 4.25617E-4 2.95707E-4 3.08689E-4 8.75143E-5 5.59299E-5 1.3372E-4 2.01633E-4 1.05529E-4 1.4869E-4 8.68696E-5 1.50561E-4 4.15455E-5 4.10071E-5 1.24449E-4 8.69683E-5 3.6796E-5 7.47044E-5 1.04878E-4 3.09734E-4 3.65725E-4 4.85483E-4 6.93576E-4 5.91316E-4 5.45256E-4 4.24629E-4 7.52362E-4 1.47568E-4 1.68093E-4 1.7676E-4 4.68502E-4 2.98316E-4 7.03551E-4 5.82017E-4 9.20236E-4 9.77092E-4 8.36638E-4 7.92363E-4 1.38709E-3 1.85668E-3 1.42472E-3 1.43798E-3 7.04604E-3 1.53907E-3 4.37166E-3 1.66675E-3 2.52839E-3 7.73846E-3 8.90869E-3 2.54096E-3 2.97007E-3 2.56334E-3 7.89672E-3 9.64048E-3 9.03789E-3 3.00848E-3 1.32214E-3 2.93876E-3 2.00962E-3 2.7479E-3 1.12142E-2 1.10663E-2 3.95859E-3 8.42725E-3 7.78235E-3 6.74139E-3 6.36779E-3 2.14447E-3 1.70448E-3 8.07284E-3 6.31173E-3 1.7711E-3 2.12999E-3 2.27502E-3 2.00136E-3 1.75626E-3 1.6865E-3 2.56156E-3 2.45642E-3 2.33006E-3 2.03273E-3 2.03285E-3 1.12475E-3 1.17545E-3 1.39152E-3 1.03799E-3 4.03609E-3 3.05784E-3 6.85038E-4 6.00399E-4 5.72833E-4 3.82605E-4 4.55831E-4 4.41164E-4 3.91629E-4 3.64013E-4 3.06283E-4 2.35793E-4 7.1647E-4 9.70843E-4 8.66043E-4 8.56919E-4 1.03074E-3 7.34613E-4 8.95216E-4 5.73722E-4 4.15408E-4 4.34302E-4 3.75003E-4 3.82867E-4 3.41474E-4 3.18352E-4 1.97323E-4 2.56532E-4 3.37521E-4 2.93979E-4 2.44134E-4 2.68868E-4 3.71502E-4 3.31993E-4 2.72447E-4 2.64491E-4 2.7238E-4 2.82309E-4 2.27386E-4 2.5126E-4 2.38785E-4 1.77921E-4 2.11656E-4 2.34256E-4 1.90488E-4 2.53362E-4 2.19156E-4 1.70143E-4 1.9411E-4 2.63902E-4 2.92603E-4 2.82769E-4 3.30372E-4 2.39549E-4 1.74573E-4 1.72389E-4 2.38343E-4 1.81335E-4 1.87161E-4 2.02422E-4 2.29483E-4 1.72056E-4 1.01896E-4 9.30379E-5 1.19187E-4 6.7961E-5 1.61494E-4 9.32637E-5 1.29252E-4 1.14731E-4 1.396E-4 1.34295E-4 1.05747E-4 1.93533E-4 2.51055E-4 1.44868E-4 1.31609E-4 2.8082E-4 1.8134E-4 1.25664E-5 6.36705E-6 -9999 -9999 -9999 -9999 -9999 -9999 -9999 -9999 -9999 -9999 -9999 -9999 -9999 -9999 -9999 -9999 -9999 -9999 -9999 -9999 -9999 -9999 -9999 -9999 -9999 -9999 -9999 -9999 -9999 -9999 -9999 -9999 -9999 -9999 -9999 -9999 -9999 -9999 -9999 -9999
2.94862E-4 1.43797E-4 2.82417E-4 2.80954E-4 2.86569E-4 2.7763E-4 2.80253E-4 2.14478E-4 4.08623E-4 4.16243E-4 2.85987E-4 3.39878E-4 6.16774E-4 4.30245E-4 4.8363E-4 4.55935E-4 3.37482E-4 4.08182E-4 3.68835E-4 3.82582E-4 4.14932E-4 4.24891E-4 3.53312E-4 3.54742E-4 4.72389E-4 5.60837E-4 2.14752E-4 2.60884E-4 3.44395E-4 4.44111E-4 2.51431E-4 2.61923E-4 3.77527E-4 4.98996E-4 5.10108E-4 5.47927E-4 4.26442E-4 5.25426E-4 6.4273E-4 6.39016E-4 2.86102E-4 5.68951E-4 5.70526E-4 1.26978E-3 5.98844E-4 6.79471E-4 6.90531E-4 9.50847E-4 4.94256E-4 2.78248E-4 4.18122E-4 5.9047E-4 5.15798E-4 3.90881E-4 6.84247E-4 8.06671E-4 1.20826E-3 8.32833E-4 8.09766E-4 1.07019E-3 1.03722E-3 1.29716E-3 1.0447E-3 6.74123E-4 6.86703E-4 1.23247E-3 1.1724E-3 1.8983E-3 1.14214E-3 6.60296E-4 5.58404E-4 5.46768E-4 5.79849E-4 1.02778E-3 8.81139E-4 9.31312E-4 8.24294E-4 1.18383E-3 1.361E-3 1.61448E-3 9.43017E-4 9.01399E-4 9.98618E-4 7.99549E-4 7.81051E-4 7.60307E-4 6.42952E-4 5.72653E-4 7.55818E-4 1.32808E-3 8.21598E-4 9.25079E-4 6.41246E-4 7.24382E-4 1.00555E-3 7.3513E-4 7.58626E-4 1.3657E-3 1.92294E-3 1.76848E-3 1.17974E-3 1.55925E-3 1.8764E-3 1.68532E-3 2.29251E-3 1.34865E-3 1.52589E-3 1.06159E-3 1.21232E-3 1.58189E-3 2.07416E-3 2.97518E-3 2.34545E-3 2.50055E-3 3.47122E-3 2.16647E-3 2.48129E-3 2.77528E-3 3.80035E-3 7.32091E-3 5.01545E-3 3.74021E-3 5.32408E-3 3.58928E-3 4.52609E-3 4.82265E-3 3.59126E-3 2.66806E-3 3.06769E-3 3.3784E-3 1.84997E-3 6.28076E-3 7.00935E-3 4.91327E-3 7.78864E-3 5.39208E-3 6.28098E-3 5.23197E-3 4.10877E-3 3.01778E-3 5.56393E-3 8.80693E-3 1.15151E-2 9.68658E-3 9.80882E-3 1.24955E-2 5.58467E-3 1.04222E-2 9.97493E-3 9.41271E-3 1.26775E-2 1.19758E-2 7.40955E-3 8.32985E-3 1.39541E-2 9.66005E-3 9.4794E-3 8.94079E-3 1.2771E-2 9.6377E-3 9.18167E-3 1.00259E-2 1.20873E-2 1.49313E-2 1.17259E-2 1.05726E-2 1.93236E-2 2.23658E-3 1.23817E-3 1.75799E-2 6.46845E-3 1.43764E-3 1.99722E-3 6.2878E-3 6.1905E-3 5.71101E-3 5.9537E-3 3.71615E-3 6.61589E-3 5.6487E-3 5.10439E-3 6.70122E-3 3.00669E-3 4.00456E-3 6.72968E-3 5.18338E-3 6.05799E-3 4.0136E-3 4.02741E-3 5.03912E-3 7.06296E-3 5.99908E-3 7.20007E-3 5.45764E-3 2.95578E-3 6.11244E-3 9.19359E-3 5.6425E-3 7.47329E-3 6.6595E-3 4.72059E-3 5.75731E-3 9.7314E-3 1.75933E-2 1.45817E-2 1.56151E-2 8.5106E-3 9.2783E-3 7.02499E-3 4.80611E-3 4.15852E-3 1.13041E-2 6.92856E-3 1.17685E-2 8.77275E-3 5.91671E-3 4.95991E-3 7.82466E-3 9.24258E-3 6.75748E-3 5.12774E-3 6.1259E-3 5.08292E-3 3.75575E-3 5.5001E-3 9.79921E-3 8.89694E-3 2.49852E-3 7.11539E-4 3.40855E-3 2.12233E-3 2.80764E-3 5.74952E-3 4.7377E-3 2.56616E-3 1.05101E-3 1.64351E-3 2.15295E-4 2.20347E-4 2.19097E-4 1.34404E-4 3.23211E-4 3.89254E-4 4.94373E-4 1.20418E-3 7.48217E-4 1.42993E-3 3.71172E-3 5.02408E-3 2.27133E-3 3.44467E-3 3.71947E-3 3.24734E-3 3.2816E-3 6.26941E-3 2.1701E-2 4.72566E-2 4.92163E-3 1.73466E-2 1.06914E-2 1.19473E-2 1.26149E-2 1.46211E-2 1.15403E-2 2.96959E-2 3.13692E-2 2.50214E-2 2.75774E-2 3.30203E-2 1.35568E-2 1.84245E-2 1.57461E-2 9.66543E-3 1.10778E-2 5.94602E-3 6.51347E-3 1.54554E-2 7.40142E-3 6.70429E-3 9.06248E-3 5.28895E-3 9.51592E-3 6.96559E-3 5.7324E-3 8.31741E-3 9.29644E-3 7.43495E-3 8.71063E-3 1.23217E-2 8.87454E-3 7.09441E-3 4.24291E-3 3.86965E-3 4.36182E-3 1.96971E-2 7.21986E-3 3.06679E-3 3.93646E-3 1.23719E-2 4.70639E-3 1.37498E-2 2.20535E-2 7.25053E-3 2.01801E-2 1.51619E-2 2.60047E-2 3.14588E-2 7.1624E-3 9.48199E-3 3.5082E-3 9.29826E-3 8.4262E-3 2.12323E-2 1.571E-2 1.51018E-2 9.41736E-3 1.78286E-2 1.15308E-2 1.45804E-2 1.88431E-2 2.43238E-2 1.01995E-2 3.21894E-3 8.56237E-3 3.62261E-3 6.06879E-3 5.13192E-3 9.73474E-3 1.24228E-2 2.47685E-2 2.34094E-2 7.73393E-3 3.30802E-3 1.08397E-2 2.04229E-2 3.53693E-2 1.30881E-2 2.14394E-2 1.98541E-2 1.7531E-2 1.86284E-2 5.00111E-2 2.76993E-2 5.61554E-2 5.79892E-2 4.42304E-2 6.812E-2 5.33087E-2 6.39376E-2 5.2419E-2 4.05248E-2 5.29983E-2 5.23235E-2 5.87436E-2 4.842E-2 5.16889E-2 5.02757E-2 6.76152E-2 5.20334E-2 3.02466E-2 2.28254E-2 2.32977E-2 1.11694E-1 6.18105E-2 3.74704E-2 6.94476E-2 2.16996E-1 8.03179E-2 5.93254E-2 1.19427E-1 3.23861E-1 2.43236E-1 2.43453E-1 1.72001E-1 1.08749E-1 1.64341E-1 1.84353E-1 9.63138E-2 6.20994E-2 2.29061E-1 5.0385E-2 1.26569E-1 2.48663E-1 3.32188E-1 2.3717E-1 4.97961E-1 2.93321E-1 4.81668E-1 2.29489E-1 1.53135E-1 3.97216E-1 2.42344E-1 5.7643E-1 1.12167E-1 2.82996E-1 1.74983E-1 1.73909E-1 3.07647E-1 2.10531E-1 2.24229E-1 8.37007E-2 4.99165E-2 2.43296E-1 1.34046E-1 4.19998E-2 2.77509E-1 4.41723E-2 6.27643E-2 2.00832E-1 1.35934E-1 1.50948E-1 1.88188E-1 1.16288E-1 8.70735E-2 6.01417E-2 3.82138E-2 2.60445E-2 1.82553E-2 3.24138E-2 4.82709E-2 7.76969E-2 3.61021E-2 7.32417E-2 3.98734E-2 1.48726E-2 3.24317E-2 6.37561E-2 8.16795E-2 7.0813E-2 6.38529E-2 1.53533E-1 2.28691E-1 1.36895E-1 8.89264E-2 5.88696E-2 5.21466E-2 5.44221E-2 1.17339E-1 5.68401E-2 8.0061E-2 4.10081E-2 4.5471E-2 1.47261E-1 3.21669E-2 4.56588E-2 1.22305E-1 1.16819E-1 1.1814E-1 9.38877E-2 3.03272E-1 1.53235E-1 1.53711E-1 1.52458E-1 1.42832E-1 1.07097E-1 1.10371E-1 1.32839E-1 9.88562E-2 1.16135E-1 1.03239E-1 2.3799E-1 1.49327E-1 2.05973E-1 1.88479E-1 1.52169E-1 2.53114E-1 1.90978E-1 3.33031E-1 2.81754E-1 3.58154E-1 3.80732E-1 5.44091E-1 7.91728E-1 7.17751E-1 7.41843E-1 6.56795E-1 6.26524E-1 6.28019E-1 4.00058E-1 4.55392E-1 5.19784E-1 9.88845E-1 4.43725E-1 5.48584E-1 2.00351E-1 3.6508E-1 2.10744E-1 2.54146E-1 2.29335E-1 1.23556E-1 9.24601E-2 2.16694E-1 1.89115E-1 2.32782E-1 3.55704E-1 4.45456E-1 4.55897E-1 3.77309E-1 6.79232E-1 5.39654E-1 5.87024E-1 6.49722E-1 7.73731E-1 5.23588E-1 6.04364E-1 6.86685E-1 8.02936E-1 4.52184E-1 4.2649E-1 6.14943E-1 4.0777E-1 5.01203E-1 4.67002E-1 2.44212E-1 3.36729E-1 3.62974E-1 1.93217E-1 2.91433E-1 3.47781E-1 5.27103E-1 2.44722E-1 2.76425E-1 3.50487E-1 5.09375E-1 3.46189E-1 5.01811E-1 6.14315E-1 2.83317E-1 7.62772E-1 6.69289E-1 4.52234E-1 3.87925E-1 3.95539E-1 2.67992E-1 4.33181E-1 3.51097E-1 5.37267E-1 6.07723E-1 5.08481E-1 4.67016E-1 5.34416E-1 4.38171E-1 5.58459E-1 5.14001E-1 4.02028E-1 4.01886E-1 3.74089E-1 5.65867E-1 3.16155E-1 3.39985E-1 3.19852E-1 3.64765E-1 3.5409E-1 3.20407E-1 2.52477E-1 3.53688E-1 3.14451E-1 4.92581E-1 4.06133E-1 6.03978E-1 6.27149E-1 3.62393E-1 3.79976E-1 4.23708E-1 5.93693E-1 4.33914E-1 5.50522E-1 8.96524E-1 6.6596E-1 4.10562E-1 3.61586E-1 3.83017E-1 1.04567E-1 2.01581E-1 2.36526E-1 2.29312E-1 3.38658E-1 4.52221E-1 4.70178E-1 5.0452E-1 4.39489E-1 7.62466E-1 2.73297E-1 1.85486E-1 3.24173E-1 4.57832E-1 3.77562E-1 1.72791E-1 2.35981E-1 2.23383E-1 1.84142E-1 2.21228E-1 5.92753E-2 8.4532E-2 6.46767E-2 1.38696E-2 1.06286E-2 1.02469E-2 1.74121E-2 3.19696E-2 6.80744E-2 4.16934E-2 4.14372E-2 4.32653E-2 8.30838E-2 1.36808E-1 8.02136E-2 1.38643E-1 2.77844E-2 2.35918E-2 3.10258E-2 2.57171E-1 2.17227E-1 1.94522E-1 3.55939E-1 3.05272E-1 6.17129E-1 6.88755E-1 4.66903E-1 6.45937E-1 6.72949E-1 5.68111E-1 4.1509E-1 2.88352E-1 3.2727E-1 4.6322E-1 2.73975E-1 4.0642E-1 5.28689E-1 2.21924E-1 5.73954E-1 4.50652E-1 4.00409E-1 4.85205E-1 3.21081E-1 4.14479E-1 1.70993E-1 3.36433E-1 2.35379E-1 2.01894E-1 2.66552E-1 1.41157E-1 1.76569E-1 4.85453E-1 3.5019E-1 4.87668E-1 4.58458E-1 6.58631E-1 3.69428E-1 1.59855E-1 3.54107E-2 1.11564E-1 4.04997E-1 3.07631E-1 1.38555E-1 1.65101E-1 2.06916E-1 5.31752E-1 3.7639E-1 3.24799E-1 1.63025E-1 3.10374E-1 5.08328E-1 6.08775E-1 8.64164E-1 5.6309E-1 3.593E-1 2.91775E-1 6.10044E-1 9.65575E-1 8.68316E-1 6.37514E-1 5.51303E-1 2.41512E-1 4.77447E-1 4.78506E-1 5.85412E-1 1.41767E-1 5.63484E-2 3.47737E-1 4.59126E-1 4.66994E-1 8.07882E-2 8.82659E-2 3.07052E-1 5.62752E-1 5.03866E-1 4.22103E-1 3.54018E-1 2.00114E-1 5.76907E-1 2.25317E-1 3.86929E-1 5.36125E-1 4.9421E-1 4.79011E-1 3.0113E-1 3.32173E-1 3.7839E-1 3.0033E-1 3.10291E-1 4.89112E-1 -9999 6.42316E-1 5.30725E-1 6.72494E-1 2.72165E-1 2.37804E-1 3.63207E-1 3.96347E-1 4.02476E-1 4.49377E-1 3.68253E-1 3.8465E-1 2.83121E-1 2.70168E-1 4.17233E-1 5.09475E-1 5.56375E-1 8.15914E-1 8.51238E-1 4.19652E-1 1.22931E-1 2.99214E-1 4.66089E-1 5.23244E-1 3.83137E-1 7.08497E-2 1.60905E-1 2.39148E-2 3.14009E-2 6.35244E-2 7.62654E-2 2.6539E-2 7.29172E-3 4.84779E-3 4.27545E-3 1.55781E-2 6.42596E-2 7.08484E-2 2.39225E-1 1.25639E-1 1.36874E-1 1.41639E-1 3.71897E-1 1.07282E-1 1.39182E-1 1.57866E-1 8.58416E-2 1.12526E-1 1.0587E-1 8.61885E-2 8.20868E-2 3.24074E-2 1.96471E-2 4.87184E-2 4.66785E-2 7.30943E-2 3.67772E-2 5.31793E-2 3.20748E-2 6.9644E-2 1.33363E-1 1.00891E-1 8.75941E-2 7.07457E-2 2.95697E-2 5.87878E-2 3.20595E-2 8.6701E-2 1.06483E-1 6.82137E-2 1.33167E-1 5.89062E-2 7.31989E-2 8.58214E-2 2.25793E-2 7.52217E-2 3.41568E-2 3.3475E-2 3.83496E-2 5.47271E-2 4.60936E-2 5.16539E-2 4.10159E-2 4.3991E-2 4.33525E-2 4.06143E-2 2.87363E-2 7.61699E-2 2.83718E-2 4.32378E-2 7.29541E-2 6.77427E-2 3.83122E-2 2.96101E-2 1.56946E-2 1.3762E-2 7.4206E-3 8.98629E-3 7.04691E-3 8.3326E-3 1.15796E-2 4.15833E-3 5.74615E-3 4.75682E-3 4.4325E-3 6.63346E-3 8.27897E-3 1.8288E-2 6.02711E-3 6.18918E-3 4.26819E-3 7.5257E-3 5.6802E-3 8.07872E-3 6.63801E-3 5.76351E-3 7.80629E-3 5.08588E-3 9.81138E-3 7.79478E-3 7.43038E-3 7.84737E-3 6.93286E-3 5.2154E-3 3.68912E-3 4.56654E-3 4.52861E-3 6.22913E-3 5.98271E-3 8.5779E-3 7.18332E-3 9.25408E-3 9.18632E-3 8.84139E-3 6.21466E-3 6.16215E-3 5.91593E-3 5.85571E-3 1.04063E-2 6.32742E-3 7.62056E-3 9.64933E-3 7.61019E-3 5.75767E-3 3.38695E-3 3.23485E-3 5.49115E-3 4.13899E-3 3.57568E-3 2.39043E-3 2.8875E-3 4.27089E-3 3.64121E-3 2.46041E-3 1.9656E-3 8.4403E-4 2.28036E-3 2.92431E-3 1.79308E-3 1.66886E-3 1.81222E-3 1.10517E-3 8.87253E-4 7.78224E-4 2.38547E-3 8.62168E-4 1.19957E-3 8.51425E-3 5.28014E-3 3.98529E-3 5.48055E-3 8.95977E-3 7.36899E-3 3.2196E-3 5.04509E-3 5.94208E-3 6.40656E-3 6.29354E-3 5.70992E-3 4.43266E-3 2.33931E-3 1.42601E-3 1.52382E-3 1.03223E-3 1.0806E-3 5.79306E-4 4.7638E-4 6.70474E-4 1.4497E-3 1.25213E-3 6.01069E-4 1.15763E-3 8.41778E-4 3.74214E-4 4.52685E-4 2.06723E-4 2.42911E-4 1.53552E-4 6.46265E-4 2.74952E-4 1.25848E-4 9.97501E-4 2.39112E-4 1.66828E-3 3.9709E-3 4.79842E-3 4.84333E-3 1.85149E-3 3.21682E-3 3.74419E-3 2.568E-3 2.4705E-3 1.69007E-3 9.64458E-4 7.10969E-4 1.26044E-3 8.377E-4 1.02493E-3 1.51081E-3 1.35963E-3 1.08928E-3 9.35276E-4 1.13729E-3 1.05121E-3 1.01901E-3 1.58093E-3 1.5306E-3 5.16703E-4 5.02467E-4 2.98957E-4 1.73398E-4 2.56913E-4 2.99441E-4 2.67461E-4 4.73079E-4 7.91885E-5 3.96213E-4 6.86229E-5 1.08116E-4 5.93821E-4 2.00328E-3 2.13266E-3 1.65774E-3 2.01612E-3 1.40337E-3 5.81558E-4 7.40263E-4 8.07554E-4 5.79116E-4 6.21142E-4 8.74785E-4 1.26015E-3 4.96411E-4 1.22857E-4 1.07021E-4 7.16208E-4 5.36818E-4 1.4341E-4 1.02041E-4 1.42841E-4 1.29888E-4 1.31029E-4 1.09205E-4 7.29645E-5 1.97495E-4 1.32516E-4 8.04854E-5 2.99838E-4 3.91861E-5 3.17493E-5 7.29279E-5 2.11116E-4 2.66437E-4 3.1424E-4 3.6033E-4 4.53959E-4 1.77737E-4 1.38146E-4 1.22388E-4 2.10828E-4 2.67033E-4 1.43809E-4 1.70441E-4 7.13357E-5 8.10811E-6 1.51126E-4 7.23048E-5 7.33526E-5 1.73332E-4 2.58986E-4 2.6296E-5 3.27221E-5 3.24933E-5 1.0042E-4 1.00248E-4 1.14302E-4 9.93782E-5 3.95486E-4 3.24195E-4 3.972E-4 4.97975E-4 4.46112E-5 9.33108E-5 4.76039E-5 5.62393E-4 5.74473E-4 1.21095E-4 9.74714E-5 1.36367E-4 8.43734E-5 5.75674E-5 5.31924E-5 6.01846E-5 8.57732E-5 8.68315E-5 1.20352E-4 3.04186E-4 3.1087E-4 4.33064E-4 6.94488E-4 6.62956E-4 5.28784E-4 9.21659E-5 5.22681E-4 7.07296E-4 6.47688E-4 6.82023E-4 2.11406E-4 4.45779E-4 7.45133E-4 5.50261E-4 4.7731E-4 6.02635E-4 9.09399E-4 1.04559E-3 1.60668E-3 1.51439E-3 1.08159E-3 6.90009E-4 6.09085E-3 1.89137E-3 2.24807E-3 2.38629E-3 5.93743E-3 3.18449E-3 6.55391E-3 2.05291E-3 2.23086E-3 9.9572E-3 2.11063E-3 8.77536E-3 8.73775E-3 8.48421E-3 1.95174E-3 7.63852E-3 1.34343E-3 8.06382E-3 5.94788E-3 7.39206E-3 8.85313E-3 8.84829E-3 7.80182E-3 6.80115E-3 5.82272E-3 5.75496E-3 5.90551E-3 6.27474E-3 6.11822E-3 1.05634E-3 1.2891E-3 1.00068E-2 8.49626E-3 1.35752E-3 4.58322E-3 1.64407E-3 6.63286E-3 3.89828E-3 1.47872E-3 4.57498E-3 9.19246E-4 1.04589E-3 1.006E-3 1.24277E-3 1.23846E-3 5.89898E-4 6.61654E-4 5.00153E-4 4.68131E-4 4.94005E-4 2.74851E-4 3.89237E-4 3.56893E-4 1.10147E-3 1.06259E-3 1.1471E-3 1.3058E-3 1.03065E-3 1.22077E-3 1.10349E-3 9.03819E-4 1.03052E-3 9.18869E-4 9.64213E-4 4.82446E-4 4.56496E-4 4.03994E-4 3.93354E-4 2.83275E-4 2.29773E-4 2.69348E-4 3.20987E-4 3.33498E-4 3.74687E-4 3.50938E-4 3.19218E-4 2.99017E-4 3.77914E-4 3.33366E-4 3.13523E-4 2.24218E-4 2.57776E-4 2.58625E-4 2.32196E-4 2.04149E-4 1.75314E-4 2.20502E-4 2.01011E-4 2.01981E-4 2.10749E-4 2.066E-4 2.10008E-4 2.57903E-4 2.58698E-4 2.87534E-4 2.67946E-4 2.20357E-4 2.15307E-4 2.02851E-4 1.59844E-4 2.24446E-4 1.96469E-4 1.85494E-4 1.68623E-4 1.9237E-4 1.66748E-4 1.57665E-4 1.79763E-4 1.03579E-4 1.12363E-4 1.36961E-4 1.2297E-4 1.38697E-4 8.89913E-5 1.32041E-4 1.38097E-4 1.5063E-4 1.44944E-4 2.31626E-4 3.47554E-4 2.03248E-4 2.0478E-4 1.0921E-4 1.59013E-5 1.19478E-5 9.01335E-6 -9999 -9999 -9999 -9999 -9999 -9999 -9999 -9999 -9999 -9999 -9999 -9999 -9999 -9999 -9999 -9999 -9999 -9999 -9999 -9999 -9999 -9999 -9999 -9999 -9999 -9999 -9999 -9999 -9999 -9999 -9999 -9999 -9999 -9999 -9999 -9999 -9999 -9999 -9999
1.3416E-4 2.62956E-4 4.24354E-4 2.81029E-4 2.73238E-4 2.12709E-4 2.78637E-4 3.02873E-4 1.97334E-4 4.5498E-4 5.64938E-4 5.36785E-4 5.67308E-4 4.5416E-4 3.07834E-4 4.3211E-4 3.24184E-4 3.52517E-4 3.00115E-4 3.74989E-4 3.9376E-4 3.24493E-4 2.88886E-4 3.16711E-4 5.25771E-4 5.93345E-4 4.67264E-4 2.79266E-4 4.19762E-4 3.75104E-4 4.22253E-4 4.56579E-4 4.6585E-4 3.78497E-4 5.46797E-4 5.21923E-4 5.27339E-4 4.29728E-4 7.50916E-4 6.66715E-4 8.21174E-4 6.71617E-4 8.61557E-4 9.83243E-4 7.74263E-4 9.73558E-4 6.49162E-4 6.97073E-4 8.3536E-4 7.33737E-4 8.10665E-4 4.95128E-4 5.95093E-4 9.05332E-4 6.19069E-4 8.98425E-4 9.31823E-4 8.41495E-4 8.40661E-4 9.73313E-4 1.13746E-3 1.25879E-3 1.15821E-3 1.11268E-3 9.31305E-4 1.0832E-3 1.08764E-3 1.32342E-3 1.20273E-3 9.34818E-4 5.44299E-4 4.37866E-4 7.04605E-4 1.1415E-3 1.0956E-3 1.22921E-3 4.74578E-4 7.79332E-4 1.09626E-3 6.18604E-4 1.1327E-3 7.19173E-4 7.22918E-4 8.33342E-4 6.83633E-4 1.09703E-3 1.05715E-3 6.4461E-4 6.16299E-4 4.82856E-4 9.86112E-4 1.81446E-3 6.12084E-4 1.59641E-3 8.32345E-4 8.80457E-4 7.05521E-4 1.27717E-3 1.07801E-3 2.76283E-3 2.92586E-3 2.35621E-3 1.07573E-3 1.71078E-3 1.45468E-3 1.48244E-3 1.28712E-3 1.06148E-3 1.67947E-3 2.38069E-3 3.23307E-3 1.79973E-3 2.25002E-3 2.41998E-3 3.78864E-3 4.98823E-3 2.65822E-3 3.52471E-3 4.22317E-3 4.49488E-3 6.41599E-3 7.7794E-3 4.69308E-3 4.5498E-3 3.39201E-3 4.17476E-3 4.34624E-3 2.7656E-3 2.8795E-3 3.47357E-3 4.5138E-3 3.68423E-3 6.95083E-3 4.15651E-3 5.80871E-3 7.52279E-3 6.94375E-3 5.32966E-3 4.0916E-3 2.89419E-3 6.70743E-3 7.12178E-3 1.20408E-2 7.58223E-3 1.24588E-2 1.18562E-2 9.09827E-3 8.16241E-3 7.6839E-3 8.42159E-3 1.08718E-2 1.30444E-2 1.01698E-2 9.38312E-3 6.76498E-3 9.83962E-3 1.05559E-2 8.93593E-3 7.69971E-3 1.04297E-2 8.8943E-3 1.1235E-2 8.90628E-3 8.61613E-3 1.65638E-2 1.09056E-2 3.31547E-3 3.31987E-3 5.16751E-3 1.14134E-3 4.50324E-4 2.80987E-3 3.62448E-3 2.37585E-3 2.61169E-3 3.14556E-3 2.57991E-3 3.493E-3 5.53587E-3 4.40566E-3 5.90255E-3 5.38112E-3 5.64776E-3 4.13687E-3 3.58026E-3 4.10144E-3 5.98015E-3 4.49538E-3 4.25569E-3 5.90152E-3 5.6579E-3 7.0419E-3 5.87934E-3 5.14186E-3 4.52918E-3 3.6833E-3 3.42548E-3 8.09304E-3 4.30482E-3 3.5809E-3 6.91659E-3 8.94182E-3 9.838E-3 1.70777E-2 1.00407E-2 8.89447E-3 1.20184E-2 1.36086E-2 1.10186E-2 1.29666E-2 9.66153E-4 3.4704E-3 6.72621E-3 4.46712E-3 8.17325E-3 7.90231E-3 8.18484E-3 1.22213E-2 1.00364E-2 6.92027E-3 2.46415E-3 6.80293E-3 5.92075E-3 2.19935E-3 5.06133E-3 9.05239E-3 8.4281E-3 1.78595E-3 2.34584E-3 6.11954E-3 1.92481E-3 5.4164E-3 6.53634E-3 3.95171E-3 2.15836E-3 2.85954E-3 -9999 3.4833E-4 3.28536E-4 4.90019E-4 9.48724E-4 2.19586E-4 7.27307E-4 3.21481E-4 6.70443E-4 2.37558E-3 1.12121E-3 1.43077E-3 4.88893E-3 2.97047E-3 7.38202E-3 1.1896E-2 5.50595E-3 3.62943E-3 3.64583E-3 2.37769E-2 2.03858E-2 6.68809E-3 7.1388E-3 1.73348E-2 2.75682E-3 8.04675E-3 7.56969E-3 9.59114E-3 9.28691E-3 1.73561E-2 3.40593E-2 3.03069E-2 3.08707E-2 1.33348E-2 1.76187E-2 1.56888E-2 1.19323E-2 1.78592E-2 1.01996E-2 7.01943E-3 1.09397E-2 1.99082E-3 2.72526E-3 1.33029E-2 5.52395E-3 6.45364E-3 7.102E-3 1.16309E-2 6.71409E-3 1.15245E-2 3.34214E-3 4.46228E-3 8.84111E-3 9.43523E-3 1.18172E-2 8.83913E-3 7.24473E-3 2.67999E-3 2.33354E-3 2.9269E-3 4.11371E-3 6.29409E-3 9.45629E-3 8.68098E-3 3.34072E-2 1.46981E-2 2.23714E-2 2.68019E-2 6.21351E-2 2.96324E-2 2.33228E-2 1.19502E-2 8.8811E-3 7.88402E-3 7.70637E-3 1.06955E-2 8.43403E-3 7.37846E-3 1.04618E-2 6.74623E-3 7.06979E-3 1.04212E-2 1.71834E-2 2.27432E-2 2.54806E-2 5.70213E-3 5.77134E-3 5.95155E-3 9.92459E-3 8.64218E-3 3.24987E-3 1.44672E-2 1.3396E-2 2.52413E-2 2.14793E-2 1.31067E-2 8.86927E-3 1.62167E-2 2.41039E-2 1.76097E-2 3.61225E-2 2.95941E-2 4.36287E-2 4.30902E-2 5.01185E-2 6.28287E-2 4.13629E-2 5.57833E-2 5.60053E-2 1.77217E-2 2.99145E-2 3.35742E-2 5.70787E-2 3.95861E-2 4.53152E-2 3.79731E-2 4.1173E-2 4.70171E-2 4.02001E-2 4.03728E-2 6.34461E-2 5.57988E-2 3.55897E-2 2.80123E-2 1.548E-2 2.73768E-2 7.43379E-2 7.26754E-2 4.75067E-2 1.29296E-1 8.02651E-2 7.15088E-2 1.26116E-1 1.83268E-1 2.36155E-1 3.49559E-1 1.08529E-1 1.5363E-1 9.33117E-2 1.00984E-1 2.76746E-1 2.43037E-1 9.57882E-2 1.13263E-1 3.24368E-1 2.39661E-1 2.62092E-1 3.05126E-1 2.98996E-1 3.39363E-1 3.55673E-2 2.19863E-1 1.869E-1 2.54751E-1 2.01611E-1 8.53216E-2 5.48533E-1 3.43397E-1 2.99984E-1 2.52536E-1 3.10317E-1 2.98904E-1 2.99138E-1 2.49861E-1 9.45941E-2 5.06313E-2 1.09636E-1 1.37143E-1 1.04106E-1 1.33252E-1 2.13035E-2 1.07303E-1 1.28437E-1 1.33164E-1 1.17911E-1 1.07397E-1 1.28402E-1 6.65431E-2 5.64803E-2 3.91258E-2 4.3225E-2 2.32568E-2 2.58578E-2 6.00678E-2 3.00949E-2 4.92346E-2 1.05326E-1 3.84257E-2 2.41657E-2 6.98855E-2 6.12676E-2 6.44938E-2 9.64258E-2 7.02584E-2 1.95719E-1 1.60494E-1 1.12025E-1 1.46648E-1 7.14608E-2 4.21112E-2 6.82356E-2 9.69817E-2 1.26591E-1 7.19327E-2 4.75343E-2 8.85836E-2 9.54252E-2 9.11625E-2 8.95455E-2 1.01022E-1 1.60484E-1 1.38094E-1 1.57655E-1 2.53539E-1 9.45902E-2 1.44947E-1 1.97659E-1 2.12642E-1 2.3384E-1 1.03886E-1 1.56927E-1 6.35888E-2 1.34784E-1 1.8624E-1 1.87266E-1 2.78935E-1 2.81214E-1 1.28568E-1 1.53587E-1 1.04861E-1 1.05817E-1 2.09496E-1 2.16099E-1 3.09744E-1 5.91541E-1 9.13432E-1 5.41013E-1 6.55146E-1 9.13787E-1 6.76928E-1 6.98419E-1 6.04737E-1 3.49319E-1 4.74688E-1 9.27931E-1 7.87856E-1 4.87184E-1 2.97565E-1 2.12228E-1 4.22822E-1 1.5489E-1 1.42639E-1 1.98389E-1 2.84099E-1 1.57726E-1 2.32443E-1 2.41378E-1 2.60053E-1 2.27183E-1 2.54584E-1 2.23282E-1 4.57526E-1 4.91526E-1 4.98973E-1 5.9401E-1 5.3815E-1 4.23349E-1 5.7156E-1 6.52404E-1 6.95532E-1 3.69232E-1 2.43672E-1 2.92827E-1 3.80453E-1 2.55533E-1 2.97492E-1 1.93437E-1 2.08108E-1 3.01876E-1 2.04569E-1 4.27907E-1 3.6931E-1 3.58644E-1 3.1899E-1 5.47321E-1 3.71789E-1 4.44314E-1 3.2668E-1 4.22969E-1 5.40728E-1 4.21075E-1 3.29086E-1 3.5923E-1 5.35666E-1 3.24182E-1 3.22588E-1 5.58331E-1 2.78625E-1 3.35811E-1 4.04121E-1 5.16099E-1 6.25311E-1 3.99271E-1 5.9615E-1 4.51468E-1 5.32311E-1 4.96273E-1 3.81545E-1 5.3235E-1 5.90726E-1 6.15278E-1 3.50042E-1 3.84971E-1 3.99235E-1 3.21602E-1 2.98211E-1 2.38792E-1 3.53033E-1 2.76565E-1 3.51876E-1 3.65386E-1 2.33871E-1 3.57272E-1 2.3581E-1 3.29249E-1 2.92331E-1 2.88155E-1 4.4939E-1 4.62913E-1 3.92724E-1 5.61003E-1 7.07603E-1 3.45399E-1 5.42879E-1 2.98096E-1 5.14573E-1 5.41196E-1 5.13223E-1 4.00166E-1 1.94029E-1 4.84682E-1 3.3852E-1 6.6928E-1 7.522E-1 3.05718E-1 5.27885E-1 3.63036E-1 1.95632E-1 1.4859E-1 1.84228E-1 1.33126E-1 2.6261E-1 1.01444E-1 2.76929E-1 2.074E-1 1.47745E-1 1.56131E-2 1.82557E-2 1.47458E-2 5.8659E-3 1.17132E-2 9.71701E-3 2.50135E-2 5.51477E-2 9.29353E-2 1.47146E-1 1.5533E-1 8.46506E-2 1.34963E-1 1.10641E-1 2.21585E-1 2.60319E-1 1.07876E-1 2.80934E-1 1.8046E-1 3.80172E-1 5.26564E-1 4.84361E-1 4.48858E-1 4.81408E-1 8.87605E-1 4.16776E-1 6.20606E-1 7.67657E-1 4.97793E-1 5.98018E-1 5.24535E-1 2.91125E-1 4.73705E-1 4.21283E-1 2.56774E-1 4.33172E-1 4.04391E-1 4.95604E-1 4.24416E-1 5.2238E-1 4.38518E-1 3.40646E-1 3.09605E-1 2.85999E-1 1.20541E-1 1.47956E-1 2.02749E-1 2.95029E-1 3.05429E-1 5.01717E-1 2.84251E-1 4.89734E-1 6.02054E-1 3.36835E-1 9.42894E-2 1.6978E-1 4.8063E-1 2.21042E-1 1.57832E-1 8.48088E-2 1.11659E-1 3.05649E-1 1.8339E-1 3.4814E-1 6.62797E-1 7.09778E-1 4.2077E-1 8.06868E-1 6.86693E-1 6.53902E-1 6.16361E-1 6.68015E-1 5.46777E-1 3.9662E-1 3.43897E-1 2.32106E-1 6.41653E-1 8.71918E-1 6.16554E-1 7.53819E-1 1.10632E-1 1.74176E-1 2.00591E-1 1.20725E-1 4.02528E-1 1.74553E-1 4.68224E-2 2.32173E-1 6.20211E-1 4.44254E-1 1.62135E-1 8.59875E-2 2.81384E-1 4.02412E-1 6.52171E-1 5.72601E-1 4.45076E-1 4.99456E-1 5.25771E-1 2.54798E-1 6.99153E-1 6.49561E-1 3.88688E-1 3.21646E-1 3.21113E-1 3.25025E-1 5.05803E-1 3.18322E-1 3.20471E-1 4.54483E-1 5.12464E-1 7.01694E-1 5.60204E-1 6.14297E-1 4.30411E-1 5.71616E-1 4.35064E-1 4.85054E-1 4.89498E-1 4.04337E-1 3.172E-1 2.34063E-1 3.98291E-1 3.10289E-1 4.77996E-1 7.82139E-1 7.68348E-1 5.45157E-1 8.12371E-1 8.31561E-1 3.6295E-1 1.89363E-1 2.15109E-1 3.38463E-1 6.989E-1 1.10063E-1 4.70129E-2 3.32172E-2 4.42386E-2 1.26638E-2 6.24042E-3 7.19583E-3 3.16041E-3 2.23543E-3 3.53054E-3 9.26905E-3 1.99521E-2 4.34625E-2 8.65756E-2 1.29357E-1 3.30503E-1 1.43447E-1 2.63525E-1 6.25571E-2 1.77529E-1 1.52043E-1 8.50674E-2 1.58962E-1 9.66964E-2 1.43903E-1 8.86955E-2 2.80842E-2 4.22643E-2 3.883E-2 1.64982E-2 2.73143E-2 4.32701E-2 2.9018E-2 3.95538E-2 3.41482E-2 7.55208E-2 4.39046E-2 4.69285E-2 3.87701E-2 4.18956E-2 4.91871E-2 5.47804E-2 9.09473E-2 1.07034E-1 6.09384E-2 1.01564E-1 1.3492E-1 1.07177E-1 1.48667E-1 1.16994E-1 1.1574E-1 6.53495E-2 1.31294E-2 1.8882E-2 3.63009E-2 3.96126E-2 4.05461E-2 4.56389E-2 4.68926E-2 2.58449E-2 5.53893E-2 4.86425E-2 3.43183E-2 5.75778E-2 6.03265E-2 4.34313E-2 2.71299E-2 4.33703E-2 1.88581E-2 1.84521E-2 1.41328E-2 9.21797E-3 1.16722E-2 6.41967E-3 5.69674E-3 6.60988E-3 4.36993E-3 5.15764E-3 7.45807E-3 1.43005E-2 9.33562E-3 1.78892E-2 5.85403E-3 4.35509E-3 4.80563E-3 4.56004E-3 4.37933E-3 5.80167E-3 8.63052E-3 5.39293E-3 4.83123E-3 4.01346E-3 5.36706E-3 8.8455E-3 6.32951E-3 6.81979E-3 9.17955E-3 5.99949E-3 5.55641E-3 4.8396E-3 5.70324E-3 7.27207E-3 7.44822E-3 8.79417E-3 1.05971E-2 7.68642E-3 5.98188E-3 1.68999E-2 6.81574E-3 1.06425E-2 1.2237E-2 9.14532E-3 1.34502E-2 6.7918E-3 7.55732E-3 6.62168E-3 4.69401E-3 4.39511E-3 4.49801E-3 2.79057E-3 4.9297E-3 5.5392E-3 1.93169E-2 1.83794E-2 4.04992E-3 2.721E-3 3.97316E-3 3.74958E-3 2.49389E-3 1.78703E-3 1.12283E-3 2.8668E-3 2.24183E-3 1.2176E-3 1.82513E-3 7.2697E-3 1.55462E-3 1.4897E-3 4.32601E-4 2.07175E-3 1.86924E-3 1.40816E-3 3.99677E-3 5.88332E-3 5.9178E-3 6.0332E-3 6.43105E-3 9.83542E-3 5.94564E-3 3.82925E-3 5.03105E-3 4.76028E-3 4.31921E-3 5.38536E-3 4.78395E-3 4.27936E-3 1.48838E-3 1.61584E-3 6.45682E-4 8.52028E-4 3.9707E-4 1.00149E-3 2.62014E-3 1.01622E-3 7.69664E-4 1.05189E-3 9.21289E-4 1.57369E-3 1.9615E-4 5.74437E-4 5.43037E-4 1.34655E-4 7.60576E-4 6.77996E-4 9.37675E-4 1.33618E-4 3.17834E-4 6.56135E-4 1.1182E-3 6.44191E-3 6.99496E-3 6.55564E-3 4.6637E-3 6.11515E-3 3.43198E-3 3.73599E-3 2.28695E-3 2.65711E-3 2.42015E-3 2.48023E-3 1.37386E-3 9.26684E-4 7.89875E-4 9.62848E-4 9.68941E-4 8.0384E-4 1.04761E-3 8.79675E-4 6.24231E-4 1.18358E-3 8.81243E-4 1.40021E-3 1.06209E-3 1.22664E-3 3.06005E-4 1.71008E-4 3.26177E-4 1.64915E-4 7.83265E-4 7.20072E-5 1.0065E-4 1.45445E-4 1.44005E-4 1.24516E-4 7.64048E-4 1.98868E-3 2.04286E-3 1.72461E-3 2.22076E-3 1.4664E-3 1.16975E-3 8.47739E-4 7.42963E-4 3.6002E-4 4.00349E-4 5.17013E-4 6.76139E-4 8.28322E-4 2.16483E-4 1.65895E-4 5.71743E-4 1.68775E-4 2.36129E-4 1.31606E-4 1.28597E-4 1.4755E-4 1.15055E-4 7.72409E-5 6.72068E-5 1.22116E-4 1.05888E-4 9.53392E-5 1.37422E-4 1.43517E-4 1.21527E-4 1.01686E-4 1.59787E-4 2.36671E-4 1.36975E-4 5.10421E-5 1.52737E-4 1.66579E-4 1.68424E-4 3.11565E-4 2.4296E-4 3.84189E-4 5.50331E-4 7.14419E-5 4.53788E-4 2.00149E-4 1.8445E-4 1.83829E-4 1.80789E-4 6.02105E-5 2.16081E-4 5.57521E-5 7.06495E-5 8.55629E-5 9.92638E-5 1.2509E-4 1.04862E-4 1.47185E-4 9.71853E-5 2.97395E-4 1.13485E-4 4.05291E-4 2.86334E-4 1.27633E-4 4.04189E-5 1.58072E-4 1.57247E-4 1.76819E-4 1.15133E-4 1.34398E-5 9.41558E-5 2.69109E-5 2.97679E-5 6.46605E-5 1.01877E-4 1.07471E-4 1.48837E-4 2.90266E-4 5.86018E-4 5.06195E-4 4.73828E-4 5.3812E-4 5.72599E-4 3.31713E-4 1.22973E-4 6.29759E-4 6.20307E-4 2.07935E-3 6.22847E-4 1.34737E-3 1.79104E-3 5.29699E-4 6.8279E-4 9.52005E-4 1.58573E-3 6.77418E-4 7.40611E-4 1.24895E-3 1.31029E-3 8.68776E-4 2.79605E-3 1.30139E-3 2.41337E-3 1.12632E-3 5.59998E-3 2.30064E-3 8.05195E-3 1.04006E-2 6.84869E-3 8.97565E-3 1.32065E-3 3.20368E-3 1.08573E-2 1.1312E-2 1.90154E-3 7.75119E-3 5.73183E-3 7.08914E-3 6.40417E-3 7.25987E-3 8.36815E-3 8.9289E-3 6.81958E-3 6.63023E-3 4.88931E-3 4.94733E-3 4.73224E-3 5.00439E-3 5.34952E-3 1.76343E-3 1.83541E-3 6.15373E-3 5.99883E-3 1.07785E-3 4.43273E-3 5.06165E-3 5.79653E-3 5.44666E-3 3.59009E-3 3.52509E-3 1.09363E-3 1.19371E-3 1.06757E-3 9.35808E-4 9.76344E-4 5.88675E-4 7.00222E-4 7.01937E-4 5.04483E-4 4.62916E-4 1.03699E-3 3.9228E-4 2.76358E-4 3.18025E-4 3.48582E-4 3.42778E-4 3.53253E-4 1.28195E-3 1.1325E-3 1.1963E-3 1.10303E-3 9.20527E-4 8.51614E-4 8.10719E-4 7.41478E-4 3.65178E-4 6.61312E-4 4.06238E-4 3.95293E-4 3.86016E-4 2.98831E-4 3.29859E-4 4.80912E-4 3.85163E-4 3.88292E-4 3.55177E-4 3.2805E-4 3.38097E-4 2.50448E-4 2.41747E-4 2.30657E-4 2.91477E-4 2.29695E-4 2.44554E-4 2.30377E-4 2.19231E-4 2.02637E-4 1.88936E-4 2.82836E-4 2.54903E-4 1.99959E-4 2.27612E-4 3.05499E-4 2.5691E-4 2.64961E-4 2.70387E-4 2.11223E-4 1.68447E-4 1.89856E-4 1.908E-4 8.92723E-5 7.09427E-5 6.75934E-5 8.25306E-5 3.43865E-4 1.5217E-4 1.21378E-4 2.83731E-4 2.11369E-4 1.50966E-4 1.30897E-4 1.32686E-4 1.13637E-4 1.29956E-4 1.69282E-4 1.77155E-4 3.41955E-4 1.45766E-4 2.41991E-4 3.21055E-4 2.71275E-4 3.23262E-4 8.26485E-5 1.1406E-4 1.39695E-5 1.30736E-5 1.25765E-5 -9999 -9999 -9999 -9999 -9999 -9999 -9999 -9999 -9999 -9999 -9999 -9999 -9999 -9999 -9999 -9999 -9999 -9999 -9999 -9999 -9999 -9999 -9999 -9999 -9999 -9999 -9999 -9999 -9999 -9999 -9999 -9999 -9999 -9999 -9999 -9999 -9999 -9999
1.31454E-4 1.78144E-4 2.30277E-4 2.22708E-4 3.0743E-4 3.27559E-4 2.97927E-4 2.53252E-4 2.19809E-4 3.29031E-4 3.59804E-4 5.12738E-4 4.02237E-4 5.31888E-4 3.03706E-4 4.01902E-4 2.77979E-4 3.10746E-4 1.94794E-4 2.54923E-4 2.99762E-4 1.62154E-4 2.10798E-4 1.80448E-4 2.48861E-4 4.27812E-4 4.22422E-4 4.33684E-4 4.67984E-4 4.59719E-4 4.21066E-4 3.72146E-4 3.25272E-4 5.10238E-4 6.52732E-4 7.70558E-4 7.2345E-4 6.14778E-4 8.40877E-4 7.86118E-4 7.1782E-4 6.61011E-4 1.65969E-3 9.12059E-4 4.81266E-4 8.00379E-4 7.709E-4 7.57117E-4 7.70903E-4 8.23278E-4 1.03455E-3 4.79616E-4 9.75731E-4 6.22572E-4 4.9077E-4 5.69191E-4 8.15992E-4 9.00277E-4 9.91985E-4 9.51278E-4 7.949E-4 1.14315E-3 8.37944E-4 9.66496E-4 7.79987E-4 1.12631E-3 1.64225E-3 7.01593E-4 6.59495E-4 6.3459E-4 4.478E-4 5.63025E-4 7.73102E-4 1.03522E-3 1.68702E-3 1.14403E-3 4.58526E-4 6.66176E-4 1.42306E-3 1.47132E-3 4.83062E-4 1.67772E-3 1.57092E-3 1.27647E-3 1.37078E-3 7.57165E-4 6.76586E-4 5.82599E-4 1.12307E-3 7.65929E-4 6.58836E-4 8.08388E-4 7.70336E-4 1.36688E-3 1.07454E-3 1.46805E-3 1.34362E-3 1.57904E-3 2.14526E-3 2.68619E-3 1.98629E-3 2.23841E-3 1.80793E-3 1.63015E-3 2.34379E-3 1.37688E-3 2.07996E-3 1.74693E-3 3.232E-3 2.53038E-3 2.61089E-3 1.79975E-3 2.84867E-3 2.27901E-3 3.71455E-3 4.37933E-3 4.02807E-3 3.05775E-3 3.79097E-3 5.91581E-3 6.5211E-3 6.67767E-3 5.36543E-3 5.20835E-3 3.91932E-3 4.16894E-3 3.81274E-3 1.18984E-3 3.99907E-3 4.91235E-3 8.32584E-3 5.75935E-3 5.76145E-3 6.63008E-3 4.05614E-3 7.68334E-3 7.35178E-3 6.92865E-3 4.52638E-3 6.10812E-3 5.17988E-3 3.89897E-3 9.27274E-3 9.59789E-3 7.69932E-3 9.42694E-3 8.97819E-3 8.29182E-3 1.04221E-2 1.05569E-2 1.27975E-2 1.15172E-2 9.18379E-3 1.5302E-2 1.12726E-2 6.71034E-3 1.16135E-2 6.26128E-3 6.86789E-3 1.01583E-2 1.07529E-2 8.3216E-3 8.33898E-3 8.63348E-3 1.64027E-3 2.77688E-3 5.54514E-4 2.3778E-3 2.96406E-3 6.63388E-4 3.26028E-4 1.69499E-2 1.04225E-2 5.52462E-4 2.31904E-4 1.06113E-4 7.24207E-4 1.44521E-3 6.39995E-3 7.24271E-3 5.2535E-3 6.15336E-3 5.46961E-3 3.64583E-3 4.6262E-3 2.83291E-3 4.25658E-3 4.96185E-3 5.73537E-3 6.04218E-3 5.11791E-3 5.42667E-3 3.47716E-3 5.36955E-3 8.40245E-3 6.07635E-3 4.79798E-3 8.84041E-3 4.70203E-3 7.26242E-3 3.81199E-3 1.18058E-2 9.72241E-3 1.28638E-2 1.08348E-2 9.08887E-3 1.23929E-2 8.57295E-3 1.10408E-2 1.41591E-2 4.84858E-4 6.07696E-3 1.78914E-2 6.90103E-3 1.20645E-2 7.94182E-3 8.3665E-3 8.24093E-3 6.83186E-3 7.88823E-3 4.38668E-3 8.18369E-3 1.13658E-3 5.7217E-3 5.62777E-3 4.72385E-3 4.04225E-3 3.61873E-3 2.86369E-3 1.74591E-3 3.75218E-3 4.92985E-3 5.61253E-3 2.24305E-2 5.46759E-3 4.12952E-3 -9999 6.64587E-4 2.97441E-4 4.06668E-4 4.53948E-4 6.0416E-4 6.13262E-4 9.3301E-4 3.32914E-3 2.48746E-3 4.07519E-3 6.33205E-4 3.78628E-3 1.61244E-3 5.04853E-3 3.14727E-3 1.11316E-2 8.75478E-3 5.43422E-3 1.10109E-2 1.03152E-2 4.38877E-3 5.93796E-3 1.12407E-2 4.93861E-3 1.19796E-2 7.84146E-3 8.75472E-3 1.61321E-2 2.99849E-2 1.12638E-2 1.01858E-2 5.12142E-3 4.68022E-3 3.83238E-3 2.94768E-3 5.18034E-3 5.41083E-3 1.24756E-2 5.44601E-3 2.16847E-3 1.6492E-3 9.89269E-3 9.09094E-3 3.69806E-3 5.60785E-3 7.87652E-3 8.61663E-3 8.08442E-3 5.61597E-3 7.87346E-3 4.6506E-3 8.09494E-3 5.85747E-3 1.09536E-2 1.02334E-2 6.46071E-3 4.79728E-3 5.09297E-3 5.58632E-3 2.74302E-3 3.95173E-3 1.66138E-2 1.82689E-2 6.14455E-3 1.56258E-2 7.70754E-2 2.17468E-2 2.45294E-2 1.00406E-2 1.69526E-2 1.23578E-2 2.80279E-2 1.9681E-2 1.96448E-2 1.62552E-2 1.4767E-2 1.70757E-2 7.67243E-3 8.1401E-3 7.73772E-3 5.61929E-3 1.90285E-2 2.26467E-2 8.57807E-3 9.32135E-3 4.5379E-3 6.13351E-3 4.27864E-3 2.14721E-2 6.08161E-3 1.48575E-2 1.84158E-2 1.46124E-2 1.21499E-2 2.98139E-2 2.40657E-2 1.33556E-2 1.47478E-2 2.46791E-2 2.75561E-2 5.03424E-2 6.24949E-2 6.14045E-2 5.3154E-2 3.99142E-2 2.89277E-2 4.42303E-2 5.40488E-2 6.42797E-2 3.37963E-2 3.64966E-2 3.84003E-2 2.14847E-2 2.81808E-2 3.5237E-2 2.09594E-2 3.65058E-2 3.31697E-2 3.80596E-2 5.04497E-2 3.81715E-2 3.47114E-2 3.20251E-2 2.92284E-2 2.30634E-2 2.53851E-2 7.96278E-2 1.5481E-1 2.9805E-1 2.73578E-1 7.88066E-2 6.77378E-2 1.03188E-1 2.76127E-1 4.4815E-1 7.66175E-2 9.57319E-2 9.50842E-2 1.38329E-1 1.00133E-1 1.34485E-1 2.13459E-1 9.46169E-2 3.17545E-1 3.09221E-1 2.59939E-1 2.35261E-1 1.94706E-1 4.39143E-1 1.1704E-1 4.25534E-1 2.94478E-1 2.40868E-1 2.64739E-1 5.05994E-2 1.47605E-1 1.47191E-1 1.47781E-1 1.28324E-1 1.75372E-1 1.50014E-1 1.25447E-1 1.57775E-1 2.05567E-1 1.97612E-1 3.00517E-1 3.03857E-1 9.18526E-2 1.25359E-1 1.14415E-1 4.89536E-2 9.98929E-2 7.4448E-2 1.10687E-1 6.64306E-2 7.18283E-2 1.60504E-1 7.35389E-2 6.59478E-2 9.70241E-2 9.13982E-2 4.30706E-2 4.05205E-2 2.58246E-2 6.06696E-2 4.42343E-2 2.60268E-2 2.00122E-2 5.70722E-2 7.80574E-2 8.84365E-2 1.03464E-1 8.12514E-2 1.30503E-1 7.36148E-2 8.96707E-2 2.87597E-1 1.68169E-1 1.94949E-1 7.67939E-2 3.77535E-2 8.08566E-2 5.54378E-2 1.63659E-1 1.3529E-1 8.58073E-2 1.05709E-1 8.12454E-2 1.07219E-1 1.78424E-1 1.04445E-1 1.03742E-1 1.85668E-1 1.30148E-1 1.41487E-1 7.49511E-2 1.20605E-1 1.05106E-1 1.61997E-1 1.8284E-1 1.52724E-1 1.89982E-1 2.26724E-1 2.32123E-1 1.81679E-1 3.10391E-1 1.41015E-1 9.97646E-2 1.30897E-1 1.98696E-1 2.28577E-1 2.75434E-1 3.89902E-1 6.96722E-1 6.7796E-1 7.5453E-1 7.23499E-1 5.89197E-1 7.21155E-1 6.02077E-1 5.24738E-1 6.69513E-1 5.24401E-1 6.18797E-1 9.54086E-1 5.94862E-1 3.97878E-1 2.80267E-1 1.99671E-1 1.19897E-1 1.3292E-1 2.14331E-1 3.77132E-1 2.52807E-1 2.3379E-1 2.8371E-1 3.29622E-1 2.16883E-1 1.5105E-1 2.85576E-1 2.09604E-1 2.7462E-1 4.08562E-1 5.65781E-1 6.12108E-1 2.88938E-1 5.97978E-1 6.96793E-1 8.48562E-1 3.21336E-1 1.23198E-1 3.24392E-1 2.72751E-1 2.62297E-1 3.75357E-1 1.49605E-1 1.66378E-1 3.5735E-1 4.09832E-1 4.28569E-1 4.00971E-1 2.99831E-1 6.46187E-1 4.02331E-1 4.34119E-1 3.37292E-1 3.82462E-1 4.30985E-1 4.82239E-1 4.67576E-1 6.5642E-1 6.45213E-1 5.02165E-1 3.7684E-1 5.95041E-1 4.94265E-1 6.43529E-1 3.74144E-1 3.79363E-1 5.05013E-1 6.39879E-1 4.6543E-1 4.27576E-1 5.62454E-1 3.9062E-1 3.69417E-1 5.16254E-1 4.36578E-1 5.15903E-1 4.51823E-1 3.61837E-1 3.25216E-1 2.75404E-1 3.55725E-1 4.57218E-1 4.24474E-1 4.08025E-1 4.13849E-1 3.30465E-1 5.25807E-1 5.25473E-1 6.12555E-1 6.99008E-1 1.82833E-1 2.54057E-1 5.03026E-1 5.51002E-1 2.72225E-1 5.91797E-1 3.63881E-1 4.40647E-1 5.15399E-1 3.48479E-1 5.11239E-1 4.81154E-1 3.96892E-1 1.72449E-1 2.87647E-1 3.20612E-1 3.51637E-1 4.25701E-1 6.39816E-1 5.72015E-1 3.8491E-1 4.44678E-1 4.63146E-1 3.45481E-1 2.19001E-1 1.54175E-1 1.31452E-1 4.96324E-2 7.27057E-2 6.66059E-2 1.72085E-2 1.50754E-2 1.28449E-2 7.32903E-3 1.15773E-2 7.475E-3 1.48876E-2 1.2964E-2 7.77318E-3 1.72763E-2 7.42011E-2 9.71304E-2 9.0356E-2 1.01401E-1 5.62728E-2 9.62819E-2 2.45748E-1 9.38125E-2 4.3719E-1 5.47816E-1 5.61297E-1 6.6327E-1 4.57126E-1 5.74545E-1 5.98862E-1 7.2812E-1 5.85615E-1 7.03177E-1 6.53429E-1 7.13111E-1 5.24869E-1 5.59996E-1 4.98388E-1 3.33178E-1 7.26128E-1 2.81983E-1 5.14986E-1 4.13098E-1 3.19644E-1 6.06214E-1 2.96387E-1 3.82768E-1 1.31059E-1 1.84514E-1 1.81282E-1 2.90573E-1 2.52481E-1 1.50429E-1 9.29311E-2 1.5002E-1 1.41542E-1 1.52712E-1 3.05333E-1 1.86801E-1 4.02188E-1 2.59163E-1 1.37404E-1 1.65106E-1 1.53173E-1 3.60964E-1 4.0959E-1 1.35897E-1 4.86402E-2 2.03393E-1 3.488E-1 2.90409E-1 4.56405E-1 5.3902E-1 6.50593E-1 3.99403E-1 6.40773E-1 7.10397E-1 3.21658E-1 6.7588E-1 5.82784E-1 2.96612E-1 4.6004E-1 1.27495E-1 3.59505E-1 6.04793E-1 8.71363E-1 6.60721E-1 7.13277E-1 4.45837E-1 6.35998E-1 3.51296E-1 4.09297E-1 2.37544E-1 1.76841E-1 1.62814E-1 6.35973E-1 5.07187E-1 2.5658E-1 1.25061E-1 1.81928E-1 4.18078E-1 6.23466E-1 7.76896E-1 4.54825E-1 5.73707E-1 3.48364E-1 1.44302E-1 3.8643E-1 3.32836E-1 2.64306E-1 3.6051E-1 3.08878E-1 2.04837E-1 4.07534E-1 4.33051E-1 3.40546E-1 4.93929E-1 7.96226E-1 7.9764E-1 7.50599E-1 6.41019E-1 5.10614E-1 5.04617E-1 3.78497E-1 4.33277E-1 3.12354E-1 4.33947E-1 2.65879E-1 4.60785E-1 4.85207E-1 4.15237E-1 5.65676E-1 7.24681E-1 3.50389E-1 4.55187E-1 4.56682E-1 7.13071E-1 7.7033E-1 7.01691E-1 2.19776E-1 3.9895E-1 4.06339E-1 4.46475E-1 4.4979E-2 2.07732E-2 1.89372E-2 1.91869E-2 8.92277E-3 4.86685E-3 3.16877E-3 3.68143E-3 2.92619E-3 6.76018E-3 1.4102E-2 2.08039E-2 3.81207E-2 1.16241E-1 1.03558E-1 1.36352E-1 1.25114E-1 1.30502E-1 3.08456E-1 1.35722E-1 6.04459E-2 3.02761E-1 2.64632E-1 1.35442E-1 8.42295E-2 5.19088E-2 3.60208E-2 3.50909E-2 3.05799E-2 3.48952E-2 5.01694E-2 2.85953E-2 2.577E-2 2.80249E-2 5.18214E-2 8.34905E-2 8.23913E-2 4.75556E-2 5.40067E-2 4.16052E-2 6.07824E-2 5.37794E-2 4.78822E-2 9.29309E-2 1.0235E-1 1.30093E-1 1.77545E-1 1.52989E-1 5.55633E-2 7.88296E-2 4.26668E-2 4.59648E-2 9.65326E-2 4.4135E-2 4.77394E-2 3.75336E-2 3.00785E-2 2.14217E-2 2.67862E-2 3.59902E-2 3.88316E-2 4.62722E-2 4.29999E-2 3.20854E-2 3.01017E-2 2.13557E-2 3.15462E-2 1.97713E-2 2.92693E-2 9.22877E-3 1.11038E-2 7.63886E-3 5.86394E-3 5.55033E-3 5.65184E-3 4.80371E-3 3.53778E-3 9.32243E-3 7.89479E-3 6.79642E-3 3.97459E-3 7.18185E-3 5.46798E-3 4.89606E-3 2.45661E-3 4.42058E-3 7.03413E-3 6.76819E-3 4.66873E-3 3.12833E-3 3.73666E-3 4.12887E-3 9.51309E-3 6.83202E-3 7.32279E-3 7.68828E-3 4.83703E-3 7.23392E-3 9.34103E-3 3.99976E-3 5.05028E-3 5.59958E-3 6.58953E-3 8.44189E-3 7.15073E-3 1.08238E-2 1.41627E-2 1.00488E-2 3.79291E-2 1.01182E-2 9.64915E-3 9.77404E-3 7.75108E-3 8.49902E-3 8.94516E-3 7.6308E-3 7.39264E-3 5.72202E-3 4.15204E-3 4.71297E-3 4.43948E-3 1.1721E-2 2.94044E-3 3.57003E-3 1.92542E-3 2.83644E-3 2.98445E-3 1.9483E-3 1.48802E-3 1.19983E-3 2.25906E-3 1.06896E-3 1.85004E-3 1.54544E-3 1.58835E-3 1.60852E-3 1.7684E-3 6.18794E-4 1.20746E-3 1.70207E-3 1.24858E-3 2.56564E-3 2.75974E-3 4.25672E-3 8.40798E-3 6.03135E-3 7.42261E-3 6.88525E-3 3.4838E-3 7.03578E-3 4.5217E-3 4.42622E-3 4.85871E-3 4.02749E-3 1.7832E-3 1.26308E-3 1.03678E-3 7.29222E-4 4.97133E-4 2.92191E-4 2.34129E-4 1.17057E-3 1.5833E-3 1.21205E-3 6.17214E-4 1.45603E-3 6.96792E-4 9.40143E-5 1.35155E-4 2.10707E-4 1.96313E-4 2.215E-4 8.41718E-4 8.20391E-4 1.91751E-4 3.27116E-4 3.07731E-4 4.49275E-3 8.27034E-3 9.10602E-3 6.25738E-3 4.26683E-3 6.97274E-3 7.59273E-3 5.35387E-3 4.26165E-3 3.68957E-3 2.99995E-3 3.38108E-3 1.43796E-3 8.75753E-4 1.18639E-3 9.80154E-4 1.02351E-3 1.03341E-3 9.97868E-4 7.29541E-4 2.07005E-4 8.94069E-4 3.52259E-4 1.81074E-4 2.19593E-4 3.29839E-4 2.57921E-4 2.13645E-4 4.3637E-4 6.85772E-4 7.38765E-5 2.02218E-4 1.29128E-4 6.78695E-5 8.82877E-5 7.20399E-4 3.4908E-4 6.93815E-4 9.75708E-4 5.77889E-3 3.29629E-3 1.83594E-3 9.39872E-4 7.8886E-4 1.1118E-3 6.05571E-4 4.23192E-4 5.29094E-4 4.95525E-4 1.80544E-4 1.67494E-4 2.23653E-4 2.12045E-4 2.59584E-4 2.63732E-4 2.2009E-4 1.338E-4 1.31533E-4 1.00671E-4 6.32354E-5 7.44129E-5 1.05963E-4 1.1519E-4 7.36956E-5 8.95482E-5 9.88838E-5 1.46473E-4 1.29565E-4 9.5365E-5 4.25387E-5 6.04598E-5 3.94933E-5 1.24E-4 1.01534E-4 5.10712E-5 1.03878E-4 1.14037E-4 1.2673E-4 1.53446E-4 6.22613E-5 1.15003E-4 8.61187E-5 1.58487E-4 5.74251E-5 7.44096E-5 3.01983E-4 9.67809E-5 1.04015E-4 1.06475E-4 1.08621E-4 1.25473E-4 1.58578E-4 1.46408E-4 4.86146E-4 1.19557E-4 1.56113E-4 1.52636E-4 1.48316E-4 1.19601E-4 3.41034E-5 1.36921E-4 2.03918E-4 1.49151E-4 1.73263E-4 3.048E-5 1.07737E-4 1.38965E-4 1.71842E-4 1.32249E-4 1.45967E-4 1.2464E-4 1.2904E-4 1.00556E-4 2.08469E-4 3.75427E-4 2.51142E-4 2.93778E-4 4.53776E-4 4.77907E-4 7.01435E-4 1.96243E-4 4.681E-4 1.90474E-3 7.55181E-4 1.3445E-3 1.85384E-3 1.44715E-3 1.38631E-3 6.59513E-4 4.28148E-4 5.89114E-4 1.66356E-3 4.13734E-4 1.37494E-3 9.34836E-4 1.00647E-3 8.87598E-4 6.65017E-4 8.54305E-4 1.88868E-3 2.38622E-3 3.17337E-3 2.21313E-3 8.47026E-3 7.32704E-3 7.90219E-3 4.93078E-3 5.50964E-3 6.61418E-3 8.81768E-3 8.68716E-3 6.0909E-3 4.56115E-3 7.34911E-3 6.91846E-3 8.14554E-3 8.09724E-3 7.29731E-3 7.19082E-3 5.82588E-3 5.54357E-3 3.44588E-3 1.22531E-3 1.62598E-3 4.21396E-3 5.59464E-3 2.29139E-3 5.69753E-3 9.54815E-4 1.00769E-3 1.5236E-3 1.45188E-3 5.5917E-3 4.78058E-3 4.61002E-3 1.6769E-3 1.6262E-3 1.34608E-3 9.54126E-4 3.15951E-3 7.99707E-4 5.98055E-4 7.09819E-4 6.88036E-4 7.5947E-4 5.28896E-4 1.64332E-3 5.01018E-4 5.13782E-4 1.83844E-4 3.60631E-4 3.83805E-4 1.42167E-3 1.1819E-3 1.10968E-3 1.4636E-3 1.291E-3 9.90137E-4 9.12854E-4 1.01147E-3 8.43271E-4 4.28886E-4 4.88313E-4 5.06715E-4 4.18226E-4 3.91155E-4 3.76374E-4 3.08434E-4 3.85864E-4 3.1093E-4 3.26911E-4 3.31296E-4 2.48641E-4 3.00616E-4 2.55427E-4 2.53393E-4 3.08969E-4 3.11038E-4 2.79473E-4 3.74966E-4 3.98575E-4 2.79755E-4 2.45548E-4 2.10329E-4 2.32126E-4 2.78604E-4 3.35916E-4 2.74085E-4 2.86032E-4 2.56908E-4 2.35569E-4 2.79774E-4 2.35706E-4 2.18265E-4 2.18645E-4 2.05917E-4 1.74718E-4 1.75129E-4 1.95879E-4 2.67722E-4 2.46799E-4 2.65759E-4 2.4394E-4 4.16166E-4 1.75121E-4 2.00493E-4 1.59256E-4 1.27482E-4 9.75009E-5 9.62839E-5 1.0907E-4 1.47982E-4 1.24004E-4 2.12856E-4 7.43751E-5 1.11932E-4 1.43332E-4 2.47621E-4 1.43655E-4 1.5972E-4 1.27592E-4 1.79772E-5 1.75491E-5 8.17965E-6 -9999 -9999 -9999 -9999 -9999 -9999 -9999 -9999 -9999 -9999 -9999 -9999 -9999 -9999 -9999 -9999 -9999 -9999 -9999 -9999 -9999 -9999 -9999 -9999 -9999 -9999 -9999 -9999 -9999 -9999 -9999 -9999 -9999 -9999 -9999 -9999 -9999
1.82255E-4 1.14249E-4 1.59442E-4 3.06462E-4 2.12345E-4 3.19654E-4 2.5779E-4 2.65464E-4 2.88683E-4 3.12636E-4 3.04923E-4 3.80286E-4 2.34834E-4 3.14575E-4 2.2596E-4 3.36755E-4 2.25944E-4 2.27278E-4 2.14567E-4 2.25643E-4 2.36187E-4 2.09057E-4 2.55952E-4 3.30988E-4 3.42048E-4 3.38027E-4 4.74971E-4 4.05691E-4 3.55248E-4 2.66346E-4 2.94642E-4 3.87694E-4 5.73878E-4 5.98993E-4 4.61541E-4 6.40702E-4 1.23779E-3 1.29814E-3 1.21347E-3 8.53144E-4 8.58691E-4 1.35287E-3 1.15501E-3 7.21996E-4 7.22703E-4 8.73506E-4 8.25279E-4 6.95829E-4 7.75561E-4 5.70462E-4 7.76235E-4 8.63459E-4 4.01107E-4 5.28619E-4 6.68429E-4 5.05318E-4 5.75454E-4 9.32164E-4 8.7485E-4 8.30838E-4 7.88121E-4 1.47315E-3 1.44499E-3 5.54138E-4 5.75834E-4 1.39953E-3 1.2155E-3 7.00624E-4 5.31536E-4 5.36299E-4 6.59042E-4 1.36075E-3 1.32546E-3 1.44086E-3 1.39349E-3 8.47779E-4 3.80944E-4 9.61661E-4 7.07217E-4 5.52091E-4 4.92094E-4 6.32149E-4 5.91348E-4 6.05718E-4 7.08275E-4 1.09806E-3 9.0378E-4 5.59487E-4 8.45925E-4 1.1195E-3 6.42793E-4 7.96344E-4 5.9669E-4 1.48937E-3 8.21052E-4 9.24492E-4 9.72663E-4 1.64447E-3 1.16601E-3 1.45834E-3 2.37778E-3 2.39603E-3 2.80761E-3 1.39168E-3 1.54275E-3 3.18137E-3 3.22878E-3 3.83383E-3 3.06178E-3 3.27278E-3 2.91068E-3 2.41067E-3 3.31726E-3 3.37786E-3 4.20029E-3 4.93469E-3 3.73449E-3 5.17544E-3 3.84123E-3 7.82474E-3 6.66521E-3 4.78166E-3 4.90268E-3 5.0801E-3 5.12671E-3 5.54082E-3 4.09991E-3 5.15591E-3 6.13947E-3 6.72795E-3 5.69061E-3 6.28493E-3 6.4052E-3 7.71454E-3 6.2991E-3 7.65597E-3 1.10404E-2 6.61106E-3 6.49416E-3 4.37252E-3 3.82581E-3 9.55919E-3 7.60804E-3 7.33376E-3 7.65231E-3 1.05116E-2 5.88181E-3 1.53541E-2 1.44089E-2 1.14214E-2 1.08818E-2 1.13184E-2 6.70907E-3 9.14814E-3 6.86571E-3 6.86933E-3 1.40188E-2 9.90712E-3 7.45764E-3 9.37808E-3 1.52989E-2 1.04784E-2 1.65663E-2 6.03014E-3 2.81025E-4 7.72024E-4 1.10019E-3 5.95581E-4 6.81046E-4 3.9494E-4 5.56901E-4 6.17629E-3 4.66697E-3 2.96789E-4 1.59617E-4 2.76894E-4 6.91618E-4 1.23891E-3 3.53393E-3 2.45627E-3 3.78093E-3 5.42539E-3 4.73787E-3 5.41752E-3 4.50155E-3 4.70308E-3 4.5146E-3 3.85803E-3 7.05495E-3 8.59077E-3 6.41638E-3 6.05681E-3 4.91431E-3 4.95603E-3 5.51254E-3 7.78863E-3 6.78356E-3 4.82206E-3 9.82994E-3 4.61869E-3 4.8225E-3 6.63361E-3 7.23172E-3 9.83381E-3 1.33866E-2 6.79315E-3 8.87876E-3 1.24804E-2 1.08793E-2 1.02444E-2 4.11865E-3 1.30511E-2 1.11283E-2 1.67151E-2 8.11614E-3 1.66924E-2 1.69036E-2 1.05942E-2 5.87426E-3 1.18093E-2 4.94363E-3 6.76239E-3 3.5829E-4 9.20867E-4 4.71592E-3 4.79782E-3 6.09153E-3 1.74533E-3 8.74187E-3 3.51109E-3 3.52923E-3 1.76686E-2 1.12586E-3 7.19691E-3 4.81354E-3 2.94983E-3 -9999 8.29933E-4 1.3505E-3 9.77188E-4 2.00883E-4 6.195E-4 1.17454E-3 7.25212E-4 2.33258E-3 2.78513E-3 3.59981E-3 1.80171E-3 5.01682E-3 9.03606E-3 8.66767E-3 5.94149E-3 3.90934E-3 1.00741E-2 5.58671E-3 7.31175E-3 1.45617E-2 1.30584E-2 8.04658E-3 1.55972E-2 3.68813E-3 1.3416E-2 4.61617E-3 9.1326E-3 1.6346E-2 2.16743E-2 1.43484E-2 8.53397E-3 3.67138E-3 1.53392E-2 1.45459E-2 1.12709E-2 8.01044E-3 1.22358E-2 6.36993E-3 5.31322E-3 2.04178E-3 2.13737E-3 2.89515E-3 1.77812E-3 6.35839E-3 2.93679E-3 7.93756E-3 9.03294E-3 4.67514E-3 7.67864E-3 3.9223E-3 9.35954E-3 9.67556E-3 1.21501E-2 6.61989E-3 7.03147E-3 1.08877E-2 1.02172E-2 2.96794E-3 3.45015E-3 6.75142E-3 1.18725E-2 9.563E-3 1.33509E-2 3.59607E-2 2.64332E-2 3.5557E-2 1.26988E-2 1.99826E-2 3.12867E-2 1.166E-2 1.64163E-2 1.26751E-2 2.37615E-2 1.66754E-2 1.27289E-2 1.47818E-2 1.21948E-2 9.78731E-3 1.11743E-2 1.31077E-2 6.3978E-3 6.92565E-3 1.19492E-2 1.2526E-2 1.31759E-2 4.32329E-3 1.00969E-2 4.69162E-3 1.06621E-2 1.13022E-2 1.00724E-2 5.87064E-3 7.41436E-3 2.28321E-2 1.75673E-2 2.03759E-2 4.09091E-2 4.8733E-2 3.47143E-2 4.52218E-2 4.86161E-2 7.41408E-2 5.31326E-2 3.20269E-2 3.49689E-2 3.60175E-2 3.70713E-2 4.51113E-2 7.55742E-2 3.2407E-2 3.15256E-2 3.56257E-2 3.49528E-2 2.83633E-2 2.14652E-2 1.96758E-2 3.88169E-2 5.92928E-2 3.82437E-2 4.79786E-2 4.59014E-2 3.41489E-2 4.41716E-2 3.05595E-2 2.52795E-2 3.53006E-2 6.97913E-2 1.68679E-1 2.16973E-1 1.68864E-1 2.36483E-1 1.46488E-1 5.77562E-2 1.80353E-1 2.72916E-1 2.03491E-1 2.01711E-1 1.87195E-1 1.48869E-1 1.67154E-1 2.75229E-1 2.70691E-1 1.12267E-1 1.59941E-1 1.43966E-1 3.90982E-1 2.41319E-1 1.9431E-1 2.86786E-1 1.6847E-1 1.82862E-1 3.35558E-1 2.7184E-1 3.98398E-1 1.39211E-1 7.961E-2 2.3453E-2 2.83358E-1 1.73142E-1 2.32713E-1 1.80515E-1 4.30778E-1 1.21724E-1 8.66789E-2 1.43398E-1 2.00862E-1 3.18952E-1 2.43566E-1 1.74667E-1 1.0086E-1 1.4465E-1 9.63084E-2 8.80583E-2 7.2015E-2 4.28795E-2 7.03904E-2 7.74803E-2 1.73719E-1 1.94988E-1 1.22379E-1 1.46437E-1 1.03905E-1 6.56254E-2 4.5617E-2 8.02447E-2 8.85163E-2 6.3582E-2 4.4137E-2 1.87124E-2 2.09578E-2 6.30414E-2 5.74465E-2 7.03112E-2 9.41372E-2 7.46539E-2 6.55286E-2 9.75699E-2 9.05257E-2 8.91666E-2 1.27754E-1 5.34863E-2 3.65445E-2 6.99112E-2 5.01208E-2 6.16777E-2 1.20651E-1 8.94153E-2 9.85006E-2 3.31273E-2 4.88979E-2 6.69824E-2 1.30372E-1 1.93938E-1 7.35753E-2 1.4887E-1 7.6034E-2 1.36691E-1 2.5355E-1 1.59604E-1 1.54217E-1 1.19138E-1 1.15576E-1 1.74643E-1 2.35537E-1 1.42165E-1 1.00238E-1 1.54212E-1 9.2051E-2 1.55597E-1 6.87049E-2 1.34912E-1 2.03556E-1 2.24735E-1 2.67262E-1 7.38631E-1 9.2389E-1 7.59692E-1 7.64487E-1 7.17672E-1 4.73489E-1 7.12124E-1 5.8231E-1 4.73689E-1 7.97577E-1 8.92657E-1 4.22752E-1 2.50361E-1 1.96685E-1 2.0644E-1 1.11962E-1 2.09043E-1 3.18588E-1 2.60189E-1 1.58789E-1 2.37422E-1 2.61634E-1 3.51245E-1 1.62757E-1 1.66904E-1 4.39753E-1 4.77912E-1 4.24556E-1 3.62552E-1 4.57422E-1 5.81096E-1 5.57601E-1 5.44765E-1 7.59991E-1 7.25053E-1 3.09028E-1 3.60169E-1 5.79555E-1 2.75183E-1 3.3097E-1 3.98031E-1 1.3342E-1 4.16513E-1 3.14812E-1 2.68096E-1 2.69304E-1 3.71339E-1 2.69249E-1 5.69808E-1 2.06625E-1 3.64589E-1 2.95242E-1 4.29335E-1 6.46345E-1 5.74209E-1 3.84198E-1 6.3989E-1 3.50518E-1 5.28864E-1 5.11163E-1 5.54489E-1 6.20531E-1 4.56425E-1 2.61722E-1 3.88346E-1 3.77837E-1 6.3365E-1 5.17572E-1 4.36296E-1 5.2881E-1 6.80516E-1 5.58303E-1 3.26174E-1 3.24302E-1 5.97157E-1 2.81273E-1 5.40308E-1 2.90599E-1 2.22383E-1 5.10851E-1 3.4451E-1 -9999 4.17417E-1 5.3964E-1 4.4827E-1 3.40239E-1 3.94304E-1 8.69822E-1 8.98898E-1 8.20453E-1 5.78426E-1 4.50835E-1 3.59652E-1 5.76179E-1 6.32568E-1 4.64597E-1 5.69541E-1 3.50954E-1 5.15716E-1 4.42729E-1 6.6002E-1 4.87232E-1 3.6837E-1 2.83921E-1 3.13623E-1 5.15764E-1 5.12278E-1 7.07587E-1 6.54134E-1 3.34654E-1 2.85656E-1 1.89761E-1 7.11059E-1 4.10888E-1 1.03719E-1 1.18762E-1 1.35655E-1 4.10434E-2 9.73208E-2 6.90649E-2 3.67602E-2 7.17305E-2 8.2331E-2 2.64956E-2 2.27487E-2 9.94562E-2 1.09544E-1 3.36954E-2 1.34017E-2 2.99137E-2 5.80944E-2 4.77506E-2 5.90817E-2 5.6436E-2 5.2397E-2 5.74833E-2 2.40554E-1 1.42806E-1 2.40041E-1 2.04624E-1 2.94871E-1 4.77056E-1 5.24454E-1 6.86412E-1 8.38203E-1 8.33806E-1 7.82086E-1 4.45056E-1 4.54266E-1 4.03632E-1 6.67903E-1 4.7218E-1 4.8786E-1 5.57099E-1 6.74787E-1 1.13334E-1 4.61648E-1 3.73316E-1 4.69433E-1 5.15568E-1 3.08215E-1 2.16387E-1 2.10538E-1 4.35918E-2 9.88197E-2 1.62201E-1 2.18703E-1 1.39317E-1 6.25412E-1 1.22714E-1 1.38896E-1 2.48004E-1 3.80149E-1 8.80099E-2 2.05754E-1 3.06033E-1 4.2776E-1 1.96774E-1 1.61988E-1 5.22279E-1 3.52908E-1 1.64435E-1 6.2706E-2 1.30112E-1 1.41384E-1 3.55603E-1 4.1124E-1 5.58555E-1 3.99851E-1 1.18065E-1 4.2666E-1 3.39366E-1 2.65131E-1 2.72359E-1 1.07789E-1 1.80258E-1 8.79232E-2 3.1996E-1 2.47113E-1 6.91686E-1 9.38418E-1 7.75251E-1 3.6492E-1 4.00216E-1 2.99359E-1 3.51295E-1 9.86656E-2 2.34721E-1 3.82656E-1 6.28944E-1 6.37869E-1 4.71224E-1 4.47287E-1 6.45534E-2 4.05488E-1 4.70096E-1 4.56192E-1 4.18795E-1 8.76698E-1 7.23174E-1 3.97932E-1 5.11472E-1 4.37028E-1 3.33658E-1 2.63515E-1 2.86694E-1 2.47517E-1 2.06125E-1 3.14774E-1 5.27996E-1 6.4367E-1 7.47399E-1 -9999 4.8926E-1 2.96111E-1 3.22949E-1 5.76431E-1 6.00466E-1 4.78633E-1 4.1771E-1 5.57325E-1 3.49965E-1 2.63806E-1 6.03188E-1 8.92399E-1 8.24485E-1 8.61359E-1 7.69225E-1 8.63119E-1 6.12162E-1 3.64137E-1 2.67165E-1 5.11651E-1 5.45836E-1 6.25151E-1 3.34071E-1 5.44727E-1 7.53731E-2 5.52765E-2 1.71339E-2 5.3329E-3 3.39853E-3 2.75646E-3 1.71095E-3 3.05804E-3 -9999 -9999 1.77499E-3 1.92821E-2 1.37766E-2 3.00077E-2 5.53937E-2 7.81703E-2 7.87576E-2 6.8814E-2 7.67269E-2 5.44075E-2 5.89843E-2 3.84065E-2 5.82411E-2 3.5822E-2 2.83592E-2 3.33776E-2 3.0185E-2 1.80231E-2 2.84611E-2 2.46822E-2 9.22514E-2 3.4227E-2 2.92606E-2 2.05985E-2 3.0363E-2 6.80793E-2 7.807E-2 3.35128E-2 5.71243E-2 5.2206E-2 3.3507E-2 6.7688E-2 4.88028E-2 1.14629E-1 8.32758E-2 1.12047E-1 1.45638E-1 7.88126E-2 3.78611E-2 2.86324E-2 3.00083E-2 5.29391E-2 4.12885E-2 1.04987E-1 4.38189E-2 3.23928E-2 1.96429E-2 2.13098E-2 2.74381E-2 3.90024E-2 3.65195E-2 2.48974E-2 2.87687E-2 1.88039E-2 2.65765E-2 2.50858E-2 2.52847E-2 1.44113E-2 1.18259E-2 6.25752E-3 7.06965E-3 4.29613E-3 4.42286E-3 5.11662E-3 6.99176E-3 7.24002E-3 7.43382E-3 6.11199E-3 5.16373E-3 5.87468E-3 3.91945E-3 3.97542E-3 5.32458E-3 5.22921E-3 7.85379E-3 4.20986E-3 6.91578E-3 7.74074E-3 5.11986E-3 5.30878E-3 3.43566E-3 5.41437E-3 6.92033E-3 6.87042E-3 7.33623E-3 6.65412E-3 6.58621E-3 9.87256E-3 9.15741E-3 7.67801E-3 6.54524E-3 7.03035E-3 7.53535E-3 7.53678E-3 5.46633E-3 8.37127E-3 8.1041E-3 1.01753E-2 7.20952E-3 1.02076E-2 7.07608E-3 5.94103E-3 5.44021E-3 9.1521E-3 1.23967E-2 1.1434E-2 9.77791E-3 1.19792E-2 7.69648E-3 5.30144E-3 4.1186E-3 3.15251E-3 2.84641E-3 3.51803E-3 1.73912E-3 3.79136E-3 2.80218E-3 2.56755E-3 1.32966E-3 9.89394E-4 2.7193E-3 2.4848E-3 2.18499E-3 1.91473E-3 7.61681E-3 1.34873E-3 2.55064E-3 6.11619E-4 7.08258E-4 1.47765E-3 2.19464E-3 3.29005E-3 2.41815E-3 4.71115E-3 5.05999E-3 6.51239E-3 5.16038E-3 9.05141E-3 5.69898E-3 4.61737E-3 5.81958E-3 4.48481E-3 3.61122E-3 2.37247E-3 1.52291E-3 7.19547E-4 1.04864E-3 8.74046E-4 2.18212E-4 3.15181E-3 1.07745E-3 1.42132E-3 1.50051E-3 1.21099E-3 1.37056E-3 2.05738E-3 1.3122E-3 9.99123E-5 1.10161E-3 4.90179E-4 1.62468E-3 1.49595E-3 1.34843E-3 8.22525E-4 1.23577E-4 2.75468E-4 1.84306E-3 1.08796E-2 1.47632E-2 1.09729E-2 1.08207E-2 6.34162E-3 7.02095E-3 5.76509E-3 6.97963E-3 3.28639E-3 2.23521E-3 3.61574E-3 2.71836E-3 1.78044E-3 2.87609E-3 7.34692E-4 1.06602E-3 1.46593E-3 1.13701E-3 7.53344E-4 3.81638E-4 2.6387E-4 1.39142E-4 9.89379E-5 1.58452E-4 3.1441E-4 4.77442E-4 2.47774E-4 2.56351E-4 6.18891E-4 7.76373E-4 3.00067E-4 5.07464E-4 1.15739E-4 1.06712E-4 1.25571E-4 5.10701E-4 4.03714E-4 1.05428E-3 9.09226E-4 8.89382E-4 1.33849E-3 1.36319E-3 1.04691E-3 8.88571E-4 9.75083E-4 8.25981E-4 1.01022E-3 1.68698E-4 1.20264E-4 7.04736E-4 7.51694E-4 7.17595E-4 1.96516E-4 2.51933E-4 3.11707E-4 2.09316E-4 1.89051E-4 1.3748E-4 1.13319E-4 6.33233E-5 5.16476E-5 9.7516E-5 6.15079E-5 1.23804E-4 1.24859E-4 1.01096E-4 1.08164E-4 7.66634E-5 8.50709E-5 2.99978E-4 7.19749E-5 3.52378E-5 4.48965E-5 3.46303E-5 4.33738E-5 3.00134E-5 3.30916E-5 5.97879E-4 5.75614E-5 6.64716E-5 1.76323E-4 3.19726E-5 2.77742E-5 2.53229E-5 6.63327E-5 2.99121E-4 8.95236E-5 1.37911E-4 1.1932E-4 1.61617E-4 9.65277E-5 3.6426E-4 4.44342E-4 4.14951E-4 4.05117E-4 4.18661E-4 5.20291E-4 5.7092E-4 6.62692E-4 1.59472E-4 1.62091E-4 1.37364E-4 1.16137E-4 6.80802E-4 4.1926E-5 1.07619E-4 1.87724E-4 1.95802E-4 1.36901E-4 1.62587E-4 2.2889E-4 1.60571E-4 6.68062E-5 5.42411E-5 7.57813E-5 2.45764E-4 2.7225E-4 3.42978E-4 4.47538E-4 1.48366E-4 1.73012E-4 1.23142E-4 1.78143E-3 2.51051E-4 7.94037E-4 3.86414E-4 6.28215E-4 4.3407E-4 6.17937E-4 1.88461E-3 2.25173E-3 1.97027E-3 2.12786E-3 4.97729E-4 2.65356E-3 6.00088E-4 8.7749E-4 1.57119E-3 3.31068E-3 4.34782E-3 1.80455E-3 3.29983E-3 1.629E-2 2.54751E-3 7.23706E-3 8.24773E-3 6.27288E-3 6.68612E-3 4.8797E-3 6.24244E-3 7.32458E-3 6.0412E-3 5.06799E-3 6.7892E-3 6.72543E-3 7.07904E-3 6.61517E-3 5.27246E-3 5.00562E-3 3.19893E-3 4.35076E-3 2.96935E-3 1.12968E-3 1.37027E-3 3.82876E-3 6.48289E-3 2.2895E-3 1.73491E-3 1.30396E-3 3.90578E-3 1.75932E-3 2.75258E-3 5.01775E-3 4.20152E-3 3.65543E-3 3.64406E-3 1.7507E-3 1.4555E-3 9.08541E-4 4.49474E-3 3.53356E-3 2.84256E-3 5.37059E-4 5.93699E-4 6.50824E-4 4.67843E-4 4.14632E-4 3.23235E-4 3.3742E-4 2.7182E-4 2.88158E-4 1.36541E-3 1.58915E-3 1.22628E-3 1.45022E-3 1.14254E-3 1.18455E-3 1.16056E-3 1.71778E-3 1.47877E-3 1.0598E-3 8.21165E-4 4.71078E-4 4.24638E-4 3.74031E-4 3.8695E-4 3.00075E-4 2.96795E-4 3.90167E-4 4.21562E-4 3.11247E-4 3.28024E-4 2.54489E-4 2.70777E-4 2.44962E-4 3.35876E-4 3.13523E-4 3.40473E-4 2.77367E-4 3.00517E-4 2.70151E-4 2.49816E-4 2.84926E-4 2.73149E-4 2.76963E-4 3.19961E-4 3.96719E-4 2.99442E-4 2.29827E-4 2.98977E-4 2.65113E-4 2.8342E-4 2.68023E-4 1.78927E-4 1.63747E-4 1.62576E-4 2.35089E-4 2.28159E-4 2.02637E-4 3.09032E-4 3.05975E-4 3.03757E-4 3.40849E-4 3.56444E-4 3.59377E-4 3.11133E-4 2.21791E-4 1.71167E-4 1.10529E-4 9.11844E-5 1.26955E-4 1.37701E-4 1.64952E-4 1.45421E-4 1.46725E-4 6.52831E-5 1.28848E-4 2.61361E-4 3.98098E-4 1.68794E-4 1.19999E-4 1.51819E-4 2.08964E-5 1.37212E-5 1.43264E-5 -9999 -9999 -9999 -9999 -9999 -9999 -9999 -9999 -9999 -9999 -9999 -9999 -9999 -9999 -9999 -9999 -9999 -9999 -9999 -9999 -9999 -9999 -9999 -9999 -9999 -9999 -9999 -9999 -9999 -9999 -9999 -9999 -9999 -9999 -9999 -9999
2.3549E-4 1.41133E-4 7.66211E-5 1.31365E-4 3.28528E-4 2.33146E-4 2.22853E-4 1.81321E-4 2.95801E-4 1.76971E-4 2.54083E-4 2.37603E-4 2.0445E-4 2.29868E-4 2.57333E-4 1.89331E-4 1.58367E-4 2.2995E-4 3.122E-4 2.66061E-4 1.98575E-4 2.35849E-4 3.85827E-4 3.80811E-4 3.01859E-4 2.56604E-4 3.92307E-4 2.41982E-4 2.41382E-4 2.66309E-4 3.44891E-4 3.81394E-4 3.53067E-4 6.10659E-4 8.11148E-4 7.4674E-4 9.63384E-4 9.08216E-4 6.6199E-4 7.40672E-4 1.09932E-3 1.08658E-3 1.14536E-3 8.61942E-4 1.14205E-3 1.12008E-3 7.82763E-4 7.70682E-4 7.0792E-4 8.4815E-4 9.64652E-4 5.00589E-4 6.36278E-4 4.70364E-4 5.0335E-4 4.81603E-4 7.54942E-4 7.63646E-4 5.90159E-4 6.58588E-4 9.47796E-4 1.11692E-3 1.08593E-3 6.97306E-4 6.53596E-4 6.89865E-4 6.8765E-4 6.51587E-4 6.84842E-4 7.8152E-4 6.87731E-4 1.19591E-3 1.36575E-3 1.26352E-3 1.63841E-3 4.43459E-4 4.9878E-4 6.8657E-4 5.04681E-4 4.44196E-4 5.35624E-4 9.54936E-4 1.0294E-3 6.86752E-4 1.21909E-3 1.21831E-3 9.5052E-4 1.20789E-3 1.28182E-3 1.33653E-3 1.2449E-3 1.70536E-3 6.32243E-4 6.47094E-4 7.80203E-4 8.08167E-4 1.29094E-3 1.474E-3 8.96584E-4 3.84706E-3 2.19855E-3 3.03109E-3 1.20189E-3 1.1926E-3 1.94067E-3 1.65004E-3 2.23739E-3 2.02101E-3 2.03275E-3 3.05283E-3 2.41886E-3 3.07721E-3 2.52137E-3 2.34129E-3 3.1125E-3 5.70923E-3 7.50291E-3 4.00473E-3 5.87634E-3 5.45202E-3 8.42491E-3 5.98609E-3 5.94302E-3 3.37744E-3 4.34935E-3 4.93767E-3 5.77812E-3 5.24629E-3 1.06205E-2 7.9261E-3 5.60556E-3 6.94028E-3 7.01099E-3 5.89115E-3 8.10979E-3 9.15049E-3 1.37943E-2 4.99895E-3 4.11435E-3 6.72282E-3 8.36446E-3 9.32362E-3 5.793E-3 4.70812E-3 9.31572E-3 7.94013E-3 1.14953E-2 1.62071E-2 1.25738E-2 7.6412E-3 1.21061E-2 6.98244E-3 9.41584E-3 1.49875E-2 1.17321E-2 1.43567E-2 1.13004E-2 3.1619E-3 1.71738E-2 1.88826E-2 2.22221E-2 1.74798E-2 9.00158E-3 7.58735E-4 8.39242E-4 8.96635E-4 8.71268E-4 9.84377E-4 6.75071E-4 6.85709E-4 1.0255E-3 8.22078E-4 8.10056E-4 3.80414E-4 1.91659E-4 8.07344E-4 9.49212E-4 6.72055E-4 6.29516E-4 3.82941E-4 1.72073E-3 6.57858E-3 6.08402E-3 5.21696E-3 4.16574E-3 2.58869E-3 4.63442E-3 2.50492E-3 4.20636E-3 8.15804E-3 5.73311E-3 5.84253E-3 6.11701E-3 2.98103E-3 4.0623E-3 4.14562E-3 3.36693E-3 6.15535E-3 5.20391E-3 7.29512E-3 3.88929E-3 1.20965E-3 5.89008E-4 7.30277E-3 6.73335E-3 9.53144E-3 9.46366E-3 1.24368E-2 1.25299E-2 1.22392E-2 1.40758E-2 9.02378E-4 1.96208E-2 6.4602E-3 8.46062E-3 1.32415E-2 1.45384E-2 9.84274E-3 1.064E-3 1.30118E-3 5.13832E-3 1.65143E-3 4.38859E-4 6.03644E-3 1.08773E-2 4.1573E-3 6.62589E-4 3.1214E-3 1.3771E-2 6.39311E-3 6.48933E-3 1.22894E-3 2.90781E-3 3.31104E-3 2.2493E-3 1.06309E-3 3.83261E-4 6.00024E-4 7.5699E-4 9.73005E-4 1.12476E-3 6.89258E-4 4.71479E-4 7.64703E-4 9.70826E-4 6.98772E-4 1.11346E-3 3.38494E-3 7.15173E-3 5.4784E-3 6.18001E-3 6.20574E-3 6.48967E-3 9.99294E-3 7.13218E-3 1.25401E-2 1.2192E-2 5.61584E-3 7.80167E-3 2.99227E-3 8.97678E-3 2.81173E-2 3.77785E-2 8.16465E-3 1.44262E-2 4.35631E-2 8.58468E-3 1.60582E-2 5.9936E-3 7.19016E-3 7.01059E-3 2.34348E-2 9.28485E-3 5.18472E-3 2.72926E-3 1.91949E-2 3.35816E-2 6.74524E-3 2.54127E-3 3.13575E-2 1.27224E-2 7.60498E-3 4.39354E-3 7.71322E-3 4.9582E-3 9.477E-3 9.98823E-3 1.52014E-2 7.90391E-3 7.71733E-3 4.23008E-3 8.29941E-3 8.27505E-3 4.90454E-3 4.58923E-3 3.6295E-3 8.31037E-3 1.10478E-2 3.74274E-2 1.69902E-2 6.55276E-2 7.76869E-2 3.45219E-2 1.52678E-2 1.18219E-2 1.73008E-2 1.67371E-2 1.82237E-2 3.40827E-2 2.06064E-2 1.32146E-2 2.0485E-2 1.83316E-2 1.6335E-2 1.81391E-2 1.44911E-2 1.22046E-2 2.49853E-2 8.19134E-3 1.33479E-2 2.09035E-2 1.85018E-2 1.00787E-2 5.67094E-3 8.52546E-3 7.2614E-3 8.58032E-3 1.757E-2 6.2822E-3 1.00799E-2 1.33802E-2 6.00254E-3 5.17618E-3 1.11325E-2 3.25449E-2 2.16161E-2 3.10071E-2 3.34046E-2 6.22451E-2 9.07559E-2 3.86324E-2 2.69548E-2 2.2076E-2 5.60992E-2 3.31649E-2 5.42579E-2 4.13851E-2 2.58367E-2 3.37704E-2 2.38276E-2 3.08803E-2 1.95404E-2 2.78651E-2 4.66768E-2 5.2516E-2 4.1223E-2 2.49571E-2 5.98233E-2 3.00268E-2 2.6686E-2 3.32972E-2 5.32502E-2 7.00399E-2 1.36532E-1 1.35156E-1 2.57971E-1 7.88296E-2 9.83585E-2 1.08017E-1 9.86582E-2 1.23989E-1 2.61829E-1 2.84203E-1 2.52572E-1 2.4565E-1 1.2303E-1 1.201E-1 1.37389E-1 1.76087E-1 3.86934E-1 3.38183E-1 1.18573E-1 1.55703E-1 1.16688E-1 1.43952E-1 2.24132E-1 9.22644E-2 1.5894E-1 1.97325E-1 1.83414E-1 2.17683E-1 1.5605E-1 2.28043E-2 2.00229E-2 7.83284E-2 1.19288E-1 2.04755E-1 2.89967E-1 1.79256E-1 1.40661E-1 1.11817E-1 2.13865E-1 2.62864E-1 1.85446E-1 3.13611E-1 8.32548E-2 9.17529E-2 7.79858E-2 8.25896E-2 7.43493E-2 1.43418E-1 1.05135E-1 1.04465E-1 1.58557E-1 1.70407E-1 1.64149E-1 1.89338E-1 1.34278E-1 7.7221E-2 8.71706E-2 7.43972E-2 1.06099E-1 1.57705E-1 4.66987E-2 2.23095E-2 4.25299E-2 3.3854E-2 3.18854E-2 3.88178E-2 -9999 8.75844E-2 7.5003E-2 6.8647E-2 9.97357E-2 6.52728E-2 8.16943E-2 9.00147E-2 3.67721E-2 8.62558E-2 7.30997E-2 8.82189E-2 5.79914E-2 8.25751E-2 1.26546E-1 1.69463E-1 6.61943E-2 7.25809E-2 7.82607E-2 1.52753E-1 1.46043E-1 1.31505E-1 3.01968E-1 2.93775E-1 2.70504E-1 2.93685E-1 1.43083E-1 1.37167E-1 3.66205E-1 3.36994E-1 1.82136E-1 3.77711E-1 1.63426E-1 3.69127E-2 1.76692E-1 1.65252E-1 2.3719E-1 3.03804E-1 1.45844E-1 1.52E-1 2.30104E-1 1.6056E-1 2.72553E-1 7.02331E-1 6.0167E-1 7.55296E-1 7.75613E-1 6.48459E-1 4.9269E-1 2.84834E-1 6.01734E-1 6.17817E-1 9.1835E-1 3.5212E-1 2.34856E-1 2.42299E-1 1.53068E-1 2.44277E-1 3.94619E-1 6.87276E-2 1.72949E-1 1.58476E-1 1.8246E-1 3.65349E-1 1.40998E-1 2.55203E-1 1.51821E-1 5.43297E-1 4.48168E-1 5.75703E-1 5.34587E-1 4.59235E-1 4.60707E-1 4.19812E-1 6.66249E-1 6.82702E-1 4.31731E-1 1.56295E-1 4.66513E-1 5.14926E-1 2.92471E-1 3.46753E-1 3.79734E-1 5.34427E-1 4.51184E-1 2.08794E-1 2.23854E-1 2.68661E-1 6.0752E-1 3.72383E-1 5.10145E-1 3.42E-1 3.78345E-1 3.44166E-1 5.06119E-1 4.18803E-1 4.08424E-1 3.50577E-1 5.23823E-1 6.47554E-1 4.39595E-1 5.36188E-1 4.90942E-1 3.57371E-1 4.4004E-1 4.33305E-1 3.50631E-1 4.98613E-1 6.97861E-1 5.60121E-1 6.87264E-1 5.7261E-1 5.16819E-1 8.02921E-1 4.34913E-1 4.18996E-1 5.40334E-1 5.43243E-1 3.98893E-1 4.11511E-1 4.43342E-1 2.34035E-1 3.1514E-1 4.43667E-1 6.04253E-1 5.97899E-1 5.09951E-1 6.23008E-1 6.86331E-1 5.03576E-1 2.99369E-1 6.53706E-1 5.73211E-1 1.63706E-1 5.02568E-1 6.97932E-1 2.90227E-1 6.35548E-1 4.82565E-1 3.56105E-1 4.58631E-1 4.94169E-1 5.36139E-1 4.50245E-1 5.3888E-1 6.48133E-1 3.30007E-1 3.99457E-1 5.25475E-1 3.85696E-1 4.09326E-1 5.74014E-1 4.42158E-1 3.72849E-1 5.06199E-1 4.3049E-1 4.46839E-1 1.87314E-1 7.49626E-2 8.91498E-2 2.18494E-1 1.4126E-1 1.60594E-1 2.68172E-1 2.23988E-1 1.80743E-1 1.29902E-1 2.70595E-1 3.18882E-1 6.41725E-2 1.33876E-2 6.21882E-2 5.06391E-2 2.27055E-2 5.79484E-2 3.71149E-2 4.13289E-2 4.55285E-2 3.74462E-2 2.23572E-1 2.58495E-1 2.65261E-1 2.61263E-1 6.5578E-1 4.09414E-1 5.55835E-1 6.16807E-1 6.55859E-1 4.97825E-1 5.16368E-1 6.99272E-1 4.71703E-1 5.8779E-1 5.08416E-1 4.79464E-1 1.83756E-1 3.05964E-1 2.26686E-1 2.40603E-1 3.7607E-1 2.81276E-1 1.72312E-1 2.88193E-1 1.47282E-1 3.33725E-1 2.06503E-1 1.6705E-1 1.3659E-1 1.44285E-1 4.14002E-1 2.56403E-1 2.5162E-1 3.81445E-1 3.14358E-1 3.67864E-1 6.07713E-2 6.44556E-2 1.96396E-2 3.57606E-2 3.26697E-2 1.2185E-1 4.39949E-1 4.61886E-1 6.4884E-1 4.3041E-1 1.90402E-1 2.27713E-1 5.189E-1 3.5405E-1 3.0122E-1 2.45171E-1 7.56976E-1 4.67816E-1 4.15732E-1 7.98507E-1 5.10147E-1 2.12054E-1 -9999 1.63711E-1 1.71016E-1 5.46694E-1 6.76579E-1 9.88059E-1 6.71194E-1 3.68928E-1 5.91833E-1 7.02201E-1 2.37218E-1 2.13284E-1 4.9073E-1 5.92924E-1 3.9386E-1 7.68888E-1 7.72231E-1 2.68056E-1 1.66988E-1 3.96622E-1 5.11614E-1 4.87476E-1 6.09857E-1 6.44529E-1 7.84321E-1 3.90649E-1 1.96935E-1 2.67877E-1 3.44516E-1 3.61348E-1 4.08026E-1 5.46583E-1 3.90417E-1 3.01957E-1 5.53357E-1 6.36465E-1 3.66964E-1 5.96679E-1 5.12238E-1 5.63791E-1 4.83457E-1 6.24536E-1 7.37436E-1 4.10376E-1 5.85226E-1 3.30336E-1 5.28545E-1 6.51615E-1 5.21112E-1 4.82488E-1 6.90984E-1 5.50373E-1 8.70355E-1 6.12632E-1 5.8897E-1 3.87046E-1 2.99118E-1 6.13226E-1 5.36735E-1 6.56334E-1 1.41879E-1 1.0497E-1 1.0141E-1 5.16473E-2 2.56386E-2 2.99794E-2 7.2213E-3 2.31258E-3 1.95052E-3 2.0698E-3 1.30045E-3 5.69204E-4 9.33396E-4 3.33134E-3 1.34649E-2 2.63176E-2 5.86196E-2 1.16199E-1 8.08621E-2 8.03969E-2 6.38157E-2 6.60587E-2 4.32584E-2 3.66486E-2 5.29037E-2 5.09732E-2 2.40925E-2 3.37148E-2 3.37848E-2 4.01091E-2 5.85273E-2 4.04366E-2 4.23985E-2 2.5833E-2 1.93028E-2 3.71316E-2 2.28316E-2 6.58321E-2 5.43922E-2 4.5429E-2 4.76489E-2 4.40057E-2 1.04678E-1 1.06704E-1 6.24302E-2 1.1731E-1 7.75919E-2 9.74626E-2 1.24755E-1 1.2917E-1 5.97292E-2 2.33512E-2 3.68331E-2 6.44182E-2 2.10462E-2 3.55121E-2 5.0514E-2 2.98448E-2 2.56326E-2 3.34558E-2 2.02324E-2 3.17529E-2 1.87638E-2 3.4914E-2 3.06757E-2 3.17335E-2 1.65929E-2 4.4408E-2 2.04008E-2 2.53825E-2 1.1533E-2 1.01243E-2 1.0241E-2 4.47998E-3 5.05353E-3 6.4935E-3 5.22282E-3 4.41852E-3 4.14872E-3 5.7423E-3 8.92181E-3 8.81625E-3 7.45845E-3 6.03021E-3 4.73704E-3 5.10902E-3 5.11754E-3 4.60132E-3 4.58564E-3 7.25054E-3 5.57219E-3 5.92953E-3 5.33014E-3 4.61809E-3 6.66451E-3 8.7874E-3 1.00136E-2 8.67161E-3 8.92775E-3 1.00507E-2 8.1136E-3 9.37983E-3 1.61147E-2 1.40618E-2 1.50557E-2 1.44319E-2 9.81167E-3 6.63433E-3 7.74339E-3 8.53461E-3 7.59542E-3 6.43055E-3 1.0083E-2 9.56564E-3 6.05692E-3 9.97098E-3 1.39656E-2 7.87049E-3 1.2147E-2 1.27426E-2 4.99493E-3 4.12222E-3 3.90726E-3 3.3342E-3 3.63564E-3 3.48853E-3 1.67015E-3 4.03763E-3 3.21983E-3 2.26524E-3 1.50129E-3 7.16756E-4 3.64848E-3 3.17722E-3 3.19386E-3 2.47237E-3 2.52611E-3 1.40179E-3 1.81009E-3 1.21791E-3 1.06681E-3 2.83115E-3 2.5382E-3 2.76354E-3 3.12646E-3 3.62717E-3 4.70617E-3 2.74064E-3 3.72255E-3 2.94484E-3 4.50526E-3 2.85111E-3 5.13488E-3 2.55991E-3 2.81237E-3 3.50087E-3 1.42003E-3 4.39373E-4 6.07459E-4 4.96982E-4 7.53906E-4 8.7348E-4 8.06793E-4 8.8025E-4 8.37719E-4 1.24553E-3 1.4562E-3 1.67023E-3 1.24931E-4 1.18926E-3 2.12566E-3 2.03736E-3 5.59902E-4 2.4731E-4 3.35343E-4 9.96805E-4 1.05657E-4 2.62222E-4 3.34201E-3 1.42161E-2 7.48679E-3 1.40441E-2 1.3914E-2 1.56883E-2 7.74411E-3 6.86793E-3 6.45832E-3 5.70293E-3 1.53615E-3 3.53275E-3 3.68981E-3 2.73885E-3 2.75504E-3 1.13003E-3 1.84126E-3 9.85307E-4 1.33257E-3 3.03472E-4 2.64766E-4 7.44209E-4 1.51336E-4 1.31942E-4 2.2E-4 1.29182E-4 4.29694E-4 3.10311E-4 2.23459E-4 4.40481E-4 6.68639E-4 1.69747E-4 5.81129E-4 5.76488E-4 9.545E-5 1.29588E-4 2.68373E-4 5.16519E-4 8.56208E-4 1.11821E-3 1.24808E-3 1.17349E-3 1.49019E-3 1.53347E-3 1.03634E-3 7.16018E-4 5.47725E-4 8.89107E-4 6.06415E-4 1.07155E-4 1.42792E-4 2.03318E-4 1.29513E-4 1.03967E-4 9.49487E-4 1.29833E-4 1.40266E-4 1.15993E-4 1.67345E-4 7.05956E-4 6.59095E-5 4.47948E-5 9.77343E-5 1.05617E-4 1.27366E-4 1.3165E-4 1.26779E-4 1.30015E-4 1.07928E-4 1.29406E-4 1.11968E-4 1.06E-4 8.76858E-5 1.2576E-4 6.2186E-5 5.57583E-5 1.02678E-4 9.27481E-5 7.2631E-5 2.278E-4 4.48689E-5 2.53855E-4 2.65609E-5 2.6808E-5 1.53415E-4 2.59987E-4 7.33524E-5 3.43493E-4 3.99222E-4 3.25264E-4 4.59537E-4 5.86136E-4 5.47123E-4 5.08426E-4 5.53301E-4 5.06998E-4 4.33148E-4 4.64981E-4 5.97006E-4 1.64627E-4 4.36673E-4 6.62269E-4 1.27028E-4 1.89236E-4 1.00518E-4 3.58669E-5 1.14438E-4 1.42772E-4 1.84443E-4 1.55371E-4 2.108E-4 2.58635E-4 2.16502E-4 1.12509E-4 1.07214E-4 6.83332E-5 7.23819E-5 3.45874E-4 3.94059E-4 3.9786E-4 3.36115E-4 1.12784E-4 1.27162E-4 8.86633E-4 9.35414E-4 7.21051E-4 1.77005E-3 7.40277E-4 1.13164E-3 7.22059E-4 8.81476E-4 9.38328E-4 6.58749E-4 6.91288E-4 8.38617E-4 1.04898E-3 5.44208E-4 1.00856E-3 4.17257E-3 2.82746E-3 9.74208E-4 1.50035E-3 8.97325E-3 3.90965E-3 3.62056E-3 7.0867E-3 6.36019E-3 8.74367E-3 5.95908E-3 2.57512E-3 1.17273E-3 1.93456E-3 5.9615E-3 5.14903E-3 5.51167E-3 6.64196E-3 5.39113E-3 1.78807E-3 5.63096E-3 4.53517E-3 3.14368E-3 3.26902E-3 5.47244E-3 3.66943E-3 5.614E-3 3.45252E-3 1.69182E-3 2.8192E-3 1.78999E-3 1.23942E-3 1.22801E-3 1.93893E-3 1.37351E-3 3.57006E-3 3.46821E-3 3.02249E-3 3.88525E-3 1.44424E-3 1.20128E-3 1.04672E-3 9.96302E-4 9.71611E-4 8.09522E-4 6.9748E-4 6.54305E-4 9.02818E-4 5.37905E-4 4.05236E-4 3.74543E-4 3.42813E-4 3.47441E-4 3.30008E-4 3.25721E-4 1.40769E-3 1.34646E-3 1.39466E-3 1.28316E-3 1.06997E-3 1.27431E-3 1.04764E-3 1.33506E-3 1.05007E-3 7.83627E-4 7.19505E-4 4.67679E-4 4.58949E-4 4.0261E-4 3.99807E-4 3.4719E-4 2.95345E-4 3.79442E-4 4.34653E-4 4.31469E-4 3.64076E-4 3.28467E-4 3.39238E-4 2.87064E-4 3.05257E-4 4.22659E-4 3.46144E-4 2.89633E-4 2.79832E-4 3.45486E-4 2.74715E-4 2.44743E-4 2.33987E-4 3.27474E-4 1.84576E-4 3.54153E-4 2.31257E-4 2.82047E-4 2.68973E-4 2.84432E-4 3.00778E-4 2.38882E-4 2.00927E-4 2.1622E-4 2.58456E-4 1.91733E-4 2.62555E-4 2.56094E-4 2.36629E-4 2.51215E-4 2.83556E-4 2.15033E-4 2.49365E-4 1.5495E-4 1.27584E-4 3.35172E-4 2.53113E-4 2.78535E-4 2.33344E-4 1.7077E-4 1.01927E-4 1.68528E-4 1.03136E-4 1.05359E-4 1.32846E-4 2.98702E-4 3.76275E-4 2.0613E-4 1.06542E-4 1.21648E-4 9.6964E-5 6.65091E-5 5.22263E-5 8.41469E-6 -9999 -9999 -9999 -9999 -9999 -9999 -9999 -9999 -9999 -9999 -9999 -9999 -9999 -9999 -9999 -9999 -9999 -9999 -9999 -9999 -9999 -9999 -9999 -9999 -9999 -9999 -9999 -9999 -9999 -9999 -9999 -9999 -9999 -9999 -9999
2.18922E-4 1.77613E-4 2.041E-4 1.15616E-4 3.1156E-4 2.16802E-4 1.75647E-4 1.9303E-4 2.5538E-4 2.96302E-4 2.62285E-4 2.78772E-4 5.31516E-4 2.9641E-4 2.54139E-4 2.37021E-4 3.43708E-4 4.58711E-4 4.93343E-4 2.10202E-4 1.94121E-4 2.97672E-4 2.61963E-4 2.15094E-4 3.7044E-4 2.86764E-4 2.69524E-4 2.78024E-4 3.87689E-4 4.74099E-4 2.54923E-4 4.38489E-4 4.31916E-4 6.13908E-4 6.38678E-4 8.87823E-4 1.14328E-3 6.12362E-4 4.48804E-4 6.05657E-4 4.8325E-4 7.48126E-4 5.37756E-4 9.86649E-4 8.42142E-4 8.96103E-4 5.16223E-4 6.7221E-4 7.00597E-4 8.23674E-4 7.0791E-4 7.85312E-4 5.18569E-4 6.90946E-4 9.91423E-4 9.09254E-4 7.40575E-4 6.64512E-4 7.68072E-4 5.82554E-4 1.21135E-3 1.74934E-3 1.28945E-3 9.6771E-4 7.23528E-4 8.24049E-4 1.08638E-3 7.05266E-4 8.47617E-4 6.47648E-4 1.17411E-3 7.74924E-4 6.09545E-4 6.71604E-4 6.98221E-4 3.57272E-4 8.67945E-4 9.81915E-4 5.23026E-4 7.18023E-4 5.39321E-4 1.29244E-3 8.65747E-4 7.28637E-4 7.58128E-4 9.83532E-4 8.00039E-4 9.11231E-4 1.05874E-3 1.74779E-3 1.18015E-3 9.0649E-4 7.58343E-4 7.16021E-4 1.16651E-3 1.54976E-3 1.17945E-3 1.29846E-3 1.85476E-3 2.13142E-3 2.11759E-3 2.04793E-3 1.59609E-3 1.34586E-3 1.25179E-3 2.21859E-3 2.48852E-3 1.89336E-3 2.26784E-3 2.7386E-3 2.40526E-3 2.38096E-3 3.03485E-3 3.39779E-3 3.63427E-3 5.80002E-3 6.2479E-3 6.01329E-3 7.43366E-3 8.64252E-3 6.07072E-3 5.04972E-3 7.90987E-3 4.7921E-3 3.99599E-3 6.31162E-3 6.45755E-3 6.599E-3 5.33592E-3 5.55783E-3 7.69131E-3 6.6836E-3 1.1437E-2 1.13418E-2 8.72209E-3 8.74186E-3 1.04189E-2 4.0669E-3 1.15903E-2 1.03684E-2 1.50067E-2 1.93205E-2 4.95072E-3 7.55258E-3 7.07926E-3 1.023E-2 1.17729E-2 1.55155E-2 1.47842E-2 1.17914E-2 1.0547E-2 1.6404E-2 3.78547E-3 2.4729E-3 7.5838E-3 6.05794E-3 1.91013E-3 9.27982E-4 4.31701E-3 3.61885E-3 2.28755E-3 4.02401E-3 3.41152E-3 5.73877E-4 1.17495E-3 2.12628E-3 9.846E-4 7.51061E-4 7.64904E-4 1.06985E-3 8.44276E-4 1.05266E-3 9.04507E-4 4.76913E-4 2.23672E-4 4.92236E-4 6.11512E-4 6.35603E-4 6.84515E-4 5.42872E-4 3.04663E-4 1.86219E-3 6.5649E-3 5.97662E-3 6.60263E-3 4.25051E-3 3.11961E-3 2.44668E-3 5.1621E-3 7.62768E-3 5.83206E-3 4.31088E-3 3.97973E-3 3.2679E-3 4.2155E-3 5.18978E-3 5.08084E-3 5.78836E-3 2.80455E-3 4.70056E-3 6.34474E-3 4.71763E-4 3.76432E-4 4.86712E-3 8.67611E-3 1.36805E-2 1.47843E-2 9.36439E-3 1.69792E-2 1.61315E-2 9.62837E-3 1.04423E-3 6.90401E-3 1.07233E-2 1.14443E-2 1.40582E-2 1.28201E-2 1.34267E-3 5.5739E-4 3.80919E-3 1.48664E-2 4.40909E-4 6.99095E-4 1.54896E-3 1.4874E-3 7.06522E-3 1.54818E-3 5.54222E-3 9.13352E-3 1.31454E-2 1.25786E-2 3.07997E-3 8.29837E-4 1.21205E-3 2.50328E-4 3.79841E-4 -9999 1.84981E-3 8.51842E-4 1.23893E-3 8.11742E-4 5.94451E-4 7.11426E-4 5.74901E-4 3.6865E-4 5.35507E-4 6.77236E-4 2.46567E-3 2.40226E-3 5.50745E-3 7.78911E-3 4.37974E-3 4.0512E-3 4.5333E-3 5.89872E-3 5.60959E-3 8.19833E-3 6.90859E-3 7.48763E-3 5.47966E-3 1.1746E-2 1.93462E-2 8.29465E-3 1.4951E-2 3.20504E-2 1.18845E-2 1.41675E-2 1.15999E-2 8.10357E-3 1.83408E-2 1.41971E-2 1.14627E-2 8.02176E-3 2.28027E-2 4.22309E-3 1.24179E-2 2.83418E-2 5.73423E-3 1.2644E-2 2.9414E-2 9.18158E-3 1.15884E-2 1.32021E-2 5.44419E-3 1.13546E-2 1.46567E-2 6.08022E-3 4.13966E-3 7.35028E-3 1.29559E-2 3.61174E-3 8.52491E-3 8.69571E-3 9.87862E-3 5.84907E-3 6.59768E-3 3.67364E-3 1.16569E-2 7.52108E-3 1.83398E-2 3.36441E-2 6.80213E-2 4.996E-2 3.23099E-2 1.96935E-2 5.32099E-3 1.28514E-2 5.58229E-3 1.95275E-2 2.30591E-2 1.76496E-2 1.65141E-2 1.29174E-2 1.26538E-2 1.77367E-2 1.24499E-2 7.57249E-3 3.10721E-2 1.63215E-2 2.19174E-2 2.17043E-2 4.3518E-2 9.04156E-3 1.65926E-2 9.34309E-3 4.40924E-2 9.79212E-3 7.43436E-3 9.69006E-3 2.9471E-3 3.51417E-3 1.32713E-2 7.67858E-3 4.71422E-3 2.95372E-2 2.54795E-2 4.26969E-2 3.65281E-2 2.70206E-2 9.02351E-2 2.61509E-2 2.88168E-2 2.41993E-2 2.5894E-2 1.61205E-2 4.03054E-2 3.59828E-2 3.80319E-2 2.69613E-2 1.49634E-2 7.89747E-2 3.02297E-2 2.68299E-2 2.5288E-2 3.97247E-2 4.35223E-2 6.39832E-2 6.64954E-2 5.73428E-2 3.2904E-2 5.39319E-2 8.64293E-2 5.12493E-2 1.69116E-1 1.34074E-1 1.95712E-1 2.20564E-1 1.75994E-1 2.2484E-1 1.76107E-1 2.90835E-1 1.01329E-1 1.1533E-1 2.73441E-1 1.39411E-1 5.4298E-2 8.23188E-2 6.38844E-2 7.74152E-2 1.58528E-1 1.97954E-1 1.23287E-1 3.82592E-1 1.33635E-1 9.06952E-2 2.42218E-1 1.5435E-1 1.45469E-1 1.95518E-2 5.86319E-2 9.48317E-2 1.0348E-1 8.30897E-2 7.94006E-2 1.43809E-1 9.25105E-2 3.92034E-1 2.80661E-1 2.42095E-1 2.27817E-1 1.45503E-1 2.74433E-1 4.04774E-1 2.80511E-1 2.40381E-1 9.38778E-2 7.95593E-2 1.06115E-1 8.24177E-2 1.52449E-1 1.45847E-1 1.7595E-1 1.59778E-1 1.42809E-1 1.72173E-1 1.8785E-1 2.78725E-1 8.02061E-2 8.77016E-2 4.85557E-2 5.42224E-2 9.47865E-2 4.40819E-2 3.32755E-2 1.82604E-2 2.85622E-2 2.03962E-2 3.04419E-2 1.56371E-2 2.45812E-2 5.01177E-2 8.93017E-2 6.17014E-2 1.05196E-1 1.12987E-1 1.24077E-1 5.49571E-2 3.78873E-2 6.56618E-2 5.91989E-2 7.48326E-2 7.38231E-2 6.29513E-2 3.11622E-2 4.27212E-2 5.47288E-2 9.93746E-2 9.5529E-2 2.00818E-1 1.91579E-1 2.97729E-1 1.4411E-1 2.08524E-1 2.77135E-1 3.66421E-1 7.75464E-2 2.84218E-1 3.01561E-1 3.15666E-1 1.97683E-1 8.28413E-2 1.72236E-1 1.61652E-1 1.79146E-1 1.10628E-1 1.54121E-1 3.39227E-1 5.80865E-1 2.71302E-1 1.69317E-1 2.99617E-1 4.32142E-1 6.58084E-1 5.7724E-1 6.72753E-1 6.39827E-1 5.92463E-1 4.04544E-1 5.20946E-1 4.00169E-1 5.23236E-1 9.05985E-1 6.50245E-1 4.2667E-1 2.83118E-1 5.41574E-1 2.36157E-1 7.32393E-1 3.72262E-1 2.1547E-1 1.28011E-1 9.38028E-2 1.0526E-1 1.22225E-1 2.68764E-1 3.47667E-1 4.44569E-1 5.93052E-1 4.21704E-1 5.98383E-1 6.66835E-1 7.62388E-1 7.20072E-1 7.4121E-1 5.306E-1 1.49362E-1 2.50283E-1 3.83665E-1 5.47076E-1 4.08401E-1 3.25499E-1 2.17357E-1 3.84881E-1 2.67698E-1 4.04301E-1 4.18164E-1 4.2919E-1 5.11774E-1 4.18865E-1 5.25343E-1 3.69555E-1 4.09681E-1 3.82065E-1 2.94618E-1 6.15137E-1 5.10599E-1 3.29714E-1 4.30232E-1 6.68193E-1 2.92452E-1 5.34949E-1 3.1223E-1 4.22126E-1 2.65295E-1 6.15302E-1 5.02569E-1 4.05499E-1 5.65416E-1 6.24768E-1 4.66191E-1 4.2839E-1 5.34364E-1 2.79812E-1 6.58635E-1 5.0005E-1 2.97406E-1 4.98715E-1 4.09543E-1 4.80647E-1 3.33295E-1 2.57418E-1 2.53875E-1 4.19186E-1 4.70392E-1 3.93339E-1 3.98621E-1 5.78496E-1 4.77575E-1 6.12036E-1 4.43099E-1 6.5761E-1 4.57052E-1 5.42963E-1 5.19094E-1 4.60578E-1 5.27115E-1 3.89349E-1 3.4583E-1 4.87952E-1 5.32703E-1 6.86438E-1 4.5634E-1 6.00341E-1 4.00879E-1 4.63112E-1 3.48389E-1 5.33228E-1 3.52929E-1 4.51638E-1 2.98114E-1 4.32895E-1 3.76906E-1 6.12947E-1 6.21742E-1 6.37891E-1 3.99667E-1 5.21136E-1 2.02571E-1 2.53702E-1 3.16644E-1 2.69123E-1 2.55953E-1 1.65126E-1 2.99086E-1 2.83538E-1 1.87572E-1 2.37515E-1 1.54539E-1 2.51062E-2 9.58996E-3 1.44302E-2 2.27607E-2 2.4463E-2 6.06191E-2 5.80473E-2 8.27606E-2 2.28956E-2 1.78892E-2 5.97018E-2 7.64648E-2 8.32229E-2 2.14046E-1 2.71308E-1 3.10874E-1 3.41781E-1 4.89584E-1 6.75051E-1 4.28494E-1 5.21269E-1 5.03297E-1 3.02997E-1 3.06638E-1 2.06567E-1 1.72446E-1 5.9404E-1 3.37243E-1 2.09133E-1 1.8686E-1 1.08945E-1 1.22579E-1 2.36246E-1 2.57561E-1 3.56117E-1 1.57849E-1 2.13169E-1 4.61184E-1 3.04623E-1 3.07599E-1 2.7777E-1 1.77955E-1 3.29161E-1 4.02902E-1 3.3072E-1 2.25336E-1 4.43367E-1 2.08893E-1 5.84956E-1 3.01428E-1 3.95229E-1 6.76552E-1 5.1271E-1 5.56282E-1 1.56402E-1 6.65901E-2 7.99017E-2 4.47017E-2 5.31775E-1 4.97509E-1 3.33315E-1 2.64074E-1 2.29527E-1 1.43374E-1 5.55997E-1 5.9972E-1 5.54946E-1 5.71597E-1 3.41615E-1 1.60875E-1 6.52605E-1 4.74177E-1 7.48782E-1 7.68429E-1 8.51377E-1 4.08154E-1 5.07667E-1 5.20957E-1 3.02796E-1 2.56232E-1 3.53093E-1 4.42565E-1 5.68223E-1 6.8833E-1 3.58992E-1 2.45114E-1 2.14758E-1 2.72582E-1 3.96286E-1 4.72713E-1 7.17438E-1 5.86012E-1 5.15284E-1 3.64609E-1 1.52715E-1 2.94788E-1 3.14366E-1 2.8485E-1 3.75015E-1 3.74739E-1 3.87276E-1 2.60423E-1 5.14753E-1 7.41276E-1 5.81289E-1 4.04518E-1 5.06691E-1 5.44277E-1 4.64462E-1 4.99235E-1 3.55484E-1 5.22797E-1 3.24494E-1 4.3623E-1 4.31459E-1 5.02014E-1 4.76514E-1 5.5571E-1 8.36044E-1 3.86928E-1 4.69226E-1 7.36938E-1 7.29479E-1 7.98616E-1 3.83362E-1 4.33958E-1 5.28531E-1 4.65333E-1 2.67403E-1 1.86626E-1 2.044E-1 5.73436E-2 4.03273E-2 1.44895E-2 5.17543E-3 1.94838E-3 2.08238E-3 7.68253E-4 6.31442E-4 6.0117E-4 3.15474E-3 2.57445E-3 8.0874E-3 2.05324E-2 3.89416E-2 6.34905E-2 4.48699E-2 2.23713E-2 5.37507E-2 4.87213E-2 4.29647E-2 5.61951E-2 3.55877E-2 2.74959E-2 2.82634E-2 9.83105E-3 2.35255E-2 2.03812E-2 2.7746E-2 4.47912E-2 2.04525E-2 3.72651E-2 1.54219E-2 1.4592E-2 7.6447E-2 8.9341E-2 1.75328E-1 6.9984E-2 7.52997E-2 5.3119E-2 5.78907E-2 8.1753E-2 1.20078E-1 7.41448E-2 5.6695E-2 6.12701E-2 5.62892E-2 8.18558E-2 4.56235E-2 8.73313E-2 7.86963E-2 3.60287E-2 4.97781E-2 7.08124E-2 4.07954E-2 7.75822E-2 3.92376E-2 3.66115E-2 2.32597E-2 2.87518E-2 3.29451E-2 4.78638E-2 1.50507E-2 2.95237E-2 3.38207E-2 2.59753E-2 3.16432E-2 2.73865E-2 2.0989E-2 1.28892E-2 1.17467E-2 7.65724E-3 3.83276E-3 6.90221E-3 3.07771E-2 5.28646E-3 5.23754E-3 2.15215E-2 8.82203E-3 8.31981E-3 7.2498E-3 5.44576E-3 5.04201E-3 5.75765E-3 4.75124E-3 3.91131E-3 3.88203E-3 4.30628E-3 5.17158E-3 5.89025E-3 3.88172E-3 3.67234E-3 6.65146E-3 8.84214E-3 9.69612E-3 4.16387E-3 7.73403E-3 8.75729E-3 1.30146E-2 1.44926E-2 2.95371E-2 1.96629E-2 1.35247E-2 7.70807E-3 1.16629E-2 7.07667E-3 8.79973E-3 4.31788E-3 9.04016E-3 1.22647E-2 8.82564E-3 1.19202E-2 6.57099E-3 7.54549E-3 1.01247E-2 6.62858E-3 7.57063E-3 8.18326E-3 4.80959E-3 3.7393E-3 3.9269E-3 3.02319E-3 2.6607E-3 3.27546E-3 8.49664E-4 4.21842E-3 3.15226E-3 2.14665E-3 1.32528E-3 1.39077E-3 5.23153E-3 3.23517E-3 3.24837E-3 2.86429E-3 2.86362E-3 2.19846E-3 3.86531E-3 1.2399E-3 2.98203E-3 5.01064E-3 3.99445E-3 2.38356E-3 4.80157E-3 3.15216E-3 6.21869E-3 4.08444E-3 3.04475E-3 3.57989E-3 6.05894E-3 3.4255E-3 2.58763E-3 3.37398E-3 1.40176E-3 2.6355E-3 1.45033E-3 6.8478E-4 5.23383E-4 2.7671E-4 5.33593E-4 7.9332E-4 8.47497E-4 1.14211E-3 5.73734E-4 1.03577E-3 1.83739E-3 2.68121E-4 9.91192E-5 1.47839E-3 1.81495E-3 3.45598E-4 3.51254E-4 3.60732E-4 3.24545E-4 2.86341E-4 1.42445E-4 3.13679E-4 4.83541E-3 8.47601E-3 6.49619E-3 5.47923E-3 9.87191E-3 7.61318E-3 5.29903E-3 6.23776E-3 7.64006E-3 4.10922E-3 6.78154E-3 3.28131E-3 3.65393E-3 4.64377E-3 2.3459E-3 1.18362E-3 1.42398E-3 2.1182E-3 1.73576E-3 5.80018E-4 2.30034E-4 7.83157E-4 5.44298E-4 4.98013E-4 3.46642E-4 7.11557E-4 2.65112E-4 2.64327E-4 2.39451E-4 5.61742E-4 1.2981E-3 2.97586E-4 1.34863E-3 2.19923E-4 7.07336E-5 6.1993E-4 7.98774E-4 4.20873E-4 4.19994E-4 6.02483E-4 1.14695E-3 9.71325E-4 1.115E-3 1.33229E-3 8.09497E-4 6.48882E-4 5.02565E-4 1.1377E-4 4.26234E-4 3.58187E-4 3.3159E-4 2.62195E-4 7.56027E-5 1.34402E-4 1.16207E-4 9.88897E-5 8.55941E-5 4.81199E-5 8.54987E-5 8.52041E-5 1.89599E-4 1.09685E-4 1.44177E-4 1.23443E-4 6.43905E-5 1.06511E-4 1.65676E-4 8.83749E-5 7.33632E-5 3.50234E-5 9.13613E-5 1.1802E-4 9.83248E-5 8.53251E-5 6.63105E-5 2.58473E-4 1.89297E-4 1.96005E-4 1.94519E-4 2.0176E-4 1.7679E-4 1.90384E-4 1.63751E-4 3.53095E-5 4.5752E-5 1.01347E-4 5.38162E-5 9.95796E-5 9.33947E-5 1.28633E-4 1.17837E-4 1.06948E-4 1.1804E-4 1.37673E-4 1.2989E-4 8.1268E-5 1.24621E-4 9.25642E-5 1.04598E-4 1.14868E-4 1.06893E-4 1.44617E-4 1.298E-4 1.69715E-4 1.70644E-4 1.15539E-4 1.53429E-4 2.05651E-4 2.1981E-4 2.52974E-4 1.60154E-4 2.58604E-4 2.24583E-4 2.24585E-4 1.8655E-4 8.1889E-5 2.72078E-4 2.34194E-4 2.98213E-4 3.77734E-4 9.73E-5 1.57477E-4 4.14449E-4 6.24767E-4 5.32234E-4 3.6551E-4 4.84033E-4 9.69997E-4 1.05105E-3 6.74847E-4 8.47898E-4 2.85977E-3 7.15755E-4 9.68245E-4 4.04057E-3 1.13364E-3 9.4E-4 3.40493E-3 9.60777E-4 9.41511E-4 1.15029E-3 1.54819E-3 1.98744E-3 9.59312E-3 9.652E-3 5.59833E-3 9.11302E-3 4.57218E-3 5.01736E-3 7.80722E-4 1.29438E-3 1.81256E-3 1.49164E-3 4.79442E-3 4.1271E-3 5.21458E-3 4.95508E-3 4.99736E-3 5.34267E-3 3.04156E-3 2.46506E-3 2.89814E-3 1.1907E-3 4.37672E-3 5.93069E-3 4.52435E-3 1.14047E-3 7.3929E-3 1.46042E-3 2.15216E-3 2.18775E-3 1.47709E-3 1.40165E-3 3.12747E-3 2.52925E-3 3.32985E-3 2.36668E-3 1.38421E-3 1.35105E-3 1.19822E-3 1.04739E-3 7.53716E-4 8.05482E-4 6.15537E-4 5.29525E-4 5.16432E-4 5.8709E-4 3.50549E-4 3.23783E-4 3.67495E-4 3.73563E-4 1.14374E-3 1.47252E-3 1.32995E-3 1.71788E-3 1.28432E-3 1.63298E-3 1.49569E-3 1.09562E-3 9.88954E-4 1.03838E-3 8.74921E-4 5.88915E-4 7.54525E-4 1.05723E-3 4.25299E-4 4.1053E-4 3.53159E-4 3.35498E-4 5.34089E-4 5.2514E-4 4.12931E-4 4.01154E-4 3.67406E-4 3.22877E-4 3.50405E-4 3.70699E-4 3.09595E-4 3.62605E-4 4.37597E-4 5.96284E-4 3.86531E-4 4.08168E-4 4.0609E-4 3.05248E-4 2.53634E-4 2.14606E-4 1.87262E-4 1.94008E-4 1.76841E-4 2.27387E-4 2.34015E-4 2.80362E-4 2.6083E-4 2.69024E-4 3.55497E-4 2.07506E-4 3.22521E-4 2.5353E-4 1.81749E-4 1.63198E-4 1.36976E-4 1.44847E-4 2.26562E-4 2.00109E-4 3.57639E-4 2.84889E-4 4.44979E-4 1.46596E-4 1.50056E-4 2.93601E-4 3.2859E-4 3.70102E-4 1.62652E-4 1.49243E-4 1.47128E-4 5.50763E-5 9.90223E-5 1.93633E-4 1.17534E-4 2.2491E-4 8.67426E-5 1.23136E-4 1.14528E-4 8.55441E-5 4.70464E-5 6.63841E-5 -9999 -9999 -9999 -9999 -9999 -9999 -9999 -9999 -9999 -9999 -9999 -9999 -9999 -9999 -9999 -9999 -9999 -9999 -9999 -9999 -9999 -9999 -9999 -9999 -9999 -9999 -9999 -9999 -9999 -9999 -9999 -9999 -9999 -9999 -9999
2.82788E-4 1.79793E-4 1.62046E-4 2.18114E-4 1.6055E-4 2.60626E-4 3.67621E-4 2.36423E-4 1.99439E-4 2.58872E-4 2.21335E-4 2.52311E-4 3.04941E-4 3.50065E-4 5.16757E-4 1.80612E-4 3.93982E-4 3.82703E-4 3.79591E-4 2.8541E-4 2.23908E-4 2.21635E-4 2.55603E-4 2.25022E-4 3.74783E-4 3.90013E-4 2.58521E-4 3.39167E-4 4.25826E-4 5.03289E-4 3.62286E-4 2.81536E-4 3.79155E-4 4.72583E-4 1.04272E-3 7.77663E-4 6.64575E-4 8.0357E-4 4.91592E-4 4.96576E-4 2.55382E-4 5.28615E-4 9.31274E-4 1.03728E-3 7.79678E-4 8.82972E-4 6.53927E-4 6.34845E-4 8.83827E-4 6.55779E-4 5.76275E-4 7.41757E-4 4.37693E-4 1.04003E-3 9.25946E-4 9.33369E-4 1.05211E-3 1.23387E-3 9.06004E-4 1.32166E-3 1.52318E-3 1.59002E-3 7.88022E-4 6.6785E-4 8.75368E-4 1.30759E-3 9.20544E-4 8.81131E-4 6.21574E-4 7.23982E-4 9.97561E-4 8.44396E-4 7.05372E-4 5.83163E-4 4.90961E-4 4.36867E-4 1.06855E-3 8.64647E-4 4.05065E-4 1.05828E-3 5.80409E-4 1.30316E-3 9.66758E-4 7.5735E-4 1.07622E-3 7.6259E-4 8.14441E-4 1.56148E-3 1.53812E-3 1.64187E-3 6.78493E-4 6.71311E-4 1.11032E-3 9.57516E-4 8.79248E-4 1.03591E-3 1.12207E-3 1.41701E-3 1.8555E-3 1.73083E-3 1.86082E-3 1.40568E-3 1.25945E-3 9.70874E-4 1.54694E-3 2.34025E-3 2.62121E-3 2.12954E-3 3.97608E-3 2.11741E-3 1.72111E-3 3.26068E-3 5.31395E-3 3.64776E-3 3.69734E-3 2.96838E-3 5.48165E-3 3.42694E-3 8.32257E-3 7.878E-3 8.35252E-3 2.83407E-2 6.47456E-3 7.04951E-3 3.43248E-3 6.07841E-3 3.79697E-3 5.45281E-3 7.337E-3 6.74344E-3 9.87304E-3 1.01556E-2 1.20512E-2 9.2576E-3 5.85027E-3 6.46733E-4 1.10578E-2 6.29434E-3 5.66982E-3 1.9141E-2 2.17049E-2 4.90492E-3 1.27413E-3 2.38073E-3 9.5385E-3 1.45876E-2 1.68452E-2 2.00367E-2 1.55133E-2 1.12694E-2 1.5888E-2 1.13262E-2 1.0689E-2 1.64745E-3 1.06584E-2 5.38085E-3 7.04136E-4 9.90169E-4 6.39227E-4 7.71603E-4 8.76331E-4 8.87345E-4 1.95597E-3 1.40819E-3 1.27569E-3 1.75591E-3 1.32342E-3 6.98155E-4 8.90188E-4 6.33544E-4 9.07333E-4 6.19157E-4 6.49543E-4 7.21301E-4 2.33786E-4 4.0072E-4 8.02417E-4 5.61639E-4 1.03843E-3 5.88826E-4 5.16631E-4 4.11852E-4 1.60695E-3 5.32693E-3 3.51664E-3 3.99796E-3 2.46253E-3 4.85295E-3 4.9403E-3 9.41281E-3 7.64274E-3 8.34003E-3 5.65839E-3 4.17753E-3 6.41644E-3 5.09487E-3 7.07692E-3 2.85883E-3 7.68009E-3 6.03908E-4 3.76155E-4 2.77445E-4 5.5631E-4 3.47392E-4 3.55715E-2 1.65168E-3 1.03074E-2 1.55977E-2 2.23547E-4 4.49642E-4 1.07389E-2 4.44566E-3 8.86361E-3 1.25033E-3 1.37764E-2 9.23178E-4 1.03599E-3 4.67006E-3 2.33189E-4 8.52935E-4 1.98439E-3 5.681E-4 4.52164E-4 6.10137E-4 4.54621E-4 1.14756E-3 6.86868E-3 1.45946E-3 2.19441E-3 6.35708E-3 1.52221E-3 4.11878E-3 2.22249E-3 4.99422E-4 2.5792E-4 6.3777E-4 3.72778E-4 -9999 7.24981E-4 5.4423E-3 9.40983E-4 9.92008E-4 7.0079E-4 3.40936E-4 3.92054E-4 3.9991E-4 1.10387E-3 1.74205E-3 2.89852E-3 4.1482E-3 2.23921E-3 4.29885E-3 4.433E-3 6.37501E-3 6.40919E-3 6.10296E-3 4.94523E-3 6.84249E-3 7.37657E-3 1.74723E-2 1.53131E-2 1.53651E-2 1.78692E-2 3.65934E-2 5.59389E-3 3.76126E-2 3.2E-2 1.95347E-2 1.93459E-2 1.00171E-2 2.50696E-2 1.48435E-2 1.80427E-2 9.68407E-3 2.9262E-3 4.53999E-3 6.73209E-3 1.13606E-2 1.10771E-2 2.15146E-3 1.68883E-2 2.89083E-2 1.6111E-2 1.2116E-2 8.58415E-3 1.19954E-2 9.68456E-3 4.761E-3 6.56269E-3 1.69656E-2 9.92431E-3 5.96058E-3 3.52541E-3 1.08588E-2 3.44159E-3 1.09941E-2 1.50283E-2 2.18396E-2 2.03857E-2 1.66473E-2 2.05736E-2 2.78917E-2 2.99765E-2 1.3882E-2 1.3479E-2 5.77639E-3 8.10545E-3 2.52002E-2 8.22095E-3 2.7433E-2 1.66405E-2 1.46946E-2 1.91865E-2 7.62454E-3 1.42941E-2 9.81189E-3 3.65614E-3 1.24004E-2 1.69975E-2 1.5439E-2 2.49267E-2 2.71839E-2 2.26587E-2 1.00867E-2 1.74286E-2 3.06796E-2 1.83527E-2 1.64706E-2 1.37624E-2 5.22616E-3 1.47128E-2 5.59693E-3 7.0398E-3 2.9483E-2 2.35679E-2 1.55976E-2 8.01686E-3 2.18087E-2 2.26582E-2 2.40451E-2 4.96789E-2 3.5989E-2 4.72519E-2 5.81327E-2 4.38749E-2 2.10916E-2 2.47334E-2 2.40877E-2 2.19768E-2 3.40942E-2 2.25593E-2 1.90163E-2 1.9931E-2 2.01722E-2 5.10058E-2 3.3041E-2 6.83903E-2 6.98052E-2 5.60745E-2 8.55892E-2 5.42694E-2 9.39186E-2 2.40158E-1 2.44818E-1 2.14186E-1 2.23915E-1 1.72373E-1 1.36724E-1 9.08741E-2 2.44695E-1 1.27924E-1 7.99682E-2 1.91924E-1 1.25544E-1 6.74782E-2 8.11896E-2 5.63084E-2 2.01509E-1 1.25579E-1 7.73444E-2 1.56521E-1 1.22771E-1 1.36208E-1 1.55314E-1 7.76324E-2 2.87375E-1 1.31146E-1 1.62378E-1 2.04303E-2 5.10209E-2 8.87654E-2 1.20418E-1 1.21218E-1 1.64202E-1 1.38407E-1 1.92883E-1 2.10974E-1 2.74853E-1 3.62938E-1 3.23317E-1 2.75804E-1 1.72623E-1 7.84952E-2 1.8162E-1 1.00174E-1 7.82167E-2 4.58217E-2 6.85762E-2 1.01626E-1 1.42605E-1 2.32645E-1 1.94429E-1 1.54392E-1 1.13492E-1 1.58495E-1 1.14408E-1 1.43327E-1 9.1537E-2 7.96191E-2 6.69742E-2 5.63552E-2 7.93587E-2 4.74089E-2 4.09645E-2 5.38822E-2 8.95411E-2 1.94222E-2 3.85184E-2 6.94948E-2 3.83523E-2 6.85464E-2 4.09526E-2 4.61905E-2 1.05896E-1 1.38221E-1 8.51694E-2 6.17213E-2 4.08365E-2 4.91756E-2 6.07584E-2 1.41451E-1 1.73892E-1 7.36131E-2 5.62002E-2 9.30027E-2 4.12601E-2 1.02453E-1 2.40565E-1 1.41123E-1 1.34845E-1 1.45194E-1 1.50533E-1 2.2826E-1 1.28558E-1 2.21035E-1 1.09261E-1 1.85055E-1 1.48092E-1 -9999 -9999 1.35343E-1 9.63989E-2 3.22514E-1 1.29317E-1 8.96707E-2 1.73751E-1 2.85898E-1 6.23141E-1 3.75432E-1 5.27349E-1 4.01483E-1 3.32729E-1 5.7953E-1 6.45952E-1 4.67651E-1 6.81994E-1 6.20646E-1 4.26465E-1 6.42438E-1 5.48284E-1 4.91407E-1 8.07721E-1 7.03285E-1 6.19952E-1 3.97634E-1 6.41985E-1 3.31769E-1 5.04584E-1 4.7028E-1 4.14757E-1 4.72634E-1 2.39841E-1 8.43656E-2 1.69759E-1 2.80695E-1 5.58233E-1 3.7523E-1 3.21719E-1 4.78729E-1 5.86745E-1 4.78423E-1 6.95549E-1 6.48119E-1 5.50018E-1 6.37925E-1 1.77137E-1 3.3818E-1 3.69041E-1 2.75105E-1 4.67736E-1 3.6302E-1 4.59832E-1 3.55363E-1 3.84108E-1 2.9534E-1 3.53465E-1 6.19199E-1 5.7887E-1 5.10692E-1 5.68595E-1 3.8834E-1 3.57241E-1 3.92369E-1 4.95133E-1 6.0885E-1 5.00819E-1 4.10984E-1 5.27374E-1 5.49468E-1 2.3646E-1 3.38684E-1 4.79415E-1 4.42384E-1 3.64165E-1 6.05103E-1 3.92015E-1 2.82183E-1 3.99529E-1 3.42013E-1 4.52755E-1 5.36004E-1 3.75709E-1 6.32994E-1 4.17868E-1 4.1803E-1 4.31889E-1 6.16877E-1 5.16515E-1 4.65169E-1 2.85274E-1 4.96045E-1 4.45514E-1 4.14616E-1 5.3241E-1 4.37289E-1 3.99552E-1 5.42779E-1 5.67948E-1 4.76819E-1 5.48516E-1 4.86366E-1 3.50943E-1 7.17032E-1 4.16522E-1 4.52696E-1 6.8382E-1 5.08958E-1 4.94501E-1 3.3755E-1 4.3751E-1 4.04475E-1 5.70476E-1 5.14972E-1 5.0464E-1 5.12202E-1 6.25693E-1 3.65926E-1 3.93487E-1 3.97261E-1 3.07768E-1 3.11655E-1 4.73551E-1 4.89535E-1 1.02878E-1 1.36174E-1 1.98836E-1 2.43114E-1 4.01004E-1 2.79703E-1 3.64292E-1 2.69468E-1 4.51564E-1 3.81513E-1 3.90656E-1 3.30352E-1 4.33463E-1 1.97251E-1 1.63522E-1 3.13436E-1 1.00752E-2 9.84422E-3 2.71747E-2 7.46173E-2 8.12724E-2 4.16575E-1 2.32131E-1 1.62988E-1 1.24442E-1 2.96257E-2 4.37785E-2 4.52233E-2 6.99411E-2 1.74956E-1 5.15832E-1 2.42999E-1 5.57496E-1 7.56517E-1 7.06693E-1 6.00489E-1 4.9565E-1 3.57765E-1 4.5725E-1 5.01039E-1 5.18741E-1 3.779E-1 2.02638E-1 1.57535E-1 -9999 2.91535E-1 1.93308E-1 2.90011E-1 2.62853E-1 2.69707E-1 1.96085E-1 1.16013E-1 6.21246E-1 5.59377E-1 1.80509E-1 1.10047E-1 1.53885E-1 8.43781E-2 1.47087E-1 2.52938E-1 2.529E-1 4.64457E-1 4.05032E-1 4.30557E-1 7.74844E-1 6.15063E-1 2.81034E-1 7.2064E-2 1.73084E-1 2.42102E-1 3.60113E-1 2.86963E-1 3.39526E-1 2.12421E-1 2.84178E-1 4.00128E-1 1.93273E-1 8.10984E-2 3.63126E-1 2.96271E-1 7.81165E-1 6.4599E-1 -9999 4.07744E-1 2.83997E-1 5.58755E-1 1.11045E-1 2.93849E-1 3.3217E-1 6.23427E-1 4.93259E-1 5.34966E-1 6.84188E-1 4.43221E-1 4.93643E-1 4.00315E-1 7.06147E-1 7.63103E-1 4.79312E-1 4.45145E-1 6.01089E-1 3.81096E-1 1.75391E-1 1.88271E-1 3.126E-1 4.91694E-1 5.84555E-1 5.93914E-1 4.3414E-1 3.36564E-1 5.16372E-1 4.11101E-1 1.58839E-1 4.53424E-1 3.18544E-1 3.66363E-1 3.79973E-1 5.61633E-1 5.52463E-1 6.59954E-1 6.18407E-1 6.26511E-1 6.25018E-1 4.89502E-1 4.81375E-1 5.84814E-1 3.89266E-1 4.15237E-1 5.07353E-1 5.34269E-1 4.58533E-1 7.3272E-1 3.117E-1 6.60925E-1 5.23219E-1 4.62758E-1 4.59091E-1 6.02747E-1 3.5704E-1 4.49505E-1 7.84607E-1 4.86306E-1 5.08205E-1 1.32669E-1 7.88224E-2 9.23417E-2 1.9138E-1 3.39883E-2 1.68207E-2 3.39621E-3 1.20227E-3 1.62063E-3 4.14565E-4 1.52398E-4 1.96158E-4 7.39122E-4 2.19589E-3 3.19632E-3 2.584E-2 2.09591E-2 2.13832E-2 3.54384E-2 2.91877E-2 5.6893E-2 7.16919E-2 6.84671E-2 7.55191E-2 7.09348E-2 4.09443E-2 1.70972E-2 1.82105E-2 2.68111E-2 4.8458E-2 1.59041E-2 1.4311E-2 3.01054E-2 2.84191E-2 4.76584E-2 2.33733E-2 2.53349E-2 1.56145E-1 4.31536E-2 4.82958E-2 9.582E-2 5.27584E-2 5.61828E-2 7.18814E-2 7.97333E-2 6.99958E-2 7.23199E-2 1.32395E-1 9.15883E-2 6.03396E-2 4.23312E-2 3.59239E-2 4.25363E-2 3.3239E-2 3.64512E-2 1.07564E-1 6.47347E-2 3.81137E-2 4.57623E-2 2.94855E-2 2.46058E-2 3.2982E-2 3.97103E-2 4.24738E-2 2.75611E-2 1.47766E-2 3.47658E-2 3.15593E-2 3.86285E-2 9.54054E-3 1.06347E-2 1.13071E-2 6.4656E-3 7.38993E-3 5.37903E-3 2.11637E-2 6.30804E-3 3.389E-2 9.56368E-3 7.2505E-3 5.91303E-3 4.89978E-3 5.25542E-3 5.96892E-3 4.82884E-3 7.67014E-3 4.69934E-3 4.64297E-3 4.18026E-3 4.26511E-3 3.75614E-3 3.93425E-3 3.20883E-3 4.20123E-3 1.03758E-2 5.43695E-3 4.74414E-3 7.27028E-3 5.51451E-3 8.48707E-3 8.38554E-3 2.33923E-2 1.73024E-2 2.65148E-2 1.09069E-2 1.39212E-2 8.68113E-3 1.33713E-2 5.62921E-3 3.86284E-3 3.31691E-3 5.38097E-3 4.67798E-3 4.09381E-3 9.16731E-3 1.12483E-2 7.36743E-3 6.02846E-3 1.09463E-2 9.25393E-3 4.76446E-3 4.88636E-3 3.5369E-3 2.65697E-3 2.56318E-3 2.93492E-3 2.03009E-3 3.10639E-3 2.97787E-3 2.41116E-3 1.30131E-3 1.50379E-3 1.51451E-3 2.36566E-3 2.0363E-3 1.78665E-3 2.48287E-3 2.29678E-3 2.09973E-3 1.02267E-3 2.60902E-3 3.34473E-3 3.4715E-3 1.90436E-3 2.89966E-3 1.95094E-3 4.75842E-3 2.8221E-3 3.02958E-3 2.24343E-3 4.74453E-3 4.80686E-3 1.80148E-3 2.4169E-3 1.33462E-3 1.34449E-3 3.84535E-4 5.79649E-4 3.70265E-4 6.55036E-4 9.45143E-4 7.09263E-4 4.50426E-4 8.91374E-4 1.19007E-3 1.19558E-3 1.53121E-3 8.96151E-5 2.07416E-4 2.39646E-4 3.31939E-4 1.32374E-3 3.79468E-4 1.99621E-4 1.49566E-4 2.58555E-4 2.36805E-4 6.80983E-4 9.37474E-3 5.14051E-3 7.22648E-3 5.92001E-3 6.37949E-3 1.91159E-2 1.00461E-2 6.9257E-3 7.63546E-3 7.02129E-3 7.46009E-3 4.02675E-3 5.16365E-3 5.18929E-3 2.87956E-3 2.20232E-3 1.75097E-3 2.32837E-3 1.1127E-3 5.09404E-4 2.0646E-4 2.07743E-3 3.65121E-4 3.04059E-4 6.55389E-4 9.80096E-4 4.11986E-4 1.43661E-4 3.90648E-4 5.18684E-4 4.64953E-4 4.47122E-4 4.18816E-4 6.65405E-5 7.1449E-5 7.75831E-4 6.05958E-4 2.719E-4 2.11409E-4 2.16839E-4 5.29984E-5 8.67546E-5 9.34432E-5 2.41672E-4 2.7613E-4 4.91283E-4 4.09673E-4 7.76942E-4 3.62955E-4 1.18767E-4 4.78782E-4 3.35875E-4 3.84002E-4 3.97925E-4 1.47468E-4 3.65541E-4 3.75809E-4 3.40804E-4 1.41217E-4 6.47736E-5 4.17107E-5 1.0003E-4 5.20964E-5 5.8003E-5 5.29534E-5 5.8408E-5 3.50845E-5 1.3378E-4 2.07468E-4 1.78044E-4 5.28713E-5 3.03663E-5 4.43772E-5 1.37991E-5 2.49078E-5 7.05899E-5 4.92353E-5 2.36843E-4 2.53197E-4 2.56758E-4 1.78518E-4 1.93987E-4 2.58923E-4 2.45169E-4 3.14531E-4 1.69098E-4 1.61285E-4 9.23273E-5 2.17864E-5 2.17203E-4 6.16871E-5 4.26515E-5 9.21604E-5 7.56589E-5 9.37459E-5 1.08917E-4 5.91179E-4 1.79727E-4 1.79298E-4 1.43605E-4 1.67189E-4 1.66657E-4 1.50194E-4 1.77553E-4 1.46686E-4 1.51101E-4 1.94676E-4 1.51215E-4 1.56136E-4 1.64669E-4 1.67054E-4 1.68503E-4 4.88705E-4 9.56591E-5 9.90478E-5 2.67372E-4 2.83163E-4 3.13329E-4 3.50766E-4 5.39337E-4 3.25766E-4 8.88052E-4 2.15817E-4 2.09487E-3 2.37635E-3 4.59795E-4 5.20757E-4 9.74409E-4 1.06673E-3 1.25866E-3 4.16554E-3 3.17605E-3 3.63034E-3 3.01726E-3 3.66172E-3 1.11094E-3 9.87124E-4 9.83052E-4 1.00652E-3 1.11029E-3 1.3186E-3 2.14527E-3 2.31892E-3 7.27273E-3 5.15811E-3 9.93101E-3 9.02919E-3 4.86811E-3 3.65105E-3 1.54888E-3 1.21671E-3 1.04555E-2 2.35301E-3 6.98394E-3 8.79243E-4 1.17233E-3 3.36974E-3 6.83592E-3 5.36884E-3 4.17277E-3 4.1188E-3 3.66832E-3 3.06576E-3 2.829E-3 3.27047E-3 3.97498E-3 2.49583E-3 5.73116E-3 1.75278E-3 2.33587E-3 1.59479E-3 3.92597E-3 1.65896E-3 6.03381E-4 6.47181E-4 2.62195E-3 1.12024E-3 5.04675E-3 1.32295E-3 9.07531E-4 1.16152E-3 9.49408E-4 6.72504E-4 6.44924E-4 4.39812E-4 3.76384E-4 4.89931E-4 3.49485E-4 3.96999E-4 3.69634E-4 1.2044E-3 1.22209E-3 1.26839E-3 1.33676E-3 1.38562E-3 1.41898E-3 1.56068E-3 1.36581E-3 1.28837E-3 1.19074E-3 9.74018E-4 7.36706E-4 6.42525E-4 7.93665E-4 7.28082E-4 9.09691E-4 8.47699E-4 4.17117E-4 4.66191E-4 4.98977E-4 4.96993E-4 4.54891E-4 3.32748E-4 3.84364E-4 3.08306E-4 3.72612E-4 3.72355E-4 4.03105E-4 4.17031E-4 2.97426E-4 3.41633E-4 3.85464E-4 4.50307E-4 3.29455E-4 3.23263E-4 2.34724E-4 2.08473E-4 1.66987E-4 1.60356E-4 1.27644E-4 2.23905E-4 1.72457E-4 2.2021E-4 3.10643E-4 2.77335E-4 2.80856E-4 2.55361E-4 1.88704E-4 2.3106E-4 1.97703E-4 2.21231E-4 2.10908E-4 1.94333E-4 2.11487E-4 2.12143E-4 2.0784E-4 4.14749E-4 2.44067E-4 2.12255E-4 2.77524E-4 3.15262E-4 4.39056E-4 5.41748E-4 1.69299E-4 1.5848E-4 1.68676E-4 1.67393E-4 8.02462E-5 8.8674E-5 1.08296E-4 1.27282E-4 1.40051E-4 1.38554E-4 9.68463E-5 5.41398E-5 1.2273E-4 5.90967E-5 7.04598E-6 1.56171E-5 -9999 -9999 -9999 -9999 -9999 -9999 -9999 -9999 -9999 -9999 -9999 -9999 -9999 -9999 -9999 -9999 -9999 -9999 -9999 -9999 -9999 -9999 -9999 -9999 -9999 -9999 -9999 -9999 -9999 -9999 -9999 -9999 -9999
3.00422E-4 5.18363E-4 2.18366E-4 2.98975E-4 2.23176E-4 1.51968E-4 2.02253E-4 2.70111E-4 2.43845E-4 2.28878E-4 2.08576E-4 2.26052E-4 3.03004E-4 3.55533E-4 3.06192E-4 2.21392E-4 2.52888E-4 3.21597E-4 2.63908E-4 2.77779E-4 4.21382E-4 4.62268E-4 2.55054E-4 2.31112E-4 2.30892E-4 3.48271E-4 3.249E-4 5.5824E-4 4.55699E-4 3.93656E-4 4.21809E-4 5.70583E-4 4.26352E-4 5.7988E-4 1.25038E-3 1.00104E-3 7.31162E-4 8.18874E-4 5.08757E-4 2.47743E-4 2.40366E-4 4.67473E-4 8.46455E-4 7.75292E-4 6.07034E-4 7.86365E-4 7.36615E-4 7.86342E-4 7.20163E-4 7.51222E-4 7.71797E-4 7.80731E-4 6.50177E-4 9.392E-4 8.95582E-4 7.72722E-4 1.21961E-3 9.30092E-4 9.31862E-4 1.38682E-3 1.50253E-3 1.41841E-3 9.07152E-4 6.92812E-4 9.03235E-4 1.557E-3 1.0038E-3 7.91504E-4 7.67847E-4 8.88882E-4 8.49163E-4 6.18844E-4 7.04646E-4 4.69465E-4 5.37376E-4 1.02448E-3 5.454E-4 1.18005E-3 5.49894E-4 7.09777E-4 1.13234E-3 1.16787E-3 8.45835E-4 5.99959E-4 6.08633E-4 8.48019E-4 1.06769E-3 1.57387E-3 1.24807E-3 1.70818E-3 5.6456E-4 6.3279E-4 1.02933E-3 8.20262E-4 1.06014E-3 7.96558E-4 1.29672E-3 1.56122E-3 1.40375E-3 1.41027E-3 1.37859E-3 1.73263E-3 9.62113E-4 1.60501E-3 1.63004E-3 2.62504E-3 3.12536E-3 1.74653E-3 3.0488E-3 2.85551E-3 3.01684E-3 3.95891E-3 5.25702E-3 4.64794E-3 4.95469E-3 5.94278E-3 7.47627E-3 3.37659E-3 6.60364E-3 6.32274E-3 6.91133E-3 6.34153E-3 6.30272E-3 6.1909E-3 4.14235E-3 5.5352E-3 8.74144E-3 6.64153E-3 7.77916E-3 5.52896E-3 6.23314E-3 7.28424E-3 1.00343E-2 1.02264E-2 5.28655E-3 8.3987E-4 7.13728E-4 1.04011E-3 2.91745E-4 2.97432E-4 2.41141E-4 3.01724E-4 6.90153E-4 9.40155E-4 3.62614E-3 1.02482E-3 1.11472E-3 2.0528E-3 7.56313E-3 1.50335E-3 1.3642E-3 7.8095E-4 8.27465E-4 4.65694E-4 7.39176E-4 8.46317E-4 6.94643E-4 8.03864E-4 6.61544E-4 1.25848E-3 1.70151E-3 9.67921E-4 1.31953E-3 1.40124E-3 1.081E-3 1.0612E-3 1.26543E-3 8.78584E-4 1.05897E-3 1.0075E-3 7.92905E-4 1.35342E-3 8.09987E-4 6.77623E-4 8.6151E-4 4.3403E-4 8.75271E-4 6.5053E-4 1.03257E-3 4.75361E-4 4.94693E-4 7.41204E-4 3.53883E-4 4.78528E-4 1.83355E-3 1.80941E-3 3.31962E-3 9.70087E-3 7.76562E-3 7.90747E-3 4.93913E-3 3.81159E-3 7.76938E-3 3.81173E-3 5.86408E-3 6.25049E-3 7.44342E-3 3.53674E-3 8.34921E-4 2.72392E-4 5.52815E-4 1.57997E-3 5.41477E-2 2.92276E-3 1.72306E-3 9.00414E-4 7.54427E-4 1.08773E-3 3.89005E-4 4.15371E-4 7.37527E-4 1.54191E-3 1.65502E-3 6.00646E-4 4.9275E-4 1.53695E-2 1.71756E-3 6.47524E-4 6.28234E-4 4.93262E-4 6.04498E-4 4.21525E-4 5.63096E-4 4.84728E-4 4.69456E-4 7.1142E-4 5.54976E-4 2.14938E-3 1.90743E-3 2.66613E-3 8.24233E-3 5.37144E-3 5.79727E-3 2.4485E-3 8.42279E-4 8.92672E-4 1.0664E-3 -9999 4.28045E-4 1.99978E-3 1.26695E-3 1.18602E-3 1.50833E-3 2.81874E-4 2.94918E-4 8.61222E-4 1.43847E-3 1.27822E-3 2.27586E-3 2.44323E-3 2.47548E-3 4.15447E-3 4.48846E-3 1.06319E-2 1.12843E-2 4.40105E-3 3.45908E-3 7.22671E-3 6.62143E-3 7.90161E-3 8.6893E-3 1.47236E-2 1.76138E-2 3.25908E-2 2.69219E-2 7.57033E-3 1.56495E-3 4.59425E-3 5.30903E-3 1.7345E-3 6.50222E-3 1.79486E-2 4.07038E-2 6.98429E-3 1.77265E-2 1.25574E-2 7.71229E-3 1.53535E-2 1.28622E-2 6.62985E-3 5.1039E-2 6.57462E-2 2.16218E-2 2.62461E-2 7.6759E-3 2.52056E-2 1.30537E-2 5.62786E-3 9.6262E-3 1.52777E-2 2.13714E-2 5.16412E-3 6.56991E-3 4.24075E-3 5.52947E-3 9.26023E-3 7.21017E-3 1.69784E-2 1.01256E-2 2.49932E-2 7.28342E-3 6.67746E-3 1.67671E-2 2.10758E-2 7.0626E-3 9.39694E-3 1.20134E-2 5.1645E-3 7.72463E-3 1.90445E-2 1.96036E-2 1.79133E-2 1.30712E-2 1.69686E-2 9.48851E-3 8.86633E-3 2.12705E-2 1.66237E-2 2.93351E-2 2.7826E-2 1.72517E-2 1.5708E-2 2.59232E-2 3.53284E-2 1.38187E-2 1.69584E-2 2.47455E-2 5.90862E-3 3.47614E-3 5.72233E-3 1.60801E-2 8.38009E-3 1.37246E-2 2.84599E-3 1.29649E-2 3.05224E-2 2.11381E-2 3.40841E-2 2.77614E-2 4.20286E-2 4.5186E-2 4.69171E-2 5.27766E-2 4.00441E-2 4.87296E-2 1.82945E-2 3.35431E-2 2.81448E-2 1.68999E-2 2.16428E-2 1.81354E-2 1.39276E-2 2.13043E-2 3.20394E-2 2.47084E-2 1.67027E-2 5.13775E-2 6.63723E-2 5.84835E-2 3.24964E-2 1.78703E-2 8.38128E-2 1.35592E-1 1.12776E-1 6.86954E-2 1.87356E-1 1.13417E-1 9.88874E-2 8.47683E-2 1.15837E-1 6.2342E-2 1.08783E-1 1.9094E-1 2.0091E-1 1.38608E-1 7.14782E-2 1.1512E-1 1.35822E-1 2.32356E-1 2.1457E-1 1.25911E-1 1.0016E-1 1.23872E-1 6.87242E-2 2.92642E-2 6.70869E-2 8.63184E-2 5.76759E-2 1.44861E-1 6.30216E-2 2.70919E-2 1.725E-1 1.32636E-1 1.24549E-1 1.51255E-1 1.37224E-1 1.04068E-1 2.01921E-1 2.51361E-1 2.14628E-1 1.35567E-1 1.96393E-1 8.01241E-2 4.11555E-2 5.52936E-2 4.65844E-2 2.79323E-2 8.27156E-2 1.16262E-1 2.95314E-1 2.71333E-1 2.72934E-1 2.05064E-1 3.43893E-1 2.00569E-1 2.21898E-1 1.59604E-1 1.06502E-1 1.19275E-1 7.75514E-2 4.99737E-2 3.5588E-2 2.12068E-2 5.82355E-2 7.37021E-2 7.9386E-2 9.35525E-2 2.62073E-2 8.50204E-2 8.57455E-2 1.35972E-1 3.15881E-2 1.35516E-2 1.89929E-2 6.46148E-2 5.30503E-2 2.62792E-2 3.9779E-2 2.55803E-2 2.27578E-2 9.1396E-2 7.03991E-2 1.31533E-1 1.03619E-1 9.85686E-2 1.63827E-1 9.84638E-2 1.11646E-1 1.57206E-1 1.24958E-1 2.50451E-1 2.9557E-1 2.11049E-1 2.93906E-1 2.29461E-1 2.70832E-1 2.50361E-1 2.52042E-1 2.04514E-2 4.04316E-2 4.997E-1 3.16003E-1 4.60292E-1 3.64198E-1 3.80724E-1 3.79079E-1 4.76199E-1 6.08794E-1 2.30056E-1 5.03161E-1 4.27229E-1 7.16627E-1 5.01317E-1 7.72687E-1 5.45893E-1 6.08615E-1 7.78013E-1 5.75182E-1 6.915E-1 7.02998E-1 4.30017E-1 3.83681E-1 8.96832E-1 6.46976E-1 7.2428E-1 7.74831E-1 6.43554E-1 4.48799E-1 6.03222E-1 5.23423E-1 6.01604E-1 2.53635E-1 8.50787E-2 3.64726E-1 3.76807E-1 1.63894E-1 4.71537E-1 6.654E-1 5.40365E-1 3.83252E-1 2.58254E-1 1.3269E-1 2.00824E-1 6.21997E-1 3.16761E-1 3.32393E-1 3.88032E-1 5.6976E-1 4.63358E-1 2.92484E-1 3.76569E-1 2.86339E-1 4.63796E-1 2.72706E-1 3.04922E-1 3.43858E-1 5.57233E-1 6.64325E-1 5.69237E-1 5.50868E-1 4.6467E-1 7.47463E-1 4.0009E-1 3.84287E-1 6.26519E-1 4.57175E-1 5.80604E-1 5.39528E-1 5.63556E-1 4.85124E-1 4.88153E-1 5.18792E-1 7.05271E-1 3.84888E-1 4.19986E-1 4.01033E-1 4.39676E-1 5.36687E-1 5.37953E-1 5.12946E-1 4.09283E-1 4.21701E-1 5.06612E-1 5.98015E-1 4.95846E-1 3.55788E-1 3.44863E-1 5.30552E-1 3.70729E-1 4.06115E-1 3.40849E-1 3.93564E-1 4.71609E-1 6.38725E-1 4.75659E-1 6.21495E-1 4.06694E-1 3.38432E-1 4.75393E-1 4.63347E-1 3.23738E-1 4.29023E-1 5.2058E-1 5.77465E-1 3.79588E-1 6.1843E-1 6.76966E-1 6.07462E-1 2.34581E-1 4.82724E-1 5.65009E-1 4.84685E-1 5.49675E-1 8.53486E-1 4.50698E-1 7.48362E-1 6.01913E-1 5.534E-1 6.49217E-1 4.34364E-1 3.94694E-1 2.36737E-1 1.62426E-1 2.13078E-1 7.56055E-1 5.97149E-1 6.42338E-1 7.56597E-1 4.95482E-1 5.31364E-1 2.24807E-1 1.03212E-1 2.72167E-1 1.68632E-1 2.12997E-1 1.4892E-1 1.37569E-1 1.31474E-1 1.41674E-1 1.47352E-2 1.5661E-2 6.14083E-2 8.48524E-2 1.42278E-1 1.31714E-1 4.24924E-1 4.43356E-1 3.01839E-1 4.88132E-1 6.00487E-1 2.0839E-1 1.52804E-1 3.04271E-1 3.66964E-1 4.35127E-1 5.30747E-1 5.66406E-1 7.55126E-1 5.76109E-1 2.90224E-1 3.27538E-1 2.20839E-1 3.11244E-1 1.91783E-1 1.36171E-1 1.41128E-1 2.11403E-1 2.49315E-1 1.64694E-1 3.19042E-1 1.51712E-1 2.10654E-1 2.50432E-1 2.62734E-1 3.85299E-1 7.98393E-1 3.61542E-1 1.95297E-1 2.76206E-1 5.76502E-1 8.07908E-1 4.21818E-1 3.98749E-1 1.91487E-1 1.98172E-1 1.7336E-1 3.93211E-1 1.08843E-1 9.73611E-2 1.02257E-1 3.59832E-1 3.74328E-1 5.15223E-1 4.59312E-1 3.47661E-1 1.85948E-1 2.31181E-1 2.49651E-1 4.38228E-1 1.67821E-1 5.79214E-2 5.0759E-1 4.11072E-1 4.49451E-1 3.70187E-1 3.36609E-1 3.34149E-1 2.61577E-1 5.96548E-1 2.11123E-1 3.19692E-1 5.92113E-1 2.81257E-1 6.38666E-1 2.65071E-1 6.96264E-1 5.5862E-1 2.10932E-1 2.5762E-1 6.10178E-1 4.07993E-1 4.18327E-1 7.38783E-1 4.9079E-1 5.10693E-1 2.30317E-1 1.24916E-1 4.68588E-1 5.32645E-1 3.5798E-1 5.67922E-1 4.7888E-1 3.86787E-1 5.40636E-1 1.82325E-1 2.43434E-1 5.0692E-1 5.85936E-1 4.86084E-1 3.76566E-1 3.75485E-1 4.18254E-1 3.75059E-1 4.75426E-1 6.14565E-1 5.34584E-1 6.42817E-1 5.80196E-1 7.18503E-1 4.9362E-1 4.206E-1 4.95465E-1 1.92111E-1 3.84393E-1 5.36665E-1 4.35737E-1 4.51244E-1 5.75588E-1 5.5741E-1 5.70615E-1 4.5742E-1 6.63602E-1 5.83687E-1 7.17149E-1 6.13845E-1 6.15432E-1 7.41027E-2 1.00608E-1 5.68372E-2 4.12609E-2 1.717E-2 4.20973E-3 2.18682E-3 1.07731E-3 1.21457E-3 9.09822E-4 4.87774E-4 4.97503E-4 -9999 1.8656E-3 4.75352E-3 8.22046E-3 1.51798E-2 1.63433E-2 2.84854E-2 6.76514E-2 5.71399E-2 1.07404E-1 8.64368E-2 4.27093E-2 7.87361E-2 9.54984E-2 7.35691E-2 6.5144E-2 2.28729E-2 1.26254E-2 2.26016E-2 1.43792E-2 1.9495E-2 2.62724E-2 3.04913E-2 5.47342E-2 3.70596E-2 7.8774E-2 6.04416E-2 2.50253E-2 3.51205E-2 4.38021E-2 7.1269E-2 1.24318E-1 7.76886E-2 6.31435E-2 2.73226E-2 6.451E-2 4.87943E-2 6.61489E-2 8.92597E-2 7.0249E-2 5.15175E-2 6.02459E-2 5.29263E-2 5.03719E-2 5.23391E-2 3.82879E-2 5.96153E-2 5.48442E-2 3.51895E-2 5.10493E-2 3.46363E-2 5.18509E-2 4.32312E-2 2.67812E-2 3.22087E-2 3.41626E-2 4.28607E-2 3.16156E-2 1.69628E-2 1.92178E-2 7.77686E-3 1.00002E-2 4.38997E-3 4.38311E-3 7.13829E-3 9.35162E-3 6.18059E-3 5.23766E-3 6.48925E-3 4.56812E-3 5.10065E-3 4.64246E-3 5.84676E-3 7.48414E-3 4.57475E-3 4.15286E-3 4.39881E-3 6.22218E-3 7.17073E-3 4.59429E-3 4.6663E-3 6.54309E-3 1.13432E-2 7.46725E-3 9.19792E-3 1.44213E-2 8.17862E-3 9.75905E-3 9.00165E-3 1.98321E-2 1.73973E-2 1.2765E-2 1.51906E-2 1.1312E-2 1.04642E-2 9.89935E-3 1.12128E-2 6.60273E-3 1.04128E-2 4.96856E-3 4.34003E-3 5.71757E-3 7.19213E-3 7.4524E-3 9.24129E-3 1.00175E-2 1.11785E-2 8.46365E-3 7.05846E-3 4.92617E-3 3.07614E-3 2.57475E-3 3.01729E-3 4.17427E-3 2.16436E-3 2.34727E-3 1.94122E-3 1.80538E-3 1.71585E-3 8.63227E-4 1.96998E-3 1.25813E-3 3.41396E-3 2.16623E-3 3.13741E-3 3.04007E-3 2.94536E-3 1.19641E-3 3.39567E-3 1.63329E-2 3.08812E-3 3.24219E-3 2.22722E-3 1.83869E-3 3.30166E-3 5.95713E-3 3.64946E-3 4.31118E-3 2.94908E-3 5.7635E-3 1.15548E-3 2.18157E-3 1.3033E-3 7.54207E-4 3.81528E-4 5.92943E-4 1.6495E-4 1.24779E-3 4.28133E-4 6.2888E-4 1.13075E-3 4.1635E-4 4.01097E-4 1.07271E-3 9.6409E-5 1.63055E-4 3.81072E-4 3.38271E-4 3.57736E-4 2.92444E-4 3.67373E-4 4.93477E-4 2.70048E-4 1.06291E-4 3.67355E-4 1.34589E-3 6.00897E-3 1.02518E-2 5.77423E-3 1.16594E-2 9.95429E-3 9.14013E-3 1.08644E-2 7.91011E-3 4.62947E-3 5.03331E-3 4.83999E-3 3.33618E-3 7.90441E-3 7.24261E-3 3.34657E-3 2.5019E-3 2.05207E-3 1.9366E-3 2.07816E-3 3.09371E-4 1.06419E-3 1.13737E-3 1.00632E-3 2.19261E-4 3.59944E-4 1.50109E-3 2.80853E-4 9.5535E-4 1.37713E-3 5.81801E-4 3.72733E-4 1.01777E-4 2.44578E-4 2.56101E-4 6.69838E-5 1.95645E-4 2.61776E-4 4.01073E-4 7.35592E-4 3.47113E-4 2.15536E-4 4.71679E-5 5.54843E-5 1.14949E-4 3.89544E-4 4.58925E-4 3.39549E-4 4.48902E-4 3.14548E-4 1.44832E-4 1.54459E-4 2.47422E-4 9.2958E-5 3.18587E-4 3.03199E-4 3.40556E-4 3.70479E-4 4.18328E-4 9.17781E-5 2.50879E-4 2.88749E-4 1.87694E-4 1.304E-4 7.45949E-5 1.10048E-4 1.87193E-4 2.59006E-4 1.58912E-4 1.39506E-4 1.43328E-4 1.66993E-4 5.15122E-4 3.13902E-4 2.55652E-4 5.78492E-5 2.115E-5 1.69231E-5 1.83342E-5 1.80116E-5 9.30864E-5 7.36413E-5 2.80305E-4 1.50355E-4 1.56795E-4 2.79338E-4 1.20456E-4 1.1697E-4 2.39291E-4 2.5379E-4 1.8753E-4 5.55442E-5 3.45397E-5 4.65774E-5 7.90159E-5 7.92763E-5 7.46125E-5 9.3442E-5 1.04184E-4 1.21311E-4 1.27113E-4 1.57032E-4 5.67535E-4 5.73547E-4 5.23344E-4 6.23709E-4 2.15965E-4 6.7238E-4 1.45734E-4 1.62256E-4 2.5796E-4 1.81193E-4 1.40817E-4 1.05738E-4 1.33766E-4 2.72002E-4 2.23293E-4 2.56645E-4 6.52972E-4 4.72649E-4 8.55078E-4 7.54202E-4 7.32288E-4 1.83157E-4 2.12688E-4 2.95552E-4 5.22044E-4 2.38248E-3 4.54133E-3 3.90863E-3 3.91456E-3 2.92515E-3 2.63844E-3 4.77809E-3 4.92878E-3 4.83689E-3 3.72449E-3 1.09982E-3 1.21991E-3 1.11922E-3 1.02467E-3 1.55495E-3 1.73103E-3 2.00011E-3 9.57747E-3 6.80983E-3 6.75585E-3 9.19692E-3 6.6083E-3 4.24566E-3 4.68111E-3 4.98525E-3 1.73161E-3 1.88023E-3 1.09189E-3 1.89313E-3 4.59444E-3 4.10237E-3 6.43957E-3 3.84689E-3 4.34657E-3 3.91863E-3 2.84632E-3 2.34248E-3 2.00925E-3 1.07738E-3 7.33081E-4 2.89323E-3 3.64247E-3 6.18146E-4 1.53219E-3 1.19168E-3 9.92906E-4 3.99214E-3 1.7826E-3 4.67505E-4 2.42308E-3 1.0598E-3 1.78849E-3 1.5654E-3 8.89173E-4 2.48829E-3 1.71059E-3 4.32629E-4 3.4515E-4 1.93311E-3 1.60246E-3 1.74319E-3 1.80502E-3 1.91676E-3 1.45772E-3 1.25633E-3 1.10395E-3 2.0686E-3 1.98071E-3 1.48492E-3 1.74947E-3 1.16135E-3 1.09234E-3 1.23599E-3 1.00493E-3 7.16274E-4 7.42793E-4 5.15378E-4 6.05609E-4 7.53954E-4 8.644E-4 1.12409E-3 9.69417E-4 7.80865E-4 8.00385E-4 6.75227E-4 4.78929E-4 4.19746E-4 4.2494E-4 6.61677E-4 8.1192E-4 6.37577E-4 4.56695E-4 5.72904E-4 6.26426E-4 4.9204E-4 2.78282E-4 2.15497E-4 2.54172E-4 3.32586E-4 3.20043E-4 5.20954E-4 2.31171E-4 1.79347E-4 2.59959E-4 2.69868E-4 2.88404E-4 2.32198E-4 1.95287E-4 1.63027E-4 1.69912E-4 2.51219E-4 2.46447E-4 2.57629E-4 2.53804E-4 2.15092E-4 2.34386E-4 2.28387E-4 1.93913E-4 1.66981E-4 2.46441E-4 2.27474E-4 2.57363E-4 4.00077E-4 4.83384E-4 4.64589E-4 3.80558E-4 2.8272E-4 2.32495E-4 2.5303E-4 1.76594E-4 1.45691E-4 1.46108E-4 1.15832E-4 1.221E-4 1.1103E-4 1.44265E-4 9.2002E-5 1.0881E-4 1.04822E-4 7.13992E-5 8.74331E-5 7.17123E-5 9.23248E-6 1.1154E-6 -9999 -9999 -9999 -9999 -9999 -9999 -9999 -9999 -9999 -9999 -9999 -9999 -9999 -9999 -9999 -9999 -9999 -9999 -9999 -9999 -9999 -9999 -9999 -9999 -9999 -9999 -9999 -9999 -9999 -9999 -9999 -9999
3.06679E-4 2.44169E-4 3.42469E-4 3.48822E-4 3.44628E-4 1.38822E-4 1.11054E-4 2.79759E-4 2.10273E-4 2.32551E-4 2.02103E-4 1.80168E-4 1.48165E-4 2.254E-4 2.22753E-4 2.28956E-4 5.165E-4 3.33583E-4 3.0405E-4 2.91104E-4 3.0181E-4 2.47124E-4 2.88632E-4 3.01497E-4 2.94894E-4 2.58148E-4 4.60889E-4 3.16759E-4 4.12096E-4 5.92358E-4 3.59945E-4 4.17439E-4 4.88691E-4 8.19912E-4 9.95181E-4 8.7542E-4 4.33024E-4 3.26126E-4 5.70745E-4 3.1065E-4 8.1645E-5 5.28126E-4 8.7042E-4 7.59197E-4 9.46507E-4 9.77483E-4 6.59379E-4 6.51524E-4 8.27384E-4 9.32252E-4 5.89547E-4 6.13844E-4 8.71986E-4 9.21324E-4 7.10912E-4 9.17623E-4 8.16428E-4 1.52763E-3 1.32074E-3 1.72852E-3 1.86032E-3 1.58002E-3 1.03382E-3 1.18407E-3 8.94491E-4 1.09998E-3 1.72982E-3 1.46539E-3 1.13093E-3 1.00624E-3 1.12749E-3 6.87122E-4 7.48916E-4 4.06131E-4 6.02154E-4 8.23789E-4 6.71726E-4 7.35518E-4 8.85296E-4 1.09598E-3 1.11629E-3 1.38596E-3 1.05528E-3 1.13832E-3 1.49795E-3 7.04988E-4 8.69896E-4 1.81757E-3 1.62261E-3 6.67114E-4 7.84975E-4 6.61595E-4 7.33418E-4 9.46193E-4 1.29732E-3 9.55272E-4 1.63077E-3 1.63011E-3 1.22134E-3 1.51895E-3 7.44156E-4 7.60898E-4 8.21164E-4 1.60071E-3 1.85169E-3 2.19864E-3 2.93977E-3 2.55742E-3 3.01495E-3 2.89437E-3 3.22875E-3 2.35039E-3 4.14271E-3 5.89312E-3 3.26246E-3 5.71709E-3 4.40421E-3 3.60865E-3 6.2133E-3 7.79761E-3 5.20473E-3 5.17112E-3 4.04509E-3 6.4951E-3 4.18692E-3 4.84328E-3 6.90452E-3 8.32386E-3 4.88921E-3 4.89243E-3 5.29563E-3 6.16082E-3 1.10675E-2 6.95895E-3 8.44875E-4 7.09177E-4 7.5254E-4 8.92187E-4 3.42915E-4 2.53825E-4 4.58294E-4 1.02026E-3 5.20957E-4 1.03129E-3 1.58358E-3 8.05118E-4 6.32133E-4 2.18343E-3 5.61297E-3 8.50688E-4 9.69708E-4 7.93718E-4 4.82096E-4 6.08467E-4 8.38903E-4 9.46386E-4 9.37919E-4 7.4647E-4 9.33084E-4 9.67826E-4 6.22824E-4 7.9918E-4 1.51474E-3 9.46055E-4 1.16237E-3 9.22225E-4 7.41037E-4 1.28535E-3 1.2625E-3 1.03032E-3 1.26978E-3 1.45553E-3 1.37284E-3 5.29119E-4 1.94534E-3 5.5139E-4 3.11446E-4 5.23559E-4 6.67543E-4 6.59021E-4 4.06636E-4 5.85094E-4 8.20756E-4 9.05492E-4 6.35896E-4 5.44232E-4 2.61851E-3 6.74032E-3 5.63778E-3 3.95863E-3 4.65763E-3 3.09611E-3 3.15263E-3 4.11777E-3 4.53163E-3 7.60837E-3 4.22965E-3 3.10316E-3 4.34148E-4 6.00285E-4 1.10906E-3 3.9256E-4 1.00853E-3 2.62607E-3 9.49742E-4 1.02167E-3 1.44112E-3 1.59553E-3 1.1522E-3 4.15966E-4 1.23815E-3 6.463E-4 5.72041E-4 8.32731E-4 6.96349E-4 1.33309E-3 5.21551E-4 7.52931E-4 7.8717E-4 4.18007E-4 5.18739E-4 5.41472E-4 7.06639E-4 4.86359E-4 3.69926E-4 4.59423E-4 3.78445E-4 7.40157E-4 8.46996E-4 3.22806E-4 6.05574E-3 4.06588E-4 4.87895E-3 2.01347E-3 1.13423E-3 7.60359E-4 2.95908E-4 -9999 2.59138E-4 1.04527E-3 5.97898E-4 5.02902E-3 2.93245E-3 2.4544E-3 6.29449E-4 1.80339E-3 2.07413E-3 2.00262E-3 2.27611E-3 4.66381E-3 4.21865E-3 5.14772E-3 5.20001E-3 7.06203E-3 1.55603E-2 7.75261E-3 5.57595E-3 1.76584E-2 3.56911E-3 6.12034E-3 1.218E-2 1.49088E-2 4.39613E-2 1.70245E-2 1.783E-2 6.78392E-3 2.14309E-2 3.45545E-2 1.17082E-2 6.67406E-3 8.70118E-3 1.71343E-2 3.01091E-2 1.25304E-2 5.47313E-3 2.29867E-2 1.73129E-2 2.61408E-3 9.89104E-3 6.4331E-3 3.10007E-2 2.114E-2 4.9812E-2 2.1152E-2 1.62871E-2 1.22332E-2 1.63299E-2 1.06157E-2 7.9669E-3 1.11235E-2 2.97924E-2 4.946E-3 7.47498E-3 4.59207E-3 6.49971E-3 2.11419E-2 1.88531E-2 4.94941E-3 1.54755E-2 1.04588E-2 3.04952E-2 1.24822E-2 6.58519E-3 4.0153E-2 5.78968E-3 1.60234E-2 1.33722E-2 7.21049E-3 6.13828E-3 1.36177E-2 2.01839E-2 1.91804E-2 2.09634E-2 8.98271E-3 1.65245E-2 1.28024E-2 1.92419E-2 1.39124E-2 1.64518E-2 1.46864E-2 9.20235E-3 5.43992E-3 1.78626E-2 6.51574E-3 4.7477E-2 2.65919E-2 2.86236E-2 4.16128E-3 4.41845E-3 1.90214E-2 3.55579E-2 2.49908E-2 1.16534E-2 2.25107E-2 1.90939E-2 2.301E-2 3.22958E-2 2.4797E-2 4.45332E-2 4.42657E-2 4.81399E-2 3.8966E-2 2.57686E-2 2.69848E-2 4.63048E-2 1.98464E-2 3.42786E-2 5.3634E-2 6.88936E-2 2.25561E-2 3.70734E-2 3.74732E-2 2.58208E-2 1.32002E-2 2.35678E-2 1.98882E-2 6.12351E-2 7.85109E-2 5.29341E-2 5.30943E-2 4.4581E-2 8.14802E-2 1.27364E-1 8.76967E-2 1.04933E-1 6.83465E-2 4.8767E-2 1.2134E-1 8.10934E-2 1.13392E-1 1.02542E-1 1.38766E-1 2.0502E-1 1.14442E-1 1.14415E-1 9.0581E-2 1.45237E-1 9.29173E-2 1.9982E-1 2.83074E-1 1.45616E-1 2.00953E-1 1.08993E-1 7.08622E-2 1.31569E-1 4.20238E-2 1.07482E-1 1.4068E-2 8.97938E-2 8.44646E-2 1.66318E-1 2.06752E-1 4.38818E-1 2.35337E-1 1.28014E-1 1.53366E-1 1.18018E-1 1.27965E-1 3.59915E-2 3.12505E-2 1.22335E-1 1.32914E-1 5.03122E-2 2.50337E-2 3.81188E-2 2.04848E-2 3.81657E-2 6.08474E-2 1.73075E-1 1.00103E-1 2.3163E-1 1.98381E-1 1.64012E-1 2.17127E-1 1.1144E-1 5.18827E-2 5.75654E-2 9.58706E-2 1.85112E-1 7.15304E-2 6.26768E-2 1.82317E-2 6.17347E-2 9.25885E-2 7.78051E-2 4.89357E-2 4.39309E-2 5.93833E-2 5.67757E-2 4.00855E-2 6.13216E-2 1.15319E-1 5.94119E-2 2.66854E-2 1.81505E-2 3.75803E-2 3.67019E-2 3.46772E-2 3.14632E-2 6.25921E-2 7.12617E-2 1.03853E-1 7.57244E-2 1.80191E-1 1.87643E-1 1.70605E-1 1.71136E-1 9.14734E-2 1.72385E-1 1.69871E-1 2.41871E-1 6.11645E-1 3.53172E-1 3.38711E-1 1.72842E-1 2.59346E-1 2.4617E-1 2.13968E-1 1.85396E-1 4.62497E-1 3.70701E-1 3.78292E-1 5.03886E-1 4.22714E-1 2.621E-1 3.8535E-1 4.31796E-1 3.93986E-1 3.50631E-1 2.77931E-1 4.87047E-1 6.04405E-1 5.96748E-1 7.89146E-1 6.65734E-1 4.08911E-1 7.15227E-1 6.46052E-1 6.17266E-1 5.52697E-1 3.74768E-1 8.14973E-1 9.38869E-1 6.17694E-1 4.58517E-1 6.45159E-1 5.01142E-1 4.02842E-1 6.13257E-1 3.74344E-1 2.24427E-1 1.89262E-1 1.42185E-1 1.08216E-1 2.54212E-1 1.49369E-1 1.68473E-1 2.44664E-1 1.89088E-1 2.2872E-1 1.22134E-1 4.58638E-2 1.26033E-1 3.16817E-1 3.0445E-1 4.29567E-1 5.94312E-1 2.19519E-1 4.42187E-1 4.6814E-1 5.16054E-1 4.38083E-1 3.0954E-1 3.81753E-1 3.99326E-1 5.25888E-1 4.75244E-1 5.35178E-1 5.34872E-1 4.22789E-1 5.41131E-1 5.33421E-1 4.45414E-1 4.96011E-1 7.24462E-1 5.19047E-1 4.84315E-1 3.03982E-1 5.40436E-1 3.14988E-1 4.91573E-1 3.39452E-1 3.40542E-1 3.32727E-1 3.27605E-1 6.36148E-1 7.30388E-1 5.43265E-1 5.63208E-1 5.67131E-1 5.01428E-1 2.63233E-1 4.3511E-1 5.11081E-1 7.32331E-1 5.74132E-1 5.26283E-1 5.07181E-1 3.63292E-1 3.87735E-1 3.48495E-1 4.5701E-1 3.48194E-1 6.18729E-1 3.50926E-1 4.98541E-1 3.51156E-1 4.33526E-1 3.76444E-1 4.66005E-1 4.49951E-1 3.47182E-1 4.94412E-1 7.84002E-1 6.15733E-1 7.0185E-1 7.40189E-1 4.16517E-1 4.03254E-1 5.17278E-1 3.70972E-1 6.43778E-1 6.62428E-1 7.70438E-1 6.54537E-1 3.93431E-1 5.62195E-1 6.43463E-1 4.46537E-1 7.57833E-1 6.66756E-1 5.90008E-1 8.29972E-1 8.25252E-1 4.85417E-1 4.33296E-1 6.78392E-1 1.67198E-1 4.14441E-1 5.02366E-1 1.93451E-1 4.88414E-2 2.90619E-1 3.18186E-1 3.09698E-1 1.38001E-1 1.29134E-1 2.16393E-1 1.62783E-2 1.77457E-2 4.55564E-3 3.40449E-2 1.038E-1 1.29576E-1 3.40533E-1 2.52787E-1 2.76197E-1 3.90049E-1 5.76052E-1 4.00626E-1 6.57387E-1 5.72835E-1 6.81718E-1 6.78749E-1 4.42057E-1 3.99124E-1 6.43048E-1 6.29036E-1 4.31181E-1 3.26459E-1 4.9422E-1 5.23944E-1 5.04992E-1 5.96217E-1 2.28445E-1 3.73926E-1 2.55429E-1 3.46881E-1 1.04453E-1 6.38056E-2 9.35203E-2 1.19126E-1 2.5748E-1 1.20258E-1 2.037E-1 2.67525E-1 3.55514E-1 2.56776E-1 2.96499E-1 2.90359E-1 8.60993E-1 3.06047E-1 2.9249E-1 5.67497E-1 2.19961E-1 2.75696E-1 4.80641E-1 1.75012E-1 1.38575E-1 1.47015E-1 1.5226E-1 4.91346E-1 7.0797E-1 1.80157E-1 1.663E-1 3.07653E-1 1.73759E-1 1.55974E-1 2.43419E-1 2.36079E-1 2.7571E-1 1.81196E-1 3.16654E-1 5.49212E-1 4.08808E-1 3.4555E-1 4.27888E-1 2.72568E-1 2.35251E-1 2.0109E-1 3.39657E-1 1.88991E-1 3.11023E-1 1.1261E-1 3.62893E-2 4.44797E-2 1.14059E-1 3.14144E-1 3.11055E-1 4.01678E-1 4.80726E-1 6.06794E-1 5.73148E-1 6.54754E-1 3.5607E-1 5.08771E-1 3.33672E-1 3.92377E-1 3.79969E-1 3.26028E-1 2.52309E-1 3.97657E-1 3.83905E-1 4.93679E-1 3.89931E-1 3.81754E-1 4.79544E-1 2.50515E-1 3.30458E-1 2.40078E-1 2.72511E-1 5.01814E-1 7.64166E-1 7.09231E-1 5.93487E-1 4.48667E-1 3.51862E-1 3.86772E-1 5.22034E-1 5.49778E-1 5.69493E-1 4.72112E-1 5.3815E-1 5.37782E-1 4.06274E-1 8.65069E-1 6.55413E-1 5.00089E-1 5.7931E-1 4.82553E-1 5.5773E-1 4.05389E-1 3.65639E-1 6.37423E-1 8.58472E-1 5.72605E-1 3.20996E-1 3.53865E-2 1.52344E-2 4.82629E-3 1.49952E-2 6.44355E-3 2.76294E-3 7.19371E-3 9.83723E-4 1.35731E-3 3.97951E-4 1.03676E-4 3.05597E-4 2.18676E-3 6.1718E-3 1.55569E-2 4.77654E-2 4.75158E-2 2.9681E-2 4.1859E-2 4.26389E-2 7.68587E-1 3.59112E-1 1.9408E-1 3.59048E-1 1.08138E-1 1.65737E-1 2.30667E-2 2.39193E-2 1.97817E-2 8.51303E-3 9.65633E-3 3.11084E-2 2.88908E-2 3.65178E-2 9.97221E-2 8.01373E-2 5.03369E-2 1.23981E-1 1.21474E-1 4.29746E-2 6.22401E-2 3.99457E-2 9.39756E-2 7.68496E-2 7.50806E-2 7.31198E-2 7.80589E-2 3.10396E-2 3.83045E-2 5.5104E-2 6.64258E-2 4.24381E-2 5.49066E-2 4.81955E-2 5.68675E-2 6.3536E-2 5.71766E-2 7.47862E-2 4.34786E-2 5.6642E-2 6.43862E-2 3.41973E-2 7.84236E-2 3.60978E-2 3.69404E-2 9.13436E-2 3.03174E-2 3.69054E-2 3.12794E-2 8.6983E-3 1.62133E-2 7.09347E-3 5.36294E-3 5.58896E-3 3.35735E-3 1.87347E-2 4.0832E-3 7.84683E-3 9.63949E-3 1.30457E-2 2.59039E-2 7.88191E-3 4.33146E-3 5.44704E-3 5.67769E-3 5.05958E-3 5.01366E-3 3.78478E-3 5.68252E-3 7.6045E-3 3.65705E-3 3.45006E-3 4.22019E-3 9.93167E-3 6.85469E-3 7.94045E-3 2.05818E-2 6.80006E-3 1.48774E-2 2.16555E-2 1.97443E-2 1.16382E-2 2.11125E-2 1.85372E-2 1.63673E-2 2.03561E-2 7.82368E-3 6.21121E-3 1.01104E-2 1.34396E-2 1.00294E-2 5.79075E-3 7.50312E-3 1.00903E-2 6.79342E-3 8.95486E-3 7.44635E-3 1.15573E-2 6.97576E-3 5.47298E-3 5.70419E-3 4.63401E-3 3.68638E-3 4.81877E-3 3.27412E-3 1.95835E-3 1.55651E-3 2.2388E-3 1.95136E-3 1.35706E-3 2.02061E-3 3.20791E-3 1.78879E-3 4.01756E-3 2.31E-3 2.3666E-3 3.79668E-3 2.40791E-3 2.67119E-3 2.99541E-3 3.54125E-3 3.95068E-3 3.14865E-3 3.4352E-3 2.69795E-3 5.68487E-3 8.2986E-3 6.06189E-3 2.28403E-3 2.88443E-3 3.03625E-3 1.53163E-3 1.54564E-3 2.08577E-3 6.25131E-4 2.99323E-4 4.28262E-4 2.06375E-4 4.79414E-4 6.9701E-4 3.45404E-4 1.41506E-3 9.7386E-4 8.86746E-4 9.54363E-4 3.96896E-4 2.71561E-4 3.62778E-4 4.22137E-4 1.06507E-3 5.28697E-4 2.93983E-4 4.31005E-4 2.18228E-4 1.5193E-3 1.70153E-4 1.26822E-3 8.67613E-3 1.09742E-2 1.34978E-2 1.00948E-2 5.65044E-3 6.69778E-3 3.33177E-3 7.99148E-3 6.66676E-3 2.91739E-3 6.94212E-3 3.07435E-3 6.3659E-3 3.50834E-3 4.94131E-3 2.50704E-3 6.45541E-3 1.49625E-3 4.50718E-4 9.07595E-4 1.41339E-3 1.26348E-3 2.63931E-4 3.21917E-4 3.37978E-4 1.48966E-3 2.28351E-4 2.58002E-4 5.27192E-4 4.59943E-4 3.64261E-4 1.35951E-4 3.12038E-4 1.8771E-4 6.69523E-4 1.35455E-3 8.51599E-4 5.42176E-4 3.0866E-4 7.89417E-4 5.97748E-4 7.44378E-5 1.76671E-4 3.75086E-4 3.93933E-4 6.55852E-4 3.51192E-4 2.0536E-4 2.76668E-4 7.45321E-5 3.1607E-4 5.7657E-5 1.69774E-4 3.23532E-4 2.90769E-4 2.29045E-4 2.28911E-4 1.95094E-4 3.06038E-4 1.01849E-4 2.61945E-4 1.50438E-4 8.64251E-5 8.72452E-5 7.71411E-4 5.13215E-4 1.39085E-4 4.81969E-4 3.13578E-4 1.31401E-4 1.37793E-4 1.59699E-4 2.19439E-4 4.04011E-4 4.58217E-4 3.27775E-4 2.35076E-4 1.8489E-4 2.03693E-4 1.17796E-4 1.42163E-4 1.81987E-4 1.5956E-4 9.24126E-5 9.90574E-5 1.70327E-4 1.38684E-4 1.23867E-4 1.2758E-4 1.34462E-4 1.54239E-4 2.15837E-4 7.59573E-5 2.4929E-5 2.97856E-5 3.19322E-5 6.21091E-5 8.08624E-5 1.092E-4 1.25091E-4 1.4207E-4 1.23887E-4 1.41419E-4 1.24503E-4 1.19059E-4 1.30201E-4 1.08901E-4 8.85782E-5 3.49793E-4 4.19449E-4 4.8536E-4 1.19407E-4 1.31316E-4 1.30162E-4 7.66408E-5 1.62781E-4 2.54606E-4 3.73868E-4 3.44895E-4 7.65236E-4 5.16894E-4 4.75332E-4 6.35901E-4 3.77099E-4 4.56951E-4 5.07884E-4 5.66179E-3 4.93418E-3 2.66959E-3 2.62168E-3 3.2586E-3 4.44224E-3 4.25277E-3 4.22954E-3 5.20815E-3 4.5827E-3 5.17348E-3 1.01818E-3 1.72605E-3 2.15621E-3 1.54659E-3 1.83979E-3 2.36479E-3 7.76216E-3 9.03672E-3 8.9006E-3 6.73325E-3 3.51307E-3 3.61289E-3 4.0524E-3 2.3883E-3 7.11484E-4 1.35892E-3 7.91819E-4 3.25544E-3 1.43385E-3 4.59822E-3 4.75734E-3 4.26867E-3 3.5086E-3 3.96839E-3 2.75249E-3 2.42868E-3 2.26652E-3 2.08769E-3 2.25592E-3 2.73686E-3 2.80882E-3 7.25567E-4 8.01983E-4 8.12981E-4 6.48585E-4 5.80885E-4 6.20514E-4 5.68622E-4 1.68044E-3 4.26075E-4 6.77147E-4 4.68223E-4 6.55135E-4 7.22624E-4 4.78068E-4 1.22364E-3 5.46855E-4 1.44187E-3 2.08793E-3 2.65505E-3 2.92095E-3 3.13929E-3 2.07739E-3 1.85853E-3 1.86358E-3 2.19681E-3 2.13882E-3 2.26096E-3 1.81574E-3 1.2437E-3 1.16336E-3 9.91118E-4 9.23157E-4 6.29178E-4 5.68724E-4 6.22983E-4 6.7322E-4 6.52653E-4 9.86968E-4 8.48588E-4 8.31757E-4 7.93531E-4 8.92581E-4 6.55409E-4 5.46489E-4 4.70109E-4 6.13949E-4 8.43147E-4 7.92278E-4 5.85899E-4 5.48839E-4 6.04489E-4 4.97747E-4 5.52748E-5 5.27163E-5 2.50725E-4 2.62501E-4 2.84038E-4 2.41548E-4 2.75691E-4 2.23221E-4 2.31205E-4 2.92435E-4 2.20673E-4 3.02287E-4 3.18868E-4 3.21964E-4 2.31501E-4 2.07508E-4 2.03667E-4 2.17658E-4 2.9101E-4 3.21373E-4 2.76468E-4 3.39775E-4 2.16925E-4 1.775E-4 1.8748E-4 1.76256E-4 2.54851E-4 2.04011E-4 3.36681E-4 2.56162E-4 2.89034E-4 2.86341E-4 3.20544E-4 2.87628E-4 3.84097E-4 2.54859E-4 1.69991E-4 3.52254E-4 3.05887E-4 1.58406E-4 7.21898E-5 1.61951E-4 5.66587E-5 2.24476E-4 1.97994E-4 1.40809E-4 4.06651E-5 7.39221E-5 6.52296E-5 1.04654E-4 7.62333E-5 -9999 -9999 -9999 -9999 -9999 -9999 -9999 -9999 -9999 -9999 -9999 -9999 -9999 -9999 -9999 -9999 -9999 -9999 -9999 -9999 -9999 -9999 -9999 -9999 -9999 -9999 -9999 -9999 -9999 -9999 -9999
3.12016E-4 3.08832E-4 2.79009E-4 2.36014E-4 2.74649E-4 2.0444E-4 2.34113E-4 3.00038E-4 2.02314E-4 2.65383E-4 2.2786E-4 2.18667E-4 1.8569E-4 2.30401E-4 4.01125E-4 1.89789E-4 2.94081E-4 3.84824E-4 3.73847E-4 2.68135E-4 3.867E-4 3.63375E-4 2.94962E-4 3.89992E-4 3.78499E-4 2.73798E-4 2.37652E-4 2.45483E-4 2.61194E-4 4.59228E-4 4.54074E-4 5.13122E-4 5.88512E-4 6.2102E-4 5.73285E-4 6.90112E-4 4.03491E-4 1.08504E-3 5.71488E-4 3.39668E-4 4.02551E-4 3.58054E-4 6.33869E-4 8.14024E-4 8.67712E-4 1.11564E-3 5.33145E-4 4.05463E-4 6.12483E-4 9.77461E-4 9.36605E-4 8.43328E-4 6.06283E-4 5.40462E-4 7.93744E-4 1.23667E-3 1.03493E-3 1.07387E-3 1.78178E-3 1.273E-3 1.77493E-3 1.99263E-3 1.51859E-3 1.1372E-3 1.72698E-3 1.40212E-3 1.21147E-3 8.30812E-4 1.01083E-3 1.27568E-3 9.62893E-4 8.58151E-4 8.27056E-4 7.36993E-4 7.5571E-4 7.36495E-4 3.6352E-4 1.04461E-3 7.52453E-4 1.12107E-3 1.10273E-3 7.43796E-4 7.07698E-4 6.51917E-4 1.08832E-3 1.52365E-3 1.20829E-3 8.96024E-4 1.00562E-3 5.51423E-4 7.67264E-4 6.45639E-4 7.32876E-4 9.17817E-4 1.32895E-3 1.70665E-3 1.0873E-3 1.91406E-3 8.23866E-4 1.02558E-3 8.44362E-4 7.42754E-4 7.76354E-4 1.44022E-3 1.72608E-3 1.83922E-3 2.27149E-3 1.75794E-3 2.95651E-3 3.87078E-3 2.58586E-3 3.12218E-3 3.0351E-3 5.21626E-3 4.22235E-3 6.23119E-3 5.93522E-3 5.46782E-3 6.12462E-3 8.09665E-3 5.34364E-3 4.50283E-3 3.37222E-3 5.88403E-3 3.83659E-3 6.17208E-3 8.58326E-3 7.02774E-3 5.05065E-4 8.27606E-4 6.30612E-4 5.79926E-4 9.02813E-4 1.09551E-3 7.31304E-4 8.43488E-4 1.05559E-3 1.08971E-3 1.14501E-3 3.4336E-4 6.3002E-4 1.44007E-3 7.84602E-4 7.21336E-4 7.845E-4 9.63502E-4 2.07053E-3 1.54158E-2 4.81651E-3 9.45659E-4 1.09841E-3 8.33028E-4 6.8504E-4 5.90519E-4 5.94753E-4 8.394E-4 9.19387E-4 1.0051E-3 1.25748E-3 7.74789E-4 9.7248E-4 1.39895E-3 1.05948E-3 6.84214E-4 6.50486E-4 1.28608E-3 1.4038E-3 1.44171E-3 1.03906E-3 7.93439E-4 1.32924E-3 1.36867E-3 7.2528E-4 6.0768E-4 6.76915E-4 6.0253E-4 6.92374E-4 4.39968E-4 9.92142E-4 5.33994E-4 4.2879E-4 6.27767E-4 5.96277E-4 8.14867E-4 8.19015E-4 7.11415E-4 4.08942E-4 3.34802E-3 6.91771E-3 2.20173E-3 4.44685E-4 1.9115E-4 1.929E-4 4.4572E-3 1.72051E-4 3.88225E-3 8.14614E-4 3.34239E-4 5.39828E-4 5.76148E-4 7.63692E-4 9.04467E-4 1.28469E-3 1.20971E-3 1.76215E-3 9.87581E-4 1.52762E-3 1.60705E-3 2.83873E-3 1.22871E-3 6.17572E-4 1.14272E-3 5.69321E-4 1.16119E-3 6.24768E-4 5.52348E-4 6.7461E-3 5.57678E-4 6.06931E-4 6.60122E-4 5.16546E-4 5.56847E-4 7.76867E-4 4.13687E-4 2.6298E-4 4.86266E-4 3.71785E-4 2.66269E-4 2.20154E-4 9.59198E-4 9.13461E-4 1.14305E-3 3.5527E-3 2.68322E-3 1.9767E-3 1.24295E-3 4.37029E-4 1.02095E-4 4.11853E-4 7.52951E-4 8.07618E-4 2.18662E-3 1.66576E-3 2.56733E-3 2.75472E-3 7.18434E-3 2.00374E-3 3.58482E-3 3.12859E-3 5.05048E-3 5.2366E-3 6.50341E-3 2.15456E-3 2.37926E-3 1.2144E-2 1.46978E-2 6.42313E-3 7.2065E-3 9.80131E-3 9.78445E-3 1.15549E-2 2.10907E-2 1.79945E-2 1.16458E-2 9.51906E-3 5.37386E-3 2.50122E-2 1.60222E-2 3.98383E-3 7.56775E-3 3.83675E-3 6.87694E-3 3.1882E-2 1.17486E-2 1.72925E-2 5.23864E-3 4.36096E-3 3.22882E-3 7.42674E-3 1.03251E-2 8.4267E-3 5.41805E-2 2.22319E-2 1.47226E-2 1.46826E-2 9.05562E-3 1.04772E-2 7.29187E-3 1.04602E-2 8.5187E-3 1.37622E-2 1.59819E-2 1.45723E-2 1.02741E-2 1.09668E-2 1.05325E-2 1.941E-2 4.72389E-2 3.48679E-2 4.22345E-2 7.64666E-3 7.49398E-3 1.38408E-2 2.41576E-2 6.36864E-3 5.58874E-3 8.69545E-3 1.42666E-2 3.29185E-2 2.09235E-2 2.60293E-2 1.87916E-2 8.99359E-3 1.48407E-2 1.72493E-2 1.40335E-2 1.79734E-2 1.36396E-2 1.28925E-2 1.30629E-2 4.33267E-3 4.69212E-3 1.4478E-2 9.18408E-3 1.61842E-2 1.88749E-2 1.78795E-2 4.19321E-3 4.95041E-3 1.0657E-2 3.044E-2 1.25117E-2 1.50478E-2 1.58521E-2 1.71367E-2 2.44858E-2 2.68369E-2 4.00102E-2 3.75051E-2 4.10336E-2 3.99836E-2 3.6318E-2 4.71593E-2 2.73836E-2 3.52796E-2 5.36705E-2 2.60269E-2 2.61079E-2 1.66482E-2 2.97054E-2 3.486E-2 2.72882E-2 4.20435E-2 1.56861E-2 2.68882E-2 2.42186E-2 7.05687E-2 5.31466E-2 5.84578E-2 3.94037E-2 2.17358E-2 4.82764E-2 9.90658E-2 1.09705E-1 5.68556E-2 5.92451E-2 1.36655E-1 6.54959E-2 1.13993E-1 1.3612E-1 1.08032E-1 8.91453E-2 1.20862E-1 1.41728E-1 1.84768E-1 9.68313E-2 9.81958E-2 1.60474E-1 1.05833E-1 1.92471E-1 2.92512E-1 8.39904E-2 7.71385E-2 6.89888E-2 1.52931E-1 3.13466E-2 7.93508E-2 2.38419E-1 1.02314E-1 5.2178E-2 3.51081E-2 7.35437E-2 1.86508E-1 1.97449E-1 1.33616E-1 1.58687E-1 2.26287E-1 2.18496E-1 1.8054E-1 1.97431E-1 9.81786E-2 1.51256E-1 1.26766E-1 4.52667E-2 4.93259E-3 3.76221E-2 6.30502E-2 6.90144E-2 4.64899E-2 1.14968E-1 1.40531E-1 1.73077E-1 2.41843E-1 2.50601E-1 1.41337E-1 6.62604E-2 1.02921E-1 9.61322E-2 9.45941E-2 6.32362E-2 6.26465E-2 1.43101E-2 2.20793E-2 2.30587E-2 1.1858E-1 4.58234E-2 4.37404E-2 4.7584E-2 6.0097E-2 6.66812E-2 8.30194E-2 1.59744E-1 1.0182E-1 1.9267E-2 4.63523E-2 4.99111E-2 5.43442E-2 5.34835E-2 3.92892E-2 2.5391E-2 5.17641E-2 5.48731E-2 1.31317E-1 2.08301E-1 2.34575E-1 3.84198E-1 2.89946E-1 2.4948E-1 1.11599E-1 1.80168E-1 1.37026E-1 3.1549E-1 3.98818E-1 2.59143E-1 4.58115E-1 4.06945E-1 2.3323E-1 3.39943E-1 2.88699E-1 2.14292E-1 4.33516E-1 3.3196E-1 6.22689E-1 3.54661E-1 4.02845E-1 4.8166E-1 2.77636E-1 4.3129E-1 4.34421E-1 3.86689E-1 5.58795E-1 4.07366E-1 7.27197E-1 6.04219E-1 3.99095E-1 4.56948E-1 6.6274E-1 6.8325E-1 6.10164E-1 5.67834E-1 6.85408E-1 6.92827E-1 8.21504E-1 5.54287E-1 7.49456E-1 4.59687E-1 3.71917E-1 3.57377E-1 4.93638E-1 3.42823E-1 2.71221E-1 2.47386E-1 2.77244E-1 6.37708E-2 9.44205E-2 8.74179E-2 1.46828E-1 3.32224E-1 1.30447E-1 4.82482E-1 1.17488E-1 8.62938E-2 1.50674E-1 1.45141E-1 2.73438E-1 3.52215E-1 4.61332E-1 5.34534E-1 6.14291E-1 2.89513E-1 6.48098E-1 5.10305E-1 5.5138E-1 2.65449E-1 4.62166E-1 5.34417E-1 6.09897E-1 5.63342E-1 3.69228E-1 4.0105E-1 3.97852E-1 5.76156E-1 4.45635E-1 3.75803E-1 4.14238E-1 4.0049E-1 5.48936E-1 5.86283E-1 3.12429E-1 3.87186E-1 4.09105E-1 4.32244E-1 4.47507E-1 3.89926E-1 3.34346E-1 4.1974E-1 4.74121E-1 4.79885E-1 3.65687E-1 4.29481E-1 4.94655E-1 5.08509E-1 4.04058E-1 4.50449E-1 5.47884E-1 3.55437E-1 6.35294E-1 3.17487E-1 5.68292E-1 2.57608E-1 4.23022E-1 5.97307E-1 5.3163E-1 5.17048E-1 3.59985E-1 3.09046E-1 3.37471E-1 5.55116E-1 3.88628E-1 4.72457E-1 4.49639E-1 2.48676E-1 4.28873E-1 7.40311E-1 7.53933E-1 4.22568E-1 6.48038E-1 6.89172E-1 5.977E-1 3.3656E-1 7.58204E-1 5.87167E-1 7.08533E-1 3.73398E-1 4.98313E-1 7.46935E-1 6.10365E-1 4.38826E-1 3.50318E-1 7.45582E-1 6.32569E-1 6.64486E-1 4.81786E-1 4.4352E-1 5.15719E-1 5.82874E-1 4.49667E-1 2.82055E-1 2.46507E-1 3.89797E-1 1.36623E-1 5.52683E-2 7.41988E-2 3.02053E-1 3.2412E-1 6.4807E-2 1.50802E-1 2.73864E-2 1.04664E-2 1.02595E-2 1.63416E-2 5.13575E-2 4.19433E-2 1.07735E-1 1.24766E-1 6.85069E-2 1.41236E-1 2.98438E-1 4.30676E-1 5.0425E-1 5.66662E-1 5.36922E-1 6.78554E-1 5.60612E-1 2.49339E-1 3.96985E-1 4.34592E-1 3.14382E-1 4.42299E-1 1.51231E-1 3.87138E-1 3.88245E-1 5.46386E-1 3.7763E-1 4.58692E-1 3.17012E-1 1.14572E-1 5.18946E-2 9.52594E-2 1.22433E-1 5.33832E-1 6.15769E-1 3.28672E-1 5.06089E-1 1.15788E-1 2.7321E-1 2.68568E-1 1.16133E-1 2.83846E-1 4.41111E-1 2.52607E-1 6.57252E-2 1.04027E-1 1.37016E-1 1.13676E-1 9.76452E-2 1.56228E-1 6.59574E-1 3.68118E-1 4.99222E-1 6.23705E-1 1.19294E-1 2.07005E-1 3.38477E-1 2.90433E-1 1.82179E-1 3.96731E-1 1.89853E-1 2.54178E-1 2.45467E-1 3.65438E-1 4.06897E-1 5.74104E-1 4.28219E-1 5.08315E-1 6.66359E-1 4.40885E-1 2.10579E-1 3.42451E-1 4.3801E-1 6.25264E-1 4.01816E-1 1.624E-1 2.82733E-1 1.08034E-1 1.00157E-1 2.65074E-1 2.30632E-1 3.45228E-1 3.3547E-1 5.40422E-1 6.28456E-1 3.62712E-1 4.97382E-1 3.37287E-1 6.25941E-1 2.2999E-1 2.8967E-1 4.18069E-1 3.58077E-1 3.88063E-1 4.05553E-1 2.73659E-1 3.60217E-1 2.71785E-1 2.59756E-1 3.68886E-1 3.2956E-1 3.23333E-1 2.92216E-1 2.94232E-1 6.1196E-1 5.92532E-1 4.17059E-1 2.91937E-1 5.48505E-1 6.77218E-1 4.87592E-1 2.66859E-1 5.75415E-1 3.945E-1 4.50999E-1 3.95679E-1 4.62212E-1 6.20926E-1 6.59442E-1 7.51596E-1 7.52989E-1 9.55988E-1 5.83981E-1 5.97345E-1 4.14631E-1 5.50942E-1 6.24677E-1 7.58277E-1 5.78874E-1 3.01202E-1 4.55659E-2 2.41975E-2 1.94287E-2 1.64306E-2 7.97103E-3 4.32844E-3 4.13152E-3 2.62093E-3 1.36921E-3 6.94791E-4 3.1715E-4 2.08867E-4 8.26178E-4 1.77498E-3 1.24899E-2 1.44155E-2 2.18381E-2 2.66343E-2 2.58404E-2 4.75617E-2 1.91669E-1 1.03098E-1 9.8698E-2 1.62379E-1 4.33687E-2 2.9192E-2 1.90947E-2 1.63499E-2 1.17989E-2 5.98379E-2 3.94906E-2 3.92861E-2 2.19649E-2 8.03608E-2 2.66087E-2 2.76159E-2 4.3864E-2 8.51601E-2 4.97216E-2 5.17047E-2 7.491E-2 3.30492E-2 4.61753E-2 5.9025E-2 7.22445E-2 8.70107E-2 5.57208E-2 4.60704E-2 4.72959E-2 4.66384E-2 4.19238E-2 5.18628E-2 3.38694E-2 4.30909E-2 4.49262E-2 5.54955E-2 7.66979E-2 5.26619E-2 7.68384E-2 7.1668E-2 8.48272E-2 4.8822E-2 5.51705E-2 3.29494E-2 6.70066E-2 7.12426E-2 3.60419E-2 3.23376E-2 3.48874E-2 1.32368E-2 1.33381E-2 8.14175E-3 7.19484E-3 3.98972E-3 3.52517E-3 1.39562E-2 1.86672E-2 4.9118E-3 9.95129E-3 1.02651E-2 6.43097E-3 9.47964E-3 5.66331E-3 1.56155E-2 3.8791E-3 4.60419E-3 3.77121E-3 1.21749E-2 1.87587E-2 4.52842E-3 6.23338E-3 4.49996E-3 1.01535E-2 8.30519E-3 6.35746E-3 5.9307E-3 5.37936E-3 1.70336E-2 1.37255E-2 1.68724E-2 9.68816E-3 1.55766E-2 1.41424E-2 1.1844E-2 1.80935E-2 1.08737E-2 1.05281E-2 1.13378E-2 1.12447E-2 1.28259E-2 1.4929E-2 7.95904E-3 8.87668E-3 1.2567E-2 1.12106E-2 9.31448E-3 1.28418E-2 1.36688E-2 8.57775E-3 9.81298E-3 4.43463E-3 4.07787E-3 3.80134E-3 5.01349E-3 3.50612E-3 1.93767E-3 2.2536E-3 2.59147E-3 1.67386E-3 1.57662E-3 4.34357E-3 2.3269E-3 2.74368E-3 1.89164E-3 2.5926E-3 3.60139E-3 2.40301E-3 3.30803E-3 2.28975E-3 5.21387E-3 4.82818E-3 4.71508E-3 1.75555E-3 1.79757E-3 3.11661E-3 4.50266E-3 3.86166E-3 4.6391E-3 2.2437E-3 8.47168E-3 2.42225E-3 2.55544E-3 2.28064E-3 1.26545E-3 6.79841E-4 3.09558E-4 3.87272E-4 1.18469E-3 7.25565E-4 2.88629E-4 3.71666E-4 1.56409E-3 1.06064E-3 1.11246E-3 4.2723E-4 2.82991E-4 4.34837E-4 3.21264E-4 2.31365E-4 8.06663E-4 4.86024E-4 4.66344E-4 3.89543E-4 2.61121E-4 2.15915E-4 2.10103E-4 1.72181E-3 1.05418E-2 1.64049E-2 9.40784E-3 1.10414E-2 7.23259E-3 5.5274E-3 9.25236E-3 3.32291E-3 4.6964E-3 3.99637E-3 5.87054E-3 1.19983E-3 5.28258E-3 1.98806E-3 1.68364E-3 2.08922E-3 1.52281E-3 2.71785E-3 2.75454E-4 1.70069E-4 1.70513E-3 4.66727E-4 2.63622E-4 3.36957E-4 2.77338E-4 1.99547E-3 1.18744E-3 2.34019E-3 3.79684E-4 1.37539E-4 1.95658E-4 2.59441E-4 2.03327E-4 2.65728E-4 8.95271E-4 1.05074E-3 1.70488E-3 1.25222E-3 9.95718E-4 8.18973E-4 8.15212E-4 7.98142E-4 2.42914E-4 1.12851E-4 4.94731E-4 6.5196E-4 5.81166E-4 6.42786E-4 5.44417E-4 2.95127E-4 2.33533E-4 5.35288E-5 6.70915E-5 2.31073E-4 1.89399E-4 5.43745E-5 1.33657E-4 3.35459E-5 2.15992E-4 1.97384E-4 1.73342E-4 1.29813E-4 1.49382E-4 1.35199E-4 1.56238E-4 2.06384E-4 1.97379E-4 1.29817E-4 1.05583E-4 1.18552E-4 1.72854E-4 1.35141E-4 2.243E-4 3.32107E-4 4.06684E-4 2.20994E-4 3.38645E-4 2.81726E-4 1.62117E-4 1.78726E-4 1.40672E-4 9.92478E-5 1.05484E-4 9.2949E-5 1.20707E-4 1.00145E-4 7.88068E-5 8.90707E-5 9.39082E-5 1.25724E-4 1.11806E-4 1.41718E-4 1.1536E-4 5.12016E-5 6.78711E-5 5.82087E-5 6.43392E-5 6.69845E-5 9.55012E-5 1.30787E-4 1.3644E-4 1.24039E-4 1.26E-4 1.87425E-4 1.48682E-4 1.16595E-4 1.08139E-4 2.87582E-4 6.03275E-5 9.32812E-5 1.00889E-4 1.3644E-4 1.65243E-4 8.89835E-5 5.80673E-5 3.2135E-4 2.6953E-4 2.86623E-4 7.32102E-4 7.51348E-4 6.32947E-4 8.14738E-4 1.14309E-4 4.93568E-4 2.7759E-4 5.97599E-4 3.10441E-3 2.98921E-3 3.64736E-3 3.84917E-3 4.96803E-3 4.31221E-3 2.94544E-3 3.05751E-3 2.73416E-3 3.54958E-3 6.04682E-3 4.71867E-3 5.60866E-3 1.58968E-3 1.19155E-3 6.56409E-3 9.78586E-3 7.01916E-3 4.18779E-3 6.2966E-3 4.24927E-3 5.67538E-3 4.64386E-3 3.35263E-3 3.49306E-3 4.03822E-3 8.0247E-4 3.47616E-3 1.72838E-3 4.76124E-3 2.91681E-3 4.41146E-3 3.5974E-3 4.38891E-3 4.10241E-3 3.61074E-3 2.66196E-3 2.39541E-3 1.98306E-3 3.86138E-3 2.64176E-3 2.82003E-3 7.58674E-4 5.10427E-4 7.94482E-4 3.70073E-4 6.60377E-4 9.14507E-4 9.54862E-4 7.21378E-4 9.05452E-4 8.98887E-4 7.90491E-4 1.00209E-3 9.15694E-4 5.17737E-4 1.92408E-3 1.56703E-3 2.35842E-3 5.73565E-4 2.07429E-3 3.26565E-3 3.08606E-3 3.18971E-3 2.21924E-3 1.81304E-3 1.98828E-3 2.08661E-3 2.27299E-3 1.96839E-3 1.5601E-3 1.14243E-3 1.00582E-3 1.28877E-3 1.009E-3 6.95304E-4 6.9142E-4 5.98175E-4 5.89869E-4 5.97198E-4 8.22168E-4 5.92224E-4 6.86581E-4 7.18738E-4 5.80598E-4 8.292E-4 8.20943E-4 6.59837E-4 7.73526E-4 7.08475E-4 7.21709E-4 6.57848E-4 7.22356E-4 5.29111E-4 4.42831E-4 3.34744E-4 3.74035E-4 4.01957E-4 2.8558E-4 3.23463E-4 2.72992E-4 2.5949E-4 3.20234E-4 2.06461E-4 2.22696E-4 2.84444E-4 2.98152E-4 2.81495E-4 2.83448E-4 2.77084E-4 3.13161E-4 2.03022E-4 5.64062E-4 5.04079E-4 4.2641E-4 5.78723E-4 2.28242E-4 4.16569E-4 2.88256E-4 2.74005E-4 2.95244E-4 3.88475E-4 4.5571E-4 2.60276E-4 2.29701E-4 2.12623E-4 2.68892E-4 4.31325E-4 4.27002E-4 4.78954E-4 2.48583E-4 2.32751E-4 2.12073E-4 2.29754E-4 1.26034E-4 1.60457E-4 1.51934E-4 1.51555E-4 1.13468E-4 1.49042E-4 1.44936E-4 1.84411E-4 1.47528E-4 6.77401E-5 4.26475E-5 1.28941E-4 -9999 -9999 -9999 -9999 -9999 -9999 -9999 -9999 -9999 -9999 -9999 -9999 -9999 -9999 -9999 -9999 -9999 -9999 -9999 -9999 -9999 -9999 -9999 -9999 -9999 -9999 -9999 -9999 -9999 -9999
1.39644E-4 2.89111E-4 2.20213E-4 1.86062E-4 2.4602E-4 2.11474E-4 2.62751E-4 2.67096E-4 2.22045E-4 2.62613E-4 2.52965E-4 2.20428E-4 2.14831E-4 2.26906E-4 2.46442E-4 2.38751E-4 2.3483E-4 2.32318E-4 3.18843E-4 3.50169E-4 5.17175E-4 3.0426E-4 2.96928E-4 4.46654E-4 3.36501E-4 1.70021E-4 4.5085E-4 5.03155E-4 5.00639E-4 3.5454E-4 4.11944E-4 3.80788E-4 5.14147E-4 9.72374E-4 8.25995E-4 1.02056E-3 1.17484E-3 1.37227E-3 1.33974E-3 3.42826E-4 1.95243E-4 4.93779E-4 7.33609E-4 7.54451E-4 9.44382E-4 6.51303E-4 5.9377E-4 6.47492E-4 9.16726E-4 7.28078E-4 7.20376E-4 8.5198E-4 9.65953E-4 8.24583E-4 1.03955E-3 1.27065E-3 1.04785E-3 1.46043E-3 1.23793E-3 1.70901E-3 1.42558E-3 1.35517E-3 2.11256E-3 1.28936E-3 1.70912E-3 1.1914E-3 1.07778E-3 9.61041E-4 1.07527E-3 1.37356E-3 8.48225E-4 7.89232E-4 5.67396E-4 6.53405E-4 5.67806E-4 1.02592E-3 9.1817E-4 1.04836E-3 1.21743E-3 8.37896E-4 1.59426E-3 1.76423E-3 1.66292E-3 2.36738E-3 2.56279E-3 8.12146E-4 1.48006E-3 9.20025E-4 7.77982E-4 6.32496E-4 6.85024E-4 7.31511E-4 9.67847E-4 7.03773E-4 8.58845E-4 7.87197E-4 2.33377E-3 1.12772E-3 9.07387E-4 8.47E-4 9.34269E-4 1.13977E-3 9.33984E-4 1.51088E-3 1.41915E-3 1.55789E-3 1.72565E-3 3.2036E-3 2.82348E-3 2.89559E-3 3.05336E-3 4.91332E-3 4.15415E-3 5.65602E-3 5.62749E-3 5.93375E-3 7.60727E-3 4.97313E-3 7.25203E-3 6.44203E-3 7.76828E-3 6.46236E-3 4.83048E-3 3.09992E-3 8.03124E-4 9.07519E-4 6.81523E-3 6.91008E-4 6.16057E-4 7.34287E-4 3.87292E-4 6.70213E-4 8.60515E-4 6.82357E-4 6.30562E-4 6.252E-4 6.52093E-4 8.04297E-4 1.15096E-3 1.05288E-3 1.33566E-3 1.07773E-3 1.12463E-3 1.01259E-3 7.81959E-4 7.28277E-4 9.60359E-4 1.29608E-3 9.31914E-4 1.04691E-3 8.92382E-4 9.69286E-4 8.36531E-4 5.64903E-4 9.9266E-4 4.09287E-4 3.47417E-4 1.12638E-3 1.11265E-3 2.05067E-3 4.35716E-4 5.56649E-4 8.68251E-4 6.73994E-4 6.22881E-4 1.28773E-3 1.32625E-3 1.29314E-3 7.59125E-4 1.11067E-3 1.27708E-3 1.17049E-3 3.9298E-4 4.29478E-4 4.75103E-4 5.56577E-4 4.98029E-4 4.17359E-4 8.37124E-4 5.86847E-4 1.07291E-3 4.65395E-4 4.97283E-4 4.91041E-4 4.14949E-4 6.36941E-4 1.90597E-4 3.71337E-4 3.46777E-4 2.56408E-4 3.42116E-4 1.87907E-4 4.6331E-4 2.55553E-4 2.90158E-4 3.90818E-4 5.33869E-4 4.07508E-4 3.49997E-4 5.0269E-4 5.93892E-4 1.25717E-3 1.71599E-3 2.24968E-3 9.63226E-4 6.62084E-4 8.83301E-4 9.59466E-4 1.7622E-3 1.96674E-3 3.72607E-4 5.05012E-4 1.01107E-3 1.03992E-3 1.34977E-3 8.06884E-4 2.0316E-3 5.80045E-4 5.76877E-4 7.47177E-4 4.62324E-4 4.17094E-4 6.18231E-4 5.09206E-4 3.7046E-4 3.92364E-4 5.831E-4 6.26744E-4 2.39047E-4 1.9182E-3 1.38468E-4 8.28798E-4 4.94648E-3 2.40681E-3 3.12085E-3 5.06697E-4 1.00459E-3 2.96019E-4 5.27204E-4 1.74258E-3 1.00387E-3 6.39577E-4 1.10196E-3 2.13904E-3 2.11631E-3 6.2522E-3 3.01753E-3 3.66536E-3 4.84333E-3 2.88467E-3 8.10798E-3 4.58792E-3 6.64265E-3 7.28556E-3 8.19544E-3 7.96822E-3 4.51578E-3 1.27824E-2 3.69521E-3 1.66278E-2 2.68867E-2 1.88359E-2 1.79072E-2 2.97276E-3 9.1863E-3 1.09666E-2 1.35494E-2 6.84208E-2 6.40747E-3 1.95619E-2 9.30452E-3 1.75663E-2 2.51839E-2 1.2045E-2 8.2888E-3 1.08572E-2 2.00696E-3 9.39786E-3 1.86577E-3 1.15057E-2 2.56602E-2 4.13045E-2 3.59449E-2 2.79551E-2 1.05575E-2 6.86767E-3 1.61903E-2 9.26706E-3 9.53808E-3 9.30469E-3 1.16848E-2 7.539E-3 5.31054E-3 2.77266E-3 7.01295E-3 8.29097E-3 1.19439E-2 3.87347E-2 5.06185E-2 4.58494E-2 1.89016E-2 2.08445E-2 5.79744E-3 4.84191E-3 1.0549E-2 8.26117E-3 1.85273E-2 4.78755E-3 1.28401E-2 1.53488E-2 2.5721E-2 2.21823E-2 3.06479E-2 1.04945E-2 1.93676E-2 2.37552E-2 1.72908E-2 1.85851E-2 7.53305E-3 1.72097E-2 8.54083E-3 1.68988E-2 9.13024E-3 7.31181E-3 2.03771E-2 1.07499E-2 7.69569E-3 4.96491E-3 6.68082E-3 4.54392E-3 4.11636E-3 9.99623E-3 8.8393E-3 1.35833E-2 3.05381E-2 4.35324E-2 2.68668E-2 3.07088E-2 2.71383E-2 3.57224E-2 2.46055E-2 4.75508E-2 3.3122E-2 4.03024E-2 3.93667E-2 4.93513E-2 2.60014E-2 1.10375E-2 3.96613E-2 1.81413E-2 2.3058E-2 2.406E-2 3.01111E-2 2.73057E-2 3.99353E-2 1.82171E-2 3.70291E-2 7.10071E-2 3.41429E-2 5.10713E-2 9.32195E-2 7.28934E-2 3.70956E-2 7.39199E-2 7.14543E-2 8.70154E-2 8.29338E-2 5.80529E-2 8.21663E-2 7.56055E-2 6.33519E-2 1.17318E-1 1.58745E-1 3.98514E-2 1.431E-1 2.04109E-1 7.06155E-2 1.7224E-1 3.94457E-2 1.64444E-1 2.53153E-1 1.75811E-1 1.30489E-2 1.63381E-2 1.68188E-2 3.63348E-2 2.13244E-1 2.55174E-1 3.34445E-1 6.12595E-2 4.86587E-1 1.00169E-1 7.99444E-2 4.00316E-2 1.3544E-1 4.92863E-2 1.42701E-1 1.5841E-1 1.7848E-1 1.90657E-1 1.33848E-1 6.27314E-2 5.10899E-2 4.49996E-2 2.13715E-2 7.80052E-3 4.07761E-2 1.28842E-1 8.51439E-2 1.35552E-1 8.16938E-2 1.72483E-1 1.72646E-1 2.36804E-1 1.27578E-1 2.32329E-1 2.57444E-1 2.40812E-1 8.39114E-2 6.30429E-2 3.80569E-2 -9999 7.94705E-2 4.40495E-2 3.62591E-2 1.06539E-1 6.72115E-2 2.85043E-2 5.58208E-2 7.25093E-2 9.26977E-2 1.00586E-1 8.01402E-2 2.26252E-2 2.91717E-2 6.75351E-2 2.06705E-2 3.95921E-2 9.28046E-2 8.73118E-2 6.80848E-2 1.84619E-2 5.03513E-2 1.18666E-1 1.89484E-1 4.27487E-1 4.54414E-1 5.17343E-1 2.22318E-1 1.6464E-1 1.12133E-1 2.1299E-1 1.51735E-1 4.61831E-1 4.02223E-1 3.19615E-1 3.25088E-1 2.8633E-1 3.49781E-1 4.30827E-1 3.14414E-1 4.58667E-1 4.28078E-1 4.79221E-1 1.3501E-1 1.82367E-1 5.96375E-1 4.4706E-1 2.26723E-1 3.82694E-1 3.68807E-1 4.73327E-1 5.83714E-1 6.54973E-1 5.0295E-1 7.2859E-1 5.43892E-1 6.71633E-1 3.77046E-1 7.09343E-1 7.62314E-1 6.66925E-1 8.96741E-1 7.12752E-1 5.72232E-1 6.62187E-1 3.91984E-1 4.83676E-1 2.97428E-1 1.54875E-1 1.36001E-1 1.61093E-1 3.34646E-1 1.78532E-1 2.25885E-1 1.32763E-1 1.92773E-1 1.6736E-1 1.5373E-1 2.95571E-1 1.97694E-1 4.36846E-1 1.91655E-1 2.4134E-1 2.10657E-1 1.96676E-1 3.9617E-1 2.70501E-1 1.85078E-1 6.30544E-1 6.33631E-1 4.75789E-1 3.98074E-1 5.27303E-1 3.95991E-1 4.44119E-1 4.41932E-1 4.97606E-1 4.16236E-1 4.78256E-1 6.10381E-1 3.52165E-1 3.91816E-1 5.50417E-1 4.63273E-1 3.87996E-1 5.41145E-1 3.67343E-1 4.09681E-1 2.76458E-1 3.96059E-1 6.29068E-1 4.59911E-1 5.50332E-1 2.9445E-1 3.74788E-1 5.07529E-1 6.07004E-1 3.01382E-1 7.05083E-1 5.76432E-1 5.43163E-1 4.76936E-1 3.35858E-1 6.89379E-1 3.82742E-1 4.2965E-1 5.68302E-1 4.481E-1 5.39904E-1 5.87463E-1 2.29641E-1 5.7252E-1 3.23561E-1 4.24398E-1 4.80027E-1 4.55411E-1 2.12312E-1 3.26822E-1 4.40436E-1 2.86315E-1 6.97241E-1 4.72911E-1 3.85387E-1 8.19907E-1 5.41326E-1 5.54882E-1 7.00685E-1 4.785E-1 4.57271E-1 6.22769E-1 5.07865E-1 6.2675E-1 5.58673E-1 4.75755E-1 5.61105E-1 5.15621E-1 5.78597E-1 4.5871E-1 5.3925E-1 4.43867E-1 4.43043E-1 4.07568E-1 4.87589E-1 5.50763E-1 6.71502E-1 3.32757E-1 3.66107E-1 3.5414E-1 3.48664E-1 3.92709E-1 2.86838E-1 3.23427E-2 5.22615E-2 1.51428E-1 3.71361E-2 8.99982E-3 1.27086E-2 1.65773E-2 1.26115E-2 1.66191E-2 1.53093E-2 3.01675E-2 2.44338E-2 3.98616E-2 3.05751E-2 6.69941E-2 1.44987E-1 1.67306E-1 3.80323E-1 7.12139E-1 4.53982E-1 4.69735E-1 2.20224E-1 3.25181E-1 4.28019E-1 4.74296E-1 3.16026E-1 3.37473E-1 6.57788E-1 1.14218E-1 2.26006E-1 9.66287E-1 2.13139E-1 8.42989E-2 2.37242E-1 3.48189E-1 3.92512E-1 2.60049E-1 4.18669E-1 1.87103E-1 4.35801E-1 4.30162E-1 4.16741E-1 2.10612E-1 1.9661E-1 1.4342E-1 2.30718E-1 3.68986E-1 2.90753E-1 2.64639E-1 4.84543E-1 2.65968E-1 2.13373E-1 1.55322E-1 5.97715E-2 2.01977E-1 1.39867E-1 2.36091E-1 2.50575E-1 2.52815E-1 2.32825E-1 3.21624E-1 4.22859E-1 3.18662E-1 2.79945E-1 3.19161E-1 3.16761E-1 2.60689E-1 1.67983E-1 3.31664E-1 4.71776E-1 2.34875E-1 5.06575E-1 1.56475E-1 1.47812E-1 2.08215E-1 4.67276E-1 5.96288E-1 2.96008E-1 2.96525E-1 3.39615E-1 4.41297E-1 1.44055E-1 2.89307E-1 5.87046E-1 5.61448E-1 4.44341E-1 4.20189E-1 2.88183E-1 4.50918E-1 6.8725E-1 2.6736E-1 2.9183E-1 2.64411E-1 3.17605E-1 1.73153E-1 1.78802E-1 2.6409E-1 4.41863E-1 3.71327E-1 2.88898E-1 2.5826E-1 4.31606E-1 1.72377E-1 2.60537E-1 4.93965E-1 5.14E-1 3.82456E-1 2.85968E-1 3.3867E-1 3.19988E-1 2.96666E-1 3.2252E-1 1.94311E-1 -9999 3.43701E-1 3.9841E-1 2.87215E-1 4.57033E-1 3.50601E-1 5.04787E-1 3.6633E-1 3.68777E-1 5.55535E-1 7.33865E-1 7.43663E-1 6.04642E-1 5.97295E-1 7.08686E-1 3.73819E-1 4.67793E-1 4.41635E-1 3.36535E-1 3.74855E-1 6.22782E-1 3.63213E-1 3.09457E-1 4.97629E-2 7.35086E-2 1.45219E-2 1.58102E-2 9.81735E-3 2.89701E-3 2.83032E-3 1.62863E-3 1.4083E-3 9.20224E-5 1.35765E-4 6.24425E-4 3.6665E-3 9.75212E-3 1.94182E-2 1.25518E-2 1.88049E-2 2.44607E-2 4.64531E-2 1.62732E-1 1.63015E-1 5.40097E-2 7.52155E-2 1.99565E-2 1.43903E-2 3.17661E-2 1.90166E-2 1.1414E-2 3.96107E-2 4.11494E-2 3.66191E-2 2.47695E-2 2.33992E-2 9.01835E-2 4.96866E-2 1.33426E-1 7.31389E-2 4.1389E-2 4.28092E-2 4.44387E-2 4.87239E-2 4.07968E-2 4.47697E-2 5.74577E-2 7.59622E-2 6.68231E-2 5.84554E-2 6.12176E-2 8.45261E-2 9.27179E-2 5.00029E-2 2.91534E-2 5.82308E-2 9.30333E-2 8.0431E-2 5.30232E-2 6.15082E-2 6.15289E-2 7.60666E-2 8.16144E-2 6.59939E-2 9.56516E-2 4.84748E-2 6.27657E-2 2.40595E-2 4.67601E-2 4.58447E-2 2.95806E-2 1.8512E-2 1.15633E-2 5.56388E-3 5.62003E-3 5.3421E-3 5.53337E-3 1.19958E-2 2.36588E-2 8.14928E-3 3.73852E-3 7.69072E-3 9.7586E-3 8.08534E-3 9.86528E-3 1.36553E-2 5.79184E-3 4.33286E-3 3.05774E-3 3.49643E-3 4.64872E-3 5.30821E-3 8.27958E-3 1.28211E-2 8.80371E-3 1.01363E-2 1.13481E-2 8.33645E-3 5.39505E-3 8.24751E-3 1.81192E-2 1.84201E-2 1.36546E-2 1.45377E-2 1.18285E-2 7.32078E-3 6.46597E-3 1.13617E-2 1.48521E-2 1.98582E-2 1.27147E-2 1.83424E-2 1.06767E-2 9.01283E-3 9.94105E-3 9.84225E-3 9.23525E-3 1.06638E-2 1.9194E-2 8.54821E-3 7.22681E-3 8.4986E-3 4.88546E-3 3.60922E-3 4.65053E-3 3.1258E-3 2.6336E-3 1.69154E-3 2.03233E-3 2.4338E-3 1.67672E-3 2.83525E-3 4.54459E-3 3.09932E-3 3.60152E-3 3.27362E-3 2.85499E-3 2.42291E-3 5.00085E-3 2.3861E-3 3.26052E-3 4.34879E-3 3.87798E-3 3.11008E-3 3.41755E-3 1.77537E-3 1.78088E-3 2.25644E-3 3.57299E-3 2.48404E-3 3.0226E-3 2.44145E-3 3.73465E-3 3.07062E-3 2.40426E-3 8.83376E-4 3.78353E-4 3.7082E-4 2.7966E-4 1.73721E-4 6.41392E-4 3.83983E-4 4.11925E-4 3.13086E-4 4.25495E-4 2.19337E-4 1.17149E-4 2.21928E-4 3.84255E-4 9.0534E-4 3.14139E-4 8.10922E-4 1.06335E-3 9.29986E-4 6.05663E-4 5.04748E-4 2.19192E-4 1.92441E-4 2.49085E-3 5.301E-3 1.1746E-2 1.22225E-2 8.95476E-3 6.84654E-3 8.37332E-3 2.13605E-3 3.29901E-3 6.67294E-3 3.52353E-3 2.77967E-3 9.12817E-4 3.14389E-3 1.19337E-3 2.1552E-3 1.88038E-3 1.77324E-3 4.55825E-4 8.5116E-4 2.71518E-4 9.7815E-4 3.52322E-4 4.27067E-4 2.61271E-4 2.38169E-4 3.63633E-4 2.91522E-3 2.67686E-3 1.15088E-4 2.80649E-4 3.69443E-4 2.89643E-4 2.36076E-4 1.25801E-3 1.74691E-3 2.08712E-3 1.45743E-3 1.22847E-3 1.0137E-3 7.04435E-4 7.59884E-4 6.31794E-4 2.75478E-3 6.04104E-4 1.6089E-4 1.43269E-4 3.23392E-4 1.21833E-4 2.373E-4 2.39309E-4 2.21575E-4 1.9367E-4 5.05007E-5 8.24071E-5 4.67761E-5 6.28645E-5 4.26126E-5 6.7217E-5 5.45885E-5 1.29378E-4 2.55206E-4 1.60022E-4 9.70922E-5 7.09426E-5 1.52798E-4 1.9266E-4 4.54089E-4 1.08125E-4 1.23473E-4 1.13217E-4 1.91516E-4 1.97739E-4 2.30839E-4 3.06607E-4 2.89883E-4 5.25805E-5 2.0382E-4 3.08746E-4 2.94358E-4 2.17743E-4 1.1656E-4 1.4409E-4 9.28635E-5 9.61832E-5 1.37918E-4 1.26112E-4 1.13662E-4 8.89548E-5 9.0516E-5 1.14469E-4 1.1493E-4 1.89155E-4 1.64495E-4 6.98565E-5 6.68581E-5 4.86878E-5 7.7668E-5 6.88772E-5 1.06756E-4 9.17316E-5 1.02075E-4 9.97815E-5 1.26165E-4 1.2952E-4 1.03623E-4 1.11874E-4 4.71657E-4 3.71105E-4 3.51296E-4 3.33059E-4 3.04182E-4 2.24195E-4 6.03239E-5 6.57342E-5 1.08146E-4 1.05023E-4 2.82474E-4 3.08853E-4 7.70482E-4 6.97085E-4 1.13665E-3 9.31072E-4 1.86187E-4 3.44858E-4 7.338E-4 3.29768E-4 6.19604E-4 1.00171E-3 4.14189E-3 4.08388E-3 3.95037E-3 3.95872E-3 3.74368E-3 2.54827E-3 2.91081E-3 3.44346E-3 1.44048E-3 3.51118E-3 3.9883E-3 1.03254E-3 2.0578E-3 2.05211E-3 8.21528E-3 9.44396E-3 4.65384E-3 2.60564E-3 3.87194E-3 3.40156E-3 3.75769E-3 4.75701E-3 3.8141E-3 3.77645E-3 1.71481E-3 2.85241E-3 8.028E-4 3.56527E-3 2.63796E-3 2.35199E-3 2.83184E-3 4.71828E-3 3.12882E-3 2.52505E-3 2.80518E-3 3.10072E-3 3.11678E-3 2.51291E-3 2.41546E-3 2.492E-3 2.18171E-3 6.37752E-4 1.76163E-3 7.64352E-4 1.42018E-3 1.16804E-3 8.45351E-4 1.28527E-3 1.18663E-3 7.82978E-4 7.70457E-4 8.55913E-4 7.51486E-4 6.75608E-4 6.29625E-4 4.62316E-4 4.91906E-4 3.85775E-4 4.53708E-4 2.01035E-3 3.23409E-3 3.1842E-3 2.23143E-3 2.22418E-3 1.99073E-3 1.83881E-3 1.99137E-3 9.21664E-4 4.77674E-4 5.63591E-4 1.03653E-3 1.01253E-3 8.57711E-4 8.19302E-4 6.5231E-4 6.63693E-4 7.01747E-4 6.48836E-4 9.13655E-4 6.70789E-4 6.54974E-4 5.64787E-4 7.18978E-4 1.13642E-3 1.0452E-3 1.06374E-3 8.58183E-4 7.27225E-4 7.15874E-4 7.14563E-4 7.57283E-4 6.50307E-4 5.80022E-4 6.15892E-4 3.99762E-4 3.99276E-4 2.62989E-4 2.49486E-4 2.97326E-4 2.75157E-4 2.537E-4 2.07341E-4 1.60332E-4 1.85006E-4 1.74544E-4 2.34208E-4 2.81033E-4 2.29366E-4 2.78297E-4 1.79159E-4 3.81094E-4 1.89411E-4 2.3209E-4 2.58072E-4 2.60131E-4 4.33264E-4 3.22575E-4 2.2084E-4 3.94363E-4 2.62108E-4 4.46088E-4 5.52733E-4 2.67857E-4 2.09294E-4 3.1725E-4 2.63354E-4 2.11927E-4 2.56052E-4 2.69033E-4 2.92958E-4 3.06363E-4 2.37337E-4 1.92205E-4 2.05251E-4 1.01288E-4 1.41411E-4 1.06549E-4 1.50486E-4 1.12767E-4 1.85408E-4 1.61933E-4 1.53536E-4 1.00799E-4 6.64905E-5 -9999 -9999 -9999 -9999 -9999 -9999 -9999 -9999 -9999 -9999 -9999 -9999 -9999 -9999 -9999 -9999 -9999 -9999 -9999 -9999 -9999 -9999 -9999 -9999 -9999 -9999 -9999 -9999 -9999 -9999
1.94629E-4 1.94499E-4 1.82314E-4 1.81924E-4 2.6589E-4 3.15826E-4 2.00519E-4 2.42414E-4 1.93772E-4 2.48886E-4 2.21741E-4 2.6838E-4 2.47317E-4 2.01883E-4 2.2361E-4 2.77218E-4 2.6185E-4 3.47221E-4 4.44096E-4 1.46675E-4 2.65968E-4 2.69583E-4 1.9335E-4 2.78089E-4 3.84127E-4 2.45936E-4 5.02009E-4 5.41395E-4 3.72462E-4 3.4984E-4 4.62173E-4 5.11281E-4 4.89712E-4 7.30188E-4 6.35962E-4 9.30617E-4 1.2988E-3 1.26833E-3 1.29204E-3 9.72324E-4 6.36701E-4 9.40298E-4 1.15703E-3 8.03364E-4 6.55234E-4 6.03297E-4 3.94584E-4 5.75195E-4 5.65551E-4 9.29598E-4 1.25266E-3 1.11523E-3 8.69211E-4 1.59208E-3 1.25021E-3 1.285E-3 1.1629E-3 1.92945E-3 1.08277E-3 1.9153E-3 1.86954E-3 1.57501E-3 1.61684E-3 1.86767E-3 9.18601E-4 1.19225E-3 1.24786E-3 7.68764E-4 1.9999E-3 1.62837E-3 4.85914E-4 9.29128E-4 7.11495E-4 1.28961E-3 7.75296E-4 4.7004E-4 9.14241E-4 1.11179E-3 1.4413E-3 1.05937E-3 1.15917E-3 1.11914E-3 1.58379E-3 2.03882E-3 7.88529E-4 1.23117E-3 1.22317E-3 1.02072E-3 6.30696E-4 6.64249E-4 6.15701E-4 9.92847E-4 7.21714E-4 7.52012E-4 6.28485E-4 1.3222E-3 8.60467E-4 1.39351E-3 6.20156E-4 9.56478E-4 9.02287E-4 8.26582E-4 8.40251E-4 1.1235E-3 1.25283E-3 1.01039E-3 2.90222E-3 2.92657E-3 3.90322E-3 2.55918E-3 3.44377E-3 4.7022E-3 4.02158E-3 4.08142E-3 6.36895E-3 5.69997E-3 7.58506E-3 8.01372E-3 6.30819E-3 7.21306E-3 5.10851E-3 6.16845E-3 4.96422E-3 4.68184E-4 8.39345E-4 1.13327E-3 7.73821E-4 6.84346E-4 7.67707E-4 8.91769E-4 1.02907E-3 7.69538E-4 4.40601E-4 3.25598E-4 3.68632E-4 5.29828E-4 7.03882E-4 1.09283E-3 6.16028E-4 1.30189E-3 1.14358E-3 1.46386E-3 9.92238E-4 1.00108E-3 8.26401E-4 1.06735E-3 9.89222E-4 7.74448E-4 8.14422E-4 1.1455E-3 1.15765E-3 9.65741E-4 5.78394E-4 6.53706E-4 7.26668E-4 4.26123E-4 4.96695E-4 1.12378E-3 1.29108E-3 4.86112E-4 6.04957E-4 1.22857E-3 8.83582E-4 8.47388E-4 1.43793E-3 1.50636E-3 1.15622E-3 8.19161E-4 9.5115E-4 1.11355E-3 1.32443E-3 6.49369E-4 4.13739E-4 9.61092E-4 8.11832E-4 5.20243E-4 7.63301E-4 6.83387E-4 4.79946E-4 6.35215E-4 1.11232E-3 8.25289E-4 4.22864E-4 3.9639E-4 4.83294E-4 5.92138E-4 3.69078E-4 3.08854E-4 3.66173E-4 3.19553E-4 2.37504E-4 2.34402E-3 3.81583E-4 3.29388E-4 2.18848E-4 2.64908E-4 3.16264E-4 4.65103E-4 3.22182E-4 4.05995E-4 7.02955E-4 1.41387E-3 1.67083E-3 1.03397E-3 9.76374E-4 1.19359E-3 1.26627E-3 9.50903E-4 1.36439E-3 1.09696E-3 9.78173E-4 4.39434E-4 1.11345E-3 9.8182E-4 1.01092E-3 8.79755E-4 6.32438E-4 7.36369E-4 5.44326E-4 3.35417E-4 9.03925E-4 5.42419E-4 6.43905E-4 7.79077E-4 3.27193E-4 3.625E-4 3.20785E-4 7.7589E-4 6.74719E-4 2.58874E-3 5.43288E-4 6.78153E-5 3.07061E-3 2.45251E-3 2.21986E-3 6.36619E-4 1.5317E-4 1.35216E-3 6.68336E-4 4.88562E-3 2.25616E-3 9.40309E-4 3.81399E-3 4.99056E-3 7.41423E-3 2.07059E-3 6.04544E-3 1.91741E-3 3.93213E-3 3.1748E-3 4.1099E-3 9.13668E-3 2.35007E-2 1.06717E-2 1.35432E-2 1.08212E-2 8.66076E-3 9.02032E-3 4.92115E-3 5.37352E-3 1.63807E-2 2.30741E-2 1.42051E-2 1.01848E-2 2.51339E-2 6.22512E-3 1.12597E-2 8.32883E-3 9.67689E-3 4.31815E-3 6.24912E-3 6.09764E-3 1.65121E-2 3.70782E-3 5.72974E-3 5.80172E-3 3.39919E-3 3.85696E-3 3.7293E-3 9.1751E-3 2.31153E-2 1.67681E-2 1.49835E-2 2.13056E-2 1.45368E-2 1.30485E-2 1.08377E-2 1.2202E-2 8.9318E-3 1.3437E-2 1.31863E-2 1.30336E-2 2.97521E-3 2.0243E-3 7.13213E-3 1.01458E-2 6.51639E-3 2.00228E-2 3.22811E-2 4.05349E-2 2.53164E-2 1.80545E-2 1.82454E-2 3.12311E-2 1.27251E-2 2.87271E-2 1.50779E-2 7.74859E-3 1.02223E-2 1.10183E-2 1.63474E-2 1.50055E-2 2.33212E-2 3.10067E-2 1.14538E-2 2.01766E-2 1.77333E-2 1.2135E-2 1.46423E-2 1.7612E-2 2.14372E-2 1.30205E-2 8.55945E-3 1.44717E-2 1.74288E-2 5.86864E-3 5.95785E-3 1.75302E-2 1.00981E-2 3.3236E-3 4.62102E-3 1.07211E-2 1.52651E-2 3.99182E-2 2.59779E-2 1.71907E-2 3.14482E-2 3.74966E-2 1.23406E-2 2.54744E-2 4.76744E-2 3.11461E-2 4.51348E-2 3.08685E-2 4.1462E-2 4.27361E-2 5.68248E-2 2.49262E-2 4.46397E-2 4.61618E-2 2.41732E-2 2.94717E-2 3.24355E-2 1.97081E-2 3.51745E-2 2.82779E-2 3.91908E-2 4.97942E-2 4.48988E-2 6.16338E-2 1.18861E-1 2.00348E-1 5.10348E-2 1.24818E-1 9.96505E-2 6.2532E-2 4.69304E-2 4.61564E-2 4.24745E-2 1.59583E-1 1.67965E-1 7.02266E-2 1.07297E-1 9.10942E-2 7.9547E-2 6.06603E-2 1.07199E-1 5.38338E-2 1.47925E-1 2.6281E-1 1.77211E-1 1.18393E-1 4.53755E-2 1.39901E-2 1.19003E-1 5.91966E-2 1.39617E-1 2.3232E-1 2.43275E-1 2.42677E-1 1.68738E-1 3.12623E-1 1.62552E-1 1.76021E-1 2.80399E-1 2.05403E-1 1.90266E-1 1.96475E-1 1.31722E-1 1.08153E-1 1.68747E-1 1.84375E-1 1.23047E-1 1.68252E-2 1.59928E-2 1.12405E-2 8.4104E-3 4.58081E-2 1.29912E-1 2.51949E-1 2.28693E-1 2.64431E-1 1.29399E-1 1.35632E-1 1.4302E-1 1.95565E-1 9.32586E-2 1.35051E-1 1.35798E-1 8.66885E-2 5.9184E-2 -9999 7.16046E-2 5.46144E-2 3.75314E-2 6.20023E-2 6.83516E-2 3.61856E-2 7.2943E-2 1.04029E-1 1.6438E-1 1.28763E-1 6.10244E-2 5.52159E-2 2.49354E-2 -9999 7.95198E-2 5.68861E-2 5.86288E-2 2.88903E-2 5.67431E-2 8.76699E-2 1.53435E-1 1.47649E-1 1.17224E-1 2.69491E-1 2.92269E-1 2.68558E-1 1.78364E-1 3.7808E-1 1.87429E-1 1.94879E-1 2.07642E-1 5.13583E-1 4.48873E-1 4.46348E-1 3.95016E-1 4.40904E-1 3.40056E-1 3.6362E-1 5.26303E-1 5.33523E-1 5.13524E-1 3.21761E-1 1.98159E-1 1.9391E-1 4.56776E-1 3.17472E-1 2.87433E-1 1.22238E-1 2.80916E-1 3.61556E-1 5.67901E-1 5.7435E-1 7.46935E-1 6.57577E-1 6.11927E-1 6.89095E-1 6.32641E-1 8.02221E-1 4.70218E-1 6.08188E-1 7.0811E-1 8.11539E-1 8.08955E-1 7.16762E-1 6.02419E-1 6.32232E-1 2.72926E-1 3.54705E-1 1.76801E-1 2.76397E-1 4.06109E-1 1.91497E-1 1.63392E-1 1.97007E-1 1.6141E-1 2.43056E-1 -9999 1.42304E-1 1.84256E-1 1.54605E-1 1.72534E-1 1.50696E-1 2.93486E-1 1.66699E-1 2.37494E-1 2.01581E-1 2.17041E-1 3.13731E-1 6.0758E-1 2.71036E-1 4.0514E-1 2.62374E-1 4.93558E-1 3.60239E-1 6.15332E-1 6.47495E-1 4.32006E-1 5.95539E-1 3.82484E-1 4.07225E-1 6.12561E-1 7.29624E-1 5.28004E-1 4.44622E-1 6.17775E-1 4.35392E-1 3.34466E-1 5.74728E-1 3.19012E-1 3.33992E-1 4.92229E-1 2.66424E-1 4.45038E-1 3.13205E-1 5.04789E-1 5.60459E-1 6.75031E-1 3.57873E-1 3.72286E-1 5.88943E-1 3.25294E-1 4.27627E-1 5.43757E-1 4.03317E-1 4.01045E-1 3.33626E-1 4.95963E-1 3.88601E-1 2.63961E-1 3.04382E-1 4.93568E-1 5.42855E-1 4.79953E-1 6.21551E-1 6.17918E-1 4.65088E-1 3.91785E-1 4.51594E-1 5.79927E-1 4.20944E-1 7.41552E-1 5.12273E-1 5.19355E-1 7.89612E-1 8.03971E-1 5.85488E-1 6.71526E-1 7.06241E-1 6.40164E-1 5.45143E-1 6.50514E-1 4.45953E-1 4.47369E-1 4.90746E-1 6.07953E-1 7.34431E-1 5.43935E-1 6.19983E-1 5.72085E-1 5.50354E-1 5.08522E-1 4.10139E-1 3.61863E-1 4.33124E-1 3.22596E-1 3.07597E-1 4.27514E-1 3.37117E-1 3.85426E-1 2.13573E-1 1.36607E-1 4.02895E-2 8.96121E-3 9.02513E-3 9.29395E-3 1.46072E-2 1.55169E-2 1.24973E-2 1.43544E-2 1.69984E-2 4.67049E-2 4.50252E-2 8.20587E-2 1.3317E-1 2.4182E-1 1.91357E-1 4.90912E-1 7.24927E-1 5.36018E-1 2.61447E-1 1.26621E-1 1.35163E-1 1.16027E-1 2.40096E-1 4.98967E-1 4.4343E-1 3.41025E-1 3.324E-1 1.44501E-1 4.96456E-1 5.15157E-1 1.76277E-1 1.46253E-1 1.56642E-1 1.3831E-1 1.07704E-1 1.63233E-1 3.38393E-1 1.53369E-1 2.15033E-1 2.55578E-1 2.80595E-1 5.31134E-1 2.93273E-1 3.56986E-1 3.44688E-1 5.20739E-1 2.9209E-1 2.17619E-1 2.75155E-1 2.70793E-1 1.68436E-1 1.89667E-1 2.2176E-1 1.5175E-1 4.96263E-2 1.13605E-1 2.66831E-1 1.99493E-1 2.80454E-1 3.45677E-1 1.94249E-1 4.4546E-1 4.25974E-1 1.86043E-1 3.92093E-1 4.17827E-1 4.42313E-1 2.74248E-1 2.91647E-1 2.80304E-1 2.946E-1 3.42124E-1 4.05213E-1 5.02095E-1 5.21077E-1 2.63922E-1 5.50663E-1 5.35656E-1 2.64033E-1 4.32748E-1 1.35446E-1 4.52224E-1 4.24462E-1 6.21405E-1 5.251E-1 2.5534E-1 3.24364E-1 4.12587E-1 4.14482E-1 3.49838E-1 2.43315E-1 1.63362E-1 1.32353E-1 1.85946E-1 2.24586E-1 3.7581E-1 2.37024E-1 2.37263E-1 2.44742E-1 2.18839E-1 2.62174E-1 2.63777E-1 2.2658E-1 1.98064E-1 3.51082E-1 2.82005E-1 2.41847E-1 1.79995E-1 2.24827E-1 2.14776E-1 3.0801E-1 3.83197E-1 3.16569E-1 3.64585E-1 1.5408E-1 2.17749E-1 4.12788E-1 4.77803E-1 8.15182E-1 5.01496E-1 4.9707E-1 5.00284E-1 7.96925E-1 4.987E-1 6.27931E-1 5.34222E-1 8.16222E-1 5.71913E-1 4.55591E-1 4.77434E-1 4.48363E-1 4.99558E-1 7.45951E-1 9.41428E-1 6.52355E-1 5.68878E-1 9.59689E-2 4.04394E-2 1.70322E-2 1.6854E-2 6.45975E-3 2.47676E-3 1.43758E-3 9.36214E-4 5.22148E-4 1.33299E-4 2.27265E-4 9.30081E-4 2.45685E-3 1.19723E-2 1.95645E-2 2.47457E-2 6.96716E-2 3.56177E-2 2.96165E-2 2.71691E-2 2.54466E-2 2.10537E-2 3.46639E-2 1.49968E-2 1.39776E-2 1.87889E-2 1.4829E-2 1.34069E-2 8.87736E-3 1.16134E-1 4.30904E-2 2.39701E-2 4.14105E-2 5.73315E-2 2.23487E-2 1.74532E-1 3.16173E-2 3.79942E-2 1.11667E-1 4.72087E-2 9.34646E-2 4.39635E-2 5.27662E-2 4.83342E-2 5.65222E-2 2.86868E-2 5.65148E-2 5.70943E-2 6.63968E-2 5.36615E-2 8.22811E-2 6.80594E-2 5.43108E-2 8.62932E-2 4.93E-2 3.67546E-2 8.42434E-2 1.10856E-1 3.59761E-2 6.8103E-2 5.74955E-2 5.11178E-2 5.7077E-2 5.24123E-2 9.24127E-2 7.67922E-2 1.48933E-2 2.47022E-2 1.12713E-2 6.64498E-3 6.13182E-3 6.0279E-3 3.85701E-3 6.56687E-3 2.3832E-2 5.71688E-2 9.24503E-3 1.36657E-2 6.2829E-3 2.11399E-2 4.58174E-3 1.13079E-2 9.88634E-3 4.86451E-3 4.66873E-3 4.31082E-3 6.00421E-3 7.5602E-3 5.96824E-3 7.59025E-3 7.50403E-3 8.37913E-3 7.65719E-3 6.65438E-3 1.07174E-2 1.22217E-2 1.33604E-2 1.44898E-2 1.18859E-2 6.5871E-3 7.43209E-3 7.51955E-3 1.08704E-2 1.49227E-2 1.8427E-2 2.4182E-2 1.92054E-2 1.46954E-2 2.07778E-2 1.62857E-2 9.34828E-3 1.19175E-2 1.25232E-2 1.54343E-2 1.58679E-2 1.2806E-2 6.84118E-3 1.45447E-2 5.75623E-3 4.36687E-3 6.77552E-3 4.80944E-3 4.17682E-3 2.32349E-3 3.01788E-3 2.63674E-3 1.24155E-3 2.86026E-3 3.74696E-3 2.62045E-3 1.52428E-3 5.4934E-3 5.72305E-3 4.39634E-3 3.48574E-3 2.93797E-3 5.93593E-3 4.92967E-3 2.74463E-3 2.82902E-3 6.25527E-3 2.21455E-3 3.11679E-3 2.67794E-3 2.91839E-3 3.96546E-3 3.61661E-3 3.02511E-3 2.44691E-3 3.79436E-3 2.83604E-3 6.49651E-4 3.20247E-4 3.02272E-4 5.0509E-4 3.04249E-4 5.38923E-4 3.69299E-4 4.95401E-4 2.40175E-4 3.65947E-4 1.17854E-4 1.44098E-4 6.5765E-4 4.54175E-4 1.37992E-3 6.93376E-4 6.30914E-4 1.11422E-3 1.15228E-3 7.11118E-4 4.90377E-4 3.69818E-4 1.90543E-4 2.01136E-3 6.32535E-3 1.16127E-2 1.22051E-2 8.55461E-3 9.81848E-3 8.14075E-3 2.8196E-3 5.38149E-3 2.56106E-3 2.54782E-3 2.31169E-3 1.16112E-3 8.30549E-4 1.15813E-3 2.29043E-3 1.818E-3 1.47839E-3 4.01487E-4 8.71153E-4 9.9744E-4 7.78771E-4 3.21539E-4 3.08159E-4 2.71671E-4 9.96264E-4 4.01283E-4 2.35665E-3 2.36999E-3 2.67232E-4 4.44316E-4 5.35075E-4 4.27997E-4 4.2636E-4 2.39424E-3 2.00193E-3 1.90724E-3 1.72772E-3 1.41572E-3 9.52682E-4 8.16577E-4 7.06602E-4 7.8717E-4 5.28468E-4 3.87534E-4 1.98965E-4 2.36867E-4 2.78561E-4 1.61873E-4 1.88665E-4 1.85908E-4 2.24399E-4 1.95795E-4 2.6838E-4 3.7159E-4 4.06251E-4 1.07649E-3 7.37158E-5 6.16867E-5 1.04723E-4 7.51166E-5 6.03164E-5 3.59848E-5 1.46841E-4 1.71402E-4 5.67232E-4 2.66737E-4 2.23359E-4 2.25209E-4 2.01221E-4 2.55048E-5 3.65117E-5 3.78718E-5 1.45859E-4 1.64923E-4 2.09639E-4 4.59483E-5 3.93048E-5 1.07787E-4 7.96726E-5 5.58082E-5 2.94112E-5 2.4706E-5 2.5535E-5 4.59351E-5 4.15811E-5 4.17707E-5 3.03175E-5 7.39502E-5 1.18386E-4 1.81606E-4 1.72542E-4 7.89686E-5 1.03244E-4 2.25619E-4 1.41483E-4 1.50209E-4 9.49252E-5 1.11943E-4 1.60918E-4 1.32077E-4 2.83237E-4 3.34707E-4 1.04825E-4 1.12773E-4 9.64988E-5 5.67385E-4 4.53175E-4 5.10266E-4 3.83993E-4 2.53548E-4 6.71693E-5 1.22223E-4 4.52104E-4 5.86787E-4 8.37718E-5 3.03135E-4 3.4164E-4 3.50708E-4 4.76495E-4 9.36404E-4 9.16634E-4 1.00773E-3 1.05958E-3 8.1836E-4 2.93873E-3 9.76722E-4 8.43978E-4 1.1685E-3 7.26573E-4 3.76248E-3 2.81575E-3 9.74983E-4 2.73422E-3 2.54372E-3 3.20089E-3 3.24282E-3 5.19533E-3 8.63126E-4 9.99838E-4 1.45602E-3 7.75273E-3 1.45037E-3 2.0809E-3 7.3165E-3 6.99913E-3 5.77411E-3 4.62255E-3 6.74706E-3 6.65897E-3 3.59241E-3 3.33875E-3 2.84554E-3 3.84378E-3 4.73272E-3 3.60232E-3 2.36715E-3 1.86839E-3 1.60613E-3 3.78076E-3 3.70235E-3 3.09177E-3 2.71419E-3 3.42509E-3 2.85517E-3 1.79523E-3 2.49921E-3 2.35946E-3 1.81026E-3 2.87052E-3 1.00909E-3 6.88988E-4 5.00197E-4 1.07191E-3 1.01691E-3 1.02049E-3 1.19053E-3 9.1244E-4 2.31856E-3 6.04131E-4 2.53999E-3 5.73015E-4 4.52187E-4 4.48696E-4 4.7004E-4 5.32233E-4 4.99515E-4 4.86325E-4 4.87887E-4 1.8154E-3 2.7053E-3 2.9544E-3 1.89584E-3 1.69042E-3 1.7992E-3 2.21952E-3 1.15757E-3 7.91209E-4 8.71805E-4 1.26795E-3 1.23385E-3 1.07731E-3 8.97458E-4 8.3723E-4 8.42676E-4 8.99419E-4 9.04871E-4 7.90864E-4 6.6682E-4 7.17348E-4 5.62102E-4 7.69532E-4 8.39723E-4 1.11006E-3 9.66977E-4 3.30508E-4 7.57968E-5 6.99921E-4 6.62468E-4 7.75092E-4 7.46354E-4 5.36813E-4 4.97713E-4 5.77549E-4 3.49081E-4 2.47268E-4 2.49982E-4 1.73012E-4 2.69955E-4 1.72366E-4 1.65644E-4 2.67258E-4 2.6734E-4 2.17899E-4 2.71598E-4 4.14956E-4 3.05771E-4 4.76256E-4 5.39718E-4 2.35758E-4 2.04603E-4 2.09561E-4 2.04945E-4 2.25286E-4 3.82346E-4 2.27122E-4 2.19138E-4 2.9325E-4 4.23182E-4 3.71926E-4 2.96512E-4 2.89707E-4 1.51415E-4 1.68151E-4 1.40234E-4 1.89764E-4 2.89061E-4 2.61465E-4 2.09181E-4 2.21576E-4 2.02351E-4 1.7895E-4 1.47817E-4 1.71998E-4 2.32343E-4 2.20612E-4 8.10627E-5 9.02358E-5 2.00132E-4 9.81607E-5 1.46203E-4 7.08351E-5 6.72733E-5 4.75431E-5 -9999 -9999 -9999 -9999 -9999 -9999 -9999 -9999 -9999 -9999 -9999 -9999 -9999 -9999 -9999 -9999 -9999 -9999 -9999 -9999 -9999 -9999 -9999 -9999 -9999 -9999 -9999 -9999 -9999
2.71127E-4 2.08468E-4 1.92736E-4 2.11082E-4 2.75983E-4 2.41114E-4 2.49241E-4 2.73347E-4 2.08366E-4 2.61776E-4 2.21699E-4 2.098E-4 8.54618E-5 3.23557E-4 2.5334E-4 2.02684E-4 2.29542E-4 2.49373E-4 3.26647E-4 2.91526E-4 2.47875E-4 2.76271E-4 1.94025E-4 1.6038E-4 2.63065E-4 3.63624E-4 4.04982E-4 2.89174E-4 3.82813E-4 3.11821E-4 4.23628E-4 5.13285E-4 6.10908E-4 7.36837E-4 5.57813E-4 6.6651E-4 1.02789E-3 9.115E-4 8.34851E-4 1.019E-3 7.36989E-4 7.28021E-4 7.62656E-4 7.35978E-4 6.32155E-4 7.48942E-4 5.82235E-4 7.48803E-4 7.65353E-4 7.40522E-4 9.83287E-4 6.81305E-4 8.14881E-4 9.69668E-4 1.24526E-3 9.27562E-4 1.35031E-3 2.02294E-3 2.08378E-3 1.87273E-3 1.86188E-3 1.60664E-3 1.91973E-3 2.11002E-3 2.18286E-3 1.53625E-3 8.9405E-4 1.27765E-3 8.43972E-4 1.085E-3 1.37323E-3 7.62732E-4 1.29093E-3 9.50658E-4 7.12849E-4 6.38373E-4 1.00916E-3 1.7525E-3 1.21134E-3 1.79104E-3 1.01515E-3 1.84521E-3 1.53589E-3 1.51725E-3 1.00666E-3 1.53721E-3 1.83907E-3 1.15002E-3 6.78842E-4 5.69907E-4 8.21531E-4 6.61744E-4 4.6367E-4 7.20515E-4 6.14577E-4 6.71965E-4 9.55792E-4 1.03531E-3 9.00692E-4 7.30617E-4 6.23675E-4 6.54544E-4 8.52472E-4 1.40277E-3 1.66164E-3 2.10998E-3 3.76932E-3 2.79411E-3 3.68779E-3 2.12708E-3 2.82662E-3 4.22066E-3 3.05465E-3 3.99803E-3 4.7965E-3 4.9013E-3 7.38575E-3 7.67975E-3 6.72373E-3 8.91476E-3 4.31427E-3 1.43354E-3 5.26423E-3 8.11838E-4 8.85264E-4 1.21795E-3 9.77035E-4 1.21221E-3 1.18969E-3 8.65571E-4 9.89971E-4 1.0012E-3 6.00666E-4 6.34312E-4 5.70227E-4 8.32863E-4 7.15707E-4 8.12525E-4 9.18888E-4 1.23345E-3 1.01538E-3 1.39134E-3 9.40362E-4 1.11681E-3 1.43942E-3 1.33725E-3 1.41537E-3 1.00824E-3 1.23919E-3 1.25494E-3 1.03408E-3 8.47114E-4 1.07601E-3 8.24054E-4 5.97449E-4 4.55087E-4 6.83027E-4 1.76237E-3 1.20556E-3 3.1689E-3 1.1953E-3 1.19419E-3 1.00983E-3 9.51941E-4 2.20445E-3 1.25221E-3 6.65073E-4 1.04431E-3 1.20155E-3 9.87872E-4 1.54174E-3 1.11E-3 6.36891E-4 5.57122E-4 5.42527E-4 3.08749E-4 2.54097E-4 5.28402E-4 4.55105E-4 1.06945E-3 4.02418E-4 3.93602E-4 4.98392E-4 1.13992E-3 9.76172E-4 7.38269E-4 5.06773E-4 2.20786E-4 6.55143E-4 3.94011E-4 2.31737E-4 2.69952E-4 3.68816E-4 2.98933E-4 3.25868E-4 3.21134E-4 7.58845E-4 7.3071E-4 4.05834E-4 4.02521E-4 3.25114E-4 8.7021E-4 6.94764E-4 5.54482E-4 3.9257E-4 6.47474E-4 1.16738E-3 3.82637E-4 1.62121E-3 1.00242E-3 7.42273E-4 4.87621E-4 1.39775E-3 3.77568E-4 4.04437E-4 6.19503E-4 6.13024E-4 8.98996E-4 4.14072E-4 4.0861E-4 8.95542E-4 6.03341E-4 5.63761E-4 2.73416E-4 2.88355E-4 6.02841E-4 4.5617E-4 4.99598E-4 2.65304E-4 4.35191E-4 1.35036E-3 8.13837E-5 1.88508E-3 2.95011E-3 1.69251E-3 2.89607E-3 4.62411E-4 4.10022E-3 1.07993E-2 9.9475E-3 5.43962E-3 4.47093E-3 3.39613E-3 2.97407E-3 5.87204E-3 6.43692E-3 4.27509E-3 1.43863E-3 3.46782E-3 5.90371E-3 4.75667E-3 1.7135E-2 1.50218E-2 1.02106E-2 1.07939E-2 1.5291E-2 6.08021E-3 1.0693E-2 8.46337E-3 8.63973E-3 1.36994E-2 2.18308E-2 2.33494E-2 8.74898E-3 2.34254E-2 4.09237E-3 6.75946E-3 3.06417E-3 4.58428E-3 5.21104E-3 8.7069E-3 6.36303E-3 1.56291E-2 7.35328E-3 8.35794E-3 1.10843E-2 2.65435E-3 1.35206E-2 6.57945E-4 3.49044E-3 7.66589E-3 1.48881E-2 1.05561E-2 3.16865E-2 1.5575E-2 1.04908E-2 1.58989E-2 1.00479E-2 1.16202E-2 1.50965E-2 1.80696E-2 9.17284E-3 7.85145E-3 4.19358E-3 1.04166E-2 4.02651E-3 2.24325E-2 1.97501E-2 3.30854E-2 4.53849E-2 2.61809E-2 1.01688E-2 2.71269E-2 1.78078E-2 1.76528E-2 1.48561E-2 1.62902E-2 6.43401E-3 5.34531E-3 1.17981E-2 1.37748E-2 2.3549E-2 1.94702E-2 1.44152E-2 1.09299E-2 1.42465E-2 2.71624E-2 1.1718E-2 1.70258E-2 2.42646E-2 2.17281E-2 1.43714E-2 1.17704E-2 3.01843E-2 1.60253E-2 5.14011E-3 7.94211E-3 7.29963E-3 1.15409E-2 5.02864E-3 3.07516E-3 1.53432E-2 1.27026E-2 2.30355E-2 1.10269E-2 7.0193E-3 3.28782E-2 2.9514E-2 4.06069E-2 4.28476E-2 2.98234E-2 3.28493E-2 4.34601E-2 7.01299E-2 2.99819E-2 4.77228E-2 3.53253E-2 3.00433E-2 2.38167E-2 5.46533E-2 2.59457E-2 3.11071E-2 3.00805E-2 2.06782E-2 5.75803E-2 4.4252E-2 3.89892E-2 7.02057E-2 3.13271E-2 8.48419E-2 1.20939E-1 1.2562E-1 1.20732E-1 1.37569E-1 9.27529E-2 3.26814E-2 6.49446E-2 5.36862E-2 8.54728E-2 6.44636E-2 9.27863E-2 2.1109E-1 2.40152E-1 2.71843E-1 1.2946E-1 2.12417E-1 7.87824E-2 1.48044E-1 1.27697E-1 3.88138E-2 1.82973E-1 2.66598E-1 1.38843E-1 1.36648E-1 2.16718E-1 2.68902E-1 3.61833E-1 2.90818E-1 4.50581E-1 2.72241E-1 1.94137E-1 1.77589E-1 3.0409E-1 2.15074E-1 1.84613E-1 2.0323E-1 2.00079E-1 1.50612E-1 1.82169E-1 1.24955E-1 5.82145E-2 9.56415E-2 8.01559E-2 3.54063E-2 2.28844E-2 1.43011E-2 3.92689E-3 4.53573E-2 9.39485E-2 1.13067E-1 1.92334E-1 3.79845E-1 1.45703E-1 1.48633E-1 1.98721E-1 1.15768E-1 2.16911E-1 2.1178E-1 1.96291E-1 1.22214E-1 6.47698E-2 4.27241E-2 1.11317E-1 4.67941E-2 5.23375E-2 9.44122E-2 6.79227E-2 5.84966E-2 4.97452E-2 9.70899E-2 2.95572E-2 6.07133E-2 6.56966E-2 9.88468E-2 6.60523E-2 4.72852E-2 4.85778E-2 7.68337E-2 1.10036E-1 4.27348E-2 5.40838E-2 8.12498E-2 2.84895E-1 2.3012E-1 1.03111E-1 2.67005E-1 1.68643E-1 1.81529E-1 3.59772E-1 2.02027E-1 9.97496E-2 2.52137E-1 2.37081E-1 4.29118E-1 5.3065E-1 4.26765E-1 5.56827E-1 3.84239E-1 4.14786E-1 3.73068E-1 3.99792E-1 5.77955E-1 3.0289E-1 1.50266E-1 4.45249E-1 3.71417E-1 3.41921E-1 3.60903E-1 3.25168E-1 1.62566E-1 2.79093E-1 4.69007E-1 4.41419E-1 5.7464E-1 6.79665E-1 6.87305E-1 6.57463E-1 5.86118E-1 4.97246E-1 6.04916E-1 4.41773E-1 5.63412E-1 6.44875E-1 7.50234E-1 5.37273E-1 6.01147E-1 5.30237E-1 6.28298E-1 2.94313E-1 2.98489E-1 2.97997E-1 1.75116E-1 3.35258E-1 2.52603E-1 1.48605E-1 1.07272E-1 2.17302E-2 1.02092E-1 7.21514E-2 1.30442E-1 1.74245E-1 2.42202E-1 1.21463E-1 1.21794E-1 1.5973E-1 1.9124E-1 1.02591E-1 1.9579E-1 1.82701E-1 2.71334E-1 5.63101E-1 3.44546E-1 2.18372E-1 3.71332E-1 6.80875E-1 4.4292E-1 5.78173E-1 5.59363E-1 6.8714E-1 4.76264E-1 6.01027E-1 2.80928E-1 5.1357E-1 6.63215E-1 6.64232E-1 4.5107E-1 4.07768E-1 4.92943E-1 8.15248E-1 6.49814E-1 3.77431E-1 2.73112E-1 3.16403E-1 4.08008E-1 2.95203E-1 6.15802E-1 4.55361E-1 5.80404E-1 6.98232E-1 5.56653E-1 5.52557E-1 4.93137E-1 4.26437E-1 5.23737E-1 3.45563E-1 4.66059E-1 4.63193E-1 4.3762E-1 4.96628E-1 5.69841E-1 3.82998E-1 5.21716E-1 4.73941E-1 5.13948E-1 5.25806E-1 5.70683E-1 6.07186E-1 5.46228E-1 5.38313E-1 6.98538E-1 4.54104E-1 3.14975E-1 3.73196E-1 5.03679E-1 4.3311E-1 6.76781E-1 5.76056E-1 8.4617E-1 3.68009E-1 6.8294E-1 6.28013E-1 5.55151E-1 6.97462E-1 5.67999E-1 5.80077E-1 5.17351E-1 7.57886E-1 5.84857E-1 6.18714E-1 2.68016E-1 6.55692E-1 2.56658E-1 3.83808E-1 7.10463E-1 4.29894E-1 4.56419E-1 3.15558E-1 2.73824E-1 4.77252E-1 2.30914E-1 6.65852E-1 2.68318E-1 2.5459E-1 8.19036E-2 6.27688E-2 1.69941E-2 8.75074E-3 1.7575E-2 1.59631E-2 1.08224E-2 1.23327E-2 4.06852E-2 4.39419E-2 4.85806E-2 1.46E-1 2.27209E-1 2.10135E-1 4.10926E-1 2.24288E-1 2.76205E-1 1.94293E-1 1.05695E-1 1.18909E-1 1.27388E-1 3.68423E-1 4.57279E-1 4.35652E-1 7.54671E-1 3.46043E-1 3.62509E-1 5.52872E-1 3.03996E-1 3.53056E-1 2.85436E-1 2.75847E-1 2.62187E-1 2.11811E-1 2.77621E-1 4.64169E-1 2.88005E-1 1.73689E-1 2.28242E-1 4.10296E-1 5.45389E-1 3.45568E-1 3.96736E-1 4.21007E-1 5.19389E-1 3.03943E-1 3.96126E-1 2.82003E-1 2.47065E-1 1.46338E-1 9.26407E-2 2.19685E-1 1.74847E-1 2.1659E-1 3.61619E-1 4.06576E-1 4.61961E-1 1.95816E-1 5.71901E-1 3.15323E-1 2.91338E-1 3.09753E-1 3.58201E-1 4.01492E-1 2.68295E-1 3.74559E-1 2.43228E-1 3.4379E-1 3.42718E-1 3.59008E-1 2.36227E-1 4.0444E-1 2.39376E-1 2.7084E-1 3.57388E-1 3.38069E-1 2.93232E-1 6.50496E-1 2.36506E-1 2.91419E-1 1.49611E-1 2.97495E-1 3.21944E-1 4.86497E-1 3.13985E-1 2.9384E-1 3.34991E-1 2.6074E-1 2.90333E-1 3.02046E-1 3.67719E-1 1.78555E-1 7.08883E-2 7.35888E-2 3.32158E-1 3.13466E-1 2.23121E-1 2.95161E-1 5.07749E-1 3.60364E-1 1.97411E-1 3.68172E-1 3.48077E-1 1.55191E-1 2.35729E-1 1.40722E-1 1.78105E-1 2.2291E-1 3.78482E-1 2.64829E-1 2.96878E-1 3.31628E-1 4.75351E-1 2.90201E-1 3.09602E-1 3.72336E-1 4.69605E-1 7.41142E-1 5.55156E-1 4.64407E-1 4.09084E-1 4.45981E-1 6.98669E-1 7.0511E-1 6.8223E-1 7.47639E-1 8.17294E-1 7.40937E-1 5.59712E-1 4.37511E-1 3.47035E-1 4.13351E-1 5.50113E-1 5.7315E-1 4.245E-1 6.38751E-1 9.84542E-2 5.16187E-2 2.92632E-2 2.58475E-2 1.73085E-2 5.40408E-3 3.05341E-3 8.93566E-4 3.45138E-4 3.76445E-4 7.96455E-4 3.67053E-4 1.07338E-3 5.97143E-3 1.24129E-2 4.26435E-2 4.61358E-2 1.66677E-2 1.03434E-2 1.71963E-2 2.66065E-2 2.42281E-1 8.02918E-2 1.46939E-2 2.66571E-2 2.34211E-2 1.97981E-2 1.40143E-2 2.65868E-2 5.30213E-2 3.59923E-2 4.81924E-2 2.67765E-2 3.40847E-2 2.63595E-2 3.26053E-2 2.08926E-2 4.38691E-2 2.96828E-1 8.98608E-2 4.01136E-2 7.56492E-2 2.9972E-2 4.66802E-2 7.16605E-2 7.22472E-2 7.64435E-2 6.56213E-2 6.0462E-2 3.93173E-2 8.99758E-2 7.77638E-2 7.06542E-2 5.56262E-2 3.76012E-2 5.90249E-2 1.06765E-1 8.53859E-2 3.28019E-2 6.95387E-2 8.9551E-2 8.08606E-2 5.24994E-2 9.49353E-2 1.0323E-1 6.48502E-2 3.55806E-2 2.31966E-2 1.18973E-2 5.67539E-3 6.02442E-3 5.6511E-3 4.32448E-3 3.02381E-3 2.8067E-2 5.88223E-3 1.14644E-2 1.22668E-2 3.46527E-2 1.8712E-2 5.12227E-3 1.41112E-2 6.33074E-3 4.64333E-3 5.00624E-3 4.32736E-3 6.0747E-3 6.83882E-3 7.29662E-3 9.05052E-3 7.07377E-3 7.2006E-3 5.48377E-3 5.67452E-3 1.14365E-2 1.0602E-2 1.38753E-2 1.57506E-2 5.97058E-3 9.37535E-3 1.03348E-2 1.15835E-2 2.50664E-2 1.47677E-2 1.47685E-2 1.08614E-2 1.19024E-2 1.33351E-2 1.26202E-2 1.10336E-2 1.4089E-2 7.43343E-3 1.48284E-2 1.93849E-2 1.26041E-2 8.25039E-3 1.12151E-2 1.45165E-2 7.1251E-3 6.34561E-3 6.62855E-3 5.51953E-3 3.06987E-3 3.2252E-3 2.97542E-3 1.94918E-3 1.45385E-3 4.01282E-3 2.8096E-3 1.92254E-3 3.72155E-3 1.47559E-3 5.01367E-3 8.81656E-3 6.40869E-3 7.55478E-3 5.50695E-3 5.76169E-3 1.33866E-3 4.46001E-3 4.48032E-3 2.38045E-3 3.12314E-3 2.10066E-3 1.96219E-3 4.28517E-3 3.20648E-3 3.90395E-3 3.06589E-3 4.09361E-3 2.78276E-3 7.97242E-4 2.60313E-4 3.20195E-4 5.63552E-4 4.22515E-4 2.35145E-3 7.72207E-4 6.53555E-4 5.60343E-4 2.70872E-4 1.61053E-4 2.48709E-4 8.40982E-4 4.50812E-4 3.71309E-4 3.34747E-3 2.57199E-3 1.17259E-3 1.33881E-3 1.04159E-3 3.97082E-4 4.73347E-4 1.19644E-4 1.6948E-3 5.71532E-3 3.68407E-3 5.90499E-3 3.7651E-3 1.1328E-2 2.37036E-3 2.79205E-3 6.82377E-3 4.36724E-3 2.02674E-3 5.8394E-4 1.55747E-3 2.571E-3 2.2721E-3 1.35835E-3 9.81683E-4 1.52091E-3 3.76702E-4 8.79649E-4 1.2223E-3 2.99283E-4 3.04161E-4 1.20849E-3 1.21392E-3 2.58054E-4 4.73547E-4 2.03462E-3 4.25816E-4 1.29363E-3 4.12862E-4 3.45972E-4 2.37516E-4 9.10914E-4 1.90713E-3 2.26897E-3 1.29685E-3 1.47199E-3 7.79799E-4 9.45759E-4 9.37434E-4 8.68507E-4 8.3484E-4 2.59164E-3 3.831E-4 2.93533E-4 2.45798E-4 1.95601E-4 1.4416E-4 2.38453E-4 1.48786E-4 8.78594E-5 2.66385E-4 3.54261E-4 4.19526E-4 3.85682E-4 1.23392E-4 1.18359E-4 1.12701E-4 1.72508E-4 1.09834E-4 9.44711E-5 1.13065E-4 4.03454E-5 5.39553E-5 5.11994E-5 7.32914E-5 5.63994E-5 3.44806E-4 2.58616E-4 1.37706E-4 1.19449E-4 6.86217E-5 8.42199E-5 2.18497E-4 1.21645E-4 1.90589E-4 7.34485E-5 1.36377E-4 1.0444E-4 2.07815E-4 1.34835E-4 1.65097E-4 6.7256E-5 3.22061E-5 8.2475E-5 6.1476E-5 5.38002E-5 6.26427E-5 4.73775E-5 1.56518E-4 6.23607E-5 6.32949E-5 2.4082E-4 2.34863E-4 2.53992E-4 2.6598E-4 1.76692E-4 1.95022E-4 2.38748E-4 7.7847E-5 4.72678E-4 5.68105E-4 7.21168E-4 5.25296E-4 5.48279E-4 4.72876E-4 4.60305E-4 3.30347E-4 2.57368E-4 3.24283E-4 3.8345E-4 3.31898E-4 3.73915E-4 3.99585E-4 6.24076E-4 6.12877E-4 6.43779E-4 5.52893E-4 8.96587E-4 8.35449E-4 1.11678E-3 9.92438E-4 2.07619E-4 2.1151E-3 2.88458E-3 1.16315E-3 2.52696E-3 6.85299E-4 7.05175E-4 9.95724E-4 3.79401E-3 2.71388E-3 9.53955E-4 2.68629E-3 3.5671E-3 5.06256E-3 2.93317E-3 3.78831E-3 1.21764E-3 1.0505E-3 6.57856E-3 1.58061E-3 1.78327E-3 7.81306E-3 5.49939E-3 7.20079E-3 7.51992E-3 5.37931E-3 4.99465E-3 3.30641E-3 3.03237E-3 1.85356E-3 2.36258E-3 5.04649E-3 2.9899E-3 3.01729E-3 1.77454E-3 2.60941E-3 2.82049E-3 3.04117E-3 2.45814E-3 2.62839E-3 2.69192E-3 3.10598E-3 2.83263E-3 8.27753E-4 8.81543E-4 2.51782E-3 6.87807E-4 1.52173E-3 1.8564E-3 6.87485E-4 3.34879E-3 1.51101E-3 1.63209E-3 1.19162E-3 1.04003E-3 1.00635E-3 4.35694E-3 3.12687E-3 3.2954E-3 7.20763E-4 5.64305E-4 4.71307E-4 2.04771E-3 3.93166E-4 4.80553E-4 5.49052E-4 1.83816E-3 2.40774E-3 3.56649E-3 1.98426E-3 1.71702E-3 1.74415E-3 1.40191E-3 9.91542E-4 9.69004E-4 1.5346E-3 1.63219E-3 1.35707E-3 1.46676E-3 9.14557E-4 1.0594E-3 7.73681E-4 7.5573E-4 1.07356E-3 8.28133E-4 7.89727E-4 8.19188E-4 8.93025E-4 8.31519E-4 1.1286E-3 1.12283E-3 7.36469E-4 6.91334E-4 9.21397E-5 2.04988E-4 6.5116E-4 9.85418E-4 9.15382E-4 3.45185E-4 2.939E-4 3.0733E-4 5.19473E-4 3.35764E-4 3.2463E-4 4.30255E-4 3.67344E-4 2.11797E-4 3.33523E-4 2.10811E-4 2.02896E-4 1.9215E-4 2.87372E-4 2.37389E-4 2.48912E-4 5.22115E-4 5.08166E-4 2.10236E-4 2.52216E-4 2.50096E-4 2.42728E-4 2.91616E-4 2.90863E-4 2.16243E-4 1.92131E-4 2.12396E-4 2.08587E-4 3.00534E-4 3.01844E-4 2.50906E-4 1.74408E-4 1.82085E-4 3.08076E-4 4.46414E-4 5.08763E-4 3.56506E-4 2.83066E-4 2.52609E-4 2.15131E-4 3.46165E-4 1.60692E-4 2.00765E-4 1.58934E-4 3.09331E-4 1.37778E-4 1.38206E-4 1.14699E-4 7.99685E-5 6.75595E-5 1.05179E-4 7.92054E-5 9.73168E-5 1.51876E-4 -9999 -9999 -9999 -9999 -9999 -9999 -9999 -9999 -9999 -9999 -9999 -9999 -9999 -9999 -9999 -9999 -9999 -9999 -9999 -9999 -9999 -9999 -9999 -9999 -9999 -9999 -9999 -9999
3.98821E-4 3.81474E-4 3.79098E-4 2.12289E-4 2.00322E-4 2.17617E-4 2.2784E-4 2.50103E-4 1.87108E-4 3.6984E-4 2.26956E-4 2.16104E-4 3.37725E-4 2.52972E-4 3.06229E-4 2.7757E-4 3.78906E-4 2.63691E-4 2.38611E-4 2.71203E-4 3.27247E-4 4.49443E-4 1.88131E-4 2.28236E-4 3.5006E-4 4.64106E-4 4.06997E-4 2.31293E-4 2.94088E-4 4.33322E-4 4.50059E-4 5.39521E-4 3.20471E-4 6.69723E-4 6.24531E-4 4.26741E-4 5.2417E-4 9.17451E-4 8.00689E-4 7.71873E-4 8.18926E-4 7.1976E-4 7.19802E-4 6.48061E-4 5.50425E-4 7.30802E-4 6.88114E-4 6.95106E-4 7.49557E-4 7.60635E-4 9.16551E-4 1.07972E-3 9.53605E-4 1.3394E-3 1.22583E-3 1.12892E-3 1.82332E-3 1.89714E-3 1.78502E-3 2.1157E-3 2.01122E-3 2.08986E-3 2.04551E-3 2.33601E-3 1.30918E-3 1.48508E-3 1.21592E-3 8.78127E-4 8.30204E-4 8.76991E-4 8.3192E-4 8.32832E-4 1.55316E-3 9.08265E-4 1.71974E-3 1.35105E-3 1.00793E-3 1.75275E-3 1.82633E-3 1.54805E-3 1.46736E-3 1.59508E-3 1.01154E-3 1.84899E-3 1.6252E-3 1.25254E-3 1.49009E-3 1.07113E-3 6.41057E-4 6.53343E-4 8.89067E-4 6.02462E-4 5.99246E-4 8.25296E-4 5.88374E-4 4.56817E-4 7.14982E-4 1.02265E-3 1.18995E-3 9.9205E-4 9.79789E-4 6.32338E-4 1.05804E-3 1.75329E-3 1.42565E-3 1.24465E-3 2.4442E-3 2.32314E-3 3.08482E-3 2.16994E-3 3.53218E-3 4.17717E-3 2.73811E-3 5.00187E-3 4.70086E-3 5.72382E-3 7.34493E-3 3.96519E-3 4.08108E-3 6.58575E-3 3.59424E-3 6.09346E-4 5.09903E-4 7.53344E-4 7.6989E-4 7.81616E-4 1.06393E-3 9.75497E-4 9.0734E-4 8.57966E-4 8.4227E-4 7.9492E-4 5.66762E-4 8.05611E-4 8.5484E-4 6.9423E-4 1.31837E-3 9.7909E-4 1.04275E-3 1.24588E-3 1.09567E-3 1.1082E-3 1.16108E-3 9.75558E-4 1.04476E-3 9.88112E-4 1.19711E-3 1.08396E-3 9.919E-4 1.26118E-3 1.18431E-3 1.64649E-3 1.00623E-3 7.27889E-4 8.86408E-4 2.92692E-4 2.11742E-3 1.94598E-3 1.14175E-3 9.11424E-4 1.0952E-3 6.31256E-4 1.50179E-3 8.85318E-4 2.20606E-3 1.33919E-3 1.60011E-3 9.55181E-4 1.23251E-3 1.16144E-3 1.49633E-3 1.12094E-3 4.25115E-4 5.16702E-4 5.26225E-4 5.08786E-4 5.6151E-4 6.87108E-4 5.65995E-4 5.33506E-4 1.94423E-4 8.51494E-4 8.34713E-4 8.4691E-4 6.64424E-4 8.19329E-4 5.76929E-4 4.90679E-4 2.87535E-4 2.11608E-4 2.4219E-4 2.01249E-4 5.41916E-4 1.56147E-4 1.90249E-4 2.45051E-4 3.5471E-4 6.09088E-4 6.66076E-4 5.27564E-4 5.11605E-4 1.30168E-3 2.98969E-4 1.45138E-3 4.65296E-4 5.51041E-4 8.17612E-4 6.59748E-4 7.4107E-4 8.0339E-4 5.52901E-4 3.24553E-4 1.60367E-3 3.09164E-4 9.16064E-4 5.5692E-4 7.70038E-4 6.11655E-4 8.0407E-4 3.27504E-4 3.29881E-4 8.51273E-4 7.75054E-4 2.22884E-4 3.62353E-4 4.64086E-4 4.17883E-4 2.04976E-4 1.31859E-4 1.02418E-4 1.70167E-3 3.06387E-4 7.48878E-5 6.82136E-4 3.62043E-3 3.11233E-4 9.40225E-4 1.31646E-3 4.37468E-3 1.83032E-3 9.5711E-4 1.86696E-3 7.98513E-3 8.22075E-3 8.98294E-3 2.47163E-3 4.15078E-3 6.71627E-3 1.44734E-2 4.83538E-3 7.01325E-3 8.1193E-3 4.45812E-3 1.21974E-2 1.0432E-2 1.18324E-2 5.29199E-3 7.91489E-3 1.52388E-2 3.18687E-2 1.03854E-2 1.14067E-2 2.38462E-2 2.71137E-2 5.08446E-2 2.53972E-2 1.32228E-3 2.68661E-4 5.14989E-3 1.10162E-2 5.66199E-2 5.79493E-3 1.64419E-2 1.21682E-2 1.23158E-3 8.75476E-4 5.19652E-4 7.7473E-4 3.63484E-4 4.03507E-3 1.16954E-2 1.34894E-2 8.86064E-2 5.1855E-2 2.67635E-2 8.97581E-3 6.46868E-3 8.5511E-3 9.2218E-3 1.63356E-2 2.65357E-2 1.71911E-2 2.04143E-2 2.1404E-2 1.14667E-2 7.53393E-3 1.49154E-2 3.79998E-2 3.75477E-2 4.52091E-2 2.36489E-2 1.55024E-2 2.30527E-2 1.12377E-2 6.97964E-3 8.94774E-3 1.0708E-2 1.67294E-2 1.19272E-2 5.59152E-3 9.4978E-3 2.48979E-2 2.81959E-2 2.17092E-2 1.77275E-2 1.00517E-2 1.42708E-2 1.20139E-2 1.17754E-2 1.01559E-2 1.27651E-2 2.57181E-2 1.03651E-2 2.03098E-2 1.44207E-2 8.8957E-3 1.11158E-2 1.55874E-2 6.06339E-3 6.6339E-3 1.2751E-2 9.152E-3 2.30936E-2 2.107E-2 1.39146E-2 1.20801E-2 1.66379E-2 3.00505E-2 2.11426E-2 2.69055E-2 1.58421E-2 4.38299E-2 4.41879E-2 2.9893E-2 2.79281E-2 2.92712E-2 4.59077E-2 3.42221E-2 7.77553E-2 4.80892E-2 3.405E-2 3.9845E-2 2.63046E-2 2.9705E-2 5.25083E-2 5.45977E-2 4.50036E-2 1.35717E-1 3.99705E-2 1.23568E-1 8.37691E-2 1.10592E-1 1.1865E-1 1.09081E-1 1.10513E-1 9.2822E-2 7.68874E-2 4.79031E-2 1.27456E-1 1.22631E-1 7.10858E-2 8.01143E-2 6.16183E-2 1.36693E-1 3.16624E-1 2.03233E-1 2.20369E-1 1.97995E-1 8.24962E-2 1.42659E-1 1.43586E-1 2.32873E-1 1.7072E-1 3.12625E-1 3.00409E-1 5.22362E-1 3.38353E-1 2.00418E-1 2.73733E-1 2.45359E-1 2.88523E-1 4.7377E-1 2.12903E-1 3.81624E-1 3.06139E-1 1.28005E-1 9.92268E-2 1.71393E-1 1.70687E-1 1.76971E-1 7.43354E-2 3.89502E-2 3.11447E-2 5.82034E-2 5.48088E-2 2.6464E-2 4.85647E-2 6.20035E-2 7.53067E-2 6.82088E-2 1.61112E-1 2.55434E-1 2.96092E-1 2.01097E-1 3.38145E-1 1.98948E-1 -9999 3.38439E-1 2.05819E-1 6.11909E-2 5.53623E-2 7.63765E-2 8.52576E-2 5.19187E-2 7.78265E-2 6.10846E-2 6.07738E-2 3.25121E-2 3.68138E-2 6.20424E-2 8.6993E-2 2.9842E-2 5.36619E-2 7.42664E-2 8.01172E-2 4.98746E-2 5.5555E-2 8.40455E-2 9.14856E-2 2.7883E-2 6.43554E-2 1.07708E-1 1.67516E-1 1.13909E-1 2.8955E-1 4.17598E-1 1.53119E-1 1.73127E-1 3.22903E-1 2.14988E-1 4.18454E-1 2.80558E-1 2.2728E-1 3.12355E-1 3.01871E-1 4.1548E-1 2.31843E-1 4.78927E-1 2.90257E-1 3.15533E-1 3.05816E-1 4.51728E-1 5.46107E-1 3.0215E-1 1.87981E-1 1.90876E-1 3.87684E-1 3.46598E-1 2.246E-1 2.3999E-1 2.74997E-1 3.84533E-1 3.64904E-1 3.63013E-1 8.79659E-1 5.25942E-1 4.59935E-1 6.74726E-1 6.72208E-1 5.63078E-1 5.32481E-1 7.33747E-1 6.96617E-1 7.11923E-1 8.03382E-1 5.44067E-1 5.1948E-1 5.95581E-1 5.69237E-1 4.982E-1 1.84294E-1 3.18851E-1 1.06651E-1 5.49816E-2 8.93076E-2 5.51202E-2 7.76705E-2 1.16749E-1 1.86217E-1 7.83102E-2 1.00053E-1 9.44718E-2 1.67263E-1 2.1995E-1 2.03775E-1 1.56256E-1 2.2633E-1 1.49886E-1 2.61861E-1 4.27416E-1 2.59201E-1 3.97316E-1 2.74422E-1 2.91279E-1 4.55576E-1 6.65563E-1 5.29571E-1 4.41699E-1 8.28093E-1 5.63404E-1 4.3128E-1 1.09701E-1 2.57588E-1 4.78257E-1 5.75551E-1 5.68548E-1 4.26561E-1 5.4745E-1 2.9956E-1 3.97251E-1 4.56872E-1 5.10684E-1 5.9072E-1 5.14388E-1 3.09874E-1 5.40489E-1 5.40323E-1 6.48571E-1 5.12523E-1 5.32428E-1 3.90982E-1 4.41331E-1 4.78263E-1 4.49824E-1 4.29588E-1 4.23955E-1 4.47109E-1 6.18323E-1 3.90479E-1 4.90954E-1 6.44707E-1 5.50831E-1 5.46537E-1 3.74265E-1 7.4868E-1 5.16117E-1 4.02719E-1 4.66453E-1 4.09086E-1 4.94447E-1 5.19007E-1 6.12482E-1 4.17417E-1 4.86627E-1 5.98792E-1 6.23927E-1 6.37034E-1 6.13215E-1 5.26456E-1 4.52187E-1 7.96089E-1 5.11897E-1 6.40191E-1 6.20923E-1 4.99888E-1 8.2722E-1 4.60133E-1 6.62244E-1 5.75446E-1 5.5445E-1 3.22856E-1 6.5771E-1 3.14146E-1 4.14253E-1 5.037E-1 2.95217E-1 5.6574E-1 2.92634E-1 1.87054E-1 1.73373E-1 2.40359E-1 5.46981E-1 5.17341E-1 3.40928E-1 1.46964E-1 5.74439E-2 1.28879E-2 1.14381E-2 1.08421E-2 1.3288E-2 1.67235E-2 6.8493E-2 1.55738E-1 2.62852E-1 1.82653E-1 3.17153E-1 1.33586E-1 1.16415E-1 2.24611E-1 4.25092E-2 3.76508E-2 5.73704E-1 2.28268E-1 3.41636E-1 4.70326E-1 4.55373E-1 4.19944E-1 6.24587E-1 5.47701E-1 5.08207E-1 3.28545E-1 3.65225E-1 5.30762E-1 1.84041E-1 2.85167E-1 1.51641E-1 4.11535E-1 2.57809E-1 1.70876E-1 1.65406E-1 2.11108E-1 5.51113E-1 3.60627E-1 3.34128E-1 4.16115E-1 6.15892E-1 7.26492E-1 6.08092E-1 2.90768E-1 2.12985E-1 2.12843E-1 1.78729E-1 1.96305E-1 5.79751E-1 1.37256E-1 2.24023E-1 2.7707E-1 6.66023E-1 4.74402E-1 2.52822E-1 5.18853E-1 2.30243E-1 3.9729E-1 4.86387E-1 2.36118E-1 1.94045E-1 2.40863E-1 1.64505E-1 1.54857E-1 1.56247E-1 6.43451E-1 1.70925E-1 3.86696E-1 3.30065E-1 2.61774E-1 3.38297E-1 2.85098E-1 2.70457E-1 2.63038E-1 3.46196E-1 4.31878E-1 4.28828E-1 2.22214E-1 2.81102E-1 2.12115E-1 3.59031E-1 3.33369E-1 3.36031E-1 3.02624E-1 2.89738E-1 2.99464E-1 2.31245E-1 1.28269E-1 6.22903E-1 3.78704E-1 1.43712E-1 9.84353E-2 2.89354E-1 3.10741E-1 4.33024E-1 2.96633E-1 4.06103E-1 3.55766E-1 3.84425E-1 1.9558E-1 2.30943E-1 2.6154E-1 2.22956E-1 5.25572E-1 2.27809E-1 2.50693E-1 2.13365E-1 2.89934E-1 2.8751E-1 4.43553E-1 4.32265E-1 3.44658E-1 1.37694E-1 4.79241E-1 4.4276E-1 3.84203E-1 5.95911E-1 4.16996E-1 3.9488E-1 4.18771E-1 3.9164E-1 4.23872E-1 6.1262E-1 8.08252E-1 8.37594E-1 7.55913E-1 5.34192E-1 5.05196E-1 5.10421E-1 3.74958E-1 2.47637E-1 5.7451E-1 6.35397E-1 6.51745E-1 1.3329E-1 8.03688E-2 4.92356E-2 4.52613E-2 3.48853E-2 3.04732E-2 9.79286E-3 1.71851E-3 1.14166E-3 7.9671E-4 8.74808E-4 1.11405E-3 1.46623E-3 5.22247E-3 1.17806E-2 1.92099E-2 9.02196E-3 9.33929E-3 1.75829E-2 1.67784E-2 1.74284E-1 1.11817E-1 4.26258E-2 1.54847E-1 6.64082E-2 1.06708E-1 8.57208E-2 2.74083E-2 1.62374E-2 6.89077E-2 6.87109E-2 3.12118E-2 1.11476E-1 9.38109E-2 8.24276E-2 9.56496E-2 5.31582E-2 7.96804E-2 7.42912E-2 8.53774E-2 1.10258E-1 4.04362E-2 3.06646E-2 1.58271E-2 5.07939E-2 8.49847E-2 7.99103E-2 6.51433E-2 1.03084E-1 1.08519E-1 8.07768E-2 9.76719E-2 1.15243E-1 1.35885E-1 7.14812E-2 7.00607E-2 8.49721E-2 1.04237E-1 5.72711E-2 1.02059E-1 7.1791E-2 5.6825E-2 5.52284E-2 5.24087E-2 5.23424E-2 5.4796E-2 2.19016E-2 2.10813E-2 6.43664E-3 8.93433E-3 5.10973E-3 5.06953E-3 4.042E-3 2.2555E-3 1.61695E-2 1.73199E-2 7.17367E-3 6.50806E-3 6.51399E-3 6.78089E-3 4.32979E-3 1.18698E-2 5.02686E-3 6.60904E-3 6.2323E-3 6.9889E-3 5.977E-3 6.19467E-3 5.00416E-3 6.97715E-3 8.19118E-3 4.94494E-3 7.31241E-3 8.64444E-3 8.32829E-3 1.17135E-2 1.50013E-2 3.95525E-2 8.4333E-3 1.07007E-2 6.74866E-3 1.52298E-2 1.88607E-2 1.31693E-2 1.26033E-2 1.38672E-2 9.753E-3 1.41066E-2 1.28834E-2 1.19528E-2 1.42357E-2 1.34576E-2 6.89764E-3 8.55457E-3 7.99685E-3 5.88848E-3 6.8369E-3 1.28531E-2 9.58984E-3 7.45338E-3 4.98703E-3 5.65209E-3 3.35415E-3 3.26472E-3 2.76885E-3 1.89752E-3 2.73638E-3 5.73898E-3 3.08354E-3 2.55908E-3 4.47198E-3 3.66389E-3 7.97701E-3 6.27414E-3 6.86162E-3 1.05253E-2 7.73604E-3 1.58913E-3 3.03858E-3 2.85371E-3 1.15736E-3 3.70007E-3 1.30798E-3 1.43884E-3 2.15046E-3 3.51862E-3 4.4963E-3 3.76947E-3 2.54757E-3 2.80387E-3 2.38653E-3 8.49866E-4 2.32936E-3 7.1392E-4 6.06578E-4 3.54028E-4 9.98822E-4 7.16155E-4 3.21919E-4 3.02295E-4 3.12399E-4 1.60881E-4 5.63208E-4 5.74521E-4 4.73409E-4 4.96203E-4 3.8311E-4 9.8691E-4 1.43676E-3 1.29886E-3 1.17699E-3 5.35362E-4 5.33581E-4 2.32923E-4 9.26371E-4 3.52065E-3 4.83065E-3 3.79752E-3 4.4213E-3 6.07253E-3 2.99802E-3 3.9874E-3 2.85279E-3 3.22218E-3 1.85013E-3 1.6234E-3 1.86496E-3 1.2341E-3 9.97528E-4 8.01656E-4 1.10341E-3 1.30711E-3 2.81492E-4 3.18644E-4 3.26489E-4 1.44965E-3 3.20557E-4 8.83435E-4 3.12598E-4 1.53376E-4 9.65588E-4 4.4237E-4 3.02661E-4 1.55795E-3 2.56072E-4 1.55905E-4 1.15735E-4 1.34703E-3 1.9489E-3 1.88104E-3 9.74164E-4 1.42456E-3 1.07177E-3 1.13573E-3 9.06457E-4 8.01061E-4 8.69045E-4 6.36002E-4 2.19859E-4 2.03679E-4 1.29118E-4 1.73476E-4 9.51864E-5 1.83838E-4 1.04752E-4 9.36536E-5 4.5883E-5 6.58435E-4 6.12237E-4 1.76608E-4 5.28261E-4 2.34597E-4 7.29346E-5 1.95473E-4 6.96002E-5 1.1499E-4 8.61238E-5 4.85716E-5 6.11141E-5 9.22393E-5 9.49491E-5 2.48552E-4 6.50072E-4 5.27393E-4 7.60952E-4 4.44517E-4 2.91244E-4 3.42762E-4 5.24778E-4 2.39312E-4 4.20233E-4 1.74337E-4 1.18759E-4 4.90835E-5 4.94102E-5 3.62669E-5 2.14132E-4 3.1615E-5 1.406E-4 1.19954E-4 1.2132E-4 1.44058E-4 1.04135E-4 2.78687E-4 1.78614E-4 1.87455E-4 2.61898E-4 1.67885E-4 7.17653E-5 2.65783E-4 2.76559E-4 3.73522E-4 1.92707E-4 1.8254E-4 1.60199E-4 1.0138E-4 4.11822E-4 4.41434E-4 4.78259E-4 4.0602E-4 2.9572E-4 2.64457E-4 2.87491E-4 8.99216E-5 3.56027E-4 3.79639E-4 3.79539E-4 6.15156E-4 5.76352E-4 8.32867E-4 2.30529E-4 2.60047E-4 7.40346E-4 7.88352E-4 3.01694E-4 8.20114E-4 8.40456E-4 5.03554E-4 4.85996E-4 3.10542E-4 6.74069E-4 6.57421E-4 5.96517E-4 8.15361E-4 1.39408E-3 9.50471E-4 2.8155E-3 3.08284E-3 3.67398E-3 4.64691E-3 3.76799E-3 2.97355E-3 2.79347E-3 8.79423E-4 4.93016E-3 9.4078E-4 1.2478E-3 1.08449E-3 5.05114E-3 5.90731E-3 5.15925E-3 5.26585E-3 5.42023E-3 3.12854E-3 3.22336E-3 3.19801E-3 5.46115E-3 3.30105E-3 1.84862E-3 2.6681E-3 1.71808E-3 6.28637E-4 1.94123E-3 2.10097E-3 1.90643E-3 2.22354E-3 2.58626E-3 3.28213E-3 2.57163E-3 2.53609E-3 2.9148E-3 2.98962E-3 3.59511E-3 2.8372E-3 3.88397E-3 7.09322E-4 9.05209E-4 3.95251E-3 3.92016E-3 4.02206E-3 9.40362E-4 9.59263E-4 1.23264E-3 3.29417E-3 2.09958E-3 5.3105E-4 5.50786E-4 4.41647E-4 7.67907E-4 4.42923E-4 6.91918E-4 2.50978E-3 1.72182E-3 1.79986E-3 1.58131E-3 1.16461E-3 1.3829E-3 1.87143E-3 1.17288E-3 1.25362E-3 1.29373E-3 1.17747E-3 1.39092E-3 1.34031E-3 1.24339E-3 9.68033E-4 6.79077E-4 7.13056E-4 1.01102E-3 7.90546E-4 8.46691E-4 7.24837E-4 7.86736E-4 7.41894E-4 8.64798E-4 1.26604E-3 1.21122E-3 1.1651E-3 9.08617E-4 6.72869E-4 5.32692E-4 7.91152E-4 7.13292E-4 7.28233E-4 2.57941E-4 2.71467E-4 2.60643E-4 5.19538E-4 4.02945E-4 5.35907E-4 3.67984E-4 3.65947E-4 2.93762E-4 4.21947E-4 2.45696E-4 2.31404E-4 2.10948E-4 2.43467E-4 2.48391E-4 2.29936E-4 2.00185E-4 4.03588E-4 4.38724E-4 3.88349E-4 3.61131E-4 1.64422E-4 1.62766E-4 3.73363E-4 5.21928E-4 5.06787E-4 3.13999E-4 2.23349E-4 2.33367E-4 2.53487E-4 3.17181E-4 2.41639E-4 1.90552E-4 2.00569E-4 3.44541E-4 3.61629E-4 6.16297E-4 2.92702E-4 2.61466E-4 2.9785E-4 3.33967E-4 4.88026E-4 3.3572E-4 1.69274E-4 1.5452E-4 1.52672E-4 2.00919E-4 1.85582E-4 1.40028E-4 6.77629E-5 1.31522E-4 8.72594E-5 5.74523E-5 8.86115E-5 9.97322E-5 1.58304E-4 -9999 -9999 -9999 -9999 -9999 -9999 -9999 -9999 -9999 -9999 -9999 -9999 -9999 -9999 -9999 -9999 -9999 -9999 -9999 -9999 -9999 -9999 -9999 -9999 -9999 -9999 -9999
2.39439E-4 1.57096E-4 2.39606E-4 1.63737E-4 1.82531E-4 1.96925E-4 2.73318E-4 3.04477E-4 1.65128E-4 2.92088E-4 2.51723E-4 1.56905E-4 2.51687E-4 2.58228E-4 2.29435E-4 2.72355E-4 3.31122E-4 3.24868E-4 1.53875E-4 2.30896E-4 1.63509E-4 3.52371E-4 5.01831E-4 5.42279E-4 4.13793E-4 5.84926E-4 5.13098E-4 4.44101E-4 3.93166E-4 4.44502E-4 6.74997E-4 6.00165E-4 5.60294E-4 6.86677E-4 6.42151E-4 4.32176E-4 4.66554E-4 4.63479E-4 5.8053E-4 4.65906E-4 5.58653E-4 5.40134E-4 5.82043E-4 5.91865E-4 4.95045E-4 5.70081E-4 4.76388E-4 5.46971E-4 3.65676E-4 9.53627E-4 1.28155E-3 1.13724E-3 6.89181E-4 6.52459E-4 8.44877E-4 1.20743E-3 1.61578E-3 2.16654E-3 1.53536E-3 1.94271E-3 1.90027E-3 2.18139E-3 1.79888E-3 2.15175E-3 1.83985E-3 1.21099E-3 1.15912E-3 6.54456E-4 7.2087E-4 1.10182E-3 7.13726E-4 6.22327E-4 2.10962E-3 1.7483E-3 2.13536E-3 1.56429E-3 1.06475E-3 1.32371E-3 1.22889E-3 1.03867E-3 1.07434E-3 1.53312E-3 1.36595E-3 2.29023E-3 1.84381E-3 9.60913E-4 1.42867E-3 1.23697E-3 1.18255E-3 8.51288E-4 7.78269E-4 8.14191E-4 8.56708E-4 6.34357E-4 8.36029E-4 1.07695E-3 5.29164E-4 8.57633E-4 9.6309E-4 9.53714E-4 7.98283E-4 1.11197E-3 1.74972E-3 2.19738E-3 2.41173E-3 2.82091E-3 3.75501E-3 3.1256E-3 3.76284E-3 5.37474E-3 4.61686E-3 3.8628E-3 3.97712E-3 4.94458E-3 4.37357E-3 5.59152E-3 8.10927E-3 5.83556E-3 4.82296E-3 3.00229E-3 7.94525E-4 7.60055E-4 6.5425E-4 7.1076E-4 6.32804E-4 6.1178E-4 6.45544E-4 8.61535E-4 6.00354E-4 6.78112E-4 9.2135E-4 7.86075E-4 7.09939E-4 6.4031E-4 7.81436E-4 7.39467E-4 1.10203E-3 1.1431E-3 1.07807E-3 7.31342E-4 9.62366E-4 1.47503E-3 1.05618E-3 1.40092E-3 1.00025E-3 1.25723E-3 1.22267E-3 1.52257E-3 1.34548E-3 1.17368E-3 1.08632E-3 9.80394E-4 1.08453E-3 1.27801E-3 1.01397E-3 1.4357E-3 1.22256E-3 1.37082E-3 2.15029E-3 1.12033E-3 1.06633E-3 8.18664E-4 4.95733E-4 1.8378E-3 1.26036E-3 1.57399E-3 1.3039E-3 1.36255E-3 1.62489E-3 1.2572E-3 1.03971E-3 1.34138E-3 6.19879E-4 8.0842E-4 7.73262E-4 5.62188E-4 3.41273E-4 6.14668E-4 5.41212E-4 6.45842E-4 9.27252E-4 9.67896E-4 7.70173E-4 9.88224E-4 1.04875E-3 1.34901E-3 6.21452E-4 3.87861E-4 5.51509E-4 2.89792E-4 4.32048E-4 3.55813E-4 2.416E-4 1.51115E-4 1.67479E-4 2.7818E-4 3.79081E-4 3.81239E-4 3.42108E-4 4.84728E-4 5.41279E-4 8.56437E-4 8.88725E-4 8.1203E-4 3.90836E-4 1.38889E-3 1.06977E-3 8.90166E-4 1.45148E-3 7.04722E-4 2.01909E-3 7.75172E-4 1.17505E-3 4.83145E-4 1.11332E-3 4.57081E-4 6.77331E-4 7.43384E-4 5.51437E-4 4.34824E-4 5.4909E-4 8.28195E-4 6.3195E-4 5.68918E-4 4.25755E-4 3.21385E-4 3.85301E-4 2.54197E-4 9.03536E-5 4.44255E-5 1.73182E-3 2.54428E-3 3.20417E-4 5.12491E-4 1.01433E-3 4.45022E-4 1.84237E-3 4.09404E-3 8.05996E-3 1.77985E-3 1.21282E-3 1.97135E-3 1.42697E-3 6.06185E-3 1.03126E-2 4.91176E-3 7.39305E-3 1.53143E-2 9.00979E-3 8.76335E-3 6.7632E-3 7.37401E-3 1.05368E-2 1.36987E-2 6.61045E-3 1.35762E-2 1.39447E-2 1.07871E-2 1.86988E-2 1.39664E-2 1.37481E-2 5.46837E-3 2.55767E-2 2.431E-2 1.39216E-2 1.17499E-3 3.1343E-3 4.11355E-2 1.73382E-3 7.54317E-3 2.05343E-2 6.70093E-3 1.45023E-2 5.19802E-3 2.90385E-3 3.06104E-3 3.80531E-3 7.89523E-3 1.01025E-2 5.43389E-2 4.20678E-2 5.47419E-2 1.18108E-2 3.52267E-2 3.17544E-2 4.99633E-2 2.0249E-2 7.61654E-3 1.9976E-2 1.27534E-2 1.95606E-2 1.40649E-2 1.39245E-2 1.78222E-2 2.35631E-3 1.68832E-2 1.16696E-2 2.39511E-2 5.78238E-2 2.54557E-2 2.94425E-2 3.80832E-2 2.23812E-2 1.12807E-2 2.46705E-2 1.14522E-2 2.33971E-2 8.85587E-3 1.45144E-2 1.45206E-2 5.28686E-3 1.6729E-2 1.89398E-2 2.07102E-2 8.20737E-3 1.34385E-2 1.05995E-2 9.63769E-3 2.49263E-2 6.57603E-3 1.23746E-2 9.2924E-3 1.45916E-2 5.33512E-3 1.13422E-2 2.14445E-2 6.08035E-3 7.29656E-3 6.30445E-3 1.30759E-2 8.2563E-3 4.87071E-3 1.42712E-2 1.60417E-2 1.70997E-2 1.04062E-2 9.28337E-3 1.31039E-2 1.65192E-2 1.92583E-2 2.81704E-2 4.51611E-2 4.2939E-2 3.16883E-2 2.61492E-2 6.02785E-2 4.33495E-2 5.80825E-2 6.76139E-2 3.66344E-2 1.99366E-2 3.62498E-2 4.49584E-2 3.39407E-2 6.32749E-2 6.78801E-2 4.91012E-2 3.59893E-2 4.17223E-2 5.47646E-2 1.42714E-1 1.0124E-1 1.25161E-1 1.28605E-1 6.4234E-2 5.993E-2 1.37418E-1 1.18054E-1 5.27086E-2 5.63362E-2 5.33358E-2 8.41024E-2 6.9412E-2 9.96406E-2 5.37419E-2 1.03117E-1 7.93951E-2 1.18724E-1 1.36264E-1 5.04878E-2 2.58103E-1 2.24021E-1 1.55018E-1 3.10547E-1 3.54907E-1 3.10264E-1 2.8178E-1 2.0773E-1 4.61523E-1 2.13538E-1 4.02649E-1 3.69033E-1 2.57546E-1 4.50335E-1 1.89871E-1 2.20553E-1 2.27112E-1 1.81516E-1 2.3914E-1 1.2588E-1 9.16088E-2 5.92767E-2 3.29343E-2 1.09109E-1 8.4091E-2 5.25559E-2 6.85147E-2 1.01793E-1 3.96848E-2 8.37589E-2 2.1576E-1 2.15746E-1 2.58866E-1 4.29086E-1 2.345E-1 2.62851E-1 2.7181E-1 3.31576E-1 2.59684E-1 2.05524E-1 1.5058E-1 1.52623E-1 1.55626E-1 8.79264E-2 1.81461E-1 8.97043E-2 1.37824E-1 8.73494E-2 3.34488E-2 6.40596E-2 4.46916E-2 6.40691E-2 5.09402E-2 3.60418E-2 5.96736E-2 4.71883E-2 4.87287E-2 1.34966E-1 9.11983E-2 1.01002E-1 2.31407E-1 8.9686E-2 3.01406E-1 2.35983E-1 4.71932E-1 2.31423E-1 2.27788E-1 1.05651E-1 4.01591E-1 2.687E-1 1.00187E-1 3.12146E-1 4.21945E-1 3.49638E-1 3.2666E-1 3.64666E-1 3.88405E-1 5.8923E-1 3.31257E-1 3.9215E-1 3.91958E-1 4.43822E-1 5.45839E-1 2.7682E-1 1.97341E-1 2.04175E-1 3.74248E-1 1.39852E-1 3.0916E-1 1.97823E-1 3.45327E-1 4.83869E-1 4.58413E-1 3.8351E-1 5.28999E-1 6.06984E-1 5.59607E-1 6.71136E-1 6.8911E-1 7.39654E-1 7.77842E-1 7.6282E-1 4.87755E-1 4.89537E-1 5.22664E-1 5.90991E-1 5.25225E-1 4.16064E-1 5.72666E-1 3.21166E-1 1.66308E-1 1.92429E-1 2.14691E-1 1.28479E-1 1.21983E-1 2.31809E-1 1.10529E-1 1.42091E-1 2.86907E-1 1.06629E-1 7.81802E-2 1.64623E-1 7.97468E-2 9.68703E-2 2.05899E-1 2.89468E-1 2.13497E-1 1.26175E-1 2.08446E-1 2.93234E-1 2.35584E-1 4.17896E-1 3.14099E-1 3.88706E-1 6.5356E-1 3.43896E-1 4.88105E-1 5.51784E-1 5.49909E-1 5.06568E-1 2.92634E-1 1.98974E-1 6.64832E-1 4.30521E-1 5.98511E-1 3.97244E-1 5.60483E-1 6.53517E-1 3.31905E-1 2.94808E-1 4.12015E-1 3.8421E-1 5.14276E-1 6.54723E-1 4.87452E-1 4.43194E-1 3.53485E-1 7.3692E-1 5.6254E-1 6.03645E-1 5.24433E-1 3.99063E-1 2.80324E-1 5.2494E-1 2.95289E-1 3.86696E-1 4.07987E-1 4.57783E-1 6.13295E-1 4.91387E-1 5.91838E-1 6.76354E-1 4.99322E-1 3.84204E-1 6.17252E-1 4.60828E-1 2.33538E-1 3.51328E-1 2.40372E-1 3.61609E-1 4.72365E-1 5.42632E-1 3.63003E-1 7.17133E-1 3.75524E-1 6.68365E-1 7.06335E-1 4.14098E-1 3.91319E-1 5.7954E-1 3.99602E-1 3.46906E-1 5.79057E-1 3.23426E-1 5.77809E-1 6.25249E-1 4.23199E-1 4.01335E-1 5.38347E-1 3.66955E-1 7.03185E-1 6.45668E-1 4.87839E-1 5.77297E-1 4.36182E-1 3.95992E-1 4.74528E-1 9.31877E-1 6.54485E-1 2.80056E-1 8.97378E-2 2.9121E-1 2.59401E-1 2.77459E-1 5.03223E-1 9.31475E-2 9.66731E-3 1.22932E-2 1.40397E-2 1.58656E-2 1.37718E-2 1.80739E-2 7.838E-2 2.16079E-1 1.09277E-1 1.12875E-1 3.67082E-2 1.0778E-2 1.43689E-2 3.75043E-2 2.33833E-1 5.46901E-1 3.93146E-1 5.59389E-1 3.88025E-1 7.28682E-1 6.1319E-1 5.60509E-1 3.08951E-1 5.34081E-1 4.82492E-1 3.82285E-1 4.49216E-1 4.56663E-1 4.20733E-1 2.45798E-1 2.74712E-1 2.99417E-1 2.79556E-1 1.49522E-1 6.06384E-1 4.37754E-1 5.12855E-1 4.63776E-1 3.36156E-1 7.46659E-1 3.61095E-1 6.09861E-1 6.61119E-1 3.9062E-1 3.05988E-1 2.11439E-1 1.95314E-1 2.00772E-1 4.84052E-1 3.32479E-1 2.44158E-1 4.28461E-1 2.7578E-1 3.00433E-1 3.19336E-1 5.18815E-1 4.5151E-1 3.40209E-1 2.94559E-1 2.21455E-1 3.00837E-1 3.0295E-1 2.70156E-1 3.08753E-1 3.53462E-1 4.54083E-1 3.99031E-1 2.14269E-1 2.31845E-1 2.21033E-1 2.59124E-1 3.89827E-1 3.96729E-1 4.10939E-1 3.55957E-1 2.84329E-1 2.1817E-1 2.36386E-1 2.45015E-1 1.69123E-1 1.56714E-1 4.8725E-1 3.83153E-1 4.07169E-1 3.95125E-1 3.09163E-1 1.3346E-1 5.07394E-1 3.71864E-1 4.05943E-1 3.4346E-1 1.83615E-1 2.20331E-1 3.68794E-1 2.20802E-1 4.60394E-1 3.42833E-1 3.0559E-1 2.22435E-1 4.25731E-1 3.67988E-1 4.04863E-1 4.22839E-1 3.09801E-1 1.8291E-1 2.20086E-1 3.19469E-1 4.7446E-1 4.08182E-1 2.02188E-1 3.44017E-1 6.1621E-1 3.66565E-1 3.60065E-1 5.94346E-1 5.66827E-1 3.16431E-1 4.25808E-1 5.21205E-1 5.78855E-1 9.70464E-1 7.89079E-1 9.49597E-1 9.67441E-1 9.13651E-1 7.15122E-1 5.96883E-1 4.58547E-1 4.07568E-1 4.14976E-1 6.53131E-1 6.47495E-1 6.03722E-1 6.40393E-1 1.77412E-1 1.53801E-1 7.38476E-2 4.12056E-1 9.36836E-2 1.34091E-2 3.54033E-3 1.82066E-3 1.23052E-3 1.74993E-3 6.25816E-4 7.85852E-4 1.42326E-3 4.89214E-3 1.19903E-2 1.5949E-2 1.25212E-2 8.38942E-3 5.40202E-2 5.91527E-2 2.02175E-1 9.69521E-2 2.92733E-1 4.20953E-1 2.86066E-1 1.602E-1 2.55171E-2 1.4108E-2 2.40392E-2 2.08586E-2 3.01698E-2 2.36635E-2 6.15501E-2 4.6812E-2 5.66268E-2 9.29804E-2 1.87689E-1 2.28738E-1 1.13718E-1 6.10883E-2 7.71697E-2 5.33974E-2 7.09622E-2 8.18941E-2 7.66618E-2 6.13796E-2 2.69027E-2 1.28619E-1 8.4029E-2 7.76623E-2 9.10691E-2 9.24141E-2 8.56095E-2 4.56038E-2 4.5123E-2 6.14961E-2 6.65061E-2 9.07336E-2 7.22376E-2 1.25398E-1 8.18623E-2 4.20072E-2 4.03849E-2 4.08887E-2 5.10078E-2 4.15848E-2 3.11689E-2 7.95321E-3 1.03924E-2 5.71088E-3 4.38749E-3 4.03454E-3 3.65206E-3 2.21371E-2 1.53266E-2 1.30099E-2 6.27755E-3 6.19651E-3 6.40582E-3 5.0902E-3 9.90797E-3 5.00829E-3 6.05245E-3 6.14379E-3 6.93965E-3 6.15449E-3 5.75979E-3 6.38446E-3 7.87641E-3 8.893E-3 5.47732E-3 8.40809E-3 5.49243E-3 1.1824E-2 1.21153E-2 1.45598E-2 1.03873E-2 1.80813E-2 1.07645E-2 1.05991E-2 1.5389E-2 5.96076E-3 2.1483E-2 1.94817E-2 1.16828E-2 1.37517E-2 2.00313E-2 1.65296E-2 1.40474E-2 1.23451E-2 1.31969E-2 8.02115E-3 7.87177E-3 8.91401E-3 7.46164E-3 5.91893E-3 1.26845E-2 9.97059E-3 9.04052E-3 7.66802E-3 5.67904E-3 3.69741E-3 4.22411E-3 2.90305E-3 1.42715E-3 3.60976E-3 7.14964E-3 4.20836E-3 5.96567E-3 8.54399E-3 4.70945E-3 1.06562E-2 9.16571E-3 3.45374E-3 7.3062E-3 4.70545E-3 3.83144E-3 3.63823E-3 4.39331E-3 1.55347E-3 2.27059E-3 1.56394E-3 1.72586E-3 1.45787E-3 2.65591E-3 5.06543E-3 2.86743E-3 1.78656E-3 2.43449E-3 2.78886E-3 1.30435E-3 2.38169E-3 3.27866E-3 5.01542E-4 1.72848E-3 9.36099E-4 4.73614E-4 2.81357E-4 2.54581E-4 2.41947E-4 2.07422E-4 4.03229E-4 3.21835E-4 2.27074E-4 1.37745E-3 3.42802E-4 9.05265E-4 1.09851E-3 7.20048E-4 1.03774E-3 6.0959E-4 9.32346E-4 3.05108E-4 7.10372E-4 1.7272E-3 3.50441E-3 1.43022E-3 4.92946E-3 6.42183E-3 3.41935E-3 5.41389E-3 4.55437E-3 1.34433E-3 9.82966E-4 1.80822E-3 2.35687E-3 3.17622E-3 2.14694E-3 1.509E-3 9.29468E-4 4.31297E-4 1.09247E-3 2.20574E-4 8.32161E-4 2.0823E-4 7.27482E-4 2.03717E-4 1.9565E-4 2.49594E-4 6.66895E-4 5.73654E-4 1.60562E-3 3.75163E-4 2.8113E-4 3.45775E-4 1.05636E-3 1.58721E-3 1.74523E-3 2.15631E-3 2.18413E-3 1.92007E-3 9.46608E-4 1.40903E-3 9.98431E-4 1.02675E-3 6.69062E-4 3.20007E-4 3.59013E-4 3.61151E-4 2.81467E-4 2.36221E-4 3.29385E-4 2.19539E-4 9.42788E-5 8.55269E-5 5.66669E-5 5.07567E-5 7.27644E-5 1.55256E-4 6.03358E-4 4.6148E-4 2.9227E-4 7.82039E-5 6.90589E-5 3.36811E-4 1.02726E-4 5.92485E-5 8.05744E-5 1.45975E-4 1.93658E-4 1.08865E-4 4.94608E-4 9.13019E-4 1.17937E-3 1.47644E-3 1.25772E-3 6.68297E-4 5.43559E-4 4.87048E-4 4.84666E-4 3.42155E-4 1.63914E-4 5.48348E-4 5.26179E-4 3.40519E-4 2.38769E-4 2.62938E-4 2.08693E-4 1.16187E-4 1.35893E-4 2.79223E-4 2.46578E-4 2.2455E-4 6.8625E-5 9.22788E-5 1.38757E-4 1.31092E-4 1.42229E-4 1.89421E-4 1.22214E-4 1.59599E-4 1.3924E-4 1.95078E-4 1.37241E-4 1.90041E-4 2.59889E-4 2.63069E-4 7.43052E-5 1.84855E-4 2.57751E-4 1.89638E-4 3.71014E-4 3.86758E-4 6.15276E-4 1.75029E-4 9.59129E-5 4.2431E-4 7.16047E-4 2.72906E-4 2.36373E-4 3.69857E-4 2.2578E-4 9.8407E-4 4.19384E-4 2.45185E-4 1.14577E-3 3.45301E-4 3.5553E-4 2.83391E-4 3.04796E-4 8.50346E-4 9.39873E-4 1.25698E-3 9.17027E-4 9.46088E-4 1.03892E-3 9.06956E-4 3.20604E-3 2.89843E-3 4.67774E-3 4.70585E-3 3.74707E-3 4.70509E-3 5.29199E-3 1.03622E-3 1.82139E-3 9.43685E-4 5.93827E-3 6.09492E-3 5.46033E-3 7.23178E-3 6.93321E-3 3.81286E-3 4.6106E-3 2.69963E-3 4.53793E-3 3.09049E-3 3.10805E-3 2.8808E-3 2.09705E-3 2.84462E-3 2.15926E-3 2.81033E-3 2.39033E-3 2.72972E-3 2.4207E-3 2.72167E-3 2.42319E-3 2.80118E-3 2.16267E-3 3.99219E-3 3.38291E-3 3.19792E-3 2.32589E-3 5.42939E-4 6.16074E-4 2.80643E-3 1.0206E-3 6.90819E-4 8.80882E-4 7.03776E-4 9.08566E-4 8.11076E-4 5.87733E-4 4.69768E-4 5.47027E-4 7.15836E-4 2.81014E-3 5.85549E-4 3.87375E-4 1.18962E-3 2.43085E-4 9.91228E-4 9.66936E-4 2.12135E-3 9.16542E-4 1.7877E-3 1.99301E-3 1.32362E-3 9.69556E-4 1.15379E-3 1.51301E-3 1.32122E-3 9.48299E-4 7.83105E-4 6.79631E-4 8.69195E-4 6.83318E-4 8.85596E-4 8.00338E-4 5.84706E-4 9.51117E-4 9.57772E-4 1.38544E-3 9.49562E-4 8.68895E-4 1.10146E-3 9.89044E-4 8.88018E-4 8.30914E-4 7.75304E-4 6.25886E-4 6.5691E-4 5.93093E-4 6.34341E-4 7.1016E-4 5.61908E-4 4.01662E-4 5.07261E-4 5.13358E-4 3.958E-4 3.36971E-4 4.036E-4 3.84583E-4 2.47874E-4 2.05339E-4 2.14595E-4 3.45153E-4 2.32794E-4 3.98022E-4 2.39802E-4 2.20232E-4 4.89036E-4 2.68071E-4 2.60838E-4 1.85766E-4 2.94623E-4 3.4219E-4 4.92448E-4 3.17327E-4 3.04775E-4 2.06516E-4 3.87268E-4 3.58112E-4 3.24542E-4 3.04467E-4 7.2836E-4 7.37931E-4 3.32945E-4 3.04064E-4 2.42711E-4 2.65724E-4 2.57969E-4 3.24478E-4 4.35989E-4 5.03234E-4 2.89265E-4 4.86138E-4 2.49133E-4 1.96995E-4 2.2291E-4 1.32007E-4 6.04634E-5 1.8496E-4 7.66335E-5 1.19693E-4 1.20987E-4 9.12446E-5 7.40076E-5 -9999 -9999 -9999 -9999 -9999 -9999 -9999 -9999 -9999 -9999 -9999 -9999 -9999 -9999 -9999 -9999 -9999 -9999 -9999 -9999 -9999 -9999 -9999 -9999 -9999 -9999 -9999
1.99877E-4 2.20031E-4 1.90173E-4 1.73676E-4 2.34973E-4 2.19557E-4 2.76421E-4 2.68375E-4 2.45215E-4 2.19273E-4 1.76852E-4 2.17602E-4 1.84538E-4 1.8195E-4 2.99699E-4 2.77808E-4 4.07002E-4 2.77758E-4 3.13438E-4 2.29786E-4 2.13069E-4 3.81588E-4 4.86686E-4 3.28287E-4 3.50575E-4 5.44254E-4 3.13363E-4 4.22172E-4 6.10513E-4 5.00096E-4 4.96938E-4 5.20366E-4 6.20007E-4 7.37723E-4 5.0772E-4 4.85295E-4 3.36209E-4 3.25299E-4 4.0055E-4 4.05729E-4 4.66738E-4 6.03205E-4 5.63611E-4 6.71518E-4 4.9496E-4 4.51213E-4 4.75804E-4 5.85168E-4 1.07729E-3 8.84817E-4 1.09503E-3 1.45948E-3 8.71249E-4 7.761E-4 1.07774E-3 1.42576E-3 1.96207E-3 2.0084E-3 1.94249E-3 1.1728E-3 1.68278E-3 2.07082E-3 2.22851E-3 1.9204E-3 1.87869E-3 1.56088E-3 1.62787E-3 6.74541E-4 6.9673E-4 9.16399E-4 8.35056E-4 1.23297E-3 1.93235E-3 1.34665E-3 1.26784E-3 1.73642E-3 7.04786E-4 1.33362E-3 1.01642E-3 1.60862E-3 1.78571E-3 1.25837E-3 1.79939E-3 1.17336E-3 1.9401E-3 1.80847E-3 1.87425E-3 1.03692E-3 7.58338E-4 7.82284E-4 9.4816E-4 7.6521E-4 4.73561E-4 6.56447E-4 7.80218E-4 2.51848E-3 5.24313E-4 7.80681E-4 7.4865E-4 1.08089E-3 1.33816E-3 1.25901E-3 1.08512E-3 1.9167E-3 2.08826E-3 2.81466E-3 2.41264E-3 2.11589E-3 3.73941E-3 4.28691E-3 4.70317E-3 3.13036E-3 3.36168E-3 3.48333E-3 4.13876E-3 6.87976E-3 5.57203E-3 3.45651E-3 4.46249E-3 6.1303E-4 6.43822E-4 9.31568E-4 6.4631E-4 7.81161E-4 4.38588E-4 4.26288E-4 4.75003E-4 7.41293E-4 8.84486E-4 6.98614E-4 4.60953E-4 6.18919E-4 6.44154E-4 7.66772E-4 7.44733E-4 9.12513E-4 9.47167E-4 1.14903E-3 6.82141E-4 9.9143E-4 1.55311E-3 9.47642E-4 1.16565E-3 1.30045E-3 1.22033E-3 1.25818E-3 1.40437E-3 1.81498E-3 1.0465E-3 1.46978E-3 1.12166E-3 7.47403E-4 3.97729E-4 7.02875E-4 7.87387E-4 1.70866E-3 2.20583E-3 2.01682E-3 6.97038E-4 1.05776E-3 9.78178E-4 8.11391E-4 1.2772E-3 1.2467E-3 9.40493E-4 9.35906E-4 8.69764E-4 7.21294E-4 9.22346E-4 1.41231E-3 1.05815E-3 9.25487E-4 9.25848E-4 4.17508E-4 6.96574E-4 7.35095E-4 7.69386E-4 7.66785E-4 4.33984E-4 7.06988E-4 1.00325E-3 7.72078E-4 8.10619E-4 1.01466E-3 6.40329E-4 4.41975E-4 9.11282E-4 6.78863E-4 7.61887E-4 3.17581E-4 5.49838E-4 2.27227E-4 8.13304E-5 1.19949E-4 1.9796E-4 2.11949E-4 3.75341E-4 4.54312E-4 2.3273E-4 5.32591E-4 9.08464E-4 7.49879E-4 7.85576E-4 8.28056E-4 6.4752E-4 9.62243E-4 1.11679E-3 1.44016E-3 1.55082E-3 4.80898E-4 5.93273E-4 8.42658E-4 7.48471E-4 7.89568E-4 6.23434E-4 6.09498E-4 9.07706E-4 6.83821E-4 7.15167E-4 2.77572E-4 3.58316E-4 5.54335E-4 5.4791E-4 3.34072E-4 3.55998E-4 1.7187E-4 1.81244E-4 1.60032E-4 1.35559E-4 5.48484E-5 6.49927E-4 2.57768E-4 5.5526E-4 1.88157E-4 -9999 2.0694E-4 2.05719E-3 4.83257E-3 2.86129E-3 2.40446E-3 4.28255E-3 3.92496E-3 4.65698E-3 1.39878E-2 7.92974E-3 9.98951E-3 3.13454E-3 4.27229E-3 6.64764E-3 7.37884E-3 5.09595E-3 7.26249E-3 9.14044E-3 8.3869E-3 8.61723E-3 1.47564E-2 5.40282E-3 1.29675E-2 1.14768E-2 6.086E-3 9.18678E-3 1.03281E-2 1.46506E-2 6.43861E-3 2.69757E-3 1.61159E-3 1.64491E-3 2.09117E-3 2.24639E-3 2.29116E-2 1.58358E-2 2.71067E-2 1.23054E-2 2.59607E-3 8.84593E-4 2.83821E-3 7.16317E-3 8.38831E-3 3.62446E-2 1.24972E-2 1.07293E-1 2.60036E-2 1.14589E-2 2.51056E-2 3.32017E-2 2.1705E-2 1.47014E-2 3.33296E-2 8.79252E-3 1.98153E-2 5.21659E-3 1.29898E-2 2.72013E-2 2.77284E-2 5.62083E-3 3.66295E-2 1.82235E-2 5.05991E-2 4.78237E-2 1.94449E-2 3.16211E-2 2.12771E-2 5.63732E-2 1.67677E-2 1.60341E-2 1.10439E-2 2.56376E-2 3.12841E-2 1.93635E-2 5.01214E-3 2.24948E-2 1.81178E-2 1.74278E-2 1.62402E-2 2.64859E-2 8.57928E-3 1.27174E-2 2.47913E-2 1.46458E-2 1.21236E-2 2.07539E-2 2.15998E-2 1.00497E-2 1.12039E-2 8.40663E-3 4.47151E-2 2.42327E-2 1.1073E-2 1.42384E-2 2.42875E-2 1.81348E-2 1.86024E-2 1.71645E-2 1.32755E-2 1.42938E-2 8.54991E-3 1.67724E-2 1.44509E-2 1.50357E-2 1.91384E-2 4.18648E-2 3.60503E-2 2.28562E-2 2.35364E-2 2.97638E-2 4.52278E-2 3.61964E-2 3.15082E-2 7.73737E-2 3.25211E-2 1.27298E-1 5.35062E-2 3.3012E-2 6.47425E-2 7.23286E-2 5.94791E-2 7.2794E-2 1.06266E-1 5.41071E-2 6.15414E-2 1.10366E-1 1.40258E-1 8.25094E-2 7.30414E-2 6.15994E-2 7.10125E-2 1.19303E-1 1.2871E-1 8.55982E-2 9.99631E-2 5.75468E-2 7.15136E-2 8.15738E-2 9.24805E-2 1.20339E-1 1.3728E-1 1.08836E-1 1.32234E-1 1.19927E-1 2.3085E-1 1.1477E-1 1.62499E-1 1.18914E-1 1.65464E-1 2.43949E-1 2.87427E-1 1.83086E-1 1.59028E-1 1.23245E-1 2.20439E-1 2.99649E-1 2.54301E-1 3.4902E-1 2.18835E-1 2.77263E-1 1.91828E-1 2.56645E-1 1.63706E-1 1.01185E-1 1.942E-1 1.21402E-1 7.98199E-2 1.11758E-1 6.59105E-2 8.46654E-2 7.07225E-2 8.7766E-2 2.9775E-2 6.45811E-2 1.42256E-1 2.59603E-1 2.54443E-1 3.32687E-1 2.87944E-1 4.7634E-1 2.71474E-1 3.56433E-1 3.27936E-1 2.93713E-1 3.61526E-1 1.25013E-1 2.13678E-1 1.80781E-1 2.03698E-1 1.8304E-1 1.0784E-1 4.86858E-2 5.54554E-2 1.0535E-1 5.0789E-2 3.44813E-2 9.60103E-2 9.24812E-2 1.50395E-1 7.18949E-2 9.58135E-2 3.22666E-2 6.20179E-2 1.39445E-1 1.48994E-1 1.76854E-1 1.1495E-1 2.19827E-1 2.0745E-1 4.05048E-1 2.08175E-1 2.42541E-1 8.2714E-2 1.93935E-1 3.34829E-1 3.16168E-1 4.03367E-1 3.1862E-1 2.62008E-1 3.05232E-1 2.7424E-1 3.54221E-1 4.46124E-1 4.04065E-1 3.39942E-1 4.57031E-1 6.17092E-1 2.96955E-1 2.82878E-1 3.67056E-1 5.3529E-1 2.99702E-1 2.598E-1 2.16674E-1 3.44949E-1 4.72939E-1 4.30582E-1 4.96897E-1 6.16201E-1 2.69672E-1 4.41908E-1 6.02455E-1 7.5442E-1 6.41665E-1 7.77593E-1 4.89426E-1 5.52518E-1 3.80482E-1 7.08134E-1 5.32078E-1 5.16365E-1 5.18115E-1 4.72466E-1 6.3127E-1 3.31848E-1 2.11312E-1 3.33481E-1 2.2213E-1 1.28468E-1 2.09024E-1 1.00348E-1 1.54371E-1 1.55511E-1 1.51879E-1 9.69425E-2 4.31442E-2 6.63801E-2 5.8607E-2 8.33076E-2 9.17599E-2 1.81059E-1 1.72128E-1 1.55905E-1 9.96053E-2 2.1494E-1 2.65342E-1 2.42863E-1 1.4083E-1 2.6212E-1 3.38729E-1 3.9014E-1 4.37996E-1 4.61387E-1 3.62068E-1 6.08225E-1 2.84644E-1 3.81704E-1 4.90559E-1 6.25518E-1 3.62251E-1 5.42715E-1 2.95832E-1 5.90427E-1 1.9437E-1 1.82148E-1 2.59477E-1 3.8113E-1 2.9691E-1 3.30523E-1 4.9207E-1 3.93886E-1 5.57605E-1 6.69604E-1 6.88747E-1 5.17557E-1 3.3895E-1 2.73339E-1 3.29104E-1 4.38836E-1 4.58208E-1 5.24896E-1 3.82674E-1 5.51505E-1 5.89107E-1 4.82858E-1 2.72477E-1 3.42015E-1 4.5488E-1 4.53402E-1 5.00578E-1 5.85293E-1 5.56888E-1 3.48077E-1 4.69993E-1 3.72819E-1 5.97241E-1 5.06612E-1 5.32787E-1 4.12809E-1 5.88547E-1 7.19771E-1 4.85412E-1 8.10626E-1 8.0288E-1 2.22508E-1 2.28588E-1 1.12136E-1 4.11541E-1 1.33839E-1 3.80493E-1 3.38046E-1 5.96172E-1 2.03211E-1 4.28294E-1 5.17568E-1 1.81957E-1 3.93229E-1 5.88213E-1 5.64985E-1 3.47181E-1 1.88921E-1 4.11099E-1 3.32497E-1 3.1921E-1 3.47902E-1 2.5628E-2 7.4851E-2 2.60709E-1 3.03526E-1 2.65415E-1 1.03545E-1 7.73989E-2 1.13207E-2 1.28819E-2 8.79039E-3 1.63299E-2 1.19049E-2 2.18005E-2 2.99002E-2 3.1019E-2 1.18491E-2 1.28624E-2 1.27478E-2 1.80205E-2 1.06827E-1 1.24449E-1 3.60181E-1 4.39585E-1 3.18477E-1 5.98968E-1 6.39678E-1 5.45571E-1 4.47044E-1 6.19485E-1 5.809E-1 8.44524E-1 6.66319E-1 7.75596E-1 3.64197E-1 4.01923E-1 4.71662E-1 2.12451E-1 3.9581E-1 4.4266E-1 7.74026E-1 5.98837E-1 4.17336E-1 5.95538E-1 6.10448E-1 6.08512E-1 6.66694E-1 4.83259E-1 5.99703E-1 3.63212E-1 5.00479E-1 3.44842E-1 5.54826E-1 4.225E-1 3.94271E-1 3.74088E-1 2.70766E-1 4.76322E-1 3.7495E-1 3.04431E-1 5.15027E-1 4.41331E-1 4.48587E-1 2.9159E-1 4.14643E-1 2.75558E-1 3.38536E-1 5.28835E-1 3.42143E-1 3.09766E-1 3.94932E-1 2.39526E-1 5.6308E-1 3.56991E-1 2.63015E-1 2.63481E-1 2.37012E-1 3.08894E-1 2.62187E-1 3.8459E-1 3.71213E-1 3.38096E-1 3.09571E-1 4.14129E-1 3.18313E-1 3.69636E-1 1.81389E-1 2.8634E-1 3.44174E-1 5.2132E-1 5.76061E-1 4.9151E-1 3.17733E-1 2.62586E-1 3.14328E-1 3.18282E-1 2.40821E-1 3.84898E-1 3.12841E-1 5.72418E-1 4.83242E-1 2.41553E-1 3.70875E-1 3.02556E-1 3.49961E-1 3.45655E-1 5.69403E-1 5.23097E-1 5.21148E-1 3.78724E-1 3.82602E-1 2.7431E-1 2.10761E-1 1.98406E-1 3.01043E-1 3.53975E-1 3.45873E-1 5.78813E-1 6.11571E-1 5.00927E-1 5.63764E-1 4.49273E-1 5.91942E-1 6.28144E-1 5.4126E-1 4.99607E-1 6.1757E-1 6.56532E-1 8.64739E-1 8.91789E-1 9.23175E-1 5.86197E-1 9.0223E-1 4.79426E-1 3.20744E-1 7.05169E-1 8.85931E-1 6.80208E-1 5.10041E-1 5.72875E-1 5.7197E-1 3.19978E-1 4.40972E-1 4.71065E-1 2.17793E-1 4.75157E-2 8.83214E-3 2.19321E-3 1.32596E-3 1.5032E-3 4.94781E-3 8.16613E-4 1.3615E-3 8.44341E-4 4.0682E-3 4.07265E-3 8.59614E-3 1.0177E-2 8.00843E-3 3.62203E-2 9.49555E-2 1.84611E-1 1.5074E-1 2.61025E-1 3.95093E-1 1.90316E-1 7.48985E-2 4.90598E-2 2.30584E-2 2.61864E-2 3.40611E-2 1.98127E-2 2.806E-2 5.63578E-2 4.1421E-2 3.90167E-2 8.05558E-2 4.3921E-2 1.52358E-1 9.10776E-2 6.9543E-2 5.60436E-2 3.2515E-2 3.24548E-2 7.43331E-2 8.77738E-2 1.11358E-1 1.38021E-1 2.15294E-1 1.55816E-1 7.96186E-2 7.06569E-2 5.14178E-2 7.07262E-2 5.28556E-2 6.4817E-2 3.27879E-2 4.61626E-2 4.92744E-2 7.8683E-2 1.60602E-1 6.93073E-2 6.31057E-2 3.86298E-2 3.24159E-2 3.21995E-2 2.65567E-2 2.74786E-2 1.92933E-2 1.46843E-2 7.40269E-3 5.14294E-3 5.9431E-3 4.83074E-3 4.45354E-3 3.93194E-2 3.03398E-2 9.44127E-3 5.37167E-3 4.951E-3 4.55845E-3 1.03188E-2 4.77332E-3 5.71588E-3 7.94306E-3 5.15989E-3 5.77031E-3 6.57552E-3 4.79658E-3 6.64145E-3 6.49649E-3 7.46248E-3 6.25495E-3 7.72001E-3 2.09422E-2 1.4823E-2 1.19645E-2 1.42889E-2 1.71993E-2 1.56297E-2 1.59326E-2 1.61617E-2 1.04951E-2 1.62651E-2 6.79E-3 9.63506E-3 1.74444E-2 1.73731E-2 6.01483E-3 1.34538E-2 1.87617E-2 1.2318E-2 9.20675E-3 7.84938E-3 9.12201E-3 6.97899E-3 5.01599E-3 1.0986E-2 9.90293E-3 9.39063E-3 9.30206E-3 5.0062E-3 3.78704E-3 3.80854E-3 4.66053E-3 2.56716E-3 4.64276E-3 5.63814E-3 9.37389E-3 8.34067E-3 8.1799E-3 3.85726E-3 8.0816E-3 7.42594E-3 9.5878E-3 1.17877E-2 8.43855E-3 4.33495E-3 1.92144E-3 3.54399E-3 3.2787E-3 2.81819E-3 1.29668E-3 1.48193E-3 1.53554E-3 1.22248E-3 2.09616E-3 2.18932E-3 2.40415E-3 2.80232E-3 2.74974E-3 1.22737E-3 2.5597E-3 2.38225E-3 7.27216E-4 1.63587E-3 3.40949E-4 3.32228E-4 2.11014E-4 2.39771E-4 1.1045E-3 7.48216E-4 3.55187E-4 2.85627E-3 1.12355E-3 1.98148E-4 6.08776E-4 9.67342E-4 2.0941E-3 6.84672E-4 8.98327E-4 1.15595E-3 5.79439E-4 5.72213E-4 4.79148E-4 1.22564E-3 3.56082E-3 1.81994E-3 5.57242E-3 1.02189E-2 9.71088E-3 8.43064E-3 3.46791E-3 2.52035E-3 3.43227E-3 1.51494E-3 1.1538E-3 1.2528E-3 2.50315E-3 1.48523E-3 3.29261E-4 2.86432E-4 2.10175E-4 2.89447E-4 1.56734E-4 1.60501E-4 7.54671E-4 1.45964E-4 3.78574E-4 3.0013E-4 8.33511E-4 7.19104E-4 1.02758E-3 2.71643E-4 1.25359E-4 5.82941E-4 1.38167E-3 1.79979E-3 1.79367E-3 2.0693E-3 2.06502E-3 1.8207E-3 1.0257E-3 1.18387E-3 1.12867E-3 8.98045E-4 8.87675E-4 3.64143E-4 3.61647E-4 1.50302E-3 3.68219E-4 1.01262E-3 2.63503E-4 2.61687E-4 2.31671E-4 1.56456E-4 1.95853E-4 2.77671E-4 3.74227E-4 3.72623E-4 4.3742E-4 2.76259E-4 3.67165E-4 4.07753E-4 4.12074E-4 3.34592E-4 4.31343E-4 2.80419E-4 1.39791E-4 1.51579E-4 3.61756E-4 1.85477E-4 2.14698E-4 1.35905E-3 1.58767E-3 1.25688E-3 1.00523E-3 9.96841E-4 1.06697E-3 7.07581E-4 5.94461E-4 5.79514E-4 5.99777E-4 8.45514E-4 9.30819E-4 8.60907E-4 8.39637E-4 7.97126E-4 7.97407E-4 6.72228E-4 6.56332E-4 3.31997E-4 1.17963E-4 8.23471E-5 7.27184E-5 5.97883E-5 1.5137E-4 1.5884E-4 9.39066E-5 7.8497E-5 7.68394E-5 1.24566E-4 2.04375E-4 2.05048E-4 2.83609E-4 1.5123E-4 1.21316E-4 2.22676E-4 1.72366E-4 7.09131E-5 1.38246E-4 1.30417E-4 9.91711E-5 1.50192E-4 1.67648E-4 1.7644E-4 2.23736E-4 2.05863E-4 2.22055E-4 2.65723E-4 7.57637E-4 6.83987E-4 2.1763E-4 3.53597E-4 4.14794E-4 2.91292E-4 1.02683E-3 2.36042E-4 2.64812E-4 4.50075E-4 3.11547E-4 2.92443E-4 7.51066E-4 1.30582E-3 8.00452E-4 1.07209E-3 1.02686E-3 3.65965E-3 3.94659E-3 3.21636E-3 3.54699E-3 3.85E-3 3.64109E-3 4.1659E-3 2.64617E-3 1.41372E-3 1.64246E-3 1.43572E-3 1.54234E-3 6.17859E-3 6.58526E-3 7.3045E-3 5.70421E-3 5.25479E-3 6.12361E-3 4.77637E-3 2.47607E-3 3.472E-3 1.79951E-3 2.44466E-3 2.48027E-3 1.87972E-3 4.16464E-3 4.65387E-3 4.16748E-3 3.39336E-3 2.661E-3 3.37885E-3 2.34506E-3 3.19926E-3 2.29687E-3 3.3534E-3 2.66016E-3 3.84821E-3 3.10599E-3 2.68641E-3 5.98129E-4 3.12379E-3 2.6593E-3 8.50352E-4 5.59133E-4 4.09318E-4 1.1651E-3 2.34109E-3 1.65774E-3 3.46784E-4 3.56403E-3 6.99257E-4 2.2949E-3 1.44519E-3 7.73264E-4 3.39327E-4 3.48785E-4 1.50793E-3 1.65672E-3 2.40048E-3 1.92838E-3 8.77552E-4 1.28003E-3 8.16967E-4 7.22736E-4 9.23854E-4 1.00693E-3 7.76834E-4 7.53116E-4 7.43713E-4 7.66187E-4 1.01713E-3 1.03517E-3 7.9183E-4 8.35574E-4 8.36307E-4 8.07116E-4 9.06946E-4 6.87173E-4 6.64064E-4 7.03561E-4 8.30984E-4 6.97271E-4 6.16734E-4 6.52118E-4 5.70601E-4 5.08958E-4 4.5475E-4 5.45839E-4 8.05054E-4 8.1599E-4 7.6597E-4 4.99836E-4 5.87915E-4 5.02428E-4 4.05632E-4 4.35874E-4 4.2953E-4 5.32103E-4 4.54465E-4 2.55505E-4 2.38027E-4 3.18912E-4 3.03189E-4 4.04768E-4 1.86027E-4 2.17275E-4 1.70421E-4 2.82743E-4 3.38073E-4 2.84741E-4 1.30129E-4 1.60647E-4 3.29226E-4 2.84637E-4 2.54837E-4 4.40456E-4 5.21401E-4 3.83294E-4 3.58971E-4 4.28119E-4 7.35611E-4 6.14E-4 3.6575E-4 3.52635E-4 3.15252E-4 2.84536E-4 2.96069E-4 2.50327E-4 2.97384E-4 2.30729E-4 2.42295E-4 3.07847E-4 3.29663E-4 1.79509E-4 2.16559E-4 1.7418E-4 1.52127E-4 4.92168E-5 2.17586E-4 2.31803E-4 2.76532E-4 9.472E-5 3.55568E-5 1.12638E-4 -9999 -9999 -9999 -9999 -9999 -9999 -9999 -9999 -9999 -9999 -9999 -9999 -9999 -9999 -9999 -9999 -9999 -9999 -9999 -9999 -9999 -9999 -9999 -9999 -9999 -9999
2.48969E-4 2.79618E-4 2.63762E-4 3.13354E-4 2.32635E-4 1.87957E-4 2.50103E-4 2.06464E-4 1.93606E-4 1.75268E-4 1.86781E-4 1.69467E-4 2.53214E-4 2.16399E-4 4.24851E-4 2.70904E-4 2.04664E-4 2.82013E-4 2.82285E-4 2.30438E-4 2.10598E-4 2.54669E-4 4.63608E-4 2.59941E-4 3.4108E-4 4.45131E-4 3.1641E-4 3.9051E-4 4.93737E-4 5.48255E-4 4.33513E-4 4.70481E-4 4.79948E-4 6.61825E-4 4.01292E-4 4.90537E-4 4.71446E-4 3.25928E-4 3.08881E-4 4.37881E-4 3.48851E-4 4.47067E-4 5.06622E-4 7.31909E-4 4.04293E-4 4.99514E-4 6.12055E-4 9.64345E-4 1.40807E-3 1.35581E-3 1.40718E-3 9.33899E-4 8.21709E-4 1.24018E-3 9.86668E-4 1.41866E-3 2.07273E-3 2.38055E-3 1.89683E-3 1.37079E-3 1.90142E-3 1.82196E-3 1.70308E-3 1.76507E-3 1.41855E-3 1.69206E-3 1.3605E-3 9.87469E-4 1.11999E-3 1.04039E-3 1.09788E-3 1.04426E-3 1.43368E-3 8.34626E-4 9.52442E-4 1.18319E-3 9.66174E-4 4.31612E-4 6.17533E-4 1.59639E-3 8.80151E-4 1.25554E-3 1.19379E-3 1.42655E-3 1.21328E-3 1.31462E-3 9.48149E-4 9.69788E-4 1.33789E-3 5.29864E-4 9.37765E-4 9.83441E-4 6.7186E-4 7.36455E-4 5.26297E-4 9.9338E-4 6.19758E-4 7.93402E-4 1.0542E-3 1.07339E-3 1.6689E-3 1.44296E-3 2.10888E-3 1.95347E-3 1.92064E-3 1.57801E-3 2.20711E-3 2.41811E-3 3.98106E-3 3.49264E-3 2.53454E-3 3.58618E-3 5.1003E-3 4.69072E-3 4.01305E-3 4.49235E-3 2.11422E-3 1.39188E-3 2.82808E-3 8.37248E-4 7.93527E-4 1.1048E-3 3.93325E-4 7.73912E-4 6.51833E-4 2.35059E-4 5.68625E-4 7.42272E-4 9.54978E-4 1.02953E-3 1.31101E-3 5.99973E-4 8.35218E-4 7.55116E-4 9.5755E-4 1.03716E-3 1.1556E-3 8.10592E-4 5.25268E-4 7.97698E-4 1.3351E-3 1.35198E-3 1.10789E-3 1.34633E-3 1.70477E-3 1.20667E-3 1.35752E-3 1.41067E-3 1.46301E-3 1.10946E-3 1.32148E-3 4.75058E-4 6.63382E-4 9.60597E-4 7.09573E-4 1.37002E-3 8.55264E-4 6.63446E-4 5.40567E-4 1.00426E-3 1.01013E-3 1.6093E-3 1.29799E-3 5.05567E-4 1.60565E-3 1.14572E-3 6.48392E-4 8.71096E-4 1.35928E-3 1.278E-3 1.03703E-3 9.11079E-4 8.47276E-4 3.18836E-4 4.33315E-4 6.7904E-4 9.25657E-4 6.2748E-4 8.58071E-4 9.97197E-4 7.58444E-4 7.04809E-4 9.37197E-4 8.00049E-4 4.28866E-4 1.07872E-3 7.9452E-4 8.86345E-4 4.01038E-4 3.33594E-4 2.0017E-4 2.00045E-4 1.04841E-4 1.83416E-4 2.1194E-4 3.08589E-4 3.7932E-4 2.48588E-4 6.70976E-4 3.33636E-4 4.60263E-4 1.69591E-3 6.70636E-4 8.65197E-4 9.8929E-4 9.90644E-4 9.98007E-4 2.04538E-3 1.5049E-3 1.67645E-3 1.22835E-3 1.02349E-3 1.55223E-3 1.44475E-3 1.38831E-3 4.77303E-4 9.6838E-4 5.9674E-4 8.4965E-4 4.23503E-4 4.18906E-4 3.57992E-4 4.18726E-4 3.59219E-4 2.73904E-4 1.99125E-4 3.27183E-4 2.08792E-4 6.21615E-5 8.6282E-5 2.59344E-4 6.09567E-5 6.75805E-5 5.06362E-5 -9999 9.16666E-5 2.38234E-3 2.24331E-4 2.55878E-3 1.49783E-3 2.88608E-3 3.54082E-3 1.90526E-3 1.21064E-2 1.60252E-2 7.4209E-3 4.60747E-3 1.03562E-2 5.93548E-3 6.74962E-3 8.33352E-3 6.41661E-3 1.09451E-2 9.35431E-3 9.13973E-3 1.38958E-2 9.729E-3 1.91847E-2 1.02007E-2 6.16765E-3 4.98164E-3 6.35414E-3 2.57396E-3 8.22391E-3 4.45513E-3 1.4265E-3 3.10255E-3 1.22306E-3 1.66983E-3 3.12248E-3 3.14944E-3 4.08723E-4 3.96384E-3 3.95353E-2 5.76024E-3 4.15879E-2 2.29296E-2 2.51262E-2 1.82657E-2 1.01827E-1 8.17303E-2 8.5879E-3 4.98196E-3 1.37987E-2 1.28692E-2 2.60679E-2 2.42322E-2 5.09345E-3 1.42104E-2 3.26882E-2 1.66265E-2 3.34391E-2 2.3474E-2 2.88088E-2 8.94409E-3 2.33835E-2 2.57032E-3 2.87493E-2 4.16614E-2 1.64179E-2 1.63058E-2 2.38394E-2 1.20318E-2 1.23486E-2 1.32329E-2 8.91932E-3 1.02162E-2 1.48402E-2 1.86809E-2 8.60281E-3 1.30157E-2 3.12851E-2 1.07427E-2 8.40755E-3 9.88944E-3 1.78257E-2 2.32944E-2 2.05942E-2 1.65542E-2 8.6509E-3 1.87996E-2 1.33845E-2 1.4204E-2 8.69121E-3 1.64068E-2 3.3795E-2 1.19108E-2 2.47264E-2 4.74714E-3 3.49566E-2 1.33254E-2 2.34273E-2 4.36609E-2 1.156E-2 7.01014E-3 1.06753E-2 2.14988E-2 2.82184E-2 2.36995E-2 2.53448E-2 2.28592E-2 3.50777E-2 2.64655E-2 3.07977E-2 2.61658E-2 3.12784E-2 3.77223E-2 6.51272E-2 6.85607E-2 1.00501E-1 3.10978E-2 1.24019E-1 6.55171E-2 3.15081E-2 2.71967E-2 5.64678E-2 4.86043E-2 5.69356E-2 8.8467E-2 4.84501E-2 1.08285E-1 1.06559E-1 8.26501E-2 8.14345E-2 6.82337E-2 1.20235E-1 7.46147E-2 5.10068E-2 7.17017E-2 1.17758E-1 9.92746E-2 9.68533E-2 1.39991E-1 8.34995E-2 1.12567E-1 9.94507E-2 5.58271E-2 9.61493E-2 1.595E-1 1.2713E-1 1.79741E-1 1.43418E-1 1.19301E-1 2.00882E-1 2.81076E-1 9.19849E-2 2.0727E-2 1.35917E-1 2.52038E-1 2.79741E-1 2.28417E-1 2.1934E-1 1.78154E-1 9.91134E-2 4.45582E-2 3.01725E-1 1.07328E-1 2.84952E-1 2.32492E-1 1.97602E-1 1.26929E-1 9.14904E-2 5.65468E-2 4.04208E-2 1.09564E-1 1.38464E-1 1.80664E-1 3.3156E-2 7.40676E-2 1.60713E-1 1.74873E-1 2.73592E-1 3.38111E-1 3.611E-1 3.27963E-1 4.31133E-1 2.87293E-1 3.66078E-1 3.33403E-1 3.95245E-1 2.89792E-1 2.16852E-1 1.90468E-1 1.70516E-1 2.00771E-1 1.30287E-1 5.55241E-2 2.73931E-2 1.06139E-1 1.11663E-1 8.95084E-2 7.21431E-2 1.07741E-1 9.71776E-2 7.85173E-2 1.22484E-1 9.64275E-2 2.17036E-1 3.33517E-1 3.20806E-1 1.76425E-1 2.82369E-1 2.73174E-1 1.98441E-1 1.05207E-1 1.40261E-1 1.33744E-1 6.26964E-2 1.68622E-1 3.652E-1 2.47187E-1 4.54639E-1 3.27063E-1 3.1804E-1 4.25192E-1 3.0081E-1 2.16273E-1 4.31412E-1 4.72842E-1 4.65566E-1 5.15362E-1 3.95638E-1 6.10518E-1 6.00424E-1 4.20191E-1 4.96279E-1 3.5518E-1 3.34069E-1 5.03702E-1 3.34869E-1 4.48167E-1 7.14736E-1 3.29493E-1 6.5993E-1 5.56962E-1 6.21971E-1 6.2774E-1 5.5208E-1 7.99229E-1 3.93574E-1 7.50903E-1 6.33303E-1 6.83412E-1 5.89717E-1 5.67334E-1 5.19659E-1 5.53697E-1 5.67358E-1 4.88239E-1 5.52097E-1 1.81518E-1 3.46379E-1 1.99088E-1 2.71058E-1 3.12491E-1 2.27187E-1 1.42793E-1 2.21293E-1 2.85999E-1 5.85093E-2 1.06854E-1 1.17479E-1 4.08122E-2 9.33007E-2 9.90038E-2 1.54588E-1 1.52278E-1 1.86519E-1 1.26414E-1 3.10006E-1 2.26821E-1 1.59936E-1 1.69722E-1 2.29328E-1 4.35082E-1 4.0527E-1 7.13031E-1 4.21573E-1 2.98671E-1 5.1654E-1 2.5167E-1 1.64982E-1 4.55591E-1 7.4131E-1 3.27739E-1 2.87769E-1 4.01287E-1 5.3085E-1 2.69541E-1 2.95473E-1 4.36294E-1 3.59478E-1 5.00401E-1 3.94307E-1 4.44938E-1 4.50358E-1 5.46661E-1 6.7299E-1 5.0238E-1 5.4588E-1 3.38552E-1 3.80487E-1 4.74411E-1 5.35867E-1 4.45266E-1 4.11192E-1 2.92651E-1 4.0795E-1 2.57387E-1 2.74725E-1 6.27023E-1 4.87812E-1 6.03695E-1 6.36187E-1 7.39316E-1 4.89663E-1 6.80935E-1 4.40417E-1 3.55842E-1 4.94924E-1 3.10187E-1 6.09747E-1 5.16807E-1 4.60063E-1 3.06216E-1 4.90944E-1 6.15417E-1 6.21921E-1 6.03818E-1 6.44909E-1 3.08587E-1 2.07131E-1 1.78741E-1 5.2573E-1 1.52854E-1 1.70278E-1 1.5965E-1 3.02953E-1 1.73233E-1 3.13317E-1 1.23263E-1 3.44519E-1 2.54838E-1 2.7456E-1 2.00465E-1 2.89058E-1 4.31978E-1 2.46734E-1 4.34474E-1 3.78644E-1 7.94428E-2 2.18419E-1 5.89308E-2 4.41744E-2 2.36215E-2 2.15047E-2 1.8587E-2 1.01979E-2 9.92695E-3 1.27013E-2 1.48732E-2 1.70561E-2 2.77277E-2 2.43013E-2 2.37216E-2 1.73327E-2 1.20384E-2 1.04481E-2 4.31791E-2 1.73996E-1 2.97214E-1 3.24546E-1 6.31679E-1 4.79789E-1 5.04033E-1 6.32722E-1 6.99967E-1 8.07832E-1 6.43394E-1 8.78072E-1 7.30997E-1 7.13393E-1 8.39116E-1 6.17004E-1 5.60682E-1 4.58053E-1 3.6391E-1 4.60515E-1 5.16944E-1 5.16462E-1 6.66162E-1 5.32353E-1 7.16286E-1 4.70413E-1 7.59402E-1 7.77547E-1 4.14843E-1 5.15092E-1 3.93913E-1 2.98404E-1 5.49091E-1 5.17325E-1 7.5131E-1 3.35908E-1 4.16634E-1 4.77878E-1 4.01483E-1 3.64232E-1 3.0957E-1 4.23875E-1 6.10069E-1 5.05763E-1 2.40661E-1 4.07064E-1 4.81716E-1 5.65636E-1 5.35117E-1 2.90893E-1 4.65987E-1 3.63416E-1 3.19501E-1 3.55803E-1 3.19445E-1 4.45507E-1 2.85458E-1 2.71211E-1 4.26444E-1 3.28395E-1 2.85317E-1 3.75749E-1 4.07716E-1 3.70331E-1 2.49424E-1 3.18302E-1 3.13121E-1 2.18541E-1 2.91528E-1 3.14752E-1 5.31862E-1 6.66868E-1 7.48013E-1 4.02025E-1 3.08058E-1 4.29988E-1 3.89605E-1 2.94696E-1 2.82944E-1 2.44457E-1 2.76346E-1 5.32748E-1 4.25839E-1 4.60508E-1 2.30443E-1 3.35635E-1 5.95069E-1 3.58551E-1 4.68267E-1 2.69729E-1 5.01052E-1 3.82859E-1 3.32941E-1 4.31731E-1 2.58786E-1 4.19354E-1 5.87409E-1 3.06895E-1 4.50577E-1 4.75313E-1 5.52613E-1 5.66145E-1 4.08439E-1 5.24314E-1 3.86423E-1 4.86335E-1 5.69119E-1 7.85991E-1 6.66635E-1 7.80554E-1 7.73903E-1 9.25829E-1 5.26575E-1 7.8287E-1 5.90427E-1 5.03906E-1 6.9449E-1 6.32107E-1 7.13468E-1 7.62423E-1 5.77297E-1 6.88658E-1 1.95396E-1 6.08045E-1 2.89936E-1 1.25004E-1 4.05509E-2 1.22903E-2 2.04042E-3 7.44359E-4 4.57072E-3 4.47057E-4 5.0119E-4 1.48719E-3 5.01231E-4 2.04484E-3 3.1764E-3 8.90967E-3 1.72814E-2 1.67482E-2 4.74013E-2 1.09047E-1 1.41124E-1 2.95682E-1 4.87727E-1 5.69814E-1 5.82116E-1 3.78494E-1 1.01978E-1 5.92593E-2 3.96287E-2 3.27584E-2 4.20871E-2 4.48017E-2 2.64383E-2 5.28676E-2 5.53488E-2 5.15884E-2 5.23371E-2 6.93744E-2 5.09592E-2 9.41532E-2 6.52786E-2 5.99275E-2 3.53423E-2 6.1391E-2 5.94041E-2 8.12782E-2 1.16618E-1 1.66362E-1 1.24871E-1 9.82797E-2 5.1973E-2 3.24778E-2 6.37083E-2 1.10654E-1 1.76706E-1 8.66658E-2 7.56454E-2 8.61062E-2 8.57118E-2 9.87354E-2 4.99781E-2 3.46993E-2 2.42364E-2 4.2097E-2 4.48589E-2 3.12482E-2 2.37795E-2 1.52822E-2 1.04756E-2 7.16211E-3 6.55708E-3 4.94424E-3 1.34142E-2 5.63966E-3 2.91633E-2 2.65291E-2 8.18708E-3 6.04879E-3 6.81451E-3 7.97022E-3 8.43488E-3 5.76844E-3 4.9575E-3 6.27555E-3 6.55924E-3 5.3152E-3 6.15516E-3 6.31083E-3 8.76843E-3 8.00451E-3 9.03737E-3 1.19844E-2 6.75215E-3 1.78357E-2 1.43943E-2 1.36137E-2 1.01543E-2 4.99182E-3 1.43881E-2 9.92849E-3 1.15778E-2 1.03135E-2 2.36977E-2 1.42186E-2 2.08981E-2 2.84915E-2 1.86405E-2 1.32474E-2 1.39329E-2 4.03978E-3 1.20497E-2 1.05437E-2 7.34484E-3 6.596E-3 9.65485E-3 1.22825E-2 1.35843E-2 1.54986E-2 1.06977E-2 8.19576E-3 3.66781E-3 3.63678E-3 2.97406E-3 3.12959E-3 5.38331E-3 6.68289E-3 5.79173E-3 7.54424E-3 1.33339E-2 6.87798E-3 3.21118E-3 5.09477E-3 9.87184E-3 5.63326E-3 9.0975E-3 4.02396E-3 6.93553E-3 2.10441E-3 3.70818E-3 2.73785E-3 3.96922E-3 2.47739E-3 1.93316E-3 2.08455E-3 2.4436E-3 7.1627E-3 2.12419E-3 1.78817E-3 3.82655E-3 1.80458E-3 9.44943E-4 2.49333E-3 2.87068E-3 6.64377E-4 3.05313E-3 7.3812E-4 2.016E-3 3.75655E-4 2.70359E-4 8.13407E-4 2.92902E-4 2.99288E-4 7.54087E-4 2.60717E-4 2.36402E-4 8.72322E-4 1.58455E-3 1.57321E-3 1.22718E-3 1.34532E-3 1.15583E-3 5.5948E-4 5.74317E-4 4.20858E-4 1.12825E-3 9.58038E-4 2.5368E-3 3.02346E-3 1.12852E-2 9.19021E-3 7.29756E-3 5.32989E-3 2.87211E-3 3.3049E-3 2.27697E-3 5.21165E-4 1.41661E-3 2.37186E-3 8.10585E-4 3.67318E-4 2.95982E-4 3.09265E-4 3.44242E-4 2.63495E-4 3.8217E-4 2.13367E-4 2.07093E-4 1.46178E-3 1.94179E-3 8.61563E-4 2.78498E-4 2.68757E-4 1.84231E-4 8.13127E-4 1.14743E-3 1.19511E-3 1.83147E-3 2.05281E-3 1.59891E-3 1.4409E-3 1.35503E-3 1.31744E-3 1.39547E-3 1.17151E-3 1.05148E-3 4.73503E-4 4.2765E-4 2.00393E-3 1.52652E-3 4.54848E-4 3.71943E-4 1.00708E-3 2.2843E-4 2.85577E-4 2.35381E-4 1.78328E-4 2.52351E-4 1.16567E-3 1.84308E-4 1.65641E-4 1.26317E-4 2.18949E-4 5.07433E-4 5.55063E-4 6.26395E-4 6.10701E-4 2.65587E-4 1.99948E-4 2.17284E-4 4.55968E-4 4.00445E-4 4.69201E-4 1.34167E-3 1.16798E-3 1.15448E-3 1.3603E-3 9.39863E-4 8.65868E-4 9.0426E-4 7.46657E-4 9.88491E-4 1.04655E-3 7.92922E-4 7.7892E-4 5.31724E-4 9.16954E-4 8.84691E-4 9.16238E-4 9.79952E-4 7.06469E-4 5.81139E-4 3.94877E-4 2.53402E-4 1.90589E-4 1.82728E-4 1.1695E-4 9.71493E-5 9.23549E-5 2.16828E-4 1.31602E-4 1.92032E-4 3.50066E-4 3.9817E-4 1.45851E-4 1.76489E-4 3.36877E-4 1.33246E-4 2.19273E-4 1.32389E-4 1.61668E-4 1.34694E-4 2.51938E-4 1.85673E-4 2.44323E-4 2.8741E-4 2.06254E-4 2.36196E-4 2.45843E-4 1.33394E-4 2.24202E-4 2.39391E-4 1.62531E-4 2.9613E-4 2.86446E-4 2.61184E-4 3.26503E-4 2.18127E-4 4.54967E-4 3.30283E-4 3.47834E-4 3.7824E-4 8.68413E-4 4.97314E-3 8.84611E-4 1.08225E-3 9.74621E-4 9.96118E-4 4.24684E-3 3.34509E-3 3.87064E-3 3.57519E-3 3.32134E-3 3.34827E-3 4.50525E-3 1.50047E-3 1.86612E-3 1.80947E-3 1.31235E-3 2.27124E-3 8.45743E-3 4.99446E-3 5.08931E-3 4.34649E-3 4.94611E-3 6.1467E-3 2.88672E-3 2.1869E-3 2.73687E-3 2.35862E-3 2.19131E-3 2.49161E-3 3.06753E-3 4.03209E-3 2.80466E-3 3.124E-3 3.11442E-3 4.04782E-3 2.53747E-3 2.78034E-3 2.7024E-3 4.37406E-3 2.98499E-3 2.13322E-3 2.06666E-3 7.85023E-4 5.61455E-4 3.5625E-3 2.74467E-3 2.33536E-3 6.9418E-4 6.76145E-4 1.92085E-3 2.80493E-4 3.83796E-4 1.00313E-3 4.16872E-3 7.6198E-4 4.30331E-4 5.94506E-4 3.54194E-4 1.53125E-3 1.79399E-3 1.44063E-3 2.00227E-3 3.25546E-3 1.66688E-3 1.42673E-3 1.31616E-3 1.71664E-3 1.45851E-3 1.63086E-3 1.21579E-3 1.23169E-3 8.60242E-4 8.77312E-4 8.81157E-4 7.64585E-4 7.93348E-4 8.74399E-4 9.28058E-4 6.14252E-4 7.75647E-4 7.14101E-4 7.33309E-4 5.69816E-4 6.25248E-4 7.58756E-4 6.30872E-4 6.25685E-4 6.14999E-4 6.35128E-4 5.6776E-4 3.87209E-4 3.94905E-4 5.8188E-4 5.20956E-4 5.84192E-4 5.96475E-4 3.92526E-4 5.89222E-4 4.06858E-4 4.09057E-4 3.70186E-4 2.56078E-4 2.71377E-4 2.00373E-4 1.95109E-4 2.12702E-4 2.51218E-4 2.70354E-4 1.35445E-4 1.07212E-4 1.03364E-4 5.57006E-4 5.63682E-4 2.51655E-4 2.0877E-4 1.34338E-4 1.55264E-4 3.60887E-4 1.75007E-4 3.24018E-4 2.72759E-4 2.33427E-4 2.51776E-4 3.92035E-4 5.19752E-4 2.30765E-4 2.09333E-4 1.82448E-4 2.13517E-4 4.62935E-4 3.6384E-4 2.05725E-4 2.07882E-4 1.51971E-4 1.28408E-4 1.50038E-4 1.72391E-4 2.20895E-4 1.51372E-4 3.37242E-4 2.36838E-4 1.17756E-4 1.87611E-4 2.5532E-4 8.77381E-5 1.18543E-4 8.14449E-5 4.69554E-5 5.18509E-5 -9999 4.96362E-5 -9999 -9999 -9999 -9999 -9999 -9999 -9999 -9999 -9999 -9999 -9999 -9999 -9999 -9999 -9999 -9999 -9999 -9999 -9999 -9999 -9999 -9999 -9999
2.72079E-4 2.7554E-4 2.22196E-4 2.07048E-4 2.23204E-4 1.37465E-4 2.03876E-4 2.30054E-4 2.19879E-4 1.81114E-4 1.91408E-4 1.69446E-4 2.02768E-4 2.00811E-4 1.17731E-4 2.69151E-4 2.81522E-4 2.46942E-4 2.51331E-4 2.20308E-4 2.73334E-4 2.48493E-4 2.35888E-4 4.23069E-4 3.52804E-4 4.09414E-4 2.0542E-4 2.22423E-4 3.61402E-4 4.47025E-4 5.13135E-4 4.8289E-4 4.0894E-4 5.62038E-4 8.93557E-4 7.12712E-4 6.12782E-4 5.65509E-4 5.00255E-4 4.78099E-4 5.52523E-4 5.2345E-4 5.84391E-4 5.79161E-4 4.98286E-4 6.84006E-4 9.01917E-4 1.0686E-3 1.15914E-3 8.30419E-4 8.64701E-4 9.70029E-4 1.02695E-3 1.01395E-3 1.09699E-3 1.27683E-3 2.4698E-3 1.55813E-3 2.37521E-3 1.25132E-3 2.14943E-3 1.97775E-3 1.65523E-3 1.10826E-3 8.26061E-4 2.19358E-3 1.46974E-3 1.23246E-3 1.28928E-3 8.68573E-4 8.99466E-4 1.30523E-3 7.96666E-4 1.11864E-3 9.51675E-4 6.24565E-4 8.0782E-4 7.03854E-4 8.19246E-4 1.90203E-3 1.06497E-3 1.05362E-3 1.45814E-3 9.13965E-4 9.01295E-4 1.33829E-3 1.0404E-3 1.80566E-3 1.35455E-3 7.84783E-4 7.61534E-4 7.51313E-4 5.16465E-4 6.81379E-4 6.68003E-4 9.69387E-4 8.2205E-4 9.64122E-4 1.23118E-3 1.75533E-3 1.15708E-3 9.68723E-4 1.12902E-3 2.15764E-3 2.129E-3 2.69806E-3 2.76658E-3 3.19856E-3 4.0333E-3 3.52938E-3 4.30585E-3 3.66706E-3 4.05355E-3 2.97557E-3 4.20356E-3 3.52905E-3 8.6188E-4 5.31524E-3 3.75045E-4 6.26141E-4 5.96293E-4 7.02052E-4 3.8042E-4 6.0195E-4 6.44655E-4 5.75915E-4 9.06481E-4 5.94726E-4 6.06103E-4 1.05174E-3 8.74458E-4 6.43945E-4 4.73302E-4 6.65321E-4 9.86201E-4 6.77972E-4 8.44899E-4 9.5508E-4 1.00273E-3 1.29044E-3 8.6402E-4 9.73556E-4 1.13691E-3 1.35518E-3 7.27244E-4 1.32615E-3 1.11995E-3 1.76517E-3 1.35213E-3 9.35231E-4 9.05631E-4 8.30109E-4 4.01802E-4 4.28826E-4 6.11328E-4 7.38482E-4 1.01193E-3 8.14093E-4 2.57031E-4 1.64417E-3 8.5463E-4 1.87065E-3 6.64714E-4 8.04234E-4 9.6937E-4 1.13801E-3 8.71071E-4 1.0071E-3 1.10032E-3 1.13095E-3 8.53104E-4 9.75204E-4 6.45746E-4 2.44918E-4 4.67636E-4 4.69388E-4 7.22683E-4 8.56739E-4 9.42132E-4 8.57907E-4 3.46243E-4 2.09465E-4 6.09633E-4 3.67434E-4 4.93603E-4 4.94319E-4 6.01493E-4 6.46869E-4 3.87165E-4 6.65522E-4 4.17835E-4 2.25293E-4 2.12921E-4 3.24895E-4 2.71045E-4 5.45342E-4 4.2145E-4 5.52232E-4 1.1016E-3 6.70618E-4 5.15378E-4 7.61875E-4 1.30117E-3 1.30622E-3 6.80519E-4 1.39363E-3 8.46607E-4 1.34105E-3 2.17815E-3 1.15845E-3 1.0659E-3 1.69253E-3 2.22011E-3 1.03559E-3 7.88861E-4 7.00785E-4 6.24265E-4 5.52568E-4 5.3436E-4 3.83019E-4 3.87111E-4 2.1174E-4 2.93284E-4 3.98475E-4 1.24798E-4 3.44004E-4 1.08855E-4 1.38154E-4 8.90203E-5 6.37954E-5 2.0179E-4 1.60336E-4 5.88687E-5 1.06948E-4 2.12957E-5 2.09035E-5 8.16237E-4 2.99081E-4 1.39599E-4 8.96046E-4 4.10581E-4 1.97957E-3 1.24176E-3 5.91509E-3 1.12391E-2 3.47764E-3 3.0519E-3 6.88121E-3 2.33832E-3 8.11407E-3 6.73053E-3 1.8565E-2 9.24185E-3 5.95811E-3 6.62938E-3 1.66167E-2 1.5914E-2 1.57092E-2 8.00767E-3 1.56055E-2 7.31828E-3 9.67466E-3 7.99126E-3 3.39778E-3 5.54499E-4 7.00494E-4 1.5979E-3 1.51099E-3 2.51753E-3 1.90782E-3 1.96332E-3 2.96069E-3 3.72769E-2 4.18653E-2 5.71285E-2 3.68721E-2 5.20882E-3 2.19749E-2 7.44986E-3 7.15781E-2 3.59206E-2 9.82333E-3 8.74352E-3 2.02145E-2 2.9833E-2 4.25959E-2 3.30055E-2 2.5289E-2 5.09253E-3 3.46438E-2 1.35888E-2 4.41141E-2 4.36119E-2 1.04908E-2 9.98144E-3 1.66175E-2 1.83612E-2 4.11278E-2 4.35181E-2 4.59996E-2 1.9154E-2 8.50337E-3 1.4479E-2 2.30297E-2 1.05935E-2 1.17533E-2 1.20792E-2 9.98544E-3 2.91017E-2 8.01586E-3 1.15737E-2 1.52627E-2 1.4574E-2 1.03955E-2 7.54782E-3 1.27518E-2 1.92114E-2 2.07778E-2 1.86112E-2 1.52806E-2 2.22798E-2 1.81039E-2 7.97931E-3 8.97526E-3 2.07905E-2 2.22187E-2 2.57595E-2 4.31843E-2 3.71392E-2 2.0079E-2 8.26871E-3 3.61702E-2 3.24203E-2 1.00973E-2 3.60433E-3 1.13491E-2 1.85735E-2 1.10669E-2 8.66455E-3 2.8823E-2 3.15963E-2 1.4466E-2 1.51965E-2 3.25627E-2 3.77068E-2 3.57799E-2 4.14919E-2 5.12831E-2 5.69573E-2 7.84025E-2 4.35137E-2 6.02838E-2 1.94738E-2 2.33179E-2 3.57419E-2 7.47354E-2 8.13686E-2 8.46085E-2 6.88125E-2 1.09591E-1 4.88229E-2 5.92289E-2 5.48697E-2 9.25613E-2 2.88254E-2 9.01674E-2 5.03363E-2 8.86905E-2 1.38568E-1 8.74038E-2 8.521E-2 1.15026E-1 1.02803E-1 1.06573E-1 1.51856E-1 9.49456E-2 9.54584E-2 1.3902E-1 1.65335E-1 2.01631E-1 1.25567E-1 1.04988E-1 1.28734E-1 1.95384E-1 5.85128E-2 7.521E-2 2.67046E-2 1.38199E-2 5.83381E-2 1.35367E-1 1.4908E-1 2.14487E-1 4.19587E-1 6.21981E-2 1.68889E-2 4.53247E-2 5.30194E-2 7.18589E-2 2.91671E-1 1.57075E-1 2.19977E-1 1.60508E-1 8.61911E-2 8.63307E-2 1.67432E-1 1.728E-1 2.30311E-1 1.55581E-1 1.19474E-1 1.18061E-1 1.31141E-1 1.87068E-1 2.3508E-1 2.30885E-1 4.07045E-1 3.6682E-1 3.19084E-1 2.6782E-1 3.28329E-1 3.34788E-1 2.54262E-1 3.80307E-1 2.33103E-1 2.1782E-1 1.51235E-1 1.2481E-1 5.17693E-2 5.34074E-2 9.37225E-2 7.74324E-2 1.02225E-1 1.38845E-1 1.30711E-1 7.35881E-2 1.25728E-1 9.10067E-2 1.7944E-1 2.26198E-1 4.29513E-1 1.53208E-1 4.4077E-1 1.59244E-1 1.31446E-1 1.76365E-1 7.98346E-2 1.97501E-1 1.94239E-1 1.66582E-1 2.73148E-1 2.91787E-1 2.4589E-1 2.25229E-1 2.48504E-1 4.88078E-1 2.08314E-1 2.75606E-1 2.41987E-1 2.93068E-1 4.33518E-1 5.12159E-1 4.81262E-1 3.09414E-1 4.16819E-1 4.84441E-1 3.16586E-1 4.51406E-1 4.0244E-1 3.89421E-1 3.71503E-1 4.22253E-1 3.98742E-1 4.38973E-1 3.85222E-1 4.91581E-1 4.11483E-1 4.10426E-1 3.32699E-1 6.73122E-1 6.89541E-1 5.50341E-1 8.14048E-1 6.6407E-1 3.64145E-1 6.58244E-1 5.53535E-1 4.97599E-1 5.66209E-1 3.92912E-1 3.4521E-1 4.23002E-1 4.22144E-1 4.77209E-1 3.61399E-1 4.32147E-1 4.26685E-1 3.29852E-1 1.63099E-1 2.38426E-1 8.39564E-2 5.07424E-2 6.44747E-2 4.18295E-2 3.25068E-2 3.42494E-2 4.18519E-2 1.11924E-1 1.29323E-1 1.27658E-1 1.04822E-1 1.41419E-1 1.64736E-1 9.34767E-2 1.54487E-1 8.89866E-2 1.7587E-1 1.41175E-1 2.54694E-1 2.7195E-1 3.38174E-1 5.35343E-1 2.52198E-1 2.56019E-1 1.07848E-1 3.48959E-1 5.47456E-1 2.2486E-1 1.79312E-1 2.54103E-1 2.03677E-1 4.35145E-1 1.74702E-1 2.04198E-1 4.92147E-1 5.67939E-1 6.02216E-1 4.64475E-1 8.07136E-1 6.27707E-1 4.89747E-1 5.08341E-1 7.15932E-1 6.47635E-1 5.46581E-1 3.97763E-1 3.8389E-1 6.73907E-1 6.27093E-1 2.54174E-1 2.88099E-1 4.59302E-1 4.85003E-1 4.53926E-1 4.47059E-1 6.89409E-1 6.74338E-1 5.66928E-1 4.65156E-1 5.39292E-1 6.01353E-1 7.06918E-1 6.1793E-1 3.49286E-1 3.93914E-1 1.8943E-1 3.30084E-1 3.48039E-1 5.2919E-1 3.1997E-1 4.91308E-1 6.08353E-1 4.78233E-1 3.11384E-1 2.11771E-1 3.4002E-1 2.34877E-1 1.4412E-1 4.19321E-1 3.41081E-1 5.54824E-1 5.24879E-1 1.66676E-1 1.71496E-1 2.49093E-1 2.87651E-1 1.97867E-1 2.61058E-1 2.82079E-1 2.45663E-1 1.9487E-1 3.56434E-1 3.55808E-1 1.37057E-1 2.06426E-1 1.28341E-1 1.07595E-2 9.85941E-3 6.90372E-3 1.70175E-2 1.7651E-2 2.08144E-2 1.31688E-2 2.35452E-2 2.08985E-2 2.57527E-2 2.90216E-2 7.03365E-2 5.20505E-2 2.7245E-2 7.19056E-2 1.19019E-1 3.30039E-1 4.30428E-1 7.07347E-1 6.19936E-1 6.05084E-1 4.53148E-1 5.63503E-1 5.93573E-1 4.99103E-1 5.80767E-1 7.56292E-1 7.48014E-1 6.89443E-1 6.38039E-1 6.14263E-1 7.57027E-1 7.07665E-1 6.26292E-1 6.53144E-1 8.1788E-1 5.28815E-1 8.07005E-1 6.67629E-1 5.41545E-1 6.27511E-1 8.56865E-1 5.07782E-1 7.32007E-1 7.07568E-1 5.96032E-1 5.59406E-1 5.03764E-1 6.91135E-1 7.4541E-1 6.53566E-1 4.74937E-1 6.25587E-1 3.34128E-1 4.43202E-1 5.58284E-1 6.14685E-1 6.54723E-1 2.65595E-1 6.64945E-1 3.98634E-1 4.28514E-1 2.70492E-1 1.30623E-1 5.09155E-1 3.88858E-1 2.92485E-1 5.00213E-1 3.38576E-1 4.48616E-1 2.92684E-1 4.2537E-1 5.13367E-1 3.14217E-1 2.71845E-1 2.5098E-1 2.57556E-1 4.77807E-1 2.37871E-1 3.03974E-1 2.77239E-1 2.29302E-1 3.37815E-1 4.05211E-1 4.05262E-1 4.77257E-1 3.80072E-1 4.15519E-1 2.9154E-1 2.26117E-1 2.47701E-1 2.34394E-1 3.72484E-1 4.47432E-1 3.92466E-1 5.13939E-1 3.38701E-1 5.06466E-1 2.20206E-1 4.40173E-1 1.8545E-1 2.81011E-1 4.22741E-1 2.50606E-1 3.56963E-1 3.6501E-1 4.06598E-1 2.08042E-1 2.6921E-1 3.51244E-1 6.5445E-1 3.64548E-1 3.96315E-1 3.35621E-1 5.05774E-1 5.5341E-1 3.49683E-1 5.01152E-1 3.18577E-1 6.39446E-1 6.53936E-1 6.39716E-1 7.57709E-1 8.0246E-1 9.70252E-1 9.12346E-1 7.3871E-1 7.30998E-1 7.64512E-1 6.57559E-1 6.92361E-1 8.69457E-1 5.79043E-1 7.43172E-1 7.30642E-1 6.40151E-1 3.63808E-1 3.83559E-1 5.9729E-1 3.98923E-2 1.85986E-2 9.13415E-3 4.20101E-3 1.32288E-3 1.12836E-3 3.36897E-4 2.51333E-4 1.69422E-3 2.99631E-4 7.81664E-4 2.17807E-3 1.7084E-2 9.13898E-3 1.64494E-2 6.77597E-2 9.05082E-2 3.85625E-1 4.44482E-1 4.90297E-1 3.74659E-1 5.22387E-1 1.83494E-1 2.1172E-2 3.70291E-2 3.60976E-2 3.45106E-2 3.98929E-2 2.73505E-2 2.74503E-2 6.18071E-2 1.60747E-2 4.2837E-2 3.26181E-2 4.40794E-2 6.05166E-2 7.51546E-2 4.34037E-2 4.69567E-2 3.67742E-2 5.56403E-2 8.57387E-2 5.11188E-2 1.57087E-1 1.23968E-1 8.81957E-2 9.86457E-2 8.9157E-2 9.64859E-2 1.97401E-1 7.12305E-2 1.04814E-1 6.80694E-2 5.07115E-2 4.3304E-2 6.79095E-2 1.01612E-1 8.57377E-2 8.54629E-2 2.89077E-2 5.75855E-2 9.35661E-2 5.3406E-2 2.50238E-2 1.35731E-2 8.14512E-3 1.38481E-2 8.79471E-3 4.76067E-3 5.75825E-3 4.92165E-3 4.09027E-2 5.20163E-2 8.70372E-3 2.59657E-2 7.25918E-3 1.25178E-2 4.87459E-3 5.70501E-3 4.48599E-3 4.45141E-3 4.89676E-3 5.67361E-3 6.92877E-3 8.73848E-3 6.85414E-3 1.03249E-2 1.7896E-2 8.81514E-3 1.91348E-2 1.18314E-2 1.42751E-2 1.95515E-2 1.41574E-2 9.51811E-3 9.53374E-3 1.05895E-2 5.6522E-3 5.75542E-3 7.00841E-3 8.4976E-3 1.0673E-2 1.42103E-2 1.01833E-2 5.76477E-3 8.12555E-3 6.00714E-3 1.05839E-2 1.1484E-2 2.22475E-2 7.69781E-3 8.7621E-3 1.67785E-2 1.26409E-2 9.35616E-3 1.17619E-2 7.85477E-3 4.59843E-3 3.6036E-3 3.82165E-3 4.19136E-3 1.09671E-2 3.61096E-3 1.63206E-2 1.28981E-2 1.32147E-2 1.04571E-2 3.21217E-3 6.59433E-3 8.44471E-3 9.58521E-3 5.55372E-3 4.41831E-3 7.5046E-3 2.10935E-3 3.53615E-3 1.46414E-3 1.3717E-3 2.07752E-3 1.57802E-3 2.12605E-3 1.44247E-3 1.6297E-3 9.44582E-4 1.57344E-3 1.10324E-3 5.67375E-4 4.95327E-4 2.58657E-3 2.5312E-3 8.70376E-4 1.09184E-3 2.97503E-3 1.61011E-3 2.99285E-4 2.11916E-4 2.6076E-4 1.00098E-3 8.34255E-4 9.15011E-4 1.97862E-4 7.28469E-4 1.3008E-3 9.55219E-4 9.3467E-4 2.78479E-3 1.263E-3 1.13428E-3 8.517E-4 2.26026E-3 2.86994E-3 7.41509E-4 1.04131E-3 1.06352E-3 5.43995E-3 4.08825E-3 7.83932E-3 4.27498E-3 2.58056E-3 1.92276E-3 3.51749E-3 3.76568E-3 1.75127E-3 2.47913E-3 2.10767E-3 3.17957E-4 3.09994E-4 1.23015E-3 5.82363E-4 1.77388E-3 4.49032E-4 1.55999E-3 4.44069E-4 1.08656E-4 1.32481E-3 8.26969E-4 4.57334E-4 4.64274E-4 2.4347E-4 2.13764E-4 1.06614E-3 1.04295E-3 1.85082E-3 1.54186E-3 1.01157E-3 8.78615E-4 1.57292E-3 1.32195E-3 1.42808E-3 1.18971E-3 1.39155E-3 1.178E-3 6.09278E-4 5.80609E-4 5.22154E-4 4.71892E-4 2.9777E-4 3.13609E-4 2.60359E-4 3.07933E-4 8.51323E-4 7.62767E-4 2.22606E-4 2.80577E-4 4.37362E-4 3.25685E-4 3.86695E-4 2.9407E-4 2.85755E-4 4.586E-4 4.48542E-4 7.49653E-4 6.90569E-4 2.55023E-4 2.57437E-4 2.3863E-4 7.24962E-4 5.3082E-4 6.92001E-4 1.74437E-3 1.55231E-3 1.86894E-3 1.31544E-3 8.98588E-4 8.91905E-4 8.8893E-4 8.27419E-4 1.05934E-3 1.39729E-3 1.36317E-3 9.83788E-4 1.28194E-3 1.0456E-3 1.09842E-3 1.01352E-3 7.83164E-4 7.51318E-4 5.63509E-4 5.356E-4 4.61196E-4 1.98227E-3 2.58674E-4 2.05891E-4 1.75236E-4 1.7472E-4 2.18429E-4 2.91008E-4 2.54434E-4 2.32332E-4 1.15891E-4 1.44709E-4 1.39232E-4 1.49964E-4 1.90143E-4 2.4262E-4 2.46115E-4 3.25007E-4 2.47198E-4 1.76835E-4 2.03542E-4 2.18358E-4 3.31294E-4 3.34111E-4 2.72821E-4 3.14614E-4 2.59504E-4 2.14719E-4 2.33099E-4 1.79325E-4 1.89703E-4 1.68827E-4 2.75917E-4 3.04066E-4 3.53728E-4 4.0666E-4 6.00481E-4 3.31677E-4 2.89559E-3 4.94826E-3 1.2743E-3 8.12129E-4 1.17135E-3 1.10818E-3 1.07401E-3 1.04499E-3 1.12343E-3 1.17205E-3 2.74024E-3 3.52941E-3 4.0785E-3 3.93181E-3 1.02852E-3 8.95477E-4 1.01523E-3 1.77337E-3 5.62022E-3 8.11698E-3 8.01172E-3 7.24024E-3 3.32779E-3 3.0714E-3 3.8364E-3 2.97271E-3 2.29718E-3 2.65108E-3 3.37129E-3 1.69795E-3 2.77358E-3 2.34151E-3 4.20308E-3 3.33691E-3 3.73666E-3 2.92682E-3 3.24014E-3 2.76929E-3 4.89536E-3 5.18932E-3 4.96187E-3 2.86702E-3 6.87458E-4 3.10706E-3 3.05707E-3 2.62483E-3 3.3391E-3 2.99093E-3 1.78897E-3 6.84103E-4 4.42185E-4 5.36277E-4 6.45045E-4 8.92886E-4 1.12825E-3 9.56713E-4 5.85156E-4 7.4639E-4 2.75815E-4 3.06205E-4 3.80144E-4 4.18297E-4 2.62898E-4 1.18069E-3 1.84023E-3 1.54998E-3 1.43626E-3 1.36284E-3 1.60516E-3 1.60527E-3 1.1461E-3 1.00804E-3 1.05307E-3 1.13602E-3 1.08208E-3 1.05529E-3 1.02549E-3 8.85895E-4 9.0854E-4 9.72827E-4 7.72676E-4 6.42571E-4 8.10293E-4 5.51404E-4 6.95332E-4 8.08875E-4 6.97545E-4 6.8601E-4 6.34209E-4 6.10107E-4 6.76529E-4 6.3024E-4 6.00283E-4 4.64739E-4 3.91558E-4 4.69555E-4 5.09641E-4 5.05626E-4 5.35666E-4 5.28277E-4 2.69202E-4 3.95578E-4 2.86566E-4 2.15901E-4 2.73016E-4 2.19955E-4 2.56844E-4 1.77956E-4 1.94889E-4 1.19259E-4 9.47069E-5 1.61714E-4 4.8266E-4 3.62495E-4 4.33207E-4 2.92373E-4 4.19827E-4 1.9407E-4 4.42785E-4 3.38056E-4 4.88616E-4 6.05763E-4 2.22774E-4 1.87665E-4 3.17057E-4 3.56203E-4 6.93925E-4 2.47059E-4 1.64293E-4 2.34475E-4 1.97092E-4 2.76354E-4 3.14902E-4 2.63299E-4 3.31922E-4 1.77817E-4 1.99726E-4 1.90357E-4 1.07537E-4 9.66917E-5 1.11763E-4 1.46709E-4 1.68706E-4 2.24064E-4 3.80617E-4 3.55377E-4 9.0498E-5 1.61778E-4 1.6675E-4 1.80373E-4 1.30863E-4 6.27646E-5 7.14911E-5 -9999 -9999 -9999 -9999 -9999 -9999 -9999 -9999 -9999 -9999 -9999 -9999 -9999 -9999 -9999 -9999 -9999 -9999 -9999 -9999 -9999 -9999 -9999
3.07188E-4 2.35983E-4 1.85302E-4 2.42107E-4 2.61985E-4 2.9362E-4 3.20578E-4 2.85134E-4 1.55283E-4 2.25148E-4 1.76198E-4 2.08276E-4 2.18045E-4 1.18152E-4 1.47899E-4 2.08551E-4 2.01343E-4 4.07429E-4 2.53061E-4 2.89472E-4 2.87447E-4 3.17653E-4 3.2177E-4 3.2542E-4 2.31963E-4 3.37058E-4 3.34338E-4 3.82853E-4 3.8415E-4 2.96437E-4 3.53158E-4 4.04533E-4 5.04984E-4 5.10416E-4 3.91687E-4 6.33244E-4 5.65093E-4 4.3372E-4 4.77573E-4 5.27242E-4 5.1158E-4 3.74199E-4 7.04295E-4 6.82125E-4 7.43716E-4 6.55166E-4 7.08896E-4 7.40167E-4 9.53862E-4 8.1882E-4 7.28009E-4 8.29715E-4 1.01938E-3 1.31167E-3 1.36698E-3 8.84593E-4 2.13771E-3 2.0922E-3 1.62704E-3 1.7006E-3 1.58445E-3 1.15342E-3 1.92308E-3 1.22623E-3 1.24253E-3 1.19251E-3 8.1936E-4 7.99655E-4 7.53259E-4 6.18539E-4 1.4018E-3 1.11749E-3 9.23946E-4 1.40246E-3 1.21839E-3 5.9553E-4 8.20412E-4 9.96215E-4 1.0206E-3 2.01667E-3 9.52416E-4 8.01713E-4 1.11883E-3 1.54495E-3 9.18693E-4 1.78261E-3 2.22702E-3 2.9966E-3 1.38497E-3 1.58008E-3 1.02548E-3 7.90967E-4 8.36136E-4 1.43087E-3 1.65117E-3 1.34016E-3 1.87077E-3 1.23932E-3 2.37267E-3 1.84343E-3 1.57054E-3 2.9472E-3 3.00255E-3 3.50726E-3 3.2881E-3 1.87301E-3 3.00284E-3 3.05671E-3 3.1161E-3 4.03798E-3 2.28435E-3 1.84381E-3 2.26273E-3 6.97321E-4 4.07737E-4 2.65754E-4 6.04228E-4 6.04451E-4 7.24465E-4 7.27714E-4 4.52458E-4 5.72561E-4 2.86158E-4 5.68545E-4 5.85791E-4 5.38219E-4 6.94508E-4 5.73037E-4 8.18035E-4 7.98632E-4 7.53006E-4 1.05322E-3 9.54543E-4 8.65916E-4 1.19199E-3 9.70466E-4 6.78345E-4 1.07818E-3 9.26092E-4 9.97435E-4 6.82145E-4 6.52161E-4 7.74188E-4 1.35856E-3 9.42777E-4 1.41087E-3 1.53054E-3 7.94702E-4 7.58541E-4 1.29534E-3 9.75882E-4 9.38413E-4 7.45328E-4 9.71596E-4 7.83741E-4 5.97219E-4 4.45404E-4 6.39759E-4 7.16638E-4 1.815E-3 2.28676E-3 1.33343E-3 1.26426E-3 4.29824E-4 1.24409E-3 1.39067E-3 1.22725E-3 1.22892E-3 1.04318E-3 1.29806E-3 1.40042E-3 1.53234E-3 1.02389E-3 4.25457E-4 5.38922E-4 3.9051E-4 6.12003E-4 7.11863E-4 5.65672E-4 9.38901E-4 2.43469E-4 2.5229E-4 5.40875E-4 3.67404E-4 3.33308E-4 7.04777E-4 7.80426E-4 7.18101E-4 4.04794E-4 6.91229E-4 2.57021E-4 3.89929E-4 2.78762E-4 2.82043E-4 1.46863E-4 4.94086E-4 4.3202E-4 9.87658E-4 5.29537E-4 3.11087E-4 1.39004E-3 2.09061E-3 1.55239E-3 2.85281E-3 1.99575E-3 1.63292E-3 8.6828E-4 8.2555E-4 1.58909E-3 1.08504E-3 1.09802E-3 1.25134E-3 9.3516E-4 7.44108E-4 6.18471E-4 3.38038E-4 5.12145E-4 7.09497E-4 5.64422E-4 7.035E-4 6.74838E-4 3.69935E-4 2.38674E-4 2.2061E-4 1.80945E-4 1.9957E-4 3.17015E-4 1.39677E-4 5.64298E-5 4.64911E-5 3.9207E-5 4.19802E-5 1.7391E-4 4.8453E-5 3.97493E-5 4.96516E-5 4.76434E-5 1.78299E-4 2.00475E-4 1.48898E-4 5.96663E-4 1.96812E-4 4.30585E-4 4.14962E-4 5.91722E-4 5.52332E-4 9.34409E-4 1.76194E-3 5.61572E-3 9.51454E-4 4.10267E-3 7.72181E-3 4.33223E-3 5.35865E-3 1.72248E-2 3.55692E-3 1.36198E-2 1.26204E-2 1.08446E-2 1.23988E-2 4.65578E-3 6.22468E-3 8.27608E-3 1.79565E-3 4.36073E-4 1.27492E-3 1.8152E-3 8.20221E-4 1.40641E-3 1.47228E-3 6.07218E-4 2.78031E-3 7.40393E-4 3.96139E-2 5.33383E-3 2.79138E-3 2.55387E-2 6.97663E-3 2.18683E-3 1.00013E-2 3.33273E-2 4.39663E-2 1.47506E-2 1.77682E-2 3.09073E-2 2.8062E-2 2.69859E-2 4.08648E-2 4.60086E-3 1.93002E-2 9.1553E-3 1.18998E-2 2.85218E-2 2.18358E-2 8.66889E-3 7.42398E-3 6.20956E-2 3.61751E-2 6.2709E-2 2.66389E-2 2.19078E-2 1.90446E-2 3.1215E-2 5.86214E-3 1.48151E-2 1.60608E-2 1.2142E-2 1.39619E-2 1.61601E-2 8.14817E-3 1.56048E-2 1.6983E-2 2.61435E-2 1.95471E-2 1.54632E-2 1.76198E-2 1.58115E-2 1.73186E-2 1.43273E-2 1.77789E-2 1.57328E-2 1.21125E-2 1.68261E-2 1.22863E-2 1.79469E-2 1.35776E-2 2.41901E-2 2.42661E-2 2.54445E-2 1.44835E-2 1.76995E-2 2.02357E-2 4.25168E-2 3.09272E-2 1.43596E-2 2.4499E-2 1.0094E-2 2.65831E-2 6.16915E-3 2.59767E-2 2.30228E-2 3.72922E-2 6.02712E-2 5.29589E-2 2.63009E-2 3.65389E-2 3.71614E-2 3.02401E-2 5.0694E-2 7.10083E-2 6.27816E-2 3.40483E-2 2.15645E-2 1.93118E-2 4.32862E-2 7.1291E-2 9.15716E-2 1.10719E-1 8.22481E-2 5.2988E-2 1.25777E-1 1.15661E-1 3.80478E-2 4.94538E-2 3.26094E-2 4.97044E-2 5.23353E-2 1.02023E-1 1.23272E-1 6.80266E-2 7.48722E-2 5.79063E-2 5.91429E-2 9.24724E-2 1.118E-1 8.77707E-2 8.15266E-2 1.66936E-1 2.06064E-1 8.8374E-2 1.66959E-1 3.05222E-1 6.97475E-2 1.47598E-1 1.57528E-2 5.98348E-2 1.25253E-1 2.36522E-2 2.28285E-1 2.14806E-1 1.22819E-1 9.95941E-2 1.28917E-1 6.72775E-2 2.9719E-2 1.88566E-2 6.60586E-3 6.71857E-2 1.41953E-1 1.38116E-1 1.616E-1 1.27957E-1 7.38038E-2 9.23032E-2 5.53467E-2 1.2695E-1 1.3637E-1 1.58418E-1 1.25432E-1 1.62587E-1 2.19805E-1 3.06264E-1 1.85644E-1 1.45847E-1 4.08553E-1 3.82743E-1 2.76815E-1 2.38931E-1 2.99808E-1 3.99201E-1 3.28508E-1 3.82389E-1 2.60967E-1 1.70085E-1 1.72184E-1 1.55864E-1 1.31767E-1 2.19226E-1 2.36153E-1 5.42808E-2 8.63093E-2 1.09804E-1 1.03017E-1 7.0052E-2 8.20798E-2 5.95672E-2 1.29045E-1 5.78577E-2 8.81818E-2 9.15183E-2 7.87469E-2 4.81827E-2 1.93637E-1 1.07562E-1 6.42135E-2 1.6019E-1 1.1578E-1 2.49361E-1 3.00465E-1 2.83196E-1 3.91971E-1 2.11759E-1 2.42969E-1 3.16118E-1 2.2656E-1 2.57956E-1 4.01636E-1 4.3959E-1 5.17882E-1 3.92781E-1 5.19962E-1 3.53335E-1 3.1383E-1 5.86717E-1 4.81265E-1 5.44286E-1 4.00733E-1 4.62544E-1 2.94391E-1 5.04646E-1 4.10507E-1 3.67089E-1 4.10772E-1 4.91613E-1 5.03126E-1 4.06124E-1 4.77455E-1 6.10547E-1 5.59301E-1 5.46816E-1 8.38206E-1 5.66409E-1 6.5202E-1 5.61504E-1 5.6109E-1 5.39824E-1 6.06418E-1 4.57825E-1 5.67754E-1 6.04804E-1 4.10543E-1 5.01757E-1 3.75556E-1 4.3977E-1 3.39014E-1 2.23152E-1 1.51283E-1 1.43375E-1 1.28079E-1 4.66377E-2 4.5438E-2 5.45779E-2 8.28085E-2 6.07203E-2 4.52669E-2 4.1222E-2 4.15931E-2 6.89042E-2 8.77257E-2 1.00347E-1 2.40536E-1 2.33908E-1 7.00729E-2 5.91389E-2 1.34036E-1 1.30322E-1 2.21074E-1 2.87458E-1 2.47043E-1 3.01973E-1 3.43649E-1 2.09131E-1 3.2333E-1 1.13975E-1 4.65961E-1 4.0297E-1 2.91921E-1 1.7666E-1 2.28969E-1 3.92192E-1 3.38436E-1 4.30031E-1 5.54897E-1 6.69962E-1 3.66305E-1 6.57076E-1 4.24205E-1 3.48682E-1 6.01908E-1 5.16878E-1 5.40711E-1 5.79771E-1 4.77824E-1 3.95573E-1 4.11308E-1 4.66319E-1 2.60711E-1 2.55597E-1 2.74328E-1 5.85803E-1 4.62595E-1 6.27368E-1 4.46071E-1 5.76926E-1 4.00682E-1 4.24323E-1 7.4169E-1 5.2486E-1 5.64599E-1 5.55938E-1 3.58656E-1 4.10186E-1 4.45112E-1 4.9083E-1 2.22061E-1 2.83945E-1 1.05567E-1 7.66913E-2 2.00315E-1 1.33495E-1 2.02101E-1 1.23779E-1 1.61661E-1 1.30206E-1 1.15927E-1 1.58647E-1 1.24055E-1 3.42484E-1 2.71014E-1 6.94271E-1 2.82824E-1 4.31447E-2 8.80617E-2 3.88624E-2 1.80058E-1 1.61782E-1 2.40975E-1 2.77987E-1 3.76776E-1 4.03243E-1 2.91462E-1 4.11574E-1 2.18899E-1 4.06338E-1 4.34144E-1 2.66775E-1 6.38095E-2 1.31233E-2 7.06206E-3 2.13863E-2 1.3103E-2 1.59779E-2 1.67874E-2 1.51944E-1 2.93394E-1 3.793E-1 3.53344E-1 1.44765E-1 2.8122E-1 2.38354E-1 3.5997E-1 4.51107E-1 3.60777E-1 2.65047E-1 5.46862E-1 3.34313E-1 5.03888E-1 2.88505E-1 4.93549E-1 4.9235E-1 5.95785E-1 7.23692E-1 6.32853E-1 7.03175E-1 6.53546E-1 7.33422E-1 8.94642E-1 4.76268E-1 7.19176E-1 5.68867E-1 6.19001E-1 6.89086E-1 7.80929E-1 7.80151E-1 7.4099E-1 5.5356E-1 6.42041E-1 7.03272E-1 6.3505E-1 8.60335E-1 6.87438E-1 7.27484E-1 6.57239E-1 5.9635E-1 3.94265E-1 6.81229E-1 3.30639E-1 6.49034E-1 5.09053E-1 4.62155E-1 4.63469E-1 4.69932E-1 7.10949E-1 4.24577E-1 5.23228E-1 4.49128E-1 3.54594E-1 2.76358E-1 3.11905E-1 3.74422E-1 3.82362E-1 4.58563E-1 4.61761E-1 3.37341E-1 2.39205E-1 2.20049E-1 4.83425E-1 2.9049E-1 3.05048E-1 4.48478E-1 2.13159E-1 1.5763E-1 4.0523E-1 5.66198E-1 3.84005E-1 3.08621E-1 2.79174E-1 2.12388E-1 3.07109E-1 4.42287E-1 2.23957E-1 4.25248E-1 3.14111E-1 1.6471E-1 3.37102E-1 4.44031E-1 5.06576E-1 3.38358E-1 3.86964E-1 5.55287E-1 4.61438E-1 4.92448E-1 3.9702E-1 4.48123E-1 2.79773E-1 4.21589E-1 3.50225E-1 4.41778E-1 4.27434E-1 5.30808E-1 2.70166E-1 4.69049E-1 4.57175E-1 3.18567E-1 4.01701E-1 5.43606E-1 4.26055E-1 5.22335E-1 3.10664E-1 4.2209E-1 4.90758E-1 2.28761E-1 3.59331E-1 5.99225E-1 8.29777E-1 9.19404E-1 9.39059E-1 8.51686E-1 8.75345E-1 7.74509E-1 9.4493E-1 8.65227E-1 8.27358E-1 6.66846E-1 5.15186E-1 6.99089E-1 5.91957E-1 5.82785E-1 5.41517E-1 4.07763E-1 4.09175E-1 4.72567E-1 5.69483E-2 2.34062E-2 2.52642E-2 6.72572E-3 2.59174E-3 1.73144E-3 7.15475E-4 1.1914E-4 4.16694E-4 6.79859E-4 5.48564E-4 9.74613E-4 2.3866E-3 1.60586E-2 1.58511E-2 2.3265E-2 5.76744E-2 7.28428E-2 2.03449E-1 5.33958E-1 5.26806E-1 5.19992E-1 3.94563E-1 2.20827E-1 1.42819E-1 3.94759E-2 2.11805E-2 4.18237E-2 3.67826E-2 5.2641E-2 3.67509E-2 1.05969E-1 3.3692E-2 2.90221E-2 7.09059E-2 1.06638E-1 9.63427E-2 4.43896E-2 5.52824E-2 2.35444E-2 2.37621E-2 5.15054E-2 9.14528E-2 6.25619E-2 6.36758E-2 5.3046E-2 7.26534E-2 5.28499E-2 8.57655E-2 1.32736E-1 1.01607E-1 8.64536E-2 1.27463E-1 6.89404E-2 1.18986E-1 8.39168E-2 8.23773E-2 9.46767E-2 1.0557E-1 5.36012E-2 2.78984E-2 8.24103E-2 5.10415E-2 4.24838E-2 2.10082E-2 2.62306E-2 1.24266E-2 1.4178E-2 7.16812E-3 7.45562E-3 2.43371E-2 2.42396E-2 7.49513E-3 3.48153E-2 2.57673E-2 6.83164E-3 1.05306E-2 1.23738E-2 6.55903E-3 4.59289E-3 4.26506E-3 4.12176E-3 4.16108E-3 5.48531E-3 6.84876E-3 5.7937E-3 7.22679E-3 1.18541E-2 1.3861E-2 8.39048E-3 1.77779E-2 2.93391E-2 1.66693E-2 1.82552E-2 1.30621E-2 7.81984E-3 7.61042E-3 1.50529E-2 1.00452E-2 1.2395E-2 6.42491E-3 2.77015E-2 1.61632E-2 2.02235E-2 1.01688E-2 5.53106E-3 7.82805E-3 6.59293E-3 6.72431E-3 5.55027E-3 1.50227E-2 1.19705E-2 5.65844E-3 2.17256E-2 1.18039E-2 1.15062E-2 1.25047E-2 9.93635E-3 7.33994E-3 4.66581E-3 3.40943E-3 8.17499E-3 1.03087E-2 4.17497E-3 2.79108E-2 1.55093E-2 1.09853E-2 1.38602E-2 4.8546E-3 5.78811E-3 1.3181E-2 5.96424E-3 6.28964E-3 5.49706E-3 2.49255E-3 5.05554E-3 4.83378E-3 1.83364E-3 3.61555E-3 2.43226E-3 3.02147E-3 2.69775E-3 2.50045E-3 1.78447E-3 1.84834E-3 3.48976E-3 8.81707E-4 5.17426E-4 5.87245E-4 5.48927E-4 2.90301E-3 5.21951E-4 1.06908E-3 1.77093E-3 7.97536E-4 4.27825E-4 4.45806E-4 4.19304E-4 1.15916E-3 1.23091E-3 1.17218E-3 1.40434E-4 6.97385E-4 1.90997E-3 1.32302E-3 1.10833E-3 7.91036E-4 1.3544E-3 1.55924E-3 6.65116E-4 8.07353E-4 7.32217E-4 6.8025E-4 1.33402E-3 1.44505E-3 5.80449E-3 3.045E-3 5.81822E-3 7.68407E-3 2.63844E-3 2.59847E-3 1.45505E-3 1.65601E-3 2.36432E-3 3.7738E-3 1.10619E-3 2.2052E-4 1.32026E-3 6.06388E-4 2.04478E-3 2.95159E-4 6.33858E-4 4.9636E-4 1.09957E-3 1.85759E-4 1.11127E-3 2.65305E-4 3.36204E-4 7.478E-4 6.48547E-4 1.0213E-3 1.37976E-3 8.38028E-4 1.58967E-3 2.07275E-3 1.81664E-3 1.53754E-3 1.90121E-3 1.13048E-3 1.55819E-3 1.42993E-3 1.3317E-3 1.16041E-3 2.83814E-3 3.56102E-3 3.00058E-3 4.26725E-4 1.86989E-4 1.68221E-4 2.67276E-4 2.35542E-4 6.96625E-4 2.16505E-4 2.71934E-4 2.57795E-4 3.62114E-4 2.80054E-4 4.84293E-4 5.99921E-4 5.10586E-4 5.67308E-4 8.95124E-4 9.64963E-4 6.74426E-4 3.20604E-4 3.26406E-4 1.95229E-4 4.01722E-4 3.86284E-4 1.36312E-3 1.37404E-3 1.62842E-3 2.2854E-3 2.26303E-3 1.71118E-3 1.24489E-3 1.911E-3 1.60523E-3 1.62041E-3 1.5947E-3 1.34302E-3 9.57435E-4 1.14851E-3 1.29662E-3 8.33568E-4 8.39329E-4 1.26507E-3 9.51535E-4 8.94055E-4 8.62617E-4 7.47962E-4 7.16278E-4 9.50522E-4 6.37549E-4 7.03639E-4 6.64358E-4 6.1115E-4 4.54163E-4 1.78589E-3 4.0173E-4 3.88695E-4 3.84578E-4 3.91701E-4 4.27758E-4 4.62817E-4 3.66409E-4 3.75299E-4 4.05029E-4 5.29937E-4 3.81675E-4 3.17368E-4 3.18775E-4 4.47201E-4 3.39947E-4 3.08417E-4 4.04071E-4 3.89009E-4 3.47205E-4 4.42099E-4 3.63661E-4 3.95086E-4 3.29086E-4 3.11706E-4 4.75158E-4 4.99465E-4 4.85114E-4 4.51188E-4 3.34751E-3 3.63569E-3 4.9362E-3 4.76883E-4 7.75439E-4 1.32543E-3 1.2781E-3 9.80676E-4 1.27954E-3 1.09674E-3 1.59272E-3 5.79756E-3 6.93158E-3 6.66391E-3 4.5446E-3 3.95068E-3 3.49916E-3 1.21149E-3 1.15376E-3 3.78996E-3 2.8232E-3 3.93218E-3 2.10187E-3 1.88955E-3 6.14194E-3 3.40552E-3 2.36897E-3 2.15698E-3 1.78227E-3 2.00632E-3 3.3516E-3 1.84243E-3 4.21614E-3 2.62812E-3 2.46142E-3 3.31333E-3 3.11264E-3 2.74517E-3 4.89839E-3 4.41018E-3 4.55828E-3 8.16454E-4 3.95104E-3 2.34625E-3 2.14477E-3 2.44733E-3 5.49006E-4 2.37208E-3 3.20085E-3 2.72514E-3 3.72555E-4 4.9635E-4 2.29644E-3 1.44002E-3 3.3455E-3 1.0156E-3 9.17144E-4 7.67032E-4 7.70363E-4 4.37028E-4 3.61284E-4 3.87624E-4 3.06948E-4 3.78339E-4 1.48595E-3 1.49632E-3 1.37359E-3 1.18413E-3 2.32223E-3 1.12522E-3 1.23996E-3 9.66075E-4 9.84034E-4 9.4743E-4 1.30472E-3 1.53147E-3 1.00918E-3 1.0163E-3 1.06527E-3 9.39906E-4 9.66658E-4 8.49624E-4 8.20218E-4 8.02074E-4 8.34691E-4 8.69829E-4 1.01364E-3 7.72608E-4 5.42498E-4 6.68003E-4 7.1029E-4 7.0491E-4 6.76821E-4 5.6771E-4 5.31662E-4 5.21064E-4 5.91518E-4 5.34094E-4 5.24004E-4 7.15464E-4 7.81088E-4 5.47534E-4 3.861E-4 1.95143E-4 2.26501E-4 2.54547E-4 2.0673E-4 2.85165E-4 2.45091E-4 1.88447E-4 1.72159E-4 2.01643E-4 1.81819E-4 1.96674E-4 3.50618E-4 3.28364E-4 4.82832E-4 3.01193E-4 3.00131E-4 3.72905E-4 2.92615E-4 3.26952E-4 4.24937E-4 3.85267E-4 4.6337E-4 4.54314E-4 4.54438E-4 6.02271E-4 2.35103E-4 4.26295E-4 3.17713E-4 1.71666E-4 2.83242E-4 3.49651E-4 4.32532E-4 2.88332E-4 2.70972E-4 3.42208E-4 2.12379E-4 1.66376E-4 9.49043E-5 1.35879E-4 2.55513E-4 2.49729E-4 2.16633E-4 2.00175E-4 1.98332E-4 2.09995E-4 1.49167E-4 1.63452E-4 2.77852E-4 1.93403E-4 9.5791E-5 8.74747E-5 4.99493E-5 4.42524E-5 -9999 -9999 -9999 -9999 -9999 -9999 -9999 -9999 -9999 -9999 -9999 -9999 -9999 -9999 -9999 -9999 -9999 -9999 -9999 -9999 -9999
2.5028E-4 2.44903E-4 2.53188E-4 1.71339E-4 1.5214E-4 2.33782E-4 2.56305E-4 2.17085E-4 1.95471E-4 1.95906E-4 2.26117E-4 1.85085E-4 2.68781E-4 2.82926E-4 2.93808E-4 3.14209E-4 2.74421E-4 2.95029E-4 3.49269E-4 2.38526E-4 3.11499E-4 3.48765E-4 3.23968E-4 3.0853E-4 2.71154E-4 2.59168E-4 2.50215E-4 3.58669E-4 3.268E-4 3.9072E-4 3.59424E-4 3.89413E-4 3.64708E-4 5.20323E-4 3.58551E-4 5.13202E-4 6.16864E-4 6.7455E-4 4.89419E-4 7.17278E-4 5.81102E-4 7.55078E-4 8.07395E-4 9.12669E-4 8.19279E-4 7.55327E-4 6.19045E-4 8.27681E-4 1.02765E-3 9.48091E-4 1.04018E-3 1.05181E-3 1.01585E-3 1.36949E-3 9.61127E-4 1.41859E-3 1.41701E-3 1.73627E-3 2.13811E-3 1.68354E-3 1.07341E-3 1.73343E-3 1.53961E-3 9.95057E-4 9.5518E-4 9.59449E-4 7.18481E-4 1.09819E-3 7.34582E-4 9.85131E-4 1.22912E-3 1.26225E-3 1.40226E-3 1.66216E-3 8.16804E-4 6.08822E-4 6.69902E-4 7.01992E-4 8.02006E-4 1.55159E-3 1.09626E-3 1.50933E-3 1.17525E-3 1.42177E-3 1.31949E-3 2.02364E-3 1.92993E-3 1.64046E-3 1.08552E-3 1.16466E-3 1.14712E-3 8.00711E-4 1.2473E-3 1.6863E-3 2.04295E-3 2.68341E-3 1.49743E-3 1.78625E-3 1.86244E-3 2.33168E-3 1.94274E-3 2.31474E-3 2.32065E-3 5.30491E-3 1.95427E-3 1.66853E-3 2.59169E-3 3.30659E-3 4.11871E-3 4.52028E-3 6.64918E-4 2.54766E-4 1.05203E-4 3.36124E-4 4.96893E-4 3.28653E-4 5.32567E-4 5.02024E-4 7.27046E-4 6.61091E-4 6.67768E-4 4.13699E-4 3.87443E-4 6.54399E-4 4.96458E-4 7.09482E-4 6.32804E-4 7.51052E-4 4.11539E-4 7.15737E-4 1.08554E-3 9.31124E-4 9.83139E-4 7.55391E-4 9.3003E-4 3.74839E-4 2.95775E-4 9.89161E-4 8.18778E-4 6.41393E-4 5.87282E-4 8.77582E-4 9.82442E-4 1.48295E-3 8.38765E-4 1.41398E-3 1.05676E-3 1.06526E-3 7.57553E-4 6.04988E-4 1.45857E-3 5.50771E-4 1.04208E-3 9.96791E-4 1.11991E-3 1.04171E-3 9.26303E-4 4.26833E-4 5.31671E-4 5.27412E-4 1.55987E-3 7.38598E-4 4.18853E-4 1.19485E-3 4.55034E-4 2.02393E-3 1.28532E-3 1.18939E-3 1.29926E-3 1.26268E-3 1.34585E-3 8.88769E-4 6.8852E-4 1.06743E-3 7.03473E-4 3.00109E-4 6.02306E-4 6.42111E-4 3.08216E-4 6.06051E-4 1.07737E-3 3.08544E-4 3.44637E-4 3.41895E-4 3.71831E-4 5.34312E-4 5.61772E-4 3.19817E-4 7.208E-4 2.7747E-4 5.36703E-4 3.20781E-4 1.98497E-4 1.52441E-4 1.91097E-4 4.18207E-4 4.78492E-4 1.63267E-4 1.72494E-4 3.08099E-4 8.31419E-4 2.32629E-3 3.0074E-3 2.6404E-3 1.08642E-3 1.25454E-3 9.35874E-4 1.76533E-3 1.19384E-3 1.40851E-3 1.19605E-3 7.23865E-4 7.0403E-4 6.79147E-4 5.48682E-4 3.02546E-4 4.83162E-4 3.23111E-4 9.19395E-4 3.77638E-4 3.71002E-4 5.25862E-4 2.44489E-4 1.9038E-4 2.53921E-4 2.54366E-4 2.11479E-4 1.55973E-4 1.05077E-4 1.1773E-4 1.10083E-4 6.70575E-5 5.37526E-5 5.563E-5 3.67407E-5 1.59411E-4 1.60305E-4 3.6183E-4 1.38763E-4 3.81762E-4 2.73488E-4 1.90891E-4 9.24417E-4 8.06048E-4 3.66983E-4 2.46384E-3 2.55813E-3 5.80849E-4 5.24707E-4 1.79167E-4 1.23973E-3 4.56831E-3 5.10146E-3 6.24939E-3 6.79552E-3 9.31456E-3 1.673E-2 1.63266E-2 9.67571E-3 1.19838E-2 9.5393E-3 5.58415E-3 6.38647E-3 6.58641E-3 3.89757E-3 1.15869E-3 1.22129E-3 1.21488E-3 1.20391E-3 1.56259E-3 1.29102E-3 1.1106E-3 4.05916E-3 1.13582E-2 1.61547E-3 2.59968E-2 3.16813E-2 1.1136E-2 1.08944E-3 2.58767E-3 8.69946E-2 4.74552E-2 1.01881E-2 4.34103E-2 1.96343E-2 6.35847E-3 1.56754E-2 1.28523E-2 2.63871E-2 1.53898E-2 2.63283E-2 2.74847E-2 1.47608E-2 1.41064E-2 2.22767E-2 1.65018E-2 1.09637E-2 5.55246E-2 4.5399E-2 2.39937E-2 1.13479E-2 1.97403E-2 3.57746E-2 1.4151E-2 2.03673E-2 1.42935E-2 1.24172E-2 1.80623E-2 1.15273E-2 1.96106E-2 1.88439E-2 2.3999E-2 2.56165E-2 2.56156E-2 2.53169E-2 1.07761E-2 1.7198E-2 2.2526E-2 2.22546E-2 2.19932E-2 2.18027E-2 9.87792E-3 1.66736E-2 1.0062E-2 2.6262E-2 1.77471E-2 9.67235E-3 4.6663E-2 2.62098E-2 2.30898E-2 2.17591E-2 2.50963E-2 2.94151E-2 2.16665E-2 2.06485E-2 8.54083E-3 2.91327E-3 2.52304E-2 2.50819E-2 1.19982E-2 3.99285E-2 5.07977E-2 2.93219E-2 4.87042E-2 3.9823E-2 4.22069E-2 4.12436E-2 5.11202E-2 7.31148E-2 4.93916E-2 6.05487E-2 1.856E-2 2.75177E-2 2.14702E-2 9.58943E-2 7.51278E-2 5.704E-2 5.41452E-2 8.6852E-2 8.64834E-2 6.1355E-2 7.35522E-2 1.14525E-1 1.28374E-1 9.46081E-2 7.55518E-2 7.32191E-2 1.3493E-1 9.91771E-2 1.19503E-1 1.20372E-1 1.33927E-1 6.95669E-2 9.30215E-2 5.96787E-2 5.62369E-2 1.09489E-1 1.0626E-1 9.26971E-2 9.11279E-2 2.31493E-1 2.41673E-1 9.88596E-2 7.56988E-2 1.91471E-1 1.72258E-1 2.23575E-1 1.47676E-1 2.17808E-1 1.44294E-1 1.1815E-1 1.57029E-1 9.04148E-2 2.0573E-2 2.76513E-2 9.84342E-3 2.89164E-2 1.71238E-1 1.55773E-1 1.35443E-1 1.45158E-1 1.36401E-1 1.71897E-1 1.1588E-1 1.99075E-1 1.56608E-1 1.64274E-1 2.05832E-1 7.61784E-2 1.67461E-1 1.58476E-1 2.04796E-1 2.6368E-1 1.6881E-1 1.93969E-1 1.46963E-1 2.73836E-1 4.68464E-1 3.09739E-1 2.22351E-1 3.66793E-1 3.11178E-1 4.21674E-1 3.44614E-1 2.81048E-1 2.86733E-1 2.74623E-1 2.86368E-1 7.84717E-2 1.52903E-1 1.2684E-1 1.1127E-1 1.98826E-1 1.06813E-1 1.20564E-1 1.22657E-1 9.47757E-2 5.93717E-2 7.89582E-2 7.66183E-2 1.18584E-1 4.91566E-2 8.94012E-2 1.14078E-1 1.74156E-1 1.32962E-1 1.10328E-1 1.81301E-1 4.61484E-1 2.85911E-1 3.84091E-1 2.82612E-1 2.53903E-1 2.20551E-1 3.71516E-1 2.61612E-1 2.71004E-1 5.04943E-1 3.02647E-1 4.02768E-1 4.15781E-1 6.80474E-1 5.9382E-1 3.58709E-1 3.10663E-1 5.3873E-1 3.97949E-1 6.8281E-1 5.75909E-1 6.72944E-1 7.84368E-1 3.67742E-1 5.13739E-1 3.26181E-1 2.95694E-1 4.71615E-1 5.40001E-1 8.0813E-1 8.03196E-1 6.72934E-1 7.02251E-1 4.52887E-1 6.11746E-1 5.88209E-1 6.83107E-1 7.32727E-1 4.77165E-1 6.85542E-1 4.96053E-1 5.67844E-1 4.78795E-1 3.78961E-1 5.1417E-1 2.61876E-1 1.41888E-1 9.15081E-2 8.40937E-2 6.78354E-2 4.46895E-2 5.43457E-2 9.96232E-2 4.88929E-2 2.99222E-2 8.90674E-2 3.02686E-2 4.20689E-2 3.26292E-2 2.88556E-2 8.47387E-2 8.41251E-2 2.15028E-1 1.82361E-1 1.1431E-1 1.25724E-1 1.11961E-1 1.66391E-1 2.79717E-1 2.05574E-1 1.26316E-1 3.27662E-1 1.75091E-1 2.34495E-1 2.34608E-1 1.70341E-1 2.47294E-1 3.30803E-1 3.15948E-1 1.97912E-1 1.49019E-1 4.32667E-1 3.92623E-1 3.32408E-1 3.75801E-1 3.47707E-1 3.71108E-1 5.81889E-1 4.06308E-1 2.7891E-1 3.82162E-1 5.26099E-1 5.30279E-1 5.94987E-1 3.25126E-1 6.80768E-1 7.98353E-1 3.34638E-1 3.81042E-1 3.27068E-1 3.35326E-1 6.66722E-1 6.35458E-1 3.29272E-1 4.19209E-1 4.25546E-1 2.5968E-1 2.98479E-1 2.23918E-1 4.16253E-1 2.69786E-1 3.62137E-1 2.31006E-1 1.97053E-1 5.72754E-1 3.00722E-1 1.76566E-1 2.33636E-1 1.53518E-1 3.54148E-1 6.74239E-2 6.84298E-2 1.80263E-1 1.11877E-1 1.33434E-1 1.18098E-1 1.4033E-1 8.71323E-2 1.02446E-1 2.95016E-1 8.80073E-2 1.64522E-1 1.8749E-1 5.70419E-2 2.42794E-2 9.01602E-2 2.8428E-1 4.27953E-1 6.51239E-1 3.22858E-1 1.66971E-1 2.36631E-1 2.74966E-1 3.43832E-1 4.81888E-1 3.97885E-1 6.09962E-1 1.85843E-1 3.55956E-1 1.073E-1 2.33421E-2 2.07066E-2 1.26864E-2 1.98089E-2 1.23665E-2 1.91013E-1 3.43525E-1 4.32944E-1 5.10846E-1 4.36155E-1 4.81676E-1 2.6297E-1 3.43237E-1 5.87586E-1 5.46581E-1 4.1737E-1 3.65624E-1 2.86258E-1 3.26163E-1 2.78026E-1 6.31249E-1 6.91134E-1 6.78547E-1 5.74204E-1 7.52356E-1 7.03337E-1 8.40945E-1 5.70046E-1 4.28725E-1 4.85522E-1 6.45699E-1 5.62576E-1 3.53192E-1 4.91416E-1 6.49364E-1 7.35965E-1 8.06023E-1 4.51013E-1 6.64685E-1 6.52112E-1 6.66818E-1 7.09279E-1 6.12652E-1 7.55725E-1 6.35335E-1 6.36646E-1 5.30087E-1 8.20766E-1 6.22469E-1 5.37266E-1 4.98027E-1 4.08413E-1 4.68435E-1 6.39371E-1 6.90248E-1 4.39242E-1 4.93414E-1 6.37816E-1 2.88927E-1 2.40971E-1 4.62369E-1 4.7703E-1 2.59287E-1 5.84295E-1 3.7901E-1 3.16807E-1 4.04778E-1 4.00319E-1 4.38636E-1 4.16788E-1 4.77663E-1 3.36163E-1 1.75878E-1 3.00415E-1 3.81835E-1 3.83791E-1 3.63007E-1 2.40288E-1 1.91781E-1 2.6766E-1 2.17632E-1 1.62636E-1 1.16954E-1 3.63347E-1 2.77391E-1 4.08567E-1 3.90485E-1 2.64717E-1 2.88781E-1 2.99109E-1 4.40944E-1 3.2022E-1 4.75499E-1 2.31884E-1 4.2636E-1 5.91922E-1 1.91287E-1 4.80098E-1 3.86743E-1 3.95641E-1 3.74686E-1 3.21705E-1 2.77913E-1 3.99261E-1 3.22674E-1 3.40832E-1 6.33453E-1 4.78769E-1 6.91451E-1 4.34199E-1 2.70693E-1 3.89299E-1 3.80582E-1 4.19304E-1 6.24433E-1 5.47323E-1 8.11655E-1 6.83142E-1 8.90905E-1 8.17679E-1 6.91974E-1 7.81536E-1 3.75717E-1 8.45053E-1 9.90222E-1 8.59001E-1 7.23461E-1 5.03427E-1 8.15329E-1 6.23106E-1 5.06063E-1 5.82363E-1 4.93395E-1 5.71372E-1 1.58544E-1 5.70408E-2 1.34776E-2 2.11277E-3 7.33034E-3 3.22805E-3 7.58399E-4 1.17189E-4 1.35065E-4 3.3589E-4 1.02525E-3 3.13625E-3 1.71715E-2 1.42264E-2 8.69021E-3 2.23427E-2 3.64965E-2 7.85608E-2 1.61179E-1 2.67565E-1 3.19082E-1 3.98303E-1 4.34911E-1 2.4883E-1 1.53699E-1 4.05433E-2 1.5195E-2 1.87064E-2 3.87442E-2 4.8531E-2 2.83527E-2 4.30154E-2 2.40288E-2 2.01757E-2 6.76602E-2 1.21799E-1 1.61446E-1 1.69352E-1 8.04888E-2 1.81434E-2 5.19172E-2 5.5901E-2 6.6951E-2 5.58721E-2 5.73305E-2 9.42464E-2 6.68483E-2 7.12067E-2 1.46219E-1 1.84469E-1 8.56504E-2 3.69362E-2 6.70347E-2 8.07043E-2 1.16715E-1 5.46768E-2 5.32302E-2 1.06665E-1 8.68393E-2 6.56469E-2 6.5033E-2 2.75128E-2 3.34501E-2 6.43408E-2 7.01617E-2 2.88907E-2 1.28872E-2 6.61317E-3 7.09977E-3 4.95241E-3 2.5027E-2 2.06043E-2 1.01103E-2 5.26597E-3 1.50231E-2 1.33132E-2 6.94395E-3 2.04436E-2 5.83051E-3 5.63349E-3 4.85312E-3 5.18358E-3 5.29732E-3 5.82129E-3 6.94463E-3 1.09628E-2 1.66448E-2 1.50328E-2 1.55839E-2 1.19149E-2 1.52471E-2 7.10432E-3 7.30637E-3 1.55091E-2 7.38235E-3 7.76058E-3 5.36607E-3 1.57184E-2 1.16299E-2 8.58628E-3 9.93645E-3 7.66599E-3 9.25716E-3 1.66823E-2 1.25158E-2 6.52987E-3 7.28203E-3 6.6216E-3 5.93089E-3 5.82057E-3 4.41626E-3 1.28381E-2 9.84232E-3 2.12733E-2 2.08025E-2 1.41281E-2 8.37922E-3 7.19176E-3 6.41216E-3 1.00281E-2 6.27087E-3 8.51075E-3 1.00375E-2 7.92426E-3 1.25944E-2 8.42059E-3 1.07327E-2 1.05494E-2 4.72198E-3 7.5113E-3 8.0578E-3 5.93227E-3 5.19669E-3 4.80019E-3 2.61946E-3 1.9162E-3 4.38868E-3 1.62477E-3 4.90574E-3 2.84357E-3 3.3919E-3 3.2887E-3 2.00151E-3 1.35917E-3 9.1795E-4 1.14503E-3 3.93838E-3 2.67479E-3 1.14969E-3 5.23558E-4 7.56004E-4 4.7883E-4 9.25637E-4 5.83924E-4 7.39336E-4 3.57892E-4 2.05453E-4 1.97982E-3 2.91228E-3 1.84953E-3 4.1585E-4 1.97116E-4 1.26652E-3 1.90786E-3 8.80694E-4 1.05999E-3 7.34074E-4 9.49281E-4 1.27939E-3 1.0492E-3 6.21623E-4 7.19281E-4 5.40117E-4 2.63165E-3 1.70767E-3 1.20294E-3 4.16976E-3 3.18033E-3 2.67345E-3 3.21155E-3 2.33963E-3 2.7727E-3 1.86496E-3 1.95516E-3 1.89092E-3 3.31185E-4 2.82738E-4 2.85935E-4 5.18835E-4 3.1357E-4 2.69581E-4 3.82011E-4 4.84081E-4 3.67353E-4 2.39634E-4 9.1864E-4 3.9439E-4 6.82619E-4 6.42795E-4 6.71482E-4 1.08902E-3 1.40635E-3 1.67145E-3 1.92416E-3 1.62524E-3 1.97478E-3 1.49097E-3 1.82121E-3 1.83505E-3 1.46668E-3 1.47872E-3 1.44375E-3 5.77926E-4 6.23753E-4 5.26208E-4 1.79578E-3 3.83698E-4 3.0377E-4 4.34192E-4 1.07111E-3 1.01409E-3 1.0062E-3 2.94578E-4 2.28287E-4 2.81893E-4 1.27929E-3 2.81143E-4 3.11357E-4 5.37804E-4 8.04501E-4 9.36233E-4 1.07637E-3 1.08714E-3 8.50944E-4 4.71707E-4 3.25295E-4 2.75762E-4 2.43668E-4 1.14288E-3 1.73225E-3 2.19179E-3 2.09534E-3 2.51756E-3 2.57889E-3 1.51995E-3 1.5083E-3 1.86809E-3 1.59153E-3 2.12131E-3 1.29544E-3 1.72778E-3 1.05817E-3 1.38442E-3 1.63472E-3 1.03411E-3 9.63863E-4 1.07562E-3 1.08852E-3 1.09373E-3 1.03238E-3 8.7485E-4 1.01401E-3 9.14077E-4 8.89246E-4 5.23158E-4 4.80815E-4 7.35001E-4 5.71411E-4 6.34748E-4 6.02059E-4 5.15363E-4 3.70258E-4 6.22062E-4 6.02771E-4 5.26497E-4 3.07542E-4 3.10816E-4 4.79346E-4 3.62055E-4 3.47201E-4 3.74899E-4 3.60394E-4 3.29193E-4 3.64115E-4 5.95766E-4 4.63707E-4 4.3898E-4 4.16895E-4 4.8868E-4 4.84244E-4 4.22655E-4 3.73221E-4 4.37038E-4 4.26921E-4 6.63229E-4 5.29357E-4 6.45524E-4 2.04295E-3 1.34866E-3 1.49321E-3 9.19775E-4 9.46961E-4 1.49946E-3 1.64065E-3 1.47336E-3 1.34427E-3 9.90493E-4 1.09762E-3 3.86375E-3 6.6713E-3 4.87198E-3 7.64831E-3 4.16134E-3 3.04456E-3 4.73978E-3 5.57627E-3 1.58966E-3 1.46998E-3 2.46882E-3 3.46904E-3 2.36032E-3 4.83755E-3 4.51041E-3 3.08308E-3 3.45754E-3 2.34035E-3 1.62564E-3 2.35575E-3 1.39386E-3 3.26113E-3 3.97243E-3 3.33275E-3 3.32207E-3 3.2609E-3 3.8516E-3 3.59214E-3 3.56561E-3 3.82032E-3 8.18314E-4 3.88202E-3 3.54412E-3 1.92869E-3 5.48499E-4 6.91975E-4 2.84501E-3 2.64495E-3 2.39139E-3 5.63472E-4 5.49539E-3 1.66385E-3 1.45968E-3 1.17395E-3 1.06816E-3 1.17235E-3 8.4404E-4 7.23497E-4 3.16405E-4 2.54868E-4 4.99795E-4 9.13936E-4 1.09815E-3 1.74279E-3 5.37208E-4 4.00686E-4 1.72687E-3 1.94664E-3 1.56391E-3 9.29024E-4 8.43188E-4 5.04406E-4 9.16928E-4 1.22565E-3 1.02332E-3 1.19997E-3 1.11141E-3 1.1198E-3 1.12331E-3 9.24628E-4 9.1319E-4 1.00829E-3 1.04978E-3 8.58918E-4 9.41891E-4 9.03944E-4 8.44988E-4 8.43384E-4 6.97371E-4 6.81656E-4 6.27093E-4 6.95789E-4 7.80829E-4 5.9295E-4 5.67017E-4 5.45092E-4 4.12063E-4 4.78014E-4 4.96539E-4 5.54556E-4 5.0441E-4 4.07478E-4 2.7438E-4 2.14781E-4 2.03698E-4 2.11959E-4 2.02167E-4 1.92668E-4 1.5055E-4 2.6223E-4 2.61711E-4 1.77745E-4 1.28189E-4 2.92972E-4 1.97249E-4 2.45742E-4 2.52058E-4 2.28491E-4 4.58924E-4 3.24125E-4 3.39952E-4 4.4952E-4 3.34075E-4 1.82457E-4 1.91242E-4 2.31214E-4 2.2053E-4 1.95685E-4 3.40412E-4 2.20296E-4 2.80392E-4 2.08918E-4 1.94661E-4 4.76411E-4 5.11148E-4 2.56983E-4 3.07318E-4 2.73936E-4 2.39681E-4 1.46629E-4 1.58519E-4 3.18723E-4 3.58814E-4 4.93099E-4 3.93544E-4 2.24455E-4 3.18615E-4 1.40677E-4 2.17147E-4 1.25951E-4 1.91698E-4 1.51295E-4 2.06175E-4 1.19563E-4 9.67986E-5 4.77456E-5 -9999 -9999 -9999 -9999 -9999 -9999 -9999 -9999 -9999 -9999 -9999 -9999 -9999 -9999 -9999 -9999 -9999 -9999 -9999 -9999
3.19305E-4 2.74255E-4 1.91151E-4 2.04047E-4 3.05381E-4 1.82174E-4 2.34309E-4 2.9949E-4 1.95738E-4 1.75031E-4 2.24083E-4 1.58147E-4 2.42508E-4 2.59994E-4 2.69328E-4 3.41113E-4 3.45072E-4 3.17615E-4 2.33485E-4 1.98504E-4 3.16121E-4 3.2293E-4 4.22008E-4 3.08706E-4 2.32134E-4 2.07494E-4 3.99327E-4 4.26054E-4 3.19746E-4 5.14749E-4 4.27051E-4 2.34229E-4 4.25165E-4 4.51071E-4 4.09159E-4 4.05303E-4 5.7565E-4 6.86204E-4 5.39673E-4 7.98714E-4 7.70512E-4 6.09284E-4 9.37327E-4 6.46355E-4 4.08064E-4 3.98376E-4 3.68673E-4 5.57742E-4 4.64767E-4 1.08951E-3 1.16687E-3 1.29489E-3 1.14245E-3 1.02391E-3 6.38497E-4 1.07153E-3 1.20855E-3 1.11035E-3 1.19463E-3 8.61005E-4 1.05986E-3 8.57539E-4 1.67636E-3 1.23614E-3 1.03558E-3 7.64711E-4 8.91512E-4 6.83062E-4 6.41543E-4 1.33549E-3 1.01577E-3 1.2153E-3 7.29736E-4 7.35116E-4 5.14206E-4 6.88756E-4 4.27297E-4 7.21601E-4 5.46243E-4 8.99624E-4 9.78264E-4 1.92272E-3 1.2315E-3 1.09705E-3 1.30916E-3 1.54051E-3 1.17977E-3 8.49571E-4 1.6305E-3 1.12049E-3 9.69429E-4 1.21351E-3 1.71961E-3 2.16718E-3 3.12614E-3 2.81546E-3 2.49879E-3 2.36896E-3 1.69656E-3 2.48029E-3 2.21949E-3 2.96344E-3 3.37328E-3 3.22177E-3 2.93911E-3 1.35586E-3 2.6369E-3 2.97566E-3 2.66176E-3 1.47294E-3 1.28831E-3 2.85253E-4 7.21067E-4 7.49006E-4 5.41607E-4 4.87252E-4 3.16718E-4 5.05562E-4 5.65412E-4 7.95748E-4 4.15066E-4 3.91323E-4 3.69122E-4 5.34841E-4 4.38555E-4 4.84168E-4 5.63028E-4 5.22384E-4 4.81114E-4 5.10915E-4 1.04563E-3 1.11604E-3 1.17965E-3 4.63443E-4 7.38136E-4 6.18124E-4 8.30846E-4 8.37012E-4 7.99442E-4 5.80126E-4 9.50113E-4 9.82033E-4 3.71744E-4 1.30017E-3 1.54042E-3 1.22158E-3 1.19506E-3 1.3747E-3 1.67808E-3 6.79883E-4 3.0672E-3 1.14527E-3 5.83692E-4 8.8393E-4 9.33781E-4 2.03467E-3 1.01989E-3 8.70755E-4 3.21262E-4 1.99005E-4 1.23705E-3 1.1339E-3 6.93036E-4 8.15863E-4 8.11851E-4 1.61143E-3 6.54772E-4 1.58087E-3 2.40193E-3 1.77654E-3 6.8548E-4 1.33553E-3 9.08164E-4 8.92584E-4 9.26404E-4 4.40482E-4 9.53215E-4 7.31655E-4 3.21451E-4 2.53497E-4 2.5262E-4 3.32225E-4 2.64534E-4 4.29399E-4 4.15865E-4 4.58412E-4 1.7247E-4 3.50039E-4 3.2553E-4 4.965E-4 1.84603E-4 3.07102E-4 4.61929E-4 3.03059E-4 5.77259E-4 4.4602E-4 7.13905E-4 2.57192E-4 5.94734E-4 6.44849E-4 5.58655E-4 1.00846E-3 3.02749E-3 1.82549E-3 2.29998E-3 1.63453E-3 2.16971E-3 1.7843E-3 1.37854E-3 1.5202E-3 7.73033E-4 9.5204E-4 1.03345E-3 6.09485E-4 5.47097E-4 4.4869E-4 3.86128E-4 2.79581E-4 5.43653E-4 4.13555E-4 1.31904E-4 2.70659E-4 3.09647E-4 3.24467E-4 1.81505E-4 1.75469E-4 2.86902E-4 2.38449E-4 2.60791E-4 1.21313E-4 1.84251E-4 1.48368E-4 2.86493E-4 2.99594E-4 1.05087E-4 1.50108E-4 1.9792E-4 3.34338E-4 3.11605E-4 3.02942E-4 2.03964E-4 1.00361E-3 8.98008E-4 4.13224E-4 3.45122E-4 2.91384E-4 4.0703E-4 1.87759E-3 2.68959E-3 5.19686E-4 5.41489E-4 3.72523E-4 2.89158E-4 4.89079E-4 3.62505E-3 7.85297E-3 1.52947E-2 1.26385E-2 1.06551E-2 1.35994E-2 1.00968E-2 5.63207E-3 6.1525E-3 7.69705E-3 1.50323E-3 1.93632E-3 1.65813E-3 1.62622E-3 1.23024E-3 1.32593E-3 1.84695E-3 3.07787E-3 2.6563E-3 2.46106E-3 4.19659E-3 7.27979E-3 2.72544E-2 1.05365E-2 9.56001E-3 2.96193E-3 1.96173E-3 1.36227E-3 7.05977E-4 3.02753E-3 3.60005E-3 8.73898E-3 4.20205E-2 4.40049E-2 1.09768E-2 3.4423E-2 3.46709E-2 1.85297E-2 3.36742E-2 5.72906E-3 2.93315E-2 1.21334E-2 3.44842E-2 1.67086E-2 5.76471E-2 3.72541E-2 2.10229E-2 3.46073E-2 3.0188E-2 4.4901E-2 2.184E-2 2.40347E-2 4.83358E-2 2.51163E-2 2.23259E-2 1.65973E-2 1.48658E-2 1.83679E-2 2.70718E-2 1.75219E-2 1.33001E-2 1.68511E-2 1.50651E-2 2.13391E-2 1.97791E-2 1.9696E-2 2.58232E-2 1.6666E-2 1.73277E-2 1.68768E-2 1.0013E-2 1.86672E-2 2.43324E-2 2.61639E-2 2.10707E-2 1.95373E-2 2.91551E-2 1.98502E-2 4.9556E-3 2.21799E-2 2.19432E-2 2.11856E-2 3.04469E-2 2.95323E-2 3.10519E-2 3.55866E-2 8.30076E-3 3.58008E-2 5.54379E-2 6.55137E-2 3.7937E-2 5.04932E-2 5.85112E-2 6.92501E-2 5.89606E-2 3.63771E-2 2.15332E-2 2.47184E-2 2.51993E-2 4.37098E-2 6.26168E-2 6.10319E-2 2.92196E-2 3.84287E-2 4.47497E-2 4.86747E-2 3.54947E-2 5.15526E-2 4.87611E-2 8.16329E-2 8.08678E-2 5.80722E-2 3.20665E-2 1.44634E-1 6.27309E-2 8.13171E-2 7.4846E-2 1.4073E-1 1.2656E-1 1.41189E-1 1.99644E-1 1.02443E-1 6.68356E-2 7.34038E-2 1.37589E-1 1.91559E-1 1.60102E-1 1.76198E-1 1.12643E-1 1.47073E-1 1.02671E-1 2.44242E-1 2.23945E-1 1.64533E-1 3.00216E-1 6.00457E-2 1.04822E-1 1.53326E-1 9.07436E-2 2.17872E-2 2.75899E-2 2.1026E-2 6.18377E-3 1.6753E-1 1.85721E-1 3.42649E-1 2.08032E-1 2.15673E-1 1.93195E-1 2.80625E-1 1.79404E-1 7.8445E-2 7.15283E-2 1.15806E-1 1.25282E-1 1.66604E-1 2.16424E-1 2.56423E-1 1.82889E-1 1.99875E-1 1.99731E-1 2.4828E-1 2.57404E-1 2.9574E-1 2.78662E-1 3.12141E-1 3.17294E-1 4.28033E-1 3.66679E-1 1.95399E-1 1.84907E-1 2.55912E-1 3.05094E-1 3.02531E-1 4.06851E-1 1.80871E-1 1.65127E-1 1.89746E-1 1.33848E-1 2.79829E-1 1.3497E-1 1.1098E-1 1.91304E-1 1.87106E-1 2.15071E-1 2.60315E-1 2.51737E-1 2.07398E-1 2.42812E-1 1.6874E-1 2.51869E-1 1.89352E-1 1.48291E-1 1.26037E-1 2.53857E-1 2.83055E-1 3.29236E-1 2.09723E-1 4.13611E-1 2.05729E-1 2.59814E-1 3.60461E-1 3.86465E-1 3.40653E-1 3.70517E-1 6.66756E-1 4.59232E-1 5.19591E-1 5.79216E-1 3.78734E-1 2.78363E-1 4.52713E-1 4.57791E-1 5.47115E-1 5.42355E-1 8.04753E-1 7.58186E-1 6.0038E-1 4.05456E-1 4.56221E-1 6.20439E-1 4.64286E-1 4.98645E-1 5.68607E-1 6.9647E-1 4.99812E-1 9.46131E-1 4.92374E-1 6.07063E-1 5.41887E-1 6.80261E-1 3.81704E-1 4.5185E-1 5.73233E-1 5.99718E-1 3.43537E-1 4.62081E-1 4.71832E-1 5.23403E-1 1.56494E-1 9.6022E-2 1.9946E-1 1.2896E-1 2.15421E-1 9.84662E-2 9.59912E-2 2.541E-1 2.21282E-2 4.48184E-2 2.96501E-2 2.78652E-2 2.65557E-2 1.27744E-2 1.23573E-2 4.08118E-2 3.39701E-2 3.50676E-2 6.7015E-2 1.40752E-1 1.28542E-1 6.07056E-2 5.16328E-2 7.32017E-2 8.48825E-2 3.17007E-1 1.67036E-1 2.35478E-1 1.32054E-1 3.41312E-1 9.10248E-2 1.71669E-1 3.03604E-1 3.3484E-1 1.8514E-1 1.146E-1 3.14217E-1 1.67191E-1 2.36444E-1 3.40227E-1 3.09818E-1 1.72577E-1 4.63186E-1 4.72075E-1 5.51251E-1 7.50622E-1 4.53624E-1 4.3955E-1 6.4366E-1 4.8932E-1 6.75593E-1 4.50248E-1 3.679E-1 4.22843E-1 5.05412E-1 5.79944E-1 5.13167E-1 6.13693E-1 6.81796E-1 4.51153E-1 3.71328E-1 5.01959E-1 5.35036E-1 3.65276E-1 4.44305E-1 3.32561E-1 5.76194E-1 5.03359E-1 6.27348E-1 4.05427E-1 4.7502E-1 7.61563E-1 6.61855E-1 3.4165E-1 3.73113E-1 3.9394E-1 2.46763E-1 7.08473E-2 8.80408E-2 9.92638E-2 7.87439E-2 8.21727E-2 6.90572E-2 1.66081E-1 2.53639E-1 1.36815E-1 7.5806E-2 1.04025E-1 4.53201E-2 5.87602E-2 1.04885E-1 9.01318E-2 3.44463E-1 4.22145E-1 2.7461E-1 2.84754E-1 3.98628E-1 4.36596E-1 2.00958E-1 1.21469E-1 3.95261E-1 3.35867E-1 1.96956E-1 2.04628E-1 2.96508E-2 1.05202E-2 1.96726E-2 4.2873E-2 1.99082E-2 1.275E-1 1.49973E-1 3.78054E-1 8.13903E-1 4.50554E-1 5.1815E-1 2.66462E-1 5.34039E-1 5.66539E-1 3.17065E-1 5.86522E-1 6.12451E-1 4.01002E-1 3.65223E-1 4.58724E-1 3.22805E-1 5.57277E-1 5.8209E-1 7.80675E-1 6.11353E-1 6.11241E-1 7.93839E-1 5.23173E-1 4.63979E-1 4.94862E-1 4.0499E-1 9.18004E-1 3.44592E-1 3.62797E-1 6.3343E-1 6.62275E-1 9.72031E-1 8.28405E-1 8.02811E-1 4.9989E-1 5.94419E-1 5.79572E-1 5.36754E-1 4.67972E-1 7.64133E-1 4.60131E-1 7.14205E-1 5.14001E-1 4.36249E-1 5.98236E-1 2.52063E-1 8.26247E-1 4.71907E-1 6.62609E-1 4.71665E-1 5.74209E-1 1.75442E-1 4.44203E-1 5.73381E-1 4.51657E-1 2.90553E-1 2.06533E-1 2.70908E-1 2.40015E-1 3.39152E-1 5.33887E-1 4.18536E-1 2.46288E-1 2.90149E-1 3.08625E-1 5.3021E-1 4.35526E-1 5.90689E-1 2.0702E-1 3.3948E-1 2.14304E-1 3.89682E-1 2.51153E-1 4.65636E-1 2.04343E-1 3.13592E-1 3.28216E-1 2.30437E-1 2.06563E-1 5.03661E-1 3.04431E-1 3.03448E-1 3.44635E-1 2.60665E-1 2.0952E-1 2.61275E-1 5.28792E-1 5.67815E-1 5.13223E-1 2.41297E-1 2.73988E-1 1.89461E-1 6.44384E-1 3.85963E-1 2.80879E-1 4.0451E-1 3.04386E-1 2.29727E-1 2.69503E-1 4.10572E-1 2.6932E-1 2.87709E-1 4.27402E-1 3.25982E-1 5.83946E-1 3.14364E-1 4.88512E-1 3.56886E-1 4.48794E-1 7.35516E-1 4.70433E-1 5.68231E-1 5.38118E-1 8.99789E-1 8.38169E-1 5.33139E-1 4.37868E-1 7.06495E-1 9.9463E-1 7.96336E-1 9.50608E-1 7.84843E-1 7.6552E-1 5.23531E-1 4.21149E-1 5.89891E-1 3.48745E-1 2.82008E-1 4.48669E-1 3.61042E-1 1.96464E-1 1.09582E-1 1.16403E-2 2.45447E-3 6.12441E-3 2.23779E-3 9.5842E-4 1.38629E-4 7.08633E-5 1.9636E-3 1.05148E-3 3.88986E-3 2.50243E-2 2.61714E-2 2.04359E-2 5.68876E-3 8.12881E-3 1.73121E-2 2.51672E-2 2.48676E-1 8.12239E-2 4.10098E-1 5.87055E-1 1.09307E-1 6.64157E-2 2.57513E-2 3.98889E-2 2.83464E-2 2.16373E-2 5.76289E-2 3.64955E-2 2.75389E-2 1.64081E-2 7.28228E-2 4.34094E-2 7.99882E-2 1.06518E-1 1.47496E-1 1.2261E-1 5.91087E-2 5.35429E-2 5.48102E-2 1.78122E-2 3.32282E-2 6.48147E-2 7.47942E-2 7.60845E-2 1.16904E-1 7.96908E-2 8.10534E-2 5.32861E-2 5.27969E-2 1.06718E-1 6.52353E-2 4.57486E-2 5.65018E-2 9.07428E-2 5.80119E-2 6.85863E-2 5.09874E-2 8.97178E-2 5.68095E-2 2.55894E-2 4.87266E-2 2.92245E-2 2.00431E-2 1.19532E-2 1.03539E-2 5.78258E-3 3.47511E-3 1.67316E-2 2.16944E-2 3.30707E-2 2.6797E-2 1.58556E-2 3.09928E-2 9.79448E-3 1.50287E-2 7.92607E-3 5.90064E-3 7.56283E-3 3.51039E-3 5.91603E-3 6.20607E-3 6.98711E-3 1.2142E-2 1.0323E-2 1.03269E-2 1.55216E-2 1.28498E-2 1.61471E-2 8.38691E-3 8.75758E-3 1.14051E-2 6.12455E-3 1.19513E-2 1.67373E-2 9.70072E-3 1.36648E-2 8.10925E-3 9.79354E-3 9.48469E-3 1.14896E-2 9.99431E-3 7.0565E-3 5.38596E-3 5.34209E-3 5.57552E-3 5.96331E-3 5.72531E-3 8.15548E-3 4.4493E-3 3.83762E-3 8.21025E-3 2.22393E-2 1.88999E-2 8.74139E-3 7.28305E-3 9.92604E-3 4.05202E-3 7.21021E-3 6.73456E-3 5.32199E-3 5.54489E-3 5.67217E-3 5.84454E-3 1.05779E-2 1.51077E-2 1.50441E-2 1.27862E-2 2.97784E-3 7.06456E-3 8.67201E-3 4.44346E-3 1.97615E-3 2.32461E-3 3.00331E-3 1.96839E-3 2.03814E-3 1.96658E-3 2.68272E-3 3.10904E-3 2.81412E-3 2.53311E-3 1.08505E-3 5.4973E-3 7.03146E-3 3.73821E-3 9.53728E-4 1.75452E-3 5.5837E-4 5.76224E-4 6.47644E-4 8.92271E-4 1.92483E-3 1.13888E-3 7.60863E-4 3.8994E-3 2.84285E-3 6.21845E-3 6.60695E-4 3.04225E-4 5.4183E-4 1.63665E-3 1.38278E-3 1.41956E-3 7.19585E-4 1.29404E-3 6.12445E-4 6.83704E-4 9.73206E-4 4.9618E-4 2.50297E-4 9.27164E-4 1.37528E-3 1.84228E-3 1.24487E-3 2.624E-3 2.08153E-3 1.88807E-3 1.60242E-3 3.24351E-3 1.5516E-3 4.18043E-4 1.04944E-3 2.23735E-4 2.59386E-4 3.98142E-4 4.19196E-4 1.71057E-4 3.48467E-4 5.1172E-4 3.71692E-4 4.29772E-4 2.90386E-4 4.42817E-4 2.4769E-4 1.29831E-4 2.13425E-4 1.31321E-3 1.15054E-3 1.39121E-3 1.71045E-3 2.06939E-3 1.92085E-3 1.65656E-3 1.79206E-3 1.54045E-3 1.56021E-3 1.26765E-3 1.55406E-3 1.19703E-3 5.44575E-4 6.45503E-4 4.07322E-4 3.0664E-4 4.35374E-4 3.51277E-4 2.84953E-4 3.25594E-4 1.38743E-3 9.01433E-4 1.1377E-3 3.86253E-4 3.73968E-4 3.23266E-4 2.89082E-4 3.93516E-4 7.26451E-4 8.25676E-4 5.46226E-4 6.45813E-4 1.38431E-3 1.29042E-3 4.41906E-4 4.9709E-4 3.47022E-4 2.0625E-4 1.62085E-3 2.41194E-3 2.37424E-3 2.21487E-3 2.15934E-3 2.48837E-3 1.7753E-3 2.8241E-3 2.76409E-3 2.34257E-3 2.34264E-3 1.84772E-3 2.02626E-3 1.73423E-3 1.40436E-3 1.61706E-3 1.75202E-3 1.08217E-3 1.65489E-3 1.24661E-3 9.2705E-4 1.16263E-3 9.71331E-4 9.91823E-4 8.2444E-4 9.72863E-4 9.67113E-4 5.88372E-4 8.32485E-4 8.00526E-4 8.83587E-4 7.81451E-4 7.36434E-4 7.14228E-4 7.35937E-4 6.58776E-4 6.48796E-4 3.78772E-4 5.86374E-4 5.32829E-4 3.62085E-4 5.59093E-4 3.69909E-4 4.24301E-4 4.03193E-4 4.15061E-4 4.21424E-4 6.1373E-4 5.85668E-4 6.8535E-4 7.00769E-4 1.81814E-3 2.06032E-3 2.31906E-3 3.86162E-4 3.27919E-4 3.65182E-4 4.73056E-4 4.74016E-4 4.82886E-4 1.59774E-3 1.12518E-3 1.5044E-3 1.50401E-3 1.48011E-3 8.5204E-4 1.04221E-3 1.33311E-3 1.46717E-3 1.45486E-3 1.04019E-3 1.05094E-3 4.92307E-3 4.16599E-3 4.75732E-3 3.93642E-3 6.79693E-3 6.23953E-3 2.75814E-3 3.38371E-3 5.1939E-3 4.20542E-3 2.63513E-3 6.26114E-3 3.68537E-3 2.50801E-3 3.40865E-3 2.71226E-3 3.14716E-3 2.33284E-3 2.38824E-3 2.30388E-3 2.02645E-3 3.03634E-3 3.12475E-3 3.7706E-3 3.9021E-3 2.16818E-3 2.13808E-3 3.78544E-3 3.41018E-3 3.26738E-3 3.26531E-3 3.37944E-3 1.95914E-3 2.81194E-3 2.52221E-3 2.85906E-3 5.24638E-4 5.25172E-4 4.69585E-3 9.9624E-3 2.06627E-3 1.40256E-3 9.69819E-4 6.50633E-4 7.30003E-4 8.82416E-4 7.33581E-4 2.82152E-4 1.07324E-3 1.11565E-3 1.72138E-3 1.73162E-3 3.30357E-3 2.26371E-3 1.28098E-3 1.36773E-3 1.48353E-3 1.11536E-3 1.53434E-3 1.32052E-3 1.44273E-3 1.52267E-3 8.0964E-4 1.27139E-3 1.29835E-3 1.11986E-3 1.47627E-3 1.40096E-3 1.15327E-3 8.03903E-4 1.05677E-3 1.01431E-3 8.12876E-4 8.99349E-4 9.49337E-4 9.09689E-4 8.94334E-4 9.09214E-4 8.84078E-4 9.27629E-4 8.97017E-4 5.79579E-4 5.50342E-4 5.38828E-4 5.46114E-4 6.62296E-4 5.23152E-4 5.03265E-4 3.86364E-4 3.70158E-4 2.5866E-4 2.19049E-4 2.58219E-4 2.25098E-4 2.37637E-4 2.92462E-4 2.09809E-4 2.57339E-4 2.66824E-4 2.09499E-4 1.69516E-4 1.75269E-4 3.8436E-4 2.53559E-4 5.78399E-4 2.33892E-4 3.14291E-4 3.99768E-4 3.54818E-4 2.27076E-4 2.11285E-4 2.28714E-4 1.98175E-4 2.13509E-4 2.83705E-4 2.32395E-4 3.05327E-4 3.1073E-4 2.32526E-4 2.71468E-4 3.8215E-4 4.65242E-4 4.15964E-4 2.26219E-4 2.96394E-4 2.88778E-4 2.90268E-4 3.73377E-4 2.1321E-4 1.59855E-4 3.2431E-4 4.98884E-4 3.78834E-4 3.37806E-4 3.9203E-4 4.5402E-4 1.86039E-4 1.57963E-4 2.05417E-4 2.61831E-4 1.76245E-4 1.03933E-4 6.8831E-5 4.85404E-5 4.3789E-5 -9999 -9999 -9999 -9999 -9999 -9999 -9999 -9999 -9999 -9999 -9999 -9999 -9999 -9999 -9999 -9999 -9999 -9999 -9999
3.11668E-4 2.79125E-4 2.61965E-4 2.68494E-4 2.26581E-4 1.89284E-4 2.37656E-4 2.30116E-4 2.1322E-4 2.97262E-4 1.85971E-4 1.67476E-4 2.11635E-4 2.18592E-4 2.54876E-4 2.72417E-4 2.69585E-4 3.80001E-4 4.0059E-4 4.51282E-4 2.95764E-4 3.50865E-4 3.63933E-4 3.39285E-4 3.02578E-4 2.13035E-4 2.50612E-4 4.75841E-4 2.8159E-4 3.75202E-4 5.18851E-4 3.33887E-4 2.55683E-4 3.62233E-4 2.94946E-4 3.98692E-4 4.38141E-4 8.5543E-4 7.31518E-4 6.45145E-4 8.4854E-4 7.6661E-4 7.44651E-4 1.08049E-3 8.53787E-4 6.11756E-4 3.71552E-4 2.0484E-4 5.23551E-4 7.10215E-4 9.51379E-4 1.43798E-3 1.22595E-3 1.26613E-3 1.03868E-3 7.68569E-4 1.3105E-3 1.08122E-3 1.12322E-3 6.73854E-4 8.8531E-4 8.1342E-4 8.9881E-4 1.3351E-3 1.10657E-3 7.51815E-4 6.82652E-4 7.97677E-4 6.66477E-4 1.55819E-3 1.49994E-3 6.46776E-4 7.27154E-4 5.71835E-4 7.68622E-4 8.68289E-4 7.42876E-4 4.39737E-4 8.42654E-4 1.24244E-3 1.4222E-3 6.16534E-4 4.7622E-4 7.01248E-4 8.28473E-4 8.2982E-4 7.55009E-4 6.52435E-4 7.32817E-4 1.56397E-3 1.62688E-3 1.66711E-3 1.57791E-3 2.76205E-3 3.07E-3 3.14793E-3 3.0098E-3 1.85017E-3 1.77484E-3 3.45863E-3 2.03974E-3 1.97481E-3 3.84855E-3 4.19257E-3 2.80775E-3 3.01554E-3 2.67967E-3 2.54768E-3 9.23087E-4 1.44588E-4 3.84867E-4 4.07307E-4 4.95901E-4 4.82028E-4 3.53392E-4 6.58879E-4 3.38745E-4 5.46102E-4 5.94801E-4 8.15932E-4 5.36524E-4 7.15182E-4 3.28555E-4 4.17659E-4 5.75827E-4 6.89433E-4 5.33984E-4 5.32399E-4 7.02212E-4 6.77056E-4 1.04955E-3 7.56393E-4 1.071E-3 7.8933E-4 5.48127E-4 6.54524E-4 8.09712E-4 6.98247E-4 5.36661E-4 5.0076E-4 9.11333E-4 1.10706E-3 4.99703E-4 1.41888E-3 1.2575E-3 1.77322E-3 1.54131E-3 1.63674E-3 1.5725E-3 1.51452E-3 1.55112E-3 1.32477E-3 1.43305E-3 1.19494E-3 2.20382E-3 8.40974E-4 8.62112E-4 1.29906E-3 4.15941E-4 3.15117E-4 3.59001E-4 5.12322E-4 7.63323E-4 7.99378E-4 1.25983E-3 1.17167E-3 1.13234E-3 1.06459E-3 5.4656E-4 6.25886E-4 1.05485E-3 1.10326E-3 1.02687E-3 1.11916E-3 5.67671E-4 6.75094E-4 7.09068E-4 6.2796E-4 5.4087E-4 7.81444E-4 1.21316E-3 1.97943E-4 1.65392E-4 7.82116E-4 4.51085E-4 2.91561E-4 5.58321E-4 1.99901E-4 3.3696E-4 3.74602E-4 2.45649E-4 2.62058E-4 2.8411E-4 2.51649E-4 4.0723E-4 4.06377E-4 8.85584E-4 6.94488E-4 1.3023E-3 1.30062E-3 1.3998E-3 9.7017E-4 2.47777E-3 1.12363E-3 7.75136E-4 1.05423E-3 9.53736E-4 2.58706E-3 2.95092E-3 1.81565E-3 1.8578E-3 1.18549E-3 7.80325E-4 5.03105E-4 4.66828E-4 3.36583E-4 2.83996E-4 4.71129E-4 2.41984E-4 2.99424E-4 3.04968E-4 3.1601E-4 7.57499E-4 2.22428E-4 3.21746E-4 2.41959E-4 2.00256E-4 2.08609E-4 2.64261E-4 2.01493E-4 3.2998E-4 2.51598E-4 2.89445E-4 6.77861E-5 5.31273E-5 7.17163E-5 3.48728E-4 7.46544E-4 2.75367E-4 1.03345E-4 2.4061E-4 2.28685E-4 1.16564E-3 6.92133E-4 8.84599E-4 3.49517E-4 2.49639E-4 1.4319E-4 2.33899E-3 1.02621E-2 9.1264E-4 1.94612E-4 1.44214E-4 5.00572E-3 7.37159E-3 1.00978E-2 1.79278E-2 1.90947E-2 8.80563E-3 9.49201E-3 9.70624E-3 7.3148E-3 7.14484E-3 1.36527E-2 8.87353E-3 2.26956E-2 2.90024E-3 1.23776E-3 1.17829E-3 1.09485E-3 1.27043E-3 1.178E-3 2.85481E-3 5.06383E-3 5.03139E-3 6.40089E-3 3.78122E-3 2.40543E-2 1.69752E-2 4.30555E-3 2.27066E-3 5.14717E-3 1.24095E-3 3.31838E-3 2.45009E-3 1.15646E-2 1.16815E-2 9.71548E-2 9.23563E-3 1.81191E-2 1.11083E-2 5.61948E-3 3.01563E-5 8.45105E-5 1.43061E-3 7.87569E-3 4.04794E-2 8.74155E-2 6.43596E-2 3.34212E-2 2.31344E-2 1.69162E-2 3.1516E-2 2.91862E-2 3.64307E-2 2.26047E-2 2.42213E-2 4.62469E-3 3.87448E-2 1.01198E-2 1.95033E-2 1.55344E-2 1.9214E-2 1.56592E-2 1.49966E-2 2.3246E-2 4.3911E-2 1.63598E-2 1.19226E-2 1.68233E-2 1.98261E-2 2.15492E-2 1.80804E-2 1.76706E-2 1.66745E-2 2.10517E-2 3.23661E-2 2.29602E-2 2.57441E-2 2.58355E-2 3.36106E-2 1.11537E-2 3.56133E-2 4.91658E-2 3.07344E-2 3.68383E-2 3.18742E-2 4.00435E-2 2.9761E-2 5.15659E-2 2.30489E-2 1.6129E-2 2.0187E-2 2.54678E-2 2.55028E-2 3.76805E-2 5.66906E-2 4.15812E-2 3.80358E-2 2.26765E-2 2.76401E-2 3.89308E-2 3.63022E-2 6.91903E-2 2.89687E-2 4.03355E-2 4.13441E-2 3.04918E-2 7.29189E-2 4.98045E-2 4.90486E-2 7.4219E-2 5.17501E-2 9.89949E-2 5.83768E-2 9.67707E-2 9.30354E-2 9.99981E-2 1.18825E-1 1.49433E-1 1.48318E-1 1.23345E-1 7.76854E-2 1.19693E-1 8.53985E-2 6.45791E-2 6.24728E-2 1.05586E-1 1.33371E-1 1.49249E-1 2.04052E-1 2.7594E-1 1.99785E-1 1.79521E-1 1.83904E-1 2.72344E-1 2.72886E-1 8.24758E-2 3.26075E-1 2.29244E-1 2.09682E-1 1.89912E-1 1.28347E-1 3.52823E-2 1.3862E-2 1.12821E-1 1.33948E-1 1.53552E-1 7.7436E-2 1.47949E-1 2.8398E-1 7.07496E-2 1.80246E-1 1.94056E-1 1.51498E-1 1.13872E-1 1.12392E-1 1.70173E-1 1.24631E-1 1.8534E-1 1.95324E-1 2.72209E-1 1.74538E-1 1.64781E-1 1.70581E-1 2.90909E-1 2.42659E-1 3.84965E-1 3.36004E-1 3.10915E-1 2.71759E-1 3.40407E-1 3.73311E-1 3.85683E-1 2.24288E-1 3.3959E-1 2.06858E-1 3.01879E-1 3.09953E-1 1.48891E-1 2.51682E-1 2.52116E-1 1.56417E-1 1.74081E-1 1.50711E-1 2.32146E-1 1.42334E-1 1.64162E-1 1.77256E-1 2.04457E-1 4.13063E-1 5.10413E-1 3.39506E-1 1.93898E-1 1.80151E-1 1.05351E-1 3.05281E-1 5.2738E-1 3.54556E-1 3.8714E-1 3.96299E-1 3.24992E-1 4.97628E-1 2.02745E-1 3.26813E-1 2.69256E-1 4.10629E-1 2.7516E-1 4.5261E-1 5.44363E-1 4.89529E-1 7.49067E-1 7.42249E-1 5.6287E-1 4.26557E-1 5.6563E-1 5.79955E-1 5.95882E-1 7.4721E-1 6.55578E-1 6.54437E-1 5.69745E-1 3.61591E-1 5.40592E-1 6.31867E-1 4.64793E-1 4.87581E-1 7.00232E-1 5.28528E-1 7.52468E-1 4.98818E-1 5.68199E-1 5.43938E-1 6.13689E-1 7.49944E-1 3.89436E-1 6.28138E-1 7.02243E-1 6.60218E-1 5.07591E-1 3.38184E-1 3.99496E-1 2.2229E-1 2.16801E-1 8.46359E-2 1.57854E-1 2.31906E-1 5.19214E-1 3.17502E-1 4.78456E-1 1.17978E-1 7.24915E-2 5.18228E-2 4.47816E-2 1.93787E-2 4.64399E-2 7.49061E-2 1.4469E-2 1.26551E-2 3.17397E-2 4.16514E-2 4.98348E-2 1.01601E-1 5.48743E-2 5.81364E-2 2.74948E-2 5.91076E-2 5.90371E-2 2.199E-1 2.03886E-1 1.68174E-1 8.54068E-2 1.65026E-1 2.5832E-1 1.27485E-1 3.25099E-1 1.97552E-1 2.24891E-1 2.03139E-1 4.24074E-1 4.06482E-1 1.04996E-1 2.93838E-1 1.61342E-1 2.16026E-1 3.00052E-1 2.16996E-1 4.70711E-1 2.38198E-1 4.24973E-1 3.8681E-1 8.01065E-1 7.19404E-1 4.6082E-1 4.36543E-1 5.35647E-1 4.76874E-1 2.86061E-1 4.07879E-1 3.76103E-1 5.9509E-1 7.53129E-1 4.15187E-1 4.97248E-1 4.81226E-1 5.00221E-1 3.6953E-1 4.25304E-1 7.67334E-1 7.92231E-1 6.36728E-1 4.92704E-1 4.17377E-1 5.7948E-1 4.70618E-1 7.35368E-1 7.42056E-1 5.71624E-1 3.44209E-1 3.24795E-1 3.26391E-1 1.89601E-1 6.43958E-1 1.05222E-1 4.4158E-2 4.92117E-2 1.30558E-1 3.06142E-1 4.11369E-1 1.60126E-1 4.28471E-2 3.58491E-2 2.73428E-2 1.1255E-1 3.08458E-1 2.66915E-1 3.66547E-1 2.19193E-1 4.04722E-1 2.70013E-1 4.51907E-1 1.89839E-1 2.57749E-1 5.87723E-1 2.22975E-1 1.49691E-1 6.29776E-2 1.2222E-2 1.27011E-2 1.37735E-2 1.52086E-2 8.42321E-2 3.90024E-1 4.04473E-1 5.3258E-1 3.49163E-1 1.35732E-1 2.3644E-1 1.78048E-1 2.17931E-1 2.80472E-1 1.80526E-1 3.43327E-2 2.67718E-1 1.85155E-1 3.01724E-1 2.87525E-1 3.90041E-1 3.88086E-1 5.98986E-1 6.17582E-1 7.90831E-1 7.69309E-1 7.992E-1 6.70541E-1 6.27638E-1 7.26586E-1 4.40185E-1 8.55738E-1 3.09046E-1 3.53607E-1 6.4317E-1 6.25731E-1 6.67077E-1 7.79391E-1 7.60823E-1 4.6239E-1 5.17159E-1 4.60966E-1 3.19947E-1 3.36157E-1 6.61192E-1 4.81202E-1 5.96438E-1 5.97412E-1 4.11642E-1 5.21566E-1 5.41833E-1 7.08773E-1 8.43907E-1 7.51274E-1 4.11495E-1 3.00639E-1 3.36744E-1 3.07223E-1 4.25277E-1 2.52376E-1 3.33884E-1 2.82049E-1 4.27788E-1 3.51691E-1 3.35237E-1 7.3762E-1 4.82627E-1 3.79238E-1 2.98356E-1 3.89635E-1 2.24185E-1 4.0524E-1 3.49426E-1 4.81103E-1 2.22064E-1 2.5303E-1 2.44224E-1 2.87658E-1 2.03743E-1 2.06181E-1 4.48689E-1 4.01293E-1 4.25746E-1 2.84458E-1 3.71297E-1 5.39179E-1 3.25714E-1 4.33407E-1 7.60554E-1 5.53495E-1 3.22395E-1 4.92978E-1 3.46988E-1 3.4191E-1 1.95739E-1 3.67064E-1 3.53705E-1 5.0663E-1 3.51081E-1 1.45585E-1 4.61439E-1 2.3466E-1 2.09755E-1 3.25011E-1 3.83401E-1 3.56703E-1 4.29391E-1 2.10574E-1 2.13855E-1 2.62192E-1 2.81682E-1 3.04886E-1 4.07892E-1 6.43347E-1 4.51745E-1 5.35962E-1 5.86954E-1 8.81147E-1 7.21854E-1 6.93372E-1 5.78605E-1 8.96201E-1 5.10108E-1 7.55829E-1 9.12847E-1 8.3087E-1 9.79938E-1 8.2706E-1 9.23556E-1 8.06972E-1 6.15255E-1 5.96784E-1 5.68757E-1 6.46389E-1 3.10096E-1 5.65701E-2 7.6289E-2 7.87056E-2 1.11971E-2 7.0861E-3 2.72529E-4 1.37893E-4 4.90822E-5 4.84189E-5 4.69663E-5 4.9449E-4 5.12937E-3 1.55664E-2 1.02619E-2 1.5725E-2 7.71277E-3 6.83146E-3 5.96609E-3 8.36293E-3 1.19198E-2 8.14693E-2 1.9358E-1 5.87061E-1 3.95541E-1 1.53006E-1 7.11637E-2 2.94528E-2 2.72753E-2 2.08335E-2 4.87105E-2 3.50445E-2 2.4836E-2 2.06051E-2 9.93015E-3 8.72944E-3 1.87713E-2 1.07627E-1 1.15804E-1 1.36188E-1 9.28119E-2 4.65849E-2 6.14177E-2 2.74707E-2 5.90794E-2 8.0237E-2 8.57906E-2 9.18711E-2 1.24769E-1 1.06181E-1 1.18591E-1 9.92279E-2 1.44253E-1 1.16293E-1 6.97686E-2 4.58815E-2 2.49984E-2 3.8605E-2 6.3618E-2 5.73487E-2 4.66872E-2 1.76991E-1 3.87885E-2 6.49732E-2 3.23288E-2 2.94349E-2 2.67265E-2 9.38933E-3 9.95266E-3 5.24996E-3 4.18051E-3 6.20078E-3 2.87446E-2 2.84194E-2 1.87769E-2 5.71426E-3 1.28208E-2 7.64991E-3 1.67335E-2 9.86746E-3 6.53736E-3 6.81621E-3 4.346E-3 5.06423E-3 6.53933E-3 6.72931E-3 8.73606E-3 9.93939E-3 1.18327E-2 9.99848E-3 1.16298E-2 1.16908E-2 1.26955E-2 1.0602E-2 1.06245E-2 8.93938E-3 1.36709E-2 1.25173E-2 6.74223E-3 9.31367E-3 7.83734E-3 1.19923E-2 1.05548E-2 1.17346E-2 8.43861E-3 4.69228E-3 6.49173E-3 4.51531E-3 4.00114E-3 4.06259E-3 4.90573E-3 7.73178E-3 8.53135E-3 9.80144E-3 1.04578E-2 1.49557E-2 1.14369E-2 7.88349E-3 1.28585E-2 1.10528E-2 1.12597E-2 7.07809E-3 9.02948E-3 4.04694E-3 8.01801E-3 6.56055E-3 5.95148E-3 1.49179E-2 1.77949E-2 6.75073E-3 9.45841E-3 4.40145E-3 1.7069E-3 4.2408E-3 5.95432E-3 5.15288E-3 1.48904E-3 2.77503E-3 2.31691E-3 1.35738E-3 2.54386E-3 1.9398E-3 3.36114E-3 2.61088E-3 5.99736E-3 1.55901E-3 3.15195E-3 2.76942E-3 5.34556E-3 1.4371E-3 1.06945E-3 6.23056E-4 2.316E-3 4.44412E-4 8.20688E-4 3.45799E-4 5.02964E-4 3.77227E-4 2.49448E-3 2.81876E-3 3.39414E-3 1.90301E-3 1.94971E-4 3.64619E-4 1.14941E-3 1.94643E-3 1.20735E-3 7.84161E-4 2.63612E-3 2.81862E-3 5.97742E-4 1.06176E-3 4.92531E-4 4.92346E-4 7.5647E-4 1.51097E-3 1.71521E-3 9.55744E-4 1.84273E-3 2.39143E-3 2.26386E-3 2.16001E-3 2.23946E-3 9.88204E-4 2.09635E-3 6.98269E-4 1.92566E-4 2.52204E-4 3.81175E-4 3.75039E-4 3.41089E-4 3.8509E-4 3.33925E-4 8.02476E-4 2.70838E-4 1.88366E-4 2.06026E-4 4.75384E-4 6.36146E-4 6.28E-4 1.32836E-3 1.71475E-3 1.32676E-3 1.82413E-3 1.48448E-3 1.08937E-3 1.69852E-3 1.25163E-3 1.55541E-3 1.32022E-3 1.39059E-3 9.91162E-4 9.45508E-4 5.57945E-4 5.10951E-4 4.87254E-4 5.83651E-4 5.91087E-4 8.7056E-4 9.4595E-4 8.05659E-4 8.12163E-4 9.323E-4 2.22133E-4 1.37756E-3 4.27015E-4 1.68405E-3 3.43425E-4 5.90077E-4 7.78089E-4 9.94979E-4 9.54235E-4 8.32937E-4 1.62814E-3 1.79262E-3 4.03731E-4 4.71332E-4 4.36549E-4 2.11024E-4 1.95107E-3 2.4839E-3 2.75425E-3 2.95809E-3 1.4998E-3 2.68495E-3 2.33942E-3 2.23851E-3 2.68377E-3 2.31311E-3 2.42801E-3 2.21651E-3 1.56196E-3 2.04588E-3 1.34921E-3 1.4656E-3 1.42662E-3 1.46325E-3 1.34787E-3 1.43347E-3 1.353E-3 1.20232E-3 9.90477E-4 1.03298E-3 1.03131E-3 7.89654E-4 1.13535E-3 1.18598E-3 1.10632E-3 9.17613E-4 7.48158E-4 4.66341E-4 4.87775E-4 6.72446E-4 5.96274E-4 6.3E-4 6.23617E-4 7.25713E-4 7.21325E-4 7.60391E-4 3.86218E-4 3.3287E-4 6.4396E-4 6.25702E-4 5.25846E-4 5.78701E-4 7.21214E-4 4.84729E-4 7.90092E-4 4.34238E-4 5.32823E-4 1.63917E-3 1.99058E-3 1.32752E-3 1.87065E-3 1.93081E-3 3.79873E-4 5.52308E-4 3.92275E-4 2.65661E-4 4.88122E-4 8.45855E-4 1.61421E-3 1.43187E-3 1.33864E-3 1.33833E-3 1.27991E-3 1.2537E-3 1.69368E-3 4.95407E-3 1.88104E-3 2.01556E-3 1.64268E-3 8.20536E-3 5.39447E-3 5.63833E-3 4.90929E-3 5.98834E-3 1.23691E-3 4.12663E-3 5.60301E-3 4.68625E-3 6.54312E-3 4.33355E-3 3.63033E-3 2.51367E-3 5.09179E-3 1.17823E-3 2.08019E-3 2.03237E-3 1.46931E-3 2.82339E-3 3.62201E-3 2.13719E-3 2.33326E-3 3.4585E-3 2.53228E-3 3.05917E-3 1.46914E-3 2.99109E-3 3.56177E-3 2.96114E-3 3.00045E-3 2.23804E-3 5.90065E-4 1.75853E-3 5.81876E-4 5.59231E-4 4.07925E-4 8.02718E-4 1.68639E-3 6.20905E-3 1.35618E-3 8.20606E-4 1.25947E-3 7.57564E-4 5.79229E-4 4.68569E-4 4.07424E-4 1.06639E-3 1.17278E-3 1.48008E-3 1.5954E-3 1.43222E-3 2.12357E-3 1.57697E-3 1.40109E-3 1.89822E-3 1.29307E-3 1.79789E-3 1.23517E-3 1.66335E-3 1.17563E-3 1.40877E-3 1.48983E-3 1.30772E-3 1.49476E-3 1.65962E-3 1.32747E-3 1.11337E-3 1.05086E-3 6.48274E-4 1.21899E-3 1.21081E-3 1.07643E-3 9.79603E-4 8.88225E-4 8.97105E-4 9.95027E-4 8.33871E-4 8.52249E-4 7.77489E-4 7.12967E-4 6.08403E-4 6.85422E-4 5.08707E-4 5.04004E-4 5.21792E-4 4.22647E-4 4.13448E-4 3.6902E-4 4.4868E-4 6.34708E-4 3.37754E-4 2.66178E-4 2.87088E-4 3.22717E-4 2.78187E-4 2.72329E-4 2.59035E-4 2.59613E-4 2.9024E-4 2.54534E-4 2.6149E-4 2.50803E-4 2.31304E-4 2.15122E-4 3.12987E-4 5.77644E-4 3.173E-4 3.87786E-4 4.67381E-4 3.00492E-4 1.90465E-4 1.66404E-4 3.32808E-4 3.42045E-4 3.09114E-4 2.85514E-4 3.41692E-4 2.07715E-4 3.05531E-4 2.61603E-4 2.59302E-4 2.52859E-4 2.26564E-4 2.93993E-4 2.13278E-4 2.30907E-4 2.88877E-4 4.47243E-4 2.12188E-4 3.34788E-4 4.21923E-4 4.10847E-4 2.76378E-4 3.58934E-4 2.4256E-4 1.26715E-4 2.36707E-4 1.88742E-4 2.38403E-4 1.19516E-4 1.10035E-4 1.16837E-4 6.48913E-5 8.13049E-5 3.90045E-5 -9999 -9999 -9999 -9999 -9999 -9999 -9999 -9999 -9999 -9999 -9999 -9999 -9999 -9999 -9999 -9999 -9999 -9999
2.03766E-4 2.37422E-4 2.85879E-4 2.49766E-4 3.09616E-4 2.73062E-4 3.05431E-4 1.8219E-4 1.67413E-4 4.01861E-4 1.87549E-4 1.9714E-4 1.88871E-4 1.994E-4 2.06198E-4 2.23148E-4 2.71581E-4 2.94477E-4 3.14736E-4 2.85789E-4 3.10092E-4 3.10378E-4 3.20462E-4 3.44067E-4 3.38397E-4 3.17223E-4 2.59488E-4 3.68572E-4 2.28816E-4 2.60538E-4 4.38722E-4 3.93969E-4 3.35614E-4 5.74596E-4 4.53002E-4 2.89611E-4 4.43402E-4 5.73463E-4 7.78555E-4 7.47366E-4 7.67275E-4 7.8266E-4 7.65734E-4 1.05042E-3 1.13718E-3 9.47017E-4 7.61027E-4 5.91399E-4 7.48631E-4 1.25289E-3 1.54971E-3 1.42029E-3 1.3152E-3 2.02497E-3 1.53268E-3 1.35343E-3 9.43533E-4 1.15211E-3 1.0259E-3 1.02525E-3 1.15317E-3 6.87763E-4 1.00384E-3 8.73809E-4 7.2244E-4 8.69627E-4 7.67135E-4 6.48562E-4 9.34886E-4 6.45654E-4 6.11583E-4 4.08463E-4 6.09735E-4 5.18836E-4 8.1646E-4 9.327E-4 7.37308E-4 8.10277E-4 8.07024E-4 1.37362E-3 8.24162E-4 7.67265E-4 8.85009E-4 8.82255E-4 9.40788E-4 1.32548E-3 9.349E-4 5.86334E-4 6.80013E-4 9.61466E-4 1.1199E-3 1.21682E-3 3.19851E-3 2.98531E-3 3.61241E-3 3.71193E-3 2.74887E-3 3.00212E-3 2.32497E-3 3.25855E-3 3.69465E-3 2.05443E-3 2.40114E-3 6.50541E-4 8.97286E-4 1.08757E-3 8.78025E-4 1.94164E-3 1.91889E-4 2.39654E-4 6.54815E-4 4.77089E-4 3.47816E-4 3.68955E-4 7.48825E-4 5.77205E-4 5.02335E-4 5.16084E-4 4.77074E-4 6.17679E-4 1.99678E-4 5.51335E-4 2.90175E-4 2.52924E-4 3.07604E-4 6.54818E-4 6.95052E-4 7.45822E-4 4.27701E-4 2.56199E-4 6.55629E-4 5.44103E-4 5.62276E-4 5.75638E-4 1.20297E-3 7.46395E-4 1.02238E-3 8.93142E-4 9.12713E-4 7.76464E-4 5.53139E-4 8.96752E-4 1.23692E-3 8.89083E-4 1.34298E-3 1.42054E-3 1.01564E-3 1.92895E-3 1.4593E-3 1.01413E-3 7.98372E-4 1.09522E-3 8.47891E-4 1.95422E-3 1.4377E-3 6.79117E-4 1.13365E-3 1.13299E-3 1.35499E-3 6.61666E-4 3.11935E-4 6.88572E-4 1.04574E-3 1.60794E-3 1.46474E-3 8.62734E-4 1.00333E-3 8.75805E-4 9.20851E-4 6.24269E-4 1.16638E-3 1.10867E-3 8.5786E-4 1.08257E-3 6.89004E-4 7.93589E-4 7.09719E-4 1.1582E-3 6.43761E-4 1.41227E-3 8.14247E-4 2.61444E-4 3.06707E-4 2.49272E-4 5.30379E-4 6.36882E-4 3.33896E-4 7.41121E-4 2.2077E-4 3.61476E-4 2.46782E-4 2.05132E-4 3.72693E-4 2.78251E-4 3.34675E-4 6.05013E-4 2.92853E-4 1.28421E-3 9.7569E-4 9.67032E-4 1.94396E-3 2.12824E-3 2.0773E-3 1.03645E-3 1.67548E-3 9.40207E-4 1.62334E-3 2.29107E-3 2.77055E-3 9.7643E-4 1.24914E-3 6.9053E-4 4.33652E-4 6.96712E-4 6.7697E-4 3.90321E-4 4.39709E-4 1.43699E-4 4.86802E-4 4.4208E-4 3.6978E-4 3.83019E-4 6.34506E-4 4.66113E-4 2.39632E-4 3.00819E-4 2.73973E-4 2.9445E-4 2.87685E-4 2.07689E-4 2.23588E-4 3.27605E-4 1.38352E-4 6.23317E-5 3.1923E-4 6.36624E-4 3.89751E-4 7.79185E-5 2.196E-4 8.9921E-5 2.10523E-4 7.2758E-4 8.14E-4 9.11942E-4 6.32627E-4 3.43657E-4 4.65193E-4 4.27498E-4 2.15467E-3 4.55766E-4 1.38289E-4 2.30157E-4 4.52242E-4 5.40548E-3 1.78201E-2 9.67016E-3 1.85946E-3 1.36146E-3 1.19104E-2 1.11125E-2 1.32503E-2 9.38756E-3 1.02375E-2 1.11587E-2 1.40647E-2 1.08203E-2 3.01739E-3 1.14026E-3 8.1352E-4 6.99975E-4 8.86463E-4 2.12708E-3 1.14469E-3 2.0816E-3 6.2121E-4 3.73703E-3 4.39112E-3 5.094E-3 4.40984E-2 1.80471E-2 2.44696E-2 7.72989E-4 2.83642E-3 1.72074E-3 3.74551E-3 6.93192E-2 6.84886E-3 7.13468E-2 8.08399E-3 3.16822E-3 8.39758E-3 7.63125E-3 3.55171E-4 1.29526E-4 3.03187E-3 5.44741E-2 7.30343E-2 4.16192E-2 4.86193E-2 3.32788E-2 3.74434E-2 2.93643E-2 2.62424E-2 1.26588E-1 7.20557E-2 2.63184E-2 1.90148E-2 9.98298E-3 3.8633E-2 1.62984E-2 1.09939E-2 2.08325E-2 2.31341E-2 6.87393E-3 5.88691E-3 1.28536E-2 2.18039E-2 6.93517E-3 3.05939E-2 1.84276E-2 1.39831E-2 2.60209E-2 4.97217E-3 8.88583E-3 2.19686E-2 2.29275E-2 2.58161E-2 3.0371E-2 4.36159E-2 1.46642E-2 2.80623E-2 4.51871E-2 4.3568E-2 2.4218E-2 3.24326E-2 3.08045E-2 5.25087E-2 3.99651E-2 5.07936E-2 3.79885E-2 1.60193E-2 2.39128E-2 7.8155E-2 4.42826E-2 3.93798E-2 3.68216E-2 4.44088E-2 3.15874E-2 2.16753E-2 2.16984E-2 2.39189E-2 9.08352E-3 3.30813E-2 6.05027E-2 3.90767E-2 3.64197E-2 2.13831E-2 6.13325E-2 5.76244E-2 3.16716E-2 6.09443E-2 4.56374E-2 7.75136E-2 7.25477E-2 5.01053E-2 8.86386E-2 1.13934E-1 1.15958E-1 5.64434E-2 1.50602E-1 1.20911E-1 1.08064E-1 1.44301E-1 1.22418E-1 5.30196E-2 6.67692E-2 8.44755E-2 8.17834E-2 1.45923E-1 1.61339E-1 1.7098E-1 1.05171E-1 1.48016E-1 2.28254E-1 2.94139E-1 1.28765E-1 1.61445E-1 1.82925E-1 2.51269E-1 1.57342E-1 1.79022E-1 4.13321E-1 2.84343E-1 8.58622E-2 1.51276E-1 8.81907E-2 2.16809E-1 1.27944E-1 2.11354E-1 2.39019E-1 1.87207E-1 1.07646E-1 1.94216E-1 1.97487E-1 2.34723E-1 1.59978E-1 1.75095E-1 2.47907E-1 2.1742E-1 1.907E-1 3.03687E-1 1.66251E-1 1.30286E-1 2.19065E-1 2.08944E-1 2.69872E-1 2.46351E-1 4.38681E-1 4.2805E-1 4.81714E-1 4.99501E-1 2.35883E-1 2.43144E-1 3.97001E-1 2.60875E-1 5.2418E-1 2.1443E-1 3.14334E-1 4.18978E-1 3.10548E-1 1.8978E-1 2.69468E-1 2.83805E-1 3.61952E-1 4.15661E-1 2.28876E-1 3.17825E-1 2.57789E-1 2.68372E-1 1.96052E-1 3.26643E-1 1.69901E-1 2.55076E-1 3.85471E-1 1.99711E-1 1.92405E-1 2.17952E-1 3.18387E-1 3.89499E-1 3.7606E-1 4.21449E-1 3.92075E-1 5.06687E-1 3.34671E-1 3.38907E-1 3.62981E-1 3.26751E-1 2.672E-1 3.72514E-1 6.12379E-1 6.66222E-1 8.46337E-1 8.44817E-1 4.55179E-1 5.15294E-1 5.36889E-1 7.27876E-1 6.65948E-1 5.84152E-1 7.18053E-1 4.83638E-1 4.04892E-1 4.63796E-1 2.51397E-1 5.17531E-1 5.75811E-1 7.08088E-1 6.15562E-1 6.62333E-1 8.79671E-1 4.22564E-1 5.70326E-1 7.87651E-1 5.02635E-1 6.74746E-1 6.43006E-1 5.78134E-1 5.57023E-1 4.29184E-1 4.22948E-1 5.33659E-1 2.32588E-1 1.97607E-1 3.54881E-1 2.11744E-1 3.09009E-1 4.1729E-1 2.09275E-1 2.90046E-1 1.53319E-1 4.1879E-1 9.56181E-2 5.94469E-2 1.01194E-1 3.24702E-2 6.65422E-2 5.91601E-2 2.03722E-2 2.4534E-2 1.20858E-2 2.05007E-2 2.02693E-2 1.37651E-2 1.14838E-1 4.1739E-2 2.98072E-2 4.00441E-2 6.66549E-2 9.89442E-2 1.11985E-1 1.30166E-1 1.03265E-1 6.06482E-2 2.18188E-1 1.5675E-1 1.43719E-1 1.70166E-1 1.3916E-1 1.78253E-1 1.51211E-1 1.68473E-1 2.249E-1 1.65609E-1 1.80634E-1 4.31745E-1 1.23381E-1 1.877E-1 2.09083E-1 1.77935E-1 4.72184E-1 3.61246E-1 3.20621E-1 7.72549E-1 5.76832E-1 7.56887E-1 3.8962E-1 3.39485E-1 5.08442E-1 4.80647E-1 6.2581E-1 7.21891E-1 6.73914E-1 7.19427E-1 6.47227E-1 4.27246E-1 3.40471E-1 2.79837E-1 5.07413E-1 5.48203E-1 4.78355E-1 6.02629E-1 5.23032E-1 4.44808E-1 4.65121E-1 2.65172E-1 5.43113E-1 2.97514E-1 4.06562E-1 3.20872E-1 5.94803E-1 6.13373E-1 5.16405E-1 4.45457E-1 3.89694E-1 1.01611E-1 3.09874E-2 4.82049E-2 1.94627E-1 2.89261E-1 1.22754E-1 7.13825E-2 4.25435E-2 3.06396E-2 4.01674E-2 7.15714E-2 1.27145E-1 2.12739E-1 3.38417E-1 6.52737E-1 3.59327E-1 3.44459E-1 2.81206E-1 2.20612E-1 4.62219E-1 9.8851E-2 7.49178E-2 1.26032E-2 1.1624E-2 1.73684E-2 2.32862E-2 2.0905E-2 9.31534E-2 1.14049E-1 1.11908E-1 2.10395E-1 1.33474E-1 4.67969E-2 2.49047E-2 1.11439E-2 2.00358E-2 2.75931E-2 3.97297E-2 7.15096E-2 7.78029E-2 1.43163E-1 6.1125E-1 5.31145E-1 5.94646E-1 5.86481E-1 7.4236E-1 8.61179E-1 5.9601E-1 5.50442E-1 8.95074E-1 8.00622E-1 6.95994E-1 7.3618E-1 8.45667E-1 8.91697E-1 5.55631E-1 3.50594E-1 7.14602E-1 4.69392E-1 6.78975E-1 6.15164E-1 5.58911E-1 4.13066E-1 4.3328E-1 4.63528E-1 3.67306E-1 4.40161E-1 4.03882E-1 5.08788E-1 3.30436E-1 3.52044E-1 2.55407E-1 4.27835E-1 7.23874E-1 3.5277E-1 5.05765E-1 6.6348E-1 5.8031E-1 4.63111E-1 3.53391E-1 5.61446E-1 4.47736E-1 8.5086E-2 3.64949E-1 2.38223E-1 3.45323E-1 2.33476E-1 4.39232E-1 6.28676E-1 4.71093E-1 4.00494E-1 5.19984E-1 6.23874E-1 2.15117E-1 2.70449E-1 3.44156E-1 1.94526E-1 2.83374E-1 2.03255E-1 2.30395E-1 2.71786E-1 3.70654E-1 2.59485E-1 2.02893E-1 2.92674E-1 5.25549E-1 2.15654E-1 2.61337E-1 3.18141E-1 3.34108E-1 5.70864E-1 4.40548E-1 5.22138E-1 1.79359E-1 2.43667E-1 2.98644E-1 4.77383E-1 2.99946E-1 3.48115E-1 2.7053E-1 3.32764E-1 3.008E-1 2.0116E-1 2.54175E-1 2.11401E-1 4.20349E-1 4.51436E-1 4.2038E-1 3.44728E-1 4.45003E-1 2.69057E-1 2.1716E-1 4.82108E-1 3.17718E-1 4.33934E-1 2.47676E-1 4.17492E-1 4.13915E-1 4.27547E-1 7.92197E-1 4.99164E-1 6.80028E-1 5.74722E-1 2.78015E-1 8.69586E-1 4.62552E-1 7.97466E-1 9.20196E-1 9.3335E-1 9.84696E-1 7.48356E-1 7.99055E-1 9.82598E-1 7.46074E-1 9.19608E-1 4.9884E-1 6.82998E-1 6.11931E-1 7.02262E-1 5.09678E-1 6.37339E-1 5.2978E-2 7.85322E-3 2.17159E-3 2.45594E-4 2.93829E-4 2.95316E-4 1.42504E-3 6.2952E-4 1.51522E-2 1.91726E-2 1.55897E-2 6.70368E-3 1.64811E-2 2.776E-3 4.12784E-3 3.78584E-3 3.79587E-2 4.41335E-2 3.87518E-1 5.80191E-1 4.28472E-1 2.56412E-1 7.77624E-2 2.8868E-2 1.76346E-2 2.00706E-2 1.3283E-2 3.54073E-2 2.97912E-2 1.9367E-2 1.40538E-2 4.16126E-2 1.62441E-2 6.48441E-2 9.89312E-2 8.07494E-2 4.50684E-2 7.90672E-2 4.23654E-2 3.91876E-2 3.21348E-2 6.09523E-2 4.99346E-2 5.20577E-2 5.72767E-2 1.07022E-1 1.24774E-1 1.38227E-1 9.72501E-2 1.18462E-1 8.99442E-2 5.20037E-2 3.61273E-2 2.91009E-2 4.91684E-2 4.46351E-2 3.97766E-2 9.38117E-2 4.27108E-2 3.65267E-2 2.35393E-2 4.03557E-2 1.41552E-2 1.08358E-2 1.16025E-2 6.52015E-3 3.57047E-3 4.83184E-3 6.67723E-3 2.35151E-2 3.87829E-3 5.98105E-3 6.11092E-3 1.4808E-2 1.57925E-2 8.73825E-3 5.27403E-3 3.85781E-3 4.13234E-3 1.64964E-2 5.02529E-3 5.95963E-3 9.54895E-3 1.51272E-2 1.22001E-2 1.46452E-2 1.39623E-2 1.0476E-2 8.76039E-3 1.48528E-2 9.30723E-3 6.73198E-3 6.30272E-3 9.77081E-3 7.89034E-3 1.06255E-2 9.98391E-3 1.03671E-2 1.32219E-2 1.2915E-2 8.76092E-3 5.16816E-3 6.36491E-3 6.27229E-3 5.60771E-3 5.60763E-3 7.1113E-3 7.8927E-3 7.94061E-3 9.52739E-3 6.93809E-3 1.07865E-2 3.82059E-3 1.14393E-2 1.03767E-2 9.24769E-3 1.24437E-2 1.04408E-2 9.50808E-3 5.11142E-3 5.5875E-3 5.11021E-3 7.70972E-3 6.88277E-3 2.02183E-2 1.28788E-2 1.24177E-2 5.80614E-3 8.35209E-3 9.29538E-3 4.39945E-3 4.46532E-3 1.88935E-3 2.38067E-3 1.75379E-3 2.08455E-3 1.43675E-3 1.86464E-3 3.22216E-3 2.48637E-3 1.68075E-3 1.76995E-3 5.12303E-3 5.73507E-3 1.57933E-3 1.65014E-3 1.24073E-3 5.94174E-4 1.94922E-3 1.7571E-3 1.61796E-3 6.08642E-4 4.40107E-4 2.38364E-4 3.96227E-4 3.83724E-3 2.40658E-3 1.8051E-3 4.06452E-4 3.9708E-4 7.57264E-4 1.06558E-3 6.49954E-4 6.70909E-4 1.84126E-3 2.44805E-3 2.35646E-3 6.94345E-4 7.14757E-4 4.12048E-4 1.68261E-3 1.68251E-3 1.41696E-3 1.20662E-3 9.90275E-4 2.29769E-3 3.96201E-3 2.12456E-3 2.09406E-3 1.59729E-3 1.31502E-3 5.97188E-4 5.20409E-4 5.22725E-4 8.26333E-4 1.33112E-3 4.51015E-4 3.40336E-4 3.58114E-4 2.79417E-4 2.50956E-4 2.23878E-4 8.62088E-4 7.98422E-4 4.6915E-4 8.10926E-4 1.54068E-3 1.45288E-3 1.39498E-3 1.56605E-3 1.6573E-3 1.32296E-3 1.37151E-3 1.67449E-3 1.98405E-3 1.69944E-3 1.16049E-3 1.15675E-3 8.43822E-4 8.72452E-4 7.8001E-4 2.1802E-4 2.37019E-4 2.36323E-4 1.37645E-4 8.97681E-4 1.02375E-3 8.99512E-4 8.61345E-4 1.18158E-3 2.25732E-4 2.73791E-4 2.5887E-4 3.19986E-4 5.47529E-4 3.41903E-4 6.3378E-4 7.36101E-4 7.27226E-4 1.39534E-3 6.94008E-4 5.61527E-4 3.64623E-4 4.05177E-4 2.1692E-4 1.55386E-3 1.91232E-3 2.76479E-3 2.7785E-3 2.65646E-3 2.27955E-3 2.16274E-3 2.29787E-3 2.73306E-3 1.54586E-3 2.29901E-3 2.44854E-3 2.3098E-3 1.92879E-3 1.2781E-3 1.53353E-3 1.58866E-3 1.76418E-3 1.61841E-3 1.54166E-3 1.33167E-3 1.29737E-3 1.0103E-3 9.30463E-4 1.11161E-3 8.27584E-4 9.13787E-4 6.44087E-4 8.34218E-4 7.74007E-4 9.01391E-4 7.67288E-4 8.83974E-4 1.09384E-3 7.68481E-4 6.35031E-4 5.08133E-4 4.18767E-4 4.15002E-4 7.69579E-4 4.21977E-4 6.91097E-4 5.11834E-4 4.84215E-4 4.23371E-4 3.93454E-4 4.48424E-4 4.35724E-4 7.55752E-4 7.36748E-4 4.382E-4 1.5965E-3 1.96834E-3 4.91828E-4 4.1209E-4 5.53681E-4 5.58914E-4 3.8411E-4 7.17772E-4 1.33794E-3 1.69291E-3 7.6659E-4 9.56736E-4 8.74497E-4 1.26908E-3 9.83794E-4 4.40159E-3 4.03923E-3 1.49754E-3 1.41396E-3 1.04241E-3 1.03797E-3 2.08717E-3 1.94453E-3 1.97767E-3 2.38492E-3 7.52921E-3 6.11818E-3 1.38501E-3 1.29872E-3 1.28751E-3 6.70598E-3 7.60094E-3 5.66623E-3 5.01309E-3 2.41774E-3 2.39824E-3 1.37456E-3 2.34848E-3 1.67836E-3 1.1269E-3 1.76844E-3 3.15867E-3 3.309E-3 2.13132E-3 2.98392E-3 2.9203E-3 2.97867E-3 5.08377E-3 4.35748E-3 2.56554E-3 3.12576E-3 2.23263E-3 1.91985E-3 2.063E-3 1.31107E-3 6.78158E-4 5.34107E-4 4.19945E-4 1.28408E-3 2.25653E-3 9.76288E-4 8.45319E-4 1.01022E-3 2.03723E-3 6.61518E-4 5.32994E-4 4.36856E-4 3.9836E-4 1.73381E-3 1.21202E-3 1.18361E-3 1.12026E-3 1.04044E-3 1.30286E-3 9.5454E-4 8.69221E-4 1.02344E-3 1.62324E-3 1.70845E-3 1.21548E-3 1.13118E-3 7.71318E-4 1.29266E-3 1.19864E-3 1.29968E-3 1.21079E-3 1.14048E-3 1.072E-3 1.41682E-3 1.48341E-3 8.07386E-4 9.62602E-4 9.03203E-4 8.14448E-4 9.74075E-4 9.42465E-4 1.11754E-3 1.26478E-3 9.09446E-4 6.6342E-4 4.88981E-4 6.91137E-4 6.61966E-4 6.75653E-4 7.3614E-4 6.94316E-4 7.16503E-4 4.49071E-4 3.53006E-4 5.49245E-4 2.74218E-4 3.81244E-4 2.99648E-4 3.61436E-4 2.92509E-4 2.16991E-4 2.7649E-4 3.12793E-4 2.27106E-4 2.57375E-4 2.26287E-4 2.79451E-4 2.40439E-4 2.51241E-4 2.21798E-4 2.30375E-4 2.81171E-4 6.86782E-4 4.87439E-4 3.8778E-4 3.43472E-4 3.21495E-4 4.85129E-4 1.92002E-4 2.97364E-4 4.23843E-4 4.45285E-4 1.95792E-4 1.87173E-4 2.50183E-4 2.54844E-4 2.32963E-4 2.0425E-4 2.57896E-4 2.92813E-4 1.91386E-4 1.97213E-4 1.99622E-4 2.14833E-4 4.54415E-4 2.07863E-4 2.44008E-4 5.37882E-4 3.45023E-4 4.62602E-4 2.84152E-4 2.12198E-4 1.75763E-4 8.06589E-5 2.22229E-4 2.36907E-4 1.80615E-4 1.35417E-4 6.9259E-5 6.11125E-5 6.87601E-5 3.49243E-5 6.08187E-5 1.71512E-4 -9999 -9999 -9999 -9999 -9999 -9999 -9999 -9999 -9999 -9999 -9999 -9999 -9999 -9999 -9999 -9999
[truncated: 10,740,069 more chars]
