# Supplementary material for: Elemental concentration and spatial distribution of wild edible fruits and implications for dietary mineral intake in Ethiopia
Source: Sci Rep. 2025 Nov 27;15:42307. doi: 10.1038/s41598-025-26400-7 (PMC12661052; doi:10.1038/s41598-025-26400-7)
Supplement: Supplementary file 6 — Supplementary Material 6 [file 41598_2025_26400_MOESM6_ESM.zip › Supplementary file 1/Carissa_spinarum.lambdas]

(LC=1.0)	0.0	0.0	1.0
(LC=9.0)	0.39561153069856425	0.0	1.0
(LC=10.0)	0.10262291479909624	0.0	1.0
(LC=13.0)	1.5335626642489784	0.0	1.0
EVI	0.0	0.0	7368.0
Elev	0.1842887995741782	5.0	3959.0
GPP	0.0	0.0	65535.0
N_100-200	0.0	233.0	3965.0
N_15-30	-10.467931124320668	464.0	6545.0
N_30-60	0.0	375.0	4797.0
N_60-100	2.4708852176744336	281.0	3986.0
Ptn	0.0	100.87100982666016	1979.4097900390625
Ptn_Dry	0.0	-0.11336734145879745	210.60604858398438
Ptn_SN	-0.2675728197876249	35.408382415771484	135.00657653808594
Ptn_Warm	0.0	16.661958694458008	575.5321044921875
SoC_100-200	-7.532248230281101	24.0	510.0
SoC_15-30	0.0	36.0	856.0
SoC_30-60	5.233598820982129	30.0	555.0
SoC_60-100	0.0	26.0	492.0
Temp	-3.246492316912775	6.538234233856201	30.57937240600586
VCF	1.7805910452548313	0.0	83.0
EVI^2	-5.818022536178131	0.0	5.4287424E7
N_30-60^2	3.308626092619763	140625.0	2.3011209E7
Ptn^2	-0.3437538676680583	10174.96062345017	3918063.1169024855
Ptn_Dry^2	0.7423911102886536	0.0	44354.90770015959
Ptn_SN^2	-2.9239542529773805	1253.7535453015153	18226.775708534056
Ptn_Warm^2	-2.3347405245601958	277.6208675358248	331237.20330120623
SoC_100-200^2	-1.559088445971265	576.0	260100.0
'Ptn	-0.1754385910027772	1367.8062133789062	1979.4097900390625
`VCF	-0.03532027659021555	0.0	8.5
`Elev	-0.41842920562174674	5.0	2072.5
`GPP	-1.2061512084569674	0.0	12885.5
`VCF	-0.6753166069003299	0.0	17.5
'Ptn_Warm	-0.3364905688412186	354.14642333984375	575.5321044921875
`Elev	-0.8688136442172574	5.0	2075.5
`Elev	-1.5074155964509093	5.0	2077.5
`Ptn_SN	0.31299235788638546	35.408382415771484	54.852216720581055
`Ptn_Warm	-3.5417554688733164	16.661958694458008	147.37085723876953
`N_15-30	0.46116567700194183	464.0	1738.5
`Elev	-0.8015691497575749	5.0	2149.5
`Ptn_Dry	0.7818912854686756	-0.11336734145879745	59.818063735961914
`SoC_30-60	-0.3003314556954764	30.0	156.5
`N_15-30	0.3197560463345101	464.0	1739.5
`SoC_60-100	-0.4342936331496077	26.0	98.5
`SoC_100-200	0.8202188379614184	24.0	59.5
`Elev	-0.5875480350179851	5.0	2153.5
`GPP	-0.18255145586174765	0.0	14774.5
'Ptn	-0.6961829416657506	1375.7551879882812	1979.4097900390625
`Ptn_Warm	-0.3296019605829876	16.661958694458008	145.74568939208984
`SoC_30-60	-0.679127526883887	30.0	157.5
`N_15-30	0.641094261850366	464.0	1728.5
`EVI	-0.7968984420517063	0.0	1957.5
`VCF	0.2748064376830721	0.0	2.5
`Ptn_Dry	0.2249269016335864	-0.11336734145879745	55.94282341003418
'Ptn_SN	-0.602732193881724	85.33324813842773	135.00657653808594
`SoC_60-100	-1.2054683633122292	26.0	99.5
`Ptn_SN	0.01835845034539349	35.408382415771484	55.920183181762695
`Ptn_Dry	0.2512074936231466	-0.11336734145879745	55.93645095825195
`Ptn	-0.4224323382287615	100.87100982666016	740.1305847167969
`Ptn_Dry	0.21093793583013873	-0.11336734145879745	56.02751159667969
`N_15-30	0.1838926090239888	464.0	1732.5
`EVI	-0.26638668743125	0.0	1958.5
`N_15-30	0.20238980253095337	464.0	1727.5
`Ptn_SN	0.04543364981163377	35.408382415771484	55.571847915649414
`Elev	-0.6176195018093454	5.0	1287.5
`Ptn	-0.2890172596231339	100.87100982666016	740.2041625976562
`Ptn_Dry	-1.0680624903165925	-0.11336734145879745	27.290282249450684
`N_15-30	-0.27859750309835724	464.0	1201.5
`N_15-30	0.18009613520413356	464.0	1729.5
`VCF	-0.043545714141444924	0.0	16.5
`SoC_100-200	-0.10609375574095564	24.0	89.5
`GPP	-0.19235586597588694	0.0	12943.0
`N_60-100	0.053701277236960394	281.0	787.5
`SoC_60-100	-0.07594242440766635	26.0	100.5
`N_60-100	0.051381782649809894	281.0	788.5
`N_15-30	0.05887510173075512	464.0	1726.5
`Ptn_SN	0.012528047629862153	35.408382415771484	55.34695625305176
`Ptn_Dry	0.01833361482281291	-0.11336734145879745	56.3034782409668
linearPredictorNormalizer	-1.508738949318976
densityNormalizer	121.41377942673647
numBackgroundPoints	10049
entropy	7.960647494548574
