# Supplementary material for: Elemental concentration and spatial distribution of wild edible fruits and implications for dietary mineral intake in Ethiopia
Source: Sci Rep. 2025 Nov 27;15:42307. doi: 10.1038/s41598-025-26400-7 (PMC12661052; doi:10.1038/s41598-025-26400-7)
Supplement: Supplementary file 6 — Supplementary Material 6 [file 41598_2025_26400_MOESM6_ESM.zip › Supplementary file 1/Carissa_spinarum_omission.csv]

Raw value	Corresponding cumulative value	Corresponding Cloglog value	Fractional area	Training omission	Test omission
5.69079E-9	0.000000569	0.000016309	1	0	0
5.70007E-9	0.000001139	0.000016336	0.999900488	0	0
5.88066E-9	0.000002891	0.000016853	0.99960195	0	0
8.48277E-9	0.000010394	0.000024311	0.998606827	0	0
1.10025E-8	0.000025312	0.000031532	0.997114141	0	0
1.31011E-8	0.000050422	0.000037546	0.995024381	0	0
1.62059E-8	0.000100355	0.000046444	0.991640959	0	0
2.23868E-8	0.00025042	0.000064157	0.983978505	0	0
2.78303E-8	0.000500132	0.000079756	0.974126779	0	0
3.889E-8	0.001001204	0.00011145	0.95919992	0	0
6.49684E-8	0.002505452	0.000186177	0.930540352	0	0
1.01612E-7	0.005002853	0.00029117	0.900388098	0	0
1.73362E-7	0.010004959	0.000496718	0.863668027	0	0
3.92647E-7	0.025037517	0.001124664	0.807841576	0	0
7.68475E-7	0.050074643	0.002199971	0.762961489	0	0
1.58266E-6	0.100121182	0.004525507	0.719375062	0	0
3.03152E-6	0.200059076	0.008650474	0.674395462	0	0
4.21061E-6	0.300280615	0.011994797	0.646432481	0	0
5.25032E-6	0.400443508	0.01493439	0.625335854	0.019607843	0
6.37703E-6	0.500328699	0.018110116	0.608219723	0.019607843	0
7.424E-6	0.600516478	0.021051885	0.593790427	0.019607843	0
8.2954E-6	0.700296909	0.02349365	0.581152353	0.019607843	0
8.67542E-6	0.750403584	0.024556576	0.575281122	0.019607843	0
9.06109E-6	0.800138532	0.025634158	0.569708429	0.019607843	0
1.00491E-5	0.900996622	0.02838916	0.559160115	0.019607843	0
1.09898E-5	1.000004305	0.031005149	0.549805951	0.019607843	0
1.18835E-5	1.100201288	0.033483718	0.541048861	0.019607843	0
1.26564E-5	1.20068202	0.035622292	0.532888845	0.019607843	0
1.35752E-5	1.300409507	0.038158558	0.525325903	0.019607843	0
1.43766E-5	1.401041302	0.040364963	0.518161011	0.019607843	0
1.51107E-5	1.501363838	0.042381915	0.511394169	0.019607843	0
1.70468E-5	1.750489481	0.047680638	0.495969748	0.019607843	0.083333333
1.89251E-5	2.000027452	0.052793336	0.482137526	0.019607843	0.083333333
2.08781E-5	2.251435248	0.058080166	0.469598965	0.019607843	0.083333333
2.23922E-5	2.500044911	0.062158646	0.45815504	0.019607843	0.083333333
2.44087E-5	2.752343358	0.067562781	0.447407702	0.019607843	0.083333333
2.63857E-5	3.00164389	0.072831071	0.437655488	0.019607843	0.083333333
2.82274E-5	3.250374701	0.077711992	0.428599861	0.019607843	0.083333333
2.99947E-5	3.500976222	0.082371623	0.420041795	0.019607843	0.083333333
3.16185E-5	3.751045351	0.086631854	0.411981292	0.019607843	0.166666667
3.31761E-5	4.000469335	0.090700032	0.404318838	0.019607843	0.166666667
3.47604E-5	4.251787476	0.094819401	0.396954921	0.019607843	0.166666667
3.6642E-5	4.502373371	0.099687409	0.389989054	0.019607843	0.166666667
3.8062E-5	4.75293717	0.103343931	0.383321724	0.019607843	0.166666667
3.9951E-5	5.003139157	0.108185069	0.376952931	0.019607843	0.166666667
4.22618E-5	5.254206891	0.114071742	0.370882675	0.019607843	0.166666667
4.44287E-5	5.501143376	0.119556498	0.365210469	0.019607843	0.166666667
4.61088E-5	5.750024507	0.12378569	0.359737287	0.019607843	0.166666667
4.76295E-5	6.003006899	0.127596039	0.354363618	0.019607843	0.166666667
4.95003E-5	6.250572868	0.132261065	0.349288486	0.019607843	0.166666667
5.09771E-5	6.501780118	0.135925935	0.344312867	0.019607843	0.25
5.25902E-5	6.755155346	0.139911297	0.33943676	0.019607843	0.25
5.39837E-5	7.000777406	0.143339233	0.33485919	0.019607843	0.25
5.56657E-5	7.253440105	0.147458926	0.33028162	0.019607843	0.25
5.72913E-5	7.501916644	0.151421566	0.325903075	0.019607843	0.25
5.86452E-5	7.751414205	0.154707849	0.321624042	0.019607843	0.25
5.99644E-5	8.000623758	0.15789758	0.317444522	0.019607843	0.25
6.18413E-5	8.250145632	0.162415064	0.313364514	0.019607843	0.25
6.37764E-5	8.501878733	0.167047386	0.309384018	0.019607843	0.25
6.57684E-5	8.754351642	0.171789166	0.305503035	0.019607843	0.25
6.78267E-5	9.002094861	0.176660325	0.301821077	0.019607843	0.25
6.93709E-5	9.25679118	0.180296061	0.298139118	0.039215686	0.25
7.14177E-5	9.503751323	0.185090402	0.294656185	0.039215686	0.25
7.30219E-5	9.757024256	0.188828309	0.291173251	0.039215686	0.25
7.44385E-5	10.000640664	0.19211482	0.287889342	0.039215686	0.25
7.62057E-5	10.257391138	0.196196188	0.284505921	0.039215686	0.25
7.77879E-5	10.503943016	0.199832687	0.281321525	0.039215686	0.25
7.90843E-5	10.755092792	0.202800236	0.278137128	0.039215686	0.25
8.07207E-5	11.002348568	0.206530103	0.275052244	0.058823529	0.333333333
8.31285E-5	11.256928079	0.211986664	0.27196736	0.058823529	0.333333333
8.45463E-5	11.500391645	0.215182046	0.269081501	0.058823529	0.333333333
8.67481E-5	11.757178212	0.220118976	0.266096129	0.058823529	0.333333333
8.80485E-5	12.002008657	0.223020053	0.263309782	0.078431373	0.333333333
8.90839E-5	12.250242182	0.225322179	0.260523435	0.078431373	0.333333333
9.14607E-5	12.502890828	0.230581089	0.257737088	0.078431373	0.333333333
9.31774E-5	12.752504624	0.234357298	0.255050254	0.078431373	0.333333333
9.48635E-5	13.006170678	0.238048184	0.252363419	0.078431373	0.333333333
9.71587E-5	13.255795653	0.243043754	0.249776097	0.098039216	0.333333333
9.85401E-5	13.500550516	0.246034604	0.247288287	0.098039216	0.333333333
1.004E-4	13.759475758	0.250043787	0.244700965	0.098039216	0.333333333
1.02188E-4	14.002533572	0.253876068	0.242312668	0.098039216	0.333333333
1.03988E-4	14.260278568	0.257714616	0.239824858	0.098039216	0.333333333
1.0572E-4	14.501581321	0.261390599	0.237536073	0.098039216	0.333333333
1.07541E-4	14.757543103	0.26523611	0.235147776	0.098039216	0.333333333
1.08922E-4	15.00657896	0.268137894	0.232858991	0.098039216	0.333333333
1.11048E-4	15.259531894	0.27258397	0.230570206	0.098039216	0.333333333
1.1265E-4	15.505719707	0.275915734	0.228380933	0.098039216	0.333333333
1.13832E-4	15.755281655	0.278363441	0.226191661	0.117647059	0.333333333
1.15453E-4	16.007561505	0.281708381	0.224002388	0.117647059	0.333333333
1.17297E-4	16.251617227	0.285493929	0.221912628	0.117647059	0.333333333
1.19254E-4	16.50033644	0.289490011	0.219822868	0.117647059	0.333333333
1.20982E-4	16.752971025	0.293001358	0.217733108	0.156862745	0.333333333
1.22108E-4	17.008337879	0.295279217	0.215643348	0.156862745	0.333333333
1.23668E-4	17.254040113	0.298421579	0.2136531	0.156862745	0.333333333
1.25133E-4	17.502920622	0.301362538	0.211662852	0.156862745	0.333333333
1.26532E-4	17.754718643	0.304156314	0.209672604	0.156862745	0.333333333
1.28248E-4	18.009455794	0.30757075	0.207682356	0.156862745	0.333333333
1.30936E-4	18.255703589	0.312884841	0.205791621	0.156862745	0.333333333
1.33071E-4	18.50671323	0.317075791	0.203900886	0.156862745	0.333333333
1.34436E-4	18.760733545	0.319742022	0.20201015	0.156862745	0.333333333
1.36169E-4	19.004651936	0.323112105	0.200218927	0.176470588	0.333333333
1.38353E-4	19.251818186	0.327336141	0.198427704	0.176470588	0.333333333
1.40137E-4	19.502653349	0.330766229	0.196636481	0.176470588	0.333333333
1.42489E-4	19.757026847	0.3352629	0.194845258	0.176470588	0.333333333
1.44232E-4	20.000936509	0.338574344	0.193153548	0.176470588	0.333333333
1.47121E-4	20.262969575	0.344028803	0.191362325	0.176470588	0.333333333
1.48642E-4	20.514806066	0.346881111	0.189670614	0.176470588	0.333333333
1.50155E-4	20.754067615	0.34970782	0.188078416	0.176470588	0.333333333
1.51544E-4	21.010615743	0.352292021	0.186386705	0.176470588	0.333333333
1.53151E-4	21.254402522	0.355267839	0.184794507	0.176470588	0.333333333
1.54784E-4	21.500922145	0.358277827	0.183202309	0.176470588	0.333333333
1.56276E-4	21.765481845	0.361015102	0.181510598	0.176470588	0.333333333
1.58955E-4	22.001812306	0.365903829	0.180017912	0.176470588	0.333333333
1.60239E-4	22.257179392	0.368232553	0.178425714	0.176470588	0.333333333
1.63576E-4	22.516311904	0.374244953	0.176833516	0.176470588	0.333333333
1.64942E-4	22.762578184	0.376690618	0.17534083	0.176470588	0.333333333
1.66267E-4	23.010980614	0.379053042	0.173848144	0.176470588	0.333333333
1.68197E-4	23.261965051	0.382477581	0.172355458	0.176470588	0.333333333
1.6975E-4	23.515512737	0.385220315	0.170862772	0.176470588	0.333333333
1.71275E-4	23.754402881	0.387902098	0.169469599	0.176470588	0.333333333
1.72748E-4	24.012269357	0.390480234	0.167976913	0.176470588	0.333333333
1.74306E-4	24.255454846	0.39319547	0.16658374	0.176470588	0.333333333
1.76217E-4	24.500839646	0.396509027	0.165190566	0.176470588	0.333333333
1.77343E-4	24.765905135	0.398453755	0.16369788	0.176470588	0.333333333
1.79109E-4	25.01588292	0.401491513	0.162304707	0.176470588	0.333333333
1.81428E-4	25.268100507	0.405456007	0.160911533	0.176470588	0.333333333
1.82865E-4	25.504858404	0.407899022	0.159617872	0.176470588	0.333333333
1.84614E-4	25.76202356	0.410858902	0.158224699	0.176470588	0.333333333
1.86641E-4	26.003230867	0.414271504	0.156931038	0.176470588	0.333333333
1.88687E-4	26.266310352	0.417697063	0.155537864	0.176470588	0.333333333
1.89849E-4	26.512508255	0.419631709	0.154244203	0.176470588	0.333333333
1.91779E-4	26.760518882	0.422834399	0.152950542	0.176470588	0.333333333
1.93888E-4	27.011564006	0.426311971	0.151656881	0.176470588	0.333333333
1.94895E-4	27.264417661	0.427964882	0.15036322	0.176470588	0.333333333
1.97289E-4	27.519692493	0.431875713	0.149069559	0.176470588	0.333333333
1.99709E-4	27.757749047	0.435803213	0.14787541	0.176470588	0.333333333
2.01779E-4	28.018729005	0.439139944	0.146581749	0.176470588	0.333333333
2.03541E-4	28.261851678	0.441964347	0.145387601	0.176470588	0.333333333
2.04529E-4	28.506645897	0.443543384	0.144193452	0.176470588	0.333333333
2.05895E-4	28.752903637	0.445716603	0.142999303	0.176470588	0.333333333
2.07714E-4	29.00112465	0.448599168	0.141805155	0.176470588	0.333333333
2.08853E-4	29.251181233	0.450396612	0.140611006	0.176470588	0.333333333
2.10214E-4	29.502718361	0.45253608	0.139416857	0.176470588	0.333333333
2.11945E-4	29.756074963	0.45524467	0.138222709	0.176470588	0.333333333
2.14227E-4	30.012182799	0.458796632	0.13702856	0.196078431	0.333333333
2.16164E-4	30.270285106	0.461792322	0.135834411	0.235294118	0.333333333
2.18329E-4	30.509584403	0.465121323	0.134739775	0.235294118	0.333333333
2.20698E-4	30.751383866	0.468740134	0.133645139	0.235294118	0.333333333
2.22126E-4	31.017270731	0.470910345	0.13245099	0.235294118	0.333333333
2.23565E-4	31.262603993	0.473088019	0.131356354	0.235294118	0.333333333
2.24432E-4	31.508967337	0.474395067	0.130261718	0.254901961	0.333333333
2.2525E-4	31.75641582	0.475625623	0.129167081	0.254901961	0.333333333
2.27094E-4	32.005033014	0.478389934	0.128072445	0.254901961	0.333333333
2.29495E-4	32.256035311	0.481967446	0.126977809	0.254901961	0.333333333
2.31279E-4	32.509306891	0.484608329	0.125883172	0.274509804	0.333333333
2.32723E-4	32.764806695	0.486737584	0.124788536	0.274509804	0.333333333
2.3421E-4	33.021724859	0.488919439	0.1236939	0.274509804	0.333333333
2.36174E-4	33.257091361	0.491788649	0.122698776	0.274509804	0.333333333
2.38411E-4	33.518209404	0.495035752	0.12160414	0.294117647	0.333333333
2.40445E-4	33.757761804	0.497970799	0.120609016	0.294117647	0.333333333
2.41524E-4	34.022951712	0.499521809	0.11951438	0.294117647	0.333333333
2.44126E-4	34.265612534	0.503239597	0.118519256	0.294117647	0.333333333
2.46057E-4	34.510661547	0.505980535	0.117524132	0.294117647	0.333333333
2.47948E-4	34.757646067	0.50865137	0.116529008	0.294117647	0.333333333
2.49637E-4	35.006679011	0.511024597	0.115533884	0.294117647	0.333333333
2.51313E-4	35.257267529	0.513367451	0.11453876	0.294117647	0.333333333
2.52845E-4	35.50929719	0.515498529	0.113543636	0.294117647	0.333333333
2.54168E-4	35.762846331	0.517333082	0.112548512	0.294117647	0.333333333
2.57918E-4	36.018960961	0.522492494	0.111553388	0.294117647	0.333333333
2.595E-4	36.25177402	0.524651745	0.110657777	0.294117647	0.333333333
2.61121E-4	36.511970258	0.526855908	0.109662653	0.294117647	0.333333333
2.63502E-4	36.774399059	0.530072531	0.108667529	0.31372549	0.333333333
2.64867E-4	37.01252073	0.531907599	0.107771918	0.31372549	0.333333333
2.65843E-4	37.251363647	0.53321571	0.106876306	0.31372549	0.333333333
2.67514E-4	37.518064287	0.535445333	0.105881182	0.31372549	0.333333333
2.69884E-4	37.760281961	0.538589891	0.104985571	0.31372549	0.333333333
2.7102E-4	38.003683748	0.540089427	0.104089959	0.31372549	0.333333333
2.72373E-4	38.275303859	0.541870009	0.103094835	0.31372549	0.333333333
2.75132E-4	38.522024317	0.54547815	0.102199224	0.31372549	0.333333333
2.77166E-4	38.770854635	0.548120021	0.101303612	0.333333333	0.333333333
2.78516E-4	39.020972184	0.549864339	0.100408001	0.333333333	0.333333333
2.81271E-4	39.272509909	0.553404862	0.099512389	0.333333333	0.333333333
2.8534E-4	39.52818119	0.558582856	0.098616778	0.333333333	0.333333333
2.86795E-4	39.757089939	0.560419091	0.097820679	0.333333333	0.333333333
2.88732E-4	40.015931469	0.562852968	0.096925067	0.333333333	0.333333333
2.91446E-4	40.277300821	0.566240072	0.096029456	0.333333333	0.333333333
2.91833E-4	40.510593836	0.56672062	0.095233357	0.333333333	0.333333333
2.94059E-4	40.774316054	0.569476167	0.094337745	0.333333333	0.333333333
2.96352E-4	41.010962693	0.572296136	0.093541646	0.333333333	0.333333333
2.98084E-4	41.278355582	0.574413575	0.092646034	0.333333333	0.333333333
3.00044E-4	41.517890675	0.576797708	0.091849935	0.333333333	0.333333333
3.0177E-4	41.758787329	0.578885939	0.091053836	0.333333333	0.333333333
3.03552E-4	42.000921777	0.581030663	0.090257737	0.333333333	0.333333333
3.0724E-4	42.276334287	0.5854355	0.089362126	0.352941176	0.333333333
3.09116E-4	42.523213819	0.587658999	0.088566026	0.352941176	0.333333333
3.11314E-4	42.771499518	0.590247936	0.087769927	0.37254902	0.333333333
3.12634E-4	43.021126506	0.591794894	0.086973828	0.37254902	0.333333333
3.16081E-4	43.273013241	0.595807957	0.086177729	0.37254902	0.333333333
3.19359E-4	43.527524175	0.599587253	0.08538163	0.37254902	0.333333333
3.2181E-4	43.752189365	0.602390489	0.084685043	0.37254902	0.333333333
3.26063E-4	44.011243699	0.607207604	0.083888944	0.37254902	0.333333333
3.27759E-4	44.272626057	0.609111268	0.083092845	0.392156863	0.333333333
3.29037E-4	44.502716208	0.610540325	0.082396258	0.392156863	0.333333333
3.31169E-4	44.767031909	0.612913194	0.081600159	0.392156863	0.333333333
3.31788E-4	45.03226179	0.613599078	0.08080406	0.392156863	0.333333333
3.33901E-4	45.265239112	0.615932502	0.080107473	0.392156863	0.333333333
3.38392E-4	45.500793014	0.620843665	0.079410887	0.392156863	0.333333333
3.40274E-4	45.772543517	0.62288301	0.078614788	0.392156863	0.333333333
3.43662E-4	46.012418506	0.626527862	0.077918201	0.392156863	0.333333333
3.45093E-4	46.253632945	0.628055753	0.077221614	0.392156863	0.333333333
3.4917E-4	46.531603182	0.632376268	0.076425515	0.392156863	0.333333333
3.51402E-4	46.777022351	0.634720299	0.075728928	0.392156863	0.333333333
3.53611E-4	47.023950581	0.637026031	0.075032342	0.392156863	0.333333333
3.56498E-4	47.272661049	0.640016758	0.074335755	0.392156863	0.333333333
3.58361E-4	47.522767447	0.641933764	0.073639168	0.392156863	0.333333333
3.59511E-4	47.773954657	0.643111903	0.072942581	0.411764706	0.333333333
3.61081E-4	48.026154285	0.644713807	0.072245995	0.411764706	0.333333333
3.63267E-4	48.280091046	0.646932926	0.071549408	0.411764706	0.333333333
3.65416E-4	48.535283137	0.649100911	0.070852821	0.411764706	0.333333333
3.67179E-4	48.755015693	0.650869101	0.070255747	0.411764706	0.333333333
3.70818E-4	49.013420177	0.654491699	0.06955916	0.411764706	0.333333333
3.7293E-4	49.273585022	0.656576687	0.068862573	0.411764706	0.333333333
3.7679E-4	49.536319675	0.66035443	0.068165987	0.431372549	0.333333333
3.78549E-4	49.763059017	0.662062797	0.067568912	0.431372549	0.333333333
3.80593E-4	50.028934604	0.664036092	0.066872326	0.431372549	0.333333333
3.82543E-4	50.257843773	0.665908953	0.066275251	0.431372549	0.333333333
3.83833E-4	50.526202042	0.667141333	0.065578665	0.431372549	0.333333333
3.86309E-4	50.757162645	0.669495196	0.06498159	0.431372549	0.333333333
3.8822E-4	51.028355028	0.671300475	0.064285003	0.431372549	0.333333333
3.90401E-4	51.262289018	0.673347999	0.063687929	0.431372549	0.333333333
3.92741E-4	51.536440614	0.675531704	0.062991342	0.431372549	0.333333333
3.9502E-4	51.772676604	0.677643927	0.062394268	0.431372549	0.333333333
3.96961E-4	52.010525346	0.679432022	0.061797194	0.431372549	0.333333333
3.98905E-4	52.28949158	0.681213544	0.061100607	0.431372549	0.333333333
4.01014E-4	52.529634164	0.683134736	0.060503533	0.431372549	0.333333333
4.0456E-4	52.771363564	0.686338331	0.059906458	0.431372549	0.333333333
4.07583E-4	53.015247431	0.689043572	0.059309384	0.431372549	0.333333333
4.11152E-4	53.260843285	0.692208546	0.05871231	0.431372549	0.333333333
4.15E-4	53.50854549	0.695584124	0.058115235	0.431372549	0.333333333
4.17909E-4	53.75850535	0.698111582	0.057518161	0.431372549	0.333333333
4.21578E-4	54.010623844	0.701269399	0.056921087	0.431372549	0.333333333
4.2456E-4	54.264405703	0.703811162	0.056324012	0.431372549	0.333333333
4.28592E-4	54.520606702	0.707214494	0.055726938	0.431372549	0.333333333
4.32092E-4	54.778979617	0.710136058	0.055129864	0.431372549	0.333333333
4.37778E-4	55.040216566	0.714821385	0.054532789	0.431372549	0.333333333
4.40535E-4	55.259695306	0.717065768	0.054035227	0.431372549	0.333333333
4.43836E-4	55.5249366	0.719729889	0.053438153	0.431372549	0.333333333
4.45343E-4	55.791773397	0.7209378	0.052841079	0.431372549	0.333333333
4.4858E-4	56.015880038	0.72351472	0.052343517	0.431372549	0.333333333
4.50735E-4	56.285893861	0.725216838	0.051746442	0.431372549	0.333333333
4.55787E-4	56.513230073	0.729166847	0.05124888	0.431372549	0.333333333
4.58694E-4	56.787729087	0.731413839	0.050651806	0.431372549	0.333333333
4.61131E-4	57.017828066	0.733283599	0.050154244	0.431372549	0.333333333
4.65387E-4	57.296072305	0.736517095	0.04955717	0.431372549	0.333333333
4.68716E-4	57.529774029	0.739018602	0.049059608	0.431372549	0.333333333
4.72451E-4	57.765529974	0.741797227	0.048562046	0.431372549	0.333333333
4.74305E-4	58.002173535	0.743165487	0.048064484	0.431372549	0.333333333
4.7578E-4	58.287244473	0.744249358	0.04746741	0.431372549	0.333333333
4.79772E-4	58.526452509	0.747158705	0.046969848	0.431372549	0.333333333
4.82111E-4	58.767078122	0.748847885	0.046472286	0.431372549	0.333333333
4.86222E-4	59.009307992	0.751789175	0.045974724	0.431372549	0.333333333
4.87367E-4	59.252779401	0.752602315	0.045477162	0.431372549	0.333333333
4.90364E-4	59.546117631	0.754718238	0.044880088	0.431372549	0.333333333
4.92158E-4	59.791978204	0.755975858	0.044382526	0.450980392	0.333333333
4.95225E-4	60.039078961	0.758112019	0.043884964	0.450980392	0.333333333
4.96412E-4	60.287215886	0.758933005	0.043387402	0.450980392	0.333333333
4.99822E-4	60.536335171	0.761277252	0.04288984	0.450980392	0.333333333
5.03133E-4	60.787278957	0.763531878	0.042392278	0.450980392	0.333333333
5.05548E-4	61.03953283	0.765163216	0.041894716	0.470588235	0.333333333
5.08719E-4	61.293285759	0.767287756	0.041397154	0.470588235	0.333333333
5.11888E-4	61.548445365	0.769391907	0.040899592	0.470588235	0.333333333
5.13894E-4	61.75361109	0.770713752	0.040501542	0.470588235	0.333333333
5.14925E-4	62.010868875	0.771389866	0.04000398	0.470588235	0.333333333
5.17945E-4	62.269015107	0.773360405	0.039506419	0.470588235	0.333333333
5.22996E-4	62.529495913	0.776617366	0.039008857	0.470588235	0.333333333
5.27206E-4	62.79205909	0.77929631	0.038511295	0.470588235	0.333333333
5.30471E-4	63.003746093	0.781351901	0.038113245	0.470588235	0.333333333
5.33454E-4	63.269469585	0.783213237	0.037615683	0.470588235	0.333333333
5.36159E-4	63.536891319	0.784887312	0.037118121	0.470588235	0.333333333
5.39216E-4	63.75211733	0.786763584	0.036720072	0.470588235	0.333333333
5.42823E-4	64.022638113	0.788956809	0.03622251	0.470588235	0.333333333
5.48546E-4	64.295813049	0.792390147	0.035724948	0.470588235	0.333333333
5.5586E-4	64.516182647	0.796696496	0.035326898	0.470588235	0.333333333
5.64229E-4	64.797604151	0.80151449	0.034829336	0.470588235	0.333333333
5.68669E-4	65.024206208	0.804024485	0.034431287	0.470588235	0.333333333
5.71932E-4	65.252789402	0.805848331	0.034033237	0.470588235	0.333333333
5.76124E-4	65.540144838	0.808166716	0.033535675	0.470588235	0.333333333
5.80715E-4	65.771976317	0.81067438	0.033137626	0.470588235	0.333333333
5.82679E-4	66.004648068	0.811737218	0.032739576	0.470588235	0.333333333
5.91957E-4	66.298905579	0.816676943	0.032242014	0.470588235	0.333333333
5.97046E-4	66.536719171	0.819331275	0.031843965	0.470588235	0.333333333
6.02167E-4	66.776899154	0.821963352	0.031445915	0.490196078	0.333333333
6.10992E-4	67.019810486	0.826410228	0.031047865	0.490196078	0.333333333
6.12582E-4	67.264590564	0.827199195	0.030649816	0.490196078	0.333333333
6.15193E-4	67.510280263	0.82848759	0.030251766	0.490196078	0.333333333
6.19919E-4	67.757322296	0.830795062	0.029853717	0.490196078	0.333333333
6.26384E-4	68.006668994	0.833900976	0.029455667	0.490196078	0.333333333
6.31385E-4	68.258326327	0.836264541	0.029057618	0.509803922	0.333333333
6.33942E-4	68.511635671	0.837460139	0.028659568	0.529411765	0.333333333
6.38451E-4	68.766695976	0.83954708	0.028261519	0.529411765	0.333333333
6.45309E-4	69.023377152	0.842669723	0.027863469	0.529411765	0.333333333
6.47892E-4	69.282171507	0.843830458	0.027465419	0.549019608	0.333333333
6.53493E-4	69.542864657	0.846317235	0.02706737	0.549019608	0.333333333
6.60092E-4	69.805660038	0.849196225	0.02666932	0.549019608	0.333333333
6.65834E-4	70.005011968	0.85165759	0.026370783	0.549019608	0.416666667
6.70534E-4	70.27256752	0.853642225	0.025972734	0.549019608	0.416666667
6.73793E-4	70.541342505	0.855003121	0.025574684	0.549019608	0.416666667
6.79613E-4	70.811925117	0.857401503	0.025176634	0.549019608	0.416666667
6.82542E-4	71.01630551	0.858593536	0.024878097	0.549019608	0.416666667
6.87626E-4	71.290649369	0.860638883	0.024480048	0.549019608	0.416666667
6.89628E-4	71.566271721	0.861436087	0.024081998	0.549019608	0.416666667
6.91469E-4	71.773432426	0.862165257	0.023783461	0.549019608	0.416666667
6.95717E-4	72.050976217	0.863833088	0.023385411	0.549019608	0.416666667
7.01009E-4	72.260507438	0.86588266	0.023086874	0.549019608	0.416666667
7.02647E-4	72.541140837	0.866511095	0.022688825	0.549019608	0.416666667
7.074E-4	72.752565741	0.868316883	0.022390288	0.568627451	0.416666667
7.16897E-4	73.038468881	0.871852844	0.021992238	0.568627451	0.416666667
7.18154E-4	73.253790834	0.872313529	0.021693701	0.568627451	0.416666667
7.2403E-4	73.542020584	0.874445682	0.021295651	0.588235294	0.416666667
7.27618E-4	73.760283129	0.875730183	0.020997114	0.588235294	0.416666667
7.31696E-4	74.052101336	0.877174162	0.020599065	0.588235294	0.416666667
7.34239E-4	74.272182191	0.87806618	0.020300527	0.588235294	0.416666667
7.38448E-4	74.566902906	0.87952805	0.019902478	0.588235294	0.416666667
7.41901E-4	74.789146442	0.880714438	0.019603941	0.588235294	0.416666667
7.43827E-4	75.012116608	0.881370875	0.019305404	0.588235294	0.416666667
7.4917E-4	75.31084	0.883173701	0.018907354	0.588235294	0.416666667
7.66326E-4	75.538005251	0.88877889	0.018608817	0.588235294	0.416666667
7.71052E-4	75.768755464	0.89027522	0.01831028	0.588235294	0.416666667
7.81386E-4	76.001303214	0.893477204	0.018011742	0.588235294	0.416666667
7.89768E-4	76.315461724	0.896005513	0.017613693	0.607843137	0.416666667
7.94876E-4	76.553065071	0.897516834	0.017315156	0.62745098	0.416666667
7.97691E-4	76.792328194	0.898340453	0.017016619	0.62745098	0.416666667
8.10392E-4	77.034479516	0.901974161	0.016718081	0.62745098	0.416666667
8.15954E-4	77.278269058	0.903524505	0.016419544	0.62745098	0.416666667
8.19581E-4	77.523654528	0.904522167	0.016121007	0.62745098	0.416666667
8.3009E-4	77.771646118	0.907354826	0.01582247	0.647058824	0.416666667
8.33773E-4	78.021468119	0.908327467	0.015523933	0.647058824	0.416666667
8.44117E-4	78.27285974	0.911005195	0.015225396	0.647058824	0.416666667
8.50845E-4	78.527625727	0.912704928	0.014926858	0.647058824	0.416666667
8.51959E-4	78.783187137	0.912983182	0.014628321	0.647058824	0.416666667
8.59454E-4	79.040138948	0.914832323	0.014329784	0.647058824	0.416666667
8.69993E-4	79.300133719	0.917366284	0.014031247	0.647058824	0.416666667
8.78542E-4	79.56304611	0.919366313	0.01373271	0.647058824	0.416666667
8.88174E-4	79.828343786	0.921561762	0.013434173	0.647058824	0.416666667
8.95826E-4	80.006914575	0.923263222	0.013235148	0.647058824	0.416666667
8.99682E-4	80.276587992	0.924106549	0.012936611	0.647058824	0.416666667
9.13243E-4	80.549132576	0.926999556	0.012638073	0.647058824	0.416666667
9.23371E-4	80.824988111	0.929087897	0.012339536	0.647058824	0.416666667
9.3327E-4	81.011628635	0.931071384	0.012140511	0.666666667	0.416666667
9.36814E-4	81.292213671	0.931767897	0.011841974	0.666666667	0.416666667
9.50988E-4	81.576685749	0.934484133	0.011543437	0.666666667	0.416666667
9.60302E-4	81.768423036	0.936209891	0.011344412	0.666666667	0.416666667
9.69365E-4	82.058398438	0.937845343	0.011045875	0.666666667	0.416666667
9.98475E-4	82.25539684	0.942820399	0.01084685	0.666666667	0.416666667
1.03003E-3	82.561312714	0.947765026	0.010548313	0.666666667	0.416666667
1.03714E-3	82.768169218	0.948818729	0.010349288	0.666666667	0.416666667
1.04497E-3	83.081153989	0.949953706	0.010050751	0.666666667	0.416666667
1.06012E-3	83.292720715	0.952080578	0.009851727	0.666666667	0.416666667
1.07965E-3	83.507302609	0.954688099	0.009652702	0.666666667	0.416666667
1.09636E-3	83.834022838	0.956807851	0.009354165	0.68627451	0.416666667
1.1064E-3	84.055213592	0.958032155	0.00915514	0.68627451	0.416666667
1.11748E-3	84.27832687	0.95934439	0.008956115	0.68627451	0.416666667
1.13295E-3	84.503554744	0.961107061	0.00875709	0.705882353	0.416666667
1.14555E-3	84.845392842	0.962486805	0.008458553	0.705882353	0.416666667
1.16562E-3	85.077953121	0.964583708	0.008259528	0.705882353	0.416666667
1.1751E-3	85.312630307	0.96553315	0.008060504	0.705882353	0.416666667
1.18299E-3	85.54900898	0.966303274	0.007861479	0.705882353	0.416666667
1.18705E-3	85.786270475	0.966693465	0.007662454	0.725490196	0.416666667
1.20378E-3	86.026404118	0.968253049	0.007463429	0.725490196	0.416666667
1.21875E-3	86.269844698	0.969585938	0.007264404	0.745098039	0.416666667
1.22254E-3	86.514219651	0.969914429	0.00706538	0.745098039	0.5
1.23684E-3	86.761533347	0.971122945	0.006866355	0.745098039	0.5
1.23789E-3	87.009103273	0.971209071	0.00666733	0.745098039	0.5
1.26365E-3	87.259698691	0.973258008	0.006468305	0.745098039	0.5
1.26581E-3	87.512710752	0.9734235	0.006269281	0.764705882	0.5
1.2778E-3	87.767524626	0.974321076	0.006070256	0.764705882	0.5
1.28524E-3	88.024071583	0.974862644	0.005871231	0.764705882	0.5
1.31727E-3	88.286314859	0.977067708	0.005672206	0.764705882	0.583333333
1.33417E-3	88.552338466	0.978151867	0.005473181	0.764705882	0.583333333
1.36461E-3	88.823135947	0.979977184	0.005274157	0.764705882	0.583333333
1.3786E-3	89.098494252	0.98076414	0.005075132	0.764705882	0.583333333
1.41903E-3	89.380214976	0.982868716	0.004876107	0.764705882	0.666666667
1.42931E-3	89.523145887	0.983365843	0.004776595	0.764705882	0.666666667
1.48768E-3	89.817802112	0.985928216	0.00457757	0.784313725	0.666666667
1.50396E-3	90.117573192	0.986569817	0.004378545	0.784313725	0.666666667
1.5112E-3	90.26869294	0.986845393	0.004279033	0.784313725	0.666666667
1.56171E-3	90.557410208	0.988618324	0.004080008	0.803921569	0.666666667
1.59975E-3	90.894515787	0.989793997	0.003880983	0.803921569	0.75
1.61543E-3	91.056058819	0.990242382	0.003781471	0.803921569	0.75
1.61982E-3	91.380003495	0.990364422	0.003582446	0.803921569	0.75
1.62949E-3	91.542952443	0.990627726	0.003482934	0.803921569	0.75
1.65385E-3	91.87142156	0.99125969	0.003283909	0.823529412	0.75
1.67316E-3	92.038737699	0.991730325	0.003184396	0.823529412	0.75
1.76342E-3	92.387685901	0.993615115	0.002985372	0.823529412	0.75
1.7709E-3	92.56477587	0.993750608	0.002885859	0.823529412	0.75
1.81646E-3	92.927103541	0.994515546	0.002686835	0.823529412	0.75
1.82638E-3	93.10974158	0.994669311	0.002587322	0.823529412	0.75
1.84651E-3	93.294392112	0.994968068	0.00248781	0.823529412	0.75
1.91589E-3	93.67118506	0.995875444	0.002288785	0.823529412	0.75
1.92566E-3	93.863750568	0.995989297	0.002189273	0.823529412	0.75
1.98851E-3	94.062601208	0.996650406	0.00208976	0.843137255	0.833333333
2.03133E-3	94.265734092	0.997037264	0.001990248	0.843137255	0.833333333
2.05063E-3	94.674912134	0.997196714	0.001791223	0.843137255	0.833333333
2.08751E-3	94.883662739	0.997477846	0.001691711	0.843137255	0.833333333
2.10733E-3	95.094395663	0.99761714	0.001592198	0.843137255	0.833333333
2.16149E-3	95.310544734	0.997959737	0.001492686	0.843137255	0.833333333
2.28197E-3	95.518101213	0.998555438	0.001393173	0.862745098	0.833333333
2.39555E-3	95.779568514	0.998956823	0.001293661	0.862745098	0.916666667
2.39685E-3	96.019253879	0.998960702	0.001194149	0.882352941	0.916666667
2.56659E-3	96.275913042	0.999361039	0.001094636	0.882352941	0.916666667
2.7479E-3	96.550702739	0.999619976	0.000995124	0.882352941	0.916666667
2.76037E-3	96.826739517	0.999633318	0.000895612	0.901960784	0.916666667
2.85997E-3	97.112737007	0.999724379	0.000796099	0.921568627	0.916666667
2.86634E-3	97.399370747	0.999729359	0.000696587	0.921568627	0.916666667
3.2091E-3	97.720280888	0.999898662	0.000597074	0.941176471	0.916666667
3.3062E-3	98.050900626	0.999923278	0.000497562	0.941176471	0.916666667
3.47468E-3	98.398368843	0.999952662	0.00039805	0.941176471	0.916666667
3.87964E-3	98.786333132	0.999985169	0.000298537	0.960784314	0.916666667
3.90037E-3	99.176370257	0.999986024	0.000199025	0.980392157	0.916666667
6.49657E-3	99.669529706	0.999999992	0.000099512	0.980392157	0.916666667
8.2363E-3	100	1	0.000099512	0.980392157	1
8.2363E-3	100	1	0	0.980392157	1
