# Supplementary material for: Elemental concentration and spatial distribution of wild edible fruits and implications for dietary mineral intake in Ethiopia
Source: Sci Rep. 2025 Nov 27;15:42307. doi: 10.1038/s41598-025-26400-7 (PMC12661052; doi:10.1038/s41598-025-26400-7)
Supplement: Supplementary file 6 — Supplementary Material 6 [file 41598_2025_26400_MOESM6_ESM.zip › Supplementary file 1/Carissa_spinarum_sampleAverages.csv]

Predictor variable	Categorical	Sample average
EVI	false	2143.0588235294117
Elev	false	1965.3333333333333
GPP	false	17075.49019607843
LC	true	10.0
N_100-200	false	677.843137254902
N_15-30	false	1581.6078431372548
N_30-60	false	1194.9019607843138
N_60-100	false	909.8235294117648
Ptn	false	1028.5764902152266
Ptn_Dry	false	60.43077375374588
Ptn_SN	false	71.66959478340897
Ptn_Warm	false	243.87732053270528
SoC_100-200	false	77.56862745098039
SoC_15-30	false	192.66666666666666
SoC_30-60	false	139.7058823529412
SoC_60-100	false	99.82352941176471
Temp	false	18.20727039785946
VCF	false	19.392156862745097
