# Supplementary material for: Elemental concentration and spatial distribution of wild edible fruits and implications for dietary mineral intake in Ethiopia
Source: Sci Rep. 2025 Nov 27;15:42307. doi: 10.1038/s41598-025-26400-7 (PMC12661052; doi:10.1038/s41598-025-26400-7)
Supplement: Supplementary file 6 — Supplementary Material 6 [file 41598_2025_26400_MOESM6_ESM.zip › Supplementary file 1/Carissa_spinarum_samplePredictions.csv]

X	Y	Test or train	Raw prediction	Cumulative prediction	Cloglog prediction
833079.602074626	1037734.6037687254	train	0.008236297434455704	99.99999951266221	0.9999999999439421
643137.76360293	758280.39825345	train	3.265561152001763E-4	44.087241112789926	0.6077619378688901
836143.3837470398	1031684.131738396	train	0.0028663374073708277	97.39925408530516	0.9997293588282251
836143.3837470398	1034684.131738396	train	0.001925655079552115	93.86365358657251	0.9959892974691313
835266.7110845054	1041594.6431911676	train	0.0012037841052667335	86.02647087741983	0.9682530494174373
524633.9747817764	868898.395245915	train	2.294953629493374E-4	32.256086838327434	0.48196744551504334
525213.264070918	871436.4274533602	train	6.276051493411871E-4	68.06811894129011	0.8344813142832056
259987.5721234422	996255.6467701156	train	4.917692852664263E-4	59.7387063940056	0.7557041715294641
256987.5721234422	999255.6467701156	train	2.3807515844241942E-4	33.479007664941655	0.49455005619015935
208347.6158802527	819598.4102992028	train	2.1548177429867087E-4	30.179379567844222	0.4607388169438418
301766.3622617328	733926.6600794084	train	1.2051607364057679E-4	16.684852325663517	0.29205607674409473
296570.2098390262	733926.6600794084	train	1.1361300087656527E-4	15.709043205038354	0.27791085860582376
565188.9534958062	955073.0270956596	train	9.662828687383595E-5	13.198108147179866	0.2418922214028486
566287.0297071596	956171.1033070132	train	8.032175271663885E-5	10.942068673028995	0.2056223984655744
252863.9713958664	844735.0804057718	train	8.802643457210115E-5	11.997854328692101	0.2229708597273249
252863.9713958664	847735.0804057718	train	1.3549392231281877E-4	18.909635280917918	0.32180188528083764
408474.7209160585	994368.0460889816	train	0.0010807201501071943	83.52822658793998	0.9548274720204476
784548.5967498884	1042178.2263352284	train	0.002395553509888094	95.78021564385297	0.9989568225033759
225749.7480544843	639500.3679588815	train	2.7692808020774546E-4	38.7417486086651	0.5478114073873859
220553.5956317776	639500.3679588815	train	2.119479104341678E-4	29.756401599720654	0.4552495375722554
375400.3424350734	984673.0517591232	train	6.453726192716093E-4	69.02975125512106	0.842698585392805
372400.3424350734	987673.0517591232	train	7.841357109711366E-4	76.10436275845514	0.8943133303696427
876613.5629800914	1017290.7408886546	train	2.2383808335609117E-4	31.340202296111148	0.4734999413814578
869173.8746909982	1015250.7767933672	train	3.0544496396335704E-4	42.1422845634663	0.5832977255009758
431084.2078137539	735440.6278938566	train	2.6144939337471493E-4	36.548165083528254	0.5273003792540012
366169.3319441909	724157.5192434542	train	2.1612992493753928E-4	30.26574465569939	0.4617395934299302
796510.7254034316	1043906.5364241094	train	0.0011193324293931296	84.30529640677761	0.9595596074654515
837996.028957837	1042378.107984596	train	0.002760367781102905	96.82669039934123	0.9996333179309306
246293.8924918545	851815.1858511374	train	1.206890317483817E-4	16.71013889961472	0.29240690731535024
514694.655110849	878772.645242856	train	5.986383272631081E-4	66.6114009001513	0.8201540015975238
378500.8959035593	775733.8325663673	train	3.7293031587560274E-4	49.27360652238002	0.6565766868083617
804991.1119045645	1045794.128693992	train	0.0016308430743645057	91.56119723535404	0.9906640138790074
363249.4315471583	991388.3363707388	train	0.001263646605459205	87.2596656686254	0.9732580081305469
781885.7329565831	1043107.2700551094	train	0.001182986652151092	85.54890868087676	0.9663032740504048
784885.7329565831	1040107.2700551094	train	0.0027478969696255327	96.55069814622695	0.9996199755381675
781885.7329565831	1037107.2700551094	train	7.18231321258137E-4	73.25758359895958	0.8723418475604624
778885.7329565831	1040107.2700551094	train	0.003474682174363274	98.39837092610772	0.9999526616126733
839189.9623127164	1042419.3781059324	train	0.003879642885894822	98.78638743041385	0.9999851687968002
839769.2516018578	1039881.3458984873	train	0.0015232772249809878	90.33772686202597	0.9872930080322015
867945.2518274108	1046371.1393999289	train	6.317843353420467E-4	68.29788650436795	0.8364519474089003
479563.9507437902	1078789.31031253	train	3.100134315849241E-4	42.624587535272774	0.5887180054348364
482563.9507437902	1075789.31031253	train	7.038447059209643E-4	72.5944176851717	0.8669683577886346
479563.9507437902	1072789.31031253	train	5.03132618642143E-4	60.78725005353142	0.7635318782468612
476563.9507437902	1075789.31031253	train	9.331355126710721E-4	81.00909294598671	0.9310448659165059
376813.4459953919	993061.400011283	train	0.0014588823216398741	89.67242922876616	0.9847175738781421
467101.2987941354	1083314.5786336004	train	3.586397789458451E-4	47.58365936492484	0.6422195658739225
211566.9014668714	523727.759296362	train	5.121671322395662E-6	0.3880498369480001	0.014571139678399292
815332.7039845218	1027082.802583729	train	8.195813540374226E-4	77.5236628825821	0.9045221667504566
820200.3955586592	1047416.0443787704	train	0.002161490708365447	95.31054595433399	0.9979597374860635
345748.4022662085	677658.5002427066	train	6.915970988853708E-5	9.221958034035225	0.17979974140839328
339748.4022662085	677658.5002427066	train	7.905261383360015E-4	76.35072723028875	0.8962313123400063
189539.5339956778	996374.4777849668	test	1.6087155300290318E-5	1.6270082027257804	0.04505795786968658
834168.6348731522	1042692.7194025208	test	0.001935389229847352	93.89453280478367	0.9960996392588963
833598.2624765894	1038011.8335293516	test	0.006496565700147217	99.66952888922432	0.999999991796375
798991.1119045645	1045794.128693992	test	0.0015617107526583005	90.55741687796088	0.9886183243098002
369249.4315471583	991388.3363707388	test	0.0013124236222152165	88.2466354963083	0.9767467794696191
831996.028957837	1042378.107984596	test	0.0022819656317766227	95.51809368765916	0.9985554381990898
209163.2966335866	818416.6927158172	test	7.953537479772244E-5	10.823249018561297	0.20383008875869013
836844.4678653124	1043548.908700356	test	0.0013812771591978096	89.11714899420801	0.9809109598037978
320780.1094631712	560256.917467987	test	4.9773882198818574E-5	6.297109861373624	0.1329410954818121
370813.4459953919	993061.400011283	test	0.0012208598070847496	86.40588269461604	0.9697692703928538
211163.5568393564	822506.4989006792	test	3.0187712561198188E-5	3.5307006234440754	0.08287895232417797
814200.3955586592	1047416.0443787704	test	6.603808874399402E-4	69.8156896912053	0.8493210843032771
