# Supplementary material for: Elemental concentration and spatial distribution of wild edible fruits and implications for dietary mineral intake in Ethiopia
Source: Sci Rep. 2025 Nov 27;15:42307. doi: 10.1038/s41598-025-26400-7 (PMC12661052; doi:10.1038/s41598-025-26400-7)
Supplement: Supplementary file 6 — Supplementary Material 6 [file 41598_2025_26400_MOESM6_ESM.zip › Supplementary file 1/Cordia_africana.asc]

ncols         1206
nrows         854
xllcorner     -152500.0
yllcorner     366999.9999999999
cellsize      1000.0
NODATA_value  -9999
2.83663E-5 5.06286E-6 1.10228E-5 1.73597E-5 1.96431E-5 4.21548E-5 2.9168E-5 2.05939E-5 3.4315E-5 3.02418E-5 3.62616E-5 5.99122E-5 6.35079E-5 3.01426E-5 3.34892E-5 2.21474E-5 1.69561E-5 1.92503E-5 2.44983E-5 3.68097E-5 4.47347E-5 2.923E-5 9.89623E-6 2.21174E-5 3.08832E-5 1.16161E-5 1.79545E-5 1.37046E-5 1.53028E-5 2.24361E-5 1.71277E-5 2.4254E-5 3.17967E-5 4.19478E-5 2.47642E-5 2.16099E-5 8.53557E-6 8.73604E-6 2.47494E-5 2.37998E-5 6.09957E-6 2.40784E-5 1.66306E-5 2.37855E-5 2.12677E-5 3.20846E-5 1.89687E-5 2.56807E-5 6.90814E-6 3.66126E-5 1.07423E-5 5.85771E-5 5.84927E-5 5.93693E-5 3.67324E-5 4.40707E-5 2.02122E-5 1.09385E-5 4.21824E-5 6.96539E-5 4.74238E-5 4.05896E-5 5.94924E-5 7.15161E-5 6.23372E-5 4.63855E-5 4.72815E-5 8.73271E-5 4.86659E-5 5.05109E-5 1.75002E-4 2.28091E-4 1.72553E-4 1.69751E-4 5.99981E-5 2.49825E-4 2.94517E-4 1.40153E-4 9.47359E-5 6.6772E-5 4.27526E-5 5.22131E-5 4.04512E-5 7.35693E-5 3.11758E-5 1.17054E-4 1.2953E-4 1.42265E-4 1.6618E-4 6.67083E-5 8.53843E-5 1.42185E-4 1.32954E-4 1.22337E-4 5.86685E-5 1.55579E-4 1.48233E-4 2.94872E-4 2.3657E-4 2.08262E-4 2.54367E-4 2.51212E-4 4.97416E-4 4.23567E-4 1.67108E-4 2.38963E-4 3.27329E-4 1.99619E-4 -9999 -9999 -9999 -9999 -9999 -9999 -9999 -9999 -9999 -9999 -9999 -9999 -9999 -9999 -9999 -9999 -9999 -9999 -9999 -9999 -9999 -9999 -9999 -9999 -9999 -9999 -9999 -9999 -9999 -9999 -9999 -9999 -9999 -9999 -9999 -9999 -9999 -9999 -9999 -9999 -9999 -9999 -9999 -9999 -9999 -9999 -9999 -9999 -9999 -9999 -9999 -9999 -9999 -9999 -9999 -9999 -9999 -9999 -9999 -9999 -9999 -9999 -9999 -9999 -9999 -9999 -9999 -9999 -9999 -9999 -9999 -9999 -9999 -9999 -9999 -9999 -9999 -9999 -9999 -9999 -9999 -9999 -9999 -9999 -9999 -9999 -9999 -9999 -9999 -9999 -9999 -9999 -9999 -9999 -9999 -9999 -9999 -9999 -9999 -9999 -9999 -9999 -9999 -9999 -9999 -9999 -9999 -9999 -9999 -9999 -9999 -9999 -9999 -9999 -9999 -9999 -9999 -9999 -9999 -9999 -9999 -9999 -9999 -9999 -9999 -9999 -9999 -9999 -9999 -9999 -9999 -9999 -9999 -9999 -9999 -9999 -9999 -9999 -9999 -9999 -9999 -9999 -9999 -9999 -9999 -9999 -9999 -9999 -9999 -9999 -9999 -9999 -9999 -9999 -9999 -9999 -9999 -9999 -9999 -9999 -9999 -9999 -9999 -9999 -9999 -9999 -9999 -9999 -9999 -9999 -9999 -9999 -9999 -9999 -9999 -9999 -9999 -9999 -9999 -9999 -9999 -9999 -9999 -9999 -9999 -9999 -9999 -9999 -9999 -9999 -9999 -9999 -9999 -9999 -9999 -9999 -9999 -9999 -9999 -9999 -9999 -9999 -9999 -9999 -9999 -9999 -9999 -9999 -9999 -9999 -9999 -9999 -9999 -9999 -9999 -9999 -9999 -9999 -9999 -9999 -9999 -9999 -9999 -9999 -9999 -9999 -9999 -9999 -9999 -9999 -9999 -9999 -9999 -9999 -9999 -9999 -9999 -9999 -9999 -9999 -9999 -9999 -9999 -9999 -9999 -9999 -9999 -9999 -9999 -9999 -9999 -9999 -9999 -9999 -9999 -9999 -9999 -9999 -9999 -9999 -9999 -9999 -9999 -9999 -9999 -9999 -9999 -9999 -9999 -9999 -9999 -9999 -9999 -9999 -9999 -9999 -9999 -9999 -9999 -9999 -9999 -9999 -9999 -9999 -9999 -9999 -9999 -9999 -9999 -9999 -9999 -9999 -9999 -9999 -9999 -9999 -9999 -9999 -9999 -9999 -9999 -9999 -9999 -9999 -9999 -9999 -9999 -9999 -9999 -9999 -9999 -9999 -9999 -9999 -9999 -9999 -9999 -9999 -9999 -9999 -9999 -9999 -9999 -9999 -9999 -9999 -9999 -9999 -9999 -9999 -9999 -9999 -9999 -9999 -9999 -9999 -9999 -9999 -9999 -9999 -9999 -9999 -9999 -9999 -9999 -9999 -9999 -9999 -9999 -9999 -9999 -9999 -9999 -9999 -9999 -9999 -9999 -9999 -9999 -9999 -9999 -9999 -9999 -9999 -9999 -9999 -9999 -9999 -9999 -9999 -9999 -9999 -9999 -9999 -9999 -9999 -9999 -9999 -9999 -9999 -9999 -9999 -9999 -9999 -9999 -9999 -9999 -9999 -9999 -9999 -9999 -9999 -9999 -9999 -9999 -9999 -9999 -9999 -9999 -9999 -9999 -9999 -9999 -9999 -9999 -9999 -9999 -9999 -9999 -9999 -9999 -9999 -9999 -9999 -9999 -9999 -9999 -9999 -9999 -9999 -9999 -9999 -9999 -9999 -9999 -9999 -9999 -9999 -9999 -9999 -9999 -9999 -9999 -9999 -9999 -9999 -9999 -9999 -9999 -9999 -9999 -9999 -9999 -9999 -9999 -9999 -9999 -9999 -9999 -9999 -9999 -9999 -9999 -9999 -9999 -9999 -9999 -9999 -9999 -9999 -9999 -9999 -9999 -9999 -9999 -9999 -9999 -9999 -9999 -9999 -9999 -9999 -9999 -9999 -9999 -9999 -9999 -9999 -9999 -9999 -9999 -9999 -9999 -9999 -9999 -9999 -9999 -9999 -9999 -9999 -9999 -9999 -9999 -9999 -9999 -9999 -9999 -9999 -9999 -9999 -9999 -9999 -9999 -9999 -9999 -9999 -9999 -9999 -9999 -9999 -9999 -9999 -9999 -9999 -9999 -9999 -9999 -9999 -9999 -9999 -9999 -9999 -9999 -9999 -9999 -9999 -9999 -9999 -9999 -9999 -9999 -9999 -9999 -9999 -9999 -9999 -9999 -9999 -9999 -9999 -9999 -9999 -9999 -9999 -9999 -9999 -9999 -9999 -9999 -9999 -9999 -9999 -9999 -9999 -9999 -9999 -9999 -9999 -9999 -9999 -9999 -9999 -9999 -9999 -9999 -9999 -9999 -9999 -9999 -9999 -9999 -9999 -9999 -9999 -9999 -9999 -9999 -9999 -9999 -9999 -9999 -9999 -9999 -9999 -9999 -9999 -9999 -9999 -9999 -9999 -9999 -9999 -9999 -9999 -9999 -9999 -9999 -9999 -9999 -9999 -9999 -9999 -9999 -9999 -9999 -9999 -9999 -9999 -9999 -9999 -9999 -9999 -9999 -9999 -9999 -9999 -9999 -9999 -9999 -9999 -9999 -9999 -9999 -9999 -9999 -9999 -9999 -9999 -9999 -9999 -9999 -9999 -9999 -9999 -9999 -9999 -9999 -9999 -9999 -9999 -9999 -9999 -9999 -9999 -9999 -9999 -9999 -9999 -9999 -9999 -9999 -9999 -9999 -9999 -9999 -9999 -9999 -9999 -9999 -9999 -9999 -9999 -9999 -9999 -9999 -9999 -9999 -9999 -9999 -9999 -9999 -9999 -9999 -9999 -9999 -9999 -9999 -9999 -9999 -9999 -9999 -9999 -9999 -9999 -9999 -9999 -9999 -9999 -9999 -9999 -9999 -9999 -9999 -9999 -9999 -9999 -9999 -9999 -9999 -9999 -9999 -9999 -9999 -9999 -9999 -9999 -9999 -9999 -9999 -9999 -9999 -9999 -9999 -9999 -9999 -9999 -9999 -9999 -9999 -9999 -9999 -9999 -9999 -9999 -9999 -9999 -9999 -9999 -9999 -9999 -9999 -9999 -9999 -9999 -9999 -9999 -9999 -9999 -9999 -9999 -9999 -9999 -9999 -9999 -9999 -9999 -9999 -9999 -9999 -9999 -9999 -9999 -9999 -9999 -9999 -9999 -9999 -9999 -9999 -9999 -9999 -9999 -9999 -9999 -9999 -9999 -9999 -9999 -9999 -9999 -9999 -9999 -9999 -9999 -9999 -9999 -9999 -9999 -9999 -9999 -9999 -9999 -9999 -9999 -9999 -9999 -9999 -9999 -9999 -9999 -9999 -9999 -9999 -9999 -9999 -9999 -9999 -9999 -9999 -9999 -9999 -9999 -9999 -9999 -9999 -9999 -9999 -9999 -9999 -9999 -9999 -9999 -9999 -9999 -9999 -9999 -9999 -9999 -9999 -9999 -9999 -9999 -9999 -9999 -9999 -9999 -9999 -9999 -9999 -9999 -9999 -9999 -9999 -9999 -9999 -9999 -9999 -9999 -9999 -9999 -9999 -9999 -9999 -9999 -9999 -9999 -9999 -9999 -9999 -9999 -9999 -9999 -9999 -9999 -9999 -9999 -9999 -9999 -9999 -9999 -9999 -9999 -9999 -9999 -9999 -9999 -9999 -9999 -9999 -9999 -9999 -9999 -9999 -9999 -9999 -9999 -9999 -9999 -9999 -9999 -9999 -9999 -9999 -9999 -9999 -9999 -9999 -9999 -9999 -9999 -9999 -9999 -9999 -9999 -9999 -9999 -9999 -9999 -9999 -9999 -9999 -9999 -9999 -9999 -9999 -9999 -9999 -9999 -9999 -9999 -9999 -9999 -9999 -9999 -9999 -9999 -9999 -9999 -9999 -9999 -9999 -9999 -9999 -9999 -9999 -9999 -9999 -9999 -9999 -9999 -9999 -9999 -9999 -9999 -9999 -9999 -9999 -9999 -9999 -9999 -9999 -9999 -9999 -9999 -9999 -9999 -9999 -9999 -9999 -9999 -9999 -9999 -9999 -9999 -9999 -9999 -9999 -9999 -9999 -9999 -9999 -9999 -9999 -9999 -9999 -9999 -9999 -9999 -9999 -9999 -9999 -9999 -9999 -9999 -9999 -9999 -9999 -9999 -9999 -9999 -9999 -9999 -9999 -9999 -9999 -9999 -9999 -9999 -9999 -9999 -9999 -9999 -9999 -9999 -9999 -9999 -9999 -9999 -9999 -9999 -9999 -9999 -9999 -9999 -9999 -9999 -9999 -9999 -9999 -9999 -9999 -9999 -9999 -9999 -9999 -9999 -9999 -9999 -9999 -9999 -9999 -9999 -9999 -9999 -9999 -9999 -9999 -9999 -9999 -9999 -9999 -9999 -9999 -9999 -9999 -9999 -9999 -9999 -9999 -9999 -9999 -9999 -9999 -9999 -9999 -9999 -9999 -9999 -9999 -9999 -9999 -9999 -9999 -9999 -9999 -9999 -9999 -9999 -9999 -9999 -9999 -9999 -9999 -9999 -9999 -9999 -9999 -9999 -9999 -9999 -9999 -9999 -9999 -9999 -9999 -9999 -9999 -9999 -9999 -9999 -9999 -9999 -9999 -9999 -9999 -9999 -9999 -9999 -9999 -9999 -9999 -9999 -9999 -9999 -9999 -9999 -9999 -9999
2.5266E-5 2.56631E-5 2.59034E-5 4.31592E-5 5.32246E-5 4.83202E-5 3.1298E-5 2.32952E-5 1.71487E-5 3.00115E-5 5.13736E-5 5.1747E-5 2.24126E-5 2.96616E-5 1.6225E-5 3.83564E-5 1.4041E-5 9.47939E-6 1.98609E-5 2.52346E-5 1.59749E-5 4.87548E-5 2.91716E-5 2.68279E-5 7.36333E-5 4.36184E-5 5.91575E-5 1.63208E-5 1.6925E-5 1.99657E-5 1.93468E-5 2.73544E-5 3.86751E-5 2.96996E-5 4.2762E-5 2.55257E-5 8.1358E-6 3.28625E-5 3.12814E-5 2.67119E-5 2.1646E-5 1.32319E-5 2.16158E-5 3.25815E-5 3.58053E-5 2.74269E-5 2.14435E-5 3.19294E-5 2.88518E-5 4.18848E-5 5.67473E-5 2.11616E-5 8.92677E-6 3.65495E-5 4.01873E-5 3.91002E-5 6.9235E-5 4.27375E-5 4.46818E-5 1.65639E-5 1.87012E-5 3.37428E-5 4.98798E-5 4.78014E-5 6.58446E-5 3.49586E-5 6.03852E-5 8.54401E-5 4.86731E-5 5.99407E-5 8.7222E-5 3.25885E-4 2.87651E-4 1.08799E-4 1.26529E-4 2.22453E-4 1.82906E-4 1.16224E-4 7.11641E-5 6.34248E-5 1.33547E-4 1.49579E-4 1.82995E-4 8.19562E-5 1.33132E-4 5.59721E-5 2.70613E-5 1.28273E-4 8.44898E-5 4.96297E-5 1.3169E-4 1.34564E-4 1.899E-4 1.74927E-4 7.29749E-5 1.96563E-4 4.20793E-4 3.56875E-4 1.98216E-4 2.07835E-4 2.14351E-4 2.377E-4 3.53081E-4 2.47902E-4 2.70106E-4 2.6933E-4 1.33046E-4 2.28669E-4 2.74151E-4 2.20219E-4 1.81246E-4 3.75816E-4 8.48779E-4 7.50454E-4 4.78858E-4 6.35966E-4 6.88335E-4 6.71206E-4 5.32605E-4 4.12097E-4 5.05372E-4 4.85335E-4 5.23981E-4 6.04376E-4 4.70055E-4 5.95157E-4 6.11914E-4 3.41415E-4 6.69201E-5 2.4724E-4 2.43683E-4 4.46291E-4 2.52526E-4 5.14456E-4 5.77409E-4 5.33942E-4 4.49013E-4 2.77455E-4 6.371E-4 5.37799E-4 5.15176E-4 3.64745E-4 6.64225E-4 8.16735E-4 5.42433E-4 6.09531E-4 5.15152E-4 7.06093E-4 5.54458E-4 3.88683E-4 3.0641E-4 2.97765E-4 2.47214E-4 3.51786E-4 4.40216E-4 1.08543E-3 1.34502E-3 3.3472E-3 2.9257E-3 1.93529E-3 1.5851E-3 1.14323E-3 1.17628E-3 9.62115E-4 1.48665E-3 8.6086E-4 7.7127E-4 -9999 -9999 -9999 -9999 -9999 -9999 -9999 -9999 -9999 -9999 -9999 -9999 -9999 -9999 -9999 -9999 -9999 -9999 -9999 -9999 -9999 -9999 -9999 -9999 -9999 -9999 -9999 -9999 -9999 -9999 -9999 -9999 -9999 -9999 -9999 -9999 -9999 -9999 -9999 -9999 -9999 -9999 -9999 -9999 -9999 -9999 -9999 -9999 -9999 -9999 -9999 -9999 -9999 -9999 -9999 -9999 -9999 -9999 -9999 -9999 -9999 -9999 -9999 -9999 -9999 -9999 -9999 -9999 -9999 -9999 -9999 -9999 -9999 -9999 -9999 -9999 -9999 -9999 -9999 -9999 -9999 -9999 -9999 -9999 -9999 -9999 -9999 -9999 -9999 -9999 -9999 -9999 -9999 -9999 -9999 -9999 -9999 -9999 -9999 -9999 -9999 -9999 -9999 -9999 -9999 -9999 -9999 -9999 -9999 -9999 -9999 -9999 -9999 -9999 -9999 -9999 -9999 -9999 -9999 -9999 -9999 -9999 -9999 -9999 -9999 -9999 -9999 -9999 -9999 -9999 -9999 -9999 -9999 -9999 -9999 -9999 -9999 -9999 -9999 -9999 -9999 -9999 -9999 -9999 -9999 -9999 -9999 -9999 -9999 -9999 -9999 -9999 -9999 -9999 -9999 -9999 -9999 -9999 -9999 -9999 -9999 -9999 -9999 -9999 -9999 -9999 -9999 -9999 -9999 -9999 -9999 -9999 -9999 -9999 -9999 -9999 -9999 -9999 -9999 -9999 -9999 -9999 -9999 -9999 -9999 -9999 -9999 -9999 -9999 -9999 -9999 -9999 -9999 -9999 -9999 -9999 -9999 -9999 -9999 -9999 -9999 -9999 -9999 -9999 -9999 -9999 -9999 -9999 -9999 -9999 -9999 -9999 -9999 -9999 -9999 -9999 -9999 -9999 -9999 -9999 -9999 -9999 -9999 -9999 -9999 -9999 -9999 -9999 -9999 -9999 -9999 -9999 -9999 -9999 -9999 -9999 -9999 -9999 -9999 -9999 -9999 -9999 -9999 -9999 -9999 -9999 -9999 -9999 -9999 -9999 -9999 -9999 -9999 -9999 -9999 -9999 -9999 -9999 -9999 -9999 -9999 -9999 -9999 -9999 -9999 -9999 -9999 -9999 -9999 -9999 -9999 -9999 -9999 -9999 -9999 -9999 -9999 -9999 -9999 -9999 -9999 -9999 -9999 -9999 -9999 -9999 -9999 -9999 -9999 -9999 -9999 -9999 -9999 -9999 -9999 -9999 -9999 -9999 -9999 -9999 -9999 -9999 -9999 -9999 -9999 -9999 -9999 -9999 -9999 -9999 -9999 -9999 -9999 -9999 -9999 -9999 -9999 -9999 -9999 -9999 -9999 -9999 -9999 -9999 -9999 -9999 -9999 -9999 -9999 -9999 -9999 -9999 -9999 -9999 -9999 -9999 -9999 -9999 -9999 -9999 -9999 -9999 -9999 -9999 -9999 -9999 -9999 -9999 -9999 -9999 -9999 -9999 -9999 -9999 -9999 -9999 -9999 -9999 -9999 -9999 -9999 -9999 -9999 -9999 -9999 -9999 -9999 -9999 -9999 -9999 -9999 -9999 -9999 -9999 -9999 -9999 -9999 -9999 -9999 -9999 -9999 -9999 -9999 -9999 -9999 -9999 -9999 -9999 -9999 -9999 -9999 -9999 -9999 -9999 -9999 -9999 -9999 -9999 -9999 -9999 -9999 -9999 -9999 -9999 -9999 -9999 -9999 -9999 -9999 -9999 -9999 -9999 -9999 -9999 -9999 -9999 -9999 -9999 -9999 -9999 -9999 -9999 -9999 -9999 -9999 -9999 -9999 -9999 -9999 -9999 -9999 -9999 -9999 -9999 -9999 -9999 -9999 -9999 -9999 -9999 -9999 -9999 -9999 -9999 -9999 -9999 -9999 -9999 -9999 -9999 -9999 -9999 -9999 -9999 -9999 -9999 -9999 -9999 -9999 -9999 -9999 -9999 -9999 -9999 -9999 -9999 -9999 -9999 -9999 -9999 -9999 -9999 -9999 -9999 -9999 -9999 -9999 -9999 -9999 -9999 -9999 -9999 -9999 -9999 -9999 -9999 -9999 -9999 -9999 -9999 -9999 -9999 -9999 -9999 -9999 -9999 -9999 -9999 -9999 -9999 -9999 -9999 -9999 -9999 -9999 -9999 -9999 -9999 -9999 -9999 -9999 -9999 -9999 -9999 -9999 -9999 -9999 -9999 -9999 -9999 -9999 -9999 -9999 -9999 -9999 -9999 -9999 -9999 -9999 -9999 -9999 -9999 -9999 -9999 -9999 -9999 -9999 -9999 -9999 -9999 -9999 -9999 -9999 -9999 -9999 -9999 -9999 -9999 -9999 -9999 -9999 -9999 -9999 -9999 -9999 -9999 -9999 -9999 -9999 -9999 -9999 -9999 -9999 -9999 -9999 -9999 -9999 -9999 -9999 -9999 -9999 -9999 -9999 -9999 -9999 -9999 -9999 -9999 -9999 -9999 -9999 -9999 -9999 -9999 -9999 -9999 -9999 -9999 -9999 -9999 -9999 -9999 -9999 -9999 -9999 -9999 -9999 -9999 -9999 -9999 -9999 -9999 -9999 -9999 -9999 -9999 -9999 -9999 -9999 -9999 -9999 -9999 -9999 -9999 -9999 -9999 -9999 -9999 -9999 -9999 -9999 -9999 -9999 -9999 -9999 -9999 -9999 -9999 -9999 -9999 -9999 -9999 -9999 -9999 -9999 -9999 -9999 -9999 -9999 -9999 -9999 -9999 -9999 -9999 -9999 -9999 -9999 -9999 -9999 -9999 -9999 -9999 -9999 -9999 -9999 -9999 -9999 -9999 -9999 -9999 -9999 -9999 -9999 -9999 -9999 -9999 -9999 -9999 -9999 -9999 -9999 -9999 -9999 -9999 -9999 -9999 -9999 -9999 -9999 -9999 -9999 -9999 -9999 -9999 -9999 -9999 -9999 -9999 -9999 -9999 -9999 -9999 -9999 -9999 -9999 -9999 -9999 -9999 -9999 -9999 -9999 -9999 -9999 -9999 -9999 -9999 -9999 -9999 -9999 -9999 -9999 -9999 -9999 -9999 -9999 -9999 -9999 -9999 -9999 -9999 -9999 -9999 -9999 -9999 -9999 -9999 -9999 -9999 -9999 -9999 -9999 -9999 -9999 -9999 -9999 -9999 -9999 -9999 -9999 -9999 -9999 -9999 -9999 -9999 -9999 -9999 -9999 -9999 -9999 -9999 -9999 -9999 -9999 -9999 -9999 -9999 -9999 -9999 -9999 -9999 -9999 -9999 -9999 -9999 -9999 -9999 -9999 -9999 -9999 -9999 -9999 -9999 -9999 -9999 -9999 -9999 -9999 -9999 -9999 -9999 -9999 -9999 -9999 -9999 -9999 -9999 -9999 -9999 -9999 -9999 -9999 -9999 -9999 -9999 -9999 -9999 -9999 -9999 -9999 -9999 -9999 -9999 -9999 -9999 -9999 -9999 -9999 -9999 -9999 -9999 -9999 -9999 -9999 -9999 -9999 -9999 -9999 -9999 -9999 -9999 -9999 -9999 -9999 -9999 -9999 -9999 -9999 -9999 -9999 -9999 -9999 -9999 -9999 -9999 -9999 -9999 -9999 -9999 -9999 -9999 -9999 -9999 -9999 -9999 -9999 -9999 -9999 -9999 -9999 -9999 -9999 -9999 -9999 -9999 -9999 -9999 -9999 -9999 -9999 -9999 -9999 -9999 -9999 -9999 -9999 -9999 -9999 -9999 -9999 -9999 -9999 -9999 -9999 -9999 -9999 -9999 -9999 -9999 -9999 -9999 -9999 -9999 -9999 -9999 -9999 -9999 -9999 -9999 -9999 -9999 -9999 -9999 -9999 -9999 -9999 -9999 -9999 -9999 -9999 -9999 -9999 -9999 -9999 -9999 -9999 -9999 -9999 -9999 -9999 -9999 -9999 -9999 -9999 -9999 -9999 -9999 -9999 -9999 -9999 -9999 -9999 -9999 -9999 -9999 -9999 -9999 -9999 -9999 -9999 -9999 -9999 -9999 -9999 -9999 -9999 -9999 -9999 -9999 -9999 -9999 -9999 -9999 -9999 -9999 -9999 -9999 -9999 -9999 -9999 -9999 -9999 -9999 -9999 -9999 -9999 -9999 -9999 -9999 -9999 -9999 -9999 -9999 -9999 -9999 -9999 -9999 -9999 -9999 -9999 -9999 -9999 9.30185E-5 8.8577E-5 1.85852E-4 1.77637E-4 1.46408E-4 2.29742E-4 9.77292E-5 8.23536E-5 4.81758E-5 3.11737E-5 7.2032E-5 7.17189E-5 4.0107E-5 4.67662E-5 4.49661E-5 3.79143E-5 6.74936E-5 5.35371E-5 1.08709E-4 1.56196E-5 1.90406E-5 9.5249E-6 -9999 -9999 -9999 -9999 -9999 -9999 -9999 -9999 -9999 -9999 -9999 -9999 -9999 -9999 -9999 -9999 -9999 -9999 -9999 -9999 -9999 -9999 -9999 -9999 -9999 -9999 -9999 -9999 -9999 -9999 -9999 -9999 -9999 -9999 -9999 -9999 -9999 -9999 -9999 -9999 -9999 -9999 -9999 -9999 -9999 -9999
2.92366E-5 2.63808E-5 3.02312E-5 6.5665E-5 5.54743E-5 5.07916E-5 8.86312E-6 2.22433E-5 1.64623E-5 7.99633E-5 4.1432E-5 1.9855E-5 1.41227E-5 5.29736E-5 4.86047E-5 6.0482E-5 5.56235E-5 3.22379E-5 1.06614E-5 8.48827E-6 8.40712E-6 1.84055E-5 1.39439E-5 7.02181E-5 8.14391E-5 1.56049E-5 3.88725E-5 3.17089E-5 4.61445E-5 3.41268E-5 2.48115E-5 2.80771E-5 4.07256E-5 2.57796E-5 3.03046E-5 2.88112E-5 2.28503E-5 1.84694E-5 2.2706E-5 2.80498E-5 2.92264E-5 1.92363E-5 2.77367E-5 4.91045E-6 2.73667E-5 3.40054E-5 3.52209E-5 1.34531E-5 1.21268E-5 3.82577E-5 5.72748E-5 4.43737E-5 5.73862E-5 7.40745E-5 6.36903E-5 5.17366E-5 7.08681E-5 5.81848E-5 7.24938E-5 5.00906E-5 6.83756E-5 6.28676E-5 4.59551E-5 6.38356E-5 8.48846E-5 7.35346E-5 8.72345E-5 9.15784E-5 1.53052E-4 1.14868E-4 1.00343E-4 1.05855E-4 6.23354E-5 1.12053E-4 1.38354E-4 1.68007E-4 1.5602E-4 7.16973E-5 1.76524E-4 3.99199E-5 8.88818E-5 1.06093E-4 4.09022E-4 1.17124E-4 7.79529E-5 6.37978E-5 1.73539E-4 3.55329E-4 6.17463E-5 5.18429E-5 6.19189E-5 1.25407E-4 1.34469E-4 1.027E-4 1.65755E-4 6.44835E-5 1.64042E-4 2.51579E-4 2.76978E-4 2.06872E-4 1.74945E-4 3.0372E-4 2.69296E-4 1.57777E-4 1.8513E-4 2.09864E-4 1.38668E-4 2.13317E-4 2.12389E-4 3.02451E-4 2.73946E-4 2.1733E-4 7.98635E-4 5.84912E-4 5.94205E-4 5.00587E-4 6.92184E-4 9.83197E-4 5.44021E-4 3.74942E-4 5.68466E-4 6.97782E-4 6.33365E-4 6.10188E-4 4.21549E-4 4.88007E-4 3.27596E-4 3.21364E-4 4.26506E-4 1.97577E-4 2.12397E-4 1.86924E-4 2.70926E-4 9.20777E-4 8.38256E-4 4.44349E-4 4.67784E-4 4.58176E-4 2.56536E-4 5.59163E-4 4.87676E-4 6.19265E-4 6.032E-4 7.29506E-4 1.0927E-3 1.09888E-3 4.52304E-4 5.57688E-4 4.51397E-4 1.0941E-3 4.97013E-4 6.93117E-4 2.74438E-4 3.16232E-4 3.85351E-4 1.10372E-3 1.58169E-3 1.70834E-3 1.7857E-3 2.07541E-3 7.71788E-4 1.21206E-3 8.92991E-4 1.13015E-3 1.27455E-3 1.73279E-3 1.62789E-3 4.54499E-4 5.72018E-4 5.91361E-4 6.49199E-4 3.68253E-4 6.29981E-4 8.72501E-4 9.67464E-4 8.34554E-4 6.37062E-4 1.97038E-3 3.89228E-4 1.4079E-3 1.08225E-3 5.55825E-4 4.13205E-4 7.50802E-4 2.47745E-4 7.57455E-4 2.88809E-4 1.97907E-4 6.22731E-4 9.62015E-4 6.00022E-4 7.08152E-4 6.69213E-4 5.47521E-4 8.99401E-5 1.84231E-4 1.33919E-4 1.59999E-4 3.29732E-4 2.48704E-4 3.19983E-4 3.52875E-4 4.25325E-4 7.65559E-4 1.09304E-3 3.84789E-4 1.50682E-4 3.75518E-4 1.12837E-3 1.24361E-3 9.28261E-4 1.95012E-4 2.38264E-4 6.16593E-4 3.8298E-4 4.09831E-4 2.77941E-4 4.20893E-4 4.13513E-4 6.70095E-4 3.4365E-4 3.66372E-4 4.0269E-4 1.79951E-4 3.70915E-4 1.46961E-4 3.20068E-4 9.42955E-5 3.06007E-5 2.02063E-5 3.38301E-5 9.54424E-5 2.41701E-5 1.09826E-5 2.22538E-5 -9999 -9999 -9999 -9999 -9999 -9999 -9999 -9999 -9999 -9999 -9999 -9999 -9999 -9999 -9999 -9999 -9999 -9999 -9999 -9999 -9999 -9999 -9999 -9999 -9999 -9999 -9999 -9999 -9999 -9999 -9999 -9999 -9999 -9999 -9999 -9999 -9999 -9999 -9999 -9999 -9999 -9999 -9999 -9999 -9999 -9999 -9999 -9999 -9999 -9999 -9999 -9999 -9999 -9999 -9999 -9999 -9999 -9999 -9999 -9999 -9999 -9999 -9999 -9999 -9999 -9999 -9999 -9999 -9999 -9999 -9999 -9999 -9999 -9999 -9999 -9999 -9999 -9999 -9999 -9999 -9999 -9999 -9999 -9999 -9999 -9999 -9999 -9999 -9999 -9999 -9999 -9999 -9999 -9999 -9999 -9999 -9999 -9999 -9999 -9999 -9999 -9999 -9999 -9999 -9999 -9999 -9999 -9999 -9999 -9999 -9999 -9999 -9999 -9999 -9999 -9999 -9999 -9999 -9999 -9999 -9999 -9999 -9999 -9999 -9999 -9999 -9999 -9999 -9999 -9999 -9999 -9999 -9999 -9999 -9999 -9999 -9999 -9999 -9999 -9999 -9999 -9999 -9999 -9999 -9999 -9999 -9999 -9999 -9999 -9999 -9999 -9999 -9999 -9999 -9999 -9999 -9999 -9999 -9999 -9999 -9999 -9999 -9999 -9999 -9999 -9999 -9999 -9999 -9999 -9999 -9999 -9999 -9999 -9999 -9999 -9999 -9999 -9999 -9999 -9999 -9999 -9999 -9999 -9999 -9999 -9999 -9999 -9999 -9999 -9999 -9999 -9999 -9999 -9999 -9999 -9999 -9999 -9999 -9999 -9999 -9999 -9999 -9999 -9999 -9999 -9999 -9999 -9999 -9999 -9999 -9999 -9999 -9999 -9999 -9999 -9999 -9999 -9999 -9999 -9999 -9999 -9999 -9999 -9999 -9999 -9999 -9999 -9999 -9999 -9999 -9999 -9999 -9999 -9999 -9999 -9999 -9999 -9999 -9999 -9999 -9999 -9999 -9999 -9999 -9999 -9999 -9999 -9999 -9999 -9999 -9999 -9999 -9999 -9999 -9999 -9999 -9999 -9999 -9999 -9999 -9999 -9999 -9999 -9999 -9999 -9999 -9999 -9999 -9999 -9999 -9999 -9999 -9999 -9999 -9999 -9999 -9999 -9999 -9999 -9999 -9999 -9999 -9999 -9999 -9999 -9999 -9999 -9999 -9999 -9999 -9999 -9999 -9999 -9999 -9999 -9999 -9999 -9999 -9999 -9999 -9999 -9999 -9999 -9999 -9999 -9999 -9999 -9999 -9999 -9999 -9999 -9999 -9999 -9999 -9999 -9999 -9999 -9999 -9999 -9999 -9999 -9999 -9999 -9999 -9999 -9999 -9999 -9999 -9999 -9999 -9999 -9999 -9999 -9999 -9999 -9999 -9999 -9999 -9999 -9999 -9999 -9999 -9999 -9999 -9999 -9999 -9999 -9999 -9999 -9999 -9999 -9999 -9999 -9999 -9999 -9999 -9999 -9999 -9999 -9999 -9999 -9999 -9999 -9999 -9999 -9999 -9999 -9999 -9999 -9999 -9999 -9999 -9999 -9999 -9999 -9999 -9999 -9999 -9999 -9999 -9999 -9999 -9999 -9999 -9999 -9999 -9999 -9999 -9999 -9999 -9999 -9999 -9999 -9999 -9999 -9999 -9999 -9999 -9999 -9999 -9999 -9999 -9999 -9999 -9999 -9999 -9999 -9999 -9999 -9999 -9999 -9999 -9999 -9999 -9999 -9999 -9999 -9999 -9999 -9999 -9999 -9999 -9999 -9999 -9999 -9999 -9999 -9999 -9999 -9999 -9999 -9999 -9999 -9999 -9999 -9999 -9999 -9999 -9999 -9999 -9999 -9999 -9999 -9999 -9999 -9999 -9999 -9999 -9999 -9999 -9999 -9999 -9999 -9999 -9999 -9999 -9999 -9999 -9999 -9999 -9999 -9999 -9999 -9999 -9999 -9999 -9999 -9999 -9999 -9999 -9999 -9999 -9999 -9999 -9999 -9999 -9999 -9999 -9999 -9999 -9999 -9999 -9999 -9999 -9999 -9999 -9999 -9999 -9999 -9999 -9999 -9999 -9999 -9999 -9999 -9999 -9999 -9999 -9999 -9999 -9999 -9999 -9999 -9999 -9999 -9999 -9999 -9999 -9999 -9999 -9999 -9999 -9999 -9999 -9999 -9999 -9999 -9999 -9999 -9999 -9999 -9999 -9999 -9999 -9999 -9999 -9999 -9999 -9999 -9999 -9999 -9999 -9999 -9999 -9999 -9999 -9999 -9999 -9999 -9999 -9999 -9999 -9999 -9999 -9999 -9999 -9999 -9999 -9999 -9999 -9999 -9999 -9999 -9999 -9999 -9999 -9999 -9999 -9999 -9999 -9999 -9999 -9999 -9999 -9999 -9999 -9999 -9999 -9999 -9999 -9999 -9999 -9999 -9999 -9999 -9999 -9999 -9999 -9999 -9999 -9999 -9999 -9999 -9999 -9999 -9999 -9999 -9999 -9999 -9999 -9999 -9999 -9999 -9999 -9999 -9999 -9999 -9999 -9999 -9999 -9999 -9999 -9999 -9999 -9999 -9999 -9999 -9999 -9999 -9999 -9999 -9999 -9999 -9999 -9999 -9999 -9999 -9999 -9999 -9999 -9999 -9999 -9999 -9999 -9999 -9999 -9999 -9999 -9999 -9999 -9999 -9999 -9999 -9999 -9999 -9999 -9999 -9999 -9999 -9999 -9999 -9999 -9999 -9999 -9999 -9999 -9999 -9999 -9999 -9999 -9999 -9999 -9999 -9999 -9999 -9999 -9999 -9999 -9999 -9999 -9999 -9999 -9999 -9999 -9999 -9999 -9999 -9999 -9999 -9999 -9999 -9999 -9999 -9999 -9999 -9999 -9999 -9999 -9999 -9999 -9999 -9999 -9999 -9999 -9999 -9999 -9999 -9999 -9999 -9999 -9999 -9999 -9999 -9999 -9999 -9999 -9999 -9999 -9999 -9999 -9999 -9999 -9999 -9999 -9999 -9999 -9999 -9999 -9999 -9999 -9999 -9999 -9999 -9999 -9999 -9999 -9999 -9999 -9999 -9999 -9999 -9999 -9999 -9999 -9999 -9999 -9999 -9999 -9999 -9999 -9999 -9999 -9999 -9999 -9999 -9999 -9999 -9999 -9999 -9999 -9999 -9999 -9999 -9999 -9999 -9999 -9999 -9999 -9999 -9999 -9999 -9999 -9999 -9999 -9999 -9999 -9999 -9999 -9999 -9999 -9999 -9999 -9999 -9999 -9999 -9999 -9999 -9999 -9999 -9999 -9999 -9999 -9999 -9999 -9999 -9999 -9999 -9999 -9999 -9999 -9999 -9999 -9999 -9999 -9999 -9999 -9999 -9999 -9999 -9999 -9999 -9999 -9999 -9999 -9999 -9999 -9999 -9999 -9999 -9999 -9999 -9999 -9999 -9999 -9999 -9999 -9999 -9999 -9999 -9999 -9999 -9999 -9999 -9999 -9999 -9999 -9999 -9999 -9999 -9999 -9999 -9999 -9999 -9999 -9999 -9999 -9999 -9999 -9999 -9999 -9999 -9999 -9999 -9999 -9999 -9999 3.5722E-3 9.35642E-3 6.42327E-3 3.54212E-3 4.90535E-3 4.11708E-3 6.04578E-3 6.02047E-3 3.2885E-3 2.01239E-2 2.08052E-3 3.38895E-3 2.55578E-3 4.21976E-3 3.46806E-3 4.14969E-4 5.63586E-4 4.65116E-4 4.1421E-4 3.27077E-3 2.28382E-3 3.92077E-4 4.9334E-4 6.29582E-4 9.57579E-4 1.63946E-3 1.89214E-3 3.19243E-3 2.64976E-3 1.97165E-3 9.56834E-4 6.31803E-4 7.39674E-4 6.33346E-4 5.71324E-4 3.783E-4 3.11029E-4 2.63293E-4 2.4064E-4 4.43335E-4 1.70213E-4 1.8291E-4 1.86934E-4 3.1358E-4 2.08072E-4 1.65756E-4 2.81072E-4 1.3075E-4 1.46459E-4 2.04097E-4 1.83738E-4 1.95171E-4 1.96764E-4 1.2247E-4 8.69984E-5 8.53625E-5 9.17117E-5 8.23085E-5 8.27762E-5 7.41109E-5 9.4308E-5 8.34561E-5 5.92197E-5 1.12955E-4 1.0262E-4 6.90809E-5 4.45467E-5 6.62538E-5 9.37547E-5 8.18411E-5 9.2654E-5 9.31334E-5 1.24142E-4 7.93989E-5 8.11578E-5 6.02555E-5 3.88441E-5 5.54835E-5 2.60536E-5 1.23738E-5 2.3986E-5 2.35651E-5 1.75172E-5 1.94564E-5 4.95224E-5 5.60105E-5 2.40574E-5 2.18623E-5 7.55691E-6 -9999 3.22716E-6 -9999 -9999 -9999 -9999 -9999 -9999 -9999 -9999 -9999 -9999 -9999 -9999 -9999 -9999 -9999 -9999 -9999 -9999 -9999 -9999 -9999 -9999 -9999 -9999 -9999 -9999 -9999 -9999 -9999 -9999 -9999 -9999 -9999 -9999 -9999 -9999 -9999 -9999 -9999 -9999 -9999 -9999 -9999 -9999
6.7006E-5 6.07136E-5 4.22092E-5 1.35982E-5 2.21898E-5 2.59263E-5 1.84214E-5 2.24538E-5 2.58505E-5 3.4304E-5 3.40363E-5 2.90615E-5 3.29403E-5 6.61206E-5 6.55943E-5 3.00777E-5 3.30827E-5 1.04332E-4 2.58359E-5 1.68847E-5 1.06704E-5 9.31719E-6 1.26791E-5 7.32142E-5 1.45371E-4 4.60788E-5 2.91364E-5 3.89715E-5 3.41705E-5 2.67762E-5 2.36671E-5 3.28672E-5 3.71045E-5 6.09192E-5 2.77536E-5 3.47157E-5 3.09254E-5 1.13749E-5 3.02595E-5 3.17184E-5 3.615E-5 3.44336E-5 2.85968E-5 9.80866E-6 2.88809E-5 3.49652E-5 4.01949E-5 3.98119E-5 5.83096E-5 5.78072E-5 4.94277E-5 3.73527E-5 4.14775E-5 2.19768E-5 7.87765E-5 4.77577E-5 9.28157E-5 6.48377E-5 5.3993E-5 6.01226E-5 7.70489E-5 4.10054E-5 6.00226E-5 7.14963E-5 6.03103E-5 6.67451E-5 5.62738E-5 7.10351E-5 5.59758E-5 1.12217E-4 1.00015E-4 1.11349E-4 7.03885E-5 8.25821E-6 1.1261E-4 4.90114E-5 6.74204E-5 1.256E-4 1.57472E-4 9.93846E-5 6.25524E-5 9.65044E-5 1.78047E-4 9.71813E-5 1.37393E-4 8.68192E-5 8.53545E-5 1.40457E-4 7.33721E-5 1.09041E-4 8.54833E-5 1.32972E-4 7.35876E-5 5.75286E-5 7.81337E-5 7.83408E-5 1.01608E-4 1.07095E-4 8.40155E-5 1.00676E-4 2.02119E-4 3.25162E-4 3.92669E-4 2.3586E-4 2.77156E-4 1.78585E-4 2.28018E-4 2.46903E-4 1.3615E-4 2.95059E-4 2.58765E-4 1.83138E-4 4.84296E-4 7.46765E-4 8.83798E-4 5.94719E-4 9.14429E-4 7.35687E-4 4.45173E-4 4.27935E-4 4.74366E-4 4.99395E-4 4.59951E-4 3.00948E-4 3.72479E-4 6.50349E-4 4.90144E-4 4.99495E-4 4.81249E-4 3.77421E-4 3.35004E-4 9.86551E-4 2.18189E-4 1.12819E-3 7.98502E-4 6.57971E-4 7.1534E-4 6.64956E-4 3.62666E-4 4.39156E-4 4.8978E-4 9.59454E-4 1.21887E-3 1.17816E-3 9.23905E-4 1.15862E-3 1.27224E-3 5.98327E-4 4.6522E-4 2.15834E-4 8.23456E-5 1.92319E-4 3.82464E-4 4.50595E-4 7.27826E-4 1.51736E-3 1.68952E-3 1.74521E-3 2.12124E-3 1.6152E-3 1.1627E-3 1.07889E-3 6.34824E-4 1.11285E-3 1.01988E-3 1.72714E-3 7.42894E-4 1.10728E-4 5.1256E-4 6.41036E-4 9.16892E-4 7.82907E-4 2.59604E-4 6.54917E-4 4.41912E-4 6.89702E-4 5.14782E-4 3.18062E-3 6.79747E-4 1.31856E-3 6.05224E-4 3.69649E-4 3.77445E-3 1.00263E-3 1.67791E-3 4.60913E-4 3.6216E-4 3.86171E-4 9.97008E-4 1.24309E-3 7.5961E-4 1.17403E-3 9.49383E-4 4.60938E-4 7.05105E-4 1.88829E-4 1.51652E-4 1.28524E-4 4.71809E-4 2.23867E-4 3.62159E-4 2.74659E-4 3.49941E-4 4.33411E-4 5.05399E-4 4.57684E-4 2.13952E-3 8.76657E-4 7.29631E-4 1.24354E-3 1.33858E-3 4.71625E-4 1.15403E-4 4.68875E-4 5.62082E-4 1.23444E-3 2.72721E-4 3.59356E-4 1.4483E-3 3.52559E-4 3.95919E-4 9.32659E-4 4.07894E-3 8.90702E-4 2.72744E-4 2.00186E-4 2.92952E-4 7.05731E-5 1.46902E-5 9.93206E-6 1.13976E-5 9.08464E-6 7.77283E-6 2.28984E-5 1.88294E-5 5.97763E-6 3.67929E-5 4.70066E-5 5.97697E-5 1.71926E-4 5.31957E-5 2.27173E-5 2.53765E-5 6.50645E-5 4.77107E-5 7.6747E-5 3.68299E-5 2.06654E-5 6.1265E-5 1.45638E-5 8.26624E-6 2.85735E-5 2.15717E-5 7.22882E-5 2.06548E-4 1.98506E-4 1.14704E-4 8.77027E-5 1.32908E-4 5.34092E-4 6.52931E-4 4.12198E-4 5.78714E-4 1.91599E-4 1.93029E-4 2.279E-4 1.89314E-4 1.55217E-4 2.03387E-4 4.25904E-4 6.08478E-4 6.8182E-4 3.75606E-4 5.08448E-4 2.23472E-4 5.09778E-4 2.02737E-4 2.12047E-4 2.80981E-4 4.24933E-4 1.63107E-4 1.88822E-4 2.05757E-4 1.96689E-4 1.30662E-4 1.5562E-4 1.28218E-4 1.50609E-4 1.69255E-4 2.69549E-4 2.70724E-4 2.75209E-4 1.7051E-4 2.85525E-4 1.69015E-4 4.83095E-4 1.9613E-4 2.00252E-4 3.48319E-4 2.77264E-4 4.99456E-4 3.34492E-4 7.49049E-4 6.48159E-4 1.90505E-3 9.07167E-4 6.05889E-4 4.86828E-4 5.27876E-4 2.68535E-4 8.39901E-4 9.56741E-4 1.97152E-4 1.37726E-4 -9999 -9999 -9999 -9999 -9999 -9999 -9999 -9999 -9999 -9999 -9999 -9999 -9999 -9999 -9999 -9999 -9999 -9999 -9999 -9999 -9999 -9999 -9999 -9999 -9999 -9999 -9999 -9999 -9999 -9999 -9999 -9999 -9999 -9999 -9999 -9999 -9999 -9999 -9999 -9999 -9999 -9999 -9999 -9999 -9999 -9999 -9999 -9999 -9999 -9999 -9999 -9999 -9999 -9999 -9999 -9999 -9999 -9999 -9999 -9999 -9999 -9999 -9999 -9999 -9999 -9999 -9999 -9999 -9999 -9999 -9999 -9999 -9999 -9999 -9999 -9999 -9999 -9999 -9999 -9999 -9999 -9999 -9999 -9999 -9999 -9999 -9999 -9999 -9999 -9999 -9999 -9999 -9999 -9999 -9999 -9999 -9999 -9999 -9999 -9999 -9999 -9999 -9999 -9999 -9999 -9999 -9999 -9999 -9999 -9999 -9999 -9999 -9999 -9999 -9999 -9999 -9999 -9999 -9999 -9999 -9999 -9999 -9999 -9999 -9999 -9999 -9999 -9999 -9999 -9999 -9999 -9999 -9999 -9999 -9999 -9999 -9999 -9999 -9999 -9999 -9999 -9999 -9999 -9999 -9999 -9999 -9999 -9999 -9999 -9999 -9999 -9999 -9999 -9999 -9999 -9999 -9999 -9999 -9999 -9999 -9999 -9999 -9999 -9999 -9999 -9999 -9999 -9999 -9999 -9999 -9999 -9999 -9999 -9999 -9999 -9999 -9999 -9999 -9999 -9999 -9999 -9999 -9999 -9999 -9999 -9999 -9999 -9999 -9999 -9999 -9999 -9999 -9999 -9999 -9999 -9999 -9999 -9999 -9999 -9999 -9999 -9999 -9999 -9999 -9999 -9999 -9999 -9999 -9999 -9999 -9999 -9999 -9999 -9999 -9999 -9999 -9999 -9999 -9999 -9999 -9999 -9999 -9999 -9999 -9999 -9999 -9999 -9999 -9999 -9999 -9999 -9999 -9999 -9999 -9999 -9999 -9999 -9999 -9999 -9999 -9999 -9999 -9999 -9999 -9999 -9999 -9999 -9999 -9999 -9999 -9999 -9999 -9999 -9999 -9999 -9999 -9999 -9999 -9999 -9999 -9999 -9999 -9999 -9999 -9999 -9999 -9999 -9999 -9999 -9999 -9999 -9999 -9999 -9999 -9999 -9999 -9999 -9999 -9999 -9999 -9999 -9999 -9999 -9999 -9999 -9999 -9999 -9999 -9999 -9999 -9999 -9999 -9999 -9999 -9999 -9999 -9999 -9999 -9999 -9999 -9999 -9999 -9999 -9999 -9999 -9999 -9999 -9999 -9999 -9999 -9999 -9999 -9999 -9999 -9999 -9999 -9999 -9999 -9999 -9999 -9999 -9999 -9999 -9999 -9999 -9999 -9999 -9999 -9999 -9999 -9999 -9999 -9999 -9999 -9999 -9999 -9999 -9999 -9999 -9999 -9999 -9999 -9999 -9999 -9999 -9999 -9999 -9999 -9999 -9999 -9999 -9999 -9999 -9999 -9999 -9999 -9999 -9999 -9999 -9999 -9999 -9999 -9999 -9999 -9999 -9999 -9999 -9999 -9999 -9999 -9999 -9999 -9999 -9999 -9999 -9999 -9999 -9999 -9999 -9999 -9999 -9999 -9999 -9999 -9999 -9999 -9999 -9999 -9999 -9999 -9999 -9999 -9999 -9999 -9999 -9999 -9999 -9999 -9999 -9999 -9999 -9999 -9999 -9999 -9999 -9999 -9999 -9999 -9999 -9999 -9999 -9999 -9999 -9999 -9999 -9999 -9999 -9999 -9999 -9999 -9999 -9999 -9999 -9999 -9999 -9999 -9999 -9999 -9999 -9999 -9999 -9999 -9999 -9999 -9999 -9999 -9999 -9999 -9999 -9999 -9999 -9999 -9999 -9999 -9999 -9999 -9999 -9999 -9999 -9999 -9999 -9999 -9999 -9999 -9999 -9999 -9999 -9999 -9999 -9999 -9999 -9999 -9999 -9999 -9999 -9999 -9999 -9999 -9999 -9999 -9999 -9999 -9999 -9999 -9999 -9999 -9999 -9999 -9999 -9999 -9999 -9999 -9999 -9999 -9999 -9999 -9999 -9999 -9999 -9999 -9999 -9999 -9999 -9999 -9999 -9999 -9999 -9999 -9999 -9999 -9999 -9999 -9999 -9999 -9999 -9999 -9999 -9999 -9999 -9999 -9999 -9999 -9999 -9999 -9999 -9999 -9999 -9999 -9999 -9999 -9999 -9999 -9999 -9999 -9999 -9999 -9999 -9999 -9999 -9999 -9999 -9999 -9999 -9999 -9999 -9999 -9999 -9999 -9999 -9999 -9999 -9999 -9999 -9999 -9999 -9999 -9999 -9999 -9999 -9999 -9999 -9999 -9999 -9999 -9999 -9999 -9999 -9999 -9999 -9999 -9999 -9999 -9999 -9999 -9999 -9999 -9999 -9999 -9999 -9999 -9999 -9999 -9999 -9999 -9999 -9999 -9999 -9999 -9999 -9999 -9999 -9999 -9999 -9999 -9999 -9999 -9999 -9999 -9999 -9999 -9999 -9999 -9999 -9999 -9999 -9999 -9999 -9999 -9999 -9999 -9999 -9999 -9999 -9999 -9999 -9999 -9999 -9999 -9999 -9999 -9999 -9999 -9999 -9999 -9999 -9999 -9999 -9999 -9999 -9999 -9999 -9999 -9999 -9999 -9999 -9999 -9999 -9999 -9999 -9999 -9999 -9999 -9999 -9999 -9999 -9999 -9999 -9999 -9999 -9999 -9999 -9999 -9999 -9999 -9999 -9999 -9999 -9999 -9999 -9999 -9999 -9999 -9999 -9999 -9999 -9999 -9999 -9999 -9999 -9999 -9999 -9999 -9999 -9999 -9999 -9999 -9999 -9999 -9999 -9999 -9999 -9999 -9999 -9999 -9999 -9999 -9999 9.92857E-6 8.92902E-6 3.86056E-6 3.56382E-6 3.48856E-6 4.24324E-6 5.29274E-6 8.24508E-6 8.45249E-6 7.49754E-6 6.7781E-6 8.95234E-6 8.28873E-6 8.84672E-6 9.60977E-6 1.01175E-5 1.78411E-5 2.29778E-5 3.54408E-6 1.5565E-5 1.25109E-5 3.61068E-5 5.0426E-5 6.74268E-5 1.46653E-4 6.66455E-5 6.21189E-5 9.60124E-5 4.49708E-5 4.82794E-5 5.11993E-6 3.45419E-5 3.88601E-5 4.08962E-5 4.69768E-6 3.72042E-5 3.49255E-5 2.86473E-4 1.18609E-4 2.12686E-4 1.28412E-4 1.87329E-4 4.19387E-4 5.31319E-4 8.22715E-4 2.31293E-4 2.31578E-4 1.00022E-3 1.47698E-3 1.2362E-3 1.67251E-3 9.70804E-4 9.72967E-4 7.45799E-3 9.13299E-3 4.34767E-4 1.55439E-4 2.41887E-4 3.13051E-3 6.14185E-3 3.04125E-2 4.10924E-3 1.75079E-3 1.10376E-3 9.10868E-4 1.40465E-3 5.21336E-3 4.9386E-3 1.30641E-2 2.49654E-2 1.48223E-2 1.30281E-2 6.4413E-3 1.08251E-2 1.41744E-2 4.42229E-3 4.91499E-3 2.55128E-3 3.21206E-3 8.97533E-3 2.17034E-2 3.8016E-3 4.12849E-3 4.11899E-2 4.01842E-3 1.73718E-2 4.50232E-3 9.6781E-3 2.35949E-2 3.43E-3 1.07794E-2 1.5007E-2 1.82036E-2 4.56978E-4 4.60527E-4 3.30134E-3 5.92108E-4 3.43725E-3 2.48466E-4 2.02118E-3 3.03339E-4 4.90235E-4 2.18362E-4 1.09186E-4 9.12434E-4 7.42779E-4 2.32092E-3 4.64055E-3 4.74022E-3 2.07164E-3 1.69577E-3 7.23134E-4 6.3351E-4 8.07222E-4 5.48612E-4 7.42704E-4 2.34933E-4 2.57544E-4 2.92191E-4 3.59545E-4 1.73734E-4 1.65361E-4 2.24581E-4 3.18453E-4 1.83295E-4 1.76546E-4 2.10407E-4 1.84337E-4 1.96063E-4 2.1484E-4 2.32318E-4 1.56985E-4 2.94781E-4 2.84337E-4 1.14379E-4 1.18142E-4 7.98273E-5 7.86013E-5 7.83668E-5 8.28215E-5 7.72407E-5 1.05099E-4 9.13911E-5 1.35407E-4 1.12771E-4 7.05773E-5 7.41117E-5 5.11373E-5 5.16193E-5 1.15365E-4 1.08741E-4 7.90269E-5 8.48674E-5 8.7584E-5 6.40581E-5 5.55468E-5 2.51528E-5 2.6764E-5 3.65996E-5 4.51557E-5 3.02998E-5 2.6521E-5 5.25867E-5 6.48081E-5 2.04567E-4 4.35479E-5 2.9368E-5 1.21413E-5 1.3146E-5 1.90644E-5 1.59644E-5 -9999 -9999 -9999 -9999 -9999 -9999 -9999 -9999 -9999 -9999 -9999 -9999 -9999 -9999 -9999 -9999 -9999 -9999 -9999 -9999 -9999 -9999 -9999 -9999 -9999 -9999 -9999 -9999 -9999 -9999 -9999 -9999 -9999 -9999 -9999 -9999 -9999 -9999 -9999 -9999 -9999 -9999 -9999 -9999
6.19789E-5 4.08968E-5 3.52827E-5 3.80464E-5 3.38449E-5 3.92475E-5 1.87743E-5 4.95311E-5 2.28424E-5 1.90674E-5 1.44457E-5 5.40604E-5 1.2277E-5 6.19781E-5 5.33623E-5 5.36951E-5 1.60744E-5 9.10821E-5 4.07088E-5 1.84205E-5 2.06513E-5 1.15136E-5 1.60293E-5 5.8751E-5 1.26646E-5 2.18256E-5 7.64226E-5 5.10724E-5 4.44956E-5 2.84255E-5 3.38475E-5 3.90201E-5 3.15337E-5 4.41198E-5 4.23665E-5 3.07079E-5 8.56751E-6 1.01438E-5 4.341E-5 3.98183E-5 2.77012E-5 3.6277E-5 1.57431E-5 1.61501E-5 9.39781E-6 3.20226E-5 5.3069E-5 1.36961E-5 1.78956E-5 4.50575E-5 5.31956E-5 5.23634E-5 6.14349E-5 6.59203E-5 9.22143E-5 1.0477E-4 6.39686E-5 1.36406E-4 9.47392E-5 6.79373E-5 6.39887E-5 6.62551E-5 7.95235E-5 8.83794E-5 8.8436E-5 7.44205E-5 6.67899E-5 4.7719E-5 4.61472E-5 1.02867E-4 6.67397E-5 9.68572E-5 1.01795E-4 3.68015E-5 1.15025E-4 1.24759E-4 1.43017E-4 1.38384E-4 1.49156E-4 5.79176E-5 6.81452E-5 7.21395E-5 6.07396E-5 1.53601E-4 8.15029E-5 1.48062E-4 1.18215E-4 1.10411E-4 1.2559E-4 4.39668E-5 8.22006E-5 1.18385E-4 1.20279E-4 1.64247E-4 1.00128E-4 2.20538E-5 8.14795E-5 1.07935E-4 8.43817E-5 1.52744E-4 1.80822E-4 2.63742E-4 1.83774E-4 2.78491E-4 1.77596E-4 2.26718E-4 3.78322E-4 3.2692E-4 2.11414E-4 4.1077E-4 4.44002E-4 1.58735E-4 2.20899E-4 7.05062E-4 1.2326E-3 7.49696E-4 6.40398E-4 6.62839E-4 7.91465E-4 4.64634E-4 7.2013E-4 6.28661E-4 7.19316E-4 2.43681E-4 1.35294E-4 3.90331E-4 9.23216E-4 3.40144E-5 1.16258E-3 3.85125E-4 1.02859E-4 6.00593E-4 5.27292E-4 1.16335E-3 1.08279E-3 4.25693E-4 6.0458E-4 6.83094E-4 5.45892E-4 9.37688E-4 1.35321E-3 1.73073E-3 1.18025E-3 1.12465E-3 1.02159E-3 1.29686E-3 4.3041E-4 5.55559E-4 5.90612E-4 7.51211E-4 1.64078E-3 7.49256E-4 5.25562E-4 4.41751E-4 1.32143E-3 2.0275E-3 2.45795E-3 1.21393E-3 1.87767E-3 1.60827E-3 1.07245E-3 1.53131E-3 1.36609E-3 2.22916E-3 8.94234E-4 1.29025E-3 1.6918E-3 1.0786E-3 7.35752E-4 8.44624E-4 1.53396E-3 1.01087E-3 1.29425E-3 1.57919E-3 1.12426E-3 9.0686E-4 1.59932E-3 1.70193E-3 6.17424E-4 7.16785E-4 2.86651E-4 7.08355E-4 3.32907E-3 7.41718E-4 6.59873E-4 3.89505E-4 2.37576E-4 2.62306E-4 3.82246E-4 3.89533E-4 6.41033E-4 4.94106E-4 5.58369E-4 2.80528E-4 1.09812E-3 8.68724E-4 4.53363E-4 1.7964E-4 4.74834E-4 3.73864E-4 3.03747E-4 4.95192E-4 3.41099E-4 7.20686E-4 1.91451E-3 1.12343E-3 7.64974E-4 2.80942E-3 7.28153E-4 1.53525E-3 7.86709E-4 1.32244E-3 4.42474E-4 3.75533E-4 9.3954E-4 2.989E-4 6.18214E-4 1.76428E-4 3.39057E-4 1.02623E-3 1.76647E-3 5.13831E-4 3.93963E-4 4.31956E-4 2.009E-4 9.24947E-5 1.71379E-4 4.57283E-5 1.73545E-5 2.42018E-5 1.04324E-5 1.6139E-5 3.95811E-5 6.81376E-5 3.21813E-5 4.83314E-6 1.62753E-5 2.21473E-5 3.74086E-5 9.16378E-5 3.77445E-5 1.25948E-5 4.10532E-5 3.06432E-5 3.5855E-5 1.33351E-5 2.21921E-5 2.48776E-5 7.54806E-6 2.16242E-5 2.10523E-5 4.75979E-5 1.37874E-4 1.68294E-4 1.11588E-4 9.1378E-5 1.15353E-4 1.14979E-4 1.82175E-4 4.37985E-4 2.49018E-4 5.8272E-4 5.18641E-4 1.98466E-4 2.47898E-4 1.28237E-4 2.31855E-4 1.52511E-4 4.59374E-4 1.39398E-4 3.59922E-4 3.9232E-4 3.76932E-4 2.71166E-4 5.13161E-4 7.49052E-4 3.98981E-4 3.4363E-4 3.1103E-4 6.89029E-4 3.57172E-4 2.26265E-4 2.24399E-4 2.47588E-4 1.54947E-4 2.71949E-4 2.69892E-4 2.78563E-4 5.07716E-4 2.31487E-4 2.2981E-4 2.53079E-4 1.71354E-4 1.46057E-4 3.49117E-4 1.53966E-4 2.3367E-4 3.9933E-4 2.56334E-4 4.36461E-4 5.31442E-4 1.06546E-3 1.05877E-3 9.70596E-4 3.63188E-4 1.14368E-3 9.06474E-4 5.33818E-4 4.86852E-4 5.75302E-4 1.08097E-3 6.35096E-4 2.63751E-4 2.27344E-4 1.81866E-4 1.85727E-4 2.94104E-4 3.05463E-4 3.56464E-4 2.53682E-4 2.40735E-4 3.53448E-4 4.1323E-4 6.31705E-4 5.10753E-4 4.9811E-4 8.31656E-4 5.50187E-4 3.04117E-4 2.46006E-4 1.76742E-4 5.68868E-4 2.28553E-4 1.48495E-4 3.05139E-4 2.95856E-4 1.38213E-3 9.83048E-4 1.02496E-3 8.84201E-4 1.61381E-3 2.07093E-3 9.25327E-4 1.05147E-3 6.79418E-4 5.15754E-4 3.55654E-4 2.2884E-4 1.85304E-4 3.19604E-4 3.21987E-4 3.58422E-4 6.57056E-4 5.94903E-4 6.01496E-4 7.14425E-4 9.93751E-4 7.79311E-4 6.07521E-4 6.53998E-4 7.70832E-4 1.43685E-3 1.00237E-3 1.21785E-3 1.09731E-3 1.87878E-3 2.08397E-3 2.39168E-3 5.10762E-3 1.56414E-2 1.79495E-2 1.99338E-2 2.48192E-2 1.77084E-2 2.23111E-2 2.2796E-2 1.80518E-2 1.32166E-2 1.62308E-2 1.34975E-2 9.88462E-3 1.27664E-2 2.93083E-2 2.5118E-2 6.05066E-2 2.24403E-2 2.98852E-2 2.02792E-2 3.81012E-2 2.47632E-2 3.32873E-2 3.05486E-2 2.17747E-2 3.10253E-2 3.23232E-2 4.77335E-2 8.02717E-2 4.79727E-2 8.55769E-2 3.22976E-2 2.42072E-2 5.74991E-2 1.44122E-1 5.61708E-2 5.18682E-2 7.80414E-2 6.87101E-2 7.53338E-2 3.99327E-2 4.98103E-2 8.99537E-2 2.4952E-2 3.16037E-2 9.75283E-3 2.79093E-2 3.98989E-2 4.46725E-2 1.54392E-2 2.37951E-2 8.82994E-2 7.03143E-2 3.51662E-2 1.87539E-2 4.78972E-2 4.19585E-2 1.94986E-2 1.22354E-2 1.26499E-2 2.44342E-2 1.04185E-1 8.07164E-2 8.56284E-2 6.97937E-2 5.08922E-2 6.90925E-2 4.12521E-2 4.13609E-2 5.40577E-2 8.34199E-2 7.22828E-2 5.55295E-2 5.01164E-2 6.43312E-2 4.30262E-2 6.47596E-2 8.83238E-2 4.2292E-2 4.72124E-2 9.04109E-2 3.94292E-2 3.56755E-2 3.59425E-2 4.39491E-2 8.78561E-2 4.49806E-2 5.23979E-2 3.16874E-2 3.84565E-2 4.48213E-2 4.27122E-2 5.60464E-2 6.37721E-2 3.41008E-2 1.67735E-2 1.30385E-2 3.08165E-2 6.66281E-2 5.17034E-2 6.87166E-2 1.06645E-1 9.50126E-2 1.19794E-1 7.88262E-2 4.25972E-2 6.64649E-2 5.15164E-2 2.94865E-2 1.2664E-2 2.87386E-2 2.37367E-2 4.43955E-2 3.49244E-2 2.10476E-2 3.23203E-2 4.98702E-2 1.82923E-2 1.12021E-2 9.60667E-3 8.14339E-3 1.1134E-2 7.59981E-3 2.6509E-2 3.88823E-2 2.72521E-2 2.06474E-2 1.98649E-2 4.81715E-3 2.7421E-2 5.25418E-2 1.34352E-1 4.28739E-2 1.19206E-1 2.07976E-1 8.91288E-2 6.94712E-2 6.32482E-2 4.38673E-2 4.16818E-2 1.93239E-1 6.82895E-2 1.77444E-1 2.7173E-1 1.94445E-1 5.00601E-2 5.8724E-2 4.0348E-2 3.81708E-2 2.3023E-2 2.74676E-2 3.48925E-2 5.13379E-2 5.28887E-2 3.04488E-2 3.8719E-2 3.70121E-2 7.26607E-2 5.05213E-2 1.10521E-1 5.79304E-2 6.49853E-2 2.97387E-2 2.38332E-2 2.30339E-2 6.08123E-2 1.81184E-2 8.238E-2 7.66069E-2 1.0368E-1 2.53023E-2 1.02392E-1 1.16045E-2 3.14759E-2 5.43172E-2 3.18382E-2 3.53363E-2 5.96547E-2 2.47865E-2 2.71863E-2 7.87329E-3 1.03805E-2 1.47187E-2 1.07336E-2 9.52899E-3 1.26222E-2 1.0691E-2 3.06033E-2 1.07699E-1 4.68888E-2 3.11277E-2 3.14624E-2 4.89528E-2 3.47398E-2 8.45449E-2 4.76903E-2 6.8169E-2 3.20038E-2 1.34785E-2 1.10831E-2 1.71057E-2 4.47069E-3 4.97321E-3 3.56375E-3 2.03651E-3 4.55268E-3 3.10054E-3 1.24817E-2 9.25738E-3 1.13331E-2 1.81582E-2 1.20486E-2 2.08054E-2 1.4426E-2 1.03439E-2 1.10267E-2 9.62183E-3 1.75791E-2 1.08016E-2 1.26308E-2 1.56347E-2 1.84937E-2 1.9835E-2 2.78287E-2 7.3723E-3 2.21597E-3 9.8995E-3 5.43825E-3 2.08007E-3 3.93934E-3 1.28868E-2 7.61376E-3 5.57964E-3 8.15859E-3 3.19274E-3 6.63147E-3 4.91753E-2 1.21322E-2 9.66532E-3 6.44644E-3 5.86502E-3 7.3445E-3 1.12624E-2 1.25414E-2 1.07726E-2 1.85277E-2 2.19297E-2 1.04428E-2 1.48146E-2 1.39789E-2 2.48634E-2 1.20264E-2 1.81329E-2 1.46085E-2 1.03365E-2 1.36039E-2 8.67526E-3 8.7967E-3 2.07788E-2 2.37943E-2 2.40272E-2 2.09466E-2 1.22416E-2 1.14109E-2 3.73583E-3 7.90442E-3 6.36076E-3 7.95871E-3 2.99554E-3 7.23934E-3 5.95382E-3 1.50096E-2 8.60958E-3 4.59431E-3 4.3343E-3 4.02767E-3 1.8014E-3 1.93542E-3 1.91478E-3 1.99638E-3 4.98374E-4 3.96154E-4 2.60685E-4 7.76918E-4 6.5758E-4 3.50822E-4 2.22377E-4 1.62935E-4 4.50959E-4 1.09212E-3 7.31921E-4 2.29033E-4 2.90942E-4 9.47043E-5 2.17413E-4 7.06742E-5 1.33512E-4 3.59668E-5 1.24222E-5 6.7323E-5 1.12968E-4 4.50396E-5 6.80387E-5 8.41688E-5 2.14441E-4 4.20303E-4 2.28161E-4 1.19086E-4 8.87214E-5 3.52297E-5 8.77439E-5 2.06583E-4 8.90362E-4 7.78915E-4 1.03189E-3 9.16189E-4 7.41767E-4 5.84047E-4 1.11976E-4 6.00896E-4 1.33012E-3 1.10306E-3 1.1313E-3 1.40999E-3 2.07556E-3 5.78938E-4 2.89647E-4 7.04239E-4 1.40792E-3 1.04468E-3 1.22639E-3 1.99622E-3 2.12313E-3 2.27931E-4 1.43302E-4 8.36294E-5 1.01132E-3 9.38169E-4 4.52471E-3 2.03986E-3 1.802E-3 6.57495E-4 8.5048E-4 4.28192E-3 4.48796E-3 6.82832E-3 5.64584E-3 9.18464E-3 3.74613E-3 3.65849E-3 1.16695E-2 2.11699E-3 8.73445E-3 9.36451E-3 1.52592E-2 1.91781E-2 2.36055E-2 1.80244E-2 2.02281E-2 3.69679E-2 1.84307E-2 2.17797E-2 5.55844E-2 5.67414E-2 3.35422E-2 3.11861E-2 3.77003E-2 5.06288E-2 7.21408E-2 1.78668E-1 1.01297E-1 6.6297E-2 3.85299E-2 2.38471E-2 7.48351E-2 4.37539E-2 4.18812E-2 2.88398E-2 4.26602E-2 9.70633E-2 5.50278E-2 5.04055E-2 4.31799E-2 5.36727E-2 2.17488E-2 3.42644E-2 5.99112E-2 8.08297E-2 1.57295E-1 1.22094E-1 2.35049E-2 4.97884E-2 2.63535E-2 2.34582E-2 2.18365E-2 1.7432E-2 2.69632E-2 2.13015E-2 1.26532E-2 1.90181E-2 2.91668E-2 3.53398E-2 1.91053E-2 1.12831E-2 1.41155E-2 1.31595E-2 2.2379E-2 2.72136E-2 8.47443E-2 1.14941E-1 1.2117E-1 6.77599E-2 7.24571E-2 6.94203E-2 4.75479E-2 1.78873E-2 3.58211E-2 1.34933E-2 1.50448E-2 1.54182E-2 5.45927E-3 9.40678E-3 9.00167E-3 1.64399E-2 1.4791E-2 1.728E-2 1.12405E-2 1.56055E-2 2.18036E-3 5.71142E-3 2.00453E-3 8.7812E-4 2.48427E-2 1.65452E-3 8.85394E-3 9.86508E-3 1.16026E-3 1.30886E-3 9.83492E-3 1.69878E-3 2.03764E-3 6.73337E-4 3.65074E-4 1.28881E-3 2.78473E-3 3.41348E-4 7.09452E-4 3.74799E-3 5.52643E-3 4.96066E-3 4.76081E-3 5.65179E-3 5.81534E-4 7.99063E-4 7.67753E-4 1.24367E-3 7.51279E-4 9.04322E-4 2.75581E-4 3.95552E-4 2.62457E-4 1.78156E-4 1.99614E-4 5.03927E-4 3.49044E-4 2.09263E-4 4.20532E-4 5.94949E-4 1.9372E-4 1.46893E-3 4.6655E-4 7.27949E-4 1.85884E-4 6.81126E-4 7.27493E-4 3.93163E-4 4.4722E-4 5.34E-4 4.95853E-4 6.43163E-4 5.88932E-4 2.27466E-4 4.21795E-4 5.08621E-4 3.31915E-4 1.33002E-4 9.08533E-4 7.32068E-4 7.42656E-4 6.56348E-4 2.48517E-4 1.87075E-4 3.57135E-4 2.94248E-4 2.26659E-4 1.87973E-4 2.50641E-4 6.97187E-4 1.33272E-3 7.85287E-5 7.37477E-5 2.40035E-4 5.22027E-4 6.68478E-4 8.91632E-4 2.97754E-3 1.24192E-3 1.50252E-3 3.26319E-4 3.7863E-4 4.68297E-4 2.6722E-4 2.60935E-4 2.77146E-4 3.02662E-4 4.10517E-4 2.07448E-4 1.5295E-4 2.9739E-4 1.80306E-4 1.24408E-4 5.25287E-5 5.02758E-5 5.58431E-5 4.28091E-5 8.90657E-5 5.25385E-5 3.32865E-5 4.34576E-5 2.79491E-5 2.20085E-5 4.48399E-4 2.27749E-4 6.56904E-4 4.12626E-4 3.14766E-5 5.56085E-5 2.81765E-5 7.59837E-5 5.753E-5 1.10171E-4 1.57167E-4 1.00666E-4 7.84018E-5 9.49505E-5 1.08321E-4 9.79048E-5 1.59289E-4 6.18122E-5 9.92874E-5 7.75374E-4 5.59815E-4 4.13558E-4 2.58822E-4 1.22385E-4 2.85834E-5 6.11539E-5 4.8538E-4 2.49912E-4 7.18469E-5 5.85629E-5 1.20185E-4 5.63689E-5 7.74246E-5 7.82343E-5 5.2518E-5 2.50413E-5 4.13315E-5 8.0944E-5 2.83025E-5 1.96579E-6 2.10818E-6 8.43101E-6 2.83569E-5 2.12557E-5 1.42127E-4 1.62116E-4 1.778E-4 3.51563E-4 4.06401E-4 2.594E-4 2.96776E-4 3.25524E-4 3.38986E-4 2.92261E-5 9.36917E-5 1.11544E-4 1.89318E-4 8.92711E-5 1.45774E-4 6.32592E-5 2.03383E-5 1.57288E-5 7.99493E-6 9.21314E-6 8.01597E-6 4.23096E-6 5.69687E-6 7.52998E-6 7.2123E-6 6.86589E-6 6.96334E-6 4.69549E-6 5.72707E-6 6.74161E-6 3.68682E-6 3.78005E-6 3.92854E-6 2.60895E-6 4.38865E-6 4.17018E-6 3.61354E-6 5.27951E-6 1.04856E-5 2.4582E-5 8.37723E-6 1.01586E-5 1.17743E-5 9.16805E-6 5.63805E-6 7.60822E-6 7.6491E-6 5.59021E-6 2.36636E-6 3.58983E-6 2.72339E-6 3.18488E-6 6.23176E-6 1.66943E-5 1.16866E-5 8.97463E-6 1.10043E-5 1.05126E-5 1.07631E-5 8.77191E-6 9.90637E-6 8.73033E-6 2.85012E-5 2.72068E-5 1.03091E-5 3.33992E-5 9.18622E-6 1.15825E-5 6.68283E-6 2.14657E-5 1.9106E-5 3.62593E-5 4.69876E-5 1.08971E-4 4.72086E-5 2.79158E-5 2.96594E-5 2.13053E-5 1.46419E-5 8.87149E-5 6.28394E-5 4.60525E-5 1.00846E-5 4.30465E-5 7.07992E-5 9.09447E-5 1.42262E-4 2.26248E-4 2.24649E-4 3.49898E-4 6.3485E-4 4.76454E-4 1.13379E-3 1.03067E-3 4.70659E-4 6.65272E-4 6.69198E-3 1.9079E-3 7.29279E-4 7.92075E-4 6.67604E-3 7.01224E-3 8.06746E-3 2.49423E-4 8.08864E-4 6.79523E-4 7.50019E-3 1.49372E-3 1.15457E-2 4.60133E-3 2.9936E-3 4.44735E-4 5.72208E-4 4.95989E-3 2.81809E-3 1.48265E-2 1.38028E-2 2.22108E-2 1.60438E-2 1.29301E-2 1.13718E-2 1.18859E-2 1.20165E-2 1.7442E-3 3.46701E-3 2.72506E-3 2.52108E-2 9.03368E-3 1.37773E-3 2.36616E-3 6.36444E-3 1.86404E-3 1.3457E-2 1.06218E-2 6.02259E-3 2.99798E-3 1.05617E-3 7.53159E-3 1.79273E-2 3.09072E-3 1.40379E-2 3.616E-3 8.05068E-4 9.02414E-4 5.38358E-3 7.70882E-4 5.02649E-4 4.18493E-4 3.04136E-4 2.54289E-4 2.37883E-4 1.06464E-4 4.10536E-5 3.14652E-4 3.28418E-3 3.99805E-3 3.32615E-3 1.49059E-3 8.87849E-4 1.04044E-3 1.22088E-3 4.72802E-4 5.2948E-4 6.03096E-4 4.39932E-4 3.57563E-4 4.98694E-4 2.87482E-4 2.71555E-4 2.5395E-4 1.33786E-4 1.78661E-4 1.41647E-4 1.63743E-4 2.50833E-4 2.20217E-4 2.54058E-4 3.20844E-4 1.73226E-4 2.35951E-4 1.92033E-4 2.91841E-4 1.94049E-4 1.3225E-4 1.06582E-4 8.34691E-5 9.56176E-5 9.30995E-5 7.09996E-5 9.88198E-5 8.17543E-5 9.50662E-5 1.85761E-4 9.91585E-5 5.77649E-5 6.06956E-5 9.74665E-5 1.02787E-4 7.19335E-5 7.97586E-5 4.3281E-5 6.43717E-5 6.45529E-5 6.12697E-5 4.64389E-5 3.94295E-5 3.87445E-5 2.36896E-5 6.30508E-5 5.86045E-5 5.90412E-5 3.76561E-5 1.77286E-4 7.91594E-5 9.70582E-6 9.73128E-5 1.00913E-5 1.88192E-5 1.22731E-5 1.98093E-5 -9999 -9999 -9999 -9999 -9999 -9999 -9999 -9999 -9999 -9999 -9999 -9999 -9999 -9999 -9999 -9999 -9999 -9999 -9999 -9999 -9999 -9999 -9999 -9999 -9999 -9999 -9999 -9999 -9999 -9999 -9999 -9999 -9999 -9999 -9999 -9999 -9999 -9999 -9999 -9999 -9999 -9999 -9999
8.32092E-5 9.40898E-5 3.25604E-5 3.9011E-5 3.08248E-5 3.59524E-5 1.57745E-5 5.25609E-5 4.40208E-5 4.28648E-5 4.06512E-5 6.26743E-5 7.47543E-5 7.70703E-5 7.23663E-5 8.98143E-5 5.45426E-5 4.82553E-5 3.93138E-5 8.60377E-6 4.25125E-5 1.73519E-5 2.52953E-5 4.4499E-5 1.63397E-5 7.78945E-6 1.83658E-5 3.14495E-5 2.07E-5 2.45346E-5 3.21377E-5 3.6829E-5 4.06506E-5 5.86305E-5 6.38514E-5 2.93365E-5 3.22452E-5 2.84875E-5 3.4186E-5 4.24457E-5 3.7965E-5 1.89579E-5 1.83628E-5 5.41521E-5 1.52793E-5 1.40793E-5 1.27721E-5 1.34906E-5 1.76415E-5 6.29311E-5 6.89932E-5 6.80163E-5 7.18641E-5 1.06457E-4 1.74351E-4 1.27214E-4 1.07281E-4 8.27215E-5 5.26231E-5 9.81952E-5 6.19418E-5 6.69474E-5 9.40437E-5 1.24909E-4 9.59458E-5 1.69518E-4 7.31679E-5 8.27973E-5 5.64417E-5 7.3048E-5 1.07039E-4 9.36334E-5 8.06578E-5 2.51264E-4 1.73926E-4 1.16723E-4 8.96858E-5 1.80946E-4 1.40593E-4 1.19848E-4 9.2194E-5 1.41116E-4 2.36841E-4 2.46171E-4 2.0076E-4 1.98313E-4 1.12339E-4 1.08006E-4 9.83871E-5 6.06356E-5 1.23622E-4 1.87251E-4 2.5929E-4 3.76769E-4 2.0593E-4 1.1738E-5 1.62194E-4 1.51326E-4 1.35959E-4 1.81065E-4 4.31288E-4 4.13348E-4 2.84801E-4 2.72139E-4 1.89202E-4 2.10807E-4 6.01658E-4 1.80075E-4 2.65559E-4 3.57833E-4 4.87075E-4 3.33175E-4 4.29639E-4 1.79372E-4 9.96635E-4 9.80412E-4 5.32973E-4 6.18487E-4 4.59523E-4 8.5351E-4 7.24668E-4 7.09852E-4 4.98403E-4 5.73334E-4 7.77004E-4 7.22612E-4 7.94737E-4 5.81454E-4 5.82632E-4 3.63871E-4 7.73923E-5 6.70456E-4 3.29511E-4 1.16563E-3 1.1272E-3 5.59572E-4 1.63547E-3 9.66713E-4 5.22332E-4 9.9911E-4 9.66355E-4 8.58824E-4 2.13622E-3 1.24498E-3 4.86666E-4 4.2485E-4 1.79204E-4 1.14299E-4 5.24498E-4 7.63028E-4 1.05848E-3 1.30959E-3 2.1796E-4 1.24858E-3 1.23405E-3 1.2592E-3 8.42394E-4 3.70272E-3 1.64469E-3 2.98079E-3 1.35186E-3 2.74153E-3 1.75514E-3 1.10541E-3 1.16106E-3 1.3537E-3 2.65265E-3 7.96733E-4 5.44618E-4 3.96066E-4 8.93005E-4 1.80608E-3 1.71112E-3 1.84252E-3 1.29009E-3 3.37565E-3 1.93524E-3 1.16966E-3 1.08711E-3 6.1672E-4 5.66999E-4 3.66016E-4 1.69923E-3 1.6195E-3 4.89254E-4 6.87575E-4 5.96433E-4 1.62738E-4 2.12062E-3 2.22649E-3 5.70798E-4 4.14484E-4 4.72028E-4 8.99401E-4 3.25551E-4 5.39482E-4 2.91885E-4 9.34864E-4 1.82621E-4 2.29479E-4 2.38778E-4 4.69699E-4 1.37544E-3 1.53497E-3 2.67202E-3 8.47722E-4 3.61704E-4 6.67386E-4 6.87109E-4 1.49527E-3 2.11427E-3 1.08081E-3 7.16261E-4 4.62662E-4 2.69823E-4 3.29954E-4 6.3146E-4 4.89653E-4 1.28309E-3 1.18487E-3 1.31746E-3 1.45262E-3 8.03878E-4 9.49828E-4 3.79018E-4 1.66977E-4 1.49042E-4 1.40329E-4 2.01352E-5 1.84347E-5 1.70815E-5 1.70312E-5 1.28527E-4 1.18705E-4 -9999 9.36636E-6 9.13245E-6 1.91103E-5 3.57547E-5 5.06867E-5 1.93989E-5 1.24598E-5 4.45499E-5 5.58191E-5 1.07059E-5 1.06373E-5 1.55216E-5 1.9678E-5 2.61594E-5 1.62984E-5 1.38006E-5 7.95166E-5 9.16872E-5 1.04145E-4 2.37871E-4 6.31657E-5 5.31107E-5 8.83627E-5 1.46925E-4 1.33476E-4 2.0377E-4 1.69743E-4 3.03912E-4 2.73612E-4 1.27929E-4 2.55994E-4 3.96567E-4 5.58938E-4 3.06678E-4 3.85713E-4 7.35032E-4 2.051E-4 3.70742E-4 3.93995E-4 4.31864E-4 6.43741E-4 7.8171E-4 3.14846E-4 2.28459E-4 1.59437E-4 3.5888E-4 5.10811E-4 6.51751E-4 3.72502E-4 5.23007E-4 3.63692E-4 3.06663E-4 6.75992E-4 2.39482E-4 2.83958E-4 1.44959E-4 2.25556E-4 2.08696E-4 1.62684E-4 2.24222E-4 6.38555E-4 5.87171E-4 2.07731E-4 5.17307E-4 7.5717E-4 1.44856E-3 8.45561E-4 1.48567E-3 1.04122E-3 9.72568E-4 9.56317E-4 8.56751E-4 8.19592E-4 6.41131E-4 5.82462E-4 8.42979E-4 1.04581E-3 2.64863E-4 2.21043E-4 1.23654E-4 1.82387E-4 1.35184E-4 2.64997E-4 2.01873E-3 2.06419E-4 6.99693E-4 8.35827E-4 4.36606E-4 6.02951E-4 9.68056E-4 4.03745E-4 4.71252E-4 3.41804E-4 3.75765E-4 3.93569E-4 1.56326E-4 1.10242E-4 1.8306E-4 4.85296E-4 2.79809E-4 5.32947E-4 1.61975E-3 7.07283E-4 8.0783E-4 6.94532E-4 2.22799E-3 1.29899E-3 8.89894E-4 6.48776E-4 2.49752E-4 5.02851E-4 1.97178E-4 3.17617E-4 3.46354E-4 2.03779E-4 3.29371E-4 3.25822E-4 3.84335E-4 5.32984E-4 6.28101E-4 5.55703E-4 7.04777E-4 5.33917E-4 5.67895E-4 5.03792E-4 1.08485E-3 1.31541E-3 1.20387E-3 8.43899E-4 2.02808E-3 3.89798E-3 3.60198E-3 4.34037E-3 1.20703E-2 2.01314E-2 3.20798E-2 2.39172E-2 2.0293E-2 2.02417E-2 2.39502E-2 2.80645E-2 9.88118E-3 8.93936E-3 8.16678E-3 1.62322E-2 1.35227E-2 1.35855E-2 2.37159E-2 3.3392E-2 2.81572E-2 2.6183E-2 3.16238E-2 2.70117E-2 2.97975E-2 6.34287E-2 4.63817E-2 6.38326E-2 6.93037E-2 6.2943E-2 3.3373E-2 1.84652E-2 3.49557E-2 6.0886E-2 3.66002E-2 4.83524E-2 8.35408E-2 8.62438E-2 7.44579E-2 6.49419E-2 5.57036E-2 6.43458E-2 3.45729E-2 4.35133E-2 2.72397E-2 4.20167E-2 7.77371E-2 5.216E-2 1.86556E-2 6.80927E-2 7.2629E-2 4.65167E-2 6.45563E-2 4.47031E-2 2.77364E-2 5.60332E-2 5.41107E-2 4.22087E-2 3.63788E-2 3.41977E-2 4.2608E-2 4.10319E-2 6.11663E-2 4.48013E-2 4.70579E-2 3.51579E-2 4.26565E-2 6.76635E-2 5.81209E-2 6.95361E-2 1.02524E-1 1.10527E-1 7.87407E-2 6.0738E-2 8.09489E-2 7.79761E-2 7.03111E-2 7.73322E-2 1.15698E-1 5.92482E-2 5.96597E-2 4.54471E-2 4.07929E-2 5.06444E-2 3.9861E-2 3.02323E-2 5.45669E-2 6.19433E-2 4.22487E-2 5.50874E-2 4.38321E-2 3.71903E-2 4.89791E-2 5.59462E-2 3.30202E-2 3.51088E-2 2.00828E-2 5.71298E-2 4.35584E-2 6.78186E-2 4.82138E-2 2.46373E-2 2.86855E-2 5.05292E-2 6.91582E-2 5.91558E-2 5.44178E-2 1.06537E-1 7.72545E-2 4.30563E-2 6.64725E-2 5.00458E-2 4.11372E-2 2.61159E-2 3.43522E-2 5.37498E-2 3.61556E-2 9.13726E-2 3.90916E-2 4.9983E-2 3.38087E-2 1.93995E-2 2.33541E-2 7.00214E-3 1.36973E-2 8.88078E-3 9.31216E-3 1.38496E-2 1.04468E-2 2.26664E-2 1.29311E-2 1.00117E-2 5.33682E-2 2.17471E-2 3.12004E-2 1.78007E-2 7.82881E-2 6.41168E-2 8.62092E-2 1.66746E-1 2.93205E-2 9.508E-2 7.29041E-2 9.63935E-2 1.6199E-1 1.5397E-1 5.7537E-1 2.14994E-1 1.47029E-1 1.07404E-1 6.83223E-2 4.49944E-2 2.53215E-2 3.96813E-2 4.38271E-2 8.32759E-2 1.85276E-2 3.01807E-2 3.54794E-2 2.80683E-2 7.47493E-2 4.05835E-2 2.28269E-2 5.94302E-2 7.1462E-2 3.31228E-2 4.58455E-2 5.31416E-2 2.95094E-2 6.60362E-2 5.002E-2 7.66017E-2 1.39262E-1 2.70055E-2 1.25755E-2 2.67151E-2 3.41676E-2 4.381E-2 3.04716E-2 6.46844E-2 2.1948E-2 3.11841E-2 6.86234E-2 2.39116E-2 5.61658E-2 2.27225E-2 1.09515E-2 2.16431E-2 3.481E-2 4.64923E-2 9.3809E-3 2.34875E-2 8.79889E-2 6.49099E-2 4.05948E-2 3.5992E-2 2.06861E-2 1.35597E-2 2.16925E-2 1.72555E-2 3.19761E-2 4.22177E-2 2.45413E-2 1.11015E-2 1.15885E-2 4.88378E-3 9.70521E-4 1.00157E-3 2.75589E-3 2.00063E-3 2.1574E-3 1.0759E-2 1.97915E-2 1.24977E-2 7.17446E-3 4.56276E-3 8.36893E-3 7.30603E-3 2.7733E-2 2.07859E-2 1.26862E-2 1.10715E-2 1.19122E-2 2.19153E-2 2.68573E-2 3.33443E-2 1.63351E-2 2.32724E-2 2.69926E-2 5.4204E-3 5.65517E-3 3.97508E-3 2.92306E-3 3.52446E-3 1.89717E-2 4.33462E-3 4.55569E-3 1.61659E-3 5.81083E-3 3.74705E-3 2.13483E-3 4.7824E-3 4.19081E-3 1.03609E-2 1.75077E-2 1.52251E-2 9.34343E-3 8.19941E-3 1.07179E-2 9.76837E-3 1.55315E-2 3.55898E-2 2.40054E-2 1.62681E-2 7.6509E-3 3.1329E-2 3.05325E-2 3.36424E-2 1.84382E-2 5.31264E-3 5.44275E-3 4.29708E-3 9.30565E-3 3.26579E-2 8.23454E-3 1.48892E-2 1.31037E-2 9.16022E-3 1.04454E-2 7.90541E-3 2.65254E-3 7.13039E-3 6.8452E-3 1.04363E-2 6.32323E-3 6.91801E-3 4.75333E-3 5.16492E-3 2.83187E-3 1.13746E-3 2.28987E-3 8.70279E-4 2.52937E-3 1.53562E-3 1.44035E-3 6.19138E-4 4.98351E-4 3.87268E-4 3.0127E-4 1.79094E-4 6.09797E-5 2.13313E-4 5.14037E-4 4.70405E-4 1.29535E-3 3.25466E-4 3.28332E-4 5.20991E-4 6.4501E-5 9.44615E-5 2.82977E-5 5.89016E-6 1.35229E-5 1.20312E-4 8.83706E-5 4.90449E-5 2.03171E-4 2.99796E-4 1.54529E-4 2.9153E-4 6.61836E-5 1.24685E-4 3.9376E-5 8.60528E-5 4.29979E-4 7.93455E-4 1.10071E-3 8.70546E-4 5.27847E-4 1.7943E-4 6.19435E-4 1.56989E-4 2.88205E-5 2.06861E-4 5.63426E-5 3.9822E-5 4.4568E-4 9.05278E-4 1.38984E-4 3.26036E-4 2.01992E-4 4.0078E-4 6.16425E-4 1.71529E-3 7.64195E-4 1.70802E-3 1.58335E-3 7.59702E-4 1.22428E-4 6.79513E-5 1.12784E-4 2.05522E-3 3.14708E-3 1.50886E-3 2.06104E-3 2.41021E-3 1.00027E-3 4.19973E-3 2.71811E-3 2.29015E-3 3.79541E-3 2.93054E-3 1.87136E-3 3.61324E-3 4.03799E-3 3.52342E-3 4.65635E-3 1.39436E-2 1.40174E-2 2.25031E-2 1.78763E-2 1.93046E-2 3.34447E-2 4.0971E-2 3.30091E-2 3.55873E-2 5.16561E-2 7.37936E-2 3.67136E-2 2.99653E-2 4.26934E-2 4.96986E-2 5.13964E-2 9.85036E-2 1.30388E-1 1.35403E-1 3.62612E-2 -9999 5.69483E-2 4.99417E-2 6.77479E-2 4.70058E-2 4.884E-2 8.09493E-2 3.83856E-2 2.55293E-2 3.59703E-2 9.93595E-3 1.44507E-2 2.61947E-2 3.53546E-2 3.86187E-2 1.3885E-1 6.65438E-2 3.13491E-2 7.14179E-2 5.46004E-2 2.31846E-2 2.38397E-2 4.41832E-2 1.82377E-2 1.24644E-2 2.42304E-2 1.67549E-2 1.37687E-2 3.06327E-2 3.12826E-2 1.8297E-2 2.41223E-2 4.37264E-2 3.51926E-2 4.97655E-2 1.19037E-1 1.05266E-1 9.88332E-2 4.0624E-2 3.91504E-2 4.61517E-2 2.45987E-2 3.19753E-2 2.51385E-2 1.41208E-2 8.80615E-3 1.57695E-2 9.64144E-3 1.11149E-2 1.085E-2 1.603E-2 5.12393E-2 1.37061E-2 1.78393E-2 9.43628E-3 6.61224E-3 1.82026E-2 2.06867E-3 8.67177E-4 1.13906E-3 1.0434E-2 1.1095E-3 8.819E-3 1.12445E-3 1.40424E-3 9.80874E-3 1.24853E-3 9.93801E-4 7.20265E-4 8.87173E-4 1.05464E-2 9.26392E-4 2.59937E-4 7.06732E-3 9.2656E-4 4.75317E-4 1.17962E-3 4.81299E-4 6.26803E-4 7.81138E-3 9.80406E-4 7.96974E-4 1.03161E-3 5.21626E-3 1.06324E-3 4.9623E-4 2.86427E-4 5.1106E-4 5.15735E-4 2.09347E-4 2.62932E-4 3.35048E-4 2.60067E-4 4.90829E-4 3.55838E-4 2.92831E-4 3.43467E-4 4.70379E-4 1.00972E-3 5.87145E-4 2.49319E-4 4.21229E-4 4.62593E-4 3.8004E-4 5.94575E-4 4.29358E-4 4.28546E-4 4.44945E-4 5.45428E-4 2.86735E-4 1.5152E-4 4.51383E-4 5.72159E-4 7.01635E-4 6.51229E-4 9.07597E-4 7.15324E-4 3.23833E-4 1.18134E-4 3.57237E-4 3.39345E-4 1.54789E-4 1.53883E-4 1.71699E-4 1.21515E-3 5.84997E-4 5.10178E-5 4.71887E-5 1.25901E-4 5.02619E-4 2.47097E-3 9.03794E-4 3.24519E-3 2.2608E-3 1.67196E-3 6.20084E-4 4.61418E-4 2.42182E-4 5.68492E-4 6.71706E-4 3.11287E-4 1.26627E-4 1.51195E-4 1.68612E-4 1.34516E-4 2.05237E-4 1.29226E-4 9.68644E-5 1.16164E-4 5.44342E-5 3.21088E-5 4.09607E-5 3.87436E-5 1.69801E-5 1.41913E-5 1.29638E-5 3.04066E-4 1.10306E-5 2.79865E-4 2.94701E-4 5.03536E-5 9.43428E-5 2.9113E-5 4.47552E-5 9.90811E-5 1.43381E-4 8.04047E-5 1.00775E-4 1.23772E-4 1.18324E-4 1.93572E-4 1.41547E-4 4.32594E-5 8.10751E-5 1.34209E-4 1.01997E-4 9.86194E-5 4.88333E-4 2.84037E-5 5.95145E-4 4.34178E-5 1.75284E-4 1.46918E-4 2.42997E-4 1.57158E-4 1.10186E-4 4.80352E-5 2.23073E-4 1.38328E-4 3.31248E-5 7.71282E-5 9.03116E-4 1.01616E-5 2.5866E-5 4.07856E-6 4.93333E-5 2.3143E-5 2.08925E-6 4.70247E-6 1.15643E-5 2.50455E-5 4.42616E-5 1.25544E-4 1.17643E-4 1.09631E-4 2.73834E-4 2.66254E-4 2.60647E-4 2.16389E-4 2.67345E-4 3.52258E-4 2.29716E-5 7.43245E-5 1.42572E-4 2.24557E-4 3.28498E-5 2.42141E-4 1.13323E-5 2.51608E-5 1.57952E-5 1.25818E-5 9.38322E-6 7.00502E-6 6.52036E-6 7.13984E-6 7.56251E-6 7.29028E-6 8.72777E-6 8.03713E-6 5.85443E-6 7.17504E-6 3.27912E-6 3.88317E-6 8.11774E-6 5.76548E-6 6.45988E-6 1.54572E-5 1.62417E-5 4.08047E-6 4.60194E-6 8.25994E-6 1.01718E-5 8.49818E-6 5.45719E-6 4.17525E-6 4.59627E-6 4.94613E-6 3.36517E-6 5.82023E-6 5.2728E-6 3.19828E-6 4.97806E-6 9.83087E-6 4.94079E-5 3.70339E-6 1.76163E-5 1.76156E-5 1.48086E-5 1.3912E-5 3.55462E-5 9.42405E-6 9.06463E-6 2.57964E-5 2.2577E-5 3.05151E-5 2.56946E-5 1.31284E-5 9.4892E-6 1.19659E-5 1.30079E-5 1.20323E-5 1.30017E-5 4.71528E-5 2.334E-5 2.93402E-5 4.06929E-5 3.63795E-5 2.7668E-5 4.64371E-5 9.32033E-5 7.22354E-5 5.15713E-6 6.6222E-5 4.36722E-5 4.76314E-5 6.06252E-5 6.4972E-5 9.57708E-5 1.78959E-4 2.7385E-4 2.56376E-4 4.40677E-4 5.06109E-4 7.68631E-4 9.72935E-4 4.28606E-4 5.83578E-4 3.76688E-3 1.20688E-3 2.17035E-3 1.07993E-3 9.12337E-4 1.34647E-3 5.8562E-3 1.27102E-2 6.41415E-3 6.33623E-3 1.12428E-2 6.71945E-3 1.24168E-3 4.5962E-3 3.94749E-3 2.1824E-3 2.45678E-3 1.20334E-3 2.78706E-3 2.57791E-3 3.11765E-3 3.32803E-3 2.85345E-3 9.59711E-2 4.06917E-3 3.17688E-3 4.84506E-3 2.31004E-2 1.78072E-3 1.92053E-3 2.09022E-3 1.91275E-2 1.8213E-2 2.90033E-3 3.08143E-3 5.12729E-3 3.63996E-3 3.32714E-3 3.36231E-3 3.64906E-3 4.71567E-3 3.75794E-3 2.93198E-3 5.69379E-3 2.87638E-3 1.30188E-2 4.11636E-3 4.39308E-3 1.02403E-3 8.3383E-3 6.13848E-3 4.99286E-3 1.41572E-3 1.54247E-4 3.31654E-4 2.25145E-4 2.51564E-4 7.15856E-4 1.3441E-4 5.56622E-4 3.04281E-4 2.90688E-4 5.17765E-4 7.96671E-4 1.00162E-3 6.73954E-4 8.39773E-4 8.19763E-4 4.68229E-4 5.00936E-4 3.43481E-4 3.7875E-4 3.6575E-4 2.10375E-4 2.56715E-4 2.56626E-4 1.33975E-4 2.02734E-4 1.48571E-4 2.04221E-4 2.30397E-4 2.07668E-4 2.82257E-4 3.03435E-4 2.08523E-4 2.89065E-4 2.37894E-4 1.79482E-4 1.03816E-4 1.27183E-4 1.07545E-4 1.19601E-4 1.12533E-4 1.12067E-4 9.67636E-5 1.49227E-4 8.60878E-5 1.09253E-4 1.37432E-4 7.81516E-5 1.14317E-4 9.0079E-5 9.90756E-5 1.10716E-4 1.11985E-4 1.03823E-4 5.96194E-5 1.96158E-4 8.17685E-5 6.59712E-5 5.73123E-5 4.57853E-5 3.4008E-5 4.70087E-5 3.94026E-5 2.7231E-5 3.76511E-5 5.23041E-5 1.52285E-4 9.30974E-5 3.68854E-5 6.92207E-5 5.77114E-5 9.39341E-6 1.26173E-5 4.86657E-5 -9999 -9999 -9999 -9999 -9999 -9999 -9999 -9999 -9999 -9999 -9999 -9999 -9999 -9999 -9999 -9999 -9999 -9999 -9999 -9999 -9999 -9999 -9999 -9999 -9999 -9999 -9999 -9999 -9999 -9999 -9999 -9999 -9999 -9999 -9999 -9999 -9999 -9999 -9999 -9999 -9999 -9999
1.08588E-4 7.48726E-5 5.05374E-5 4.23706E-5 2.74759E-5 4.05597E-5 3.93013E-5 4.64233E-5 4.46617E-5 3.83033E-5 3.24249E-5 6.77875E-5 7.04566E-5 5.89609E-5 4.73888E-5 4.02237E-5 5.45624E-5 8.0759E-5 8.06574E-5 5.76388E-5 1.01533E-4 1.20513E-5 2.5567E-5 4.60738E-5 8.52214E-6 2.27635E-5 3.81645E-5 2.62426E-5 3.40602E-5 1.19893E-5 2.21231E-5 3.11191E-5 3.61177E-5 3.73799E-5 4.27738E-5 2.87884E-5 2.97475E-5 3.23462E-5 3.14792E-5 3.99767E-5 3.85143E-5 3.57596E-5 4.4921E-5 5.18365E-5 2.00473E-5 1.24122E-5 1.22775E-5 1.65078E-5 1.68583E-5 4.4981E-5 5.12841E-5 2.01476E-5 2.99407E-5 9.26991E-5 1.18631E-4 1.28586E-4 8.12409E-5 8.13181E-5 7.48239E-5 1.02831E-4 7.69087E-5 7.88233E-5 9.05865E-5 1.08283E-4 8.98297E-5 1.36609E-4 1.33537E-4 1.05536E-4 5.76678E-5 8.40657E-5 8.10398E-5 1.24205E-4 2.21607E-4 1.93757E-4 1.46345E-4 1.03183E-4 9.67948E-5 6.24526E-5 1.60816E-4 2.62317E-4 3.50364E-4 2.31995E-4 2.68378E-4 2.52398E-4 2.80083E-4 4.15343E-4 4.0333E-4 1.0668E-4 9.97341E-5 1.33242E-4 1.34104E-4 2.24621E-4 4.11031E-4 2.95199E-4 2.03654E-4 1.73775E-4 4.70803E-4 3.09873E-4 2.13189E-4 1.70722E-4 3.69188E-4 3.54724E-4 2.48527E-4 1.97535E-4 3.24311E-4 3.88683E-4 3.13335E-4 2.26838E-4 3.31202E-4 3.36818E-4 2.28067E-4 3.37125E-4 5.04057E-4 5.31369E-4 4.4977E-4 7.33372E-4 8.04938E-4 4.31553E-4 4.89663E-4 9.1543E-4 7.32844E-4 3.54902E-4 4.06249E-4 4.19098E-4 5.46831E-4 1.51362E-4 5.78025E-4 5.6915E-4 6.7352E-4 1.02794E-3 3.0081E-4 4.29776E-4 5.34978E-4 1.17502E-3 7.8453E-4 1.28695E-3 6.78258E-4 1.01571E-3 1.69246E-3 1.01794E-3 2.96489E-3 1.76454E-3 1.21442E-3 2.15141E-3 3.7634E-4 1.66708E-4 8.5097E-4 6.12302E-4 4.91896E-4 8.05545E-4 1.00676E-3 1.53642E-3 4.18088E-4 1.18622E-3 1.03626E-3 6.30503E-4 1.45862E-3 1.60055E-3 3.30182E-3 1.22311E-3 1.59333E-3 2.0685E-3 2.03E-3 3.23868E-3 1.22188E-3 1.29938E-3 6.99809E-4 3.19612E-4 7.02029E-4 4.11637E-4 1.46519E-3 1.48715E-3 1.81095E-3 1.83949E-3 2.41946E-3 4.0584E-3 2.58674E-3 9.90375E-4 6.01516E-4 2.976E-4 2.74015E-4 4.0076E-4 2.67936E-4 4.54255E-4 7.4497E-4 5.96985E-4 1.11359E-3 6.3989E-4 6.72707E-4 7.902E-4 1.49009E-3 2.25473E-4 2.67233E-4 4.72805E-4 4.26228E-4 1.6175E-4 4.13685E-4 4.52389E-4 1.10514E-3 2.20542E-4 2.01861E-4 4.37241E-4 2.45638E-3 2.94965E-3 3.76475E-3 1.3494E-3 1.23185E-3 8.60754E-4 7.06612E-4 1.47434E-3 2.2237E-3 2.81357E-3 7.30952E-4 9.42339E-4 3.92907E-4 2.49619E-4 2.54525E-3 2.58846E-3 4.2751E-4 9.95974E-4 2.00631E-3 3.53729E-4 6.42592E-4 3.75995E-4 2.08044E-4 7.01956E-5 6.93339E-5 2.55075E-5 5.72438E-5 1.94387E-5 1.37031E-5 1.65472E-5 5.89332E-5 1.18914E-4 -9999 4.54668E-5 1.13359E-5 3.51238E-5 9.36115E-6 1.72884E-5 1.66591E-5 1.40081E-5 2.5283E-5 3.43047E-5 2.27661E-5 2.86949E-5 2.9572E-5 2.68431E-5 2.8899E-5 1.79919E-5 3.8109E-5 5.62013E-5 7.00804E-5 1.05647E-4 1.21067E-4 1.17914E-4 9.26001E-5 1.29214E-4 1.21608E-4 2.97459E-4 3.44844E-4 3.2715E-4 3.62543E-4 3.50071E-4 1.69969E-4 1.26668E-4 1.42035E-4 3.24507E-4 3.3214E-4 9.18178E-4 3.89052E-4 3.2802E-4 4.42855E-4 1.14606E-3 3.4285E-4 4.97509E-4 3.67959E-4 4.45688E-4 2.25625E-4 2.6095E-4 2.23563E-4 3.7337E-4 3.74376E-4 3.66869E-4 3.3517E-4 2.28168E-4 3.10471E-4 6.76199E-4 9.04061E-4 9.71467E-4 4.55731E-4 8.65062E-5 1.69347E-4 3.44877E-4 1.79553E-4 4.11386E-4 6.19727E-4 2.43511E-4 2.95835E-4 1.13544E-3 5.64259E-4 9.51177E-4 6.13366E-4 8.22734E-4 5.51018E-4 6.67865E-4 9.25879E-4 1.09846E-3 1.24333E-3 4.42411E-4 7.01959E-4 6.04753E-4 4.86009E-4 3.79346E-4 5.74459E-4 2.81452E-4 1.95317E-4 2.16832E-4 1.32654E-3 3.82958E-4 7.30032E-4 8.26918E-4 3.81406E-4 7.11643E-4 7.0924E-4 4.79686E-4 5.01195E-4 3.38128E-4 8.93501E-4 5.05958E-4 1.60886E-4 4.14509E-4 4.79044E-4 7.65258E-4 7.19228E-4 8.95179E-4 1.03135E-3 1.95871E-3 1.64138E-3 1.3155E-3 7.34852E-4 1.17413E-3 1.67101E-3 4.89209E-4 2.83287E-4 6.34285E-4 3.88423E-4 2.1888E-4 2.63708E-4 3.19577E-4 3.2046E-4 3.58746E-4 3.6156E-4 4.24614E-4 5.43504E-4 9.65835E-4 6.378E-4 4.99095E-4 6.16519E-4 6.04143E-4 1.81493E-3 1.6295E-3 1.44039E-3 1.56296E-3 2.10134E-3 2.6826E-3 6.28741E-3 2.2513E-2 1.2819E-2 1.4799E-2 6.86188E-3 9.81821E-3 8.37147E-3 1.29925E-2 2.02946E-2 9.11998E-3 1.0499E-2 1.35394E-2 1.9411E-2 3.0142E-2 4.84606E-3 1.36988E-2 1.66568E-2 3.26735E-2 2.49919E-2 1.98548E-2 1.76602E-2 2.53319E-2 2.35436E-2 4.04302E-2 4.28818E-2 4.69346E-2 4.43728E-2 5.61388E-2 1.76014E-1 4.77763E-2 5.12798E-2 3.26416E-2 4.46935E-2 4.96358E-2 3.05191E-2 3.38896E-2 3.33685E-2 5.08232E-2 7.40338E-2 5.48931E-2 6.32477E-2 8.81486E-2 4.47599E-2 5.07087E-2 1.74438E-2 1.51209E-2 2.53535E-2 8.04293E-2 1.31238E-2 4.6127E-2 4.77169E-2 3.89399E-2 1.72139E-2 4.15602E-2 6.71807E-2 8.40879E-2 6.4383E-2 5.55681E-2 6.04179E-2 1.0256E-1 4.39819E-2 1.47238E-1 6.02501E-2 5.39391E-2 7.70323E-2 1.06244E-1 8.7077E-2 6.44719E-2 6.83194E-2 6.91787E-2 7.3008E-2 8.37503E-2 8.13352E-2 1.0077E-1 1.20499E-1 9.24519E-2 6.5705E-2 1.18465E-1 5.88753E-2 6.20504E-2 6.61286E-2 5.39954E-2 5.41869E-2 4.18827E-2 3.49821E-2 4.68467E-2 5.10168E-2 6.24999E-2 4.03399E-2 4.08099E-2 7.27603E-3 2.33818E-2 4.07039E-2 1.37167E-2 1.39742E-2 5.07876E-2 1.85124E-2 6.14002E-2 6.31276E-2 2.0357E-2 3.30087E-2 4.27213E-2 1.13517E-1 9.15941E-2 7.29897E-2 7.82155E-2 3.39699E-2 4.02252E-2 4.75393E-2 4.35621E-2 3.37147E-2 4.27639E-2 4.89384E-2 1.15417E-1 3.48066E-2 4.05295E-2 1.53216E-2 7.46651E-3 1.12297E-2 2.72187E-2 1.21294E-2 1.33119E-2 1.57714E-2 1.07959E-2 7.61496E-3 1.01799E-2 1.6003E-2 9.05146E-3 5.4674E-3 8.06976E-3 4.67005E-3 3.87129E-3 1.79868E-2 2.562E-2 4.48982E-2 1.43495E-1 1.19448E-1 2.44941E-1 1.22601E-1 2.37939E-2 9.8545E-2 2.30516E-1 6.98032E-2 1.96864E-1 1.83222E-1 1.12529E-1 7.01552E-2 4.09099E-2 4.83152E-2 3.91284E-2 3.81647E-2 6.83013E-2 5.19224E-2 4.36409E-2 2.45755E-2 3.21054E-2 3.63364E-2 3.41643E-2 7.98152E-2 4.39195E-2 8.81794E-2 6.09926E-2 6.86298E-2 2.21753E-2 5.7739E-2 3.46643E-2 3.13868E-2 7.98547E-2 7.34786E-2 5.66407E-2 7.04475E-2 1.2856E-2 2.34399E-2 3.5027E-2 2.50109E-2 3.35719E-2 1.70366E-2 3.59076E-2 3.76707E-2 2.12432E-2 8.8521E-2 4.07352E-2 6.34889E-2 2.32337E-2 1.3848E-2 1.46863E-2 3.46999E-2 1.78868E-2 1.41105E-2 2.54676E-2 8.73874E-2 2.05612E-2 2.86939E-2 1.12708E-2 1.89832E-2 7.03419E-3 1.66782E-2 2.00194E-2 1.62204E-2 1.96505E-2 2.98318E-2 3.73906E-2 1.3783E-2 5.02159E-3 4.3786E-4 2.78116E-3 5.45837E-4 7.14952E-4 4.96844E-3 1.87109E-2 1.06255E-2 6.45038E-3 4.44769E-3 8.32469E-3 9.62732E-3 9.65225E-3 1.14787E-2 7.26696E-3 1.00753E-2 1.16532E-2 1.28821E-2 4.06188E-2 1.41544E-2 2.24112E-2 1.25719E-2 2.39902E-2 8.46757E-3 5.06515E-3 1.11264E-2 1.29279E-2 1.45642E-3 2.86801E-3 4.754E-3 8.85589E-3 4.10239E-3 1.70074E-3 3.21603E-3 4.27933E-3 3.39129E-3 9.42459E-3 7.5548E-3 2.17892E-2 1.66795E-2 3.07309E-2 1.10068E-2 8.21295E-3 6.1526E-3 5.43151E-3 1.24826E-2 1.43839E-2 6.0425E-3 1.10487E-2 1.58829E-2 4.01074E-2 1.02322E-2 4.12637E-2 1.32019E-2 3.08782E-2 6.5775E-3 5.59932E-3 5.09364E-3 2.3414E-2 1.17436E-2 7.799E-3 7.93324E-3 1.35357E-2 4.86694E-3 4.3655E-3 4.14005E-3 7.99441E-3 9.42545E-3 8.38168E-3 6.04275E-3 4.84361E-3 5.49384E-3 7.70891E-3 2.81898E-3 1.95874E-3 1.98567E-3 5.46501E-4 3.33537E-4 9.37577E-4 9.04676E-4 2.54525E-4 2.13101E-4 1.43368E-4 7.01541E-5 1.7856E-4 3.31249E-5 4.33095E-5 8.42961E-5 9.02163E-5 4.19428E-4 4.13892E-4 1.58903E-4 2.25588E-4 4.11007E-4 3.21147E-4 3.75265E-5 6.48738E-5 1.30452E-4 1.51518E-4 7.8045E-5 4.63054E-6 8.3038E-5 5.56871E-5 2.08748E-3 9.14834E-5 1.14737E-4 5.63921E-5 6.78533E-5 4.19055E-4 9.13937E-4 1.56724E-3 2.51508E-3 2.34644E-3 7.92528E-4 3.7601E-4 2.39299E-4 1.47197E-4 4.02094E-5 2.38625E-5 6.32689E-5 1.60331E-4 1.94037E-3 2.52485E-4 5.86756E-4 1.01857E-4 8.85531E-5 2.54779E-4 7.5399E-4 9.21589E-4 8.36125E-4 2.49264E-3 1.56157E-3 -9999 1.28629E-4 7.04571E-5 2.35584E-5 3.58916E-4 2.32586E-3 1.35876E-3 3.54396E-3 1.78624E-3 9.34762E-4 2.68349E-3 2.65232E-3 3.25811E-3 3.27741E-3 3.63302E-3 2.61682E-3 2.47141E-3 1.04029E-2 2.84838E-3 1.11566E-2 2.03512E-2 8.11667E-2 -9999 1.92369E-2 2.34933E-2 6.14772E-2 5.74231E-2 8.837E-2 6.0266E-2 7.74792E-2 6.56397E-2 6.08451E-2 2.79948E-2 6.15283E-2 4.2058E-2 6.33906E-2 1.43075E-1 1.59094E-1 3.85151E-2 5.67113E-2 4.63665E-2 6.14906E-2 9.98671E-2 8.03242E-2 2.90997E-2 1.792E-2 3.59671E-2 1.40897E-2 2.0062E-2 2.28852E-2 1.33297E-2 3.08362E-2 3.18624E-2 3.38519E-2 3.45779E-2 5.21564E-2 2.72384E-2 4.88865E-2 4.49851E-2 3.92611E-2 4.90075E-2 3.87768E-2 2.42048E-2 2.1825E-2 2.28993E-2 5.25641E-2 1.48895E-2 2.70543E-2 1.11454E-2 7.74501E-3 1.698E-2 3.02325E-2 4.07722E-2 9.17263E-2 5.9057E-2 8.31264E-2 6.70383E-2 3.19639E-2 3.58894E-2 2.75668E-2 3.70711E-2 2.0548E-2 2.63729E-2 2.369E-2 1.06481E-2 1.57062E-2 1.10889E-2 1.31508E-2 3.82982E-2 1.13452E-2 2.37213E-2 1.78738E-2 4.23024E-2 1.01149E-2 1.23803E-2 5.16474E-3 4.09962E-3 2.64199E-3 1.16225E-3 1.32321E-3 1.30871E-3 1.58992E-2 1.7045E-2 8.05972E-4 1.3134E-2 1.13289E-3 4.14054E-3 3.68265E-3 2.43611E-3 1.179E-3 6.87184E-3 6.66638E-4 3.5598E-3 1.04085E-2 5.4706E-4 6.68475E-3 1.74346E-3 6.03925E-4 4.80104E-3 6.78872E-3 2.36088E-3 1.02739E-3 9.12415E-4 5.3991E-3 8.34837E-4 4.86049E-4 1.06929E-3 4.20801E-4 3.10145E-4 1.53047E-4 3.44424E-4 4.26921E-4 4.28605E-4 5.7601E-4 7.34725E-4 7.57688E-4 3.79259E-4 5.30096E-4 9.14652E-4 9.39127E-4 5.29116E-4 4.59999E-4 6.84182E-4 3.96156E-4 5.01353E-4 6.01535E-4 8.19285E-4 3.63945E-4 1.57495E-3 2.78262E-4 3.1472E-4 2.91124E-4 4.38893E-4 7.57796E-4 2.3126E-4 6.13886E-4 4.46241E-4 3.36502E-4 1.61447E-4 1.22065E-4 2.18692E-4 4.22837E-4 1.51519E-4 1.08904E-3 9.2031E-4 2.29207E-4 1.01282E-4 8.93238E-5 6.2326E-4 5.26377E-4 1.12553E-3 7.42858E-4 1.28457E-3 1.85408E-3 1.45758E-3 9.3577E-4 6.96579E-4 9.3977E-4 2.64006E-4 4.6878E-4 3.88363E-4 2.13768E-4 2.13044E-4 1.62875E-4 1.34965E-4 5.32848E-5 4.99324E-5 8.61011E-5 5.81848E-5 6.65184E-5 4.46589E-5 1.74057E-5 9.9415E-5 2.08709E-4 5.06311E-4 3.65391E-5 1.52694E-5 1.28286E-5 1.50385E-5 4.1596E-5 1.41863E-4 7.01471E-5 3.12588E-5 2.16414E-5 7.02712E-5 1.04944E-4 1.32915E-4 1.01399E-4 1.54581E-4 1.15629E-4 1.71703E-4 7.62921E-5 1.01029E-4 1.61675E-4 1.53268E-4 6.07221E-5 1.01318E-4 8.58571E-5 7.98162E-5 3.82299E-5 4.35905E-5 4.20908E-5 5.39909E-5 2.81985E-5 4.85266E-5 7.15476E-5 3.74508E-4 5.16398E-4 5.20274E-4 1.15175E-5 8.43677E-6 8.07468E-6 1.00766E-5 9.09174E-6 1.38965E-4 3.23548E-5 1.75143E-5 1.78056E-6 5.13505E-6 1.03525E-5 2.12509E-5 1.66096E-5 4.12304E-5 1.83268E-4 3.24406E-4 2.51217E-4 1.55408E-4 1.68302E-4 1.41251E-4 1.95506E-4 8.89868E-5 5.88362E-5 3.87452E-5 3.27523E-4 1.55236E-5 3.0021E-5 6.89859E-5 7.3687E-5 1.52768E-5 6.01605E-5 4.06063E-5 3.53463E-5 4.85101E-5 9.20543E-6 8.19544E-6 7.25593E-6 7.79141E-6 7.82555E-6 8.18012E-6 9.46109E-6 6.80137E-6 3.64838E-6 3.55631E-6 3.9599E-6 5.45888E-6 5.84485E-6 6.27401E-6 5.61033E-6 6.30171E-6 8.09486E-6 4.49876E-6 4.0529E-6 3.06613E-6 5.05557E-6 6.1145E-6 5.68713E-6 3.99447E-6 2.91893E-6 4.20818E-6 5.25956E-6 1.25718E-5 1.04727E-5 1.20282E-5 2.57156E-5 3.16493E-5 2.3066E-5 2.53944E-6 4.15903E-5 2.54059E-5 2.79493E-5 1.47733E-5 2.19735E-5 1.79143E-5 3.06559E-5 2.66372E-5 2.11372E-5 2.67842E-5 1.5465E-5 1.53055E-5 1.48977E-5 7.07463E-6 1.14159E-5 3.61803E-5 3.17895E-5 3.62099E-5 2.9457E-5 2.88159E-5 3.1585E-5 3.84942E-5 8.27291E-5 4.63572E-5 1.19054E-4 1.70289E-4 5.25033E-5 1.23823E-5 8.37222E-5 6.207E-5 5.34614E-5 1.94772E-4 1.93657E-4 8.00393E-4 2.18252E-4 4.85972E-4 7.33724E-4 7.97795E-4 2.41882E-4 4.93628E-4 3.86134E-4 3.21449E-3 5.89021E-3 6.08104E-3 4.75116E-4 3.19527E-3 7.66035E-3 1.46983E-2 1.21726E-2 5.71227E-3 7.2294E-4 4.94985E-4 5.36739E-4 7.37673E-4 7.45194E-3 1.75872E-3 3.38535E-4 4.85472E-4 1.46639E-2 2.78422E-3 3.63871E-3 3.17573E-3 2.70925E-3 1.56677E-2 5.61721E-3 1.55803E-2 1.49041E-3 9.67666E-3 1.16054E-3 3.15316E-3 9.9347E-3 1.28715E-2 1.08046E-2 1.0625E-3 1.7012E-3 1.68316E-3 2.90868E-3 3.95292E-3 3.89774E-3 4.46172E-3 3.50659E-3 6.48738E-3 3.27373E-3 2.61286E-3 5.19101E-3 1.1135E-3 3.02394E-2 2.31978E-3 3.7653E-3 7.65909E-3 5.24581E-3 8.36814E-4 4.28941E-4 4.57467E-4 2.65477E-4 3.46248E-4 2.47196E-4 2.39809E-4 1.68724E-3 6.61931E-4 1.66089E-3 2.10592E-3 6.8995E-4 7.72482E-4 7.11083E-4 9.48918E-4 7.6046E-4 7.0576E-4 5.94996E-4 4.99301E-4 3.10713E-4 3.03236E-4 2.91327E-4 3.51921E-4 2.25113E-4 2.37498E-4 2.29368E-4 2.51824E-4 4.89122E-4 2.11233E-4 1.72206E-4 1.52761E-4 1.22615E-4 1.85212E-4 2.10036E-4 2.56544E-4 1.53629E-4 1.39837E-4 1.82726E-4 1.93367E-4 1.79677E-4 9.72303E-5 1.35973E-4 1.17746E-4 1.07104E-4 8.20433E-5 7.81918E-5 8.96419E-5 7.26702E-5 2.88157E-5 3.79283E-5 7.21206E-5 4.52352E-5 4.74658E-5 2.91532E-5 8.60524E-5 2.55158E-5 5.27029E-5 3.97426E-5 3.50282E-5 6.38022E-5 9.15404E-5 6.08718E-5 9.6665E-5 2.26209E-5 1.61242E-5 5.12658E-5 1.04599E-4 1.61075E-4 1.76109E-4 1.53946E-4 7.48863E-5 1.06681E-4 6.35689E-6 1.38906E-5 3.12099E-6 2.20738E-5 -9999 -9999 -9999 -9999 -9999 -9999 -9999 -9999 -9999 -9999 -9999 -9999 -9999 -9999 -9999 -9999 -9999 -9999 -9999 -9999 -9999 -9999 -9999 -9999 -9999 -9999 -9999 -9999 -9999 -9999 -9999 -9999 -9999 -9999 -9999 -9999 -9999 -9999 -9999 -9999 -9999
9.43849E-5 9.50033E-5 6.52414E-5 7.32314E-5 3.40967E-5 5.15362E-5 6.70605E-5 2.6337E-5 2.47269E-5 4.63441E-5 2.28448E-5 3.86023E-5 4.96347E-5 4.08314E-5 3.47348E-5 2.07545E-5 4.85382E-5 5.82831E-5 6.3268E-5 9.46898E-5 1.00954E-4 4.48539E-5 4.19027E-5 5.73249E-5 1.45756E-5 5.15668E-5 4.34392E-5 4.09678E-5 2.27726E-5 2.37696E-5 3.48272E-5 2.50889E-5 3.50785E-5 4.11074E-5 3.36417E-5 3.92079E-5 2.60836E-5 4.27416E-5 3.49123E-5 3.19242E-5 4.16194E-5 4.14157E-5 5.89581E-5 6.44394E-5 1.7898E-5 1.62282E-5 1.61655E-5 4.4868E-5 1.73536E-5 2.78012E-5 5.02107E-5 1.89897E-5 7.18282E-5 1.26205E-4 7.30783E-5 1.00209E-4 1.50355E-4 9.64509E-5 1.07406E-4 9.2322E-5 8.23E-5 1.00742E-4 1.76534E-4 7.83585E-5 8.85265E-5 1.35593E-4 1.07978E-4 1.35275E-4 9.14022E-5 1.15613E-4 1.34717E-4 1.90652E-4 1.04626E-4 1.43959E-4 1.99468E-4 1.33684E-4 8.11146E-5 9.00389E-5 1.88418E-4 2.00633E-4 2.93971E-4 1.89679E-4 1.1125E-4 2.47701E-4 1.06216E-4 3.43386E-4 3.55889E-4 9.1141E-5 2.03376E-4 1.5314E-4 7.09192E-4 6.30653E-4 4.40247E-4 2.73809E-4 2.703E-4 2.37272E-4 1.67749E-4 1.98719E-4 1.73253E-4 3.39833E-4 2.95103E-4 4.03556E-4 4.62084E-4 2.10418E-4 4.94387E-4 3.32503E-4 2.45328E-4 5.32966E-4 1.48898E-4 3.04635E-4 3.44214E-4 3.4089E-4 2.01264E-4 4.8319E-4 4.20851E-4 1.02343E-3 1.02263E-3 8.14278E-4 5.35494E-4 1.01321E-3 5.78791E-4 8.39514E-4 7.04488E-4 4.53084E-4 5.83062E-4 3.19834E-4 4.93627E-4 5.5599E-4 1.4825E-3 4.63763E-4 4.83116E-4 6.9413E-4 8.99751E-4 6.19534E-4 7.13307E-4 1.09558E-3 2.24783E-3 1.22776E-3 1.73879E-3 7.23642E-4 1.13298E-3 2.42938E-3 1.95723E-3 3.47608E-4 7.01227E-4 5.45594E-4 4.38456E-4 3.11008E-4 7.61371E-4 2.79189E-3 1.3879E-3 8.79575E-4 9.1462E-4 4.58597E-4 1.33337E-3 1.64863E-3 1.41781E-3 1.54675E-3 3.17779E-3 4.18829E-3 2.19752E-3 2.76766E-3 1.86937E-3 1.67354E-3 1.57158E-3 1.62625E-3 5.16989E-4 4.51128E-4 4.73363E-4 3.01104E-4 1.31171E-3 1.49607E-3 4.44987E-4 1.68242E-3 1.48308E-3 7.21666E-3 2.31318E-3 1.69671E-3 6.38297E-4 1.87242E-4 5.53637E-4 1.51838E-3 1.29649E-3 4.63854E-4 1.14083E-3 5.44896E-4 5.80421E-4 4.22275E-4 4.7105E-4 3.45504E-4 5.82843E-4 2.03785E-4 1.93754E-4 7.76047E-5 4.53807E-4 1.3051E-3 4.75381E-4 3.96134E-4 5.03708E-4 2.67661E-4 2.88705E-4 4.39401E-4 5.15463E-4 1.06678E-3 2.45183E-3 4.11966E-3 3.36132E-3 2.47635E-3 2.02088E-3 5.88967E-4 1.18404E-3 1.5166E-3 1.35214E-3 1.29366E-3 1.39074E-4 3.52858E-4 1.20823E-3 9.55057E-4 1.5526E-3 1.67379E-3 1.58348E-3 1.3962E-3 1.54987E-4 2.7469E-4 2.17544E-4 1.28608E-4 1.70871E-4 1.21915E-4 6.6454E-5 2.26008E-5 1.66889E-5 2.26002E-5 7.30681E-5 1.4058E-4 1.36853E-5 5.94869E-6 -9999 1.66915E-5 1.96807E-5 1.79061E-5 1.28151E-5 1.49918E-5 2.0487E-5 1.59721E-5 1.49583E-5 8.49498E-5 9.28408E-5 6.45447E-5 3.98123E-5 7.66071E-5 1.07055E-4 1.42431E-4 1.35074E-4 1.07822E-4 1.2851E-4 1.90005E-4 1.04587E-4 1.85268E-4 3.40048E-4 4.35271E-4 2.62047E-4 3.82638E-4 4.54767E-4 4.7177E-4 1.81342E-4 2.17413E-4 3.17523E-4 2.03489E-4 3.37316E-4 5.41675E-4 5.01047E-4 3.77495E-4 1.68649E-3 5.21801E-4 1.09033E-3 6.70137E-4 5.29918E-4 3.21172E-4 4.77002E-4 3.57938E-4 4.79345E-4 1.95523E-4 4.57746E-4 2.81376E-4 2.80617E-4 4.44986E-4 7.11362E-4 3.92206E-4 5.44572E-4 3.66154E-4 2.31546E-4 1.77013E-4 1.9504E-4 3.76295E-4 2.0725E-4 2.06143E-4 2.24243E-4 3.53233E-4 7.40216E-4 5.47105E-4 1.17769E-3 5.35927E-4 5.94699E-4 5.12949E-4 7.71394E-4 5.28192E-4 1.55623E-3 1.30001E-3 8.33308E-4 6.43114E-4 4.70836E-4 3.79426E-4 6.35011E-4 4.14042E-4 7.84901E-4 8.00077E-4 1.68572E-4 7.59834E-4 8.69216E-4 2.35403E-4 3.99202E-4 1.6222E-4 4.52061E-4 1.35764E-3 8.29565E-4 3.80968E-4 1.11869E-3 3.89812E-4 2.86944E-4 2.27567E-4 2.33161E-4 5.94433E-4 1.34E-3 1.14109E-3 1.10579E-3 1.21434E-3 8.99255E-4 2.22139E-3 2.89926E-3 1.90231E-3 5.85255E-4 1.29602E-3 1.77261E-3 3.50314E-4 6.35606E-4 1.98701E-4 5.53022E-4 2.13492E-4 2.51278E-4 2.9971E-4 3.20777E-4 3.95791E-4 4.40061E-4 3.83529E-4 4.59872E-4 5.90667E-4 4.90963E-4 6.48343E-4 3.29852E-4 9.92494E-4 1.16162E-3 2.04849E-3 1.9464E-3 1.53466E-3 2.30333E-3 4.62102E-3 1.00879E-2 1.19768E-2 1.64769E-2 2.0125E-2 1.36462E-2 7.88572E-3 9.74332E-3 1.38886E-2 1.10521E-2 1.12488E-2 1.43805E-2 9.46823E-3 -9999 1.35981E-2 1.4711E-2 1.76029E-2 1.27112E-2 3.0609E-2 3.09346E-2 2.50876E-2 1.94675E-2 2.04948E-2 1.55245E-2 1.92003E-2 3.4051E-2 3.07083E-2 4.29587E-2 4.83049E-2 3.90368E-2 5.90822E-2 5.34325E-2 6.31415E-2 5.75801E-2 4.95576E-2 4.04886E-2 4.54685E-2 4.04582E-2 5.61315E-2 7.81114E-2 6.33128E-2 7.19429E-2 2.61326E-2 3.52204E-2 9.10587E-3 4.77595E-2 1.71742E-2 1.82364E-2 2.69489E-2 3.62052E-2 2.852E-2 3.58355E-2 5.02083E-2 8.38608E-2 1.01736E-1 4.9936E-2 5.50487E-2 5.55368E-2 4.2698E-2 1.16517E-2 8.14566E-3 2.35411E-2 2.67473E-2 7.5099E-2 9.38391E-2 9.67575E-2 1.01938E-1 9.4535E-2 1.07395E-1 8.19023E-2 6.39376E-2 5.60282E-2 7.01377E-2 7.12061E-2 2.87638E-2 4.80202E-2 7.10218E-2 6.7738E-2 5.68565E-2 5.5071E-2 7.69744E-2 5.03568E-2 5.31169E-2 4.85885E-2 2.58985E-2 5.20522E-2 6.92795E-2 4.24984E-2 3.36512E-2 4.69757E-2 9.65969E-2 4.07055E-2 6.71178E-2 5.86585E-2 1.91554E-2 8.72516E-3 8.46478E-3 6.42861E-3 1.05694E-2 1.95595E-2 3.31258E-2 2.47993E-2 1.73442E-2 4.30324E-2 5.37197E-2 1.36436E-1 5.92253E-2 8.52524E-2 4.26452E-2 4.26293E-2 5.49266E-2 4.76408E-2 2.71914E-2 4.09643E-2 9.72194E-2 3.83351E-2 4.93451E-2 2.99287E-2 5.56663E-2 2.97086E-2 3.46546E-2 2.03083E-2 8.32681E-3 1.48776E-2 1.2893E-2 7.31638E-3 8.57517E-3 1.29697E-2 1.11825E-2 1.6198E-2 1.74898E-2 1.57779E-2 9.26004E-3 2.18218E-2 3.93111E-2 6.38795E-2 7.8521E-2 5.43546E-2 5.23473E-2 9.4316E-2 6.05465E-2 2.0342E-1 2.1415E-2 5.59565E-2 5.59028E-2 1.18605E-1 1.27915E-1 7.67184E-2 7.03791E-2 4.56264E-2 3.0339E-2 6.5464E-2 9.01057E-2 6.68996E-2 4.0957E-2 2.42254E-2 3.88222E-2 7.62217E-2 5.27275E-2 5.44432E-2 2.5589E-2 5.0914E-2 1.4E-1 3.17429E-2 3.60013E-2 6.64868E-2 4.04217E-2 2.31927E-2 5.11241E-2 6.85277E-2 6.12438E-2 1.86703E-2 2.98384E-2 4.43507E-2 8.23878E-2 8.57945E-2 3.86428E-2 4.63632E-2 5.20409E-2 1.64006E-2 6.72912E-2 7.47039E-2 2.66342E-2 5.56595E-2 3.68627E-2 1.73864E-2 2.05213E-2 2.92544E-2 2.61167E-2 1.32519E-2 3.7025E-2 3.68828E-2 4.06873E-2 2.15397E-2 -9999 5.7012E-3 1.80719E-2 3.0521E-2 1.52841E-2 9.83744E-3 1.51178E-2 3.22788E-2 1.63663E-2 4.88217E-3 2.12306E-3 1.36345E-3 9.6067E-4 4.27675E-4 1.22968E-3 3.95857E-3 4.0992E-3 2.11744E-3 4.03479E-3 1.81574E-2 8.27495E-3 1.33624E-2 2.68762E-2 1.44791E-2 2.22904E-2 2.71214E-2 1.62475E-2 7.76626E-3 1.59977E-2 4.76786E-3 9.33565E-3 4.47618E-3 9.76687E-3 3.96234E-2 8.16514E-3 1.08925E-2 4.79733E-3 3.40512E-3 4.58451E-3 1.16792E-2 5.37329E-3 4.07347E-3 5.83879E-3 2.13918E-2 9.78902E-3 3.66002E-2 3.75792E-2 1.57275E-2 4.11896E-2 1.99761E-2 5.3055E-2 4.63766E-2 2.78499E-2 1.41144E-2 2.19676E-2 3.59091E-2 2.38901E-2 6.75617E-3 2.50585E-2 2.51195E-2 1.42538E-2 1.15114E-2 8.42434E-3 1.23087E-2 9.68612E-3 6.18141E-3 1.92721E-3 4.37952E-3 3.50303E-3 8.97283E-3 7.31947E-3 4.65632E-3 2.58163E-3 6.65501E-3 4.46316E-3 1.22808E-3 1.79186E-3 1.79453E-3 3.91887E-3 3.4139E-3 4.83799E-3 4.51882E-3 2.50989E-3 3.29332E-3 1.705E-3 4.47737E-4 1.97291E-4 2.74089E-5 4.07012E-5 4.0732E-5 5.66258E-5 1.32561E-4 2.15895E-5 3.79398E-5 5.8606E-5 7.01062E-5 3.04647E-5 2.58368E-5 3.79055E-5 2.61651E-4 2.76166E-4 3.12979E-4 1.56409E-4 1.66779E-4 1.56808E-4 1.93956E-4 1.37774E-4 4.03745E-4 1.37535E-4 2.17444E-5 1.00212E-5 2.46306E-5 1.9958E-4 2.2044E-4 1.55685E-5 3.27891E-5 5.20041E-5 2.55815E-4 1.95569E-3 -9999 5.67893E-3 2.40409E-3 9.1254E-4 1.63984E-3 7.60791E-4 2.67508E-4 1.51875E-4 1.0485E-4 7.42492E-5 1.62811E-5 2.86897E-4 5.94988E-4 2.72674E-4 1.43008E-4 1.50632E-4 1.9184E-4 5.58213E-4 7.56203E-4 4.7176E-4 1.37855E-3 5.73044E-4 4.0262E-4 2.77411E-4 2.91013E-4 6.60325E-5 9.17762E-6 4.54806E-5 1.17444E-3 6.44334E-3 2.06804E-3 1.78579E-3 4.14188E-4 2.09269E-3 3.35732E-3 2.93779E-3 6.38167E-3 3.10436E-3 1.26205E-3 4.89747E-3 3.60412E-3 8.64335E-3 3.90913E-2 2.70995E-2 2.2972E-1 4.6909E-2 2.21488E-2 3.523E-2 3.0988E-2 2.78253E-2 3.59019E-2 1.3616E-1 1.01742E-1 3.87964E-2 7.30449E-2 4.17404E-2 1.14993E-2 3.70555E-2 2.84062E-2 7.6836E-2 8.29475E-2 5.32987E-2 4.47217E-2 3.04927E-2 4.50523E-2 3.36911E-2 2.99563E-2 1.99478E-2 2.25486E-2 8.07126E-2 3.27652E-2 2.15161E-2 2.51669E-2 2.40312E-2 3.54517E-2 3.9257E-2 8.4743E-2 5.49897E-2 4.70732E-2 2.06723E-2 2.76828E-2 1.83018E-2 6.03519E-2 8.3193E-2 4.02803E-2 2.20501E-2 3.26251E-2 2.80974E-2 3.0467E-2 3.56722E-2 3.13301E-2 3.72072E-2 3.53906E-2 1.89755E-2 1.61128E-2 3.16032E-2 2.98056E-2 1.26078E-1 1.2281E-1 9.45773E-2 6.19736E-2 2.93833E-2 2.65879E-2 2.62978E-2 1.29595E-2 1.913E-2 2.32235E-2 1.25448E-2 1.08567E-2 2.61059E-2 2.54461E-2 1.99859E-2 1.32019E-2 5.6146E-2 3.13593E-2 1.45758E-2 8.83114E-3 5.17507E-3 6.02317E-3 2.72305E-3 1.1759E-3 1.64556E-3 8.29317E-4 1.96206E-3 1.66177E-3 1.02163E-2 9.81613E-4 8.45756E-3 1.52438E-3 4.89315E-4 3.88676E-3 6.71862E-4 6.87238E-3 3.83334E-4 2.8191E-4 5.04251E-4 8.62734E-4 8.03652E-4 8.47644E-4 5.12714E-3 6.2053E-3 3.96536E-3 1.45863E-3 1.14336E-3 4.20606E-4 8.16868E-4 7.57448E-4 4.53826E-4 8.33415E-4 4.95929E-4 6.82563E-4 4.12495E-4 1.63055E-4 5.71283E-4 6.53931E-4 6.02553E-4 5.55489E-4 1.17008E-3 7.08001E-4 8.00913E-4 6.07932E-4 8.14786E-4 8.82113E-4 5.43409E-4 7.01931E-4 9.79474E-4 4.98384E-4 1.71484E-3 3.68676E-4 4.2696E-4 4.70207E-4 4.78962E-4 4.33467E-4 6.0448E-4 8.53099E-5 4.03467E-4 5.28542E-4 2.83937E-5 3.70028E-4 3.01789E-4 4.78744E-4 1.37328E-4 8.79462E-5 2.54641E-4 2.56164E-4 2.0118E-4 1.35698E-4 8.74785E-4 1.2936E-4 9.85404E-5 3.3175E-4 6.05395E-4 7.06305E-4 1.74002E-3 8.33008E-4 1.20618E-3 2.19278E-3 1.91274E-3 1.18061E-3 4.91324E-4 1.08804E-3 3.2714E-4 5.32822E-4 4.38133E-4 4.86881E-4 1.62681E-4 1.77603E-4 8.14601E-5 1.34792E-4 1.10044E-4 3.13577E-5 5.99308E-6 3.99706E-5 5.61132E-4 3.59654E-4 5.1198E-4 2.80881E-4 2.7778E-4 3.01445E-4 2.35423E-5 1.53874E-5 2.43251E-5 2.33269E-4 8.09246E-5 3.22644E-5 2.46942E-5 1.70082E-5 2.57148E-4 1.98831E-4 1.75046E-4 2.29135E-4 1.6178E-4 1.42549E-4 1.26477E-4 6.65478E-5 6.4552E-5 1.40274E-4 5.4197E-5 3.68081E-5 3.02194E-5 3.56951E-5 4.83869E-5 3.84479E-5 2.86973E-5 4.52481E-5 9.94695E-5 7.06047E-5 7.76887E-5 1.00011E-4 5.22496E-4 3.09962E-5 8.78527E-5 1.07108E-5 8.04537E-6 9.96449E-6 2.55946E-5 6.1241E-6 3.18664E-6 1.87226E-5 1.88027E-6 2.16921E-6 5.26159E-6 8.2878E-6 4.36536E-5 4.5258E-5 4.03737E-5 7.95905E-5 2.43104E-4 1.98869E-4 1.51357E-4 1.41231E-4 1.73879E-4 1.35822E-4 3.54204E-5 6.15317E-5 4.43248E-5 5.07781E-5 1.4738E-5 1.64325E-5 3.48764E-5 1.02012E-4 3.44329E-5 1.90567E-5 8.8545E-6 7.29408E-5 4.28998E-5 2.41867E-6 2.06921E-5 2.2411E-5 1.2857E-5 9.09136E-6 8.36267E-6 1.37962E-5 1.005E-5 5.25948E-6 1.10912E-5 5.07113E-6 4.62181E-6 5.13038E-6 4.86266E-6 5.0665E-6 8.25896E-6 9.04186E-6 6.02552E-6 4.48382E-6 3.88348E-6 3.56417E-6 4.58691E-6 3.12239E-5 2.2764E-5 2.49745E-5 5.29327E-5 3.2507E-5 5.10891E-6 4.6584E-5 4.13167E-5 3.52733E-6 3.73546E-5 5.50149E-5 1.52448E-5 1.97549E-5 1.87059E-5 4.32071E-6 2.74282E-5 1.2342E-5 1.59373E-5 1.56592E-5 1.45278E-5 2.17534E-5 4.33916E-6 3.94691E-6 2.02523E-6 8.00695E-6 2.2417E-5 7.17436E-6 2.67675E-5 2.02547E-5 2.93136E-5 3.82089E-5 4.39171E-5 8.7949E-5 5.47276E-5 6.79286E-5 1.14864E-4 1.42401E-4 3.01695E-4 1.89224E-4 2.21419E-4 9.9611E-5 5.4706E-5 1.39599E-4 9.56257E-5 1.40964E-4 2.02223E-4 3.04128E-4 4.42299E-4 2.21182E-4 1.35302E-4 6.08732E-4 1.26094E-3 2.09512E-3 7.80442E-4 7.98733E-3 6.60943E-3 5.65483E-4 5.77175E-4 7.11669E-3 3.22231E-3 2.77955E-2 5.23206E-3 1.52317E-3 9.11503E-4 4.10288E-3 6.67251E-3 7.0683E-3 4.58592E-3 3.03075E-3 7.32778E-4 3.17805E-3 2.09404E-3 2.46514E-3 2.15981E-2 4.79177E-3 8.63145E-3 1.04023E-2 7.54141E-3 2.79625E-2 7.22748E-3 1.35216E-2 1.13407E-3 1.46766E-2 1.42912E-2 1.52661E-2 6.79725E-3 2.21602E-3 5.1181E-3 3.83487E-3 3.8108E-3 3.75614E-3 4.34513E-3 2.87043E-3 3.8201E-3 4.26444E-3 3.68892E-3 2.72613E-3 2.33711E-2 3.89457E-3 2.70682E-2 3.9632E-3 7.81341E-4 2.98483E-3 6.55773E-4 6.48415E-4 4.43414E-3 3.44588E-4 2.95537E-4 2.38794E-4 2.84553E-4 9.14381E-5 7.72252E-5 7.54886E-4 6.20653E-4 5.58637E-4 1.30149E-3 1.28975E-3 7.74552E-4 6.15844E-4 7.2386E-4 7.64168E-4 3.06313E-4 7.32044E-4 4.91807E-4 2.47087E-4 1.6015E-4 1.25053E-4 2.64606E-4 3.4266E-4 2.80997E-4 3.69977E-4 2.41562E-4 2.94767E-4 1.80777E-4 1.01218E-4 2.05277E-4 2.57552E-4 1.4936E-4 1.26486E-4 1.37679E-4 2.17797E-4 1.74973E-4 1.27346E-4 8.80997E-5 7.32503E-5 5.56724E-5 5.97657E-5 1.32597E-5 1.1513E-5 6.92736E-5 1.29827E-4 9.24829E-5 5.14814E-5 2.72811E-5 8.54754E-5 4.12246E-5 3.06527E-5 2.72167E-5 4.28626E-5 7.33495E-5 7.68707E-5 5.18324E-5 5.08757E-5 4.83674E-5 8.04985E-5 5.04311E-5 4.84724E-5 3.01265E-5 6.11444E-5 7.04729E-5 9.04775E-5 6.52691E-5 5.46963E-5 3.65849E-5 1.30904E-5 4.26222E-5 4.20006E-5 1.01427E-5 4.4855E-6 2.1219E-5 -9999 -9999 -9999 -9999 -9999 -9999 -9999 -9999 -9999 -9999 -9999 -9999 -9999 -9999 -9999 -9999 -9999 -9999 -9999 -9999 -9999 -9999 -9999 -9999 -9999 -9999 -9999 -9999 -9999 -9999 -9999 -9999 -9999 -9999 -9999 -9999 -9999 -9999 -9999 -9999
4.35728E-5 5.21145E-5 1.41488E-4 9.65401E-5 8.05229E-5 5.70469E-5 4.91664E-5 1.73083E-5 1.32914E-5 5.46597E-5 2.08148E-5 3.95289E-5 5.58158E-5 4.19476E-5 1.86548E-5 1.56882E-5 2.58235E-5 4.45989E-5 4.12948E-5 8.54638E-5 5.12199E-5 4.10792E-5 2.51842E-5 6.26287E-6 1.64927E-5 3.81502E-5 3.94871E-5 1.43426E-5 1.1494E-5 2.1099E-5 3.13996E-5 3.85279E-5 3.88227E-5 3.09435E-5 3.52048E-5 2.71221E-5 3.18333E-5 3.6123E-5 3.61732E-5 3.48811E-5 4.71734E-5 6.31517E-5 5.37124E-5 6.18163E-5 5.6669E-5 4.07282E-5 3.70158E-5 4.58057E-5 6.9745E-5 6.65E-5 5.49994E-5 8.34816E-5 1.16469E-4 7.02237E-5 1.01278E-4 9.243E-5 1.04466E-4 8.14984E-5 7.2891E-5 7.65937E-5 1.58137E-4 1.10143E-4 1.00924E-4 1.61405E-4 1.55586E-4 1.98383E-4 2.10067E-4 2.18587E-4 1.17817E-4 1.45113E-4 1.93447E-4 1.9884E-4 1.11224E-4 1.18635E-4 1.57997E-4 1.57909E-4 1.10427E-4 2.37993E-4 1.07576E-4 1.57716E-4 5.04534E-4 1.0846E-4 1.05591E-4 2.06567E-4 1.06726E-4 2.36696E-4 1.59658E-4 1.24547E-4 1.54866E-4 2.99483E-4 4.47014E-4 3.11697E-4 5.219E-4 4.96486E-4 5.52265E-4 3.41182E-4 2.99269E-4 2.11493E-4 1.90378E-4 1.91427E-4 3.07798E-4 4.54502E-4 2.39715E-4 1.16827E-4 3.87809E-4 4.45192E-4 5.07375E-4 3.87981E-4 3.62634E-4 2.39627E-4 3.3412E-4 3.43103E-4 3.68686E-4 4.8102E-4 5.08605E-4 3.74945E-4 3.01917E-4 8.067E-4 7.58413E-4 7.11645E-4 3.74142E-4 2.76303E-4 1.04558E-3 3.33305E-4 4.41719E-4 4.9028E-4 8.78036E-4 4.04744E-4 3.41614E-4 1.3408E-4 2.58591E-4 1.49853E-3 7.19637E-4 1.91805E-3 1.2009E-3 2.35284E-3 9.15516E-4 1.44436E-3 1.00767E-3 8.67779E-4 8.04528E-4 1.00938E-3 4.5882E-4 3.99135E-4 5.49341E-4 6.09008E-4 3.91237E-4 2.24543E-4 1.03953E-3 1.41468E-3 1.74083E-3 1.57694E-3 8.08627E-4 1.25361E-3 1.80994E-3 1.39251E-3 1.86324E-3 8.41328E-4 2.64049E-3 1.65218E-3 2.57781E-3 2.16642E-3 2.26812E-3 2.54195E-3 1.39861E-3 1.75819E-3 1.05144E-3 1.29737E-4 2.81463E-4 5.42099E-4 3.69339E-4 7.32744E-4 5.47084E-4 1.96571E-3 1.79805E-3 1.26435E-3 1.81475E-3 2.15641E-3 1.71652E-3 4.70685E-4 1.54183E-3 1.64646E-3 1.07195E-3 1.16573E-3 1.29709E-3 3.48744E-4 1.41807E-3 4.77645E-4 3.52812E-4 4.95445E-4 5.59656E-4 5.94335E-4 1.69296E-4 8.28378E-5 2.61339E-4 2.26787E-3 5.6892E-3 6.45777E-4 5.1842E-4 1.33001E-3 2.41119E-4 2.21574E-4 4.34803E-4 5.40736E-4 6.63233E-3 1.01905E-2 3.21098E-3 2.18885E-3 1.37294E-3 1.33321E-3 1.41754E-3 1.27754E-3 1.3614E-3 6.47671E-4 8.02281E-4 1.58938E-4 3.02774E-4 1.32758E-3 9.45253E-4 1.68653E-3 4.2237E-4 6.58684E-4 2.55269E-4 1.69606E-4 2.86601E-4 2.15888E-4 2.20598E-4 1.98594E-4 6.83596E-5 3.60993E-5 4.73998E-5 1.13668E-4 1.41135E-4 1.09628E-4 1.52516E-4 5.33063E-5 -9999 5.79797E-6 1.5396E-5 7.7705E-6 6.43852E-6 1.30433E-5 1.26911E-5 1.77504E-5 1.9416E-5 2.15672E-5 1.11994E-4 1.67678E-4 8.43005E-5 1.31176E-4 7.199E-5 2.03128E-4 1.59078E-4 1.91502E-4 1.22811E-4 4.95625E-5 9.0514E-5 7.88668E-4 3.94215E-4 3.11447E-4 2.68968E-4 3.24234E-4 5.12394E-4 2.29106E-4 2.6073E-4 3.06039E-4 2.33177E-4 2.46372E-4 1.85992E-4 6.35389E-4 8.14822E-4 5.76504E-4 4.51985E-4 3.98815E-4 3.47502E-4 7.82211E-4 3.0588E-4 2.60598E-4 3.79014E-4 4.582E-4 5.78021E-4 2.16237E-4 2.69087E-4 2.8941E-4 3.03312E-4 7.86326E-4 5.1185E-4 1.38317E-3 4.92096E-4 4.23221E-4 2.76436E-4 1.84269E-4 1.60904E-4 1.08573E-4 1.43449E-4 1.10094E-4 3.28606E-4 9.79449E-4 8.04102E-4 4.29034E-4 4.32622E-4 4.62401E-4 1.01111E-3 5.51279E-4 1.12531E-3 7.35817E-4 2.3389E-3 9.74138E-4 6.098E-4 2.8434E-4 5.01208E-4 2.92136E-4 4.5544E-4 6.57089E-4 6.24734E-4 4.88628E-4 4.87856E-4 6.94508E-4 4.21508E-4 7.54273E-4 1.57646E-3 2.7651E-4 5.10574E-4 1.25598E-3 6.92723E-4 5.57586E-4 5.55009E-4 3.73596E-4 7.38773E-4 2.86475E-4 5.80456E-4 6.72149E-4 1.05407E-3 1.11705E-3 1.11081E-3 1.2475E-3 9.43297E-4 1.61625E-3 4.24847E-3 1.18653E-3 1.94965E-3 1.15276E-3 7.18242E-4 4.51608E-4 3.07027E-4 5.00701E-4 1.42082E-4 2.78179E-4 2.71104E-4 3.10531E-4 3.38698E-4 4.25108E-4 4.07139E-4 5.86729E-4 6.02901E-4 6.31788E-4 6.31054E-4 6.34821E-4 8.22381E-4 7.84183E-4 9.44545E-4 1.75807E-3 3.64113E-3 3.8002E-3 5.79441E-3 4.41112E-2 3.40502E-2 1.28263E-2 2.18496E-2 1.38056E-2 7.05778E-3 6.09282E-3 6.84406E-3 7.7566E-3 1.70104E-2 2.20302E-2 6.94812E-3 9.3714E-3 8.80404E-2 -9999 1.99572E-2 5.18667E-3 1.68221E-2 2.27319E-2 1.43192E-2 1.8671E-2 5.02689E-2 3.28197E-2 2.57963E-2 3.3674E-2 4.18113E-2 2.93857E-2 1.61644E-2 2.93871E-2 4.38902E-2 6.16334E-2 3.59325E-2 6.20816E-2 5.12903E-2 5.07282E-2 6.51324E-2 5.56061E-2 6.16289E-2 3.35815E-2 4.75291E-2 3.7912E-2 5.89302E-2 5.52685E-2 3.76692E-2 3.42767E-2 3.05269E-2 3.71618E-2 3.13795E-2 2.18366E-2 5.44153E-2 5.96482E-2 9.02846E-2 9.39488E-2 7.3632E-2 4.35113E-2 9.16937E-2 6.72797E-2 2.73784E-2 2.58732E-2 1.89613E-2 -9999 -9999 6.32033E-2 7.70588E-2 6.35569E-2 6.0185E-2 9.12762E-2 8.17036E-2 7.4895E-2 7.01969E-2 6.45477E-2 7.03816E-2 7.78224E-2 4.93286E-2 4.17922E-2 8.49256E-2 4.08968E-2 7.36862E-2 7.497E-2 -9999 4.06601E-2 4.8813E-2 5.83168E-2 3.81569E-2 3.58888E-2 4.83323E-2 5.97848E-2 4.52597E-2 2.4606E-2 2.96627E-2 5.08726E-2 6.34622E-2 2.73305E-2 4.10377E-2 1.98457E-2 8.47347E-3 1.18887E-2 1.80437E-2 8.33813E-3 1.0515E-2 1.18847E-2 2.75919E-2 3.04684E-2 3.49961E-2 3.86918E-2 7.30078E-2 1.05083E-1 3.59602E-2 3.85852E-2 5.56723E-2 7.02353E-2 3.5973E-2 3.49954E-2 2.94821E-2 8.27422E-2 1.27795E-1 3.74443E-2 3.81652E-2 4.8555E-2 2.47321E-2 2.12437E-2 1.38515E-2 1.78444E-2 1.65394E-2 2.41212E-2 2.55526E-2 3.30383E-2 7.49298E-3 6.79792E-3 1.6813E-2 6.02543E-3 9.60134E-3 2.34532E-2 1.76515E-2 4.3798E-2 3.44325E-2 6.19487E-2 8.30477E-2 1.27831E-1 1.04272E-1 9.23135E-2 1.19408E-1 4.35178E-2 1.00233E-1 8.506E-2 2.53289E-1 2.02533E-1 5.19671E-2 7.40922E-2 3.80672E-2 5.10362E-2 4.6855E-2 5.69274E-2 2.73454E-2 3.92508E-2 5.56604E-2 9.24769E-2 6.27779E-2 9.09176E-2 2.37534E-2 4.66544E-2 5.98315E-2 3.10075E-2 6.04025E-2 7.52853E-2 7.44799E-2 2.78715E-2 1.7768E-2 6.66085E-2 5.12832E-2 1.77447E-2 6.93552E-2 7.95518E-2 1.15165E-1 7.46954E-2 5.39653E-2 6.3031E-2 5.15185E-2 2.53582E-2 1.06722E-1 5.20678E-2 3.95146E-2 3.40923E-2 3.67296E-2 2.54452E-2 1.14816E-2 8.62523E-3 6.15057E-2 3.45687E-2 3.47552E-2 2.54146E-2 4.34648E-2 1.54263E-2 1.12036E-2 2.33747E-3 1.08281E-2 3.28879E-2 1.25092E-2 8.25647E-3 3.3291E-3 7.37556E-4 2.64238E-3 7.79451E-4 5.76942E-4 1.24093E-3 1.15978E-3 3.76933E-4 1.20148E-3 1.45238E-3 2.44516E-3 5.52511E-4 2.20776E-3 4.93318E-3 4.91005E-3 1.25878E-2 2.43278E-2 1.34635E-2 1.86461E-2 1.73139E-2 1.13165E-2 1.47095E-2 3.92104E-2 2.2116E-2 1.16644E-2 1.79782E-2 1.65622E-2 1.74731E-2 3.7842E-2 1.94956E-2 1.52408E-2 6.50904E-3 6.68389E-3 3.67234E-3 1.00613E-2 3.25996E-3 3.64466E-3 1.9071E-2 5.32422E-3 3.51592E-3 7.7155E-3 8.91792E-3 7.90482E-3 7.01257E-3 7.84783E-3 6.81442E-3 2.60424E-2 1.61259E-2 7.14571E-3 1.52422E-2 9.67407E-3 2.43632E-2 3.41694E-2 1.11703E-2 2.11192E-2 2.01196E-2 2.19636E-2 9.1631E-3 1.52058E-2 4.676E-3 2.86026E-3 2.15815E-3 3.60059E-3 2.41403E-3 2.86744E-3 3.85749E-3 5.81025E-3 2.42293E-3 2.2234E-3 1.89416E-3 7.97524E-4 1.14962E-3 4.17268E-4 8.05589E-4 1.81007E-3 2.13584E-3 3.25951E-3 2.40867E-3 4.53677E-3 6.00152E-4 5.2434E-4 8.64931E-5 1.83327E-5 2.45343E-5 2.5184E-5 1.53063E-4 9.75617E-5 5.31158E-5 1.02406E-5 3.31687E-4 1.95222E-4 1.97565E-5 3.55597E-5 5.62454E-5 5.27267E-4 5.55709E-4 3.69252E-4 2.50758E-4 1.53954E-4 1.44644E-4 9.36464E-6 2.92254E-5 1.56159E-4 4.46784E-5 3.97393E-5 2.2181E-5 2.72882E-4 3.90673E-4 3.14875E-6 2.03577E-5 1.06163E-5 1.14485E-4 2.32159E-4 -9999 6.68115E-4 4.4747E-4 2.42044E-4 8.06288E-4 1.40111E-3 9.02899E-4 9.158E-4 2.82549E-4 3.75109E-4 9.56015E-5 9.72593E-5 3.69378E-4 2.62151E-4 1.88575E-4 5.07341E-4 1.21337E-4 2.0747E-4 4.48595E-4 8.58573E-4 5.64767E-4 4.99346E-4 1.65563E-3 9.1238E-4 3.20604E-4 1.79927E-4 3.49764E-4 9.3199E-4 1.55073E-3 1.71844E-3 2.06236E-3 1.90692E-3 1.83785E-3 1.48883E-3 1.85948E-3 1.2126E-3 8.06834E-4 1.81775E-3 1.34566E-3 8.06796E-4 3.72082E-3 2.54117E-3 6.29586E-3 2.20739E-2 6.36672E-2 3.74084E-2 1.37927E-1 5.39991E-2 3.49878E-2 7.82493E-2 7.40891E-2 2.96209E-2 6.28166E-2 6.43856E-2 4.34341E-2 3.49427E-2 5.87135E-2 2.71823E-2 2.01502E-2 2.15971E-2 4.47442E-2 4.92574E-2 4.19789E-2 5.61873E-2 4.52657E-2 5.4689E-2 5.91907E-2 7.39576E-2 4.0501E-2 1.916E-2 6.45853E-3 2.16275E-2 2.43125E-2 2.39058E-2 1.15964E-2 2.40013E-2 5.03984E-2 1.18297E-1 5.38559E-2 2.55227E-2 4.33069E-2 2.75681E-2 5.53752E-2 2.61691E-2 6.23517E-2 4.48426E-2 3.78289E-2 2.73962E-2 3.65838E-2 1.55938E-2 1.46573E-2 9.94604E-3 8.65629E-3 3.52333E-2 1.26482E-2 3.8491E-2 3.0311E-2 2.2141E-2 2.1598E-2 5.51975E-2 5.75832E-2 4.9523E-2 2.78081E-2 3.51707E-2 2.14054E-2 1.11433E-2 1.51577E-2 2.84111E-2 1.21329E-2 9.03651E-3 1.97395E-2 3.45738E-2 2.87163E-2 2.00985E-2 2.16083E-2 3.06233E-2 2.41218E-2 2.80188E-2 6.76426E-3 5.02056E-3 4.78404E-3 1.07977E-3 1.24096E-3 1.08251E-3 1.03744E-2 1.4009E-2 1.84441E-3 1.26209E-3 1.52767E-3 8.41382E-4 5.05951E-4 3.83188E-4 1.47215E-3 8.4955E-3 4.63492E-4 3.38858E-4 5.56212E-3 8.09573E-4 8.20372E-4 1.81207E-3 1.50111E-3 1.64168E-3 2.14042E-3 2.22247E-3 1.73214E-3 8.48843E-4 5.72499E-4 5.49422E-4 3.50321E-4 7.33057E-4 4.66724E-4 9.61113E-4 6.52076E-4 4.70274E-4 6.14465E-4 9.89582E-4 6.47E-4 4.24897E-4 8.42935E-4 8.60146E-4 1.63081E-4 8.93273E-4 4.84458E-4 8.15242E-4 1.53203E-3 9.15307E-4 9.40111E-4 4.2904E-4 6.30278E-4 7.51143E-4 7.81933E-4 6.63748E-4 4.33745E-4 4.00512E-4 1.29817E-3 1.35E-4 1.36025E-4 6.09588E-4 5.21513E-4 4.47238E-4 2.37368E-4 3.66975E-4 1.99746E-4 7.14122E-5 1.91374E-4 5.4253E-4 4.11343E-4 7.97329E-5 3.19854E-4 1.97181E-4 9.00458E-5 1.68546E-4 5.19099E-4 8.49936E-4 2.80279E-3 4.05297E-4 7.46746E-4 6.66586E-4 1.2158E-3 7.49234E-4 1.8939E-3 7.51056E-4 1.0173E-3 6.25873E-4 4.7214E-4 3.46905E-4 1.87537E-4 1.70334E-4 5.65862E-5 1.30824E-4 6.59547E-5 2.94052E-5 4.0267E-5 3.69069E-4 1.76842E-4 3.54768E-4 3.45124E-4 1.77618E-4 2.98718E-4 4.13236E-4 7.43053E-6 1.11794E-5 3.00321E-5 1.30418E-4 1.68343E-5 4.1038E-5 2.68026E-5 1.10487E-5 1.18045E-4 2.83689E-4 1.88899E-4 3.11743E-4 2.03315E-4 1.37793E-4 1.54855E-4 2.91667E-5 1.02005E-4 1.63886E-4 6.10103E-5 5.06321E-5 3.41161E-5 2.81644E-5 4.54116E-5 1.15671E-4 7.97512E-5 4.16364E-5 5.18761E-5 5.16984E-5 5.69991E-4 4.83784E-5 3.04567E-5 7.38417E-5 7.44972E-5 1.22882E-4 2.51064E-5 1.38905E-5 2.55797E-5 2.65471E-5 2.71118E-5 3.55395E-5 1.60454E-5 2.36393E-6 4.61826E-6 3.98922E-5 7.36131E-5 2.77134E-4 9.5395E-5 6.82363E-5 4.11837E-4 1.53647E-4 2.45386E-4 2.68495E-4 1.49474E-4 7.48755E-5 5.33606E-5 2.56488E-4 1.85637E-5 4.74773E-5 4.3529E-5 3.83147E-5 2.01846E-5 2.40353E-5 4.16891E-5 4.42463E-5 1.85761E-5 1.67075E-5 3.79873E-5 1.62352E-5 1.05267E-5 7.00824E-6 7.49872E-6 3.01488E-5 2.60713E-5 7.89162E-5 1.90702E-5 8.1247E-6 8.3578E-6 7.69788E-6 7.06824E-6 5.05169E-6 3.46121E-6 5.31556E-6 6.70675E-6 5.68914E-6 5.27666E-6 4.51733E-6 2.9325E-6 2.83505E-6 4.21376E-5 4.0107E-5 8.89263E-5 9.32629E-6 1.14509E-4 9.17876E-5 1.02826E-4 2.39612E-4 1.67266E-4 3.46284E-6 2.41179E-5 3.68116E-6 2.03903E-5 1.11774E-4 1.47312E-4 1.73048E-4 9.79157E-5 1.42046E-4 2.76885E-5 2.35467E-5 3.02208E-5 3.82974E-5 2.33488E-5 5.90154E-5 2.21592E-6 1.08226E-5 9.04602E-6 1.04758E-5 9.8883E-6 2.49939E-5 3.65373E-6 2.35961E-5 2.93441E-5 6.45808E-5 5.58212E-5 1.82186E-4 2.25555E-4 4.12743E-4 3.69105E-4 1.25782E-4 1.51071E-4 2.8273E-5 5.52357E-5 5.33019E-5 9.73513E-5 7.56998E-5 1.78186E-4 1.88561E-4 2.63581E-4 2.66904E-4 2.94741E-4 5.08918E-4 8.44185E-4 1.01415E-3 1.48146E-3 1.14457E-3 1.56611E-2 1.50679E-3 8.1354E-3 8.97637E-4 1.38293E-3 4.06267E-3 8.45712E-3 1.23783E-3 2.37345E-3 7.71067E-4 4.3082E-3 3.72142E-3 2.59915E-3 7.95673E-4 9.01721E-4 2.79402E-4 1.22868E-3 1.50238E-3 2.12564E-3 1.25029E-2 2.39703E-3 1.02818E-2 2.3895E-2 2.39391E-2 2.41066E-2 3.519E-3 1.16286E-3 2.52386E-2 1.73372E-2 1.47581E-3 2.9116E-3 3.8628E-3 3.59654E-3 2.6561E-3 2.48852E-3 5.03477E-3 3.96543E-3 1.0349E-2 3.69252E-3 2.90037E-3 3.08739E-3 4.97747E-3 5.43565E-3 4.85413E-3 3.05448E-2 2.83253E-2 3.68799E-3 1.06097E-3 9.65047E-4 8.67641E-4 5.93979E-4 3.18122E-4 2.87564E-4 2.08777E-4 2.27843E-4 1.27093E-4 7.10333E-4 8.9147E-4 4.99487E-4 8.63517E-4 1.39138E-3 1.12722E-3 9.70563E-4 7.17529E-4 5.08045E-4 3.81765E-4 3.35128E-4 7.05592E-4 7.53006E-4 2.94391E-4 2.247E-4 2.22926E-4 2.86975E-4 3.4892E-4 2.76187E-4 3.21268E-4 4.17023E-4 2.64381E-4 2.2353E-4 1.376E-4 2.41702E-4 2.41705E-4 1.77974E-4 1.54339E-4 8.5113E-5 2.06583E-4 1.90839E-4 1.63528E-4 5.78261E-5 9.21348E-5 7.90954E-5 8.40478E-5 6.94462E-5 4.66198E-5 5.1624E-5 4.52056E-5 1.00934E-4 9.66881E-5 6.9918E-5 8.32746E-5 1.19767E-4 5.33172E-5 2.55416E-5 2.53358E-5 3.47478E-5 2.46487E-5 8.9127E-5 1.09433E-4 8.39904E-5 5.10243E-5 7.39659E-5 4.91749E-5 6.78215E-5 4.94313E-5 1.09914E-4 1.02534E-4 1.12989E-4 1.94411E-4 1.03066E-4 6.1953E-5 6.07454E-5 2.52926E-5 1.37822E-4 3.93493E-6 2.92402E-6 -9999 -9999 -9999 -9999 -9999 -9999 -9999 -9999 -9999 -9999 -9999 -9999 -9999 -9999 -9999 -9999 -9999 -9999 -9999 -9999 -9999 -9999 -9999 -9999 -9999 -9999 -9999 -9999 -9999 -9999 -9999 -9999 -9999 -9999 -9999 -9999 -9999 -9999 -9999 -9999
6.24862E-5 2.9052E-5 4.62255E-5 5.06572E-5 5.63273E-5 6.5079E-5 2.62161E-5 1.75618E-5 5.74938E-5 7.26269E-5 4.90405E-5 2.24897E-5 2.3559E-5 2.22282E-5 3.38327E-5 2.2943E-5 2.19994E-5 2.03389E-5 2.43862E-5 2.42846E-5 3.66139E-5 1.6829E-5 2.58448E-5 2.6356E-5 1.48754E-5 1.14891E-5 2.92092E-5 3.69557E-5 2.84951E-5 5.71146E-5 2.18404E-5 1.97266E-5 8.97448E-6 8.41807E-6 2.86542E-5 4.40159E-5 3.8602E-5 1.32691E-5 9.30112E-6 9.24445E-6 3.6641E-5 5.49451E-5 5.51175E-5 1.98331E-5 4.53157E-5 5.83923E-5 6.5823E-5 2.418E-5 5.0343E-5 3.73972E-5 6.07443E-5 7.01815E-5 7.60255E-5 5.99028E-5 1.02905E-4 8.96621E-5 8.85585E-5 8.22922E-5 7.64278E-5 1.34363E-4 1.1023E-4 1.27332E-4 1.25708E-4 1.43815E-4 1.11566E-4 1.81636E-4 1.89862E-4 2.12994E-4 1.52353E-4 7.7082E-5 9.87089E-5 2.26117E-4 9.83807E-5 1.37943E-4 7.75488E-5 1.09731E-4 1.34711E-4 1.95024E-4 3.91313E-4 3.87005E-4 1.82254E-4 2.46303E-4 2.77309E-4 1.44485E-4 1.50489E-4 1.71452E-4 1.23806E-4 1.55348E-4 1.4989E-4 3.99389E-4 2.2117E-4 2.72071E-4 2.06504E-4 2.13488E-4 2.99033E-4 2.10523E-4 2.86811E-4 4.55973E-4 5.4781E-4 3.3411E-4 2.57739E-4 2.20586E-4 3.82145E-4 3.52521E-4 5.09975E-4 2.82155E-4 4.64153E-4 2.99035E-4 3.43379E-4 3.12084E-4 2.51208E-4 4.32858E-4 2.27084E-4 4.406E-4 8.19916E-4 4.15951E-4 5.40976E-4 2.37518E-4 4.38299E-4 1.5544E-3 7.83494E-4 4.86671E-4 3.5849E-4 4.84767E-4 5.56309E-4 1.14503E-3 4.39073E-4 2.4591E-4 4.92973E-4 1.10414E-4 9.63984E-5 6.28921E-4 8.08014E-4 8.60021E-4 1.6457E-3 7.16911E-4 6.49892E-4 1.20274E-3 1.42178E-3 6.11418E-4 2.18248E-4 1.59987E-3 2.81845E-3 5.10543E-4 9.29656E-4 1.44205E-3 9.96658E-4 1.0147E-3 1.02436E-3 1.02596E-3 1.81136E-3 7.00636E-4 1.43185E-3 7.23678E-4 2.75964E-3 1.71906E-3 3.91538E-3 2.81936E-3 1.78016E-3 2.59301E-3 1.78857E-3 6.71588E-4 1.73794E-3 4.29463E-3 1.66615E-3 9.42757E-4 1.30581E-3 7.94827E-5 4.54462E-4 3.30387E-4 1.39995E-4 4.0175E-5 3.80361E-4 1.9124E-3 4.68892E-3 6.73122E-4 4.54992E-4 9.13846E-5 8.27259E-4 6.91294E-4 8.04806E-4 1.9026E-3 9.39891E-4 1.60876E-3 1.22927E-3 5.58833E-4 5.4947E-4 2.08334E-4 1.7696E-4 2.87902E-4 3.79512E-4 7.21277E-4 7.83615E-4 1.30004E-4 1.11169E-4 5.8455E-4 2.06687E-3 7.35959E-4 1.54225E-3 6.32737E-4 2.09745E-4 3.45926E-4 2.28542E-3 2.09993E-3 1.27638E-3 4.54109E-3 4.09589E-3 2.8068E-3 2.4382E-3 1.01615E-3 1.05687E-3 8.6705E-4 8.20256E-4 3.48416E-4 5.13775E-4 2.19761E-4 3.5375E-4 3.97997E-4 1.26811E-3 1.90461E-3 6.82404E-4 3.44025E-4 2.23436E-4 1.87122E-4 1.92311E-4 2.11672E-4 4.88486E-4 1.12727E-4 2.68849E-5 1.0236E-4 1.07119E-4 1.46547E-4 1.25681E-4 1.91811E-4 1.70526E-4 4.39453E-5 1.95022E-5 1.23951E-5 9.30443E-6 1.22801E-5 8.96828E-6 1.20664E-5 1.33206E-5 2.6877E-5 4.55514E-5 2.23304E-5 4.63592E-5 1.4226E-4 1.49737E-4 1.37885E-4 1.60962E-4 1.73759E-4 1.60946E-4 1.17736E-4 2.1129E-4 1.76257E-4 9.48443E-5 9.54991E-4 5.11091E-4 2.77277E-4 3.02945E-4 1.44735E-4 2.26223E-4 1.4974E-4 2.87777E-4 2.93146E-4 3.71551E-4 2.28753E-4 6.45059E-4 9.62091E-4 7.48085E-4 4.20543E-4 3.04157E-4 4.44932E-4 3.29603E-4 3.87833E-4 5.92043E-4 4.35826E-4 5.48496E-4 1.54665E-3 2.29545E-4 4.20168E-4 3.37176E-4 3.21028E-4 3.26153E-4 3.72267E-4 4.74509E-4 6.39056E-4 4.19566E-4 5.45488E-4 3.91879E-4 5.28009E-4 1.58321E-4 2.16433E-4 4.09768E-4 2.14845E-4 2.8011E-4 4.10425E-4 8.60989E-4 4.11299E-4 2.28658E-4 6.63634E-4 5.72178E-4 6.65147E-4 6.65609E-4 2.05589E-3 2.70201E-3 7.94653E-4 3.4289E-4 2.49473E-4 2.74875E-4 4.25865E-4 1.43207E-3 5.09342E-4 6.63399E-4 6.26713E-4 4.52582E-4 4.95059E-4 6.43339E-4 1.17499E-3 2.37376E-3 1.47821E-3 4.27394E-4 8.63117E-4 5.48785E-4 4.84405E-4 7.09693E-4 7.48873E-4 1.35837E-3 2.60967E-3 4.45932E-4 4.47246E-4 4.44945E-4 8.74575E-4 1.14932E-3 1.16937E-3 1.82256E-3 2.33398E-3 1.70922E-3 1.02162E-3 1.80883E-3 2.08082E-3 1.22752E-3 4.7369E-4 3.21388E-4 3.56857E-4 3.59196E-4 3.71216E-4 3.27948E-4 3.57742E-4 4.5009E-4 4.72078E-4 1.16719E-3 6.8735E-4 6.41877E-4 5.60245E-4 5.85491E-4 5.48965E-4 6.01567E-4 7.10087E-4 8.58734E-4 2.32669E-3 2.03982E-3 4.63294E-3 1.09647E-2 2.08708E-2 1.71198E-2 1.53436E-2 6.28396E-3 2.10772E-2 1.23976E-2 1.39434E-2 9.52679E-3 8.79523E-3 7.11608E-3 6.50528E-3 5.20182E-3 8.17934E-3 3.63021E-3 1.23961E-2 2.53131E-2 2.45523E-2 1.30851E-2 1.59339E-2 2.27747E-2 1.97373E-2 1.73288E-2 2.12871E-2 1.81346E-2 3.22452E-2 2.91558E-2 3.61455E-2 1.84298E-2 2.20182E-2 1.79581E-2 4.95518E-2 2.90445E-2 4.48041E-2 4.86572E-2 4.30866E-2 5.43631E-2 2.37463E-1 4.74462E-2 6.93802E-2 6.11528E-2 2.74824E-2 3.12462E-2 4.87203E-2 7.06727E-2 3.49313E-2 3.63307E-2 3.21732E-2 2.62746E-2 4.38715E-2 3.35651E-2 3.90803E-2 3.51606E-2 3.70869E-2 6.88852E-2 5.44516E-2 4.86285E-2 9.65038E-2 7.69021E-2 6.39303E-2 4.9103E-2 1.46615E-2 2.53977E-2 6.04262E-2 7.49213E-2 6.29311E-2 5.93532E-2 5.3691E-2 5.41179E-2 4.00357E-2 5.85713E-2 8.60904E-2 6.25116E-2 5.74439E-2 5.45194E-2 5.20433E-2 3.63073E-2 7.63009E-2 3.20623E-2 5.65543E-2 6.0832E-2 7.92516E-2 5.93421E-2 3.76538E-2 5.55659E-2 2.90361E-2 4.88543E-2 5.00008E-2 5.65988E-2 3.8005E-2 3.29108E-2 3.08822E-2 4.11729E-2 3.89307E-2 1.03669E-2 2.94167E-2 1.28054E-2 1.07801E-2 2.23388E-2 1.05951E-2 3.62089E-3 3.29701E-3 2.90255E-2 1.5914E-2 1.24538E-2 2.50085E-2 5.7866E-2 6.56082E-2 5.76357E-2 5.51341E-2 6.82519E-2 5.40637E-2 5.05689E-2 3.9002E-2 6.5504E-2 5.98294E-2 4.6412E-2 2.08304E-2 1.10854E-2 1.63538E-2 9.61848E-2 2.46973E-2 1.52676E-2 3.27347E-2 4.80381E-3 9.17144E-3 1.19809E-2 1.16273E-2 1.14264E-2 1.3533E-2 8.7304E-3 1.18793E-2 2.87478E-2 4.98669E-2 1.58828E-2 3.77212E-2 2.51959E-2 2.75865E-2 5.11461E-2 3.24644E-2 5.44083E-2 7.18375E-2 3.7977E-2 9.19336E-2 8.21492E-2 2.5021E-1 4.84721E-2 5.38236E-2 4.834E-2 2.27263E-2 2.05813E-2 2.78488E-2 8.32125E-2 3.60861E-2 5.63935E-2 4.43765E-2 4.95996E-2 4.38409E-2 3.91307E-2 8.19405E-2 3.50627E-2 1.18652E-1 1.28232E-1 3.67078E-2 6.21797E-2 7.31463E-2 9.28719E-2 3.51878E-2 2.19745E-2 2.3045E-2 7.26049E-2 3.26874E-2 6.72227E-2 9.39718E-2 6.26605E-2 1.56269E-1 8.39367E-2 7.02885E-2 7.27914E-2 5.89318E-2 7.44582E-2 7.93785E-2 1.69498E-2 7.54299E-2 5.10711E-2 4.4037E-2 2.32408E-2 2.95963E-2 5.06399E-2 3.63415E-2 2.52783E-2 1.79963E-2 4.66907E-2 3.35755E-2 2.74346E-2 1.77803E-2 3.15676E-2 2.29604E-2 6.9598E-3 9.88869E-3 8.09374E-3 1.48532E-3 8.68644E-4 1.64998E-3 4.47778E-4 4.82154E-4 8.41341E-4 1.04891E-3 3.23981E-4 2.84279E-4 1.22825E-3 1.05702E-3 4.58683E-3 3.20427E-3 4.2424E-3 9.63371E-3 6.50662E-3 2.30736E-2 1.54275E-2 1.19616E-2 2.40258E-2 1.67183E-2 1.25563E-2 9.53142E-3 1.37616E-2 8.86113E-3 1.54748E-2 5.67413E-3 1.1705E-2 2.01688E-2 1.64778E-2 2.34641E-3 2.76405E-3 2.66171E-3 4.39589E-3 4.90043E-3 8.28817E-3 4.22004E-3 4.23668E-3 3.18679E-3 7.68772E-3 1.37631E-2 4.30245E-3 6.66688E-3 4.48531E-3 3.97805E-3 6.4503E-3 2.42524E-2 1.2705E-2 1.0298E-2 2.49992E-2 4.46834E-2 2.10009E-2 2.48722E-2 3.40567E-2 5.1354E-2 6.39632E-3 6.0343E-3 7.59367E-3 2.10342E-3 3.30684E-3 4.65114E-3 2.36374E-3 3.77162E-3 3.40847E-3 2.48802E-3 2.30723E-3 3.84408E-3 3.05972E-3 2.76601E-3 3.58495E-3 1.22262E-3 5.71331E-4 3.59779E-4 7.88469E-4 9.98013E-4 1.49275E-3 2.38901E-3 3.52118E-3 4.80934E-4 9.54957E-5 5.27438E-5 1.99094E-5 3.49987E-5 1.55088E-5 1.33023E-4 5.50697E-5 2.2209E-4 1.25657E-4 2.03047E-5 1.61447E-4 3.94711E-5 1.22485E-5 5.1019E-5 2.59143E-5 2.16462E-4 1.13911E-4 1.19521E-4 1.96996E-4 3.37313E-4 1.11881E-4 2.7558E-5 9.01693E-5 7.56943E-5 3.71474E-5 4.09112E-6 1.39104E-5 2.4959E-5 1.96128E-5 2.28911E-5 3.19167E-5 4.20397E-4 5.16819E-4 5.40791E-4 1.00176E-3 7.18799E-4 2.00946E-4 5.60367E-4 1.16995E-3 2.15484E-3 5.91815E-4 1.1182E-3 3.88046E-4 3.17503E-4 6.57023E-4 3.52872E-4 9.81102E-5 4.14421E-4 2.93387E-4 4.21495E-4 1.19461E-4 3.3811E-4 6.86498E-4 3.71842E-4 5.68303E-4 8.02425E-4 4.28989E-4 5.61108E-4 -9999 1.54283E-3 1.33193E-3 4.72014E-4 9.66303E-4 2.31913E-3 5.78761E-3 3.87732E-3 3.4238E-3 7.73074E-4 1.13188E-3 2.74177E-4 1.48506E-3 1.10003E-3 6.76175E-4 1.65479E-3 1.65587E-3 1.26028E-2 3.32024E-2 8.89283E-2 2.16289E-2 1.2346E-1 5.72529E-2 4.53372E-2 4.40219E-2 7.38134E-2 3.83753E-2 1.6537E-2 5.75512E-2 2.48898E-2 3.69074E-2 5.07085E-2 2.20974E-2 1.40101E-2 2.40346E-2 3.2537E-2 6.05921E-2 3.83294E-2 4.91895E-2 4.10757E-2 6.04013E-2 4.33738E-2 1.28336E-2 4.64858E-2 1.51848E-2 5.28512E-2 5.71239E-2 1.97969E-2 2.67445E-2 2.77391E-2 2.107E-2 3.77968E-2 2.91089E-2 5.01974E-2 3.28891E-2 6.1652E-2 2.39791E-2 3.64414E-2 4.6928E-2 3.52095E-2 5.43436E-2 3.69547E-2 3.14664E-2 2.73034E-2 2.27056E-2 1.76179E-2 9.42021E-3 1.94663E-2 6.9769E-2 3.12197E-2 4.35775E-2 2.64925E-2 5.57708E-2 6.95236E-2 5.471E-2 4.72659E-2 1.91215E-2 4.25364E-2 2.30436E-2 1.9998E-2 1.78652E-2 3.11154E-2 1.94476E-2 1.19002E-2 8.74123E-3 1.06029E-2 2.091E-2 3.89602E-2 1.63042E-2 4.66285E-3 6.82089E-2 2.36552E-2 9.83476E-3 5.32093E-3 2.88204E-3 3.51067E-3 1.27405E-3 1.94954E-3 6.69173E-4 1.52119E-3 1.67216E-3 7.63537E-4 8.57659E-4 9.18336E-4 7.07722E-4 1.25356E-3 3.25084E-3 2.63343E-3 8.93418E-4 5.97844E-4 2.5293E-4 9.16007E-4 5.40969E-4 1.00662E-3 9.72218E-4 1.01972E-3 1.68252E-3 1.75398E-3 1.40629E-3 2.06443E-3 9.96435E-4 5.15918E-4 1.86612E-3 5.8034E-4 1.00641E-3 8.95388E-4 8.42982E-4 9.44932E-4 5.48485E-4 7.20842E-4 1.71575E-3 1.04388E-3 5.12743E-4 5.74628E-4 8.34729E-4 7.6736E-4 6.5125E-4 4.91988E-4 1.07096E-3 1.34101E-3 9.35924E-4 1.15817E-3 7.61065E-4 5.59487E-4 5.29976E-4 6.80772E-4 1.0585E-3 5.41525E-4 6.59076E-4 2.78794E-4 1.42518E-4 1.86034E-4 8.19024E-4 4.10113E-4 4.34446E-4 1.19648E-4 6.17092E-4 1.44402E-3 1.85205E-4 1.10625E-4 1.44453E-4 1.20999E-4 5.28295E-5 5.19555E-5 3.13846E-4 8.04624E-5 1.64402E-4 8.188E-4 6.15398E-4 2.57343E-3 1.3471E-3 3.20567E-3 8.85778E-4 5.06667E-4 5.22625E-4 7.5307E-4 1.3914E-3 1.33983E-3 9.16045E-4 3.94054E-4 2.34618E-4 1.68746E-4 5.07352E-5 4.31861E-5 8.48281E-5 3.33897E-5 2.19147E-5 1.28354E-4 3.62163E-4 3.2749E-4 4.84636E-4 1.87675E-4 2.36343E-4 6.41135E-5 8.15316E-5 2.45901E-5 1.35109E-5 1.28097E-5 9.00101E-5 5.88142E-5 2.66231E-5 2.92243E-4 1.40852E-5 1.63719E-4 7.21694E-4 2.2542E-3 1.9718E-3 2.61701E-4 1.9705E-4 1.42282E-4 2.28775E-4 1.07547E-4 1.78075E-4 9.76184E-5 6.81442E-5 5.44472E-5 4.48861E-5 4.30317E-5 7.142E-5 3.04284E-5 6.22918E-5 8.47186E-5 5.16185E-5 6.26817E-5 4.17439E-5 5.05327E-4 4.86055E-4 6.19087E-5 4.47903E-5 4.49979E-5 2.34748E-5 2.56372E-5 2.64638E-5 5.42541E-6 2.41945E-5 2.5243E-6 1.55201E-5 5.95639E-6 1.46621E-5 8.07573E-5 1.67151E-4 9.69741E-5 1.49297E-4 4.27661E-4 2.18541E-4 1.16148E-4 1.54278E-4 1.70273E-4 6.14594E-5 1.52101E-4 1.29546E-4 1.95331E-4 2.23796E-4 8.62913E-5 9.27509E-5 1.54636E-4 8.53486E-5 3.24307E-5 1.72072E-5 1.7572E-5 2.28061E-5 8.59927E-6 2.16796E-5 1.84598E-5 2.30219E-5 3.22207E-5 2.49806E-5 1.30695E-4 9.25175E-6 7.45578E-6 8.90446E-6 7.41005E-5 1.36284E-5 1.47698E-5 8.43408E-6 7.11101E-6 5.55844E-6 5.16299E-6 4.25979E-6 9.67365E-6 9.24335E-6 7.51333E-6 3.60496E-6 8.14017E-7 8.63219E-7 5.33734E-5 2.37484E-5 3.09368E-5 1.02031E-4 1.74088E-4 4.6142E-6 6.09272E-6 3.86669E-6 1.41711E-5 1.81743E-5 2.80712E-5 1.98768E-5 8.288E-5 7.00234E-5 1.27672E-4 1.84788E-4 4.85705E-6 2.84083E-5 4.95561E-6 1.40431E-4 2.06942E-4 3.43185E-5 2.82756E-6 8.55311E-6 2.36163E-5 2.16516E-5 2.20908E-5 3.05829E-5 3.6805E-5 3.27629E-5 3.76979E-5 6.24098E-5 4.24335E-5 1.19625E-4 1.63521E-4 2.14307E-4 3.10725E-4 1.50582E-5 1.40993E-4 1.03925E-4 3.67861E-4 4.95221E-4 5.24485E-5 1.15024E-4 1.14649E-4 1.12129E-4 1.25542E-4 2.45869E-4 3.71572E-4 2.62699E-4 8.44009E-4 7.03902E-4 6.0025E-4 1.08331E-3 1.35726E-2 3.15278E-3 4.74468E-3 3.40801E-3 3.48968E-3 1.58098E-3 7.61574E-3 1.11879E-3 2.37504E-3 5.0286E-3 7.2081E-4 4.75928E-3 4.28728E-3 6.2927E-3 3.16074E-4 3.04354E-3 3.52785E-4 1.88593E-3 3.36105E-3 6.59662E-3 1.00842E-2 2.66066E-2 3.07418E-2 2.21891E-2 1.03241E-2 8.93532E-3 1.04541E-2 7.6655E-3 1.21717E-2 1.6619E-3 1.74151E-3 2.63866E-2 1.65087E-2 1.29484E-3 1.00967E-2 2.75276E-3 2.38892E-2 2.39702E-2 1.92421E-3 1.55204E-2 1.99374E-3 5.43404E-3 5.58827E-3 4.23553E-3 4.00933E-3 3.17185E-3 2.343E-3 5.81416E-4 5.20647E-4 2.06925E-4 3.18939E-4 3.41074E-4 9.92055E-5 9.45968E-4 1.26699E-3 1.73703E-3 1.2757E-3 9.95107E-4 1.48553E-3 1.11285E-3 8.66057E-4 8.18672E-4 9.86182E-4 7.3558E-4 6.80962E-4 3.96652E-4 5.3067E-4 6.35106E-4 5.6366E-4 2.38482E-4 3.90776E-4 4.36597E-4 3.41999E-4 4.01207E-4 5.16722E-4 4.93763E-4 3.67458E-4 3.31927E-4 3.84003E-4 3.53872E-4 2.84603E-4 1.45099E-4 1.3186E-4 1.23055E-4 8.60961E-5 7.4842E-5 1.02258E-4 1.00096E-4 1.51069E-4 1.70348E-4 1.87692E-4 1.02927E-4 1.01325E-4 1.4894E-4 7.81783E-5 7.67425E-5 3.99031E-5 5.68091E-5 7.61008E-5 6.96202E-5 8.79282E-5 7.79294E-5 2.24685E-5 2.54562E-5 2.97869E-5 3.75228E-5 4.41666E-5 3.2646E-5 5.75224E-5 5.38829E-5 6.74558E-5 9.67887E-5 1.02639E-4 5.58114E-5 8.07633E-5 1.31525E-4 1.12408E-4 9.22991E-5 6.63554E-5 1.99516E-4 1.53837E-4 2.70624E-5 6.30111E-5 6.4074E-6 4.17989E-6 4.14902E-6 -9999 -9999 -9999 -9999 -9999 -9999 -9999 -9999 -9999 -9999 -9999 -9999 -9999 -9999 -9999 -9999 -9999 -9999 -9999 -9999 -9999 -9999 -9999 -9999 -9999 -9999 -9999 -9999 -9999 -9999 -9999 -9999 -9999 -9999 -9999 -9999 -9999 -9999 -9999
1.38823E-5 3.34546E-5 3.75577E-5 4.66464E-5 5.0051E-5 3.55804E-5 1.98658E-5 2.26973E-5 3.74133E-5 4.09677E-5 4.13403E-5 4.25825E-5 4.48862E-5 3.7038E-5 1.76096E-5 5.63477E-5 5.85014E-5 1.84476E-5 1.74685E-5 2.50939E-5 2.62104E-5 4.22393E-5 1.49004E-5 1.24054E-5 1.20743E-5 1.00221E-5 7.10488E-6 8.36608E-6 4.34863E-5 4.1239E-5 2.84835E-5 2.86884E-5 3.54138E-5 3.17826E-5 1.44449E-5 1.53686E-5 1.11584E-5 1.24813E-5 1.55239E-5 3.37098E-5 1.72354E-5 4.09106E-5 4.58641E-5 1.61172E-5 3.89619E-5 5.26848E-5 5.93761E-5 6.71725E-5 4.15839E-5 7.42202E-5 6.15067E-5 6.84165E-5 7.07855E-5 7.47764E-5 7.92236E-5 7.54144E-5 8.19653E-5 8.1368E-5 7.11538E-5 9.36876E-5 1.06116E-4 1.31397E-4 1.0301E-4 1.14615E-4 1.15592E-4 2.88631E-4 2.06933E-4 1.34857E-4 1.29775E-4 1.678E-4 9.78949E-5 6.07649E-5 1.42096E-4 2.29335E-4 2.08437E-4 1.4642E-4 6.4308E-5 9.61526E-5 3.14616E-4 8.17862E-5 3.19838E-4 2.10985E-4 1.60958E-4 2.58526E-4 1.61051E-4 3.72285E-4 2.34216E-4 1.3419E-4 1.39358E-4 1.13596E-4 2.22683E-4 5.37801E-4 2.36003E-4 5.3811E-4 2.1427E-4 2.02471E-4 2.20006E-4 4.1577E-4 2.27753E-4 3.82094E-4 3.3382E-4 4.89243E-4 1.57359E-4 4.56432E-4 2.36157E-4 2.86608E-4 4.1633E-4 3.80192E-4 3.32263E-4 6.55519E-4 6.88531E-4 2.14766E-4 3.35114E-4 5.95121E-4 8.11084E-4 1.0943E-3 4.45091E-4 1.19484E-3 1.62223E-3 9.45542E-4 1.22953E-3 4.29125E-4 2.1886E-4 6.72017E-4 4.61481E-4 8.5071E-4 1.12589E-3 3.56968E-4 3.13203E-4 9.67827E-5 2.39066E-4 3.06232E-4 1.04979E-3 9.34481E-4 9.56038E-4 7.71099E-4 1.91481E-3 1.05349E-3 7.3971E-4 1.43559E-4 4.28452E-4 2.86728E-3 1.84502E-3 9.78797E-4 2.09924E-3 9.75011E-4 8.84383E-4 2.0718E-3 6.78784E-4 1.4687E-3 1.31935E-3 9.42982E-4 2.23186E-3 1.91893E-3 6.16583E-4 1.31217E-3 3.06457E-3 1.52606E-3 2.64278E-3 1.56698E-3 3.78201E-4 1.05945E-3 6.05763E-4 9.5496E-3 2.99796E-3 6.0527E-4 3.38388E-4 4.81996E-4 5.25937E-4 9.10728E-5 4.68476E-5 4.23772E-5 1.46957E-4 3.50174E-4 5.26625E-4 8.69758E-4 3.12565E-4 2.28042E-4 7.12396E-4 8.3328E-4 1.11662E-3 2.22638E-3 1.77535E-3 1.10593E-3 7.4866E-4 5.57262E-4 5.2035E-4 2.01208E-4 2.65573E-4 3.44358E-4 2.55273E-4 3.20984E-4 2.20791E-4 1.47258E-4 3.31228E-4 1.25249E-4 8.15787E-5 2.01709E-4 2.29484E-4 2.66077E-4 3.80914E-4 4.43257E-4 3.68495E-4 5.66678E-3 2.53509E-3 3.22361E-3 1.67423E-3 1.27547E-3 2.56301E-3 2.05456E-3 1.30823E-3 6.23509E-4 6.38855E-4 6.31952E-4 6.20619E-4 5.05987E-4 4.69748E-4 1.24293E-3 5.13316E-4 5.18318E-4 1.66027E-4 1.93699E-4 1.81057E-4 1.35793E-4 1.31862E-4 2.4822E-4 4.653E-4 5.64993E-5 1.13063E-4 8.656E-5 9.51292E-5 2.26124E-4 1.73021E-4 1.13575E-4 1.04807E-4 2.62439E-4 -9999 2.3259E-5 2.52707E-5 1.99243E-5 4.75837E-5 1.32349E-5 2.16166E-5 1.31783E-5 4.23438E-5 1.04833E-4 5.06437E-5 8.2978E-5 2.10604E-4 1.33348E-4 3.02332E-4 2.64966E-4 1.73646E-4 1.27194E-4 1.31425E-4 2.48242E-4 3.97711E-4 1.80092E-4 2.45817E-4 2.01853E-4 1.37365E-4 9.90275E-5 3.59715E-4 2.44325E-4 1.56371E-4 2.9756E-4 3.70959E-4 6.01157E-4 1.32041E-3 3.9392E-4 6.59944E-4 6.74009E-4 5.36703E-4 6.69017E-4 1.09936E-3 4.96014E-4 3.734E-4 1.54774E-4 1.96668E-4 6.2578E-4 3.22241E-4 2.33148E-4 3.62052E-4 4.61788E-4 3.29411E-4 4.57532E-4 2.57908E-4 4.67367E-4 1.01395E-3 7.35211E-4 7.78398E-4 4.12558E-4 3.27003E-4 9.08371E-5 1.1881E-4 1.85642E-4 3.78176E-4 3.89252E-4 8.64742E-4 9.16541E-4 8.45315E-4 1.23952E-3 2.33131E-3 2.09754E-3 1.45833E-3 2.90908E-3 2.23903E-3 6.94311E-4 4.46089E-4 4.26851E-4 3.92994E-4 7.7549E-4 8.34546E-4 2.97284E-4 4.26258E-4 5.20072E-4 4.28324E-4 5.53544E-4 1.09015E-3 1.45326E-3 1.88784E-3 4.9537E-4 3.50289E-4 6.05113E-4 1.00945E-3 5.65394E-4 4.66177E-4 1.23963E-3 9.88557E-4 3.0699E-3 6.97624E-4 5.08766E-4 6.17139E-4 8.24661E-4 2.3107E-3 2.17955E-3 3.63592E-3 3.7955E-3 2.68997E-3 1.87075E-3 3.0245E-3 2.59532E-3 5.82777E-4 3.1335E-4 2.64606E-4 2.83647E-4 3.80778E-4 5.76097E-4 3.22829E-4 2.83962E-4 7.66653E-4 9.18149E-4 1.3542E-3 1.23086E-3 7.81673E-4 7.47805E-4 5.43051E-4 6.73069E-4 6.61701E-4 1.01561E-3 2.34217E-3 1.8161E-3 3.32742E-3 6.70262E-3 7.12682E-3 1.14534E-2 1.21931E-2 1.06474E-2 8.40141E-3 8.43311E-3 1.37197E-2 1.02787E-2 1.06401E-2 1.33924E-2 4.21323E-3 3.41122E-3 6.28425E-3 7.6355E-3 5.99888E-3 4.75415E-3 8.06842E-3 1.83133E-2 2.53443E-2 2.64077E-2 2.05377E-2 1.40399E-2 1.62463E-2 2.93145E-2 6.44757E-2 2.55941E-2 2.24699E-2 5.19958E-2 4.53223E-2 2.24157E-2 1.9086E-2 2.31008E-2 2.12061E-2 2.1637E-2 4.47161E-2 3.85116E-2 8.80331E-2 2.0483E-2 7.46671E-2 6.32981E-2 5.99153E-2 5.11796E-2 3.16929E-2 7.84575E-2 3.46604E-2 3.43657E-2 2.3664E-2 3.97587E-2 4.09101E-2 6.5127E-2 3.39706E-2 5.55559E-2 2.59178E-2 3.37222E-2 6.73349E-2 7.98595E-2 6.39643E-2 6.98775E-2 5.79478E-2 6.84217E-2 6.97554E-2 3.30745E-2 6.9417E-2 5.87748E-2 4.88014E-2 7.37585E-2 4.98681E-2 5.79721E-2 3.66511E-2 5.08158E-2 2.65286E-2 9.27425E-2 2.98694E-2 7.03694E-2 5.87414E-2 4.75329E-2 2.33839E-2 6.57516E-2 6.61913E-2 6.42411E-2 6.5803E-2 6.21164E-2 5.33683E-2 3.93576E-2 4.78056E-2 2.58693E-2 1.83417E-2 3.15341E-2 3.1594E-2 2.9072E-2 4.89132E-2 5.60708E-2 4.22643E-2 8.87303E-2 7.43253E-2 3.66248E-2 1.1522E-2 1.93252E-2 5.87295E-3 1.35956E-2 1.58224E-2 9.6214E-3 6.04065E-2 6.27688E-2 1.94411E-2 2.39955E-2 8.05655E-2 4.30246E-2 4.88659E-2 9.12955E-2 1.20186E-1 6.45874E-2 3.81812E-2 3.58861E-2 3.6279E-2 5.96738E-2 3.56293E-2 2.16231E-2 2.92342E-2 5.74258E-2 3.18922E-2 3.01583E-2 1.18829E-2 1.38197E-2 1.88411E-2 1.11403E-2 1.54281E-2 1.10465E-2 7.90403E-3 6.19014E-3 7.06918E-3 1.41978E-2 2.37409E-2 1.88963E-2 2.61691E-2 3.16482E-2 2.21759E-2 2.85611E-2 1.8186E-2 4.08721E-2 6.10847E-2 4.27637E-2 2.68002E-2 5.69423E-2 5.69387E-2 6.19776E-2 5.11508E-2 3.84673E-2 3.09893E-2 1.41393E-2 3.50003E-2 2.86584E-2 3.04483E-2 5.65597E-2 7.66144E-2 4.8533E-2 5.63713E-2 9.43999E-2 5.73006E-2 3.26206E-2 5.06815E-2 1.43564E-1 1.43086E-1 2.62492E-2 1.02405E-1 8.43362E-2 8.18777E-2 7.0234E-2 3.92367E-2 1.55757E-2 3.30177E-2 6.32635E-2 5.95015E-2 1.2761E-1 4.50114E-2 1.12415E-1 4.97234E-2 1.65334E-1 5.85271E-2 9.95618E-2 6.63543E-2 5.93267E-2 4.17627E-2 1.83592E-2 6.52212E-2 4.76897E-2 4.96564E-2 2.42598E-2 3.74039E-2 2.76927E-2 5.99175E-2 2.76427E-2 3.29424E-2 3.08827E-2 1.47316E-2 2.87134E-2 3.92694E-2 3.17556E-2 8.46559E-3 8.19437E-3 1.15726E-2 3.15416E-3 9.52003E-3 2.00538E-3 1.27671E-3 2.56448E-3 7.72203E-4 1.23365E-3 4.09935E-4 8.88321E-4 1.25931E-3 2.8138E-4 6.62666E-4 6.0618E-4 1.37763E-3 3.9539E-3 1.09725E-2 1.09304E-2 1.55368E-2 9.03982E-3 1.69352E-2 4.81328E-2 1.65706E-2 1.44497E-2 6.09919E-3 9.36991E-3 1.59116E-2 1.01343E-2 3.77647E-3 7.87474E-3 3.53027E-3 2.06128E-3 2.57025E-3 4.41468E-3 8.02421E-3 1.16078E-2 1.40535E-2 3.04413E-2 1.09071E-2 1.11304E-2 1.73514E-2 8.41095E-3 2.43512E-2 8.07855E-3 6.43645E-3 1.77947E-2 1.22714E-2 2.1792E-2 2.03249E-2 2.37567E-2 2.90883E-2 1.50805E-2 3.12013E-2 5.90704E-3 1.12596E-2 1.10566E-2 3.55599E-3 1.23261E-3 3.97259E-3 6.7107E-3 2.45728E-3 4.02552E-3 4.20365E-3 1.3174E-3 7.51374E-4 4.64535E-3 3.08673E-3 6.13759E-4 2.93223E-4 2.25917E-4 1.87178E-3 2.79395E-3 5.24467E-4 2.42733E-4 2.73064E-4 3.48499E-4 4.83945E-4 6.9455E-4 9.7903E-4 6.24721E-4 8.78961E-5 1.94761E-4 1.57394E-4 4.53089E-5 2.00924E-4 4.12751E-5 8.60811E-5 2.1819E-4 4.09402E-4 6.2457E-5 1.54547E-4 6.83717E-6 1.20895E-5 3.34668E-5 2.11921E-5 9.81582E-6 2.33454E-5 1.98026E-5 3.6942E-4 1.0864E-4 3.87173E-5 3.11723E-5 1.12347E-4 6.45183E-5 3.46525E-5 2.69852E-5 1.99007E-5 8.72248E-6 3.73424E-5 1.06467E-4 8.12935E-4 1.29362E-3 3.79107E-4 5.92578E-4 1.45845E-3 6.44796E-4 3.68626E-4 7.20513E-4 7.74057E-4 3.00509E-3 1.07963E-3 1.67711E-3 6.42275E-4 2.85728E-4 5.31249E-4 1.14268E-3 2.94522E-4 1.50373E-4 5.84005E-6 1.5219E-4 1.55712E-4 3.38768E-4 5.82457E-4 5.15091E-4 4.71001E-4 5.27375E-4 8.90893E-4 6.46034E-5 4.46409E-4 7.1009E-4 6.7785E-4 4.92341E-4 1.24672E-3 2.55308E-3 2.89616E-3 1.05388E-3 1.07348E-3 1.43009E-3 3.97236E-4 2.86226E-4 5.92715E-4 2.3303E-3 1.38878E-3 2.7695E-3 2.21871E-3 6.00734E-3 8.90011E-3 2.03455E-2 4.47895E-2 1.15286E-1 5.60155E-2 9.63589E-2 3.40336E-2 5.56589E-2 7.597E-2 7.29994E-2 4.01561E-2 4.07557E-2 3.40669E-2 2.92988E-2 2.84264E-2 1.25096E-2 1.46262E-2 1.76445E-2 4.18886E-2 3.2528E-2 3.75325E-2 2.81862E-2 7.09754E-2 5.11492E-2 1.36533E-2 3.95835E-2 5.48338E-2 7.58586E-2 4.25715E-2 4.42245E-2 3.73231E-2 4.13305E-2 4.24374E-2 1.49383E-2 1.92157E-2 1.8087E-2 1.73146E-2 3.48385E-2 1.71833E-2 1.67975E-2 2.87273E-2 1.21042E-2 4.07716E-2 1.28302E-2 9.37273E-3 1.67663E-2 1.89263E-2 1.84206E-2 2.38694E-2 7.74521E-3 1.66758E-2 5.92615E-3 2.19058E-2 3.31756E-2 2.54434E-2 1.25931E-1 1.33197E-1 1.79397E-1 4.64355E-2 1.9907E-2 1.42904E-2 2.77288E-2 1.45E-2 2.30404E-2 1.57769E-2 1.4892E-2 2.74502E-2 1.57648E-2 1.23414E-2 2.13583E-2 2.77256E-2 3.29406E-2 2.19067E-2 1.12945E-2 2.93087E-2 2.54604E-3 6.74155E-3 4.16236E-3 2.54171E-3 1.78966E-3 1.12607E-3 1.05578E-3 1.24056E-3 1.46635E-3 1.13135E-3 5.271E-4 3.88555E-3 3.62681E-3 4.67678E-3 6.06949E-4 4.23848E-4 5.54094E-4 2.98196E-4 1.71843E-3 9.57671E-4 1.07694E-3 1.08726E-3 1.02149E-3 1.57087E-3 2.47481E-3 2.12618E-3 1.21697E-3 9.19987E-4 5.72573E-4 5.32018E-4 3.86052E-4 6.84111E-4 7.28219E-4 6.54933E-4 4.98463E-4 6.01829E-4 2.82291E-4 3.58399E-4 1.19818E-3 8.15907E-4 6.1995E-4 6.84677E-4 6.52125E-4 1.14622E-3 1.72476E-3 5.52907E-4 1.04162E-3 6.05274E-4 4.91173E-4 5.69151E-4 7.4507E-4 7.85338E-4 1.19077E-3 8.83124E-4 5.09465E-3 5.06215E-3 8.3399E-5 1.13837E-4 1.65518E-4 1.71959E-3 5.99134E-4 3.14898E-4 9.39269E-5 3.48362E-4 2.29554E-4 9.45096E-5 1.07421E-4 1.26814E-3 2.4966E-4 1.47602E-4 3.57545E-5 4.56252E-4 3.67075E-4 1.01304E-4 6.8937E-4 1.57774E-3 2.5204E-3 2.027E-3 1.81651E-3 2.05235E-3 5.56786E-4 8.20414E-4 5.10573E-4 1.38409E-3 6.72233E-4 5.94516E-4 4.60087E-4 1.82264E-4 2.33911E-4 6.02518E-5 3.10774E-5 3.2849E-5 1.64438E-5 9.22918E-5 4.15119E-4 3.27436E-4 2.7986E-4 1.54749E-4 2.81716E-4 3.42033E-4 2.65997E-5 2.23003E-4 2.14678E-4 1.47429E-5 1.20538E-4 2.02584E-4 2.20455E-4 2.72469E-5 3.96396E-5 5.09425E-5 9.79722E-5 2.09234E-3 3.91463E-3 1.68783E-3 1.22011E-3 1.48543E-3 1.82594E-4 2.66536E-4 1.49171E-4 8.86478E-5 1.47435E-4 1.79855E-4 5.49855E-5 4.924E-5 6.55615E-5 7.37616E-5 3.23909E-5 2.58166E-5 3.46706E-5 4.48176E-5 6.104E-5 5.1154E-4 6.75255E-4 3.58378E-4 6.65048E-4 2.72874E-4 5.35888E-5 5.14584E-5 6.89328E-5 1.52063E-5 2.90017E-5 2.07246E-6 2.66564E-6 2.23632E-6 7.65256E-6 4.91196E-6 2.04765E-5 7.9053E-5 5.28868E-5 1.17793E-4 2.72586E-4 1.92839E-4 2.035E-4 1.69152E-4 1.25709E-4 5.88337E-5 2.4197E-4 2.38408E-4 1.35285E-4 1.59485E-4 5.74813E-5 9.559E-5 2.01989E-4 5.76026E-5 2.59826E-5 2.26144E-5 2.62284E-5 1.70638E-5 4.03701E-5 1.24002E-5 1.18289E-5 3.88877E-5 1.77579E-5 2.35812E-5 2.4714E-5 3.02358E-5 3.28111E-5 2.31166E-5 9.02904E-5 9.64269E-5 5.44602E-5 5.77973E-6 8.03091E-6 7.78167E-6 8.16145E-6 1.16157E-5 8.92692E-6 1.03793E-5 1.03216E-5 1.30096E-6 1.35888E-5 6.84147E-6 7.37644E-5 5.43853E-5 6.19404E-5 2.09241E-5 1.70121E-4 1.47468E-5 1.62764E-5 1.46034E-5 2.26198E-5 3.46274E-5 2.42366E-5 3.80817E-5 1.01655E-5 1.37181E-4 2.50412E-5 1.2482E-4 7.58554E-5 3.52152E-5 5.57752E-6 2.13947E-5 5.78196E-5 7.06599E-5 4.32711E-5 3.56955E-6 3.0476E-5 4.45562E-6 4.37709E-6 1.71914E-5 3.30859E-5 3.86503E-5 1.44183E-5 3.09311E-5 5.18824E-5 1.57586E-4 3.86304E-4 1.76832E-4 3.7463E-4 1.07941E-4 1.48324E-5 1.83505E-4 5.41485E-4 1.11784E-3 3.76388E-4 4.50002E-4 4.862E-4 7.7057E-5 1.31923E-4 1.83542E-4 6.85607E-4 2.40828E-4 4.03047E-4 7.53752E-4 6.81248E-4 7.73712E-4 6.24124E-3 1.34796E-3 2.33707E-3 4.63456E-3 1.16115E-2 1.12197E-3 1.29476E-2 8.81874E-3 7.00718E-3 9.615E-3 7.02821E-4 1.47386E-3 6.90186E-3 2.46135E-2 4.53585E-4 4.82365E-3 2.16886E-3 3.86576E-3 3.30805E-3 7.31485E-3 9.6086E-3 2.6824E-2 2.46486E-2 1.95569E-2 7.5871E-3 9.03987E-3 9.55554E-3 8.53595E-3 8.56659E-3 1.39703E-3 1.64573E-3 1.50701E-2 6.69043E-3 1.1262E-3 1.01061E-2 1.46321E-2 1.11715E-2 2.45761E-2 9.06491E-3 8.15015E-3 1.9355E-3 4.06522E-3 2.01033E-3 2.03087E-3 2.55716E-3 2.70351E-3 7.75148E-4 2.69753E-3 2.15491E-4 6.09936E-4 1.87466E-3 1.47026E-4 1.32263E-4 2.07449E-4 3.48905E-4 3.80018E-4 2.63575E-4 1.10907E-3 1.12071E-3 1.22476E-3 8.96759E-4 1.12715E-3 5.79604E-4 7.83056E-4 7.78272E-4 5.44971E-4 9.22065E-4 1.10713E-3 4.67346E-4 4.75358E-4 3.98609E-4 3.47687E-4 4.3124E-4 2.43565E-4 5.90016E-4 4.59845E-4 4.34207E-4 4.62174E-4 4.41732E-4 3.61843E-4 2.80215E-4 2.13269E-4 1.77311E-4 1.4262E-4 1.49793E-4 1.67439E-4 2.02354E-4 1.15913E-4 2.50071E-4 2.02469E-4 1.50694E-4 1.30476E-4 9.77122E-5 9.54477E-5 1.3201E-4 1.38617E-4 8.06744E-5 5.47387E-5 1.3532E-4 1.24039E-4 2.33837E-5 5.67566E-5 6.66581E-5 7.60356E-5 8.4031E-5 5.43679E-5 2.37559E-5 3.20757E-5 1.62605E-4 1.03336E-4 8.56979E-5 1.07662E-4 9.83158E-5 5.56323E-5 1.12782E-4 1.04673E-4 1.97377E-4 1.00395E-4 1.2184E-4 7.08931E-5 9.53192E-5 1.68916E-4 4.79199E-5 5.86985E-5 4.45718E-6 5.65959E-6 8.34748E-6 -9999 -9999 -9999 -9999 -9999 -9999 -9999 -9999 -9999 -9999 -9999 -9999 -9999 -9999 -9999 -9999 -9999 -9999 -9999 -9999 -9999 -9999 -9999 -9999 -9999 -9999 -9999 -9999 -9999 -9999 -9999 -9999 -9999 -9999 -9999 -9999 -9999 -9999
8.14794E-6 7.71592E-6 1.45203E-5 1.964E-5 3.25614E-5 3.57402E-5 2.32555E-5 2.62778E-5 2.89445E-5 4.00994E-5 4.94001E-5 3.7815E-5 3.24832E-5 2.28141E-5 2.46829E-5 2.2099E-5 2.32348E-5 2.14855E-5 1.30451E-5 1.77215E-5 2.38924E-5 2.80284E-5 1.61266E-5 2.98905E-5 1.08795E-5 8.37211E-6 7.99739E-6 2.95267E-5 3.35011E-5 4.19692E-5 3.83017E-5 4.36422E-5 1.16332E-4 4.9933E-5 1.97904E-5 1.37655E-5 1.62329E-5 1.27085E-5 1.81237E-5 1.66943E-5 2.21154E-5 2.20084E-5 2.38772E-5 1.56537E-5 4.88551E-5 6.16563E-5 6.05166E-5 6.2246E-5 7.03166E-5 7.72815E-5 5.8391E-5 5.96664E-5 8.09286E-5 7.4778E-5 5.03445E-5 6.01465E-5 9.10677E-5 7.93395E-5 9.68503E-5 9.54545E-5 7.92286E-5 1.16771E-4 1.2484E-4 1.13894E-4 7.65975E-5 9.91105E-5 1.89544E-4 9.16576E-5 8.08878E-5 1.32396E-4 1.50691E-4 7.94275E-5 3.44896E-4 2.49896E-4 2.99745E-4 1.28447E-4 5.47402E-5 1.36549E-4 4.22923E-4 3.6727E-4 6.75011E-5 3.94109E-4 4.45888E-4 4.65562E-4 2.9111E-4 1.55387E-4 1.32669E-4 1.66252E-4 3.04651E-4 1.59538E-4 1.62715E-4 2.51652E-4 2.34569E-4 3.29654E-4 4.54863E-4 3.05143E-4 3.787E-4 2.67317E-4 4.23632E-4 2.49955E-4 3.30269E-4 3.31452E-4 2.51735E-4 4.30401E-4 5.52705E-4 2.85398E-4 7.24611E-4 4.64138E-4 7.08024E-4 4.62155E-4 4.7722E-4 5.43126E-4 4.91699E-4 4.91246E-4 8.75608E-4 1.26622E-3 8.75729E-4 5.34794E-4 1.30638E-3 7.52726E-4 1.58703E-3 4.55107E-4 4.54203E-4 7.54434E-4 6.95448E-4 7.3977E-4 3.91401E-4 3.32826E-5 1.98213E-4 1.93137E-4 4.37172E-4 6.45724E-4 8.63568E-4 1.15599E-3 2.67361E-4 1.05632E-3 4.92891E-4 1.35639E-3 5.64423E-4 8.56123E-4 1.69958E-3 2.52958E-4 1.19346E-3 3.7935E-3 2.05078E-3 8.42726E-4 1.08173E-3 9.07382E-4 9.25502E-4 1.74648E-3 1.39081E-3 1.00089E-3 1.97003E-3 1.78967E-3 9.20382E-4 4.68115E-4 3.92583E-3 6.03166E-4 9.93761E-4 2.3332E-3 1.46853E-3 5.425E-4 1.051E-3 1.61065E-3 3.91851E-4 2.37223E-4 3.39279E-4 4.46566E-4 1.89499E-4 1.47205E-4 3.48178E-5 2.68771E-4 5.08616E-4 1.99943E-4 5.0998E-4 2.95293E-5 9.92421E-5 1.82239E-4 9.41696E-4 9.65191E-4 6.82346E-4 1.01268E-3 2.13313E-3 3.14153E-4 5.48293E-4 7.1597E-4 5.99388E-4 2.29853E-4 4.86199E-4 3.42617E-4 6.64309E-4 5.50477E-4 2.29424E-4 2.77671E-4 8.22102E-4 5.36134E-4 3.06361E-4 1.11652E-3 3.0179E-4 5.05394E-4 2.97976E-3 2.81153E-3 3.30682E-3 4.06809E-3 4.96694E-3 3.09203E-3 1.81122E-3 5.98748E-4 2.41956E-4 6.43667E-3 2.57274E-4 1.68246E-3 6.19877E-4 4.41709E-4 5.00968E-4 4.07176E-4 5.08457E-4 4.73081E-4 5.07862E-4 2.75636E-4 3.76092E-4 4.23919E-4 8.96214E-5 1.65692E-4 1.43517E-4 1.67275E-4 1.07288E-4 2.56649E-4 1.00979E-4 1.04391E-4 2.35838E-4 2.98424E-4 1.55764E-4 3.24488E-4 1.86862E-4 2.4981E-4 -9999 4.39059E-5 2.27193E-5 2.05098E-5 3.87289E-5 2.21085E-5 2.75327E-5 5.11509E-5 1.67767E-4 1.49217E-4 1.51793E-4 7.50673E-5 1.56509E-4 9.09737E-5 2.18608E-4 1.19581E-4 2.99087E-4 2.11324E-4 2.42415E-4 2.61946E-4 3.18254E-4 3.73378E-4 2.93597E-4 2.54069E-4 1.92245E-4 4.07821E-4 3.80093E-4 3.76303E-4 2.41422E-4 6.52511E-4 2.38023E-4 3.37333E-4 4.0862E-4 2.13238E-4 2.67014E-4 3.11619E-4 6.17456E-4 3.62296E-4 4.82274E-4 5.28162E-4 2.74194E-4 1.65485E-4 5.29843E-4 5.54127E-4 2.94261E-4 3.99803E-4 4.60774E-4 3.96007E-4 3.30813E-4 1.85789E-4 6.56355E-4 2.70459E-4 6.74383E-4 4.53312E-4 6.24242E-4 5.03911E-4 3.98904E-4 4.67277E-4 2.64404E-4 2.90574E-4 2.77949E-4 3.689E-4 3.26833E-4 1.21747E-3 7.62996E-4 1.24351E-3 3.11022E-3 2.03036E-3 2.05753E-3 1.98385E-3 1.63375E-3 9.6651E-4 1.94548E-3 1.72258E-3 6.73138E-4 1.03156E-3 9.16141E-4 5.00243E-4 4.09573E-4 6.58088E-4 4.60935E-4 5.12682E-4 7.02088E-4 3.18499E-3 4.35121E-4 7.61851E-4 3.26129E-4 4.98457E-4 5.08817E-4 7.34209E-4 1.13754E-3 1.37663E-3 7.96415E-4 8.95667E-4 1.68308E-3 1.1296E-3 4.06808E-4 1.02366E-3 1.62454E-3 2.16679E-3 2.63108E-3 2.72883E-3 3.02684E-3 2.39867E-3 2.89283E-3 2.15476E-3 1.15001E-3 5.64616E-4 2.60247E-4 2.0159E-4 6.0547E-4 3.5827E-4 5.68006E-4 1.03161E-3 9.34256E-4 1.2397E-3 9.7473E-4 1.0793E-3 5.00612E-4 5.65576E-4 6.3157E-4 5.95765E-4 6.98772E-4 1.24482E-3 1.68614E-3 2.12542E-3 3.71113E-3 5.03924E-3 6.84504E-3 1.67264E-2 1.36423E-2 8.57447E-3 1.64486E-2 1.43357E-2 1.32659E-2 1.43068E-2 2.12917E-2 1.45157E-2 8.01446E-3 3.60299E-3 8.44599E-3 9.33089E-3 5.76211E-3 7.99625E-3 9.79083E-3 1.08462E-2 2.06193E-2 1.30249E-2 2.41937E-2 3.50913E-2 5.26118E-2 2.84239E-2 2.95253E-2 1.77632E-2 1.69826E-2 4.54517E-2 5.72205E-2 5.44957E-2 6.92072E-2 2.54428E-2 3.79236E-2 4.72333E-2 6.59489E-2 6.0697E-2 6.62661E-2 5.49989E-2 5.44665E-2 3.29369E-2 4.66322E-2 4.83979E-2 3.59044E-2 5.91062E-2 2.07526E-2 2.02078E-2 3.13556E-2 7.9058E-2 5.43103E-2 3.78472E-2 7.02851E-2 5.31984E-2 3.72764E-2 7.45457E-2 5.78349E-2 5.0086E-2 5.58692E-2 5.49841E-2 6.37205E-2 4.94456E-2 2.1581E-2 2.18926E-2 7.43429E-2 4.80916E-2 5.54586E-2 6.54809E-2 7.4726E-2 6.59265E-2 6.3593E-2 4.71712E-2 5.36547E-2 5.5335E-2 6.41652E-2 1.19818E-1 5.41935E-2 8.53217E-2 8.19838E-2 5.602E-2 6.44958E-2 8.57206E-2 6.58328E-2 4.50409E-2 4.03335E-2 4.0221E-2 2.97512E-2 3.01111E-2 5.18864E-2 4.67248E-2 5.36722E-2 4.81892E-2 4.78911E-2 2.53823E-2 4.35362E-2 2.74E-2 2.25393E-2 6.96189E-2 2.13265E-2 2.64552E-2 2.02402E-2 1.93567E-2 6.50124E-3 2.71878E-2 3.41939E-2 3.64611E-2 2.64319E-2 2.93211E-2 5.17293E-2 8.98365E-2 6.73005E-2 5.13683E-2 7.98165E-2 1.34629E-1 7.39958E-2 8.78478E-2 4.83305E-2 6.55923E-2 8.78338E-2 3.10211E-2 4.33744E-2 3.30429E-2 1.74534E-2 2.0687E-2 8.69933E-3 1.63416E-2 2.14327E-2 1.03424E-2 1.85285E-2 1.9387E-2 1.07024E-2 1.541E-2 1.25119E-2 8.33332E-3 1.60038E-2 1.74754E-2 1.71146E-2 2.46546E-2 2.23353E-2 2.50871E-2 2.45001E-2 4.08064E-2 2.79194E-2 1.94739E-2 3.42861E-2 9.94725E-3 9.76911E-2 7.91001E-2 2.91553E-2 4.50399E-2 4.73789E-2 2.1406E-2 2.21715E-2 2.30488E-2 8.70036E-2 4.54787E-2 5.81197E-2 4.27271E-2 7.44522E-2 7.02735E-2 4.55519E-2 6.61476E-2 9.32409E-2 6.8068E-2 3.83809E-2 7.11452E-2 7.35458E-2 9.54254E-2 7.19489E-2 8.61956E-2 4.33722E-2 3.85016E-2 2.94792E-2 6.23495E-2 6.33335E-2 6.22081E-2 7.72657E-2 1.23171E-1 8.74961E-2 9.28449E-2 1.0445E-1 6.95934E-2 4.60326E-2 4.41305E-2 3.76178E-2 3.62016E-2 2.98961E-2 2.11519E-2 4.74831E-2 5.19268E-2 4.16047E-2 2.3741E-2 2.93608E-2 1.12751E-2 1.79045E-2 1.96006E-2 2.40612E-2 2.07746E-2 2.00988E-2 1.16243E-2 1.32984E-2 1.08286E-2 7.35797E-3 6.33897E-3 2.47293E-3 1.42317E-3 1.50328E-3 1.49061E-3 8.36392E-4 6.00928E-4 5.02285E-4 5.66984E-4 1.00873E-3 1.45438E-3 9.47345E-4 9.95294E-4 3.10578E-3 2.2486E-3 7.06908E-3 9.60217E-3 1.67275E-2 1.51928E-2 9.35645E-3 3.11728E-2 8.55125E-3 1.07311E-2 1.51175E-2 1.19115E-2 5.20056E-3 4.27322E-3 3.2153E-3 2.48904E-3 7.74843E-3 8.69089E-3 4.04173E-3 2.89078E-3 3.09155E-3 8.48609E-3 8.17027E-3 9.38331E-3 1.09349E-2 1.03223E-2 4.80634E-3 8.73712E-3 3.6127E-2 6.7217E-3 9.8298E-3 1.60157E-2 1.72165E-2 2.69914E-2 1.4675E-2 1.59398E-2 2.78689E-2 3.25846E-2 1.37155E-2 7.75676E-3 1.23116E-2 9.91737E-3 4.64648E-3 2.21004E-3 3.4254E-3 4.72298E-3 9.6448E-4 1.8303E-3 2.97068E-3 7.58292E-4 1.02326E-3 2.85512E-4 5.70573E-4 6.70359E-4 1.58485E-4 2.1889E-4 6.91493E-4 2.30903E-3 1.97135E-3 9.29053E-4 8.1016E-4 4.49289E-4 2.72212E-4 3.36365E-4 1.20291E-4 1.30326E-4 1.4026E-5 6.12778E-6 1.30075E-5 7.34847E-5 5.91562E-6 1.44783E-5 2.39492E-5 1.88798E-5 3.23138E-4 3.33533E-4 3.17512E-5 2.03103E-5 1.80568E-5 5.39992E-5 4.63819E-5 5.61813E-5 7.27409E-5 1.05444E-4 8.65291E-4 1.91489E-4 9.62389E-5 4.27838E-5 8.4672E-5 3.91005E-4 1.40933E-4 8.77887E-5 2.78916E-5 2.68708E-4 5.15854E-5 3.55056E-5 3.18886E-5 2.03071E-4 7.84948E-4 4.97515E-4 1.32148E-3 4.43844E-4 1.23432E-4 5.77814E-5 1.49046E-4 1.04424E-3 2.91416E-3 4.59189E-4 7.51494E-4 3.30682E-4 7.43174E-4 1.28476E-4 9.63165E-5 3.52657E-4 1.38331E-5 1.01303E-4 2.8654E-4 4.94149E-4 3.92341E-4 6.44357E-4 3.67638E-4 6.63464E-4 6.98772E-4 5.72376E-4 3.95616E-4 7.35002E-4 1.57403E-4 1.16994E-3 1.3793E-3 2.80581E-3 9.22718E-4 1.13355E-3 6.52376E-4 5.8787E-4 4.77771E-4 7.2069E-4 2.03253E-3 1.30771E-3 2.63438E-3 4.2661E-3 1.1484E-2 6.94514E-3 3.46953E-3 8.28832E-3 3.08375E-2 5.52398E-2 4.15648E-2 3.5043E-2 3.30319E-2 5.7723E-2 4.83907E-2 4.4898E-2 4.65413E-2 2.75722E-2 1.86329E-2 1.79469E-2 1.34859E-2 1.02389E-2 2.03839E-2 1.07996E-2 2.24457E-2 2.71853E-2 3.93743E-2 2.65375E-2 6.01772E-2 4.07539E-2 1.57948E-2 3.21171E-2 4.81942E-2 2.52241E-2 2.3334E-2 1.7661E-1 1.43337E-1 7.79396E-2 1.94786E-2 2.59545E-2 1.97105E-2 1.62954E-2 1.46305E-2 2.14366E-2 3.23926E-2 9.0341E-3 1.03563E-2 1.40686E-2 2.02266E-2 1.58584E-2 2.56806E-2 1.7955E-2 1.40999E-2 1.0278E-2 1.08861E-2 8.38869E-3 8.54128E-3 3.25304E-2 6.04152E-2 6.6737E-2 6.3055E-2 7.0008E-2 2.46367E-2 4.6146E-2 2.87259E-2 4.02131E-2 4.13238E-2 1.7659E-2 1.19303E-2 1.06069E-2 8.85344E-3 6.0936E-3 9.55976E-3 1.23877E-2 1.32654E-2 8.97203E-3 1.45379E-2 2.02186E-2 2.08122E-2 2.57239E-2 9.39502E-3 1.20798E-2 1.25031E-2 3.8113E-3 2.64414E-3 1.94059E-3 2.09744E-3 1.83586E-3 1.6224E-3 9.67962E-4 8.01054E-4 1.39833E-3 6.54872E-4 1.86866E-3 4.45463E-4 8.40077E-4 3.58743E-4 6.57908E-4 3.57089E-4 4.24674E-4 5.66265E-4 6.95675E-4 9.54551E-4 1.04234E-3 2.37983E-3 1.90577E-3 1.83996E-3 8.32315E-4 8.0773E-4 5.44693E-4 4.60281E-4 1.87519E-3 9.929E-4 5.76119E-4 1.41609E-3 1.1527E-3 4.54535E-4 5.95537E-4 5.35707E-4 7.12994E-4 1.30802E-3 1.047E-3 6.65262E-3 7.02661E-4 6.17198E-4 1.03156E-3 5.45222E-4 8.89855E-4 6.70527E-4 4.39613E-4 4.85721E-4 5.4955E-4 6.94587E-4 7.95521E-4 1.04871E-3 5.03988E-3 4.72412E-4 1.12441E-4 1.72511E-4 1.96041E-4 6.83038E-4 3.21234E-4 2.94822E-4 1.35637E-4 7.42322E-4 6.59836E-5 1.30035E-4 1.41406E-4 1.29378E-4 1.97753E-4 3.05642E-4 3.61314E-5 1.46424E-4 1.35026E-4 5.61677E-5 3.32103E-4 3.26276E-4 1.05601E-3 5.1657E-4 6.53929E-4 3.43071E-4 3.59739E-4 3.04694E-4 8.80545E-4 1.10593E-3 8.63528E-4 6.92805E-4 2.67236E-4 1.35319E-4 1.94229E-4 5.67792E-5 3.52707E-5 2.76046E-5 1.41834E-5 3.79793E-5 3.68883E-4 3.24888E-4 2.54697E-4 3.13866E-4 1.19549E-4 1.71076E-4 9.62349E-6 1.39672E-5 2.71119E-5 2.23142E-5 2.90732E-5 2.45315E-4 2.38346E-4 1.316E-5 2.55194E-5 1.7637E-5 1.21606E-3 2.07262E-3 1.65872E-3 1.54158E-3 1.9796E-3 3.95412E-3 1.18213E-3 2.20237E-4 1.46837E-4 6.40388E-5 1.04029E-4 5.90782E-5 3.48409E-5 5.64503E-5 8.83881E-5 5.1843E-5 4.33541E-5 3.92354E-5 4.99057E-5 2.72627E-5 8.60917E-5 3.7687E-4 1.50017E-4 4.54349E-5 3.9059E-5 1.47805E-5 4.95882E-5 3.71444E-5 5.48934E-5 2.94848E-5 6.20206E-6 3.51835E-6 1.06975E-5 7.00442E-6 6.66639E-6 2.67097E-5 9.28077E-6 1.83007E-5 4.08545E-5 3.71635E-4 5.42517E-4 1.65756E-4 3.94049E-5 1.99873E-5 3.97945E-5 2.96129E-5 5.22482E-5 1.15325E-4 2.09686E-4 1.04185E-4 7.94495E-5 9.83654E-5 7.08726E-5 4.08849E-5 4.5276E-5 5.71539E-5 4.22896E-5 3.30934E-5 1.20603E-5 7.64818E-6 1.36844E-5 1.50629E-5 1.49317E-5 1.88165E-5 1.74379E-5 3.0708E-5 3.5321E-5 2.16438E-5 1.83747E-5 1.29201E-5 1.23035E-5 1.81448E-5 6.96408E-6 7.189E-6 9.50663E-7 1.4205E-6 1.52808E-6 1.65484E-6 1.79991E-6 1.21581E-6 1.25749E-6 2.11022E-5 2.8848E-5 7.82468E-6 1.11045E-5 1.18782E-4 2.11597E-5 2.68824E-5 1.80001E-5 2.90019E-5 2.75898E-5 2.71385E-5 2.86509E-5 1.11307E-4 2.37904E-5 2.42208E-5 2.16564E-5 1.69766E-5 1.72021E-5 3.70066E-6 1.8214E-5 3.20396E-5 3.43331E-5 4.73882E-5 5.56121E-6 8.14121E-6 2.00981E-5 2.76529E-5 2.9445E-5 3.20007E-5 3.8893E-5 2.54108E-5 2.99615E-5 6.63379E-5 1.19292E-4 5.33163E-5 6.11924E-5 2.05989E-4 2.1335E-4 1.76028E-4 4.89318E-5 1.59733E-4 9.93489E-4 3.58071E-4 5.36015E-4 6.50626E-4 5.68843E-4 3.16935E-4 1.55336E-4 7.49706E-5 9.41697E-5 5.07429E-4 6.44104E-5 1.8448E-4 6.10403E-4 1.02088E-3 7.08112E-4 9.96824E-4 1.09779E-3 1.52433E-3 7.3568E-3 9.72075E-4 1.16979E-3 1.23754E-2 6.47717E-3 5.26367E-3 8.96863E-3 5.78669E-3 5.1801E-3 5.35516E-3 3.23208E-3 3.78904E-3 2.26871E-3 3.16371E-3 9.82515E-3 8.15023E-3 7.01104E-3 1.82601E-2 1.8714E-2 9.05169E-3 1.18786E-2 8.33538E-3 1.14813E-3 1.89951E-3 6.27776E-3 1.8146E-2 2.06653E-3 5.48449E-3 1.99315E-3 7.38506E-4 1.24438E-3 2.20591E-3 2.53495E-2 2.41678E-2 1.27456E-2 5.39383E-3 2.77054E-3 4.31234E-3 2.7841E-3 1.16351E-2 1.98365E-3 3.02424E-3 2.63718E-3 9.20175E-4 8.14123E-4 8.08878E-4 5.13063E-3 1.88001E-4 2.55176E-4 1.97109E-4 2.23949E-4 2.2359E-4 1.42586E-3 1.22764E-3 9.56557E-4 1.40438E-3 1.17422E-3 1.13679E-3 8.89961E-4 1.26192E-3 9.85289E-4 5.01761E-4 1.55275E-3 1.11026E-3 6.1896E-4 5.74045E-4 4.87292E-4 3.70545E-4 3.81223E-4 3.26377E-4 3.40852E-4 4.78451E-4 4.02505E-4 3.33745E-4 3.2218E-4 5.3829E-4 5.3957E-4 6.84221E-4 3.4637E-4 2.69016E-4 2.5924E-4 2.54037E-4 2.62328E-4 2.70212E-4 2.27995E-4 1.63617E-4 2.07322E-4 1.06988E-4 2.91785E-4 1.58556E-4 7.64455E-5 9.18417E-5 1.13562E-4 6.55499E-5 1.08153E-4 1.30485E-4 8.83364E-5 9.26215E-5 9.04813E-5 1.25635E-4 1.52057E-4 1.53358E-4 1.31438E-4 2.75537E-4 1.6626E-4 9.81791E-5 1.68143E-4 1.13673E-4 1.02234E-4 1.18918E-4 1.36769E-4 1.29387E-4 1.27593E-4 2.07216E-4 5.71388E-5 5.40977E-5 5.52871E-5 8.34105E-5 1.33613E-4 1.37851E-4 6.77816E-5 8.21974E-6 1.00848E-5 4.1094E-6 -9999 -9999 -9999 -9999 -9999 -9999 -9999 -9999 -9999 -9999 -9999 -9999 -9999 -9999 -9999 -9999 -9999 -9999 -9999 -9999 -9999 -9999 -9999 -9999 -9999 -9999 -9999 -9999 -9999 -9999 -9999 -9999 -9999 -9999 -9999 -9999 -9999
2.36687E-5 9.28294E-6 1.28313E-5 3.69511E-5 1.93233E-5 2.71031E-5 2.08568E-5 2.03309E-5 2.31079E-5 3.17094E-5 3.80545E-5 4.54044E-5 1.91338E-5 2.16845E-5 1.48498E-5 1.76847E-5 3.8865E-6 1.58917E-5 1.27959E-5 2.02952E-5 2.09534E-5 2.84693E-5 3.88554E-5 4.66207E-5 4.00622E-5 3.64439E-5 4.64965E-5 3.35673E-5 3.65483E-5 2.98758E-5 5.21162E-5 9.51066E-5 7.70006E-5 1.99674E-5 1.87308E-5 1.55038E-5 1.71086E-5 1.64166E-5 1.89963E-5 5.76817E-5 5.60168E-5 2.48446E-5 2.4613E-5 6.03357E-5 1.8676E-5 3.6606E-5 4.14963E-5 3.91409E-5 5.87306E-5 7.46378E-5 8.34392E-5 8.29062E-5 5.2641E-5 7.55693E-5 8.32239E-5 6.71809E-5 8.67091E-5 1.1852E-4 1.03647E-4 1.17216E-4 1.38368E-4 1.94773E-4 1.4329E-4 5.94021E-5 8.53459E-5 1.15305E-4 9.70474E-5 1.1559E-4 7.91409E-5 8.10189E-5 8.35449E-5 1.20851E-4 3.23981E-4 4.33392E-4 1.99363E-4 1.04938E-4 7.20489E-5 1.91228E-4 2.23761E-4 1.42681E-4 1.49517E-4 2.62352E-4 1.69394E-4 9.89155E-5 1.99565E-4 3.34589E-4 2.6945E-4 1.05544E-4 2.39398E-4 4.64367E-4 1.25875E-4 3.71534E-4 1.5229E-4 5.25702E-4 1.78174E-4 3.83194E-4 4.35642E-4 3.72865E-4 1.74403E-4 7.76132E-4 3.83366E-4 3.06632E-4 5.03532E-4 1.88415E-4 4.40332E-4 7.74116E-4 8.79744E-4 5.97361E-4 7.38396E-4 6.54337E-4 7.0626E-4 5.13764E-4 6.57523E-4 7.23865E-4 1.25258E-3 7.65154E-4 7.7766E-4 9.4757E-4 7.2761E-4 1.34929E-3 5.26168E-4 3.8571E-4 6.78309E-4 7.91999E-4 7.31487E-4 8.08897E-4 4.21876E-4 4.49809E-4 4.99362E-4 8.58252E-4 9.35269E-4 1.59203E-3 1.16429E-3 1.97901E-3 1.20149E-3 1.40646E-3 2.26014E-3 1.43343E-3 1.59244E-3 4.4233E-4 6.70475E-4 1.26431E-3 1.6475E-3 1.29342E-3 2.73082E-3 1.19058E-3 2.5381E-4 2.80002E-3 2.21976E-3 1.25575E-3 1.29205E-3 1.06872E-3 7.60157E-4 1.52354E-3 5.97314E-4 4.64178E-4 3.63778E-3 1.18039E-3 8.8347E-4 2.22473E-3 2.50876E-3 1.71538E-3 3.41722E-3 2.74583E-3 2.66509E-4 3.68916E-4 3.97929E-4 4.49157E-4 2.14074E-4 1.15134E-4 3.38407E-5 2.28176E-4 1.70934E-4 1.08954E-4 1.03809E-5 2.41125E-5 4.40212E-5 1.65131E-4 3.95354E-4 6.21943E-4 4.50023E-4 1.70042E-3 1.30595E-3 5.7562E-4 8.99089E-4 3.58743E-4 4.15046E-4 3.03504E-4 4.39267E-4 7.38387E-4 4.66598E-4 4.90314E-4 4.38403E-4 1.50209E-4 8.57281E-4 7.0491E-4 6.23718E-4 7.69148E-4 1.45225E-3 4.94574E-4 3.73378E-4 8.60501E-4 5.27402E-4 3.3323E-3 6.18336E-3 2.49612E-3 3.8272E-3 9.24225E-4 1.03599E-3 3.30414E-3 4.74641E-4 8.70495E-4 3.13809E-4 1.11538E-3 5.66748E-4 5.67245E-4 4.99575E-4 5.2401E-4 4.88161E-4 3.21229E-4 2.30097E-4 1.8357E-4 4.74981E-5 5.90965E-5 3.25144E-4 3.66895E-4 1.573E-4 9.38593E-5 3.61105E-4 2.62154E-4 3.54344E-4 5.11635E-4 1.30522E-4 3.05228E-4 2.73392E-4 1.71177E-4 -9999 3.4829E-5 2.40459E-5 3.87038E-5 1.0304E-5 2.76705E-5 2.57309E-5 3.71547E-5 1.39872E-4 1.43347E-4 1.4569E-4 7.44844E-5 1.99251E-4 2.25113E-4 2.76147E-4 2.53892E-4 1.83104E-4 4.62086E-4 4.39498E-4 1.76944E-4 3.14203E-4 3.10906E-4 2.12653E-4 2.23278E-4 1.82676E-4 4.58492E-4 2.533E-4 1.05621E-4 2.48186E-4 6.29884E-4 2.82178E-4 1.98827E-4 2.02918E-4 9.0435E-4 6.45136E-4 1.90935E-4 7.26029E-4 6.08464E-4 7.86169E-4 4.13489E-4 1.47398E-4 1.09155E-4 2.72221E-4 1.24404E-4 5.70906E-4 2.42166E-4 4.58716E-4 4.2024E-4 3.6893E-4 3.25267E-4 1.93469E-4 7.94072E-4 6.50069E-4 1.08338E-3 5.48667E-4 4.18523E-4 2.99911E-4 4.84893E-4 1.12904E-4 1.59533E-4 6.30953E-4 4.806E-4 6.28919E-4 1.69554E-3 3.91589E-3 2.90505E-3 3.74145E-3 1.59072E-3 1.79472E-3 1.4441E-3 1.07726E-3 9.9609E-4 7.42647E-4 1.06083E-3 7.09282E-4 6.55616E-4 5.88241E-4 5.51042E-4 6.03192E-4 6.50291E-4 7.23812E-4 3.83242E-4 5.95976E-4 4.78389E-4 6.61381E-4 6.33446E-4 3.27792E-4 5.37121E-4 4.46029E-4 9.09911E-4 1.0415E-3 7.98955E-4 4.40785E-4 4.78299E-4 7.16126E-4 9.60366E-4 4.5913E-4 1.96581E-3 9.89611E-4 3.29935E-3 2.14797E-3 3.40485E-3 3.72917E-3 2.7119E-3 2.60899E-3 2.56716E-3 1.18919E-3 6.99362E-4 3.76348E-4 3.26529E-4 6.21985E-4 4.72303E-4 6.76005E-4 1.30598E-3 9.64178E-4 9.42072E-4 8.71129E-4 5.82767E-4 6.19942E-4 6.41764E-4 4.86556E-4 6.68384E-4 1.1139E-3 1.68529E-3 2.06919E-3 2.36301E-3 3.41756E-3 3.34359E-3 8.72158E-3 1.27169E-2 1.50234E-2 1.90755E-2 1.21527E-2 1.05593E-2 1.7246E-2 9.91649E-3 7.92356E-3 1.09442E-2 8.4157E-3 4.97338E-3 1.38791E-2 8.89978E-3 8.3954E-3 9.16768E-3 5.68255E-3 1.24614E-2 1.89496E-2 1.27894E-2 1.82963E-2 2.45264E-2 4.10046E-2 3.83429E-2 2.00298E-2 1.7628E-2 2.10981E-2 3.64655E-2 1.16235E-1 3.08928E-2 4.02066E-2 7.03726E-2 3.15434E-2 6.18475E-2 6.41506E-2 7.45828E-2 1.7448E-1 7.29984E-2 4.13545E-2 4.61081E-2 3.99319E-2 3.94317E-2 3.40201E-2 3.0208E-2 7.00791E-3 7.60213E-3 3.95131E-2 6.38699E-2 6.57076E-2 4.0506E-2 5.39919E-2 3.20293E-2 5.67667E-2 7.41825E-2 6.5237E-2 7.93718E-2 7.02709E-2 3.75269E-2 4.07082E-2 6.59683E-2 4.26183E-2 5.57841E-2 7.48052E-2 3.3861E-2 3.85291E-2 4.8685E-2 6.03942E-2 6.17054E-2 6.63409E-2 6.3549E-2 5.39187E-2 6.99924E-2 6.64574E-2 5.7632E-2 8.74839E-2 7.11651E-2 6.46429E-2 6.13235E-2 4.79536E-2 6.38709E-2 5.11019E-2 2.93396E-2 3.33647E-2 3.76905E-2 3.52776E-2 4.72783E-2 3.41751E-2 4.10682E-2 4.87479E-2 4.36236E-2 5.22972E-2 4.25775E-2 1.82331E-2 1.45406E-2 7.97291E-2 5.36773E-2 3.8396E-2 3.36028E-2 1.75898E-2 1.8988E-2 1.93767E-2 4.63183E-2 4.34098E-2 3.89573E-2 2.25301E-2 3.45608E-2 2.4754E-2 6.31659E-2 6.58584E-2 3.53964E-2 5.32995E-2 8.51888E-2 7.60116E-2 8.70436E-2 4.22975E-2 7.71364E-2 8.68778E-2 4.34118E-2 4.5546E-2 2.52387E-2 2.75053E-2 2.48222E-2 4.59834E-2 3.292E-2 1.27614E-2 1.23317E-2 2.08401E-2 1.34921E-2 1.49276E-2 6.92817E-3 1.28261E-2 1.58147E-2 2.58781E-2 4.77597E-2 2.34908E-2 1.85452E-2 1.86331E-2 6.24773E-2 4.55452E-2 2.76525E-2 2.87446E-2 3.89435E-2 1.92243E-2 1.55499E-2 8.75966E-2 8.40613E-2 2.69866E-2 6.3174E-2 1.50915E-2 1.95907E-2 2.05936E-2 1.7694E-2 4.22945E-2 2.32113E-2 4.00457E-2 3.98932E-2 1.91733E-2 4.2525E-2 3.77808E-2 5.17835E-2 5.59918E-2 9.18504E-2 5.50372E-2 1.17076E-1 9.71519E-2 5.93176E-2 8.14113E-2 5.66034E-2 5.40131E-2 3.99985E-2 1.72143E-2 5.9684E-2 1.47391E-1 2.19927E-1 7.7281E-2 4.15973E-2 8.86428E-2 7.4701E-2 6.14328E-2 2.78861E-2 2.99922E-2 6.07184E-2 5.29755E-2 3.38952E-2 3.07158E-2 1.25347E-2 3.80979E-2 4.89304E-2 -9999 1.65066E-2 3.00683E-2 3.84888E-2 1.67117E-2 2.17467E-2 2.15188E-2 2.84735E-2 2.23151E-2 1.27633E-2 1.69789E-2 1.49914E-2 1.33679E-2 9.86396E-3 5.55019E-3 4.193E-3 1.00049E-3 2.30926E-3 3.83452E-3 5.16187E-4 6.93427E-4 9.48227E-4 6.65781E-4 1.36197E-3 2.3379E-3 2.91425E-3 4.99675E-3 5.05329E-3 5.75353E-3 7.66656E-3 8.43971E-3 1.29556E-2 1.16716E-2 4.06832E-3 6.17148E-3 1.27503E-2 5.67517E-3 2.19274E-2 8.76796E-3 9.27196E-3 1.24465E-2 7.33005E-3 3.78842E-3 7.65176E-3 1.28664E-2 2.13772E-2 9.9059E-3 4.97077E-3 5.31003E-3 6.81645E-3 6.30645E-3 8.27672E-3 6.15296E-3 3.83517E-3 7.93993E-3 1.42201E-2 1.01312E-2 1.44575E-2 8.91296E-3 5.2406E-3 8.23203E-3 1.20547E-2 3.27926E-2 1.84385E-2 1.39561E-2 7.60537E-3 3.72418E-3 2.51204E-3 3.2178E-3 1.57369E-3 3.25529E-3 3.12977E-3 1.34948E-3 5.83603E-4 5.57443E-4 2.29935E-4 4.26976E-3 4.19702E-4 4.27093E-4 2.20363E-4 6.37739E-5 1.41179E-4 6.26119E-4 7.25493E-4 6.87285E-4 4.18173E-3 4.68031E-4 1.93338E-4 4.00052E-5 3.15685E-5 7.15895E-5 7.14404E-5 1.49147E-4 1.23857E-4 2.04278E-5 2.76416E-5 1.24987E-4 2.60488E-5 4.57459E-5 1.96327E-4 2.07655E-4 3.05296E-5 1.89516E-4 1.77189E-4 6.07788E-5 3.47911E-4 4.2407E-4 3.52834E-5 2.62523E-5 5.44512E-5 1.00796E-4 3.00938E-4 7.09896E-5 3.63577E-5 1.30809E-4 3.44831E-4 1.90288E-4 1.5864E-4 3.32815E-5 1.04423E-4 1.67771E-5 5.98226E-5 1.4934E-4 6.98026E-4 4.56152E-4 4.30051E-4 1.12235E-3 7.39193E-4 3.85366E-4 1.92747E-4 2.27499E-4 1.14193E-3 5.74727E-3 7.50288E-4 1.08577E-3 4.23853E-4 7.25697E-4 9.29931E-5 1.11887E-4 2.27238E-5 4.25668E-4 2.26418E-4 2.47471E-4 4.57414E-4 2.52257E-4 7.2374E-4 7.44384E-4 5.48009E-4 8.11757E-4 5.41658E-4 1.25274E-3 -9999 3.67938E-4 5.39919E-4 7.71028E-4 1.2599E-3 9.37615E-4 6.88488E-4 1.30333E-3 5.61393E-4 8.09162E-4 2.58088E-3 1.73548E-3 1.13893E-3 1.51825E-3 3.95407E-3 8.60874E-3 1.11245E-2 1.27184E-2 1.87045E-2 5.00768E-2 7.7186E-2 3.1134E-2 3.17235E-2 2.61995E-2 3.68604E-2 5.58051E-2 4.5113E-2 2.25734E-2 2.01185E-2 1.56467E-2 2.80029E-2 2.47109E-2 3.65203E-2 -9999 -9999 1.04496E-2 7.45096E-3 1.58637E-2 2.62197E-2 3.84414E-2 3.24703E-2 3.96918E-2 4.6267E-2 5.04038E-2 3.53574E-2 4.29644E-2 7.17083E-2 4.92161E-2 3.51134E-2 3.37273E-2 4.28088E-2 1.38803E-2 1.61777E-2 1.40786E-2 9.63911E-3 2.15048E-2 1.57473E-2 1.19613E-2 1.09065E-2 3.97178E-3 1.1584E-2 1.00405E-2 1.56364E-2 1.44505E-2 1.56096E-2 1.36208E-2 1.85567E-2 3.9406E-2 6.48291E-2 5.29342E-2 5.67836E-2 7.36375E-2 4.05395E-2 2.05205E-2 1.60429E-2 1.64633E-2 4.89417E-2 2.06594E-2 1.61577E-2 3.54475E-2 9.53119E-3 7.39644E-3 6.16122E-3 8.42705E-3 1.31043E-2 9.78274E-3 7.33809E-3 7.76249E-3 6.99558E-3 9.36294E-3 8.94549E-3 2.34157E-2 8.32179E-3 1.50569E-2 8.42869E-3 3.08697E-3 2.0529E-3 1.54548E-3 1.46469E-3 1.19576E-3 1.33993E-3 1.46418E-3 1.74432E-3 5.77901E-4 6.79337E-4 4.9588E-4 4.85175E-4 8.20414E-4 6.05164E-4 8.0107E-4 1.4636E-3 6.77603E-4 6.88578E-4 9.86808E-4 9.0911E-4 1.29396E-3 1.93964E-3 1.50218E-3 1.94019E-3 7.14613E-4 7.04297E-4 5.11775E-4 9.61547E-4 1.16585E-3 3.06639E-3 2.03113E-3 1.99046E-3 1.51133E-3 8.79723E-4 9.47559E-4 1.51925E-3 1.34896E-3 9.42326E-4 9.60589E-4 1.30162E-3 6.91037E-4 7.49935E-4 4.41153E-4 7.47987E-4 7.9675E-4 1.1913E-3 1.13253E-3 1.28588E-3 9.40888E-4 1.39587E-3 6.39311E-4 3.08746E-4 2.6654E-4 1.57835E-4 4.04587E-5 3.89145E-4 6.04839E-4 3.28081E-4 4.00625E-4 6.65571E-5 8.88549E-4 3.52705E-4 3.72692E-4 1.50508E-4 1.16527E-3 1.8177E-4 6.39851E-4 2.6938E-5 4.09678E-5 1.62698E-4 1.73515E-4 3.53677E-4 1.79956E-4 8.6107E-4 7.33052E-4 4.95398E-4 2.91393E-4 4.0196E-4 9.85245E-4 9.09472E-4 2.31796E-3 2.12557E-4 1.98272E-4 3.19256E-4 3.49172E-4 6.89393E-5 1.46655E-4 6.30311E-5 1.50892E-5 3.64058E-4 3.16682E-4 2.12202E-4 2.2071E-4 2.09756E-4 2.57378E-4 1.61172E-4 7.98891E-5 2.12898E-5 2.50993E-4 3.24502E-5 3.17739E-4 1.48646E-4 2.11603E-4 1.21782E-4 1.01213E-5 3.16871E-5 3.02271E-4 1.68427E-3 2.88782E-3 1.8085E-3 1.31711E-3 3.17815E-3 3.42019E-3 1.09563E-3 1.10865E-3 5.12905E-5 6.77187E-5 1.33717E-4 4.37012E-5 1.37215E-4 1.32249E-4 4.70355E-5 5.80681E-5 8.74368E-5 7.07304E-5 3.30786E-5 7.86354E-5 4.71673E-5 6.94712E-5 2.68838E-5 4.33876E-5 3.49964E-5 3.45535E-5 2.1159E-5 1.15853E-5 1.50459E-5 4.10328E-5 6.12464E-6 2.72346E-5 2.15504E-6 7.62724E-6 8.89203E-6 2.46316E-5 2.04806E-5 4.93283E-5 1.96556E-5 2.35762E-5 5.6847E-5 2.71281E-5 2.52558E-5 1.9144E-5 2.55473E-5 3.68514E-5 6.68417E-5 7.65532E-5 2.57518E-5 8.44092E-5 2.20985E-4 1.88451E-4 6.20473E-5 4.97528E-5 2.96975E-5 2.80344E-5 2.58586E-5 5.1838E-5 2.18937E-5 9.87295E-6 8.87038E-6 1.56447E-5 5.58777E-6 2.07241E-5 2.01398E-5 2.038E-5 1.94722E-5 1.08696E-5 1.5611E-5 1.40466E-4 7.17432E-6 3.84537E-6 4.34072E-6 5.18016E-6 4.29571E-6 5.15374E-6 3.77862E-6 1.13869E-5 5.71636E-6 5.08389E-6 3.40854E-5 3.19225E-6 2.97719E-6 2.75858E-6 1.30411E-5 1.0914E-4 1.87749E-5 1.66011E-5 2.50065E-5 2.55848E-5 2.24118E-5 2.00035E-4 1.76446E-4 1.36418E-4 2.37603E-4 1.59109E-4 1.87658E-4 1.4326E-4 1.58821E-4 1.65889E-5 2.59185E-5 3.06385E-5 3.69321E-5 4.7234E-5 6.0023E-6 9.23401E-6 1.21236E-5 2.67216E-5 4.61573E-5 5.37961E-5 5.00168E-5 4.53439E-5 1.21667E-5 2.06413E-5 2.04963E-5 1.43578E-4 1.51428E-4 2.16039E-4 3.25117E-4 5.52209E-5 2.29202E-5 2.73412E-5 5.50863E-4 9.22314E-5 5.10823E-4 1.28029E-4 1.10515E-4 1.70294E-4 2.28954E-4 2.05192E-3 1.20993E-3 1.13665E-3 1.01597E-3 1.17295E-4 1.07377E-3 3.52795E-4 8.3356E-4 1.03514E-3 5.87871E-3 5.94643E-3 1.02638E-3 1.63798E-3 1.7223E-2 1.12928E-3 1.17651E-2 1.31165E-2 6.80342E-3 2.17564E-3 1.55801E-3 2.78661E-3 2.24643E-3 3.88037E-3 2.64292E-3 5.97131E-3 6.84388E-3 9.84924E-3 2.32113E-2 9.53004E-3 8.36233E-3 1.09915E-2 9.54717E-3 1.13328E-2 1.78828E-3 1.7622E-3 3.87942E-3 1.53588E-2 1.87316E-3 6.23943E-4 1.65633E-3 8.93523E-3 2.22925E-3 6.0186E-3 2.35664E-2 1.69945E-2 1.43283E-2 1.68035E-2 3.45836E-3 2.86939E-3 1.74862E-3 2.69793E-2 2.10881E-2 1.89464E-2 2.97159E-3 2.85087E-3 3.25608E-3 5.98667E-4 7.87116E-4 5.30937E-4 5.53779E-4 3.12401E-4 2.10731E-4 1.59854E-3 2.4958E-3 1.01546E-3 1.26793E-3 1.53264E-3 1.50356E-3 1.23653E-3 2.81627E-3 1.73484E-3 1.43477E-3 8.79697E-4 6.59416E-4 6.30007E-4 5.80089E-4 5.86851E-4 4.28759E-4 5.52945E-4 5.64327E-4 5.87831E-4 2.72437E-4 5.1551E-4 5.39623E-4 5.46546E-4 5.48618E-4 8.19776E-4 5.59876E-4 5.29791E-4 4.17483E-4 1.90487E-4 2.2894E-4 3.51334E-4 3.87761E-4 2.61559E-4 2.54303E-4 1.60074E-4 1.87861E-4 1.32846E-4 1.13135E-4 1.53984E-4 1.70827E-4 1.27844E-4 1.00836E-4 8.39905E-5 5.63069E-5 1.19628E-4 5.291E-5 6.90893E-5 1.29446E-4 1.92548E-4 2.02642E-4 2.12404E-4 1.80237E-4 1.58799E-4 1.54863E-4 1.67675E-4 1.81355E-4 1.33098E-4 1.0836E-4 8.20325E-5 1.36993E-4 1.4743E-4 1.74591E-4 1.93395E-4 1.84382E-4 5.1676E-5 6.85352E-5 7.25595E-5 8.58356E-5 1.60098E-4 6.5749E-5 1.056E-4 1.65478E-5 8.59117E-6 1.96572E-5 -9999 -9999 -9999 -9999 -9999 -9999 -9999 -9999 -9999 -9999 -9999 -9999 -9999 -9999 -9999 -9999 -9999 -9999 -9999 -9999 -9999 -9999 -9999 -9999 -9999 -9999 -9999 -9999 -9999 -9999 -9999 -9999 -9999 -9999 -9999 -9999
2.19455E-5 2.22612E-5 9.52592E-6 1.52841E-5 4.47196E-5 1.92768E-5 2.37099E-5 1.3878E-5 2.46419E-5 2.39367E-5 3.07367E-5 2.41774E-5 1.57327E-5 1.22777E-5 1.60819E-5 1.29008E-5 1.17612E-5 2.34561E-5 2.3367E-5 1.78577E-5 1.8169E-5 3.34095E-5 3.71336E-5 5.35785E-5 4.76777E-5 4.17644E-5 5.02437E-5 2.96271E-5 2.84087E-5 3.24285E-5 6.39548E-5 6.91431E-5 8.15686E-5 1.87405E-5 1.44046E-5 1.80226E-5 4.90199E-5 1.33094E-5 7.43268E-5 2.50512E-5 6.41652E-5 3.20838E-5 2.97278E-5 4.75436E-5 2.37479E-5 2.71925E-5 6.05088E-5 4.70162E-5 6.82926E-5 6.83104E-5 1.06699E-4 8.66561E-5 8.23808E-5 6.77803E-5 6.02734E-5 6.18608E-5 9.81993E-5 1.46872E-4 1.23073E-4 1.20031E-4 1.81836E-4 1.59577E-4 2.24295E-4 1.24765E-4 9.6207E-5 1.11029E-4 6.09608E-5 1.00902E-4 6.21861E-5 1.73422E-4 1.4466E-4 2.06753E-4 2.45737E-4 1.91333E-4 2.02627E-4 1.61363E-4 1.45718E-4 1.89225E-4 1.66061E-4 1.00678E-4 1.63867E-4 3.47296E-4 1.74249E-4 2.27381E-4 2.8677E-4 3.34348E-4 3.39604E-4 5.92015E-4 5.13681E-4 4.67107E-4 5.85803E-4 3.87014E-4 2.2068E-4 1.21188E-4 2.2102E-4 2.3449E-4 4.67736E-4 2.80567E-4 4.02833E-4 1.67323E-3 3.19283E-4 5.25204E-4 2.83936E-4 3.87883E-4 5.30371E-4 4.61045E-4 2.9723E-4 3.24569E-4 4.39034E-4 6.32837E-4 4.34568E-4 5.45367E-4 4.30422E-4 8.371E-4 9.92467E-4 1.88271E-3 1.16227E-3 6.37272E-4 1.19441E-3 1.39749E-3 7.7022E-4 1.16212E-3 8.2613E-4 6.03262E-4 4.92646E-4 8.66801E-4 9.94832E-4 1.05214E-3 1.37019E-3 2.92516E-3 1.70832E-3 1.35304E-3 1.15969E-3 1.03839E-3 1.37204E-3 1.71445E-3 2.4927E-3 6.14446E-4 2.12097E-4 1.01982E-3 2.08454E-4 1.2594E-3 1.57835E-3 1.10249E-3 1.39674E-3 7.92635E-4 1.25334E-3 2.96051E-3 1.03428E-3 1.60393E-3 1.74013E-3 1.31534E-3 2.29994E-3 3.29013E-3 2.88726E-4 1.86187E-3 4.91122E-3 7.76465E-4 2.08999E-3 3.39437E-3 4.05472E-3 3.9275E-3 2.40347E-3 2.22906E-4 7.07047E-4 5.89873E-4 6.30768E-4 5.89538E-4 1.61265E-4 1.53226E-4 9.50924E-5 4.9409E-5 7.78918E-4 3.44017E-4 1.54255E-5 6.0023E-4 2.27456E-4 1.70793E-4 1.54544E-4 1.10361E-4 4.79607E-4 1.56495E-3 1.19835E-3 1.28223E-3 6.62518E-4 6.89366E-4 4.50428E-4 2.74051E-4 6.34168E-4 9.02354E-4 4.21234E-4 4.17986E-4 3.04437E-4 3.55048E-4 4.768E-4 3.62939E-4 3.22559E-4 9.46315E-4 5.6154E-4 5.18526E-4 4.02613E-4 2.54318E-4 1.72308E-4 1.73948E-3 2.2464E-3 1.36179E-3 2.76101E-3 3.23713E-3 8.7432E-3 7.37483E-3 3.61172E-3 6.42262E-5 8.60368E-4 8.97987E-4 5.95923E-4 6.19789E-4 5.40543E-4 4.70479E-4 1.56559E-4 9.03442E-5 1.99662E-4 8.58113E-5 1.23786E-4 1.65078E-4 2.15161E-4 1.71892E-4 4.29208E-5 1.52365E-4 7.91287E-4 4.04888E-4 5.99244E-4 1.03436E-4 1.66332E-4 1.14472E-4 8.12681E-5 5.50369E-5 2.72171E-5 2.84811E-5 2.6117E-5 4.27337E-5 1.05256E-4 1.4073E-4 1.89434E-5 3.29621E-5 2.70837E-5 3.77095E-5 5.91712E-5 1.48085E-4 2.29013E-4 2.36161E-4 2.80181E-4 2.99709E-4 2.27038E-4 2.31352E-4 2.79587E-4 3.58543E-4 2.71297E-4 2.0775E-4 2.92685E-4 1.55799E-4 4.11493E-4 4.91717E-4 3.56703E-4 1.13862E-4 4.14962E-4 6.4962E-4 6.36285E-4 6.90914E-4 1.84139E-4 3.38422E-4 2.92894E-4 5.3334E-4 4.48182E-4 5.7348E-4 2.73991E-4 5.92078E-4 3.06459E-4 6.94513E-4 1.89263E-4 4.58407E-4 7.92113E-4 6.14144E-4 2.63426E-4 4.4368E-4 3.49949E-4 4.05655E-4 5.59883E-4 6.62632E-4 5.91712E-4 4.90463E-4 2.89555E-4 4.54261E-4 4.27786E-4 2.29176E-4 2.74793E-4 2.20257E-4 6.82904E-4 3.70327E-4 7.22359E-4 1.3751E-3 4.91048E-3 3.18224E-3 3.03978E-3 1.79431E-3 1.82146E-3 1.32095E-3 1.34094E-3 9.25406E-4 7.68667E-4 1.01343E-3 7.69605E-4 5.88125E-4 9.00332E-4 5.67452E-4 7.85214E-4 6.1742E-4 7.24142E-4 1.40247E-3 5.21312E-4 1.06159E-3 1.05363E-3 1.45407E-3 7.10853E-4 4.80169E-4 1.56765E-3 6.63012E-4 4.66263E-4 4.82401E-4 3.09449E-4 4.33407E-4 8.08117E-4 5.07398E-4 4.39667E-4 5.66358E-4 1.32875E-3 1.40872E-3 1.60069E-3 1.76925E-3 3.82085E-3 3.68575E-3 2.58019E-3 2.71035E-3 1.73923E-3 1.12283E-3 6.74365E-4 3.48222E-4 4.17771E-4 1.02293E-3 1.12323E-3 1.30629E-3 1.53977E-3 1.59306E-3 1.15204E-3 4.28268E-4 7.96112E-4 7.47208E-4 6.33905E-4 6.8435E-4 1.14338E-3 1.64566E-3 3.00325E-3 2.50832E-3 2.96428E-3 3.18349E-3 4.7081E-3 1.79107E-2 7.82432E-3 1.24854E-2 1.31229E-2 5.75395E-3 8.88364E-3 1.26471E-2 9.64413E-3 9.79615E-3 6.94439E-3 3.98419E-3 4.47102E-3 8.05556E-3 9.45051E-3 1.16982E-2 1.075E-2 1.46781E-2 1.78067E-2 2.03082E-2 2.04528E-2 2.40179E-2 3.5825E-2 1.67233E-2 4.16417E-2 3.98445E-2 4.05552E-2 3.62542E-2 1.1341E-1 5.44703E-2 6.64855E-2 5.66749E-2 4.16957E-2 4.09072E-2 5.11696E-2 7.63385E-2 6.34029E-2 6.87523E-2 8.10013E-2 3.44806E-2 4.03045E-2 4.23506E-2 2.88995E-2 2.76701E-2 1.69632E-2 2.88065E-2 5.31088E-2 7.11158E-2 7.26402E-2 8.06305E-2 6.42011E-2 4.94064E-2 5.86186E-2 5.94716E-2 3.85166E-2 6.56635E-2 8.15483E-2 6.03049E-2 2.17141E-2 3.422E-2 6.14791E-2 1.08089E-1 9.41327E-2 5.98342E-2 6.51512E-2 -9999 5.18784E-2 7.0281E-2 5.68568E-2 5.03718E-2 5.41151E-2 6.51777E-2 6.83963E-2 7.09012E-2 7.95086E-2 7.76499E-2 5.05829E-2 7.73877E-2 7.36304E-2 7.05623E-2 8.47175E-2 7.44386E-2 5.95228E-2 4.29068E-2 6.33756E-2 5.20428E-2 3.30931E-2 1.02389E-2 1.91066E-2 2.69842E-2 3.15879E-2 5.80479E-2 3.93571E-2 2.68835E-2 1.44927E-2 3.03096E-2 2.24888E-2 3.26556E-2 5.24401E-2 1.9564E-2 3.93622E-2 4.17148E-2 2.79825E-2 5.13726E-2 2.09734E-2 3.54028E-2 2.62413E-2 2.05525E-2 6.20686E-2 7.06447E-2 5.13257E-2 4.30001E-2 5.53135E-2 5.99506E-2 8.48214E-2 6.41834E-2 8.07803E-2 2.79888E-2 5.30065E-2 3.35946E-2 4.3934E-2 1.57105E-2 1.98945E-2 4.57272E-2 1.59117E-2 7.55173E-3 6.68338E-3 9.63583E-3 1.17793E-2 1.14022E-2 5.71565E-3 7.05527E-3 1.86162E-2 1.22067E-2 2.26951E-2 3.57264E-2 4.06935E-2 3.30369E-2 1.25793E-2 3.02195E-2 3.35543E-2 4.09626E-2 1.52955E-2 2.19468E-2 5.37562E-2 2.2035E-2 4.08876E-2 1.14069E-2 1.56912E-2 3.66941E-2 1.08004E-2 3.58083E-2 2.9289E-2 3.78693E-2 2.23701E-2 5.21864E-2 2.95408E-2 3.39617E-2 7.37074E-2 3.54225E-2 2.16131E-2 5.06183E-2 6.08E-2 8.52425E-2 8.09183E-2 8.04688E-2 6.73979E-2 4.2964E-2 2.61061E-2 2.22187E-2 4.89554E-2 5.45673E-2 9.29042E-2 6.16847E-2 6.48717E-2 1.25283E-1 6.79414E-2 6.58176E-2 5.10005E-2 4.18169E-2 6.56499E-2 8.4347E-2 3.63456E-2 4.22914E-2 3.93778E-2 2.03398E-2 1.69683E-2 3.27407E-2 3.37796E-2 2.22374E-2 2.65373E-2 4.29004E-2 3.04014E-2 2.94166E-2 2.40103E-2 3.03819E-2 3.11626E-2 1.0642E-2 2.19732E-2 2.15798E-2 2.72206E-2 1.29337E-2 1.44382E-2 6.12907E-3 3.13401E-3 1.55387E-3 1.53938E-3 4.37867E-3 1.39606E-3 2.20541E-3 1.75473E-3 3.92942E-3 8.63309E-3 4.84707E-3 5.7754E-3 4.87985E-3 6.1652E-3 9.35459E-3 1.19174E-2 6.6018E-3 1.69249E-2 2.49483E-2 3.32472E-2 1.02154E-2 1.45125E-2 1.27939E-2 1.65465E-2 1.1678E-2 6.52233E-3 1.1289E-2 1.03183E-2 1.54149E-2 2.90666E-2 2.33006E-2 9.03187E-3 3.61078E-3 1.9945E-2 1.04851E-2 4.95395E-3 1.1096E-2 1.08302E-2 1.10814E-2 5.36423E-3 5.04136E-3 2.49582E-2 2.58506E-2 6.24171E-3 7.33814E-3 2.17981E-2 2.28488E-2 1.91309E-2 1.79165E-2 3.97232E-3 3.88348E-3 6.5354E-3 7.31717E-3 5.78106E-3 1.87883E-3 2.63549E-3 2.41777E-3 1.41774E-3 6.14135E-4 2.9552E-4 7.9443E-5 5.51923E-4 2.37612E-4 3.76192E-4 1.33301E-3 1.37752E-3 6.4401E-4 2.50454E-4 4.94007E-4 4.58742E-4 1.00037E-3 9.76159E-4 8.39474E-4 3.35213E-4 1.08834E-4 2.84865E-5 4.50505E-5 3.73479E-4 5.81604E-4 1.11257E-4 2.27456E-4 5.14949E-4 1.8853E-5 1.52609E-5 1.66936E-5 1.49192E-5 3.19674E-5 2.56573E-5 1.07349E-4 4.90591E-6 1.63321E-4 8.41546E-5 7.03372E-5 3.07106E-5 2.01994E-5 5.39303E-5 1.5247E-5 2.63335E-6 7.94217E-6 -9999 9.4631E-5 2.09141E-4 1.80495E-4 6.81822E-5 6.50655E-5 1.4647E-5 2.00902E-5 5.89989E-5 3.46534E-5 5.46201E-4 8.77023E-4 2.22913E-4 3.07586E-4 1.29627E-4 1.40354E-4 5.74987E-5 8.1845E-4 1.16386E-3 6.67065E-4 7.83432E-4 4.34781E-4 7.36746E-4 1.58008E-4 1.80599E-4 3.58778E-4 4.1559E-4 3.02397E-4 5.07909E-4 2.45982E-4 5.22427E-4 4.02636E-4 4.40134E-4 4.72117E-4 3.49897E-4 5.7277E-4 3.57661E-4 1.0461E-3 5.55055E-4 9.02029E-4 6.99553E-4 7.4284E-4 1.38548E-3 4.79051E-4 8.4366E-4 5.13713E-4 2.04103E-3 2.69789E-3 2.35742E-3 3.7622E-3 1.62973E-3 2.6817E-3 4.26209E-3 1.7991E-2 2.26893E-2 4.98345E-2 6.15494E-2 4.66489E-2 6.87968E-3 4.38518E-2 2.74186E-2 6.49012E-2 8.0581E-2 5.7616E-2 1.83132E-2 2.41964E-2 1.54815E-2 1.44513E-2 1.25676E-2 1.19979E-2 1.87919E-2 2.33754E-2 8.04901E-3 1.1062E-2 9.58973E-3 2.53181E-2 4.36523E-2 2.34471E-2 3.18176E-2 3.96306E-2 4.57831E-2 5.31961E-2 2.797E-2 1.92459E-2 8.7502E-3 1.25647E-2 5.0914E-3 9.99724E-3 1.01474E-2 1.01629E-2 1.40025E-2 8.73078E-3 7.31985E-3 1.18479E-2 8.94299E-3 7.28884E-3 5.19832E-3 9.44113E-3 6.56851E-3 7.03239E-3 1.38158E-2 2.29269E-2 2.09442E-2 4.99101E-2 3.61281E-2 4.59402E-2 3.99711E-2 5.96003E-2 6.86542E-2 7.77063E-2 3.64168E-2 2.04125E-2 1.07091E-2 1.94732E-2 8.06139E-3 1.16476E-2 1.62741E-2 1.13553E-2 2.44598E-2 5.64978E-3 5.71173E-3 1.2411E-2 9.43227E-3 6.7214E-3 8.39331E-3 1.66113E-2 2.93879E-2 6.1119E-2 1.36166E-2 9.05742E-3 2.24258E-3 2.61786E-3 3.352E-3 8.47697E-4 9.2161E-4 8.82059E-4 8.03883E-4 5.14564E-4 8.58644E-4 1.08775E-3 1.2034E-3 9.94083E-4 9.70177E-4 5.3521E-4 3.95235E-4 6.94241E-4 2.86724E-4 3.62914E-4 4.16267E-4 6.05505E-4 1.19732E-3 1.65309E-3 1.68502E-3 1.84881E-3 1.14189E-3 1.71245E-3 1.29641E-3 7.04843E-4 1.31224E-3 1.39408E-3 2.02703E-3 4.0222E-3 2.98149E-3 2.611E-3 2.60415E-3 3.29067E-3 1.88165E-3 2.44246E-3 2.92258E-3 1.17099E-3 8.87893E-4 9.35337E-4 1.32504E-3 2.52738E-3 3.64641E-3 2.10597E-3 1.4101E-3 1.13312E-3 1.97114E-3 1.34875E-3 5.6782E-4 5.9629E-4 5.46899E-4 2.7473E-4 3.52885E-4 2.31705E-4 1.284E-4 2.97129E-4 4.86937E-4 2.7597E-4 2.88845E-4 8.22207E-5 4.2581E-4 8.90165E-4 5.44033E-4 2.81662E-4 4.61615E-4 1.36204E-4 1.94022E-4 4.81923E-5 6.38041E-5 6.45103E-4 2.82021E-4 7.4175E-4 5.37886E-4 1.25434E-3 7.67461E-4 3.10012E-4 3.0555E-4 4.57216E-4 3.71487E-4 2.06198E-4 6.67083E-4 2.57883E-4 4.10289E-4 5.96793E-4 3.09737E-4 3.18047E-5 4.91025E-5 2.98059E-5 1.19749E-4 3.7695E-4 2.27383E-4 3.26255E-4 2.40841E-4 2.13614E-4 2.94732E-4 1.30076E-4 1.91561E-5 3.41053E-4 4.97912E-4 1.40415E-4 2.98447E-5 5.74658E-5 1.54648E-5 1.23835E-4 1.38377E-5 4.27404E-5 5.73904E-4 1.76909E-3 9.6034E-4 2.76181E-3 9.63003E-4 6.17288E-3 1.60661E-3 2.02938E-3 1.13112E-3 7.61621E-4 5.92576E-5 1.46127E-4 8.5676E-5 1.42833E-4 4.33729E-4 8.8907E-5 8.18609E-5 1.04284E-4 1.2549E-4 2.9482E-5 1.26216E-4 5.72375E-4 9.53428E-5 2.28603E-5 6.47141E-5 7.24077E-6 3.17414E-5 2.55803E-5 1.23406E-5 1.07431E-5 1.50466E-5 1.55486E-5 2.51217E-5 1.89032E-5 5.18378E-6 8.23484E-6 1.96452E-5 1.63376E-5 4.2864E-5 6.36011E-5 7.74966E-5 5.49087E-5 4.10244E-5 4.63577E-5 1.95054E-5 2.09613E-5 2.03202E-5 1.94302E-5 2.93936E-5 1.27281E-5 1.26988E-5 1.20305E-5 1.11603E-5 1.83685E-5 1.96027E-4 2.37673E-5 2.08949E-5 1.93082E-5 2.41258E-5 2.04286E-4 2.01473E-5 2.46703E-6 1.27342E-5 1.87841E-5 2.10999E-5 2.33712E-5 2.43945E-5 2.5037E-5 2.12711E-5 2.04987E-5 7.80341E-6 8.43464E-6 8.73876E-6 6.53995E-6 4.75245E-6 4.51879E-6 6.05234E-6 8.30695E-6 7.12379E-6 7.91294E-5 1.24891E-5 1.32023E-4 2.82432E-6 2.20831E-6 1.2912E-5 1.43907E-4 1.63019E-5 9.15934E-5 1.0874E-4 9.94532E-5 1.20464E-4 2.23711E-4 1.61866E-4 1.29998E-4 1.19179E-4 1.71059E-4 2.56734E-4 1.8674E-4 2.91236E-4 3.26414E-5 1.89288E-4 2.56231E-4 1.43585E-5 2.31116E-5 3.52497E-6 4.3963E-6 1.29391E-5 8.01815E-6 8.39558E-6 4.76593E-5 3.16836E-5 4.62555E-5 3.44598E-5 3.77538E-5 2.44924E-5 7.39804E-6 2.23451E-5 1.79001E-4 2.66778E-4 1.9516E-4 2.21356E-4 3.37064E-5 2.53535E-5 5.94933E-4 4.56435E-4 3.64291E-4 9.16595E-4 1.39904E-4 2.63537E-4 3.51391E-4 5.04889E-4 8.10941E-4 4.29556E-4 2.40742E-4 3.86199E-4 5.47976E-4 2.24586E-4 9.32926E-4 3.95393E-3 3.47798E-3 1.04498E-3 7.26542E-4 1.70661E-2 1.68027E-3 1.68497E-3 8.39355E-3 9.3499E-3 1.03057E-2 2.77388E-3 4.5799E-4 1.19609E-4 5.04951E-4 3.21535E-3 5.44944E-3 6.51337E-3 5.61773E-3 7.87359E-3 4.46718E-3 1.11428E-2 8.91439E-3 8.85468E-3 1.10224E-2 1.08747E-2 6.94976E-3 9.18596E-3 5.05021E-3 9.08684E-4 2.1166E-3 1.11411E-3 7.43838E-4 2.34552E-3 2.68745E-3 1.29406E-3 7.64376E-3 1.22022E-2 9.48949E-3 1.23662E-2 2.6775E-3 2.31833E-3 2.49556E-3 1.975E-3 2.67121E-3 3.02008E-3 3.91468E-3 3.09405E-3 3.63057E-3 8.87201E-4 6.86146E-4 5.77948E-4 4.77266E-4 2.82008E-4 2.62721E-4 2.77899E-4 1.8053E-3 9.96326E-4 1.36608E-3 1.8059E-3 1.10762E-3 1.92557E-3 2.531E-3 2.26092E-3 9.13016E-4 7.85857E-4 7.17193E-4 8.00189E-4 8.20564E-4 6.74963E-4 7.79824E-4 5.03666E-4 4.42495E-4 4.75987E-4 4.46176E-4 5.83673E-4 6.58562E-4 5.90093E-4 4.55267E-4 5.94358E-4 5.9862E-4 6.464E-4 5.87338E-4 6.54103E-4 4.48051E-4 3.65454E-4 3.14011E-4 3.53747E-4 2.00359E-4 2.26623E-4 1.3029E-4 1.97797E-4 2.22644E-4 1.47645E-4 1.93208E-4 1.56895E-4 1.70555E-4 1.51731E-4 1.54011E-4 1.2209E-4 1.31252E-4 1.23075E-4 1.58494E-4 1.4317E-4 1.59155E-4 1.66141E-4 1.55672E-4 9.9648E-5 1.32384E-4 7.93696E-5 7.06283E-5 1.31482E-4 1.01506E-4 1.69801E-4 1.6117E-4 5.80191E-5 9.24618E-5 1.76882E-4 1.46077E-4 1.13863E-4 7.32112E-5 8.0313E-5 1.0128E-4 1.83849E-4 1.6893E-4 1.86213E-4 2.04023E-4 4.41077E-5 3.07594E-5 2.45847E-6 -9999 -9999 -9999 -9999 -9999 -9999 -9999 -9999 -9999 -9999 -9999 -9999 -9999 -9999 -9999 -9999 -9999 -9999 -9999 -9999 -9999 -9999 -9999 -9999 -9999 -9999 -9999 -9999 -9999 -9999 -9999 -9999 -9999 -9999 -9999
3.63351E-5 2.56168E-5 2.63367E-5 1.44578E-5 2.42077E-5 1.81997E-5 1.7449E-5 2.07596E-5 2.54837E-5 2.49656E-5 2.93642E-5 2.16276E-5 3.78366E-5 2.65544E-5 2.18564E-5 2.59607E-5 1.11398E-5 1.21701E-5 1.46124E-5 1.59243E-5 1.65175E-5 3.88671E-5 2.98538E-5 3.35658E-5 5.00224E-5 4.10782E-5 3.86706E-5 4.26915E-5 4.3253E-5 5.7461E-5 3.99153E-5 1.65306E-5 2.18815E-5 7.07802E-5 5.23503E-5 4.88064E-5 2.43353E-5 5.47945E-5 6.4137E-5 5.58135E-5 5.37737E-5 6.22617E-5 5.30385E-5 8.53578E-5 7.61132E-5 2.40355E-5 6.83613E-5 8.24626E-5 8.07743E-5 9.37167E-5 1.15233E-4 9.51766E-5 8.57056E-5 7.13384E-5 1.41072E-4 1.02301E-4 1.4783E-4 1.91848E-4 1.96358E-4 9.46895E-5 1.644E-4 2.27856E-4 2.36558E-4 2.05927E-4 1.46826E-4 1.67544E-4 2.07555E-4 9.47231E-5 1.33541E-4 1.40459E-4 2.37733E-4 1.09306E-4 9.69583E-5 1.84375E-4 9.72481E-5 5.71886E-5 1.36068E-4 4.31993E-4 1.80509E-4 2.82618E-4 1.71092E-4 2.66152E-4 1.75734E-4 1.76991E-4 1.98546E-4 2.49231E-4 2.13273E-4 4.43151E-4 4.50557E-4 4.59838E-4 7.58531E-4 2.65837E-4 2.3774E-4 1.78321E-4 3.33354E-4 6.03441E-4 3.46924E-4 2.08274E-4 1.07561E-3 8.92301E-4 3.91794E-4 4.31616E-4 4.26098E-4 3.30764E-4 3.65404E-4 6.6327E-4 5.94098E-4 4.9255E-4 5.23038E-4 6.70241E-4 4.17866E-4 3.15864E-4 4.52563E-4 6.73735E-4 1.11954E-3 7.47881E-4 1.06125E-3 1.24983E-3 1.25487E-3 9.28051E-4 3.72664E-4 8.29353E-4 1.85593E-3 6.47308E-4 3.07585E-4 8.38477E-4 7.17255E-4 1.35134E-3 1.40634E-3 9.32119E-4 1.87908E-3 9.11925E-4 3.38701E-3 2.40079E-3 1.53184E-3 5.81081E-4 2.01277E-3 5.20443E-4 2.02833E-4 1.39082E-4 7.42588E-4 2.62259E-3 4.00667E-4 2.40554E-3 5.48848E-4 1.1871E-3 9.84381E-4 1.55804E-3 1.31118E-3 7.59288E-4 1.44476E-3 1.60361E-3 7.30704E-4 6.05367E-4 3.50926E-3 3.23834E-3 9.98521E-4 1.82993E-3 1.4248E-3 1.38406E-3 1.63817E-3 1.69196E-3 1.439E-3 3.56341E-4 6.76761E-4 1.06465E-3 7.98647E-4 4.65239E-4 3.25846E-4 1.68999E-4 1.14841E-4 2.00175E-4 8.97697E-4 7.28268E-5 2.56243E-5 1.68594E-4 3.4644E-4 1.45063E-4 1.99577E-4 1.74979E-4 1.62379E-4 5.78313E-4 1.96135E-3 9.04074E-4 1.94752E-3 1.12091E-3 4.90559E-4 7.13079E-5 4.08848E-4 4.93333E-4 3.91849E-4 2.64654E-4 2.71677E-4 1.61931E-4 1.57425E-4 1.52721E-4 1.46408E-4 3.53464E-4 2.26203E-4 3.1005E-4 9.47982E-4 1.02453E-4 8.49222E-5 4.77955E-4 5.70191E-4 5.62544E-4 3.09146E-3 2.74408E-3 6.38231E-3 6.04596E-3 1.04083E-3 3.97282E-4 5.31507E-4 1.22798E-3 6.01729E-4 4.56475E-4 3.10318E-4 1.14228E-4 6.23486E-5 1.6707E-4 8.05102E-4 1.2254E-4 7.1174E-5 1.08767E-4 1.74846E-4 2.27308E-4 9.21012E-5 2.21924E-4 2.29E-4 6.04458E-4 6.41276E-4 1.51971E-4 2.0587E-5 6.91721E-5 1.98278E-5 1.70601E-5 -9999 1.72754E-5 2.80784E-5 4.03085E-5 4.88815E-5 5.71249E-5 8.44915E-5 3.59567E-5 4.01544E-5 3.44313E-5 5.26568E-5 3.95929E-4 4.49194E-4 3.68973E-4 5.53474E-4 5.24072E-4 2.59483E-4 1.97396E-4 2.31396E-4 2.29211E-4 3.22712E-4 2.5034E-4 1.8428E-4 1.90226E-4 3.27632E-4 3.79274E-4 3.55263E-4 9.27962E-5 3.98568E-4 2.50547E-4 2.48016E-4 3.17379E-4 6.37863E-4 6.44328E-4 6.39038E-4 4.45476E-4 5.149E-4 6.60869E-4 5.08949E-4 3.88747E-4 3.11914E-4 1.24196E-4 3.17823E-4 4.44108E-4 6.41217E-4 5.83185E-4 6.36293E-4 5.80118E-4 5.54501E-4 6.0468E-4 4.63797E-4 3.57212E-4 4.83781E-4 5.85945E-4 3.15698E-4 5.76744E-4 5.09275E-4 6.27103E-4 3.48598E-4 2.71167E-4 3.49532E-4 7.59315E-4 5.16397E-4 3.73612E-4 1.40458E-3 2.37946E-3 1.78228E-3 9.70855E-4 1.25541E-3 8.34748E-4 7.96657E-4 3.71036E-4 6.04894E-4 1.34138E-3 1.06382E-3 1.05485E-3 5.98205E-4 4.85037E-4 7.9161E-4 4.05179E-4 4.95468E-4 2.04393E-3 7.48892E-4 2.29243E-3 2.12701E-3 1.80706E-3 9.63481E-4 1.24233E-3 1.30039E-3 1.95985E-3 6.22967E-4 3.65839E-4 4.50523E-4 5.2376E-4 4.71268E-4 8.3149E-4 3.94452E-4 4.19932E-4 1.00169E-3 6.97564E-4 1.23572E-3 2.80387E-3 1.52206E-3 2.10164E-3 2.08153E-3 2.37025E-3 1.93609E-3 1.37756E-3 4.38699E-4 5.78166E-4 5.3987E-4 5.63987E-4 1.21871E-3 1.61526E-3 2.98229E-3 1.13841E-3 1.06185E-3 5.82679E-4 6.75134E-4 7.5641E-4 6.20128E-4 6.66519E-4 5.68982E-4 1.09617E-3 1.52172E-3 3.61582E-3 7.30513E-3 1.22006E-2 2.72315E-2 1.0092E-2 9.01776E-3 6.49832E-3 1.03791E-2 1.07918E-2 7.33962E-3 1.05231E-2 2.01373E-2 5.10663E-3 6.18139E-3 6.64349E-3 5.96235E-3 5.45643E-3 5.95732E-3 7.49081E-3 7.34307E-3 1.41573E-2 3.07419E-2 4.82497E-2 4.6234E-2 4.62521E-2 3.99152E-2 3.7035E-2 9.06989E-2 5.51084E-2 4.02091E-2 5.29732E-2 5.59151E-2 6.09333E-2 6.0411E-2 1.22484E-1 5.56782E-2 6.40903E-2 5.06492E-2 3.20157E-2 6.15033E-2 7.23293E-2 6.04591E-2 4.8933E-2 3.24942E-2 4.37004E-2 1.50417E-2 3.40277E-2 3.62684E-2 3.32066E-2 5.15054E-2 5.39009E-2 6.0081E-2 5.75131E-2 8.02101E-2 5.85109E-2 3.77294E-2 5.18518E-2 6.00342E-2 4.53004E-2 4.25467E-2 4.71731E-2 4.51384E-2 7.20871E-2 6.90642E-2 6.24216E-2 9.00931E-2 6.07385E-2 6.78871E-2 6.09928E-2 9.04757E-2 5.38483E-2 8.0821E-2 5.72184E-2 5.06431E-2 4.63632E-2 8.0348E-2 6.30091E-2 4.1236E-2 5.79324E-2 4.46862E-2 6.25499E-2 6.31554E-2 4.39465E-2 4.33255E-2 6.08085E-2 4.35338E-2 4.48379E-2 4.61613E-2 3.18379E-2 2.69255E-2 1.7053E-2 3.62276E-2 2.81243E-2 3.40053E-2 3.3849E-2 2.30453E-2 1.1578E-2 2.90642E-2 3.1437E-2 7.61438E-2 8.10543E-2 3.06321E-2 2.83881E-2 2.53369E-2 3.02887E-2 2.71661E-2 1.61689E-2 2.79329E-2 2.11864E-2 4.09933E-2 1.99557E-2 2.90731E-2 8.31151E-2 8.00016E-2 7.91759E-2 9.61074E-2 1.17952E-1 4.71759E-2 3.4134E-2 6.88202E-2 3.45246E-2 5.65552E-2 2.44285E-2 1.10326E-2 2.02605E-2 3.94866E-2 3.12534E-2 4.91344E-2 1.60563E-2 1.53632E-2 8.39189E-3 2.31393E-2 1.69084E-2 1.17653E-2 9.89584E-3 9.41529E-3 2.2369E-2 3.87555E-2 1.60383E-2 1.89929E-2 2.85966E-2 4.99583E-2 5.43223E-2 4.40914E-2 1.83448E-2 1.68972E-2 4.60274E-2 3.35075E-2 2.57484E-2 1.55406E-2 1.24835E-2 1.29631E-2 6.64606E-3 2.04063E-2 1.68911E-2 3.21057E-2 3.85551E-2 5.28092E-2 3.49581E-2 3.45907E-2 6.60011E-2 7.49275E-2 1.63754E-2 5.50818E-2 4.88573E-2 5.32577E-2 7.05089E-2 5.71393E-2 3.27347E-2 4.49674E-2 2.81575E-2 2.27778E-2 2.61679E-2 6.25742E-2 7.26811E-2 5.44114E-2 6.64638E-2 6.89479E-2 4.28505E-2 5.1991E-2 6.3174E-2 5.89377E-2 8.20386E-2 4.58619E-2 8.51009E-2 3.0822E-2 5.19766E-2 3.61671E-2 2.49369E-2 1.38464E-2 3.71451E-2 2.66969E-2 2.80751E-2 1.42555E-2 1.52272E-2 2.65759E-2 2.49901E-2 2.37058E-2 1.5966E-2 3.55312E-2 2.24346E-2 1.30942E-2 1.38786E-2 1.46499E-2 1.08323E-2 6.42603E-3 6.48628E-3 4.80475E-3 3.36042E-3 2.90599E-3 6.51577E-3 3.0665E-3 1.37528E-3 3.01607E-3 8.09894E-3 8.07858E-3 6.31959E-3 5.83953E-3 4.2898E-3 6.49242E-3 7.47052E-3 4.37256E-3 4.80406E-3 1.06362E-2 2.52752E-2 1.43654E-1 4.03914E-2 2.79027E-2 3.36914E-2 3.58913E-2 1.36244E-2 1.29456E-2 7.9343E-3 1.37751E-2 2.62049E-2 1.57498E-2 7.44814E-3 3.07765E-3 3.00446E-3 8.04242E-3 4.53234E-3 4.02866E-3 6.19596E-3 6.66558E-3 5.09954E-3 5.5192E-3 7.4983E-3 6.7523E-3 1.60515E-2 1.39679E-2 1.86477E-2 3.40713E-2 1.84303E-2 1.45274E-2 1.0021E-2 2.3097E-2 9.83455E-3 8.71648E-3 6.85603E-3 1.30379E-3 9.92131E-4 1.55355E-3 2.26027E-3 1.83495E-4 6.55573E-4 7.76839E-4 2.12964E-4 3.43352E-4 4.0869E-4 1.12123E-3 9.37631E-4 1.42726E-3 9.82816E-4 3.44039E-4 4.11251E-4 5.25555E-4 1.04015E-3 9.06349E-4 1.19914E-3 6.31807E-4 1.47052E-5 7.83878E-5 2.48593E-5 1.10161E-4 1.38551E-4 8.33821E-5 2.86406E-5 1.09221E-4 2.25763E-5 7.04204E-5 3.40072E-6 8.83036E-5 1.32428E-4 6.91917E-5 3.09483E-4 3.6281E-5 2.13955E-5 1.52787E-4 8.07497E-6 4.83495E-5 2.33755E-4 2.03997E-5 8.97732E-5 5.63636E-5 1.2787E-5 1.19703E-5 5.79388E-5 4.62481E-5 1.03142E-4 1.23807E-4 9.74765E-5 1.62671E-5 4.27909E-5 5.70438E-5 3.94409E-5 5.5978E-4 6.61789E-4 2.72283E-4 1.93211E-4 1.15386E-5 5.61935E-5 2.87212E-4 8.55881E-4 5.98589E-4 1.116E-3 9.17864E-4 8.99121E-4 5.17998E-4 2.00996E-4 3.77076E-4 3.63269E-4 2.99099E-4 2.67434E-4 3.78563E-4 1.05765E-3 8.90592E-4 6.02745E-4 5.13319E-4 2.39059E-4 7.44448E-4 8.10169E-4 1.72421E-4 3.81958E-4 2.28562E-4 6.48E-4 3.9158E-4 3.89911E-4 5.34187E-4 1.34154E-3 5.42136E-4 3.85234E-4 3.53611E-4 4.3399E-3 4.09014E-3 4.68732E-3 1.13867E-2 3.30707E-3 2.86122E-3 1.7001E-2 1.57775E-2 4.04356E-2 2.28762E-2 6.88519E-2 1.40549E-2 2.61456E-2 9.3134E-2 7.04682E-2 1.35101E-1 3.6119E-2 3.69696E-2 2.94312E-2 2.595E-2 1.53811E-2 1.22373E-2 1.03571E-2 2.05332E-2 1.93027E-2 4.26003E-3 2.2921E-2 8.33529E-3 3.18621E-2 3.00819E-2 1.06999E-2 2.53246E-2 1.63631E-2 2.35673E-2 1.77568E-2 2.35979E-2 4.52059E-2 2.93517E-2 2.26494E-2 1.38716E-2 9.26876E-3 1.96238E-2 9.05648E-3 1.27095E-2 1.84808E-2 8.79815E-3 1.65401E-2 8.41545E-3 5.26367E-3 1.1635E-2 1.11792E-2 2.4717E-2 2.27016E-2 1.19614E-2 1.80687E-2 1.54434E-2 1.22784E-2 4.92023E-2 3.12693E-2 4.78027E-2 1.11393E-1 4.24396E-2 4.45758E-2 3.45797E-2 3.00955E-2 5.33433E-2 1.24947E-2 1.09693E-2 1.42205E-2 1.17569E-2 1.98306E-2 1.25891E-2 9.15521E-3 7.06701E-3 1.13698E-2 1.11228E-2 1.35804E-2 3.86227E-2 5.68167E-2 1.46465E-2 9.85637E-3 2.62357E-2 1.39633E-2 1.02453E-2 5.77749E-3 5.0373E-3 1.6448E-3 7.237E-4 1.18278E-3 6.62746E-3 2.64368E-3 7.64384E-4 6.63262E-3 2.0836E-3 1.38964E-3 1.29422E-3 6.44524E-4 4.56635E-4 8.47474E-4 5.36838E-4 5.38833E-4 4.44955E-4 4.98219E-4 1.27463E-3 9.33364E-4 1.08836E-3 1.98247E-3 2.50368E-3 7.60643E-4 8.16461E-4 8.04237E-4 1.92693E-3 2.23485E-3 7.80225E-3 4.56853E-3 6.39226E-3 3.46369E-3 1.85973E-3 1.29007E-3 2.74664E-3 2.33657E-3 5.00954E-3 1.37186E-3 1.06184E-3 1.01289E-3 1.95052E-3 1.65418E-3 1.35397E-3 3.72675E-3 5.02496E-3 9.85505E-4 1.18075E-3 1.04528E-3 1.08901E-3 5.1877E-4 4.20151E-4 3.02769E-4 4.29393E-4 2.63132E-4 1.4416E-4 2.89638E-4 3.40262E-4 1.53572E-4 1.08074E-4 1.77261E-4 1.02397E-3 5.7275E-4 6.86076E-4 3.76618E-4 4.01273E-4 4.28033E-4 3.57225E-4 8.31962E-5 7.14535E-4 6.26859E-4 3.52965E-4 4.60591E-4 1.24917E-3 1.5309E-3 4.67944E-4 6.32315E-4 7.53632E-4 8.54161E-4 6.21082E-4 8.20799E-4 5.95795E-4 2.10708E-4 3.80949E-4 5.20265E-4 8.7051E-5 8.05253E-5 3.9191E-5 1.6022E-5 1.55949E-4 4.04493E-4 3.00748E-4 4.89359E-4 3.70181E-4 2.86496E-4 1.51541E-4 3.82796E-5 1.17115E-5 2.33023E-4 4.6685E-4 2.41713E-5 1.62808E-5 1.55225E-5 1.13394E-5 1.60788E-5 1.76826E-5 4.05716E-5 8.45921E-4 8.39356E-4 1.33086E-3 1.43043E-3 1.50737E-3 3.85134E-3 4.22917E-4 1.19543E-3 6.26147E-4 6.62214E-4 5.07293E-4 9.69244E-5 1.4106E-4 1.81953E-4 7.94549E-5 9.72644E-5 9.57512E-5 7.2238E-5 7.55942E-5 5.03682E-5 7.5893E-5 5.76637E-4 8.53993E-5 8.17383E-5 1.19921E-4 9.18277E-5 1.03093E-5 1.32463E-5 1.30721E-5 2.47702E-5 1.14349E-5 5.35963E-6 1.95943E-5 2.21731E-6 6.29508E-6 2.25991E-5 1.2412E-5 2.23283E-5 8.37775E-6 1.80196E-5 1.09854E-4 2.38138E-4 2.09219E-4 3.72961E-5 6.7119E-5 1.69331E-5 3.24652E-5 1.27102E-5 2.57742E-5 2.39324E-5 2.19025E-5 2.39997E-5 1.31657E-5 1.33705E-5 1.74288E-5 1.26409E-5 1.50567E-5 7.61413E-6 1.29076E-5 1.93635E-5 2.38144E-5 8.37449E-6 5.27046E-6 7.46275E-6 1.31002E-5 1.22431E-5 1.7149E-5 1.0504E-5 1.65781E-5 8.31352E-6 9.63607E-6 1.43361E-5 7.87744E-6 7.63821E-6 1.22097E-5 9.59288E-5 1.34677E-4 9.24587E-5 1.7964E-4 2.60514E-4 8.55639E-5 8.99426E-5 5.9817E-5 7.98414E-6 1.54413E-5 1.70595E-5 9.4927E-6 1.41648E-5 2.29771E-5 1.75334E-5 2.50682E-5 2.09606E-5 2.47061E-5 2.94785E-5 3.5983E-5 6.00242E-6 2.06645E-5 3.7332E-5 3.088E-5 3.27402E-5 1.2501E-5 2.00598E-5 1.78339E-5 2.60198E-5 2.08277E-5 2.75159E-5 1.61489E-5 1.98644E-5 2.51664E-5 2.46475E-5 2.48092E-5 2.73761E-5 4.77879E-5 1.87E-5 1.19507E-5 1.45713E-5 1.2057E-4 1.01303E-4 2.5702E-4 2.60487E-4 3.09198E-5 3.6971E-5 1.89175E-4 2.68076E-4 3.81229E-4 1.15367E-4 1.42835E-4 1.99763E-4 1.67168E-4 2.56573E-4 4.08622E-4 2.7528E-3 3.19028E-4 3.46651E-4 2.84105E-3 6.89928E-4 4.1286E-4 4.15315E-3 9.79611E-4 8.62955E-4 9.79266E-4 8.45166E-4 2.09943E-3 1.09186E-2 1.0752E-2 1.03576E-2 8.81395E-3 2.75936E-3 4.67534E-3 2.10194E-4 7.51129E-4 2.41259E-4 3.63186E-4 4.46418E-3 6.19764E-3 6.67185E-3 7.4802E-3 8.42797E-3 1.66949E-2 1.08893E-2 1.35845E-2 1.37128E-2 1.86533E-3 9.17723E-3 6.58127E-3 7.43769E-3 8.68601E-4 1.40239E-2 1.2077E-3 1.62057E-3 1.49819E-3 2.85734E-3 1.03753E-3 5.50103E-3 1.4998E-2 7.31195E-3 6.73226E-3 2.91116E-3 2.06689E-3 2.59619E-3 1.56141E-3 1.95697E-3 4.21853E-3 2.23528E-3 1.2658E-3 2.34331E-3 2.41313E-3 2.81261E-4 3.95952E-4 2.5812E-4 1.91513E-4 1.52726E-3 2.46205E-3 1.50743E-3 1.54842E-3 1.56762E-3 2.19935E-3 2.30083E-3 2.11352E-3 1.98989E-3 9.20909E-4 1.02337E-3 7.6637E-4 6.49403E-4 1.53379E-3 5.87717E-4 4.03992E-4 2.71996E-4 5.24251E-4 7.37506E-4 3.74164E-4 3.78053E-4 5.07342E-4 3.1076E-4 3.34155E-4 2.99116E-4 3.27614E-4 2.59839E-4 3.66676E-4 8.5827E-4 8.09431E-4 7.33378E-4 9.80088E-4 6.47615E-4 3.80267E-4 2.53844E-4 1.30049E-4 1.35815E-4 1.12785E-4 1.53604E-4 1.76479E-4 2.00066E-4 1.84665E-4 1.64949E-4 1.83182E-4 1.35954E-4 1.90073E-4 1.69778E-4 1.47682E-4 1.25858E-4 7.39012E-5 6.987E-5 8.16571E-5 1.26155E-4 1.14685E-4 2.37881E-4 3.6347E-4 2.37009E-4 1.16958E-4 1.1008E-4 3.57765E-4 2.26768E-4 2.49075E-4 7.07981E-5 1.50871E-4 1.60424E-4 6.55659E-5 7.29496E-5 1.43091E-4 7.6521E-5 2.2644E-4 1.65372E-4 1.31224E-4 1.79498E-4 1.60114E-4 3.63148E-5 4.50001E-5 -9999 -9999 -9999 -9999 -9999 -9999 -9999 -9999 -9999 -9999 -9999 -9999 -9999 -9999 -9999 -9999 -9999 -9999 -9999 -9999 -9999 -9999 -9999 -9999 -9999 -9999 -9999 -9999 -9999 -9999 -9999 -9999 -9999 -9999 -9999
3.38266E-5 3.35413E-5 3.01164E-5 2.0256E-5 9.31381E-6 2.43883E-5 2.44532E-5 2.33073E-5 3.06118E-5 2.08332E-5 1.75645E-5 1.58315E-5 2.82744E-5 2.64935E-5 3.03807E-5 1.16378E-5 2.34874E-5 2.82705E-5 4.92066E-5 2.64816E-5 2.25919E-5 2.89797E-5 3.04497E-5 3.29244E-5 5.36018E-5 3.9999E-5 4.06635E-5 5.11655E-5 4.85313E-5 5.42743E-5 4.58149E-5 9.23917E-6 1.41039E-5 4.90102E-5 1.83487E-5 4.86695E-5 2.12094E-5 1.91459E-5 8.48382E-5 5.43613E-5 3.10867E-5 7.62118E-5 6.8949E-5 9.36349E-5 9.08742E-5 9.72541E-5 7.5748E-5 7.47988E-5 1.23374E-4 1.14988E-4 8.33905E-5 1.15619E-4 6.97897E-5 9.02356E-5 1.10179E-4 1.39264E-4 1.65552E-4 1.76358E-4 1.27796E-4 1.80025E-4 2.24906E-4 2.51379E-4 1.5092E-4 1.22272E-4 1.36016E-4 3.51449E-4 1.87352E-4 1.80649E-4 1.88312E-4 2.93159E-4 4.9616E-4 4.20449E-4 2.69891E-4 3.32892E-4 1.3613E-4 1.98783E-4 6.76546E-4 3.19032E-4 1.06608E-4 5.43643E-4 1.51743E-4 4.77168E-4 1.69181E-4 2.12169E-4 3.1021E-4 2.66342E-4 1.90864E-4 7.51438E-4 5.36264E-4 6.91369E-4 2.70332E-4 2.14818E-4 1.26312E-4 1.44723E-4 2.96073E-4 3.36779E-4 2.60684E-4 6.97572E-4 2.5792E-4 2.2318E-4 2.85559E-4 2.11574E-4 2.99598E-4 3.25899E-4 4.62598E-4 5.67565E-4 7.75117E-4 5.90694E-4 6.65142E-4 3.18564E-4 2.52235E-4 6.28159E-4 9.51161E-4 6.08168E-4 7.7415E-4 6.24924E-4 8.29022E-4 5.97759E-4 1.47073E-3 1.58904E-3 1.10527E-3 7.10581E-3 1.62477E-3 1.16295E-3 3.42299E-4 1.11174E-3 3.0214E-4 7.1999E-4 1.1564E-3 1.18682E-3 1.86499E-3 2.23221E-3 3.28828E-3 2.61552E-3 5.16221E-4 4.56215E-4 1.58002E-3 1.38503E-3 1.29605E-4 7.89998E-4 1.11002E-3 1.31447E-3 6.99892E-4 1.08221E-3 1.29457E-3 1.12633E-3 1.12152E-3 2.63209E-3 1.54894E-3 8.9485E-4 1.65475E-3 2.96323E-3 2.03151E-3 9.47066E-4 3.22259E-3 2.99349E-3 9.78853E-4 1.90203E-3 2.10282E-3 7.20229E-4 6.53385E-4 5.99299E-4 1.00226E-3 1.49903E-3 9.39107E-4 1.67475E-3 1.09968E-3 3.006E-4 5.39673E-4 1.12284E-4 1.75432E-4 1.90142E-4 2.74304E-4 7.88453E-5 4.3813E-5 2.09674E-4 1.99303E-4 1.76658E-4 2.88061E-4 1.5484E-4 1.56083E-4 1.57113E-4 3.15169E-4 5.81808E-4 1.24859E-3 5.70698E-4 2.41795E-4 5.92123E-4 1.80542E-4 5.72261E-4 3.62009E-4 5.96789E-4 1.48884E-4 3.06977E-4 1.92641E-4 2.77181E-4 3.9867E-4 1.613E-4 3.27849E-3 4.91818E-4 1.19934E-4 2.87249E-5 6.55848E-5 9.33247E-5 9.62123E-4 2.72331E-4 2.14249E-3 3.25141E-3 1.57983E-4 1.89339E-4 1.02326E-3 4.32302E-4 7.08505E-4 3.2767E-4 1.04402E-3 7.09693E-5 8.17782E-5 2.40292E-4 4.16336E-5 7.20901E-5 1.2643E-4 9.66456E-5 1.02294E-4 8.94892E-5 6.13318E-5 2.09749E-4 3.27997E-4 1.13325E-4 1.40271E-4 2.55276E-4 1.02851E-4 2.12788E-4 5.71148E-5 2.19205E-5 2.01568E-5 4.24976E-5 1.7911E-5 -9999 2.27233E-5 1.83191E-4 5.43927E-5 1.13437E-4 6.71939E-5 2.34078E-5 2.91417E-5 5.11593E-5 8.04544E-5 4.05299E-4 5.07912E-4 9.64284E-4 2.46561E-4 1.99896E-4 2.04537E-4 1.86751E-4 2.47565E-4 1.85897E-4 2.64141E-4 2.3042E-4 2.08172E-4 2.85321E-4 4.86712E-4 3.41455E-4 1.41618E-4 1.45791E-4 1.45765E-4 4.8951E-4 5.49395E-4 7.62176E-4 9.26396E-4 2.38121E-3 8.3604E-4 2.0818E-4 7.18657E-4 6.78634E-4 2.03186E-4 1.11615E-4 1.60446E-4 3.22791E-4 1.70653E-4 4.64803E-4 6.52413E-4 1.0371E-3 8.30575E-4 3.27267E-4 3.604E-4 4.70386E-4 3.55654E-4 6.45999E-4 6.59367E-4 7.79737E-4 4.73537E-4 3.19287E-4 3.30141E-4 6.88524E-4 2.39731E-4 2.3218E-4 4.40838E-4 1.07271E-3 3.07854E-4 8.66173E-4 1.02833E-3 1.06933E-3 1.12457E-3 1.66144E-3 1.64688E-3 8.31768E-4 7.25788E-4 6.2991E-4 6.68132E-4 3.92898E-3 1.36616E-3 9.9817E-4 9.14433E-4 2.99876E-4 6.1957E-4 4.74343E-4 3.23249E-4 1.82813E-3 1.00037E-3 1.28929E-3 1.95732E-3 1.58897E-3 1.50413E-3 5.48742E-4 1.05425E-3 1.01256E-3 8.73211E-4 7.96369E-4 1.08508E-3 6.66835E-4 9.12883E-4 6.32349E-4 6.07503E-4 1.13882E-3 1.09491E-3 1.12847E-3 6.04851E-4 1.45584E-3 2.41839E-3 2.34693E-3 1.82941E-3 8.23774E-4 1.01816E-3 1.07878E-3 1.00892E-3 1.02309E-3 1.31225E-3 1.44455E-3 1.28732E-3 1.98388E-3 1.82616E-3 1.27658E-3 1.72904E-3 1.43288E-3 8.89631E-4 1.12893E-3 6.48555E-4 7.76499E-4 6.90048E-4 5.51516E-4 2.35524E-3 7.31581E-3 8.623E-3 1.18954E-2 1.33604E-2 1.32096E-2 6.73654E-3 7.10805E-3 8.51278E-3 3.78274E-3 7.7085E-3 7.68426E-3 1.68625E-2 5.10525E-3 2.50883E-3 5.1308E-3 2.1159E-3 6.56937E-3 6.95023E-3 5.1164E-3 5.97263E-3 7.64183E-3 1.22157E-2 2.04526E-2 2.99312E-2 3.39081E-2 2.21376E-2 3.51967E-2 1.48313E-1 5.92156E-2 5.397E-2 5.75914E-2 5.49018E-2 4.00274E-2 7.27428E-2 6.77705E-2 4.40211E-2 2.05254E-2 2.37483E-2 1.48014E-2 3.00662E-2 3.34113E-2 1.75683E-2 8.29555E-2 5.38743E-2 8.48073E-2 5.93117E-2 5.58219E-2 4.37115E-2 6.11316E-2 5.31334E-2 4.12026E-2 6.23729E-2 5.50443E-2 4.55805E-2 6.50213E-2 5.62072E-2 4.95107E-2 5.51112E-2 4.16182E-2 5.39561E-2 3.41934E-2 7.5987E-2 6.69617E-2 3.77272E-2 2.4729E-2 1.38835E-1 6.28747E-2 6.24751E-2 3.66594E-2 5.56337E-2 5.14538E-2 7.52666E-2 7.95374E-2 6.28484E-2 4.39095E-2 6.63532E-2 4.43783E-2 5.33489E-2 7.20616E-2 5.25701E-2 7.49247E-2 6.85987E-2 7.10331E-2 6.25835E-2 4.28559E-2 4.67629E-2 3.00928E-2 4.16826E-2 2.8261E-2 2.48143E-2 2.28032E-2 5.54216E-2 2.48848E-2 2.23763E-2 3.86215E-2 3.02906E-2 2.73013E-2 -9999 -9999 2.2062E-2 3.65351E-2 3.26425E-2 3.87244E-2 5.74716E-2 3.92478E-2 2.46E-2 4.19269E-2 7.66435E-2 3.85433E-2 1.4012E-2 2.7123E-2 2.4374E-2 4.04599E-2 7.28044E-2 9.01996E-2 1.45601E-1 2.27383E-1 5.13208E-2 6.26335E-2 4.36538E-2 7.11662E-2 7.00633E-2 3.61471E-2 3.69181E-2 2.75643E-2 3.53649E-2 2.67932E-2 4.3453E-2 1.28141E-2 1.25156E-2 9.65292E-3 1.97341E-2 7.22269E-3 6.9289E-3 8.66287E-3 8.14505E-3 8.76079E-3 1.16495E-2 2.29969E-2 2.07178E-2 3.60966E-2 4.31289E-2 3.98001E-2 1.48666E-2 2.93044E-2 2.09493E-2 3.28844E-2 3.8603E-3 5.31828E-2 1.32302E-2 5.03687E-2 2.66539E-2 2.95712E-2 2.80799E-2 3.92034E-2 1.12641E-2 2.24092E-2 4.31318E-2 5.23007E-2 3.10126E-2 2.8881E-2 8.16568E-2 4.79177E-2 4.16821E-2 5.91821E-2 4.53951E-2 4.41452E-2 5.54745E-2 2.39524E-2 3.42451E-2 2.10661E-2 1.72115E-2 2.7943E-2 6.59783E-2 3.68018E-2 2.41473E-2 6.42764E-2 3.02881E-2 3.60638E-2 6.27282E-2 4.22379E-2 7.42785E-2 5.85525E-2 4.32068E-2 3.41712E-2 2.48714E-2 3.82796E-2 6.00274E-2 2.36261E-2 3.32947E-2 2.27253E-2 1.75922E-2 3.672E-2 5.35813E-2 5.35537E-2 4.78471E-2 2.53936E-2 1.35208E-2 1.46251E-2 2.05212E-2 1.77369E-2 2.01133E-2 1.96861E-2 9.58494E-3 1.99952E-2 1.3214E-2 1.49095E-2 2.0574E-2 1.86821E-2 3.3626E-3 2.9868E-3 3.85437E-3 2.32903E-3 6.6035E-3 3.72748E-3 1.44076E-2 1.1178E-2 2.18637E-2 1.89263E-2 1.21284E-2 2.11603E-2 8.8617E-3 6.9433E-3 1.50989E-2 1.8555E-2 6.37847E-2 3.97684E-2 1.49108E-2 3.95701E-2 1.22977E-2 1.67917E-2 1.81009E-2 1.41438E-2 1.89479E-2 1.71233E-2 7.8717E-3 3.57726E-3 8.72938E-3 4.76191E-3 3.04362E-3 4.26729E-3 7.01768E-3 1.14207E-2 4.3425E-2 2.10094E-2 9.25583E-3 7.42475E-3 4.26105E-3 1.36863E-2 1.06853E-2 1.11013E-2 2.42296E-2 5.00675E-2 1.52039E-2 4.87161E-2 2.73736E-2 1.41736E-2 1.71248E-2 2.44783E-3 9.85909E-4 1.09389E-3 1.77615E-3 7.76894E-4 1.57187E-4 8.91508E-5 5.94051E-4 -9999 1.76484E-4 1.91029E-4 5.74943E-5 3.01234E-4 1.01657E-3 7.82121E-4 4.2195E-4 1.93498E-4 3.48353E-4 9.44252E-4 2.01154E-3 6.58356E-4 6.66782E-4 3.88048E-4 2.84243E-4 2.59301E-5 5.82524E-6 4.76733E-5 4.07951E-5 1.94913E-5 1.25786E-4 1.60158E-5 9.73544E-5 4.29447E-5 1.31307E-4 9.92926E-5 1.13332E-4 1.01983E-4 8.55954E-5 2.16682E-4 7.4776E-5 1.14855E-4 9.45563E-5 1.29756E-4 2.8695E-4 3.94012E-5 4.10242E-5 -9999 1.68716E-5 6.39625E-5 1.0441E-4 3.94851E-4 3.18395E-4 5.78247E-5 3.84533E-5 1.97099E-5 3.26908E-5 1.2054E-4 2.53982E-4 1.87188E-4 2.80501E-4 3.26099E-4 4.09589E-5 3.07916E-5 5.46175E-5 4.46423E-4 6.04706E-4 9.14456E-4 9.0005E-4 4.57406E-4 4.43564E-4 2.8989E-4 4.37266E-4 2.98595E-4 3.92706E-4 9.62371E-4 1.4118E-3 1.46571E-3 9.2069E-4 8.75764E-4 5.32765E-4 1.30946E-3 9.62598E-4 6.48493E-4 4.15213E-4 6.09703E-4 2.57271E-4 6.28806E-4 1.17827E-3 1.05506E-3 1.37243E-3 1.23525E-3 1.73007E-3 8.21542E-4 1.43858E-3 1.45451E-3 3.17685E-3 6.53708E-3 9.00298E-3 3.92787E-3 1.13693E-3 7.22568E-4 3.39273E-3 9.36919E-3 2.4538E-2 4.48306E-2 2.95867E-2 4.20008E-2 6.65113E-2 8.38314E-2 1.32888E-1 1.19941E-1 4.5624E-2 4.37075E-2 2.0424E-2 1.11123E-2 7.30898E-3 1.10073E-2 1.61419E-2 1.93946E-2 8.74948E-3 9.53513E-3 6.31494E-3 4.41122E-2 5.47849E-2 4.30449E-2 3.31943E-2 2.9518E-2 4.01272E-2 6.01592E-2 8.35257E-2 2.56012E-2 4.26576E-2 2.39211E-2 1.76938E-2 9.2003E-3 2.58265E-2 3.82063E-2 1.71064E-2 2.09662E-2 2.4061E-2 8.07885E-3 1.05533E-2 4.57043E-3 1.4492E-2 5.38881E-2 2.78393E-2 1.16558E-2 8.37671E-3 7.37131E-2 2.01342E-2 1.92143E-2 5.85952E-2 3.4139E-2 3.86858E-2 1.52143E-1 1.13162E-1 1.79641E-2 2.41741E-2 1.77482E-2 2.92182E-2 1.75363E-2 1.00099E-2 8.05458E-2 4.23686E-2 1.03435E-2 1.08481E-2 9.27236E-3 8.13774E-3 1.27709E-2 1.18501E-2 1.16526E-2 1.70911E-2 3.62495E-2 7.4874E-3 4.29796E-3 1.49556E-2 3.75212E-3 3.87566E-3 3.37209E-3 3.33068E-3 2.61593E-3 1.00042E-3 7.30523E-3 1.21224E-3 1.29762E-2 1.94667E-3 4.24871E-3 3.69383E-3 7.28254E-4 7.23404E-4 6.331E-4 1.24598E-3 1.53045E-3 6.06973E-4 8.12261E-4 4.38382E-4 7.56857E-4 7.72388E-4 9.1883E-4 1.17934E-3 1.33261E-3 1.12215E-3 6.6076E-4 6.56073E-4 3.12765E-3 1.40022E-3 2.02362E-3 1.50078E-3 5.56803E-3 3.72357E-3 6.45085E-3 2.4856E-3 2.4394E-3 2.2453E-3 4.34334E-3 1.62187E-3 1.99635E-3 1.52382E-3 1.47955E-3 1.28046E-3 1.76976E-3 2.68899E-3 4.541E-3 1.54479E-3 9.49981E-4 1.42835E-3 1.55237E-3 1.10586E-3 4.70585E-4 3.46336E-4 3.9495E-4 5.44769E-4 1.93073E-4 1.91902E-4 1.78946E-4 4.01224E-4 1.00268E-4 9.1471E-5 4.25273E-4 3.13387E-4 4.17042E-4 4.23365E-4 4.06896E-4 5.69409E-4 1.79051E-4 2.75835E-4 4.72242E-5 2.62451E-4 3.89024E-4 3.62537E-4 6.7165E-4 6.60595E-4 1.4074E-4 3.67554E-4 2.69114E-4 4.12443E-4 2.49275E-4 4.10671E-4 5.96049E-4 2.96779E-4 2.19642E-4 1.38625E-4 1.97135E-4 3.39077E-5 4.49286E-5 3.99814E-5 1.18153E-4 2.30033E-4 2.54187E-4 2.27526E-4 3.37129E-4 2.4786E-4 1.85499E-4 1.38162E-4 2.07722E-5 5.74458E-6 9.62384E-6 5.83669E-5 3.72652E-4 4.00024E-5 2.0583E-5 1.25979E-5 1.51304E-5 1.54061E-5 3.39202E-5 1.1052E-3 1.1974E-3 1.5201E-3 1.92585E-3 1.08352E-3 6.66097E-3 1.7155E-3 1.2737E-3 1.24614E-3 6.89484E-4 5.60133E-4 4.2591E-5 2.11911E-4 1.14428E-4 8.31326E-5 1.04005E-4 7.53529E-5 6.37432E-5 5.5026E-5 4.79355E-5 1.0712E-4 6.26009E-4 5.1177E-6 7.38824E-6 1.47669E-4 1.16014E-4 8.31907E-5 1.34966E-5 2.2425E-5 2.45837E-5 1.0196E-5 3.10684E-6 2.79276E-6 6.80597E-6 7.81906E-6 3.00188E-5 1.11435E-5 7.51456E-6 1.0318E-5 2.22563E-5 1.67558E-5 4.71944E-5 4.59345E-5 3.19884E-5 3.86568E-5 2.70837E-4 2.27643E-5 2.59387E-5 1.91683E-5 9.13811E-6 1.89476E-5 2.20915E-5 1.41393E-5 1.50554E-5 6.87188E-6 2.11703E-5 2.67479E-5 1.93675E-5 8.28178E-6 1.09889E-5 6.2918E-6 1.03034E-5 9.53487E-6 8.34813E-6 1.05399E-5 1.05095E-5 1.38088E-5 1.01354E-4 1.30336E-4 1.03811E-4 1.22345E-5 4.30984E-6 4.34402E-6 9.45262E-7 1.57623E-6 1.07254E-5 2.08444E-5 1.44233E-4 9.23902E-5 1.14829E-4 7.43712E-5 1.71755E-4 1.3011E-4 1.12212E-4 1.5158E-4 8.81185E-5 4.79875E-5 2.2407E-5 3.78912E-6 1.42174E-4 2.13325E-5 8.43915E-6 1.64131E-5 1.44794E-5 1.23369E-5 1.00113E-5 2.21121E-4 1.45241E-5 1.41387E-5 1.50887E-5 3.16311E-5 3.2538E-5 2.98611E-5 2.68118E-5 2.60195E-5 2.14824E-5 3.44408E-5 3.75882E-5 2.0835E-5 3.28599E-5 3.299E-5 2.89869E-5 1.15077E-4 1.59288E-5 1.18004E-5 1.89843E-4 1.60368E-4 2.20395E-4 2.0819E-4 1.68989E-4 1.65098E-4 4.45444E-4 6.07151E-5 8.19902E-4 1.03065E-3 1.94891E-4 2.26786E-4 2.78406E-4 3.3497E-4 3.61364E-4 2.60631E-3 4.40948E-3 1.84204E-3 3.23151E-3 3.34976E-3 4.18685E-4 5.9549E-4 8.71847E-4 5.4149E-4 6.62566E-4 1.0055E-3 1.27352E-3 1.31757E-3 6.75074E-3 2.17616E-3 6.51569E-3 1.32811E-2 2.25777E-3 1.51356E-3 7.00101E-4 3.15364E-4 3.50506E-3 6.19788E-4 6.07494E-3 8.95518E-4 9.47445E-4 7.21482E-3 1.03905E-2 7.68505E-3 8.29006E-3 1.06802E-2 1.11385E-2 1.10384E-2 3.34405E-3 4.50545E-3 5.9608E-3 3.6689E-3 4.41584E-3 1.27133E-3 1.61381E-3 1.8089E-3 7.92752E-3 1.31136E-3 6.81781E-4 7.53482E-4 4.3539E-3 1.90632E-3 1.70927E-2 3.23956E-3 1.8783E-3 2.9567E-3 2.68095E-3 1.28479E-3 1.52951E-3 1.17256E-3 1.57517E-3 1.14416E-3 1.13067E-3 2.40464E-4 2.23424E-4 1.4889E-3 1.47237E-3 1.78791E-3 1.59599E-3 1.34194E-3 1.2018E-3 1.56784E-3 1.93732E-3 2.69413E-3 1.47157E-3 1.41882E-3 1.07943E-3 1.07747E-3 1.00618E-3 1.18E-3 1.44071E-3 9.66993E-4 2.9031E-4 2.63211E-4 4.26717E-4 2.69532E-4 2.62922E-4 2.79951E-4 2.26814E-4 2.51345E-4 3.25638E-4 3.86018E-4 4.6688E-4 4.91958E-4 5.11944E-4 3.9322E-4 5.29381E-4 7.89573E-4 4.98378E-4 4.81389E-4 3.58923E-4 2.51973E-4 1.44231E-4 1.2199E-4 7.48566E-5 1.37489E-4 1.39486E-4 2.58645E-4 2.64761E-4 1.53968E-4 1.89391E-4 1.60545E-4 8.94409E-5 7.19844E-5 8.72635E-5 8.60013E-5 8.1146E-5 1.01129E-4 7.35764E-5 8.78746E-5 1.40349E-4 2.63933E-4 1.62188E-4 1.02271E-4 1.95031E-4 2.03757E-4 2.49679E-4 2.87306E-4 7.12018E-5 1.42806E-4 2.00258E-4 1.8271E-4 7.48076E-5 8.71723E-5 1.05295E-4 9.11989E-5 1.03664E-4 7.23025E-5 1.06715E-4 4.0517E-5 1.35373E-4 5.40979E-5 3.60552E-6 5.63204E-5 -9999 -9999 -9999 -9999 -9999 -9999 -9999 -9999 -9999 -9999 -9999 -9999 -9999 -9999 -9999 -9999 -9999 -9999 -9999 -9999 -9999 -9999 -9999 -9999 -9999 -9999 -9999 -9999 -9999 -9999 -9999 -9999 -9999
2.62462E-5 3.97929E-5 3.72893E-5 2.58226E-5 3.08907E-5 7.13559E-6 2.41605E-5 4.88644E-5 2.7507E-5 9.96003E-6 2.84158E-5 2.03125E-5 3.03166E-5 3.33529E-5 2.39915E-5 1.68548E-5 2.13448E-5 4.62789E-5 2.64764E-5 2.3808E-5 4.22102E-5 3.57432E-5 3.03791E-5 3.09023E-5 3.02772E-5 4.1261E-5 6.6368E-5 6.25404E-5 1.05548E-4 4.56239E-5 1.3708E-5 1.00147E-5 1.41269E-5 1.94495E-5 2.27133E-5 1.87586E-5 1.98118E-5 2.21067E-5 9.12001E-5 2.58627E-5 3.18103E-5 6.33581E-5 9.51934E-5 9.21269E-5 4.4513E-5 5.58232E-5 4.83159E-5 5.91347E-5 1.04954E-4 1.22784E-4 9.12549E-5 9.63671E-5 1.05117E-4 7.61003E-5 7.793E-5 1.5017E-4 1.26445E-4 1.50882E-4 7.01917E-5 1.64347E-4 2.4207E-4 3.01409E-4 1.64136E-4 1.16594E-4 5.13619E-5 2.26894E-4 1.86015E-4 1.44477E-4 2.66896E-4 4.45763E-4 4.57643E-4 3.03239E-4 1.50599E-4 9.84529E-5 7.24253E-5 1.92527E-4 2.63495E-4 4.34652E-4 3.16808E-4 2.65077E-4 4.09727E-4 3.14967E-4 3.03094E-4 1.54163E-4 1.4692E-4 2.78221E-4 2.6441E-4 6.74265E-4 3.259E-4 7.24967E-4 1.83825E-4 2.47464E-4 1.43862E-4 1.19106E-4 2.74559E-4 2.43294E-4 3.1782E-4 3.25114E-4 1.92076E-4 1.64614E-4 2.91566E-4 3.22486E-4 2.21492E-4 6.29802E-4 5.93605E-4 5.51442E-4 8.95179E-4 4.17542E-4 6.49275E-4 5.06095E-4 5.58171E-4 6.78885E-4 9.33742E-4 9.18428E-4 8.14468E-4 9.74645E-4 1.14307E-3 6.15921E-4 1.67546E-3 1.55863E-3 1.76992E-3 9.1554E-4 1.23817E-3 1.34931E-3 4.3753E-4 5.52536E-4 1.14668E-3 7.41823E-4 1.89781E-3 1.11478E-3 4.15982E-4 1.71712E-3 2.85691E-3 1.99032E-3 1.27919E-3 5.49774E-4 4.28769E-4 7.38479E-4 1.69612E-4 1.66686E-4 7.27015E-5 2.26508E-4 3.69166E-4 2.15006E-4 7.3743E-4 1.81412E-4 3.30479E-4 4.89737E-4 1.00849E-3 6.34634E-4 1.16794E-3 2.10897E-4 4.76221E-4 2.25472E-4 6.92487E-4 7.58263E-4 5.54829E-4 1.11208E-3 4.00741E-4 1.14106E-3 4.43262E-4 1.154E-3 1.7567E-3 1.17135E-3 8.72119E-4 6.06217E-4 1.12375E-3 8.13924E-4 6.92213E-4 5.91847E-4 1.4771E-4 1.25506E-4 5.24219E-5 4.53353E-5 5.76367E-5 3.413E-4 2.24537E-4 2.26302E-4 2.60527E-4 8.67323E-5 9.67179E-5 8.30154E-5 4.98548E-5 1.73245E-4 1.33882E-3 1.68804E-4 1.85894E-4 1.32059E-3 2.23408E-3 3.07556E-4 1.50526E-4 6.43971E-5 1.58433E-4 1.59699E-4 1.51894E-4 2.54496E-4 1.41642E-4 8.41285E-5 1.07786E-3 7.57982E-5 1.5748E-4 6.64503E-5 1.50015E-3 5.55166E-4 3.58471E-4 4.79761E-4 1.7479E-4 6.20257E-4 2.50104E-4 4.55675E-4 1.70011E-3 2.1712E-4 2.49312E-4 1.3244E-4 7.42283E-4 2.16748E-3 9.63551E-5 6.27454E-5 7.27983E-5 4.472E-5 6.72985E-5 5.7042E-5 7.27858E-5 1.36229E-4 1.29015E-4 2.20829E-4 1.20764E-4 2.95157E-4 4.0796E-4 1.87774E-4 2.7964E-4 2.53125E-4 3.40681E-4 8.93967E-5 1.38268E-4 1.52813E-4 3.24475E-5 -9999 2.4876E-5 1.34643E-4 6.82331E-5 5.74346E-5 2.23716E-4 2.89087E-5 2.85188E-5 3.84597E-5 1.22112E-4 1.08823E-4 2.17102E-4 3.71499E-4 1.35275E-4 1.9322E-4 2.68968E-4 2.14028E-4 3.10056E-4 3.14784E-4 2.33622E-4 2.40929E-4 2.2747E-4 2.8146E-4 5.16185E-4 3.08278E-4 3.24956E-4 2.33604E-4 1.8768E-4 1.05373E-4 1.20667E-4 2.04746E-4 2.44722E-4 8.81128E-4 2.82724E-3 1.53992E-3 6.66711E-4 4.57283E-4 7.02542E-4 9.80947E-4 3.03082E-4 6.87612E-4 7.94479E-4 1.41843E-3 1.56158E-3 2.19145E-3 1.26183E-3 5.32456E-4 2.96326E-4 5.81322E-4 4.02134E-4 3.64071E-4 8.74475E-4 4.77724E-4 7.36023E-4 9.38741E-4 5.40732E-4 3.5209E-4 2.60792E-4 1.52503E-4 3.31322E-4 1.32258E-3 4.26562E-4 1.72729E-3 7.83575E-4 4.9716E-4 1.2803E-3 3.87454E-3 1.22683E-3 5.98948E-4 9.54632E-4 5.91603E-4 5.80318E-4 5.16057E-4 1.93736E-3 5.24337E-3 6.89002E-4 6.93435E-4 3.83868E-4 5.62432E-4 1.52453E-3 2.28619E-3 1.88523E-3 1.80812E-3 1.96876E-3 1.14687E-3 1.422E-3 1.93784E-3 1.64209E-3 1.3256E-3 1.01096E-3 5.96994E-4 6.04402E-4 5.18649E-4 1.33433E-3 9.66519E-4 6.57736E-4 3.57428E-4 1.2356E-3 1.76654E-3 1.49027E-3 2.43862E-3 1.93601E-3 2.24276E-3 1.50798E-3 6.49274E-4 1.13726E-3 1.18366E-3 8.32384E-4 1.36684E-3 2.27767E-3 1.46013E-3 2.30154E-3 1.79198E-3 1.18349E-3 1.58428E-3 2.01657E-3 2.29041E-3 1.44209E-3 1.75466E-3 1.16706E-3 1.41028E-3 1.4996E-3 2.37789E-3 6.31011E-3 7.8983E-3 6.42294E-3 9.6778E-3 5.10552E-3 1.32265E-2 6.44032E-3 8.69385E-3 4.24673E-3 6.40191E-3 1.0297E-2 8.34659E-3 9.63751E-3 6.46427E-3 8.02405E-3 2.85929E-3 5.51526E-3 1.29075E-2 1.99196E-2 1.15104E-2 9.49686E-3 2.67989E-2 1.01162E-2 1.52406E-2 2.72689E-2 9.50297E-2 3.97825E-2 1.30036E-1 4.65421E-2 5.00938E-2 2.336E-2 4.86988E-2 5.21804E-2 6.71069E-2 4.68915E-2 4.66617E-2 3.38113E-2 3.32517E-2 2.39197E-2 2.63945E-2 5.87945E-2 3.74624E-2 3.09123E-2 6.10368E-2 2.09774E-2 1.66639E-2 2.99143E-2 2.52279E-2 3.44983E-2 2.96279E-2 4.45993E-2 4.6609E-2 4.79276E-2 4.39934E-2 4.3778E-2 4.65019E-2 5.54045E-2 6.20371E-2 4.48333E-2 8.2637E-2 5.30348E-2 2.82635E-2 6.29864E-2 5.64487E-2 4.75783E-2 6.96796E-2 6.05782E-2 5.94824E-2 6.12402E-2 6.32587E-2 6.4278E-2 5.90898E-2 1.05693E-1 1.48384E-1 4.67502E-2 5.04357E-2 4.17621E-2 3.8518E-2 1.12816E-1 9.78682E-2 5.28974E-2 6.22883E-2 7.56721E-2 4.92849E-2 6.75638E-2 6.09543E-2 4.58963E-2 2.93254E-2 3.03379E-2 3.09758E-2 2.94667E-2 3.43704E-2 3.93185E-2 1.84687E-2 2.85732E-2 2.89031E-2 2.00242E-2 2.33448E-2 1.00065E-3 4.55965E-3 3.03578E-2 4.35948E-2 4.64819E-2 4.04026E-2 2.2889E-2 2.65759E-2 2.58935E-2 3.75923E-2 2.8954E-2 3.18903E-2 3.05538E-2 3.41958E-2 4.08362E-2 2.34808E-2 3.58636E-2 5.43282E-2 1.09857E-1 6.41556E-2 4.0382E-2 3.47409E-2 4.62314E-2 9.54658E-2 5.7102E-2 9.14352E-2 8.63953E-2 3.11119E-2 2.38027E-2 1.86252E-2 3.05789E-2 3.95547E-2 2.80859E-2 1.61538E-2 3.81453E-2 9.56017E-3 1.75267E-2 1.83003E-2 1.12155E-2 2.3219E-2 2.66239E-2 2.10027E-2 4.0585E-2 2.77072E-2 2.54004E-2 1.6931E-2 3.61788E-2 1.72502E-2 1.89868E-2 2.5793E-2 7.70248E-3 2.42303E-2 1.52016E-2 1.17345E-2 1.76423E-2 2.64263E-2 3.06843E-2 2.95989E-2 1.34815E-2 3.91738E-2 3.34219E-2 3.78891E-2 4.50955E-2 4.66953E-2 4.24394E-2 2.652E-2 3.96517E-2 5.65324E-2 2.78325E-2 4.86489E-2 5.77138E-2 3.88606E-2 1.78415E-2 3.6116E-2 3.42577E-2 3.09149E-2 3.34204E-2 1.29972E-2 6.37346E-2 4.9015E-2 3.957E-2 3.08511E-2 3.21821E-2 5.4709E-2 6.86089E-2 6.43418E-2 4.31055E-2 2.95155E-2 2.0397E-2 3.08813E-2 2.23213E-2 1.78917E-2 1.73421E-2 3.17069E-2 2.16306E-2 3.3057E-2 2.02833E-2 2.26159E-2 1.16947E-2 8.48066E-3 1.10714E-2 1.02462E-2 1.23025E-2 1.93736E-2 7.71455E-3 1.92812E-2 2.37801E-2 2.99722E-2 1.94373E-2 2.66689E-2 9.89672E-3 1.67084E-2 3.06626E-3 3.61721E-3 1.99814E-2 7.85681E-3 7.7249E-3 4.49093E-3 1.60388E-2 1.08898E-2 2.80378E-2 1.25652E-2 1.63342E-2 1.29921E-2 1.05813E-2 1.63045E-2 4.24986E-2 2.39406E-2 2.79751E-2 3.98308E-2 1.96138E-2 3.08201E-2 1.89673E-2 5.53867E-3 1.01593E-2 1.29034E-2 4.61972E-3 6.55136E-3 9.92385E-3 7.11895E-3 3.30885E-3 2.12909E-3 2.26933E-3 1.21927E-2 7.80321E-3 8.10028E-3 9.54064E-3 2.10711E-2 8.60641E-3 5.96749E-3 1.50769E-2 1.79666E-2 1.13035E-2 3.59204E-2 6.74624E-2 7.7635E-2 2.14412E-2 3.71917E-2 1.6119E-2 6.93826E-3 3.95471E-3 7.9204E-4 1.382E-3 1.44117E-3 7.67077E-4 1.97908E-3 3.98702E-4 2.53891E-4 2.20822E-4 7.62417E-4 4.29104E-4 2.08093E-4 3.66187E-4 3.88394E-4 4.99153E-4 7.09829E-4 2.19419E-4 2.28811E-4 5.01188E-4 3.73334E-4 4.76495E-4 1.07099E-3 4.24643E-4 1.03791E-3 1.90485E-4 1.45409E-5 1.49178E-4 2.17353E-5 5.1852E-5 1.89712E-4 6.52777E-5 3.39623E-5 4.53737E-5 8.56475E-5 1.51374E-4 5.92772E-5 1.84142E-4 7.28171E-4 1.98715E-4 4.15538E-5 2.30784E-4 2.12674E-4 1.95356E-4 7.91004E-5 1.01842E-4 1.59945E-4 1.0692E-4 3.62913E-5 5.05739E-5 8.51582E-5 2.07692E-5 5.98179E-4 5.81518E-4 1.43784E-4 1.46863E-4 1.01621E-4 1.34344E-4 2.82773E-4 5.34061E-5 1.53351E-4 3.70032E-4 5.49107E-5 2.82428E-5 6.68357E-5 6.53948E-5 9.26505E-5 1.62465E-4 5.74248E-4 1.74538E-3 7.46275E-4 5.76955E-4 2.32188E-4 2.92436E-4 6.65235E-4 1.30008E-3 1.62279E-3 8.1525E-4 2.03053E-3 8.34435E-4 9.40075E-4 1.13859E-3 6.60436E-4 9.19401E-4 5.34412E-4 9.39603E-4 2.44742E-4 4.77294E-4 5.83558E-4 1.17266E-3 9.19859E-4 7.1781E-4 1.14055E-3 1.45811E-3 1.26395E-3 4.11113E-3 4.77442E-3 5.0534E-3 7.22778E-3 3.79268E-3 5.12822E-3 1.78631E-3 7.02011E-4 6.43934E-4 8.00909E-3 3.41291E-2 6.74551E-2 3.14767E-2 4.55805E-2 5.88688E-2 1.11266E-1 5.85545E-2 8.62703E-2 4.2681E-2 1.96648E-2 2.27905E-2 9.40444E-3 1.23385E-2 2.08243E-2 2.48001E-2 1.03805E-2 -9999 1.43017E-2 1.73121E-2 2.81359E-2 5.1496E-2 3.60266E-2 3.30054E-2 5.49616E-2 4.4641E-2 7.76482E-2 5.74889E-2 3.06571E-2 4.45352E-2 4.49713E-2 6.20616E-2 4.9014E-2 1.90445E-2 1.24093E-2 1.95464E-2 7.88657E-3 1.61043E-2 6.27973E-3 1.0406E-2 9.29029E-3 9.47329E-3 1.26425E-2 1.65935E-2 8.23382E-3 9.55812E-3 1.89513E-2 2.73312E-2 4.08832E-2 2.59697E-2 4.04633E-2 2.83224E-2 8.71406E-2 6.00877E-2 4.81666E-2 1.3273E-2 8.32E-2 3.90906E-2 3.39851E-2 1.21836E-2 6.54413E-2 1.64462E-2 1.16521E-2 1.20988E-2 1.11233E-2 1.05745E-2 9.80424E-3 7.86131E-3 1.39437E-2 1.9376E-2 2.06633E-2 2.20827E-2 2.27397E-2 4.98269E-3 6.21505E-3 6.54093E-3 7.45594E-3 3.79253E-3 2.20232E-3 1.19956E-3 1.09861E-3 1.18291E-3 1.36947E-3 9.54251E-4 1.24856E-3 5.69812E-3 2.67718E-3 5.833E-4 6.62324E-4 2.86324E-3 4.07988E-3 4.87169E-4 6.4937E-4 6.2509E-4 5.41818E-4 2.73757E-3 7.09925E-4 1.27893E-3 4.19274E-3 1.05229E-3 8.84843E-4 2.38321E-3 3.72709E-3 2.87315E-3 1.62222E-3 2.341E-3 4.84052E-3 3.45039E-3 1.81753E-3 3.66202E-3 2.65438E-3 3.72304E-3 4.35846E-3 2.34298E-3 1.96701E-3 2.97565E-3 1.12134E-3 1.20785E-3 1.53849E-3 2.48596E-3 1.26224E-3 1.69412E-3 1.19108E-3 2.81616E-3 7.84344E-4 8.34201E-4 4.73996E-4 2.85964E-4 1.93558E-4 4.36009E-4 6.54025E-4 4.30286E-4 1.14874E-4 1.52883E-4 1.98154E-4 3.32956E-4 9.80405E-5 2.14171E-4 2.03407E-4 1.07455E-3 2.69598E-4 1.44088E-3 1.60375E-4 4.44245E-4 8.50745E-5 3.98148E-4 2.12198E-3 2.40005E-4 3.88892E-4 3.79304E-4 2.57938E-4 3.19777E-4 5.25185E-4 5.23599E-4 4.51087E-4 3.01499E-4 4.3991E-4 2.21554E-4 3.85463E-4 2.77873E-4 7.5582E-5 7.16711E-5 1.85922E-5 1.90645E-5 4.31022E-4 1.84274E-4 1.72305E-4 9.89156E-5 2.58383E-4 1.52692E-4 1.44985E-4 3.51385E-5 2.8852E-5 3.8518E-5 1.87751E-5 1.57542E-5 3.87464E-5 5.07354E-5 6.66795E-5 2.07224E-5 9.59965E-6 1.94857E-5 1.56919E-4 5.47417E-4 1.05089E-3 9.1196E-4 2.19628E-3 3.73407E-3 3.01156E-3 1.80798E-3 1.5824E-3 8.23122E-4 6.13747E-4 7.31505E-4 1.10569E-4 2.05243E-4 1.39591E-4 4.36668E-5 1.10581E-4 1.09903E-4 8.47973E-5 2.57472E-4 2.57977E-5 6.36036E-4 3.87012E-4 3.71803E-5 5.75797E-6 4.4531E-6 2.93775E-5 5.72682E-5 1.74369E-4 1.4591E-4 6.6548E-6 4.32101E-6 5.98058E-6 9.60632E-6 1.31329E-5 1.93314E-5 1.51235E-5 1.12126E-5 1.73291E-5 1.0228E-4 1.75701E-5 4.40546E-5 1.4221E-5 3.81917E-5 9.28176E-5 4.96996E-5 1.33074E-4 1.51908E-4 1.35816E-4 6.33082E-5 6.18001E-5 2.60335E-5 1.49522E-5 6.89746E-6 1.50995E-5 3.02107E-5 3.00306E-5 1.4336E-5 5.17238E-5 1.3782E-5 3.3917E-5 6.72481E-5 2.45929E-5 2.71819E-5 4.12587E-5 6.62338E-5 1.56987E-4 1.2943E-4 1.96057E-4 1.9041E-4 1.49829E-4 1.52224E-4 4.99049E-4 1.87335E-4 1.13989E-4 1.17756E-5 3.63491E-6 1.80758E-6 1.08327E-6 1.21924E-6 1.21559E-5 9.1773E-6 1.06516E-4 7.07652E-6 3.8289E-6 8.97603E-5 5.59572E-6 5.56616E-6 5.89564E-5 6.88765E-5 2.06128E-5 4.76481E-6 2.24081E-6 1.13221E-5 1.37196E-5 1.12366E-5 6.65208E-6 2.00253E-5 2.36865E-5 3.20241E-5 1.91707E-5 1.68903E-5 9.41103E-5 2.21727E-4 1.75893E-4 2.35513E-4 5.97171E-5 3.49885E-4 3.77869E-5 2.00495E-5 3.50481E-5 5.10504E-5 1.98996E-5 3.74232E-5 1.91566E-5 1.70642E-4 1.59914E-4 1.35875E-4 4.29897E-4 1.84149E-4 1.29698E-4 4.00403E-4 4.73896E-4 8.95771E-5 9.27337E-5 1.09843E-4 2.22388E-4 1.75198E-3 3.44737E-3 3.49669E-3 2.82637E-3 3.3953E-3 2.95188E-3 2.62581E-3 2.13995E-3 2.86225E-3 3.16158E-3 6.57882E-4 8.70503E-4 1.00516E-3 9.73882E-4 1.39389E-3 1.16359E-3 1.58616E-3 6.88062E-4 2.73505E-3 6.32953E-3 3.70575E-3 6.79855E-3 2.0734E-3 2.14886E-3 1.73132E-3 4.55777E-4 4.02973E-4 2.78338E-4 1.37551E-3 5.70917E-3 1.17142E-2 6.25833E-3 8.60189E-3 6.8944E-3 6.97935E-3 6.68031E-3 8.58343E-3 7.76394E-3 2.08959E-3 6.98046E-4 7.11492E-3 5.26753E-3 8.06393E-4 1.33634E-3 1.17244E-3 1.54427E-3 5.40711E-3 4.09485E-3 4.75364E-4 3.4029E-3 1.3302E-3 2.67988E-3 3.2353E-3 2.12088E-3 1.0986E-2 6.6945E-3 1.19222E-3 9.70485E-4 1.37503E-2 8.03995E-3 1.00144E-2 9.86837E-3 6.28788E-3 3.1641E-3 1.27254E-3 1.39678E-3 2.04515E-3 2.20003E-3 1.66372E-3 1.42083E-3 1.19018E-3 1.39164E-3 1.91267E-3 1.67233E-3 1.10755E-3 8.98339E-4 9.19112E-4 1.06259E-3 1.08365E-3 8.75526E-4 1.20681E-3 1.2511E-3 8.97606E-4 6.57834E-4 5.11588E-4 3.91174E-4 4.18364E-4 3.78068E-4 4.19265E-4 1.01924E-3 4.04421E-4 2.43956E-4 3.06545E-4 2.27338E-4 2.72816E-4 2.15932E-4 2.74535E-4 1.42412E-4 2.19658E-4 3.41554E-4 5.55107E-4 2.35385E-4 1.24708E-4 1.17763E-4 2.96483E-4 1.7646E-4 1.05248E-4 8.54902E-5 9.4442E-5 1.13075E-4 1.69878E-4 7.60697E-5 7.44547E-5 6.87559E-5 8.89036E-5 8.43509E-5 6.97198E-5 7.63129E-5 7.94731E-5 1.02843E-4 8.05766E-5 8.97534E-5 2.41833E-4 2.8193E-4 2.7104E-4 2.51129E-4 2.71552E-4 1.78231E-4 1.72385E-4 1.17485E-4 7.84084E-5 5.20307E-5 3.13592E-5 4.29125E-5 5.78943E-5 1.0723E-4 1.03135E-4 7.02051E-5 2.17908E-4 4.65541E-5 1.52088E-4 7.14272E-5 3.90477E-6 7.32086E-6 -9999 -9999 -9999 -9999 -9999 -9999 -9999 -9999 -9999 -9999 -9999 -9999 -9999 -9999 -9999 -9999 -9999 -9999 -9999 -9999 -9999 -9999 -9999 -9999 -9999 -9999 -9999 -9999 -9999 -9999 -9999 -9999
3.14385E-5 2.91516E-5 4.77355E-5 4.24218E-5 2.66059E-5 1.23356E-5 9.8784E-6 2.19212E-5 7.37455E-6 2.30532E-5 2.16766E-5 1.74437E-5 1.5293E-5 1.76342E-5 1.27358E-5 1.34975E-5 2.66497E-5 1.33652E-5 2.62062E-5 1.77615E-5 2.49597E-5 2.33936E-5 3.39675E-5 4.6537E-5 4.15429E-5 4.15722E-5 8.21474E-5 6.45184E-5 4.48775E-5 4.31126E-5 3.10984E-5 5.1278E-5 1.28369E-5 1.3428E-5 1.4781E-5 4.8577E-5 4.64061E-5 3.58869E-5 9.18555E-5 5.68167E-5 9.93558E-6 1.13046E-4 6.46591E-5 5.75495E-5 5.99372E-5 7.40766E-5 7.47328E-5 6.39471E-5 8.93078E-5 8.48557E-5 7.62891E-5 7.91592E-5 7.80812E-5 1.09677E-4 9.30935E-5 1.4775E-4 9.00608E-5 1.09373E-4 1.25178E-4 2.60939E-4 2.82999E-4 3.31108E-4 1.75064E-4 2.21758E-4 1.13566E-4 1.33164E-4 4.25318E-4 2.16558E-4 1.57872E-4 3.66227E-4 4.67885E-4 1.68101E-4 1.89956E-4 8.58594E-5 2.67867E-4 3.56403E-4 2.69574E-4 2.19384E-4 3.9198E-4 4.02548E-4 3.60945E-4 4.34428E-4 3.0828E-4 4.69189E-4 4.87965E-4 1.61757E-4 2.25305E-4 4.94431E-4 5.11908E-4 2.58712E-4 2.60769E-4 1.68078E-4 1.08948E-4 2.53665E-4 3.40973E-4 3.11323E-4 3.4751E-4 2.68133E-4 3.5209E-4 2.2315E-4 1.32636E-4 1.32381E-4 1.45648E-4 6.89151E-4 9.06382E-4 8.08729E-4 7.94917E-4 4.78768E-4 3.88281E-4 4.85615E-4 5.52943E-4 4.82719E-5 7.93206E-4 8.96653E-4 5.41226E-4 8.86948E-4 1.25648E-3 6.1726E-4 1.63173E-3 1.98099E-3 7.2466E-4 9.5502E-4 6.84392E-4 1.26152E-3 8.29174E-4 9.51053E-4 1.54404E-3 8.67161E-4 4.81869E-4 2.7439E-4 1.18876E-3 1.87042E-3 3.4339E-3 1.82981E-3 4.43399E-4 4.1731E-4 4.09762E-4 6.10444E-4 3.33264E-4 9.581E-5 8.36515E-5 1.07074E-4 7.48334E-4 2.44639E-4 2.20107E-4 3.62803E-4 2.61177E-4 7.03637E-4 1.68098E-3 4.62936E-4 2.98993E-4 4.76409E-4 1.67701E-4 2.73264E-4 7.78755E-4 4.73505E-4 5.36904E-4 3.57226E-4 1.10155E-3 5.82362E-4 2.95832E-4 2.9037E-4 1.42675E-3 2.9625E-4 4.69045E-4 1.49649E-4 7.39303E-4 9.44564E-4 6.65597E-4 4.3132E-4 4.88934E-4 3.93711E-4 2.93237E-4 6.65477E-5 4.01117E-4 2.51249E-4 1.65105E-4 1.22271E-4 2.72121E-4 2.44816E-4 1.28405E-4 7.54548E-5 1.28629E-4 2.61044E-4 2.12153E-4 1.87898E-4 1.85128E-4 4.20783E-4 4.56353E-4 2.81103E-4 2.44325E-4 8.88481E-5 1.25299E-4 1.54973E-4 9.94346E-5 1.15206E-4 2.21212E-4 9.82027E-5 6.2181E-5 1.42864E-3 4.48046E-4 1.1618E-4 2.3944E-4 3.21313E-4 1.93005E-4 2.29865E-4 2.46941E-3 1.24126E-3 1.26182E-3 1.21751E-4 4.36798E-4 5.07005E-4 4.26819E-4 1.43952E-4 8.42954E-5 1.28881E-4 8.28226E-5 6.61752E-5 1.23188E-4 5.26259E-5 7.13204E-5 1.27486E-4 1.17492E-4 7.89724E-5 5.53488E-5 6.18791E-5 5.78673E-5 1.99618E-4 2.10728E-4 5.67039E-5 3.25828E-4 4.44906E-5 3.94097E-4 4.88196E-4 1.44843E-4 2.13949E-4 1.63484E-5 -9999 2.42777E-5 3.12662E-5 3.13017E-5 1.58076E-4 1.41646E-4 2.31753E-4 5.12808E-5 2.12526E-4 1.05028E-4 7.65887E-5 1.20479E-4 1.37661E-4 1.77228E-4 2.04475E-4 2.49207E-4 2.91032E-4 2.32211E-4 2.06242E-4 2.53118E-4 2.98534E-4 1.69878E-4 2.73478E-4 8.39742E-4 7.91017E-4 2.24263E-4 1.80121E-4 4.86662E-4 2.29049E-4 8.7299E-4 9.02167E-4 1.0824E-3 2.24133E-3 3.766E-3 3.32706E-3 1.28096E-3 6.86434E-4 1.16638E-3 1.35242E-3 1.52277E-3 1.98744E-3 2.98313E-3 6.41741E-3 1.85845E-3 1.82659E-3 1.6527E-3 9.26096E-4 4.23056E-4 5.97053E-4 6.49827E-4 7.70761E-4 4.21479E-4 3.16084E-4 1.40138E-3 4.28402E-4 8.08972E-4 3.06463E-4 3.58102E-4 6.54902E-4 4.6255E-4 2.99955E-4 3.20338E-4 1.10936E-3 1.15097E-3 9.82978E-4 1.13527E-3 3.97041E-3 9.36715E-4 1.51355E-3 9.16072E-4 2.63917E-4 3.51383E-4 6.098E-4 2.33457E-3 2.35474E-3 3.07491E-3 4.45058E-4 9.03674E-4 8.28379E-4 1.94174E-3 2.53631E-3 2.97283E-3 1.27086E-3 7.64319E-4 6.95871E-4 1.0741E-3 9.01264E-4 1.68563E-3 1.47669E-3 1.3869E-3 4.72959E-4 1.08733E-3 9.5489E-4 2.23948E-3 1.13949E-3 8.47493E-4 1.72363E-3 8.60826E-4 9.03158E-4 1.40492E-3 1.58992E-3 1.95933E-3 2.27417E-3 1.37812E-3 1.02424E-3 1.62886E-3 1.94547E-3 1.12454E-3 1.51481E-3 1.41796E-3 1.77937E-3 3.2802E-3 1.49214E-3 1.45642E-3 1.93715E-3 3.04859E-3 2.1094E-3 1.52291E-3 2.6479E-3 1.45271E-3 1.2382E-3 1.22922E-3 3.18816E-3 5.91906E-3 4.96212E-3 6.32605E-3 4.19668E-3 8.22356E-3 6.64483E-3 3.00365E-3 1.20566E-2 7.51371E-3 5.99601E-3 9.94212E-3 1.29791E-2 1.24704E-2 1.12052E-2 5.10727E-3 6.17149E-3 4.84411E-3 1.24176E-2 4.05473E-2 5.16261E-2 1.84377E-2 1.65373E-2 1.85238E-2 4.29513E-2 7.56304E-2 6.22596E-2 6.63549E-2 6.94582E-2 5.87967E-2 9.21148E-2 4.17999E-2 4.54736E-2 4.51914E-2 6.01876E-2 6.68566E-2 7.13363E-2 8.84425E-2 5.52812E-2 9.76671E-2 4.47966E-2 3.81315E-2 3.83133E-2 3.34347E-2 2.69147E-2 3.31556E-2 1.60999E-2 2.17804E-2 1.21247E-2 3.37084E-2 1.70041E-2 4.23183E-2 3.96818E-2 3.37472E-2 4.00676E-2 4.46942E-2 2.54534E-2 4.23507E-2 4.50568E-2 4.04803E-2 6.12036E-2 2.44196E-2 4.79052E-2 1.8111E-2 2.55796E-2 5.7334E-2 7.49778E-2 1.09935E-1 9.00806E-2 8.77465E-2 4.79055E-2 6.25385E-2 3.51016E-2 8.15205E-2 1.0822E-1 1.82114E-1 4.43026E-2 4.75689E-2 5.5406E-2 5.19237E-2 6.5956E-2 7.35202E-2 4.97616E-2 8.76444E-2 5.9571E-2 4.15248E-2 4.95559E-2 5.54931E-2 4.77248E-2 4.36079E-2 2.10921E-2 1.36923E-2 3.46419E-2 1.91068E-2 2.36214E-2 3.42843E-2 2.31096E-2 1.56645E-2 2.18979E-2 2.13947E-2 2.57491E-2 2.02737E-2 4.97856E-2 4.66702E-2 5.92957E-2 4.84012E-2 4.35599E-2 7.28277E-2 5.10422E-2 7.67828E-2 3.18402E-2 1.72787E-2 4.80558E-2 6.61684E-2 3.49855E-2 1.72236E-2 8.08491E-2 5.81394E-2 8.32724E-2 1.07378E-1 5.80545E-2 1.16815E-1 7.9527E-2 5.14531E-2 5.84909E-2 8.87851E-2 5.43179E-2 5.42701E-2 3.39049E-2 3.56556E-2 5.8478E-2 1.76695E-2 3.18384E-2 4.24523E-2 2.94163E-2 7.69543E-3 7.98756E-3 2.59539E-2 1.3213E-2 2.66376E-2 1.79683E-2 1.62714E-2 3.55282E-2 3.33973E-2 1.77955E-2 2.19661E-2 3.12746E-2 2.63306E-2 6.98462E-3 1.20272E-2 2.32303E-2 2.55789E-2 2.29528E-2 2.08626E-2 2.29655E-2 1.70429E-2 1.83376E-2 8.1804E-3 2.444E-2 2.31927E-2 2.65825E-2 3.23022E-2 5.35079E-2 2.71821E-2 2.67674E-2 5.23925E-2 4.50871E-2 1.91269E-2 3.14426E-2 1.68185E-2 2.36602E-2 1.58097E-2 1.99841E-2 1.17025E-2 1.20924E-2 1.5482E-2 2.57034E-2 5.41657E-2 2.41954E-2 1.82149E-2 1.30008E-2 1.91745E-2 1.39982E-2 3.13346E-2 2.00799E-2 2.78514E-2 2.51997E-2 3.48471E-2 1.98437E-2 1.63926E-2 2.33141E-2 1.405E-2 2.11179E-2 1.38885E-2 4.13245E-2 8.05237E-3 2.04349E-2 1.35716E-2 1.79657E-2 5.86832E-3 2.2297E-2 1.30139E-2 7.19733E-3 1.77034E-2 2.26344E-2 2.78435E-2 2.17678E-2 3.01535E-2 1.41865E-2 1.24319E-2 2.9145E-2 1.62568E-2 1.07385E-2 9.93338E-3 7.14726E-3 5.89702E-3 2.62403E-2 3.03794E-2 2.04049E-2 3.71165E-2 1.41649E-2 1.38117E-2 1.55628E-2 1.29689E-2 1.14995E-2 9.21569E-3 7.56609E-3 1.15461E-2 3.77293E-3 1.45849E-2 1.45477E-2 6.2291E-3 4.02038E-3 2.89446E-2 1.19414E-2 2.38863E-2 1.32688E-2 7.27553E-3 1.69003E-2 3.66841E-3 5.51858E-3 2.38603E-3 7.09049E-3 1.05549E-2 1.01356E-2 1.76858E-2 1.28907E-2 2.07072E-2 1.30678E-2 1.04379E-2 1.35572E-2 3.88195E-2 2.26625E-2 2.3566E-2 1.92171E-2 1.74757E-2 3.44586E-2 6.40956E-3 2.59185E-3 7.84468E-4 6.41746E-4 6.27584E-4 7.08818E-4 2.84768E-3 1.7772E-3 1.41349E-3 1.13724E-3 1.44477E-3 2.56876E-3 4.5634E-3 1.22271E-3 1.62049E-3 1.33997E-3 4.24076E-4 6.24332E-4 5.03317E-4 2.93579E-4 6.58553E-4 1.00384E-3 7.51511E-4 1.04294E-3 1.94274E-4 1.78143E-3 3.41507E-4 2.11619E-5 2.90128E-5 1.36276E-5 8.04194E-6 1.69366E-5 1.44354E-5 6.23669E-5 1.06912E-4 9.11168E-5 1.83419E-4 3.65327E-4 5.66859E-4 1.40447E-4 6.94512E-5 8.21313E-5 1.22305E-4 1.12556E-5 6.5328E-5 2.82468E-5 1.17724E-4 1.1117E-4 3.82393E-5 2.30584E-5 6.75777E-5 4.63848E-5 6.90112E-5 2.02523E-4 2.12931E-4 6.21747E-4 3.73223E-4 7.66411E-4 9.98209E-4 2.5582E-3 5.56858E-4 2.11664E-4 1.61959E-5 5.19188E-5 3.3446E-5 2.07226E-5 9.5034E-5 1.02363E-4 2.19243E-5 1.07764E-5 4.8884E-4 4.08315E-4 4.87664E-4 5.75096E-4 1.07051E-3 8.43359E-4 9.50297E-4 2.13082E-3 2.04975E-3 1.65722E-3 1.32677E-3 1.54024E-3 1.206E-3 4.81018E-4 8.71022E-4 8.25512E-4 6.89195E-4 6.10806E-4 2.29326E-4 4.66084E-4 7.23463E-4 1.4096E-3 2.13988E-3 2.37871E-3 2.4006E-3 3.34051E-3 1.48211E-3 2.24257E-3 7.68292E-3 7.70483E-3 8.36869E-3 4.7709E-3 2.17806E-3 3.6348E-3 1.4625E-3 5.78511E-3 9.15986E-3 3.62056E-2 1.87852E-2 4.23928E-2 4.41576E-2 4.18206E-2 2.79701E-2 2.1191E-2 2.73592E-2 8.86075E-3 1.9707E-2 1.46216E-2 2.18861E-2 1.33132E-2 1.52576E-2 1.623E-2 1.36386E-2 1.1181E-2 7.84339E-3 3.54798E-2 6.44706E-2 5.56436E-2 4.38078E-2 5.83247E-2 3.07308E-2 8.91663E-2 6.87922E-2 1.3369E-1 1.00318E-1 1.03816E-1 5.32136E-2 3.2548E-2 3.69812E-2 1.35536E-2 1.03846E-2 4.90721E-3 6.94739E-3 7.42587E-3 7.50092E-3 1.53994E-2 1.26575E-2 1.33243E-2 2.66749E-2 2.32268E-2 2.19056E-2 1.92596E-2 8.93738E-3 2.39758E-2 2.99022E-2 2.02485E-2 3.22493E-2 7.14205E-2 4.07573E-2 5.56568E-2 5.8303E-2 8.41499E-2 4.12004E-2 1.48019E-2 4.45265E-2 5.19513E-2 1.7228E-2 8.24952E-3 1.31794E-2 1.01193E-2 1.02813E-2 9.95446E-3 8.30518E-3 9.45708E-3 1.28344E-2 2.9441E-2 8.10543E-2 1.84094E-2 1.27372E-2 6.56262E-3 5.60497E-3 6.68829E-3 1.95919E-3 1.68981E-3 1.20449E-3 1.511E-3 7.69987E-3 7.52708E-4 1.18803E-3 9.20339E-4 1.31547E-3 7.99271E-3 1.5871E-3 5.84384E-4 3.31111E-3 1.42126E-3 4.93953E-4 1.20469E-3 6.98415E-4 3.99801E-4 9.35263E-4 1.07608E-3 9.70437E-4 8.05813E-4 1.06799E-3 1.87147E-3 1.6381E-3 4.10961E-3 2.80826E-3 3.12303E-3 5.66113E-3 5.15214E-3 3.8686E-3 7.61088E-3 6.11757E-3 8.37174E-3 7.62765E-3 3.80248E-3 2.07907E-3 2.5675E-3 3.90421E-3 2.43056E-3 1.63574E-3 1.82548E-3 2.16512E-3 1.86805E-3 1.22456E-3 3.22313E-3 2.26055E-3 8.70399E-4 5.00005E-4 6.11619E-4 1.49753E-3 5.26281E-4 7.2185E-4 1.23815E-3 2.71276E-4 1.60878E-4 1.32265E-4 1.72814E-4 6.64271E-5 3.07276E-4 5.16882E-4 7.2085E-5 9.5597E-4 2.96451E-4 9.37256E-4 1.70586E-3 9.88562E-4 3.15981E-4 6.36642E-4 3.64345E-4 3.34368E-4 4.76562E-4 2.97902E-4 6.77765E-4 8.00813E-4 4.23467E-4 8.57724E-4 5.35582E-4 1.29532E-4 1.74409E-4 2.61053E-4 1.95757E-4 2.79208E-4 8.05491E-5 2.96798E-5 1.59491E-5 1.85882E-5 9.9804E-5 3.15787E-4 4.43925E-5 1.4802E-4 3.90423E-4 2.93998E-4 2.63776E-4 1.53115E-4 1.00262E-5 5.56196E-5 6.95235E-5 1.09573E-4 5.23196E-5 3.31209E-5 2.09549E-5 2.83172E-5 1.18189E-4 2.03784E-5 8.64817E-5 4.19353E-4 7.9108E-4 1.00069E-3 2.80662E-3 2.99595E-3 7.54003E-4 3.1203E-4 1.06123E-3 8.98626E-4 1.03062E-3 1.46872E-3 1.58241E-4 3.31996E-4 8.86153E-5 4.04351E-4 1.25104E-4 3.96145E-4 6.55033E-5 3.7989E-5 3.91253E-4 3.6292E-5 4.04E-5 5.54411E-6 6.25874E-6 4.39686E-6 3.77215E-5 5.33246E-5 2.02251E-5 1.94338E-5 6.03755E-6 3.50463E-6 7.35964E-6 1.34516E-5 1.13947E-5 1.17299E-4 1.17883E-4 6.19064E-5 3.41551E-5 2.05629E-5 8.38156E-6 2.11561E-5 1.02565E-5 3.85393E-5 7.06822E-5 8.11304E-5 2.05103E-4 6.94995E-5 2.01662E-5 1.58183E-4 6.34639E-5 4.34128E-5 1.28443E-5 2.71662E-5 3.55226E-5 3.73592E-5 3.2426E-5 1.42905E-5 1.49736E-5 1.3531E-5 1.96884E-5 3.0799E-5 5.4246E-5 6.76141E-5 7.3358E-5 4.21982E-4 5.3841E-4 2.99281E-4 5.88322E-4 4.339E-4 1.78699E-4 1.88087E-4 2.23145E-4 3.21914E-4 2.61316E-4 1.01502E-4 8.05817E-5 6.38681E-5 4.40534E-5 1.04834E-4 7.81015E-6 7.10713E-6 6.2875E-6 4.2935E-6 3.23805E-6 3.72052E-6 3.80464E-6 4.53712E-6 5.13047E-6 5.46326E-6 6.06132E-6 1.25448E-5 3.41573E-5 1.10127E-5 2.40015E-6 2.26717E-6 2.15699E-6 1.49199E-5 1.46803E-5 1.5028E-5 1.95667E-5 2.02227E-5 2.58031E-5 1.90464E-5 1.92343E-5 1.93512E-5 1.00744E-5 2.26367E-5 2.01552E-5 8.09356E-5 3.01176E-4 2.20224E-4 1.27003E-5 2.5293E-5 2.68771E-5 1.53933E-5 5.474E-5 4.53353E-5 1.10224E-4 2.48822E-4 1.39107E-3 6.04802E-4 4.89532E-4 5.98964E-4 1.91535E-4 3.11784E-4 4.3621E-4 6.73903E-3 4.25299E-3 4.39329E-3 4.7897E-3 3.6885E-3 2.07164E-3 2.37451E-3 2.40795E-3 2.24913E-3 2.08758E-3 2.98064E-3 7.84869E-4 6.78349E-4 8.94359E-4 9.10219E-4 1.40521E-3 1.45307E-3 1.09248E-2 9.79028E-3 1.20267E-2 4.90231E-3 1.18779E-3 1.04568E-3 1.98967E-3 1.83192E-3 3.12124E-4 1.95839E-4 3.93078E-4 8.14625E-4 1.10625E-3 6.89601E-3 6.16168E-3 6.09858E-3 5.24011E-3 5.97065E-3 6.47691E-3 2.80107E-3 3.0458E-3 7.18545E-3 5.16769E-3 4.00078E-3 4.19017E-3 3.37632E-4 4.0153E-4 4.63559E-4 2.77311E-4 2.61234E-4 4.06903E-4 3.62697E-4 1.52431E-3 1.3001E-4 8.45067E-4 1.44075E-4 1.22453E-3 9.02784E-4 7.04941E-4 5.15051E-3 2.07625E-3 1.03618E-2 2.12591E-2 1.69897E-2 1.78561E-2 1.48797E-2 1.82655E-3 2.26911E-3 2.46167E-3 2.89528E-3 2.64968E-3 2.22643E-3 1.86587E-3 1.83515E-3 3.2495E-3 1.99471E-3 3.24565E-4 9.61716E-4 7.8475E-4 1.09996E-3 7.65295E-4 1.15997E-3 1.23665E-3 8.04816E-4 1.02334E-3 8.10384E-4 8.78157E-4 8.40947E-4 6.20018E-4 3.64487E-4 3.96597E-4 4.19895E-4 4.96379E-4 3.55613E-4 2.77103E-4 2.54805E-4 2.52017E-4 4.44366E-5 1.66034E-4 3.14993E-4 2.6368E-4 2.77044E-4 1.69946E-4 2.213E-4 1.82267E-4 1.41132E-4 1.10403E-4 1.38424E-4 1.4089E-4 2.24938E-4 1.65891E-4 1.49184E-4 1.4594E-4 1.17584E-4 9.20308E-5 1.01605E-4 9.26752E-5 1.06714E-4 1.42687E-4 1.03842E-4 7.79653E-5 8.25492E-5 1.06136E-4 1.20514E-4 8.27223E-5 2.49206E-4 1.93511E-4 2.35924E-4 2.16633E-4 1.34737E-4 2.10928E-4 2.31768E-4 1.2076E-4 1.0477E-4 1.45508E-4 1.48712E-4 8.39923E-5 3.32848E-5 4.34751E-5 5.6181E-5 1.50928E-4 1.7111E-4 1.72434E-4 2.7508E-5 7.04169E-5 4.32838E-5 5.89119E-5 2.03932E-4 -9999 -9999 -9999 -9999 -9999 -9999 -9999 -9999 -9999 -9999 -9999 -9999 -9999 -9999 -9999 -9999 -9999 -9999 -9999 -9999 -9999 -9999 -9999 -9999 -9999 -9999 -9999 -9999 -9999 -9999 -9999
3.43082E-5 4.91802E-5 4.68922E-5 2.39602E-5 3.31918E-5 1.85275E-5 1.90774E-5 1.20994E-5 1.76002E-5 2.46904E-5 2.21772E-5 1.59974E-5 1.53847E-5 1.57687E-5 2.30782E-5 1.30038E-5 1.91498E-5 1.02496E-5 2.85585E-5 2.69511E-5 4.48441E-5 4.11825E-5 5.13872E-5 6.13296E-5 4.94659E-5 4.31314E-5 4.33097E-5 2.69384E-5 2.15122E-5 4.18628E-5 3.80391E-5 5.58796E-5 7.47509E-5 6.74775E-5 9.04428E-6 3.8671E-5 2.88248E-5 2.15484E-5 9.28549E-5 9.30517E-5 4.81327E-5 4.61195E-5 7.82872E-5 6.19743E-5 5.79347E-5 5.52187E-5 6.23765E-5 4.30965E-5 5.91806E-5 9.07865E-5 9.21732E-5 7.35787E-5 8.38067E-5 9.74872E-5 1.03359E-4 1.8004E-4 1.07586E-4 1.35216E-4 1.88236E-4 2.34414E-4 4.58963E-4 4.26221E-4 2.63015E-4 1.77E-4 2.45584E-4 4.33655E-4 4.46485E-4 3.60609E-4 3.54798E-4 4.61992E-4 2.46051E-4 2.59079E-4 2.25116E-4 1.46652E-4 5.92968E-4 2.00728E-4 6.65707E-5 4.1404E-4 3.78988E-4 3.32086E-4 2.71633E-4 2.06047E-4 2.31009E-4 3.28736E-4 3.88783E-4 8.05301E-4 3.44907E-4 2.21969E-4 5.31763E-4 2.26168E-4 1.71201E-4 1.80427E-4 1.72024E-4 3.13452E-4 3.0834E-4 2.70506E-4 1.60839E-4 4.86519E-4 1.69552E-4 1.58695E-4 1.5678E-4 2.32221E-4 3.74202E-4 5.01943E-4 4.45806E-4 5.2206E-4 6.0424E-4 2.90843E-4 7.44978E-4 9.06633E-4 3.79464E-4 6.19032E-4 5.49546E-4 1.13126E-3 7.85795E-4 1.06285E-3 1.00384E-3 1.20547E-3 1.39281E-3 1.91695E-3 5.16628E-4 1.00583E-3 7.17013E-4 1.32415E-3 3.71012E-4 6.93168E-4 1.32074E-3 8.63174E-4 1.60202E-4 2.26407E-4 8.08515E-5 3.56824E-4 6.68342E-4 5.26882E-4 4.48561E-4 9.44409E-4 5.02549E-4 7.11632E-4 8.98848E-4 1.35877E-4 1.00414E-4 7.75967E-4 2.10406E-4 8.51561E-5 1.22304E-4 3.27304E-4 2.84154E-4 5.10003E-3 9.19649E-4 7.34896E-4 3.24027E-4 2.69705E-4 2.29165E-4 3.1185E-4 5.39504E-4 3.62538E-4 7.28122E-4 8.40545E-4 1.21156E-3 9.1573E-4 4.36507E-4 6.85871E-4 6.34585E-4 1.16364E-3 4.48749E-4 1.91326E-3 1.21889E-3 7.62492E-4 1.06829E-3 3.01783E-4 3.20613E-4 6.35874E-4 2.25893E-4 1.89704E-4 4.05012E-4 5.7063E-4 2.23685E-4 1.57192E-4 1.68318E-4 8.68404E-5 1.22683E-4 6.72682E-5 1.12226E-4 9.68122E-4 1.53653E-4 3.068E-4 7.04929E-5 2.41729E-4 3.33474E-4 1.228E-4 4.02531E-5 1.16141E-5 1.53028E-5 8.99717E-5 2.44969E-5 5.73546E-4 8.63296E-5 4.87467E-5 5.06951E-4 1.67326E-4 4.74671E-4 9.94025E-4 1.993E-4 3.05671E-4 5.55487E-4 3.88071E-4 5.56223E-4 1.00604E-3 1.44841E-3 1.95961E-4 4.39924E-4 2.94608E-4 9.91467E-5 1.3394E-4 8.77912E-5 4.25591E-5 2.78238E-4 1.33488E-4 1.00024E-4 1.76874E-4 1.79052E-4 1.74996E-4 1.40894E-4 1.54775E-4 1.75396E-4 8.69099E-5 6.82337E-5 6.95437E-5 5.62823E-5 1.53059E-4 1.34938E-4 1.15304E-4 3.54301E-4 2.18122E-4 6.36244E-5 1.09741E-4 3.26813E-5 3.8064E-6 1.62325E-5 3.70911E-5 3.33859E-5 6.31796E-5 1.68395E-4 1.36809E-4 1.08574E-4 2.06047E-4 1.33479E-4 2.90604E-4 1.53401E-4 2.04535E-4 2.29427E-4 2.70607E-4 1.24914E-4 1.36173E-4 2.47966E-4 2.54478E-4 3.30028E-4 2.99014E-4 2.72386E-4 4.01992E-4 6.20203E-4 7.55143E-4 2.54743E-4 6.08617E-4 1.71806E-3 3.18977E-4 1.86431E-3 1.56951E-3 8.2973E-4 1.70984E-3 5.52972E-3 1.01645E-2 1.95705E-3 1.45841E-3 1.60455E-3 1.67443E-3 1.6175E-3 4.57831E-3 7.48514E-3 1.05331E-2 1.46584E-2 2.94376E-3 2.69646E-3 1.08786E-3 7.82259E-4 4.81481E-4 4.44306E-4 6.621E-4 4.39299E-4 6.64058E-4 9.94216E-4 4.97229E-4 7.14896E-4 4.58992E-4 4.29675E-4 2.29375E-4 6.94828E-4 1.45461E-3 1.76526E-3 1.62671E-3 9.76077E-4 1.77798E-3 2.41647E-3 2.54877E-3 4.83164E-4 4.5805E-4 1.04922E-3 6.20923E-4 8.32519E-4 2.86921E-3 2.63887E-3 4.50194E-3 1.56428E-3 2.04069E-3 1.76736E-3 2.00377E-3 3.26805E-3 1.35493E-3 1.45975E-3 1.22156E-3 5.52591E-4 6.744E-4 8.34161E-4 1.5557E-3 1.22008E-3 1.07613E-3 7.31498E-4 5.81375E-4 5.74232E-4 1.15407E-3 1.29967E-3 1.85678E-3 9.38626E-4 6.69074E-4 1.00498E-3 1.53514E-3 1.23625E-3 1.53038E-3 1.65739E-3 2.26398E-3 1.73221E-3 1.44955E-3 2.19021E-3 2.3354E-3 1.03563E-3 1.45781E-3 1.73988E-3 2.46245E-3 1.99681E-3 1.12116E-3 1.38556E-3 4.5977E-3 4.15313E-3 2.25524E-3 2.41541E-3 2.33706E-3 2.27271E-3 1.54448E-3 7.73575E-4 4.00947E-3 6.10521E-3 6.82974E-3 6.26328E-3 7.17824E-3 6.59554E-3 4.67582E-3 6.34833E-3 7.84959E-3 1.13207E-2 5.63976E-3 6.14051E-3 6.02126E-3 5.65318E-3 5.3583E-3 6.08256E-3 7.42096E-3 6.64783E-3 1.10749E-2 3.35757E-2 1.60179E-2 4.08911E-2 4.91076E-2 3.88272E-2 6.15729E-2 3.56178E-2 1.00376E-1 4.53569E-2 5.16054E-2 6.00003E-2 5.93357E-2 8.67636E-2 4.53516E-2 6.00311E-2 5.29038E-2 6.19182E-2 2.60317E-2 6.07132E-2 4.37018E-2 5.03133E-2 5.21314E-2 7.21906E-2 6.05577E-2 3.03064E-2 2.02603E-2 1.81556E-2 3.70953E-2 2.97564E-2 8.97238E-3 1.48994E-2 1.96236E-2 3.41235E-2 5.07614E-2 4.1857E-2 5.4031E-2 5.36164E-2 3.30824E-2 4.51921E-2 4.73394E-2 3.76387E-2 2.75204E-2 3.08619E-2 1.56556E-2 2.8696E-2 2.3036E-2 2.89731E-2 5.42093E-2 5.1126E-2 5.66526E-2 7.68066E-2 5.62752E-2 6.66669E-2 3.6557E-2 4.10987E-2 9.74305E-2 8.48814E-2 6.91496E-2 1.10674E-1 7.19491E-2 4.40003E-2 8.20692E-2 7.76234E-2 6.69969E-2 7.42115E-2 5.5435E-2 4.1259E-2 5.24747E-2 3.85361E-2 4.3819E-2 2.43849E-2 2.66308E-2 3.95875E-2 4.26523E-2 2.56187E-2 2.4231E-2 6.00384E-2 1.86831E-2 1.95952E-2 1.66738E-2 1.84449E-2 5.5308E-2 4.93342E-2 6.43146E-2 2.96947E-2 4.0356E-2 3.04591E-2 2.7664E-2 3.36333E-2 7.77746E-2 5.56377E-2 2.79717E-2 1.65554E-2 3.50526E-2 6.24302E-2 5.12542E-2 9.62188E-2 1.36955E-1 2.41629E-1 2.09763E-1 5.49168E-2 1.11247E-1 2.08649E-1 1.89846E-1 9.36044E-2 8.20006E-2 3.39547E-2 7.84002E-2 5.67362E-2 6.30479E-2 3.46202E-2 3.0191E-2 1.62173E-2 1.89083E-2 1.87025E-2 2.39048E-2 9.50078E-3 3.35377E-2 4.20681E-2 1.06149E-2 3.33824E-2 1.22922E-2 3.1679E-2 2.66232E-2 2.40324E-2 2.55174E-2 1.90125E-2 2.43708E-2 8.91212E-3 2.8668E-2 1.54529E-2 1.12353E-2 1.98066E-2 2.98947E-2 2.20876E-2 3.46058E-2 2.22732E-2 2.122E-2 2.65014E-2 3.61681E-2 4.10636E-2 3.02293E-2 2.41444E-2 2.6342E-2 2.24627E-2 2.68447E-2 6.12661E-2 1.92311E-2 2.11244E-2 2.73452E-2 3.25536E-2 1.03952E-2 1.21084E-2 1.05829E-2 9.01906E-3 8.40788E-3 8.59781E-3 1.42235E-2 2.97911E-2 9.34214E-3 5.9098E-3 1.09757E-2 1.09993E-2 1.35551E-2 1.08321E-2 1.61837E-2 1.92336E-2 1.36841E-2 3.29097E-2 3.04148E-2 2.57171E-2 5.02406E-2 1.9756E-2 4.77152E-2 3.3403E-2 3.95089E-2 2.1411E-2 1.55542E-2 1.11113E-2 2.91382E-2 1.57269E-2 4.62661E-2 1.50782E-2 1.34122E-2 5.50377E-3 4.04002E-2 2.32726E-2 2.26169E-2 1.96919E-2 2.90633E-2 1.24566E-2 5.05886E-2 1.75146E-2 4.85664E-2 6.30998E-3 1.44715E-2 7.23896E-3 1.69873E-2 9.76329E-3 2.84224E-2 6.79368E-2 1.50968E-2 6.05508E-3 8.79875E-3 1.06882E-2 5.26667E-3 5.55456E-3 8.02667E-3 1.02576E-2 7.08798E-3 1.05718E-2 8.01562E-3 7.61533E-3 1.20541E-2 1.15399E-2 1.05327E-2 1.22854E-2 8.67797E-3 1.0647E-2 3.07305E-3 3.00991E-3 2.71191E-3 4.66257E-3 8.53102E-3 9.72922E-3 1.06743E-2 1.26305E-2 4.17324E-3 5.56083E-3 1.20309E-2 4.14961E-2 2.7238E-2 2.8036E-2 1.30884E-2 1.55549E-2 4.65718E-2 1.27623E-2 1.41643E-2 7.74425E-3 5.08256E-3 7.69616E-3 2.00048E-2 7.79574E-3 1.19933E-2 1.09016E-2 9.08516E-3 1.47114E-2 1.02359E-2 4.76354E-3 6.90221E-3 1.19058E-3 1.18093E-3 3.80268E-3 2.93632E-3 1.34014E-3 1.12442E-3 6.62946E-4 4.64193E-4 2.61977E-4 2.27706E-4 2.29076E-4 6.44389E-5 1.44636E-4 2.42396E-4 3.57717E-4 7.79518E-5 4.66989E-5 7.06426E-4 3.61867E-5 1.56187E-5 6.2234E-5 2.80859E-5 2.18918E-4 1.34041E-4 3.20482E-4 4.05131E-4 7.85831E-4 1.3799E-4 6.89857E-5 8.0016E-5 1.20726E-4 6.7358E-5 4.35592E-5 3.6821E-5 3.74492E-4 9.29492E-5 3.80889E-4 8.26288E-5 4.66053E-5 7.30318E-5 8.23709E-5 1.22838E-4 1.59582E-4 8.87388E-4 2.52715E-4 3.47985E-4 5.32775E-4 7.13719E-4 2.99636E-4 2.17623E-4 4.56093E-4 2.67797E-4 4.43136E-5 1.02285E-4 2.95462E-5 1.15829E-5 5.74584E-5 9.64449E-6 7.52349E-5 5.70573E-4 5.96622E-4 6.21391E-4 4.2438E-4 1.60228E-3 9.18047E-4 2.74838E-3 2.25939E-3 5.65264E-3 2.24053E-3 1.54639E-3 1.31134E-3 9.01614E-4 1.3712E-3 9.30601E-4 7.21698E-4 4.64673E-4 4.53624E-4 6.36769E-4 2.30603E-3 3.8171E-3 3.81401E-3 1.854E-3 1.42978E-3 7.20816E-4 4.59194E-4 4.31202E-3 4.86079E-3 1.08988E-2 1.30475E-2 7.75749E-3 3.6207E-3 1.55365E-3 1.81367E-3 4.89599E-3 1.17336E-2 2.52725E-2 1.78398E-2 1.2811E-2 2.87661E-2 3.75003E-2 2.6275E-2 1.92013E-2 1.25039E-2 1.62408E-2 2.24708E-2 3.42788E-2 1.45153E-2 1.01994E-2 1.38431E-2 2.01019E-2 1.89686E-2 1.0211E-2 1.88417E-2 1.94173E-2 6.79846E-2 6.59774E-2 4.33574E-2 3.89741E-2 5.19547E-2 1.20255E-1 5.52074E-2 6.81724E-2 9.82635E-2 3.78184E-2 5.75999E-2 2.00874E-2 1.71322E-2 1.65403E-2 1.1653E-2 1.98527E-2 9.18668E-3 6.86033E-3 1.58056E-2 1.07138E-2 1.58982E-2 1.22782E-2 2.14926E-2 2.92893E-2 3.84605E-2 3.41177E-2 5.75286E-2 8.07292E-2 2.42668E-2 3.78611E-2 2.22317E-2 8.63064E-2 9.79678E-2 2.06283E-2 8.14706E-2 6.9821E-2 3.15692E-2 1.0182E-2 3.82864E-2 7.77293E-2 1.58656E-2 1.21077E-2 8.93397E-3 1.50733E-2 1.14449E-2 1.07949E-2 7.26003E-3 1.20234E-2 4.84878E-3 2.53094E-2 4.88049E-2 1.28032E-2 1.34921E-2 1.39534E-2 2.02347E-3 4.74617E-3 2.50601E-3 1.95257E-3 2.10195E-3 9.64627E-4 5.62991E-3 5.7809E-3 1.17096E-3 1.02488E-3 1.00249E-3 2.0137E-3 4.29576E-4 7.8542E-4 1.05027E-2 6.93804E-4 4.32993E-4 5.12368E-4 6.84579E-3 3.32778E-3 5.61033E-4 9.88239E-4 1.08445E-3 1.18059E-3 2.50538E-3 2.01041E-3 2.06959E-3 2.2796E-3 4.6457E-3 5.17221E-3 3.99262E-3 3.68509E-3 4.25886E-3 4.5668E-3 4.68444E-3 8.41029E-3 4.03471E-3 3.12587E-3 3.04899E-3 2.89256E-3 5.94574E-3 4.83341E-3 1.69746E-3 2.14381E-3 2.63544E-3 1.2257E-3 1.84581E-3 6.62835E-3 1.40913E-3 1.02351E-3 1.48261E-3 3.52688E-4 8.50674E-4 7.58357E-4 1.10968E-3 1.15501E-3 2.27832E-4 1.30305E-4 2.89035E-4 1.08953E-4 6.45487E-5 7.58153E-4 1.60699E-4 2.15178E-4 3.43552E-4 4.98884E-4 1.40474E-3 7.92465E-4 1.29578E-3 2.60205E-4 9.37366E-4 7.10081E-4 3.60617E-4 2.33295E-4 1.26799E-4 1.94788E-4 3.87447E-4 4.84941E-4 3.229E-4 5.0473E-4 7.99535E-4 1.53644E-4 3.02772E-4 1.68774E-4 1.10239E-4 5.46049E-5 3.78906E-5 1.52294E-5 3.05141E-4 1.84274E-4 8.59562E-5 7.16763E-5 4.50286E-4 2.89406E-4 2.74062E-4 1.74708E-4 2.75179E-5 3.67958E-5 5.77368E-5 2.15874E-5 7.0249E-5 3.82426E-5 5.52332E-5 3.63224E-5 5.19125E-5 1.26307E-5 1.93053E-5 5.90786E-5 8.80379E-4 1.41271E-3 5.40898E-4 1.12848E-3 5.84686E-4 3.20324E-4 1.47791E-3 6.61372E-4 4.85013E-4 1.05717E-3 8.48511E-4 6.27798E-5 9.50451E-5 6.19499E-5 9.64727E-5 1.0521E-4 7.31417E-5 1.98791E-4 9.58387E-5 3.94561E-5 5.89274E-4 9.82712E-5 5.53564E-6 4.24103E-6 4.21147E-6 6.09994E-4 2.56051E-4 3.41664E-5 5.40719E-6 1.07394E-5 9.18677E-6 1.229E-5 9.15947E-6 1.74125E-5 9.41484E-5 8.42745E-5 3.88528E-4 2.94942E-4 1.71005E-4 1.35537E-4 1.55016E-4 1.73986E-4 1.19633E-5 5.62201E-6 1.27748E-5 1.95403E-5 1.7364E-5 3.80375E-5 2.83291E-5 1.99837E-4 7.04664E-5 2.76037E-5 1.91593E-5 3.01151E-5 3.03031E-5 1.60304E-5 3.41902E-5 9.29265E-6 2.24717E-5 4.08009E-5 7.41535E-5 8.66295E-5 1.83881E-4 1.87328E-4 1.09872E-4 1.48766E-4 3.69243E-4 3.05837E-4 1.26514E-4 1.52554E-4 1.97133E-4 2.18898E-4 3.01437E-4 2.05502E-4 1.25784E-4 6.87103E-5 6.57973E-5 6.97798E-5 7.94292E-6 8.17115E-6 7.5178E-6 3.55706E-6 3.99556E-6 3.79947E-6 6.33767E-6 4.08816E-6 4.51943E-6 4.33627E-6 4.00894E-6 5.72344E-6 5.85532E-6 5.73884E-6 8.14692E-6 9.60029E-6 1.60651E-5 1.23541E-5 1.60341E-5 9.76121E-6 1.24346E-5 2.55537E-5 1.69254E-5 2.5268E-5 3.04075E-5 1.68564E-5 1.81234E-5 1.72784E-5 1.83525E-5 7.32774E-5 8.81173E-6 1.03818E-5 2.18753E-5 3.46157E-5 2.25016E-5 1.42453E-5 2.47262E-5 1.02201E-4 5.19163E-5 6.30901E-5 4.1688E-4 3.88291E-4 3.96865E-4 6.62668E-4 1.03213E-4 2.17914E-4 2.14749E-4 1.45897E-4 3.2408E-3 5.27757E-3 4.05462E-3 4.02222E-3 2.43144E-3 2.32827E-3 2.5503E-3 2.55051E-3 2.16694E-3 2.94315E-3 2.04044E-3 2.64798E-3 3.02569E-3 6.31808E-4 8.90083E-4 6.74061E-3 5.97287E-3 5.24622E-3 3.65278E-4 1.03084E-2 4.60103E-3 2.7377E-3 1.94746E-3 1.30105E-3 1.0699E-3 1.2508E-3 1.27401E-4 1.39723E-3 4.40694E-4 1.73874E-3 1.48209E-3 5.44309E-3 9.23955E-3 8.99369E-3 8.20405E-3 1.51114E-2 4.41988E-3 3.06531E-3 3.35029E-3 6.71396E-3 4.02822E-3 3.28305E-3 2.42015E-4 2.17115E-4 3.20861E-4 3.95483E-4 6.77976E-4 1.29888E-3 1.6438E-3 5.83082E-4 5.87762E-4 1.20727E-3 7.59127E-4 9.03885E-4 8.46086E-4 6.80298E-4 7.27363E-3 8.7283E-3 1.62507E-2 1.77089E-3 1.21418E-2 1.70266E-2 1.23689E-2 8.9875E-3 2.43175E-3 2.50976E-3 3.10334E-3 3.18687E-3 2.53035E-3 3.44509E-3 2.76922E-3 1.72843E-3 1.31239E-3 2.272E-4 7.80352E-4 8.79774E-4 8.84323E-4 1.43114E-3 1.42218E-3 1.20801E-3 9.07954E-4 6.27844E-4 5.35546E-4 8.50623E-4 7.18212E-4 9.55882E-4 5.9979E-4 3.54666E-4 4.57099E-4 4.25329E-4 3.1273E-4 2.26043E-4 3.02328E-4 2.32823E-4 1.31087E-4 2.71679E-4 2.62012E-4 2.55167E-4 3.09529E-4 2.22872E-4 1.4059E-4 1.55578E-4 1.53866E-4 1.01539E-4 1.19646E-4 1.03255E-4 2.22892E-4 1.49435E-4 2.04709E-4 3.00397E-4 1.47271E-4 9.80282E-5 2.71424E-4 2.70247E-4 2.51404E-4 2.50318E-4 1.55114E-4 2.46128E-4 2.2794E-4 2.21892E-4 2.30885E-4 2.69827E-4 3.0432E-4 1.98645E-4 1.06185E-4 9.50509E-5 2.10108E-4 1.43399E-4 9.47209E-5 8.82881E-5 1.17664E-4 8.7214E-5 1.30763E-4 1.48303E-4 2.80528E-5 1.41482E-4 1.05089E-4 1.41498E-4 1.28147E-4 1.38568E-4 1.99244E-4 2.18988E-4 1.01827E-4 5.07603E-5 2.61778E-5 1.00633E-4 -9999 -9999 -9999 -9999 -9999 -9999 -9999 -9999 -9999 -9999 -9999 -9999 -9999 -9999 -9999 -9999 -9999 -9999 -9999 -9999 -9999 -9999 -9999 -9999 -9999 -9999 -9999 -9999 -9999 -9999
2.54994E-5 4.35884E-5 4.11704E-5 1.47813E-5 3.61668E-5 1.82745E-5 2.06173E-5 3.05014E-5 2.25737E-5 2.25127E-5 2.27888E-5 2.36519E-5 1.92532E-5 1.18326E-5 1.32013E-5 1.17927E-5 1.59293E-5 2.02749E-5 1.0035E-5 1.3197E-5 2.3671E-5 4.28054E-5 3.61031E-5 6.19953E-5 4.00708E-5 2.88783E-5 4.51597E-5 4.48622E-5 3.61391E-5 3.52658E-5 3.53563E-5 4.66214E-5 5.8807E-5 3.763E-5 3.23429E-5 2.04813E-5 1.92968E-5 2.12656E-5 5.72085E-5 5.11374E-5 1.82027E-5 9.41411E-6 5.22512E-5 5.85303E-5 4.95081E-5 6.33072E-5 5.77275E-5 1.08764E-4 3.9708E-5 9.1694E-5 7.19799E-5 8.44879E-5 9.95716E-5 1.03894E-4 1.39806E-4 1.61811E-4 1.30381E-4 1.55149E-4 1.553E-4 2.35306E-4 3.64123E-4 4.08111E-4 2.73431E-4 1.78358E-4 6.10694E-4 3.67735E-4 4.59761E-4 4.20934E-4 4.07713E-4 4.52204E-4 3.58493E-4 1.84398E-4 1.16213E-4 1.41848E-4 1.37561E-4 2.50228E-4 1.56686E-4 1.81168E-4 3.27439E-4 2.7014E-4 3.49816E-4 4.8169E-4 5.88276E-4 7.55366E-4 6.68063E-4 2.13737E-4 5.28946E-4 2.90593E-4 2.90115E-4 1.88987E-4 2.20286E-4 1.4237E-4 2.72997E-4 1.81379E-4 1.69306E-4 1.65963E-4 1.96648E-4 3.09451E-4 1.54051E-4 9.15061E-5 2.36861E-4 3.75148E-4 3.82659E-4 5.36125E-4 5.137E-4 4.82443E-4 4.21584E-4 6.55965E-4 6.10527E-4 8.97697E-4 6.34871E-4 7.18208E-4 7.70952E-4 8.76639E-4 9.20346E-4 1.3014E-3 1.36616E-3 1.13591E-3 1.53316E-3 2.22905E-3 1.39499E-3 2.68907E-3 2.29261E-3 1.1913E-3 2.19724E-4 3.30725E-4 1.24442E-3 2.57878E-4 2.80336E-4 2.45812E-4 1.726E-4 3.03254E-4 4.88684E-4 5.38969E-4 6.72712E-4 5.22437E-4 8.11453E-4 7.5823E-4 5.15228E-4 6.13761E-4 3.82772E-4 1.33587E-4 2.88454E-4 5.09514E-4 1.72318E-4 4.53E-4 2.5192E-4 8.16185E-4 7.5218E-4 1.03577E-3 3.44453E-4 2.39714E-4 5.60759E-4 1.75195E-4 5.00163E-4 1.3289E-4 8.46263E-5 7.55464E-4 4.11307E-4 7.06544E-4 5.85462E-5 1.33749E-4 3.27435E-4 8.85905E-5 9.31702E-5 3.88722E-4 1.09292E-3 1.02573E-3 9.45006E-4 3.08606E-4 9.16947E-4 3.79126E-4 1.72169E-4 6.59667E-5 5.32823E-5 6.04096E-5 1.33184E-4 3.09856E-4 1.52439E-4 5.38806E-5 2.11236E-4 1.35185E-4 9.19577E-5 2.13641E-4 7.10306E-5 1.20799E-4 2.51476E-4 3.58778E-5 3.95793E-5 4.28128E-5 4.33728E-5 1.27434E-5 2.79645E-5 1.61615E-5 1.18443E-4 9.21531E-5 6.92917E-5 6.51406E-5 4.95345E-5 3.5538E-4 3.72639E-4 3.68968E-4 1.77849E-3 2.09547E-3 5.91447E-4 4.49505E-4 6.49602E-4 3.93674E-4 1.10882E-3 9.29332E-4 2.59702E-4 7.22372E-5 1.94996E-4 1.18461E-4 9.99104E-5 8.48176E-5 1.30299E-4 8.08484E-5 1.67302E-4 2.4239E-4 2.05813E-4 8.77528E-5 2.46604E-4 2.28455E-4 4.93984E-5 5.10974E-5 9.96058E-5 1.37222E-4 4.3169E-5 2.13256E-4 6.00712E-5 1.21798E-4 2.48763E-4 1.32615E-4 1.04168E-4 9.99995E-5 1.18092E-5 3.10336E-5 2.47419E-5 6.54369E-5 3.73593E-5 2.19897E-5 4.74133E-5 4.2754E-4 2.7121E-4 2.75469E-4 2.05037E-4 2.39444E-4 1.78797E-4 1.73799E-4 2.21173E-4 2.11831E-4 2.59894E-4 3.47173E-4 2.52189E-4 2.67786E-4 2.43199E-4 3.04516E-4 2.24327E-4 3.68188E-4 4.40112E-4 8.14534E-4 3.00835E-4 1.17192E-3 1.6893E-3 2.13564E-3 4.3246E-3 2.29562E-3 4.29082E-3 1.95128E-3 2.06862E-3 7.41998E-3 3.65141E-3 1.6756E-3 3.03447E-3 5.14852E-3 5.37191E-3 5.92398E-3 4.88466E-3 1.10853E-2 1.1315E-2 4.58369E-3 2.74774E-3 1.46943E-3 6.68753E-4 4.73779E-4 7.03817E-4 4.08194E-4 1.05631E-3 5.89137E-4 7.50178E-4 4.30781E-4 4.2067E-4 1.00446E-3 8.22786E-4 8.15423E-4 2.23276E-3 2.19943E-3 2.77486E-3 1.09756E-3 2.3238E-3 1.52812E-3 9.56483E-4 1.25625E-3 5.47697E-4 3.49835E-4 1.38874E-3 4.37763E-4 6.28438E-4 1.55062E-3 3.26994E-3 4.72334E-3 6.13059E-3 4.81544E-3 2.24439E-3 2.90642E-3 2.29468E-3 1.90472E-3 9.75665E-4 1.46302E-3 9.96116E-4 1.31755E-3 1.16899E-3 2.03162E-3 1.47282E-3 1.28202E-3 8.44778E-4 6.22793E-4 7.38794E-4 7.27463E-4 9.52738E-4 1.84127E-3 8.65612E-4 9.345E-4 7.17415E-4 9.00301E-4 2.26478E-3 2.81291E-3 1.11377E-3 1.89374E-3 1.5852E-3 2.97008E-3 2.3562E-3 2.24348E-3 1.68745E-3 1.20831E-3 1.65697E-3 3.78347E-3 2.09736E-3 2.38477E-3 2.8423E-3 4.72942E-3 3.88582E-3 1.40174E-3 2.60886E-3 2.66458E-3 2.56267E-3 4.1801E-3 4.09541E-3 4.91684E-3 7.02346E-3 5.52123E-3 1.11373E-2 7.48802E-3 9.79421E-3 7.20948E-3 6.06169E-3 4.49632E-3 5.07829E-3 4.0341E-3 1.00565E-2 9.3388E-3 7.05204E-3 2.89691E-3 7.34729E-3 5.41952E-3 4.62003E-3 1.30394E-2 4.56188E-2 4.52068E-2 3.82726E-2 4.85376E-2 4.65869E-2 6.4908E-2 5.36502E-2 1.44407E-2 2.52466E-2 7.28215E-2 7.88083E-2 4.27082E-2 3.89108E-2 7.41192E-2 5.70416E-2 1.71182E-2 5.24919E-2 1.98112E-2 5.87271E-2 5.08586E-2 9.5818E-2 7.92725E-2 8.88333E-2 1.30607E-1 6.97761E-2 2.3316E-2 1.28005E-2 2.34768E-2 2.86284E-2 2.54751E-2 5.52187E-2 2.24067E-2 2.84397E-2 5.01309E-2 3.32812E-2 3.91559E-2 5.10109E-2 5.65459E-2 5.15271E-2 5.96789E-2 3.52682E-2 3.62183E-2 2.96176E-2 -9999 4.35069E-2 3.46429E-2 4.5465E-2 4.82855E-2 5.28889E-2 3.35337E-2 4.83688E-2 7.70772E-2 6.89108E-2 4.01454E-2 5.15012E-2 8.22672E-2 4.43944E-2 3.12823E-2 1.78467E-2 7.62743E-2 4.63805E-2 3.02883E-2 4.7774E-2 4.73219E-2 6.9085E-2 6.42817E-2 5.62334E-2 3.43907E-2 3.1453E-2 2.68969E-2 2.69358E-2 2.41696E-2 3.17888E-2 3.68862E-2 6.02544E-2 2.96773E-2 2.67617E-2 3.28531E-2 2.85904E-2 2.25185E-2 1.97287E-2 4.10735E-2 7.01654E-2 7.64482E-2 7.79653E-2 4.50953E-2 5.95636E-2 4.01817E-2 4.95916E-2 1.05122E-1 4.02406E-2 6.86032E-2 3.35833E-2 3.16058E-2 7.29021E-2 7.51235E-2 7.27557E-2 1.21212E-1 1.68393E-1 1.96244E-1 6.98389E-2 1.04885E-1 2.57944E-1 1.13986E-1 1.64604E-1 9.25546E-2 8.56691E-2 5.72598E-2 4.44833E-2 3.22057E-2 4.57656E-2 2.69617E-2 3.29259E-2 1.54034E-2 1.19342E-2 3.04747E-2 2.70672E-2 3.5797E-2 3.81265E-2 2.60868E-2 4.03184E-2 3.42512E-2 3.71946E-2 1.97721E-2 2.39741E-2 1.48341E-2 2.34083E-2 3.52609E-2 2.02964E-2 2.00757E-2 4.47229E-2 1.34663E-2 2.56489E-2 9.00163E-3 3.21604E-2 3.66298E-2 3.98528E-2 7.20298E-3 2.63471E-2 2.55543E-2 2.55779E-2 6.0054E-2 1.95887E-2 1.22003E-2 1.30885E-2 3.52133E-2 2.53532E-2 1.62685E-2 3.18639E-2 1.1833E-2 1.6674E-2 9.56525E-3 1.3235E-2 2.0199E-2 1.61281E-2 1.02182E-2 1.5398E-2 6.79021E-3 3.27507E-2 2.47341E-2 1.01962E-2 1.57486E-2 1.54837E-2 1.76317E-2 5.65853E-3 1.07461E-2 3.43481E-2 2.56289E-2 1.82118E-2 3.09504E-2 2.06213E-2 2.28718E-2 5.13479E-2 4.09503E-2 2.08809E-2 4.38944E-2 2.38061E-2 4.19827E-2 2.19292E-2 8.90375E-3 2.67269E-2 1.83672E-2 1.39752E-2 3.08734E-2 2.07291E-2 1.4183E-2 3.4596E-2 2.25324E-2 1.68195E-2 1.87127E-2 3.04891E-2 3.58125E-2 3.61516E-2 1.87451E-2 7.08296E-3 1.0538E-2 3.56539E-2 1.59824E-2 1.33252E-2 9.9063E-2 5.37549E-2 2.26081E-2 6.40259E-3 6.85955E-3 3.94158E-3 7.69335E-3 8.12984E-3 1.56101E-2 1.2597E-2 1.45419E-2 6.43806E-3 5.06342E-3 9.37556E-3 9.13033E-3 8.29298E-3 9.54665E-3 1.76388E-2 3.44168E-3 2.01021E-3 2.23928E-3 2.52234E-3 4.50078E-3 5.78451E-3 4.70819E-3 4.95918E-3 3.96868E-3 1.31986E-2 6.07977E-3 1.06949E-2 1.07598E-2 3.39547E-2 2.38227E-2 2.44869E-2 2.74038E-2 7.97239E-2 6.19766E-2 6.24549E-2 5.94601E-2 3.98534E-2 6.65119E-2 2.65439E-2 1.78796E-2 5.61198E-3 5.09027E-3 5.28642E-3 3.69173E-3 2.20592E-3 3.47239E-3 3.27646E-3 3.50191E-3 1.2994E-3 3.13626E-3 1.1402E-3 1.07535E-3 9.39822E-4 4.33196E-4 4.8002E-4 5.825E-4 3.60124E-4 2.31834E-4 1.94642E-5 1.68478E-4 1.47393E-4 6.57168E-6 4.81619E-4 2.92173E-4 2.87082E-4 1.07559E-3 6.29067E-5 5.60408E-5 3.70042E-5 1.80221E-4 2.09422E-3 3.07501E-4 2.60445E-4 1.75136E-3 2.39982E-4 5.50658E-5 3.79062E-4 2.76435E-4 3.42228E-5 1.4473E-4 7.85633E-5 1.28359E-4 7.86959E-4 4.74756E-4 2.01263E-4 3.34555E-4 3.75114E-4 9.06285E-5 1.56177E-4 1.82735E-4 7.31809E-4 5.43038E-4 5.07824E-4 8.58079E-4 8.78287E-4 1.15656E-3 1.22233E-3 5.09861E-4 8.29232E-4 1.76489E-3 1.59632E-4 3.77716E-5 1.108E-5 3.6032E-5 4.0936E-5 1.16189E-4 2.66528E-4 9.1423E-4 8.92868E-4 4.8945E-4 1.04332E-3 1.46463E-3 6.48595E-4 1.32413E-3 2.74516E-3 8.30096E-3 8.19215E-3 2.84859E-3 1.93382E-3 1.72931E-3 1.05475E-3 1.69821E-3 7.51297E-4 7.15838E-4 6.80414E-4 -9999 7.56306E-4 3.05052E-3 1.67986E-3 3.84219E-3 1.95571E-3 3.35925E-3 5.51532E-4 2.2763E-3 4.87216E-3 6.07677E-3 1.2179E-2 1.62377E-2 7.17571E-3 8.47605E-3 4.1897E-3 4.06556E-3 1.11291E-2 2.52733E-2 9.2536E-3 1.59444E-2 4.43445E-2 8.1145E-2 5.00481E-2 4.01032E-2 9.78241E-3 1.04786E-2 1.28509E-2 1.34766E-2 1.34325E-2 1.06251E-2 1.03633E-2 9.73556E-3 7.56515E-3 8.07633E-3 6.60385E-3 1.27139E-2 2.35297E-2 3.50939E-2 6.80119E-2 6.04736E-2 6.38927E-2 1.70156E-1 8.06603E-2 6.47747E-2 7.55285E-2 2.50855E-2 3.34954E-2 3.31717E-2 1.7777E-2 9.15309E-3 1.06062E-2 1.37351E-2 8.55128E-3 6.14197E-3 1.29043E-2 1.35042E-2 1.89673E-2 4.22398E-2 3.10959E-2 2.34845E-2 2.0578E-2 1.92526E-2 2.99241E-2 3.30229E-2 2.26883E-2 3.01223E-2 2.28905E-2 1.0004E-1 6.09412E-2 6.89173E-2 9.16084E-2 2.83438E-2 1.56551E-2 3.40722E-2 7.37922E-2 1.00336E-1 1.4187E-2 1.04167E-2 7.34432E-3 8.66515E-3 1.32167E-2 1.22803E-2 1.74181E-2 1.52843E-2 2.27263E-2 1.86403E-2 1.88937E-2 4.73517E-2 3.10746E-2 1.09763E-2 2.45905E-2 3.3477E-3 2.53368E-3 2.16991E-3 1.81816E-3 1.33677E-3 6.10489E-3 1.39137E-2 1.34642E-3 7.92735E-4 1.33376E-3 2.22637E-3 1.09018E-3 4.23885E-3 6.4472E-3 8.27798E-4 6.08683E-4 5.70213E-4 6.46802E-4 4.78579E-4 8.30134E-4 1.67977E-3 2.18979E-3 1.0104E-3 1.05136E-3 1.34061E-3 1.85613E-3 2.41677E-3 3.78546E-3 3.64161E-3 6.21078E-3 3.3824E-3 4.12493E-3 4.29337E-3 2.71124E-3 3.67037E-3 1.99744E-3 6.32209E-3 3.56522E-3 3.14536E-3 4.31133E-3 2.47561E-3 4.13904E-3 2.48897E-3 1.71334E-3 1.95745E-3 1.93846E-3 7.96678E-3 2.08703E-3 1.27647E-3 2.01604E-3 1.01151E-3 1.37205E-3 5.49926E-4 5.00405E-4 2.92199E-4 3.38868E-4 2.30544E-4 2.52655E-4 1.18852E-4 3.59251E-4 8.43077E-4 8.29272E-4 8.40999E-4 3.63077E-4 9.7531E-4 1.01383E-3 1.84517E-3 3.60492E-4 5.75688E-4 1.33085E-3 4.64146E-4 2.46923E-4 3.0799E-4 1.18733E-4 9.1577E-5 3.56432E-4 3.69629E-4 1.65329E-4 3.02113E-4 6.4348E-4 8.86397E-4 2.25154E-4 1.77287E-4 9.05876E-5 4.76781E-5 3.97564E-5 1.66064E-5 1.74583E-5 6.82834E-5 8.05281E-5 1.02898E-4 7.06041E-5 4.99574E-5 2.711E-5 2.26612E-5 1.6166E-5 3.15139E-5 1.794E-4 3.61965E-5 9.0261E-5 1.16863E-4 3.31679E-5 1.99545E-5 2.3723E-5 1.47788E-5 1.73248E-5 2.11132E-4 2.55004E-4 8.94838E-4 5.81737E-4 6.45308E-4 9.2363E-4 5.93012E-4 1.29776E-4 3.9924E-4 5.83893E-4 4.1972E-4 3.08526E-4 3.07189E-5 8.71619E-5 5.64763E-5 8.21726E-5 1.057E-4 8.06266E-5 2.05069E-5 4.21521E-4 3.7908E-6 2.31445E-5 4.66137E-6 4.63538E-6 4.16799E-6 3.49313E-6 5.03814E-6 3.24194E-5 3.44976E-5 9.93996E-6 8.57945E-6 1.3171E-5 1.93859E-5 7.39793E-6 1.93179E-4 2.77006E-4 4.3688E-4 2.94064E-4 2.89457E-4 1.31356E-4 1.89819E-4 1.827E-4 1.8502E-4 2.03835E-4 5.93598E-5 8.127E-6 4.96638E-6 8.98714E-6 9.54256E-6 1.39112E-5 7.36169E-5 1.20711E-4 1.03583E-4 3.82278E-5 1.29491E-5 1.70244E-5 1.51456E-5 5.53221E-6 9.56248E-6 9.94836E-6 1.82098E-5 4.03806E-5 2.66782E-5 8.33469E-5 1.02335E-4 1.43008E-4 6.87542E-5 1.45791E-4 5.4296E-5 4.75251E-5 1.41897E-4 1.14698E-4 1.71549E-4 1.94169E-4 6.35554E-5 7.13519E-5 1.1148E-5 9.49672E-5 3.76414E-5 2.49831E-5 5.51545E-5 6.76932E-6 5.33045E-5 2.91103E-5 3.35693E-5 4.47484E-5 5.48656E-5 5.01434E-5 3.9518E-5 3.58217E-6 4.97093E-6 5.45277E-6 4.60832E-6 6.9857E-6 7.6332E-6 7.66914E-6 2.99799E-5 1.6431E-5 1.58362E-5 1.7526E-5 8.43645E-6 2.07842E-5 2.56946E-5 3.6178E-5 1.58428E-5 1.9318E-5 2.17553E-5 1.84367E-4 1.49873E-4 7.70024E-5 1.20803E-4 9.45659E-5 5.12621E-5 1.24431E-5 2.11256E-5 1.29545E-5 2.40431E-5 8.61556E-5 1.03001E-4 4.74197E-4 4.67527E-4 5.74967E-4 6.64087E-4 7.59517E-5 1.57844E-4 1.92226E-4 2.85902E-4 5.15107E-4 5.82299E-4 4.29826E-3 2.98787E-3 2.4693E-3 2.56531E-3 1.90041E-3 2.73033E-3 2.49494E-3 2.19233E-3 3.66336E-4 1.99545E-3 1.92925E-3 6.67826E-4 7.87299E-4 8.75031E-4 6.8994E-3 5.88133E-3 4.41559E-4 2.85373E-4 2.72607E-4 2.3802E-4 2.14789E-4 1.95606E-3 3.73082E-4 5.46422E-4 1.75889E-4 8.632E-4 1.76563E-4 1.73534E-3 1.39254E-3 2.07224E-3 2.89701E-3 6.11688E-3 5.26362E-3 3.27234E-3 3.28717E-3 3.10336E-3 6.91541E-3 4.79261E-3 3.99523E-3 2.89521E-3 2.70256E-3 5.33296E-4 3.79767E-4 8.14347E-4 3.2043E-3 9.89462E-4 9.95169E-4 1.282E-3 1.12896E-3 6.52045E-4 4.16918E-4 4.66505E-4 8.25908E-4 1.16093E-3 1.40154E-3 5.6319E-4 7.20739E-4 6.83642E-4 6.78871E-4 6.25505E-3 8.61841E-3 8.26314E-3 2.59644E-3 2.51248E-3 2.38894E-3 2.3337E-3 1.50305E-3 1.30828E-3 9.32791E-4 6.0111E-4 1.27682E-3 1.67916E-3 1.25162E-3 1.08102E-3 1.16838E-3 1.47854E-3 1.10161E-3 5.33404E-4 7.88743E-4 5.80944E-4 6.51761E-4 5.11133E-4 5.40133E-4 5.55702E-4 4.66983E-4 5.67546E-4 4.86748E-4 4.18456E-4 4.05339E-4 2.53546E-4 3.44562E-4 2.97132E-4 3.62316E-4 3.11063E-4 2.3184E-4 2.74992E-4 2.20453E-4 1.32445E-4 1.72051E-4 1.93978E-4 1.55352E-4 8.45987E-5 8.97802E-5 8.92342E-5 7.19638E-5 1.20472E-4 3.07274E-4 1.73717E-4 9.98762E-5 8.66873E-5 2.47884E-4 7.54902E-5 1.01368E-4 8.38476E-5 8.12096E-5 2.8991E-4 2.95313E-4 1.66848E-4 1.89206E-4 1.95859E-4 2.45809E-4 2.593E-4 8.57597E-5 9.10178E-5 1.328E-4 1.97801E-4 1.84812E-4 5.87914E-5 6.85957E-5 1.2924E-4 1.28104E-4 1.40086E-4 6.34269E-5 1.35105E-4 3.79507E-5 1.34919E-4 4.55483E-5 1.67404E-4 1.51296E-4 2.32251E-4 2.2147E-4 9.55029E-5 8.1926E-5 2.4293E-5 -9999 -9999 -9999 -9999 -9999 -9999 -9999 -9999 -9999 -9999 -9999 -9999 -9999 -9999 -9999 -9999 -9999 -9999 -9999 -9999 -9999 -9999 -9999 -9999 -9999 -9999 -9999 -9999 -9999 -9999
2.06591E-5 1.94537E-5 3.17244E-5 2.65986E-5 4.16643E-5 4.372E-5 1.54929E-5 2.31038E-5 1.64682E-5 3.09694E-5 2.22171E-5 2.96154E-5 1.80717E-5 5.99476E-6 2.18041E-5 2.89089E-5 2.84741E-5 3.17227E-5 4.71244E-5 2.77305E-6 2.4766E-5 3.51869E-5 2.69937E-5 4.28457E-5 3.40747E-5 2.32323E-5 3.07791E-5 3.40721E-5 3.03534E-5 3.0385E-5 5.20994E-5 5.23642E-5 5.91701E-5 2.92226E-5 3.03537E-5 2.14113E-5 2.90224E-5 3.03318E-5 2.73186E-5 5.31762E-5 9.11531E-5 6.37184E-5 8.59846E-5 7.92064E-5 7.7208E-5 6.71597E-5 5.17261E-5 5.97925E-5 4.946E-5 6.83533E-5 9.94502E-5 1.31293E-4 1.14594E-4 1.65432E-4 1.42629E-4 1.67142E-4 1.57444E-4 2.3363E-4 1.8592E-4 2.1002E-4 3.51938E-4 2.62531E-4 2.60911E-4 3.36005E-4 4.8202E-4 5.24873E-4 4.29351E-4 2.65108E-4 5.25211E-4 5.52491E-4 2.07668E-4 3.32412E-4 9.94142E-5 4.49074E-4 1.30132E-4 7.90157E-5 1.2684E-4 2.02179E-4 2.84349E-4 2.26631E-4 2.97754E-4 4.02309E-4 1.06013E-3 5.23237E-4 2.09867E-4 3.33577E-4 3.64867E-4 4.6164E-4 2.28857E-4 1.50198E-4 1.75349E-4 3.69963E-4 1.69532E-4 1.34866E-4 1.54618E-4 1.49755E-4 1.2269E-4 1.34278E-4 8.65227E-5 1.20716E-4 3.0149E-4 2.91199E-4 2.99524E-4 5.38126E-4 4.74171E-4 2.78213E-4 8.65941E-4 7.31949E-4 5.7371E-4 4.71207E-4 6.0025E-4 7.15868E-4 8.78993E-4 6.61094E-4 7.69063E-4 1.06634E-3 1.36952E-3 1.53304E-3 7.05786E-4 1.489E-3 1.78941E-3 1.44583E-3 1.73855E-3 3.74185E-4 3.50763E-4 1.92163E-4 2.94588E-4 2.12347E-4 2.41314E-4 2.40372E-4 1.82509E-4 3.87052E-4 2.61429E-4 2.01105E-4 9.62678E-5 4.43775E-4 4.03016E-4 8.43155E-4 5.23144E-4 6.07075E-4 1.06128E-3 4.20679E-4 1.62897E-4 6.36028E-4 4.27273E-4 2.40717E-4 5.13622E-4 6.79426E-4 6.70534E-4 7.64104E-4 1.00809E-3 2.33541E-4 8.84547E-4 5.33241E-5 4.38839E-4 9.07244E-5 4.19852E-5 7.60373E-4 3.89595E-4 7.56482E-5 1.46678E-4 1.30797E-4 1.52924E-4 1.40073E-4 6.23133E-4 6.53656E-4 5.67484E-4 8.20342E-4 7.09049E-4 5.75119E-4 3.53465E-3 8.02084E-5 1.82919E-4 1.87653E-4 1.41974E-4 1.77825E-4 2.1591E-4 2.80758E-4 2.23855E-4 8.01671E-5 1.30883E-4 3.03132E-4 6.48892E-5 5.33948E-5 1.71739E-4 2.51559E-4 2.34387E-4 8.8493E-5 3.79452E-5 7.84485E-5 3.58951E-5 9.55003E-5 2.49254E-5 1.99107E-5 4.37694E-5 6.31438E-5 8.65611E-5 8.15272E-5 8.99809E-5 9.28853E-5 1.44614E-4 3.07053E-4 1.20798E-3 7.07321E-4 5.14394E-4 6.64433E-4 3.59972E-4 1.68429E-3 1.64004E-3 1.14974E-3 1.46529E-3 5.58787E-4 2.60565E-4 9.72912E-5 9.08124E-5 8.33703E-5 1.27012E-4 9.21131E-5 2.5816E-4 9.45369E-5 1.37542E-4 8.55923E-5 8.19433E-5 8.45968E-5 5.81601E-5 3.63337E-5 6.98557E-5 8.76805E-5 9.92186E-5 1.47695E-4 1.41737E-4 3.90148E-5 2.24699E-4 1.67395E-4 1.14804E-4 6.30321E-5 1.30829E-5 4.27395E-5 4.0911E-5 2.51714E-4 5.75281E-5 3.14864E-5 2.79093E-4 2.30128E-4 5.2295E-4 1.3854E-4 2.31543E-4 1.07182E-4 1.81359E-4 1.63838E-4 2.78672E-4 2.91538E-4 6.17553E-4 3.95478E-4 5.16892E-4 3.73328E-4 3.06517E-4 2.64863E-4 2.04581E-4 2.07813E-4 4.59946E-4 4.95359E-4 2.18851E-4 5.93852E-4 1.56718E-3 5.75357E-4 1.29985E-3 5.85032E-3 8.35111E-3 1.7621E-2 3.32859E-2 5.18669E-2 6.00672E-3 2.006E-3 2.45036E-3 1.86739E-2 1.9669E-2 9.97142E-3 1.97109E-2 5.86295E-3 4.64154E-3 3.25957E-3 2.71307E-3 2.09568E-3 8.39826E-4 7.39382E-4 5.85632E-4 8.9593E-4 1.12433E-3 6.116E-4 1.09821E-3 1.6112E-3 8.48528E-4 1.19296E-3 7.25102E-4 3.3432E-3 1.99461E-3 3.50286E-3 6.49941E-4 1.4724E-3 9.69082E-4 1.79935E-3 1.56114E-3 1.12521E-3 4.28863E-4 6.70835E-4 4.66195E-4 6.88188E-4 6.44321E-4 5.1158E-4 2.79177E-3 4.11442E-4 3.16673E-3 4.52077E-3 1.55824E-3 2.85416E-3 2.02449E-3 1.41362E-3 1.50228E-3 1.29175E-3 1.33126E-3 1.03622E-3 1.43413E-3 1.3639E-3 1.24158E-3 5.85266E-4 5.11236E-4 9.88423E-4 7.37433E-4 6.34773E-4 1.05164E-3 2.18554E-3 1.38936E-3 1.16125E-3 1.07126E-3 1.12276E-3 1.51079E-3 2.00298E-3 1.15944E-3 1.4199E-3 2.20662E-3 3.89392E-3 2.32723E-3 1.92603E-3 2.24508E-3 1.75046E-3 2.24514E-3 1.76525E-3 2.74205E-3 4.13869E-3 3.34715E-3 4.83672E-3 2.04643E-3 1.92685E-3 1.96926E-3 2.4163E-3 3.32086E-3 4.75029E-3 2.54144E-3 8.5915E-3 1.05132E-2 1.00637E-2 1.14846E-2 5.80638E-3 9.59941E-3 7.38866E-3 4.62605E-3 3.08658E-3 3.12101E-3 8.3825E-3 1.21956E-2 1.02051E-2 9.03641E-3 4.82165E-3 3.66579E-3 6.73977E-3 3.00456E-3 1.22893E-2 4.25627E-2 5.31732E-2 3.82465E-2 4.00784E-2 5.90295E-2 3.05296E-2 6.75354E-2 6.02891E-2 2.38835E-2 2.46239E-2 2.41187E-2 4.7015E-2 5.13807E-2 4.47949E-2 2.84876E-2 5.4626E-2 4.06347E-2 3.87615E-2 3.88129E-2 3.76967E-2 3.35856E-2 6.27509E-2 3.89784E-2 6.05865E-2 3.8285E-2 4.97473E-2 1.14472E-2 8.7524E-3 1.68662E-2 1.12079E-2 1.78652E-2 2.42084E-2 2.01825E-2 4.07878E-2 5.0481E-2 5.05132E-2 5.28866E-2 4.99214E-2 5.58221E-2 5.52071E-2 3.08964E-2 3.66912E-2 4.14387E-2 -9999 3.39064E-2 4.50104E-2 3.99332E-2 2.79322E-2 3.85009E-2 2.10047E-2 3.29561E-2 4.36855E-2 6.68215E-2 5.45066E-2 7.24113E-2 7.29346E-2 1.08298E-1 -9999 5.70113E-2 7.78131E-2 7.07955E-2 1.91342E-2 5.68182E-2 4.72081E-2 5.74149E-2 4.7968E-2 6.9082E-2 3.76957E-2 1.19566E-2 3.01994E-2 3.10977E-2 3.55147E-2 3.0433E-2 3.35319E-2 3.34383E-2 2.66408E-2 3.32504E-2 2.30908E-2 3.27223E-2 1.79279E-2 4.55957E-2 3.36875E-2 3.8968E-2 6.05507E-2 6.56681E-2 3.56464E-2 2.30985E-2 1.43284E-2 4.23869E-2 1.03585E-1 6.3016E-2 3.45109E-2 6.42634E-2 2.85748E-2 5.08016E-2 3.77475E-2 7.37067E-2 1.08755E-1 1.19776E-1 1.18034E-1 3.23036E-1 1.15157E-1 3.73174E-1 3.97864E-1 1.94644E-1 8.45656E-2 8.93525E-2 6.31262E-2 3.71852E-2 2.26295E-2 4.74458E-2 5.61434E-2 4.31043E-2 3.16497E-2 3.68367E-2 4.47467E-2 2.72601E-2 3.44487E-2 4.16334E-2 2.5848E-2 -9999 4.17175E-2 3.22386E-2 2.88094E-2 1.98961E-2 1.59333E-2 2.48666E-2 3.07574E-2 2.31695E-2 2.58976E-2 4.78417E-2 2.50374E-2 1.73962E-2 1.96829E-2 1.38366E-2 3.10408E-2 3.33042E-2 1.49194E-2 2.54292E-2 4.67652E-2 2.10699E-2 4.02177E-2 8.93104E-3 1.51954E-2 2.05573E-2 2.39463E-2 1.82124E-2 1.04893E-2 1.06482E-2 7.30348E-3 6.73381E-3 2.3875E-2 9.38363E-3 1.88388E-2 2.13613E-2 9.96623E-3 1.03113E-2 1.36253E-2 2.14891E-2 2.01747E-2 1.23655E-2 6.35038E-3 2.9564E-2 1.18098E-2 3.43983E-3 7.86808E-3 2.51069E-2 1.79336E-2 4.73992E-2 1.41006E-2 2.12598E-2 1.53494E-2 4.01906E-2 2.4187E-2 3.4195E-2 3.12712E-2 3.31317E-2 2.99222E-2 3.16208E-2 2.03466E-2 1.98239E-2 2.11139E-2 4.1444E-2 1.70684E-2 1.71132E-2 1.75331E-2 1.96983E-2 1.27015E-1 2.33597E-2 1.85958E-2 3.28686E-2 3.58389E-2 4.39211E-2 1.92992E-2 2.98846E-2 4.84489E-3 2.06424E-2 1.40851E-2 1.30848E-2 1.22075E-1 1.4221E-1 7.56206E-2 4.07841E-2 4.4017E-3 1.83233E-2 1.88238E-2 9.07043E-3 1.05482E-2 5.61755E-3 8.23678E-3 8.50814E-3 5.34133E-3 5.4491E-3 5.11836E-3 9.66696E-3 5.22684E-3 3.24349E-3 2.50214E-3 2.08132E-3 3.28477E-3 2.12441E-3 4.88597E-3 6.22316E-3 7.13127E-3 9.61184E-3 5.48922E-3 9.96751E-3 1.22731E-2 1.69034E-2 2.66665E-2 4.62051E-2 4.30858E-2 4.6911E-2 2.37694E-2 3.57711E-2 1.88955E-2 2.75723E-2 1.8872E-1 1.01486E-1 5.22459E-2 6.42359E-3 3.8864E-3 5.11221E-3 1.94607E-3 1.15685E-3 1.97621E-3 1.01539E-3 4.4528E-4 5.58072E-4 1.32813E-3 1.9211E-4 1.45594E-3 5.2248E-4 4.68279E-4 5.58851E-4 7.33189E-4 4.97886E-4 8.43336E-4 1.36113E-3 5.75035E-4 1.52758E-4 1.55261E-3 7.73597E-4 3.50959E-4 2.13508E-4 1.25829E-4 2.51882E-4 3.64975E-5 1.60815E-4 2.48979E-4 9.90344E-5 1.20617E-4 1.169E-3 6.81921E-4 9.93383E-4 2.65491E-3 5.93135E-4 3.17469E-4 1.03486E-4 2.36706E-4 6.73072E-4 8.19464E-5 1.90753E-4 7.64679E-5 1.69152E-4 4.23929E-4 2.36936E-4 4.969E-4 2.72744E-4 6.00602E-4 2.75738E-4 2.5869E-4 1.26571E-3 1.56105E-3 1.01814E-3 8.50921E-4 2.05126E-3 1.42779E-3 1.50592E-4 4.63596E-4 1.12946E-3 1.15111E-3 8.64484E-4 8.1756E-5 1.51094E-5 1.54262E-4 5.01817E-4 4.53757E-4 7.27428E-4 9.34309E-4 8.91053E-4 1.58156E-3 2.07374E-3 2.78582E-3 1.07212E-3 2.56966E-3 1.07709E-3 3.88747E-3 2.89865E-3 2.63646E-3 1.36236E-3 1.02077E-3 1.76659E-3 2.43819E-3 1.34407E-3 1.1861E-3 1.47226E-3 8.19076E-4 6.51064E-4 1.01599E-3 1.29339E-3 7.92576E-3 1.52775E-3 6.20114E-3 2.75183E-3 7.97889E-3 1.28742E-2 1.41837E-2 7.45448E-3 1.34876E-2 1.25883E-2 1.61472E-2 4.29376E-3 2.23614E-3 4.22925E-3 3.35596E-3 3.55288E-3 8.75926E-3 2.44036E-2 3.91627E-2 7.67142E-2 7.10812E-2 3.79068E-2 2.32279E-2 1.8058E-2 1.0831E-2 1.27117E-2 1.89625E-2 6.0261E-3 8.19628E-3 7.50495E-3 8.93256E-3 5.61592E-3 1.02552E-2 1.04428E-2 4.85128E-2 6.46772E-2 5.58768E-2 5.83044E-2 6.06718E-2 6.69673E-2 5.46901E-2 4.76941E-2 3.81888E-2 4.01093E-2 2.74617E-2 5.26715E-2 1.63208E-2 6.07825E-3 6.74019E-3 2.33138E-2 1.10943E-2 1.06787E-2 1.68457E-2 2.51469E-2 1.07109E-2 3.11493E-2 1.81607E-2 8.13834E-3 2.47633E-2 1.94873E-2 2.46803E-2 3.474E-2 1.80328E-2 1.98367E-2 3.33549E-2 4.13919E-2 1.17424E-1 9.00769E-2 3.69581E-2 2.69432E-2 7.76811E-2 9.71162E-2 6.53996E-2 5.02122E-2 1.56782E-2 8.43038E-3 1.21343E-2 1.52232E-2 1.22586E-2 1.10365E-2 3.08475E-2 3.35565E-2 3.66905E-2 4.05538E-2 1.73073E-2 3.27073E-2 5.65257E-3 6.34037E-3 2.53024E-3 2.7289E-3 3.12084E-3 1.5343E-3 1.12609E-3 4.71014E-3 3.85155E-3 3.27081E-2 7.85056E-4 1.86117E-3 5.24308E-4 4.70059E-3 5.70992E-4 2.8271E-3 1.69715E-3 7.24753E-4 7.66914E-4 5.466E-4 5.46955E-4 9.83634E-4 1.11951E-3 1.35711E-3 7.64285E-4 1.18652E-3 7.24257E-4 7.65902E-4 4.41707E-3 5.54569E-3 3.88892E-3 3.00713E-3 2.14419E-3 1.60773E-3 1.73242E-3 2.63429E-3 2.26394E-3 4.34992E-3 4.53605E-3 5.57331E-3 3.09591E-3 4.09402E-3 3.64719E-3 7.19347E-3 1.80106E-3 2.22829E-3 3.06083E-3 2.93673E-3 3.38073E-3 5.32846E-3 1.55012E-3 3.25793E-3 2.50808E-3 9.81219E-4 1.11165E-3 1.25945E-3 6.42371E-4 3.4967E-4 2.14698E-4 2.67146E-4 8.75513E-5 4.04785E-4 1.50849E-3 4.90776E-4 3.17339E-4 7.60316E-4 1.20508E-3 7.36573E-4 1.56511E-3 2.72238E-4 9.18496E-4 5.17862E-4 2.14105E-4 1.13039E-4 6.25476E-4 1.89672E-4 4.04288E-4 6.20353E-4 4.32583E-4 6.05651E-4 4.1117E-4 4.54802E-4 3.88175E-4 2.53802E-4 2.07006E-4 8.63784E-5 4.1189E-5 2.33311E-5 2.01318E-5 2.05151E-5 4.74008E-5 8.70074E-5 1.2227E-4 4.9307E-5 4.4718E-5 1.78275E-5 8.24286E-6 9.80828E-5 4.32671E-5 3.59478E-4 9.39814E-5 9.22124E-5 1.29934E-4 5.34176E-5 3.78043E-5 6.99326E-6 6.79621E-6 6.06215E-6 2.94904E-5 1.75236E-4 3.09869E-4 3.18685E-3 8.21475E-4 7.92556E-4 1.20234E-3 1.34056E-3 1.15594E-3 3.74783E-4 3.11452E-4 2.77641E-4 2.35725E-5 5.39637E-5 6.46058E-5 1.10274E-4 1.04211E-4 4.98474E-5 1.13088E-4 3.62231E-4 1.89437E-5 1.60674E-5 3.63966E-6 3.69166E-6 7.24393E-5 3.26548E-5 4.18899E-6 3.14532E-5 3.74571E-5 8.62277E-6 1.10118E-5 1.82675E-5 2.53618E-5 9.1479E-6 3.36085E-4 3.96025E-4 2.43092E-4 3.44118E-4 2.62417E-4 1.4691E-4 1.47308E-4 1.82121E-4 1.44456E-4 9.65862E-5 8.29121E-5 1.39159E-5 9.00316E-6 8.42028E-6 1.04553E-5 1.46382E-5 1.73256E-5 5.82743E-5 5.54801E-5 2.33839E-4 1.41161E-4 1.00666E-4 2.1927E-4 1.12058E-5 8.43575E-6 9.3417E-6 1.68686E-5 2.28341E-5 8.22305E-6 2.09258E-5 2.42938E-5 1.38277E-4 7.83467E-5 3.46732E-5 5.21949E-5 4.94664E-5 4.13213E-6 3.14679E-6 3.62388E-6 5.10236E-5 4.13381E-5 5.64887E-5 1.79877E-5 6.58532E-6 4.44983E-5 1.02528E-5 7.67509E-6 3.93551E-6 4.08452E-6 5.01697E-6 1.14313E-5 1.09715E-5 8.1169E-6 8.33186E-6 4.70294E-5 5.28962E-5 5.52611E-5 4.17154E-5 7.2575E-6 9.73927E-6 5.46982E-5 1.99136E-5 2.39358E-5 1.09391E-5 1.55724E-5 1.58567E-5 1.40176E-5 8.69036E-5 8.1421E-5 1.53472E-5 1.65014E-5 1.34951E-5 1.42634E-4 1.29362E-4 1.8404E-4 1.89542E-4 8.18704E-5 1.05821E-5 4.53153E-5 3.20631E-4 4.79875E-4 3.10125E-5 2.04125E-4 2.10917E-4 1.69288E-4 4.08535E-4 6.31822E-4 6.21374E-4 6.05872E-4 7.42915E-4 7.19045E-4 2.0491E-3 4.86747E-4 6.23455E-4 5.0582E-4 4.03375E-4 2.55675E-3 1.31346E-3 3.96604E-4 2.49468E-3 2.62472E-3 3.15416E-3 3.68437E-3 3.07272E-3 2.08071E-4 2.09583E-4 5.12237E-4 6.06501E-3 3.96148E-4 6.48811E-4 4.52056E-3 3.87877E-3 1.38455E-3 2.19502E-4 2.36119E-3 1.69522E-3 2.63987E-4 3.33473E-4 8.2006E-4 1.26934E-3 1.5473E-3 2.68923E-3 1.2291E-3 1.35085E-3 8.80115E-4 5.78312E-3 4.81667E-3 6.99854E-3 2.99645E-3 4.40511E-3 5.31818E-3 3.03794E-3 3.46774E-3 3.81131E-3 3.12526E-3 5.10069E-3 6.80716E-4 4.65308E-4 4.79363E-4 5.79461E-4 6.33124E-4 5.98202E-4 2.7538E-3 6.73198E-4 3.14197E-3 4.83269E-4 4.33937E-3 6.76322E-4 1.00224E-3 6.42822E-4 5.81314E-4 7.81243E-4 1.10822E-3 1.00905E-3 9.32548E-4 9.46136E-3 1.58308E-2 1.64166E-2 1.81736E-3 1.88733E-3 3.42103E-3 3.9155E-3 1.76435E-3 1.00501E-3 1.08083E-3 1.26249E-3 1.44626E-3 1.95186E-3 1.23991E-3 1.23151E-3 2.20289E-3 2.40081E-3 8.21734E-4 6.60372E-4 4.4194E-4 4.0908E-4 5.43928E-4 5.23632E-4 4.59051E-4 6.95584E-4 6.46739E-4 3.15136E-4 6.88663E-5 3.32897E-4 3.01466E-4 4.7275E-4 4.33537E-4 2.81703E-4 3.44218E-4 2.8323E-4 2.51775E-4 1.67693E-4 6.48143E-5 9.43691E-5 1.68088E-4 9.28222E-5 7.76733E-5 1.14487E-4 1.61982E-4 8.66215E-5 1.95727E-4 3.53221E-4 2.70665E-4 2.80622E-4 2.80374E-4 1.398E-4 1.00475E-4 9.81495E-5 9.84771E-5 1.16561E-4 2.38394E-4 1.77583E-4 2.46286E-4 2.79276E-4 1.89825E-4 2.18955E-4 1.36115E-4 1.068E-4 9.4377E-5 1.55336E-4 1.47366E-4 1.7189E-4 9.91384E-5 7.12589E-5 4.39479E-5 3.93278E-5 4.33134E-5 6.42737E-5 1.27745E-4 1.57085E-4 1.75984E-4 1.98172E-4 5.03141E-5 2.46368E-4 1.80317E-4 1.58621E-4 1.62615E-4 1.0358E-4 3.0984E-5 1.28691E-5 -9999 -9999 -9999 -9999 -9999 -9999 -9999 -9999 -9999 -9999 -9999 -9999 -9999 -9999 -9999 -9999 -9999 -9999 -9999 -9999 -9999 -9999 -9999 -9999 -9999 -9999 -9999 -9999 -9999
1.33534E-5 1.06315E-5 1.45106E-5 2.67411E-5 3.20715E-5 1.91955E-5 6.8355E-6 7.6099E-6 1.66415E-5 8.71507E-6 2.64245E-5 1.48768E-5 1.4614E-6 1.98387E-5 2.597E-5 1.43926E-5 1.94815E-5 2.39019E-5 2.64426E-5 8.75183E-6 1.94765E-5 2.67839E-5 1.9354E-5 1.52921E-5 3.08892E-5 3.24644E-5 2.78676E-5 2.16347E-5 2.70968E-5 2.52433E-5 3.92002E-5 2.53269E-5 3.02583E-5 1.72301E-5 5.05012E-5 5.15707E-5 5.32134E-5 5.67262E-5 5.69385E-5 7.16633E-5 8.39518E-5 6.01019E-5 6.88792E-5 7.13911E-5 6.64488E-5 7.56432E-5 7.30262E-5 7.28473E-5 6.76828E-5 6.22647E-5 1.02475E-4 1.00035E-4 1.21081E-4 1.17057E-4 1.0665E-4 1.18095E-4 1.31629E-4 2.51806E-4 2.25661E-4 2.34343E-4 2.73625E-4 2.35781E-4 3.06887E-4 5.73795E-4 4.34234E-4 5.66133E-4 2.88759E-4 3.03587E-4 2.56234E-4 3.40846E-4 5.80437E-4 2.04291E-4 3.52387E-4 1.34123E-4 1.16278E-4 8.96732E-5 1.67279E-4 5.00354E-4 3.77159E-4 4.58353E-4 2.51496E-4 4.59313E-4 4.03232E-4 5.23885E-4 5.29918E-4 7.5123E-4 7.67179E-4 5.0894E-4 1.46397E-4 2.02609E-4 1.81405E-4 1.79218E-4 1.42426E-4 8.28001E-5 9.05136E-5 1.50703E-4 1.87987E-4 2.4137E-4 1.63787E-4 1.74713E-4 1.98001E-4 1.84341E-4 2.85186E-4 5.58211E-4 4.29173E-4 5.90778E-4 6.24142E-4 1.04122E-3 1.03467E-3 3.34065E-4 5.24062E-4 7.24681E-4 5.58455E-4 7.63737E-4 6.07893E-4 1.24804E-3 1.58385E-3 6.23297E-4 1.34818E-3 1.78119E-3 1.05856E-3 1.4668E-3 1.29956E-3 3.30868E-4 3.11108E-4 2.68751E-4 2.00486E-4 3.80198E-4 3.33978E-4 1.15863E-4 1.18663E-4 3.94746E-4 3.21178E-4 6.88046E-4 3.04717E-4 4.97283E-4 9.77256E-4 1.08202E-3 6.26583E-4 1.43871E-3 7.55266E-4 9.75012E-4 4.53566E-4 6.82474E-4 5.80155E-4 2.9843E-4 5.15489E-4 5.34666E-4 5.17763E-4 9.72925E-4 1.27321E-3 3.57942E-4 1.92827E-4 4.54269E-4 3.03245E-4 4.39797E-5 1.93625E-4 9.88055E-4 4.26683E-4 8.38372E-5 1.0033E-4 1.95405E-4 5.76438E-5 1.2389E-4 8.73373E-4 3.81881E-4 1.04473E-3 6.8731E-4 8.39961E-4 4.07103E-4 1.10622E-3 5.49423E-4 1.07104E-4 1.73837E-4 1.53654E-4 1.05437E-4 1.41811E-4 2.19708E-4 6.91594E-5 1.42199E-4 3.40932E-5 2.6063E-5 4.60445E-5 7.36073E-5 7.5799E-5 5.04651E-5 4.24538E-4 2.47072E-4 7.80851E-5 6.23344E-5 6.06225E-5 4.20352E-5 2.84769E-5 3.26726E-5 6.43453E-5 8.42867E-5 5.38042E-4 1.14443E-3 1.09754E-4 9.52798E-5 1.30699E-4 1.89335E-4 1.67787E-4 3.05241E-4 4.24782E-4 6.68835E-4 1.54857E-3 5.08823E-4 2.19665E-3 1.54841E-3 9.96776E-4 8.24679E-4 4.47558E-4 7.85085E-5 7.60736E-5 1.96485E-4 1.90339E-4 2.2987E-4 5.12851E-5 4.83183E-5 2.57083E-4 7.54611E-5 5.68141E-5 7.22735E-5 9.51059E-5 1.15347E-4 1.4966E-4 1.00003E-4 5.5173E-5 4.09823E-5 1.61705E-4 2.18028E-5 1.01217E-4 1.62411E-4 1.30378E-4 3.30924E-5 2.75062E-5 6.42295E-4 8.43447E-4 9.61469E-4 1.94413E-4 2.66402E-4 2.18018E-4 2.5665E-4 2.77321E-4 3.0522E-4 1.96892E-4 9.29025E-5 1.91328E-4 2.66666E-4 2.48844E-4 3.91265E-4 4.55199E-4 3.97941E-4 5.58778E-4 3.93878E-4 3.39508E-4 4.0431E-4 3.12016E-4 3.88371E-4 6.71241E-4 5.70064E-4 2.9892E-4 3.55101E-4 6.00427E-4 2.19542E-4 5.97472E-4 1.13673E-3 2.30379E-3 3.39292E-2 4.62091E-2 7.09066E-2 7.76456E-3 6.67158E-3 1.73014E-3 2.03271E-2 5.62063E-3 1.19356E-2 1.36466E-1 4.76682E-2 1.59602E-2 1.37939E-2 4.22871E-3 2.80731E-3 1.33794E-3 9.74505E-4 1.08807E-3 1.26395E-3 1.26939E-3 9.12064E-4 1.05566E-3 6.14455E-4 4.95744E-4 1.09093E-3 7.5182E-4 9.1752E-4 7.1556E-3 4.28592E-3 2.67516E-3 1.7193E-3 1.3118E-3 7.44119E-4 1.61828E-3 1.63859E-3 1.01401E-3 9.30087E-4 4.67804E-4 3.93118E-4 2.25438E-4 3.82285E-4 7.32894E-4 7.49542E-3 5.55847E-3 1.9743E-3 6.7288E-4 1.00934E-3 1.31536E-3 9.15899E-4 1.27763E-3 1.72583E-3 1.57569E-3 8.88204E-4 1.10005E-3 1.25015E-3 1.43142E-3 1.03767E-3 5.53889E-4 6.75116E-4 1.26177E-3 6.52218E-4 1.4595E-3 9.3609E-4 1.96929E-3 1.33781E-3 5.56192E-4 5.22812E-4 1.08368E-3 1.75042E-3 8.02913E-4 1.42383E-3 2.81394E-3 4.50525E-3 3.06661E-3 1.34756E-3 2.14211E-3 1.33418E-3 2.98371E-3 3.5271E-3 2.32193E-3 3.49239E-3 2.88716E-3 3.16262E-3 2.16137E-3 2.63916E-3 3.06716E-3 1.96404E-3 2.43838E-3 1.81684E-3 4.45017E-3 8.40276E-3 1.33268E-2 7.13005E-3 9.61513E-3 1.22945E-2 7.7614E-3 3.68305E-3 3.89194E-3 4.08246E-3 3.19803E-3 5.26153E-3 9.75256E-3 6.91546E-3 1.06532E-2 6.78275E-3 5.368E-3 6.41333E-3 5.47197E-3 1.39581E-2 4.72863E-2 3.47341E-2 2.78338E-2 3.05032E-2 5.283E-2 2.49114E-2 5.07148E-2 2.54002E-2 3.29665E-2 1.96948E-2 1.82484E-2 1.08696E-2 2.07366E-2 2.23098E-2 2.28611E-2 1.24631E-2 2.91842E-2 2.46892E-2 5.94859E-2 5.11427E-2 1.47528E-2 3.45182E-2 2.3882E-2 2.48427E-2 1.61485E-2 5.9795E-2 4.83912E-2 6.96484E-2 1.50742E-2 4.80807E-3 1.05177E-2 7.25268E-3 1.79386E-2 1.64331E-2 2.97483E-2 5.37101E-2 5.54259E-2 5.6683E-2 5.18752E-2 5.33502E-2 2.96773E-2 3.48841E-2 4.20038E-2 4.22828E-2 4.2123E-2 3.54456E-2 2.14505E-2 2.35796E-2 4.0782E-2 4.5934E-2 2.24767E-2 2.90955E-2 3.12509E-2 6.31839E-2 5.86923E-2 6.94826E-2 7.65268E-2 9.68218E-2 1.46492E-1 7.66503E-2 7.5255E-2 5.60389E-2 4.94878E-2 4.55762E-2 3.27146E-2 4.54931E-2 5.3522E-2 3.44072E-2 2.25897E-2 2.35223E-2 3.62556E-2 2.53202E-2 4.03554E-2 3.12971E-2 2.2908E-2 2.23897E-2 3.15554E-2 4.77504E-2 2.60556E-2 2.70631E-2 2.62213E-2 4.29993E-2 4.62018E-2 6.01844E-2 5.77119E-2 3.52006E-2 1.84258E-2 2.30127E-2 3.55811E-2 4.50589E-2 3.53673E-2 3.05016E-2 1.66484E-2 1.45775E-2 1.51551E-2 6.81558E-2 9.97823E-2 1.04452E-1 9.82305E-2 1.48024E-1 2.19555E-1 2.07861E-1 1.07933E-1 1.42239E-1 2.03054E-1 1.48853E-1 6.87741E-2 2.30468E-2 2.59411E-2 3.20051E-2 2.93888E-2 6.26872E-2 4.385E-2 6.04965E-2 4.75166E-2 3.77019E-2 4.01856E-2 4.80773E-2 5.54175E-2 3.68325E-2 2.49936E-2 2.61669E-2 2.1959E-2 3.44839E-2 2.21537E-2 3.50568E-2 2.92371E-2 3.14995E-2 3.80514E-2 1.54769E-2 3.45676E-2 2.26712E-2 1.8336E-2 2.33329E-2 1.80806E-2 3.09014E-2 1.13435E-2 1.31388E-2 1.99193E-2 2.63282E-2 2.83531E-2 2.70156E-2 2.56817E-2 1.85233E-2 2.34198E-2 2.06338E-2 2.32141E-2 2.98829E-2 9.02351E-3 1.81058E-2 1.38705E-2 1.31239E-2 1.44073E-2 3.92502E-2 1.13381E-2 2.54097E-2 7.33376E-3 2.07118E-2 2.2282E-2 1.346E-2 1.2108E-2 1.00425E-2 1.49473E-2 1.24203E-2 1.24784E-2 8.69477E-3 7.04536E-3 1.71194E-2 2.07277E-2 1.63823E-2 2.22601E-2 5.5653E-2 2.13221E-2 2.17445E-2 2.21344E-2 4.8393E-2 4.16714E-2 1.81342E-2 2.78472E-2 2.75292E-2 3.79983E-2 1.65466E-2 2.30552E-2 1.16317E-2 1.32043E-2 1.95275E-2 1.6663E-2 3.49192E-2 3.34595E-2 1.38233E-2 2.24789E-2 8.76913E-2 3.41485E-2 1.02608E-2 1.72878E-2 6.22316E-2 1.84766E-2 1.18516E-1 4.25868E-2 5.26936E-2 6.08212E-2 2.71582E-2 1.61967E-2 5.17607E-3 9.96386E-3 1.08041E-2 6.98473E-3 8.11369E-3 9.90161E-3 7.32872E-3 2.09102E-2 1.76979E-2 1.62143E-2 6.55114E-3 1.02089E-2 8.33941E-3 3.91551E-3 2.53175E-3 2.26704E-3 3.67949E-3 6.96507E-3 6.25146E-3 1.16786E-2 5.66134E-3 4.58425E-3 5.83777E-3 1.40609E-2 3.0237E-2 1.94313E-2 3.47074E-2 2.02119E-2 4.73552E-2 6.75808E-2 1.57982E-2 1.06228E-2 2.15178E-2 4.34582E-2 8.45813E-2 5.15324E-2 7.11008E-2 1.40232E-2 5.10438E-3 3.49413E-3 7.24504E-4 7.19338E-4 1.69358E-3 1.44021E-3 7.76027E-4 2.99301E-3 3.25758E-3 6.73704E-4 7.89337E-4 1.95362E-4 1.00525E-3 4.69577E-4 6.10709E-4 8.63364E-4 1.1216E-3 2.16329E-3 1.56209E-3 1.29543E-3 1.14037E-3 5.75255E-4 3.99747E-4 2.07418E-3 8.00025E-4 2.5655E-4 2.08759E-4 1.2736E-4 2.31429E-4 4.87467E-4 3.91182E-4 3.88188E-4 2.19421E-4 1.07131E-3 2.30115E-3 6.35394E-4 2.71353E-4 1.19738E-4 1.0478E-4 1.39822E-4 1.38029E-4 1.79296E-4 5.42966E-4 7.41548E-4 2.44796E-4 9.3003E-4 2.15675E-4 1.23245E-4 2.80675E-4 7.82591E-5 5.54039E-4 9.59494E-4 2.6175E-3 2.71767E-3 3.35735E-3 1.80752E-3 1.28756E-3 2.74592E-4 5.0487E-4 8.32389E-4 1.35732E-3 3.21748E-4 7.4639E-5 3.58217E-5 1.56463E-4 5.16463E-4 6.7608E-4 9.1361E-4 8.70352E-4 7.19851E-4 1.40885E-3 1.15526E-3 7.92207E-4 1.67311E-3 1.45538E-3 6.25007E-3 3.35234E-3 3.44478E-3 4.53882E-3 1.11634E-3 1.82506E-3 3.07828E-3 3.17182E-3 3.25925E-3 1.1085E-3 1.56512E-3 1.29231E-3 1.67255E-3 1.60514E-3 5.58206E-3 7.26286E-3 1.05785E-2 7.02274E-3 6.90498E-3 6.14602E-3 4.78705E-3 4.88285E-3 1.18804E-2 1.59959E-2 3.00768E-2 1.21142E-2 6.99381E-3 9.46701E-4 3.66317E-3 2.40154E-3 3.59604E-3 7.09087E-3 1.44804E-2 1.56349E-2 2.52989E-2 1.00095E-1 3.12838E-2 3.10356E-2 2.30561E-2 1.8393E-2 2.10887E-2 1.55052E-2 5.74934E-3 1.10086E-2 8.07086E-3 7.94644E-3 3.44825E-3 4.78765E-3 1.01518E-2 2.64697E-2 6.44135E-2 5.3806E-2 6.48315E-2 4.73994E-2 4.54585E-2 4.74939E-2 1.02203E-1 4.98396E-2 6.40482E-2 3.71084E-2 5.83591E-2 3.30303E-2 1.58874E-2 2.0103E-2 2.52E-2 1.90499E-2 2.62038E-2 1.26101E-2 2.12288E-2 9.94595E-3 1.48171E-2 9.5556E-3 1.15303E-2 3.74977E-2 1.52893E-2 2.73892E-2 3.56035E-2 1.45616E-2 2.53822E-2 3.7659E-2 2.35394E-2 1.19281E-1 1.64832E-1 3.78341E-2 4.97781E-2 1.07339E-1 8.96628E-2 7.36701E-2 6.27459E-2 1.28045E-2 1.4854E-2 3.3204E-2 1.14155E-2 7.58646E-3 2.35478E-2 4.52536E-2 6.77523E-2 3.02299E-2 7.36944E-2 6.40864E-2 2.64089E-2 3.87099E-3 7.92625E-3 3.13285E-3 2.25025E-3 2.08365E-3 8.83919E-4 7.9723E-4 4.07155E-4 1.63611E-2 2.92565E-3 1.98049E-3 2.84792E-4 1.53222E-2 6.20266E-3 5.93186E-4 9.1093E-3 7.07535E-4 6.13667E-4 6.74513E-4 6.20377E-4 1.02471E-3 6.29888E-4 9.85551E-4 9.19277E-4 1.1495E-3 7.04818E-4 6.81159E-4 9.23761E-4 5.54961E-3 3.66438E-3 3.9311E-3 3.90932E-3 1.02883E-3 1.52701E-3 9.46883E-3 5.42191E-3 6.03694E-3 2.7455E-3 2.09377E-3 3.18066E-3 3.09045E-3 2.18345E-3 3.03164E-3 2.89264E-3 4.41901E-3 2.02696E-3 4.39666E-3 5.27717E-3 3.17856E-3 3.07995E-3 2.11447E-3 1.79088E-3 8.13466E-4 3.35535E-3 9.32066E-4 1.06482E-3 4.51186E-4 7.4873E-4 4.4848E-4 3.78219E-4 1.16313E-4 1.66361E-3 2.66375E-4 4.95635E-4 1.23583E-3 1.44769E-4 1.35655E-3 3.1516E-3 1.72462E-3 1.20621E-3 9.83835E-4 7.20495E-4 6.74097E-5 4.01813E-4 6.43513E-4 3.54993E-4 4.78248E-4 2.23203E-4 2.5206E-4 8.55365E-4 6.06524E-4 6.35769E-4 3.19973E-4 3.36841E-4 2.19976E-4 8.83697E-5 3.14035E-5 2.01251E-5 2.57774E-5 4.01347E-5 2.16673E-4 7.12937E-5 6.23285E-5 5.50925E-5 6.27296E-5 1.74047E-5 1.71616E-5 5.15242E-5 2.06369E-5 5.44978E-5 8.24514E-4 6.99044E-4 1.91043E-4 6.04138E-5 6.13091E-5 1.13956E-5 5.62966E-6 6.08275E-6 2.83379E-5 2.30794E-4 3.43312E-4 1.39913E-3 2.80434E-4 7.3957E-4 2.8383E-4 4.79606E-4 6.92668E-4 3.11808E-4 3.31227E-4 7.40298E-5 8.17564E-5 1.93309E-4 5.70702E-5 9.9861E-5 4.98493E-5 5.49889E-5 1.11981E-4 4.35485E-4 3.33883E-5 3.56434E-6 3.92499E-6 2.23046E-5 2.73508E-5 4.21332E-6 4.68174E-6 3.39743E-5 8.41515E-5 8.77491E-5 1.80967E-5 2.10761E-5 6.98085E-6 5.55737E-5 5.65662E-4 8.78503E-4 5.43139E-4 4.70883E-4 2.74304E-4 2.03376E-4 2.15665E-4 2.10162E-4 1.73039E-4 4.1474E-4 3.29041E-5 1.00993E-5 6.95226E-6 8.97546E-6 1.47789E-5 1.25204E-5 9.75927E-6 1.36632E-5 7.81437E-5 8.34637E-5 2.05933E-4 7.0683E-5 3.49185E-5 1.65699E-5 1.9001E-5 2.36744E-5 1.62612E-5 5.66165E-6 2.79918E-5 3.19577E-5 1.01847E-5 1.68069E-5 2.11947E-5 2.41276E-5 1.5638E-4 1.33845E-4 7.85556E-5 3.62838E-5 2.71295E-6 2.99755E-6 4.50856E-5 2.44359E-5 4.47937E-5 2.35316E-5 4.49111E-5 2.56366E-5 6.63791E-5 4.39438E-5 4.25871E-5 8.97208E-6 4.4576E-6 1.81027E-5 1.56091E-5 1.18083E-5 1.61694E-5 8.31851E-6 6.48485E-5 9.54068E-6 9.81202E-6 6.25631E-5 5.70359E-5 1.04735E-4 8.85657E-5 2.82987E-5 3.28888E-5 7.1082E-5 1.30429E-5 1.65025E-4 2.17787E-4 1.01692E-4 1.41304E-4 1.18676E-4 3.12474E-4 2.85658E-4 1.71672E-4 1.64661E-4 1.50965E-4 2.8108E-4 3.5475E-4 4.4056E-4 4.52932E-4 2.67342E-4 2.66197E-4 2.84247E-4 6.26927E-4 3.18984E-4 5.07687E-4 4.99982E-4 4.3704E-4 8.76206E-5 1.53446E-3 1.89554E-3 9.56172E-4 3.3201E-3 6.17763E-4 5.07546E-4 4.7949E-4 3.20786E-3 2.71852E-3 2.71803E-4 2.49508E-3 2.5175E-3 1.20429E-3 1.77427E-3 1.373E-3 2.48187E-4 3.76386E-4 3.42672E-3 5.39889E-4 4.79175E-4 2.99239E-3 8.57744E-4 3.32293E-3 1.43929E-3 8.76322E-4 7.36251E-4 4.92204E-4 4.1104E-4 4.288E-4 2.12903E-4 7.58885E-4 1.44783E-3 1.99252E-3 1.30579E-3 4.07554E-3 5.8433E-3 4.27287E-3 6.82469E-3 9.55412E-3 1.24307E-2 1.08003E-2 5.99838E-3 2.30095E-4 8.58024E-4 5.94553E-3 1.12194E-3 1.2287E-3 1.48577E-3 5.13799E-4 3.28065E-3 3.38412E-3 9.14384E-4 2.1724E-3 9.41935E-4 4.96213E-4 3.05975E-3 2.85262E-3 6.51604E-3 7.34504E-4 9.74747E-4 3.9722E-4 4.66195E-3 1.24221E-3 1.08924E-3 1.04059E-3 1.25295E-2 2.25424E-2 2.22327E-2 2.1702E-3 1.95486E-3 2.0328E-3 2.71108E-3 2.48407E-3 2.15572E-3 2.02714E-3 2.00897E-3 1.1901E-3 1.69206E-3 7.45253E-4 1.2712E-3 8.27701E-4 1.27832E-3 1.22514E-3 5.73238E-4 5.95712E-4 8.09277E-4 9.4226E-4 7.21205E-4 8.30021E-4 8.28286E-4 6.14656E-4 2.69383E-4 5.82839E-5 1.76181E-4 4.00339E-4 4.70698E-4 4.17692E-4 2.43726E-4 2.01065E-4 1.67551E-4 2.23615E-4 1.43312E-4 1.29643E-4 1.83705E-4 7.53491E-5 7.34323E-5 1.2311E-4 9.41087E-5 7.44795E-5 6.17307E-5 1.23387E-4 2.10589E-4 2.36828E-4 3.31406E-4 2.74332E-4 1.38187E-4 1.49005E-4 1.22239E-4 9.84027E-5 7.79293E-5 1.20474E-4 1.10951E-4 6.75477E-5 1.07268E-4 1.55848E-4 1.19425E-4 9.82495E-5 8.78852E-5 1.82528E-4 1.51371E-4 3.65122E-4 3.50152E-4 2.95001E-4 2.2119E-4 1.1822E-4 9.38028E-5 1.03052E-4 4.0384E-5 4.6362E-5 1.47027E-4 1.16877E-4 2.14653E-4 1.21698E-4 1.46523E-4 2.03869E-4 1.74239E-4 1.48874E-4 1.1911E-4 2.44995E-5 5.53045E-5 4.24695E-5 -9999 -9999 -9999 -9999 -9999 -9999 -9999 -9999 -9999 -9999 -9999 -9999 -9999 -9999 -9999 -9999 -9999 -9999 -9999 -9999 -9999 -9999 -9999 -9999 -9999 -9999 -9999 -9999
1.58537E-5 1.37842E-5 2.08085E-5 2.17002E-5 1.62646E-5 1.69444E-5 6.00211E-6 6.19015E-6 1.94532E-5 1.04965E-5 7.16639E-6 5.59095E-6 1.03542E-5 1.99889E-5 5.40258E-6 2.03242E-5 2.73132E-5 2.44574E-5 7.73807E-6 1.2167E-5 3.28729E-5 4.10598E-5 2.25185E-5 2.58641E-5 3.18838E-5 3.59649E-5 3.47682E-5 1.47511E-5 2.39975E-5 3.25073E-5 4.02113E-5 3.87365E-5 6.96547E-6 5.29782E-5 4.28214E-5 6.23172E-5 7.15496E-5 1.99543E-5 2.7493E-5 1.35662E-4 1.09424E-4 6.92545E-5 6.3642E-5 5.25374E-5 8.337E-5 6.28861E-5 6.58226E-5 6.80734E-5 7.35767E-5 6.90294E-5 8.13483E-5 1.13748E-4 1.43565E-4 1.62745E-4 1.73555E-4 1.78335E-4 3.03604E-4 2.01096E-4 2.56707E-4 2.39282E-4 2.35292E-4 6.26211E-4 4.74755E-4 3.8262E-4 3.86183E-4 4.3898E-4 3.29792E-4 2.66847E-4 2.14008E-4 3.89059E-4 4.52163E-4 2.06661E-4 3.33426E-4 1.32224E-4 2.66905E-4 2.15586E-4 1.299E-4 7.41536E-4 8.85971E-4 4.36989E-4 2.62459E-4 4.31956E-4 5.53575E-4 9.00218E-4 9.1822E-4 4.46543E-4 6.39137E-4 3.82155E-4 3.29961E-4 1.70467E-4 2.15327E-4 8.8688E-5 8.13193E-5 7.30066E-5 1.08836E-4 4.51006E-5 9.67593E-5 1.89225E-4 4.12128E-4 3.18576E-4 2.11942E-4 1.58923E-4 2.5561E-4 5.618E-4 4.75691E-4 2.05253E-4 4.79403E-4 1.1074E-3 7.87622E-4 6.66092E-4 8.34202E-4 6.87041E-4 6.27501E-4 6.31778E-4 9.25884E-4 8.37694E-4 1.01746E-3 6.36439E-4 9.8627E-4 1.34721E-3 9.85296E-4 5.33405E-4 3.16332E-4 2.91815E-4 3.48029E-4 1.60877E-4 3.71563E-4 5.29577E-4 3.16953E-4 2.17579E-4 1.1358E-4 2.84833E-4 4.49433E-4 4.64853E-4 4.53302E-4 6.6179E-4 5.70093E-4 5.69604E-4 1.28199E-3 1.89707E-3 2.04478E-3 6.70104E-4 4.30597E-4 5.29205E-4 5.74341E-4 1.2453E-4 3.32105E-4 8.28009E-4 3.44432E-4 1.37834E-3 1.12671E-3 5.40226E-4 3.2612E-4 3.91484E-4 4.1337E-4 2.88864E-5 1.82832E-3 1.4041E-3 5.59157E-4 6.68856E-5 9.38855E-5 1.1343E-4 1.23812E-4 7.56319E-5 9.54092E-4 1.05879E-4 4.16327E-4 1.12648E-3 4.91341E-4 6.85518E-4 5.97528E-4 1.58689E-3 1.76315E-4 1.9529E-4 2.46144E-4 2.51843E-4 1.69934E-4 2.00049E-4 2.21762E-4 1.84443E-4 9.04127E-5 3.27026E-4 7.6496E-5 6.6823E-5 9.83612E-5 1.72924E-4 5.78603E-5 1.98102E-4 1.69662E-4 9.84064E-5 5.13158E-5 3.2602E-5 2.0496E-5 1.62852E-5 1.03875E-5 1.13232E-4 9.9145E-5 6.38096E-4 9.45312E-4 2.71545E-4 1.21634E-4 6.78885E-4 1.28691E-4 1.02771E-3 4.33771E-4 2.57395E-4 2.70909E-4 3.05071E-4 2.07141E-3 2.62581E-4 1.50745E-4 1.79234E-4 2.17711E-4 8.14993E-5 9.38714E-5 7.3861E-5 1.62748E-4 9.97785E-5 2.31448E-4 4.06011E-5 5.5513E-5 7.18665E-5 9.15379E-5 2.64894E-5 6.6472E-5 6.65045E-5 7.10192E-5 4.09569E-5 2.28202E-5 1.23511E-5 1.21469E-4 5.20177E-5 8.89929E-6 2.26332E-5 1.60127E-4 2.69162E-5 4.32708E-5 1.18387E-4 3.7415E-4 1.29729E-4 7.25499E-5 1.19242E-4 3.67722E-4 4.88764E-4 3.26668E-4 1.32567E-4 2.01804E-4 2.37865E-4 2.75689E-4 2.20302E-4 3.32344E-4 2.78575E-4 2.01891E-4 3.05689E-4 6.08892E-4 4.94385E-4 3.0178E-4 3.23543E-4 6.06562E-4 7.32841E-4 4.51428E-4 4.45099E-4 6.25822E-4 9.08947E-4 2.74935E-3 3.84206E-4 2.17901E-4 8.17325E-4 4.48381E-3 9.81503E-3 8.83368E-3 1.64743E-1 7.98609E-3 4.88841E-3 1.46255E-2 3.14812E-2 3.82005E-2 1.79787E-2 1.94758E-1 1.17773E-1 1.46719E-2 3.63315E-2 1.19072E-2 2.84334E-3 1.21115E-3 1.79536E-3 9.44275E-4 1.61283E-3 1.17215E-3 1.38871E-3 7.39379E-4 1.00076E-3 1.16715E-3 9.64707E-4 7.94991E-4 2.27771E-3 6.78114E-3 6.92776E-3 3.28553E-3 2.1123E-3 1.78679E-3 6.14998E-4 1.1882E-3 7.75148E-4 2.98704E-4 5.43718E-4 3.03763E-4 5.61991E-4 8.18203E-4 3.31162E-4 5.28427E-4 4.82738E-3 6.33912E-3 2.07957E-3 2.13477E-3 6.87929E-4 8.75801E-4 9.24199E-4 8.15351E-4 8.0685E-4 9.19115E-4 1.34161E-3 1.04022E-3 1.21571E-3 1.52345E-3 3.51915E-3 1.36826E-3 1.06345E-3 8.73714E-4 7.54765E-4 6.69328E-4 5.25087E-4 1.3003E-3 9.56876E-4 8.71629E-4 7.59026E-4 8.32497E-4 8.65271E-4 1.42811E-3 2.07077E-3 3.62278E-3 4.21882E-3 4.1206E-3 3.54441E-3 3.04614E-3 3.13741E-3 2.52208E-3 4.15673E-3 3.52856E-3 3.6031E-3 3.93564E-3 2.20904E-3 2.49655E-3 2.404E-3 3.29223E-3 2.73184E-3 3.6221E-3 4.70369E-3 4.27904E-3 8.85311E-3 1.06392E-2 8.124E-3 7.83611E-3 5.1017E-3 9.63359E-3 5.30494E-3 4.57497E-3 2.72144E-3 5.26308E-3 5.34932E-3 9.16305E-3 9.89567E-3 4.78814E-3 4.48886E-3 1.09076E-2 5.96747E-3 5.99738E-3 1.27892E-2 6.36533E-2 3.51225E-2 2.72115E-2 2.91575E-2 3.82368E-2 3.08385E-2 3.83589E-2 1.99558E-2 2.96785E-2 1.11206E-2 2.12393E-2 9.79721E-3 1.03264E-2 1.13549E-2 5.74269E-3 1.34643E-2 9.49488E-3 4.96198E-2 1.75402E-2 1.02313E-2 3.30841E-2 6.01465E-2 6.0154E-2 3.94541E-2 2.96989E-2 1.98746E-2 1.4683E-2 2.61795E-2 1.33872E-2 1.01125E-2 1.88202E-2 7.85611E-3 1.51154E-2 1.36547E-2 1.91847E-2 3.42265E-2 3.93573E-2 4.26105E-2 -9999 4.36965E-2 6.18021E-2 8.22647E-2 6.04165E-2 2.32699E-2 2.89756E-2 3.42575E-2 1.38085E-2 1.48497E-2 1.48981E-2 1.92967E-2 3.36138E-2 2.87016E-2 2.40307E-2 3.41589E-2 4.94919E-2 8.3508E-2 9.48352E-2 7.16871E-2 8.824E-2 5.11899E-2 6.86248E-2 8.09811E-2 7.04852E-2 7.62139E-2 5.75785E-2 4.42204E-2 3.65445E-2 4.20862E-2 3.45798E-2 4.82003E-2 2.37068E-2 2.74824E-2 2.83691E-2 2.66207E-2 2.83483E-2 2.74079E-2 3.32339E-2 2.34688E-2 6.95142E-2 2.96511E-2 2.90095E-2 2.38561E-2 3.51542E-2 4.57592E-2 4.94301E-2 1.75425E-2 1.96785E-2 6.6831E-2 8.75983E-2 4.93746E-2 4.231E-2 1.52221E-2 1.27407E-2 1.27688E-2 1.20044E-2 2.16193E-2 2.36347E-2 7.29794E-2 7.56823E-2 8.6375E-2 1.37254E-1 2.7304E-1 1.55228E-1 1.12034E-1 9.42607E-2 8.34785E-2 7.93214E-2 2.13498E-2 3.1072E-2 1.65013E-2 2.16899E-2 3.19178E-2 3.06127E-2 3.76868E-2 4.07418E-2 1.40453E-2 4.92172E-3 1.31213E-2 3.8427E-2 2.77646E-2 2.09882E-2 3.07396E-2 4.89903E-2 3.18689E-2 2.68086E-2 2.80169E-2 3.3595E-2 5.52878E-2 2.00523E-2 3.01206E-2 1.65206E-2 3.08784E-2 2.78649E-2 2.41012E-2 1.29204E-2 3.03372E-2 1.98532E-2 3.22851E-2 2.05709E-2 1.19651E-2 2.09965E-2 4.28986E-2 1.99708E-2 1.75794E-2 1.33622E-2 1.54071E-2 3.70447E-2 1.98221E-2 1.63495E-2 1.54511E-2 6.60565E-3 6.35352E-3 8.09264E-3 1.35167E-2 7.95635E-3 8.47774E-3 9.73708E-3 1.97447E-2 1.55109E-2 2.26283E-2 1.24244E-2 8.47887E-3 1.98161E-2 1.62363E-2 9.7713E-3 1.69036E-2 1.58016E-2 1.5494E-2 2.24869E-2 2.21363E-2 1.91854E-2 2.56157E-2 3.36723E-2 5.06233E-2 4.41132E-2 1.45817E-2 4.43029E-2 3.25729E-2 1.93719E-2 2.59114E-2 1.76265E-2 2.42366E-2 1.74622E-2 3.27954E-2 1.41765E-2 2.63156E-2 3.33266E-2 3.45783E-2 3.27441E-2 2.20187E-2 1.99247E-2 1.36947E-1 5.64797E-2 1.88441E-2 2.15718E-2 7.87381E-3 9.91615E-3 4.26349E-2 6.3258E-2 1.45577E-2 2.30952E-2 1.24565E-1 1.95554E-2 8.41108E-3 6.07122E-3 9.29183E-3 1.20574E-2 5.32102E-3 1.07385E-2 1.79057E-2 3.13984E-2 2.04421E-2 1.66907E-2 1.80619E-2 3.15933E-2 2.56376E-2 9.68209E-3 1.04125E-2 3.21856E-3 1.87909E-3 4.77575E-3 4.80189E-3 3.52023E-3 9.75025E-3 1.56274E-2 1.77464E-2 1.62198E-2 2.92197E-2 1.30665E-2 1.258E-2 3.48501E-2 1.5076E-2 1.37912E-2 7.19222E-2 3.98269E-2 3.65446E-2 8.90187E-2 2.08053E-2 5.20059E-2 1.59562E-2 5.16276E-3 3.05175E-3 2.18608E-3 8.99729E-4 2.61341E-3 1.50837E-3 1.52561E-3 2.73339E-3 1.31954E-3 1.20172E-3 4.29207E-4 2.81795E-4 1.66912E-3 3.40483E-3 4.03299E-4 3.8096E-4 1.7606E-3 2.50853E-3 4.4045E-3 6.02274E-3 5.21812E-3 2.4411E-3 1.24763E-3 1.14605E-3 5.44952E-4 3.23143E-4 3.43508E-4 4.04751E-4 2.39166E-4 6.88754E-4 7.13319E-4 3.72563E-4 1.53144E-3 1.16645E-3 1.46659E-3 3.71943E-3 8.00774E-4 3.23666E-4 1.06834E-4 1.25882E-4 9.2335E-5 1.97344E-4 3.40376E-4 1.47219E-3 1.49828E-3 5.56188E-4 8.71021E-5 1.41772E-4 1.84983E-4 1.1787E-4 2.93925E-4 4.9287E-4 3.80606E-4 1.41214E-3 1.91644E-3 1.86991E-3 1.19357E-3 3.94514E-4 8.22229E-4 9.50783E-4 3.99845E-4 4.82225E-4 2.94926E-4 1.96382E-4 3.97938E-4 5.00084E-5 1.1642E-4 1.92166E-4 1.27247E-3 2.00641E-3 7.94776E-4 8.54533E-4 3.61356E-3 1.62004E-3 6.5432E-4 3.60437E-3 2.89485E-3 5.31751E-3 3.40408E-3 2.83905E-3 3.32481E-3 3.71674E-3 2.57764E-3 3.28349E-3 2.87683E-3 2.12598E-3 2.11736E-3 2.20654E-3 2.34427E-3 2.62336E-3 2.9352E-3 9.58684E-3 8.38158E-3 3.04953E-3 5.49736E-3 5.05986E-3 6.16693E-3 9.00571E-3 6.41E-3 1.51648E-2 9.10455E-3 8.32934E-3 2.17401E-3 1.09708E-3 3.83242E-3 4.24349E-3 2.66659E-3 3.06653E-3 3.58767E-3 1.02728E-2 2.36004E-2 4.83844E-2 9.80935E-2 3.65066E-2 5.04763E-2 5.4224E-2 2.77425E-2 2.46944E-2 1.25339E-2 7.0926E-3 6.3927E-3 1.14087E-2 8.28171E-3 1.23846E-2 1.28028E-2 2.00803E-2 3.62461E-2 5.13146E-2 4.9669E-2 4.49626E-2 4.92911E-2 9.89434E-2 8.16725E-2 9.30076E-2 1.24523E-1 1.60139E-1 1.11823E-1 5.99852E-2 3.59921E-2 1.91195E-2 3.04524E-2 3.00224E-2 1.28667E-2 3.15443E-2 3.30449E-2 1.13572E-2 1.44788E-2 1.50129E-2 7.98078E-3 5.1839E-3 1.60956E-2 1.01597E-2 7.5394E-2 4.11984E-2 1.2502E-2 3.02883E-2 4.30856E-2 2.91781E-2 6.47707E-3 1.43198E-2 6.6516E-2 7.74467E-2 6.85842E-2 9.65547E-2 7.88348E-2 1.90082E-2 1.8746E-2 2.37091E-2 2.17052E-2 3.50054E-2 2.30822E-2 3.47793E-2 2.09427E-2 3.36258E-2 3.24225E-2 2.44781E-2 3.03238E-2 4.85873E-3 2.2494E-3 5.54316E-4 1.00782E-2 2.03097E-3 1.43295E-3 9.81486E-4 2.56457E-4 8.44435E-4 2.67105E-3 2.14568E-3 2.12863E-4 2.3702E-4 1.29132E-3 4.70733E-4 4.53267E-3 1.06132E-3 9.22265E-4 9.69407E-4 8.1267E-4 8.00626E-4 7.04511E-4 1.10872E-3 1.08539E-3 1.05549E-3 5.32791E-4 1.03881E-3 2.12542E-3 3.21359E-3 3.94213E-3 6.53141E-3 7.83247E-3 2.59834E-3 4.47947E-3 4.9192E-3 4.03344E-3 2.03343E-3 3.54882E-3 1.67121E-3 2.15278E-3 2.18385E-3 2.0407E-3 4.03982E-3 3.00751E-3 5.3727E-3 3.25019E-3 1.82206E-3 1.71607E-3 9.12627E-4 1.54221E-3 2.40843E-3 5.07806E-3 1.41455E-3 2.84132E-3 9.8686E-4 7.61557E-4 4.58408E-4 7.94639E-4 6.58103E-4 2.37649E-4 8.152E-4 4.54926E-3 9.27731E-4 3.53934E-4 8.10898E-4 2.87566E-3 1.41603E-3 1.29417E-3 1.30797E-3 1.36148E-3 1.07034E-3 1.76717E-4 3.65324E-4 1.90439E-4 1.33539E-4 4.5457E-4 1.71935E-4 1.63348E-4 2.52919E-4 5.30246E-4 3.11163E-4 4.78651E-4 3.37496E-4 3.28871E-4 1.93322E-4 8.86826E-5 4.57522E-4 3.2829E-5 3.65937E-5 4.24896E-5 1.69873E-4 4.67922E-5 3.66477E-5 7.59054E-5 3.03E-5 7.65693E-6 7.17915E-5 6.0607E-5 7.8684E-5 7.92509E-5 6.25768E-5 2.96688E-4 3.298E-4 1.58608E-4 1.84923E-4 3.81985E-5 4.76822E-5 8.35065E-6 2.94104E-5 1.20615E-4 2.42835E-4 2.55407E-4 5.43584E-5 3.66284E-4 3.78784E-4 5.07614E-4 1.94314E-4 3.48825E-4 3.06993E-4 1.41819E-4 4.96197E-5 7.58903E-5 9.38234E-5 3.89738E-5 3.63909E-5 1.24482E-4 5.90568E-5 2.54647E-6 2.27204E-6 2.25096E-5 2.66207E-6 1.41784E-5 4.8438E-6 1.14036E-5 2.92189E-5 2.03872E-4 1.09003E-5 1.36133E-4 1.5283E-5 1.48977E-5 4.79955E-6 1.17268E-4 7.35073E-4 5.13941E-4 5.69629E-4 5.74679E-4 5.04172E-4 5.24832E-4 3.18824E-4 2.37492E-4 2.20546E-4 1.05006E-4 2.32625E-5 2.78899E-5 1.18232E-5 7.71331E-6 1.04826E-5 1.2731E-5 9.24038E-6 8.39089E-6 8.3042E-6 1.24613E-4 2.87418E-4 1.0887E-4 1.5111E-4 5.07386E-5 4.80813E-6 1.39368E-5 7.6971E-6 2.00521E-5 1.68023E-5 1.72428E-5 1.5189E-5 1.76501E-5 2.09323E-5 1.79518E-4 5.62008E-4 2.34191E-4 5.08265E-4 2.04163E-4 1.07307E-4 1.10894E-4 6.8201E-5 5.9052E-5 1.73876E-4 5.2077E-5 2.5326E-5 6.15224E-6 7.29092E-6 3.96967E-6 7.94335E-5 4.78775E-6 3.77192E-5 3.13445E-5 3.78523E-5 2.64891E-5 6.78024E-5 1.30967E-4 6.10538E-5 3.34886E-5 5.75819E-5 5.18694E-5 1.2719E-5 1.38703E-4 9.03747E-5 1.16257E-4 3.98682E-5 3.66946E-5 4.69713E-5 3.01781E-5 1.20387E-4 1.54941E-4 1.94832E-4 1.92288E-4 5.10914E-5 4.24756E-5 7.10279E-5 3.03257E-5 2.96947E-4 3.96526E-4 2.45247E-4 2.66917E-4 4.27037E-4 5.56413E-4 7.47072E-5 9.85592E-5 7.95315E-4 6.97544E-4 1.35619E-4 6.26623E-4 8.39011E-4 2.04524E-4 1.91281E-4 1.65753E-4 2.3698E-4 4.15059E-4 4.79373E-4 8.50676E-4 8.64187E-4 3.44079E-4 2.86824E-3 2.93285E-3 2.51486E-3 2.56187E-3 1.9968E-3 2.46292E-3 2.53296E-3 6.59797E-4 5.07455E-3 6.78414E-4 6.79556E-4 5.35267E-4 9.62772E-4 2.49127E-3 2.31925E-4 7.23988E-4 1.98585E-3 2.11694E-4 2.77129E-4 2.89904E-4 2.69438E-3 2.8666E-4 1.84174E-4 7.54096E-4 6.39723E-4 2.26955E-4 2.32075E-3 3.42802E-3 3.14265E-3 4.91129E-3 5.81984E-3 1.0514E-2 9.21519E-3 5.54338E-3 3.84911E-3 7.74685E-3 9.88529E-3 8.14831E-3 9.69888E-3 9.93431E-4 5.44788E-4 4.03055E-3 6.41892E-3 6.49537E-3 6.72671E-4 1.84979E-3 7.19396E-4 5.21799E-3 1.63506E-3 2.39711E-4 2.81946E-4 2.67006E-4 7.76902E-4 1.02945E-3 8.49254E-4 6.04999E-3 7.55931E-3 1.20942E-2 1.05759E-2 2.01713E-3 2.98544E-3 3.22878E-3 1.88755E-3 2.71681E-3 3.83769E-3 3.80175E-3 2.05022E-3 2.0844E-3 2.02728E-3 8.73231E-4 6.79368E-4 8.09055E-4 1.56012E-3 1.09315E-3 7.16642E-4 4.94321E-4 5.03074E-4 9.2441E-4 7.80182E-4 6.10339E-4 9.10733E-4 8.13381E-4 6.59465E-4 4.40085E-4 3.22762E-4 4.09785E-4 4.31831E-4 3.49295E-4 1.80733E-4 1.91672E-4 2.45493E-4 2.1175E-4 1.83982E-4 2.32772E-4 1.57988E-4 1.40015E-4 1.0436E-4 1.64726E-4 1.64024E-4 1.35923E-4 9.39382E-5 8.69557E-5 1.08488E-4 8.79349E-5 6.35486E-5 2.56812E-4 2.64585E-4 2.62288E-4 2.50847E-4 8.05757E-5 7.57856E-5 2.58838E-4 2.81726E-4 2.31036E-4 2.24747E-4 7.21499E-5 9.68278E-5 1.21022E-4 1.22034E-4 9.27348E-5 1.92233E-4 1.55719E-4 1.9855E-4 3.34746E-4 3.51728E-4 2.00189E-4 1.54202E-4 9.88901E-5 3.66001E-5 8.30643E-5 1.58464E-4 1.47165E-4 1.41662E-4 6.40687E-5 8.56541E-5 1.31323E-4 1.19996E-4 1.00481E-4 9.40951E-5 9.3202E-5 6.87855E-5 5.34838E-5 6.20465E-5 6.62861E-5 -9999 -9999 -9999 -9999 -9999 -9999 -9999 -9999 -9999 -9999 -9999 -9999 -9999 -9999 -9999 -9999 -9999 -9999 -9999 -9999 -9999 -9999 -9999 -9999 -9999 -9999 -9999
1.93598E-5 2.37961E-5 3.09008E-5 2.95413E-5 3.72076E-5 3.34268E-5 2.03337E-5 9.21972E-6 1.42712E-5 2.77258E-5 2.48396E-5 1.42964E-5 2.02491E-5 2.02104E-5 1.92571E-5 2.28052E-5 2.86872E-5 2.9503E-5 1.86065E-5 3.08101E-5 1.44823E-5 3.39143E-5 4.31023E-5 6.65107E-5 3.82713E-5 5.40386E-5 5.22638E-5 4.47705E-5 3.89585E-5 5.41388E-5 5.27833E-5 4.80356E-5 5.61246E-5 7.00259E-5 5.24786E-5 5.15047E-5 8.294E-5 6.99807E-5 1.18025E-4 6.16639E-5 9.24879E-5 9.57726E-5 6.33501E-5 6.49094E-5 7.22069E-5 7.71628E-5 6.26716E-5 6.16395E-5 3.30336E-5 7.67613E-5 9.41308E-5 1.33368E-4 1.69449E-4 8.89797E-5 2.46586E-4 2.61349E-4 2.19798E-4 2.30978E-4 2.45635E-4 2.13517E-4 3.60266E-4 6.38193E-4 3.04374E-4 3.38273E-4 4.12497E-4 3.76495E-4 3.3463E-4 3.30683E-4 2.8111E-4 5.47056E-4 3.56447E-4 1.21199E-4 4.25316E-4 2.3932E-4 2.36106E-4 3.21864E-4 1.50796E-4 2.03343E-4 2.30084E-4 3.18057E-4 3.46541E-4 4.70701E-4 4.89679E-4 6.53202E-4 5.19576E-4 4.0495E-4 4.51251E-4 8.16381E-4 7.66477E-4 2.3718E-4 1.9009E-4 1.48732E-4 8.95078E-5 8.52954E-5 7.73954E-5 1.4561E-4 1.0203E-4 1.89629E-4 1.25121E-4 1.82722E-4 1.69879E-4 2.20153E-4 6.61205E-4 5.92827E-4 4.85338E-4 4.66429E-4 5.19424E-4 7.40476E-4 6.7652E-4 1.08725E-3 9.10384E-4 6.32683E-4 5.94133E-4 5.70575E-4 6.47799E-4 7.25367E-4 7.54127E-4 9.82927E-4 1.08361E-3 7.59718E-4 3.37715E-4 3.97138E-4 2.87486E-4 3.16125E-4 2.32963E-4 2.34881E-4 2.85251E-4 4.96443E-4 1.42967E-4 1.61589E-4 2.8532E-4 1.22957E-4 2.24788E-4 3.16179E-4 4.45205E-4 7.07999E-4 6.82958E-4 5.66325E-4 9.32312E-4 5.53751E-4 6.53436E-4 7.06466E-4 7.72682E-4 7.06894E-4 5.37672E-4 1.11488E-3 7.77904E-4 1.23713E-3 9.31682E-4 4.90058E-4 9.7532E-4 5.37387E-4 6.53263E-4 4.22986E-4 5.80269E-4 1.00785E-3 3.40939E-4 4.24333E-4 4.58516E-4 1.46479E-4 1.24309E-4 6.5913E-5 6.91837E-5 2.66066E-4 3.0844E-4 1.68508E-4 1.74775E-4 4.94724E-4 4.48811E-4 1.35031E-4 4.77015E-4 1.34901E-3 5.36226E-4 3.10784E-4 3.20279E-4 6.26646E-4 6.68385E-5 1.38209E-4 9.7499E-5 1.47088E-4 3.24216E-4 1.97343E-4 3.23723E-4 1.49049E-4 1.06155E-4 1.10981E-4 8.73829E-5 1.25426E-4 7.79782E-5 2.10111E-4 1.21007E-4 6.04907E-5 1.32103E-5 1.19179E-5 2.02044E-5 1.619E-5 7.25098E-5 2.22841E-4 8.9653E-5 1.38474E-4 1.12653E-4 4.24787E-4 6.43635E-4 3.41036E-4 9.73E-5 4.61132E-4 9.22521E-4 7.47744E-4 1.90303E-3 7.99228E-4 3.74829E-4 2.61235E-4 3.03391E-4 9.49562E-5 8.12524E-5 8.47408E-5 8.55024E-5 1.03984E-4 9.43005E-5 6.52081E-5 5.08754E-5 6.8303E-5 6.7011E-5 9.7279E-5 4.81931E-5 5.49823E-5 6.91951E-5 3.78304E-5 1.38901E-5 4.48207E-6 1.90293E-4 1.30741E-4 1.46671E-5 3.16441E-5 3.69501E-5 2.39245E-5 2.29033E-4 3.23387E-4 4.98144E-4 2.31977E-4 1.52158E-4 1.89896E-4 1.26316E-4 2.52815E-4 3.09565E-4 2.08801E-4 2.68324E-4 4.20972E-4 3.05146E-4 2.89072E-4 3.25096E-4 3.3029E-4 2.86687E-4 4.40868E-4 3.25366E-4 4.28014E-4 3.72819E-4 3.68833E-4 5.81649E-4 5.14436E-4 5.73248E-4 6.4601E-4 5.84254E-4 1.19471E-3 4.59205E-4 2.86727E-4 2.19325E-4 4.07237E-3 8.29781E-4 8.85725E-3 1.50752E-2 4.06374E-2 5.87374E-3 5.19567E-3 2.63433E-2 1.58445E-1 4.04105E-2 2.16983E-2 5.68764E-2 1.47839E-2 1.19808E-2 1.12878E-2 1.16105E-2 3.6972E-3 1.29751E-3 2.61873E-3 1.39509E-3 1.51473E-3 1.92335E-3 1.31564E-3 9.8229E-4 1.51953E-3 1.78501E-3 1.82373E-3 6.4147E-4 3.08642E-3 4.66502E-3 6.15613E-3 2.74281E-3 2.7625E-3 2.80658E-3 1.64238E-3 1.40062E-3 1.24884E-3 1.71131E-3 8.46593E-4 3.44866E-4 3.60125E-4 5.35359E-4 7.90061E-4 4.24236E-4 2.63755E-3 2.51813E-3 1.65756E-3 1.67631E-3 1.03483E-3 7.96047E-4 8.06389E-4 1.17109E-3 6.82919E-4 5.96782E-4 6.7102E-4 9.69426E-4 1.5846E-3 1.84315E-3 1.6549E-3 8.86262E-4 6.43695E-4 8.95983E-4 8.74277E-4 7.22282E-4 6.46408E-4 1.6293E-3 2.34976E-3 1.64758E-3 7.93991E-4 8.98467E-4 1.06212E-3 1.17521E-3 1.63449E-3 2.20851E-3 3.52151E-3 2.79969E-3 3.84748E-3 3.5479E-3 2.85421E-3 3.64189E-3 4.23477E-3 4.88348E-3 3.05729E-3 2.52691E-3 1.8148E-3 2.06556E-3 2.78344E-3 3.16292E-3 2.86324E-3 2.70939E-3 4.38906E-3 4.45587E-3 6.6241E-3 1.30144E-2 8.9063E-3 1.02069E-2 8.01056E-3 4.6372E-3 5.0273E-3 4.97575E-3 4.91369E-3 8.55397E-3 5.79637E-3 7.89075E-3 7.23638E-3 1.61027E-2 1.45905E-2 1.10044E-2 8.0316E-3 7.92714E-3 1.55033E-2 4.0474E-2 3.8207E-2 3.11253E-2 2.54138E-2 2.89523E-2 1.96592E-2 1.81117E-2 2.55683E-2 2.32996E-2 1.91099E-2 1.2458E-2 2.00533E-2 1.42054E-2 1.07155E-2 2.10628E-2 1.33639E-2 1.49627E-2 4.53447E-2 3.62366E-2 8.93111E-3 5.78214E-2 2.66397E-2 7.58849E-2 2.27299E-2 2.05637E-2 4.83962E-2 4.37425E-2 1.55672E-2 3.12724E-2 2.04933E-3 2.46731E-3 1.52164E-2 1.9963E-2 2.02451E-2 2.24944E-2 1.81108E-2 5.45432E-2 4.8793E-2 3.88002E-2 4.48576E-2 2.79492E-2 3.68662E-2 2.77432E-2 2.69864E-2 1.96102E-2 2.22489E-2 2.79399E-2 3.3364E-2 2.30418E-2 2.14565E-2 2.8912E-2 3.90663E-2 1.82411E-2 3.93354E-2 5.50701E-2 6.60684E-2 6.99953E-2 6.61522E-2 6.65364E-2 5.13157E-2 4.26031E-2 4.50924E-2 4.61817E-2 5.14361E-2 3.5427E-2 3.32528E-2 4.00987E-2 2.56913E-2 4.47315E-2 5.5715E-2 3.24637E-2 5.17199E-2 2.08739E-2 2.49585E-2 2.67191E-2 1.29678E-2 4.75099E-2 1.79097E-2 4.63889E-2 3.33582E-2 3.18694E-2 2.5141E-2 4.13153E-2 4.59296E-2 5.68385E-2 2.21402E-2 1.64506E-2 2.31837E-2 1.94291E-2 2.57893E-2 7.78822E-2 3.55833E-2 2.51329E-2 2.36815E-2 3.7284E-2 1.70221E-2 1.55625E-2 6.33915E-2 4.78832E-2 1.4905E-1 1.70677E-1 1.17966E-1 5.84645E-2 4.94612E-2 4.40699E-2 5.89624E-2 4.6357E-2 2.78528E-2 3.09964E-2 3.56067E-2 4.87537E-2 4.54755E-2 4.67778E-2 3.07344E-2 1.22752E-2 9.94721E-3 6.62214E-3 9.83294E-3 1.55122E-2 1.87979E-2 9.86715E-3 2.90899E-2 4.93743E-2 2.20536E-2 1.81163E-2 4.93864E-2 2.94833E-2 2.17133E-2 2.53626E-2 2.81853E-2 1.294E-2 2.71315E-2 2.86393E-2 1.93712E-2 2.51711E-2 1.87343E-2 1.91361E-2 2.46088E-2 2.26276E-2 1.3336E-2 1.68785E-2 3.19706E-2 1.66546E-2 1.32406E-2 3.75412E-3 6.51617E-3 1.14879E-2 2.12324E-2 2.05691E-2 1.39922E-2 5.56406E-3 5.26345E-3 9.85478E-3 5.44147E-3 2.80422E-3 1.12967E-2 1.1982E-2 6.81118E-3 9.92077E-3 1.75499E-2 7.99271E-3 1.14915E-2 1.03392E-2 1.31754E-2 1.5386E-2 1.35675E-2 9.67907E-3 1.57374E-2 1.99406E-2 3.11059E-2 1.821E-2 2.48081E-2 4.2342E-2 3.73252E-2 2.27303E-2 2.28569E-2 3.66495E-2 1.31869E-2 8.60215E-3 2.53218E-2 1.37423E-2 2.5879E-2 4.48507E-2 3.81402E-2 2.30254E-2 4.50469E-2 1.94772E-2 2.54528E-2 5.29122E-2 8.24332E-3 1.33026E-2 6.30508E-2 3.59065E-2 1.64227E-2 2.54901E-2 1.78996E-2 9.27838E-3 3.99683E-2 2.8931E-2 3.23637E-2 4.76829E-2 1.00127E-1 8.06686E-2 4.48216E-2 1.00251E-2 1.46892E-2 1.64208E-2 2.88601E-2 2.88457E-2 2.09986E-2 3.20974E-2 1.6556E-2 9.68233E-3 3.20984E-2 1.9917E-2 1.34534E-2 7.91962E-3 9.73285E-3 2.40463E-3 2.70008E-3 3.55684E-3 5.88404E-3 5.31455E-3 4.92954E-3 9.31258E-3 4.19497E-2 3.67734E-2 4.59998E-2 1.50611E-2 6.9434E-3 7.07227E-3 1.46169E-2 8.93311E-2 1.45085E-1 4.08658E-2 4.00487E-2 1.39591E-2 1.73049E-2 1.46003E-2 2.22489E-3 1.28815E-3 3.59013E-3 4.24388E-3 5.03739E-3 5.7917E-3 2.6035E-3 2.07721E-3 7.28082E-4 1.0733E-3 1.22804E-3 3.41953E-4 8.88528E-4 3.3028E-3 3.5603E-3 1.23887E-3 8.03938E-4 3.95958E-3 2.52223E-3 1.6088E-3 1.66816E-3 4.59349E-3 8.46727E-4 1.12004E-3 2.06718E-3 5.26789E-3 9.77116E-4 9.61529E-4 8.37281E-4 8.7358E-4 6.0594E-4 4.44255E-4 3.23251E-4 3.69026E-3 2.27214E-3 2.54576E-3 1.56694E-3 1.46359E-3 5.10813E-4 4.2244E-4 2.40633E-4 1.97402E-4 6.15721E-4 3.9507E-3 5.74196E-3 5.43125E-4 3.73108E-4 2.47654E-4 2.96218E-4 3.98141E-4 5.92016E-4 1.0547E-3 1.72896E-3 2.21787E-3 1.86805E-3 4.41101E-3 2.8173E-3 5.50331E-3 1.84864E-3 1.02088E-3 1.42871E-3 5.4038E-4 3.05881E-4 3.89006E-4 7.69163E-4 1.50183E-3 3.21701E-4 3.0911E-5 2.12433E-5 8.52138E-4 1.04321E-3 1.54408E-3 1.39193E-3 1.88363E-3 1.51465E-3 1.31779E-3 4.15755E-3 5.83485E-3 9.77838E-3 5.06031E-3 3.15052E-3 5.51775E-3 2.96538E-3 3.75383E-3 5.3459E-3 3.68103E-3 3.08214E-3 3.81526E-3 1.2902E-3 3.13222E-3 1.2579E-2 4.61326E-3 5.06632E-3 1.11815E-2 6.98581E-2 3.30415E-3 8.65042E-3 2.41132E-2 1.20622E-2 1.95907E-2 2.22131E-2 1.36917E-2 9.12287E-3 3.18412E-3 4.85136E-3 5.55392E-3 6.77088E-3 4.98509E-3 5.6209E-3 4.52539E-3 1.16104E-2 1.80838E-2 7.53385E-2 5.20796E-2 8.14413E-2 8.05506E-2 1.44207E-1 2.81117E-2 1.99834E-2 1.92746E-2 2.01668E-2 1.98149E-2 2.18339E-2 1.23409E-2 1.38124E-2 1.27589E-2 1.12995E-2 2.88946E-2 3.64525E-2 7.1052E-2 6.47187E-2 6.71278E-2 6.89377E-2 1.0708E-1 4.97926E-1 1.95048E-1 9.71808E-2 9.58373E-2 5.38459E-2 3.88571E-2 2.237E-2 2.18376E-2 1.40537E-2 1.7365E-2 2.88013E-2 1.61526E-2 1.12415E-2 7.85078E-3 1.44458E-2 2.65172E-2 1.50496E-2 1.99393E-2 2.98335E-2 9.20789E-2 5.56429E-2 4.24244E-2 2.38517E-2 4.12709E-2 8.29772E-3 3.05E-3 1.84527E-2 1.00057E-1 7.50291E-2 8.03683E-2 7.15504E-2 3.45353E-2 1.41082E-2 1.68646E-2 1.74695E-2 1.73464E-2 3.39753E-2 1.92218E-2 3.76245E-2 3.43946E-2 2.19089E-2 1.69006E-2 1.86799E-2 1.4128E-2 1.07979E-2 2.92314E-3 5.52224E-4 1.83355E-3 1.61353E-3 9.70253E-4 8.31871E-4 9.66455E-4 1.42157E-3 3.78801E-3 3.34768E-3 1.42729E-3 3.45564E-4 9.89774E-4 5.80863E-4 2.10707E-3 7.26854E-4 1.27158E-3 2.95755E-3 4.48296E-3 1.47545E-3 8.82248E-4 8.00902E-4 8.80252E-4 1.03127E-3 1.33528E-3 2.35586E-3 3.54306E-3 1.038E-2 4.05828E-3 3.79974E-3 2.73855E-3 4.36222E-3 4.28316E-3 3.97601E-3 3.12889E-3 8.30736E-4 2.44331E-3 2.9256E-3 2.64719E-3 2.84607E-3 4.90001E-3 4.71903E-3 3.94832E-3 4.07525E-3 4.82372E-3 1.92903E-3 1.40627E-3 2.38674E-3 2.34744E-3 1.55588E-3 2.12878E-3 1.8718E-3 2.64917E-3 1.26739E-3 7.83548E-4 6.50125E-4 4.87055E-4 1.04321E-3 3.88115E-4 1.70851E-3 3.7291E-3 7.60204E-4 1.03509E-3 1.08331E-3 7.91157E-4 1.47835E-3 1.61798E-3 1.30856E-3 1.52368E-3 7.9284E-4 4.11942E-4 3.64264E-4 2.05996E-4 1.88582E-4 4.39801E-4 2.16599E-4 2.0198E-4 2.61212E-4 2.53548E-4 5.14798E-4 3.36222E-4 1.80632E-4 2.65956E-4 1.63392E-4 1.15477E-4 4.45576E-4 3.06278E-4 5.29918E-5 1.92835E-4 1.92445E-4 1.02103E-4 3.26448E-5 3.76436E-5 4.80169E-5 1.64495E-5 5.07607E-5 2.92699E-5 3.39657E-5 4.08058E-4 5.709E-5 1.35328E-4 3.59877E-4 1.3746E-4 1.49266E-4 6.78408E-5 4.57799E-5 7.57346E-6 2.15512E-5 4.6078E-5 1.49154E-4 3.07041E-5 1.01407E-4 6.10836E-4 1.48409E-4 3.53053E-4 3.7664E-4 1.10692E-4 1.81216E-4 5.96224E-5 8.41533E-5 8.542E-5 8.95425E-5 5.82161E-5 3.3365E-5 8.2587E-5 4.00542E-4 7.64185E-5 1.42921E-5 2.70541E-6 1.39984E-4 3.85941E-6 2.51109E-6 4.28188E-6 2.19998E-5 5.02853E-5 1.10582E-4 2.13852E-5 2.00966E-5 1.95665E-5 6.50058E-5 5.54051E-4 3.99132E-4 6.32323E-4 6.12331E-4 4.89879E-4 2.98254E-4 3.60063E-4 3.02259E-4 4.46826E-4 1.16246E-4 3.61434E-5 2.56303E-5 2.43156E-5 2.68652E-5 3.66051E-5 2.06068E-5 1.45982E-5 1.33043E-5 1.50179E-5 7.76073E-6 8.05845E-6 7.7634E-6 5.55388E-5 2.28891E-4 5.60375E-5 4.20786E-5 6.76543E-6 6.3165E-6 4.90362E-5 2.19683E-5 3.31036E-6 6.65345E-6 2.69937E-5 1.00581E-4 3.65178E-5 1.65654E-4 3.77987E-4 6.47132E-4 6.96072E-4 2.22205E-4 1.6331E-4 1.33797E-4 2.8348E-4 4.17391E-4 3.28664E-4 6.128E-5 1.7362E-4 1.8186E-4 7.38004E-5 5.20951E-5 6.26835E-5 5.2453E-5 1.66583E-5 8.75431E-6 2.36103E-5 1.03119E-4 7.54764E-5 4.34516E-5 2.63786E-5 5.33888E-5 2.87487E-5 4.03683E-5 3.86253E-5 4.83384E-5 2.89139E-5 2.40536E-5 2.44535E-5 3.59059E-5 1.27555E-4 8.31874E-5 1.39135E-4 7.91053E-6 5.73424E-5 7.06991E-5 2.29687E-4 8.25461E-4 2.48556E-4 7.72371E-4 1.20939E-4 6.63545E-5 5.08375E-4 9.01167E-4 7.10656E-5 7.61846E-5 1.13605E-4 9.91708E-5 7.80618E-4 1.2826E-4 1.51282E-4 9.17683E-4 1.54166E-4 2.20052E-4 1.63712E-4 2.15768E-4 3.63592E-4 7.65595E-4 4.5657E-4 6.09335E-4 4.47494E-4 4.67014E-4 3.57341E-4 3.01233E-3 3.05944E-3 2.01311E-3 1.8744E-3 2.87863E-3 4.44014E-3 4.34707E-3 5.53888E-4 7.15856E-4 9.64289E-4 4.51853E-3 3.88899E-3 3.81572E-4 2.098E-3 2.98661E-3 1.13405E-3 3.13745E-4 2.76238E-4 1.46656E-3 8.50535E-4 2.91238E-4 2.68463E-4 2.98437E-4 1.58461E-3 1.6199E-3 2.49811E-3 7.97002E-3 7.72315E-3 4.0406E-3 3.19652E-3 4.84663E-3 7.22281E-3 8.55393E-3 8.12001E-3 9.65448E-3 1.10264E-2 6.67689E-3 1.12902E-3 2.48975E-3 5.02417E-3 9.39944E-4 5.52035E-4 5.82836E-4 2.50191E-4 6.84968E-4 6.37429E-4 3.6192E-4 2.56839E-4 3.52959E-4 1.5693E-3 7.9829E-3 8.12948E-4 1.32932E-4 1.18757E-3 2.04044E-4 1.14341E-3 7.71229E-4 1.95248E-2 1.11963E-3 4.62885E-3 3.50266E-3 3.12368E-3 3.28713E-3 4.47749E-3 2.99107E-3 2.2738E-3 1.53865E-3 1.06815E-3 6.50963E-4 7.11901E-4 6.64709E-4 6.9935E-4 3.26888E-4 5.31915E-4 4.68492E-4 9.22527E-4 8.74097E-4 6.48622E-4 6.39468E-4 9.76706E-4 8.61975E-4 7.16425E-4 7.39361E-4 5.28929E-4 3.12091E-4 2.57777E-4 2.69254E-4 3.02195E-4 3.64403E-4 3.64649E-4 2.24281E-4 3.0528E-4 2.08206E-4 1.73467E-4 1.47078E-4 1.54545E-4 1.71204E-4 1.06682E-4 8.8053E-5 5.63109E-5 1.34628E-4 7.42432E-5 2.44017E-4 8.02917E-5 7.30886E-5 2.77259E-4 3.15275E-4 2.15422E-4 1.05555E-4 2.26029E-4 2.32103E-4 2.85832E-4 2.31423E-4 2.07158E-4 2.02316E-4 3.00329E-4 4.57004E-4 3.25188E-4 5.10685E-4 4.99898E-4 5.44409E-4 2.87503E-4 3.23375E-4 2.0583E-4 1.98512E-4 1.28549E-4 6.65516E-5 1.04626E-4 6.28743E-5 1.60574E-4 1.25257E-4 1.31071E-4 6.39089E-5 6.34431E-5 7.04932E-5 2.73926E-5 1.0044E-4 8.96603E-5 9.12399E-5 1.51736E-4 7.79884E-5 5.38398E-5 -9999 -9999 -9999 -9999 -9999 -9999 -9999 -9999 -9999 -9999 -9999 -9999 -9999 -9999 -9999 -9999 -9999 -9999 -9999 -9999 -9999 -9999 -9999 -9999 -9999 -9999 -9999
1.40849E-5 1.29043E-5 2.35451E-5 1.93826E-5 3.16838E-5 3.3664E-5 4.82581E-5 2.62722E-5 2.57084E-5 2.10266E-5 2.02004E-5 2.78769E-5 1.55155E-5 2.22368E-5 3.4123E-5 2.4096E-5 3.2652E-5 2.28101E-5 2.81945E-5 2.19511E-5 1.73843E-5 3.53705E-5 3.98056E-5 6.31113E-5 4.4727E-5 2.39968E-5 2.91125E-5 3.85115E-5 5.87644E-5 4.15026E-5 6.86955E-5 5.10445E-5 6.5581E-5 5.62598E-5 4.71221E-5 5.81358E-5 4.55714E-5 6.7502E-5 7.27981E-5 7.86196E-5 8.56265E-5 7.93293E-5 9.68504E-5 1.12661E-4 9.47382E-5 6.55406E-5 7.73956E-5 1.0192E-4 1.90034E-4 9.62203E-5 1.31193E-4 1.84231E-4 2.0743E-4 1.94758E-4 2.87841E-4 3.0421E-4 2.81541E-4 4.14425E-4 3.00543E-4 2.5449E-4 5.52597E-4 6.07906E-4 6.75432E-4 8.04092E-4 5.00644E-4 3.16008E-4 5.78911E-4 3.3134E-4 2.63871E-4 4.85408E-4 2.24964E-4 2.39412E-4 3.0604E-4 2.63801E-4 3.15445E-4 4.05264E-4 1.585E-4 5.70523E-4 3.78369E-4 4.63111E-4 6.91465E-4 4.92416E-4 7.56967E-4 2.66195E-4 5.60397E-4 6.44968E-4 9.67633E-4 3.73876E-4 2.24493E-4 1.40526E-4 3.09773E-4 1.69403E-4 8.83419E-5 1.7262E-4 1.53243E-4 4.40474E-4 1.30977E-4 3.17305E-4 1.91107E-4 3.36611E-4 6.80592E-4 2.81116E-4 2.68139E-4 5.41556E-4 3.73246E-4 8.18222E-4 6.22898E-4 3.64937E-4 7.04646E-4 1.07783E-3 1.18321E-3 5.19597E-4 5.19571E-4 6.35115E-4 5.6957E-4 8.17997E-4 6.29354E-4 6.14931E-4 9.33511E-4 2.95195E-4 2.58331E-4 4.77677E-4 2.36963E-4 2.61461E-4 1.88161E-4 2.30423E-4 1.17658E-4 2.57775E-4 3.61271E-4 2.00234E-4 1.3838E-4 9.67523E-5 2.54793E-4 7.77731E-4 3.41832E-4 4.99769E-4 1.54498E-3 9.16551E-4 8.76692E-4 6.99131E-4 1.29349E-3 3.46509E-4 8.02814E-4 7.86026E-4 3.62679E-4 1.27745E-3 7.71195E-4 6.53447E-4 6.17742E-4 2.88027E-4 9.73234E-4 7.47183E-4 2.50689E-4 4.9852E-4 2.57023E-4 5.08205E-4 1.15043E-3 1.06791E-3 6.89387E-5 1.86232E-4 6.81216E-5 7.27257E-5 1.03343E-4 1.01698E-4 7.38673E-5 5.85528E-4 8.84463E-5 2.88629E-4 7.01708E-4 9.94222E-4 1.43144E-3 1.7405E-3 1.60983E-3 4.10099E-4 2.67426E-4 2.34688E-4 5.7435E-4 2.70105E-4 9.2544E-5 1.21528E-4 1.63199E-4 2.19968E-4 1.87302E-4 7.78587E-5 1.24692E-4 7.80974E-5 6.88369E-5 1.89137E-4 6.9069E-5 1.92725E-4 1.88607E-4 5.00434E-5 1.17337E-5 7.19368E-6 1.74881E-5 3.37683E-5 7.23687E-5 9.49163E-5 1.02113E-4 9.85203E-5 1.59874E-4 1.94298E-4 4.97076E-4 4.34748E-4 1.36599E-3 8.41478E-4 1.30325E-3 2.42388E-3 2.3722E-3 1.01794E-4 3.76978E-4 5.35859E-4 1.4302E-4 9.03821E-5 9.05016E-5 6.36897E-5 1.1026E-4 2.32758E-4 2.61526E-4 6.57765E-5 6.7057E-5 6.27138E-5 4.99102E-5 3.0835E-5 3.58779E-5 3.01334E-5 2.27011E-5 2.08848E-5 2.40876E-5 4.90314E-6 4.34765E-5 1.8654E-5 1.86882E-5 1.51821E-5 -9999 3.4546E-5 1.53902E-4 6.63957E-4 2.99014E-4 1.25948E-4 2.14908E-4 2.72129E-4 4.19971E-4 4.67792E-4 2.58278E-4 3.27536E-4 2.81093E-4 2.18645E-4 2.4169E-4 2.55159E-4 1.89109E-4 2.84547E-4 3.31595E-4 4.09435E-4 2.9062E-4 3.96283E-4 2.62584E-4 4.70169E-4 5.16804E-4 4.42498E-4 5.28144E-4 6.28242E-4 6.08956E-4 2.31165E-4 1.58375E-4 1.37862E-4 2.5547E-4 7.61608E-4 3.72319E-4 1.55987E-3 4.69788E-3 2.68427E-3 8.16479E-3 2.74265E-1 1.03521E-1 1.20138E-1 1.29472E-2 8.15442E-2 8.55633E-3 2.01137E-2 1.28252E-2 2.59019E-2 7.6503E-3 3.38532E-3 2.16519E-3 2.40509E-3 2.55932E-3 1.68369E-3 2.03178E-3 1.23782E-3 8.46756E-4 1.66488E-3 1.39265E-3 1.57727E-3 4.88574E-4 2.26822E-3 3.51705E-3 4.67748E-3 2.85278E-3 2.26216E-3 1.58877E-3 1.9797E-3 3.02019E-3 1.1294E-3 2.27232E-3 7.59907E-4 5.91588E-4 5.69738E-4 6.79536E-4 4.34652E-4 5.87327E-4 7.05707E-4 2.93678E-3 2.21461E-3 1.01547E-3 6.29359E-4 1.08437E-3 7.1898E-4 1.17627E-3 5.73451E-4 6.37865E-4 5.69234E-4 1.01373E-3 2.57992E-3 2.77615E-3 3.10708E-3 2.8051E-3 1.51815E-3 1.11788E-3 1.36857E-3 1.41903E-3 2.11919E-3 1.62738E-3 1.96312E-3 1.0409E-3 8.10375E-4 6.93509E-4 1.22084E-3 1.58957E-3 1.07007E-3 1.8988E-3 4.1299E-3 2.27913E-3 3.18319E-3 4.31332E-3 4.45999E-3 3.85118E-3 3.28684E-3 3.79029E-3 3.46518E-3 4.22438E-3 2.63272E-3 2.72922E-3 3.09978E-3 3.83487E-3 5.7146E-3 3.3407E-3 2.39744E-3 2.82504E-3 6.94811E-3 1.13504E-2 9.80341E-3 6.57365E-3 6.41852E-3 4.62295E-3 4.60001E-3 3.24284E-3 4.20449E-3 8.51503E-3 6.86516E-3 5.55662E-3 5.45464E-3 7.0724E-3 1.31325E-2 1.61178E-2 1.52158E-2 1.70073E-2 1.20471E-2 2.31451E-2 2.84563E-2 4.48153E-2 4.54301E-2 3.23166E-2 2.60338E-2 2.94799E-2 2.90395E-2 1.1583E-1 7.84211E-2 2.31702E-2 3.1354E-2 1.75529E-2 1.68825E-2 1.28398E-2 2.2465E-2 4.13952E-2 5.45024E-2 1.52134E-2 1.52951E-2 2.59757E-2 4.08383E-2 4.62594E-2 4.24214E-2 3.50178E-2 3.57649E-2 1.17018E-2 2.07918E-2 3.11797E-2 1.26882E-2 1.18129E-2 1.11214E-2 1.73387E-2 3.01069E-2 3.5948E-2 4.5012E-2 3.47399E-2 5.30239E-2 3.34932E-2 3.31022E-2 3.98714E-2 2.10696E-2 2.94918E-2 2.74985E-2 2.28522E-2 2.16993E-2 3.50898E-2 3.13281E-2 1.7196E-2 4.00703E-2 3.3009E-2 6.96957E-2 3.80113E-2 5.01601E-2 5.31513E-2 5.16778E-2 7.52616E-2 1.00893E-1 6.29366E-2 5.48835E-2 4.32562E-2 4.76336E-2 4.63015E-2 3.85408E-2 6.38865E-2 3.50701E-2 2.51356E-2 3.18282E-2 2.82785E-2 4.37144E-2 4.81238E-2 2.27749E-2 2.83263E-2 3.22586E-2 3.34744E-2 2.19124E-2 2.97412E-2 3.58406E-2 3.14054E-2 3.93066E-2 3.45684E-2 3.53995E-2 3.98443E-2 5.19556E-2 6.86243E-2 5.7171E-2 2.08208E-2 2.43732E-2 7.61225E-2 8.08478E-2 1.3231E-1 2.83291E-2 2.00243E-2 2.30386E-2 2.67388E-2 1.7228E-2 2.36166E-2 2.63524E-2 6.82091E-2 7.22926E-2 1.65041E-1 6.9327E-2 5.16397E-2 5.02547E-2 5.83321E-2 4.89356E-2 2.82833E-2 2.39741E-2 2.44709E-2 3.26537E-2 2.62228E-2 3.77291E-2 2.93653E-2 1.97761E-2 3.18359E-2 1.83862E-2 9.51296E-3 5.09117E-2 1.57703E-2 3.08962E-2 6.06708E-2 2.04336E-2 2.19495E-2 9.87427E-3 2.81303E-2 2.49029E-2 2.1872E-2 1.66327E-2 2.36966E-2 2.22646E-2 2.24585E-2 2.19181E-2 1.55156E-2 1.56927E-2 3.30502E-2 1.23945E-2 1.49776E-2 2.82438E-2 1.78283E-2 1.88842E-2 2.01231E-2 2.35693E-2 1.52169E-2 9.12595E-3 7.6158E-3 9.19614E-3 1.41701E-2 1.95923E-2 2.27601E-2 1.00997E-2 1.00599E-2 6.82509E-3 1.32762E-2 7.27835E-3 8.28433E-3 1.82696E-2 1.78134E-2 5.81072E-3 1.43097E-2 1.98241E-2 2.06304E-2 8.77807E-3 1.50671E-2 1.06968E-2 1.07964E-2 1.03216E-2 6.43203E-3 6.58904E-3 1.03294E-2 2.36039E-2 1.7484E-2 8.06855E-3 4.6457E-3 1.22663E-2 1.80765E-2 4.53646E-3 3.21727E-2 3.49938E-2 4.45023E-2 2.35243E-2 4.53341E-2 5.22932E-2 2.92076E-2 1.23639E-2 1.13522E-2 5.42767E-2 4.67179E-2 2.91604E-2 2.14183E-2 2.77528E-2 1.15391E-2 4.18951E-2 4.83538E-2 2.81111E-2 6.4055E-2 1.75339E-2 8.63659E-3 1.78894E-2 1.60746E-2 4.74664E-3 1.68643E-2 4.48976E-2 2.38173E-2 1.0315E-2 3.59876E-2 2.73432E-2 8.63975E-3 2.19525E-2 9.89552E-3 3.67484E-3 1.21985E-2 1.08394E-2 3.97206E-3 6.4568E-3 2.1478E-2 2.11094E-2 8.3648E-3 9.32159E-3 2.47225E-2 4.16229E-3 1.71962E-3 3.84286E-3 3.79004E-3 2.01014E-3 3.49321E-3 5.90276E-3 6.14187E-3 3.97917E-3 1.49218E-2 5.3613E-3 1.85839E-2 2.26991E-2 2.65784E-2 4.13426E-2 7.13086E-2 6.65036E-2 4.56065E-2 5.69345E-2 3.44301E-3 1.45328E-3 2.10252E-3 4.06589E-3 5.06376E-3 4.21833E-3 1.09002E-2 1.87723E-3 5.2534E-3 2.43849E-3 5.91652E-4 1.98049E-3 5.74168E-4 1.63897E-3 7.62152E-3 3.01293E-3 2.89715E-3 1.92013E-3 1.03587E-2 3.66365E-3 1.67201E-3 3.10393E-3 3.75886E-3 2.57802E-3 3.20353E-4 1.03945E-3 3.43504E-3 4.85996E-3 1.0712E-3 1.9995E-3 1.82082E-3 9.37819E-4 6.85624E-4 2.01573E-3 6.19539E-3 8.96166E-3 1.79242E-3 1.08114E-2 1.49759E-3 1.42162E-3 2.22075E-3 3.93358E-4 8.61077E-4 3.22622E-4 1.18523E-3 5.20149E-3 3.76071E-3 1.82121E-3 6.45833E-4 9.0148E-4 2.23756E-4 4.5652E-4 1.58844E-3 1.10992E-3 9.10586E-4 2.93522E-3 2.06976E-3 1.118E-2 2.11338E-3 1.7726E-3 5.91222E-4 1.26039E-3 6.50966E-4 7.16685E-4 3.69823E-4 5.50801E-4 1.09591E-3 1.18471E-3 4.5031E-4 4.89468E-4 5.51648E-4 6.41219E-4 5.99597E-4 9.1419E-4 2.65156E-3 2.39625E-3 4.60427E-3 8.27252E-3 6.59951E-3 9.16953E-3 5.87677E-3 2.48578E-3 4.60579E-3 5.29039E-3 3.02441E-3 7.20889E-3 3.87343E-3 2.9319E-3 5.27602E-3 4.89852E-3 6.17196E-3 1.22419E-2 5.64438E-3 7.5947E-3 4.09167E-3 6.29265E-3 7.06717E-3 6.77355E-3 2.11287E-2 1.64061E-2 1.46637E-2 1.23114E-2 1.33243E-2 8.71099E-3 7.0623E-3 5.66562E-3 6.40636E-3 3.64269E-3 1.1507E-2 1.72408E-2 1.01707E-2 1.9224E-2 2.04032E-2 3.77761E-2 5.88584E-2 9.02874E-2 6.17829E-2 5.69606E-2 3.51247E-2 2.5261E-2 7.71573E-3 1.42626E-2 1.94116E-2 2.03563E-2 9.52169E-3 1.73808E-2 1.93398E-2 1.17242E-2 1.08375E-2 4.19381E-2 4.7704E-2 5.52199E-2 4.26434E-2 1.03374E-1 1.17095E-1 9.1525E-2 1.77672E-1 5.85412E-2 7.63709E-2 8.09313E-2 6.88166E-2 3.41594E-2 1.99806E-2 1.45706E-2 1.58056E-2 1.46081E-2 1.03374E-2 1.5896E-2 2.71118E-2 3.52456E-2 1.19074E-2 4.80581E-2 4.25901E-2 1.8276E-2 8.1176E-2 3.25549E-2 2.84462E-2 3.8282E-2 3.64236E-2 2.43736E-2 4.70394E-2 1.17447E-1 1.13879E-1 6.01923E-2 4.12916E-2 1.85245E-2 3.93365E-2 1.55347E-2 2.57343E-2 1.11988E-2 1.92695E-2 1.93267E-2 1.88373E-2 2.39699E-2 3.95142E-2 4.20339E-2 3.04008E-2 2.23795E-2 6.5434E-3 2.87328E-3 2.12848E-2 3.19914E-3 6.08693E-3 1.70153E-3 3.02069E-3 2.03514E-3 1.22884E-3 6.98876E-4 1.32839E-2 1.58315E-2 1.83363E-3 7.51944E-4 3.19997E-4 7.0596E-4 9.28748E-3 6.22909E-4 3.45331E-3 8.48819E-4 9.90851E-4 6.83596E-4 6.77093E-4 8.10649E-4 9.89919E-4 8.46512E-4 2.52801E-3 2.6591E-3 3.16816E-3 1.30134E-2 7.16339E-3 3.17536E-3 1.91088E-3 3.21754E-3 6.24052E-3 4.11838E-3 2.57708E-3 2.98652E-3 2.17466E-3 8.62467E-4 1.35411E-3 1.26732E-2 4.70258E-3 1.07422E-3 2.81817E-3 4.29752E-3 3.30733E-3 2.78132E-3 1.87303E-3 2.00051E-3 3.95814E-3 2.19154E-3 2.14931E-3 3.75452E-3 2.34772E-3 1.75476E-3 1.18504E-3 5.19343E-4 5.76979E-4 1.26352E-3 6.33511E-4 2.58987E-3 1.76136E-3 3.03046E-3 1.60278E-3 1.42425E-3 2.67279E-3 1.3163E-3 1.59783E-3 1.71005E-3 3.33259E-3 1.08041E-3 6.6472E-4 2.60925E-4 2.17584E-4 3.3216E-4 4.12157E-4 2.97921E-4 7.68872E-5 1.01977E-4 6.78484E-5 2.79365E-4 2.10238E-4 3.71225E-4 1.34766E-4 1.74072E-4 8.46946E-5 5.40569E-4 4.13101E-4 3.74785E-5 2.17521E-4 2.26365E-5 2.65995E-5 3.29778E-5 3.37923E-5 2.11248E-4 1.29737E-4 3.68446E-5 8.44523E-4 3.33635E-4 3.79648E-5 7.3626E-5 2.42586E-4 2.85631E-4 6.29347E-5 1.55012E-4 1.73285E-4 1.17283E-4 3.28862E-5 1.37705E-5 3.84968E-5 8.88806E-4 2.95206E-5 1.54529E-4 1.62288E-3 9.65264E-4 6.65526E-4 1.16851E-4 3.33077E-4 4.47384E-4 1.29132E-4 5.57271E-5 8.15342E-5 1.63405E-4 3.0086E-5 1.92433E-5 5.50087E-5 4.47691E-5 6.07688E-5 4.15363E-6 2.83026E-6 1.89529E-5 3.81049E-6 4.45881E-6 3.71313E-6 1.96568E-5 6.71744E-5 1.12321E-4 1.7675E-5 1.7274E-5 3.63214E-5 3.84282E-5 4.60092E-4 4.88383E-4 5.92081E-4 5.07768E-4 5.715E-4 2.24166E-4 3.94702E-4 4.1244E-4 4.25433E-4 4.60386E-4 1.82499E-5 3.33763E-5 2.92605E-4 2.80313E-5 1.84918E-4 2.39137E-5 1.82909E-5 2.13541E-5 2.23418E-5 1.77911E-5 3.49948E-5 4.83442E-5 4.1708E-5 4.95066E-5 4.47362E-5 5.02367E-5 2.93275E-5 5.31295E-5 8.18714E-5 1.0029E-4 2.43098E-5 2.26296E-5 5.14449E-5 1.43683E-4 6.93434E-5 1.53311E-4 1.21931E-3 1.48335E-3 3.49828E-4 3.11873E-4 2.16602E-4 1.26164E-4 1.59553E-4 1.757E-4 1.17684E-4 2.40033E-4 2.26784E-4 2.21982E-4 2.2205E-4 1.89894E-4 2.0291E-4 2.53688E-4 2.87412E-4 1.41926E-4 3.09563E-5 1.87913E-5 3.16828E-6 2.9451E-6 8.79342E-6 7.72663E-5 1.19244E-4 7.20786E-5 6.36727E-5 5.82513E-5 5.06563E-5 7.24569E-5 8.41079E-5 7.71287E-5 5.90233E-5 6.0147E-5 7.6294E-5 1.14676E-4 2.40219E-5 2.77656E-5 5.13659E-5 6.25709E-5 4.50763E-5 1.30583E-4 1.23653E-4 1.22799E-4 8.71886E-5 1.15879E-4 9.46704E-5 7.70719E-4 6.94278E-4 1.10774E-4 1.26516E-4 1.43414E-4 1.55765E-4 9.05478E-4 1.16832E-4 1.17034E-4 2.65671E-4 1.65172E-4 1.83252E-4 2.92706E-4 3.21662E-4 3.6121E-4 4.8486E-4 5.03134E-4 1.65782E-3 2.24537E-3 2.62574E-3 4.29135E-3 4.20716E-3 1.8249E-3 2.35467E-3 2.92649E-3 4.50756E-4 4.11815E-4 6.81654E-4 9.20152E-4 3.71763E-4 3.45247E-4 2.31857E-3 2.71181E-3 1.06569E-2 4.9145E-4 5.06182E-4 3.38981E-4 2.62035E-4 2.56371E-4 2.01276E-3 2.00378E-3 2.06279E-3 4.88696E-3 6.63218E-3 4.30481E-3 5.76062E-3 5.61508E-3 8.72174E-3 6.07594E-3 7.43635E-3 8.49036E-3 7.3084E-3 7.48652E-3 1.07512E-2 6.86475E-3 7.67746E-3 1.68537E-5 5.76434E-3 4.15545E-3 6.61631E-4 5.66661E-4 6.43075E-4 4.15276E-3 2.46095E-3 1.4931E-3 3.06849E-4 1.26633E-2 7.00237E-4 3.79168E-3 1.02638E-3 9.58841E-4 1.13354E-4 1.51372E-4 1.71768E-3 9.69456E-3 1.78418E-2 1.06212E-2 1.40903E-3 1.58215E-3 1.62309E-3 1.2944E-3 9.5863E-4 7.14895E-4 1.02095E-3 1.59505E-3 1.50325E-3 9.29613E-4 1.20354E-3 1.32278E-3 7.76065E-4 2.34078E-3 1.87585E-3 4.25191E-4 5.32924E-4 3.22532E-4 5.26883E-4 4.93003E-4 9.11133E-4 1.10297E-3 6.42228E-4 4.12839E-4 3.70836E-4 3.21974E-4 2.78856E-4 2.42804E-4 4.35569E-4 5.09328E-4 3.48198E-4 2.72104E-4 5.09752E-4 2.96513E-4 1.61709E-4 2.26536E-4 1.84445E-4 2.83905E-4 2.73142E-4 1.32153E-4 8.10736E-5 1.01348E-4 1.26188E-4 3.1461E-4 1.03144E-4 1.69293E-4 1.26043E-4 3.58282E-4 2.76857E-4 2.03308E-4 6.5917E-5 7.8838E-5 2.38815E-4 2.25462E-4 1.04331E-4 2.52485E-4 3.46519E-4 4.56229E-4 2.77199E-4 4.3133E-4 5.0572E-4 4.55324E-4 1.93246E-4 2.94784E-4 3.93739E-4 2.8127E-4 2.63273E-4 1.21455E-4 2.37711E-4 1.50175E-4 1.63533E-4 6.78798E-5 5.72177E-5 9.17074E-5 1.21486E-4 1.40247E-4 1.04407E-4 1.81341E-5 1.08347E-4 8.8226E-5 1.30782E-4 3.80456E-5 1.81156E-5 6.5286E-5 -9999 -9999 -9999 -9999 -9999 -9999 -9999 -9999 -9999 -9999 -9999 -9999 -9999 -9999 -9999 -9999 -9999 -9999 -9999 -9999 -9999 -9999 -9999 -9999 -9999 -9999
4.68607E-6 4.70006E-6 8.13604E-6 4.14901E-6 1.40733E-5 1.14338E-5 1.05954E-5 1.33964E-5 2.06084E-5 1.70916E-5 1.98333E-5 1.6616E-5 3.77717E-5 2.90026E-5 2.95211E-5 2.46552E-5 2.48235E-5 2.52237E-5 1.88827E-5 1.95206E-5 2.01246E-5 2.31154E-5 3.88051E-5 4.19077E-5 2.696E-5 4.25873E-5 3.46011E-5 4.31313E-5 2.15443E-5 1.98915E-5 4.50524E-5 4.89401E-5 4.7848E-5 5.16424E-5 5.87803E-5 6.47645E-5 6.54778E-5 5.77209E-5 5.58845E-5 8.82989E-5 7.68895E-5 8.57261E-5 9.03193E-5 9.73671E-5 9.6082E-5 6.16059E-5 9.05601E-5 1.19413E-4 1.0216E-4 2.10278E-4 2.4118E-4 1.36856E-4 2.22962E-4 2.35651E-4 1.52003E-4 3.17624E-4 4.29671E-4 5.09986E-4 4.03311E-4 2.83032E-4 7.04853E-4 8.09205E-4 7.4764E-4 5.25212E-4 2.78056E-4 2.61971E-4 4.1557E-4 3.5425E-4 4.59721E-4 3.97113E-4 3.43961E-4 2.22691E-4 4.12118E-4 1.89166E-4 3.20595E-4 3.86158E-4 2.93244E-4 1.41722E-4 1.36146E-4 5.32266E-4 1.6013E-4 2.45149E-4 1.28188E-4 3.11085E-4 2.79861E-4 3.6333E-4 3.18534E-4 3.54749E-4 4.62436E-4 2.92244E-4 3.67143E-4 3.01312E-4 1.02748E-4 1.43888E-4 1.55318E-4 4.09262E-4 2.47023E-4 2.88241E-4 2.56265E-4 2.74105E-4 4.33904E-4 2.93795E-4 6.74386E-4 4.14522E-4 4.84684E-4 4.28892E-4 8.26746E-4 6.26984E-4 7.76629E-4 8.091E-4 5.74249E-4 6.60311E-4 9.59842E-4 7.11942E-4 4.68125E-4 4.76221E-4 2.92703E-4 2.99466E-4 5.02337E-4 3.65838E-4 2.96771E-4 5.15821E-4 1.41105E-4 2.738E-4 2.29315E-4 5.7518E-5 2.20347E-4 2.2099E-4 2.11415E-4 2.36918E-4 1.64454E-4 4.65116E-4 3.26112E-4 2.13424E-4 4.14734E-4 5.31592E-4 7.22768E-4 7.6098E-4 2.73315E-4 1.00582E-3 3.78661E-4 5.9165E-4 1.22845E-3 3.36457E-4 7.75376E-4 5.935E-4 7.27512E-4 7.37766E-4 2.51798E-3 4.29604E-4 8.19106E-4 2.7004E-4 5.86307E-4 8.18044E-4 5.60222E-4 1.64652E-4 3.8812E-4 5.33183E-5 7.68485E-5 1.44252E-4 9.59553E-5 2.69012E-4 1.47989E-4 8.17818E-5 4.76301E-4 1.35086E-4 1.72475E-4 3.04535E-4 1.00999E-3 6.36586E-4 2.99124E-3 2.64809E-4 5.67261E-4 2.08663E-4 1.41161E-4 1.96288E-4 3.95005E-4 4.39827E-4 2.07918E-4 1.25533E-4 1.57043E-4 6.23443E-5 1.40583E-4 1.23869E-4 1.67333E-4 8.81168E-5 1.70824E-4 1.20292E-4 2.36442E-4 1.13628E-4 1.36054E-4 2.09629E-5 7.50593E-6 9.93864E-6 7.38802E-6 1.5017E-5 1.92589E-4 1.52857E-4 4.01605E-4 7.44454E-5 1.55761E-4 7.11023E-4 2.29039E-4 1.0637E-3 2.23708E-3 9.02544E-4 1.53843E-3 4.7276E-3 1.18648E-3 1.88703E-3 8.47545E-4 4.45824E-4 3.10789E-4 2.0006E-4 2.20063E-4 1.13092E-4 1.18561E-4 8.28247E-5 1.89106E-4 7.56506E-5 3.06888E-5 4.17197E-5 3.33141E-5 3.52465E-5 2.31419E-5 4.47021E-5 3.81462E-5 3.35955E-5 7.30375E-6 1.01063E-5 4.06313E-5 6.19573E-6 7.06914E-6 4.85379E-6 -9999 1.07634E-5 1.64352E-4 4.47024E-5 2.88707E-4 2.11643E-4 1.49321E-4 5.00829E-4 1.86797E-4 5.29546E-4 4.28267E-4 3.86446E-4 1.83673E-4 3.43515E-4 3.23632E-4 3.84795E-4 2.35477E-4 3.64788E-4 3.73227E-4 3.72464E-4 3.11902E-4 3.94642E-4 3.29193E-4 4.83783E-4 5.28725E-4 3.28378E-4 4.79595E-4 1.0861E-3 3.08698E-4 1.44761E-4 9.1993E-5 1.70059E-4 3.41678E-4 4.42826E-4 7.10885E-4 1.01504E-3 8.90355E-4 2.82291E-4 8.39727E-3 2.18352E-2 4.97121E-2 1.46451E-2 3.53983E-3 1.16279E-2 1.09716E-2 3.53516E-2 3.1071E-2 6.66815E-3 7.6457E-3 5.76557E-3 2.37863E-3 1.9079E-3 3.389E-3 1.51275E-3 2.22531E-3 1.68304E-3 1.26236E-3 1.72012E-3 2.34151E-3 1.357E-3 9.60025E-4 4.54875E-3 2.19494E-3 5.5821E-3 2.00252E-3 1.77865E-3 1.74784E-3 1.24275E-3 8.62085E-4 7.65602E-4 1.45505E-3 5.5861E-4 9.3719E-4 1.30981E-3 7.32267E-4 6.49499E-4 4.6425E-4 4.69087E-4 6.99956E-4 4.47606E-4 3.97659E-4 1.32555E-3 7.35057E-4 1.03284E-3 8.68354E-4 5.20602E-4 1.19879E-3 6.69457E-4 9.8524E-4 1.31759E-3 1.87036E-3 3.53719E-3 1.57826E-3 1.77856E-3 9.5263E-4 1.28163E-3 1.32499E-3 2.01003E-3 2.39927E-3 2.54317E-3 4.69162E-4 9.44587E-4 9.09279E-4 1.09692E-3 1.09029E-3 1.63205E-3 1.53837E-3 2.43498E-3 1.85817E-3 3.90104E-3 4.29614E-3 4.744E-3 4.11754E-3 4.59251E-3 2.93306E-3 9.02134E-3 3.94195E-3 7.4053E-3 2.73882E-3 4.99579E-3 3.25166E-3 2.78966E-3 6.91656E-3 3.36814E-3 4.78281E-3 1.07929E-2 8.4243E-3 1.00226E-2 1.02671E-2 6.13594E-3 4.40107E-3 4.06113E-3 5.70325E-3 6.99142E-3 5.71658E-3 6.60783E-3 4.38324E-3 3.97709E-3 6.18615E-3 5.90566E-3 5.3994E-3 1.16167E-2 1.25839E-2 4.17987E-2 4.11468E-2 3.05706E-2 2.37563E-2 3.92335E-2 3.02632E-2 4.87177E-2 3.03244E-2 5.94623E-2 4.35465E-2 7.78195E-2 4.57021E-2 3.23557E-2 7.22456E-2 2.12797E-2 3.62964E-2 8.50262E-2 3.75602E-2 2.61545E-2 7.05561E-3 2.67883E-2 2.03296E-2 1.26582E-2 1.97058E-2 2.86497E-2 2.86808E-2 9.43687E-3 1.31574E-2 2.11348E-2 1.42823E-2 1.48618E-2 2.11794E-2 3.12178E-2 2.14758E-2 2.70829E-2 3.68655E-2 5.03564E-2 5.09385E-2 4.02322E-2 6.27301E-2 5.15856E-2 2.84652E-2 3.16337E-2 2.17979E-2 3.51412E-2 2.54164E-2 2.77178E-2 2.63036E-2 2.0152E-2 5.5513E-2 3.72949E-2 5.80249E-2 6.23516E-2 4.97768E-2 1.04624E-1 5.58982E-2 7.04798E-2 4.05294E-2 5.14182E-2 2.84142E-2 3.32288E-2 4.13E-2 4.06731E-2 4.69052E-2 3.58742E-2 3.69522E-2 1.44218E-2 2.03366E-2 3.22109E-2 6.86966E-2 5.78636E-2 3.12196E-2 3.03566E-2 1.82479E-2 2.5621E-2 4.23497E-2 4.74328E-2 3.69302E-2 3.3593E-2 4.24717E-2 5.3145E-2 3.51463E-2 3.17356E-2 3.10754E-2 5.41743E-2 1.74951E-2 2.29134E-2 1.96983E-2 3.32358E-2 4.73011E-2 5.27821E-2 5.27971E-2 3.76257E-2 3.40042E-2 1.97936E-2 1.65518E-2 2.75282E-2 2.64473E-2 2.88545E-2 7.25155E-2 7.54817E-2 1.76502E-1 8.46983E-2 7.24792E-2 6.32395E-2 3.6819E-2 6.23914E-2 3.25847E-2 2.21528E-2 1.95678E-2 3.08756E-2 2.81817E-2 2.85784E-2 4.30386E-2 3.67444E-2 3.34056E-2 3.23228E-2 2.92577E-2 8.34868E-2 4.69546E-2 6.401E-2 2.59429E-2 1.68264E-2 3.02067E-2 2.33776E-2 1.29579E-2 7.74589E-3 6.55825E-3 1.02992E-2 1.9192E-2 2.33859E-2 1.08797E-2 2.268E-2 2.05492E-2 2.2866E-2 2.50534E-2 1.002E-2 7.85476E-3 2.24938E-2 1.42073E-2 1.83921E-2 1.86495E-2 1.97179E-2 1.63699E-2 1.33922E-2 6.57428E-3 1.194E-2 1.307E-2 1.33652E-2 1.32263E-2 1.0007E-2 1.20087E-2 9.80366E-3 9.07995E-3 4.72761E-3 1.29341E-2 2.75814E-2 1.32936E-2 1.38304E-2 2.38876E-2 1.45713E-2 1.27445E-2 1.21763E-2 1.04774E-2 1.77859E-2 7.85388E-3 1.13588E-2 7.21584E-3 1.1688E-2 2.05915E-2 1.04196E-2 4.03207E-3 3.10744E-3 1.73683E-2 2.44528E-2 2.37575E-2 4.96545E-2 7.56662E-2 3.53301E-2 8.75703E-2 1.53394E-2 1.3062E-2 3.75184E-2 6.44552E-2 5.81311E-2 5.43271E-2 8.59018E-2 1.4975E-2 1.15393E-2 2.02378E-2 5.17743E-2 3.16605E-2 3.05911E-2 4.31022E-2 4.68703E-2 2.049E-2 3.75569E-2 3.06612E-2 1.46509E-2 2.70143E-2 4.71671E-2 7.47313E-3 4.08353E-2 1.67798E-2 4.32882E-2 1.0746E-2 7.98214E-3 7.94759E-3 1.4803E-2 1.0198E-2 1.23184E-2 1.89279E-2 1.73297E-2 4.11387E-3 1.16379E-2 4.57462E-3 4.93344E-3 3.3788E-3 2.60111E-3 3.16763E-3 2.07043E-3 2.04995E-3 6.26349E-3 4.75333E-3 4.00393E-3 7.87594E-3 8.97508E-3 8.89482E-3 1.36476E-2 4.50681E-3 5.96135E-3 1.78201E-2 3.66596E-2 4.80023E-2 4.65943E-2 5.56883E-2 7.25004E-2 2.42188E-2 2.2923E-2 3.84442E-2 1.24683E-2 4.94804E-3 7.98152E-3 1.45978E-2 9.95733E-3 1.05891E-2 2.93882E-3 2.98169E-3 2.86287E-3 4.27291E-3 1.30643E-3 5.94786E-3 1.47318E-2 4.84831E-3 5.8778E-3 2.21686E-3 2.97313E-3 3.88124E-3 2.70361E-3 1.73452E-3 3.65604E-3 8.72332E-3 1.19656E-3 5.71005E-4 1.02765E-3 2.2563E-3 5.1189E-3 3.06879E-3 3.13761E-3 3.27201E-3 1.02012E-3 1.56826E-3 3.10112E-3 9.87444E-3 6.70844E-3 2.6113E-3 6.20739E-3 1.0468E-2 8.44881E-3 7.02281E-3 4.71646E-3 5.33768E-3 4.73101E-3 4.53529E-3 8.32975E-3 5.73792E-3 2.56133E-3 1.58783E-3 1.12245E-3 1.41282E-3 1.39336E-3 6.77258E-4 8.8583E-4 1.20451E-3 3.19406E-3 4.97083E-3 9.3719E-3 2.36187E-3 2.291E-3 3.06134E-4 1.05972E-3 4.75262E-4 3.59195E-4 4.53905E-4 9.70016E-4 1.24421E-3 1.46998E-3 1.15719E-3 1.55704E-3 4.28274E-4 3.6787E-4 3.70202E-4 1.52122E-3 1.98721E-3 4.2563E-3 4.93313E-3 8.97732E-3 1.2246E-2 5.36E-3 4.84898E-3 3.49969E-3 2.90307E-3 9.04426E-3 3.69016E-3 3.54516E-3 3.31473E-3 6.84918E-3 5.84927E-3 7.567E-3 1.01577E-2 7.66054E-3 8.93811E-3 8.77064E-3 5.73576E-3 1.45213E-2 3.91308E-3 8.18284E-3 1.26835E-2 2.97814E-2 1.5653E-2 8.89985E-3 7.99899E-3 1.34982E-2 1.15757E-2 5.83536E-3 7.97054E-3 7.43104E-3 2.15783E-2 1.58388E-2 2.2705E-2 3.84E-2 2.30448E-2 4.56797E-2 1.15627E-1 9.50094E-2 5.91099E-2 7.12755E-2 3.66507E-2 1.94268E-2 6.9398E-3 8.86799E-3 1.74839E-2 1.86221E-2 1.35581E-2 1.27117E-2 1.40492E-2 1.10176E-2 1.12954E-2 2.02714E-2 3.82365E-2 5.03066E-2 5.38212E-2 7.79493E-2 7.01933E-2 1.07783E-1 1.75937E-1 4.52107E-2 5.4322E-2 8.38784E-2 5.50223E-2 4.87121E-2 3.53686E-2 1.46057E-2 1.82049E-2 2.1036E-2 2.31015E-2 1.27019E-2 1.87134E-2 3.30514E-2 1.43156E-2 1.43529E-2 5.10947E-2 2.65418E-2 1.55357E-2 1.4055E-2 1.25291E-2 6.3597E-2 2.89433E-2 3.46805E-2 3.5266E-2 3.99148E-2 8.14377E-2 5.71679E-2 4.25044E-2 1.73185E-2 2.32022E-2 3.88687E-2 7.03939E-2 1.02934E-1 4.18338E-2 3.89563E-2 9.05418E-2 1.3947E-2 1.50884E-2 2.38905E-2 3.80238E-2 1.69981E-2 2.90951E-2 8.54069E-3 3.86915E-3 4.40489E-3 2.42777E-3 2.58041E-3 1.56814E-3 1.49693E-3 5.31454E-3 8.66182E-4 7.40551E-3 1.33099E-2 3.30964E-3 4.51192E-4 1.08957E-3 3.73408E-3 2.53474E-3 5.16776E-4 7.02858E-4 7.46972E-4 6.69198E-4 5.62513E-4 7.69763E-4 2.41597E-3 1.0678E-3 7.28129E-4 1.59162E-3 3.71126E-3 3.50456E-3 4.89976E-3 3.07523E-3 3.02505E-3 1.31859E-3 2.45232E-3 4.12949E-3 3.73082E-3 2.84067E-3 5.07115E-3 2.65121E-3 4.97356E-3 3.97263E-3 9.13489E-3 4.34696E-3 1.80865E-3 3.75478E-3 1.5874E-3 2.36118E-3 3.41689E-3 2.26089E-3 1.95528E-3 2.20957E-3 1.75566E-3 2.62643E-3 2.1554E-3 1.66487E-3 1.41543E-3 7.61448E-4 6.15935E-4 6.58544E-4 8.17575E-4 2.721E-3 1.45001E-3 3.75014E-4 2.02103E-3 1.58073E-3 3.50699E-3 2.2126E-3 5.66033E-4 1.47059E-3 1.35559E-3 1.25388E-3 3.77934E-4 6.55779E-4 4.73576E-4 5.99698E-4 4.40326E-4 9.72802E-4 6.59002E-4 1.59439E-4 1.37428E-4 1.26358E-4 9.15217E-4 1.47735E-4 2.39254E-4 1.7759E-4 1.2645E-4 1.18305E-4 4.05129E-4 2.82251E-4 6.46629E-5 3.80369E-4 1.42586E-4 2.74325E-4 7.81699E-5 2.82293E-5 1.17839E-4 1.91781E-5 3.88789E-5 1.84726E-4 2.92661E-5 3.33362E-5 1.60787E-4 4.79008E-4 2.91002E-4 2.41132E-4 1.35297E-4 2.138E-4 9.7342E-5 8.40713E-5 2.74135E-5 3.00373E-5 8.27045E-5 1.52786E-4 2.08845E-4 1.03178E-3 8.83577E-4 5.10147E-4 2.41617E-4 9.38238E-5 3.00844E-4 1.30201E-4 7.78287E-5 1.16478E-4 1.50401E-4 3.81363E-5 6.68458E-5 6.6954E-5 4.06634E-5 6.02027E-5 4.37378E-6 5.83331E-5 3.92673E-6 4.68162E-6 2.9836E-5 2.61508E-5 6.91468E-5 1.72447E-5 1.82933E-5 1.3368E-5 3.80717E-5 4.69841E-5 8.79633E-5 5.53551E-4 5.45194E-4 5.2715E-4 4.11368E-4 2.83631E-4 4.69326E-4 4.35774E-4 3.91984E-4 2.34495E-4 5.06258E-5 3.389E-5 2.59027E-4 4.28104E-4 4.00065E-5 3.4216E-5 1.54068E-4 2.8471E-5 2.71045E-5 2.55766E-5 1.50543E-5 2.27964E-5 1.92722E-4 7.59985E-6 8.71025E-6 5.63538E-6 4.73539E-6 7.74867E-5 1.44351E-4 1.8193E-4 1.84898E-4 3.48759E-5 3.03636E-5 3.70871E-5 8.58244E-5 1.34074E-4 4.2724E-4 6.37762E-4 8.61665E-4 2.79222E-4 2.39206E-4 1.87239E-4 2.54447E-4 2.37912E-4 1.62975E-4 1.96797E-4 3.69716E-4 3.30152E-4 2.27957E-4 3.18726E-4 3.80251E-4 3.29798E-4 3.05958E-4 4.60065E-4 3.15517E-4 2.13848E-4 4.69837E-4 6.91984E-5 1.46595E-5 2.0371E-4 2.45728E-5 3.15321E-5 1.26346E-5 9.63982E-5 2.22807E-5 4.89486E-5 5.94939E-5 5.55706E-5 6.20494E-5 1.5225E-4 5.88918E-4 7.57968E-5 2.97732E-5 5.25484E-5 5.82801E-5 2.43167E-5 8.77577E-5 1.89529E-4 1.74947E-4 1.30482E-4 1.52021E-4 1.53477E-4 1.45588E-4 1.86714E-4 1.45234E-4 1.3072E-4 1.28171E-4 1.64652E-4 1.88354E-4 1.68516E-4 1.48899E-4 1.50279E-4 1.43167E-4 1.87902E-4 1.67583E-4 1.4523E-4 2.99536E-4 1.50431E-3 4.95345E-4 4.89677E-4 3.64508E-4 3.69307E-4 1.36954E-3 2.45518E-3 2.30108E-3 3.69375E-3 3.93081E-3 4.54651E-3 2.64088E-3 2.27047E-4 4.56126E-4 5.97608E-4 6.94903E-4 9.84694E-4 3.50628E-3 2.5909E-4 3.9709E-4 4.18094E-3 5.42109E-3 3.55341E-4 9.94877E-4 4.12411E-4 1.71492E-3 1.98374E-3 2.74968E-4 2.55808E-3 2.78899E-3 4.00041E-3 4.30083E-3 2.81292E-3 2.87835E-3 4.89577E-3 3.28273E-3 4.26299E-3 4.59631E-3 9.53925E-3 9.47729E-3 8.60397E-3 9.45578E-3 1.04564E-3 1.43803E-3 6.38755E-3 3.90333E-3 3.78021E-3 5.48119E-4 4.29446E-4 2.62849E-3 1.75315E-4 3.00886E-4 8.9084E-4 7.87866E-3 5.76378E-4 7.39759E-4 7.78425E-4 1.03728E-3 9.3698E-4 9.13712E-4 3.366E-4 7.8404E-3 2.01794E-2 9.01117E-3 7.85782E-3 5.75637E-3 1.12003E-2 1.09328E-2 9.00536E-3 5.16426E-3 6.80817E-3 3.0812E-3 2.77062E-3 2.43628E-3 2.58917E-3 2.3791E-3 2.77856E-3 3.42434E-3 1.64452E-3 2.06891E-3 4.6906E-4 5.43161E-4 3.82961E-4 7.75107E-4 8.26773E-4 6.68117E-4 5.03098E-4 4.68188E-4 4.64778E-4 3.8578E-4 3.68518E-4 4.23147E-4 5.55615E-4 3.81655E-4 3.89144E-4 3.82419E-4 2.78656E-4 3.56001E-4 1.60672E-4 1.54205E-4 1.46061E-4 1.19568E-4 1.38497E-4 6.63743E-5 5.40147E-5 1.31575E-4 1.37719E-4 3.42089E-4 2.98271E-4 1.72809E-4 2.62514E-4 2.63214E-4 2.60951E-4 1.33798E-4 1.13723E-4 6.12378E-5 7.02159E-5 2.24399E-4 5.50736E-5 2.0382E-4 9.01873E-5 1.61891E-4 1.29708E-4 3.9127E-4 4.12858E-4 1.20488E-4 1.12697E-4 8.17741E-5 1.56594E-4 2.95113E-4 1.91814E-4 1.45797E-4 1.99447E-4 1.14533E-4 7.46512E-5 1.04105E-4 1.1057E-4 9.35609E-5 5.11126E-5 9.24866E-5 8.54992E-5 6.23442E-5 6.7129E-5 8.08549E-5 5.2046E-5 8.92181E-5 1.66072E-5 1.91937E-5 4.38818E-5 -9999 2.7302E-5 -9999 -9999 -9999 -9999 -9999 -9999 -9999 -9999 -9999 -9999 -9999 -9999 -9999 -9999 -9999 -9999 -9999 -9999 -9999 -9999 -9999 -9999 -9999
5.25098E-6 4.01887E-6 4.11671E-6 3.84429E-6 3.51657E-6 3.14739E-6 4.94364E-6 6.04139E-6 1.81328E-5 1.6712E-5 1.69825E-5 1.40904E-5 2.34841E-5 2.36851E-5 1.87536E-5 2.52467E-5 2.03677E-5 1.3092E-5 2.18031E-5 1.79345E-5 2.4259E-5 2.50231E-5 2.94171E-5 4.50168E-5 4.14048E-5 6.55881E-5 4.17531E-5 2.81346E-5 4.71443E-5 3.12947E-5 3.36137E-5 3.87101E-5 3.53429E-5 5.15915E-5 6.05797E-5 6.46121E-5 1.05479E-4 1.21478E-4 1.08001E-4 8.14399E-5 6.07762E-5 9.03895E-5 7.01112E-5 7.16919E-5 5.52988E-5 1.29698E-4 1.19124E-4 6.59952E-5 8.39885E-5 1.55949E-4 1.49911E-4 1.83113E-4 2.24576E-4 2.38176E-4 4.15041E-4 4.25919E-4 6.44352E-4 3.40783E-4 7.71875E-4 2.78556E-4 9.02786E-4 9.19879E-4 5.08392E-4 4.1909E-4 1.52594E-4 5.16114E-4 5.23917E-4 5.28936E-4 2.69814E-4 1.75408E-4 3.25641E-4 6.25658E-4 3.10329E-4 5.01308E-4 3.51889E-4 2.22929E-4 2.86899E-4 1.74731E-4 2.81859E-4 1.06913E-3 2.83735E-4 2.24784E-4 2.73497E-4 1.70843E-4 2.47787E-4 2.50602E-4 2.87621E-4 1.06067E-3 3.15186E-4 5.0149E-4 2.35027E-4 3.25587E-4 1.3589E-4 1.59649E-4 1.67014E-4 2.38718E-4 2.30801E-4 1.70914E-4 1.52233E-4 2.73395E-4 1.79277E-4 2.21268E-4 3.90327E-4 6.0619E-4 5.15001E-4 5.97141E-4 6.75749E-4 6.91425E-4 6.15879E-4 5.40749E-4 6.58531E-4 1.54404E-3 9.78142E-4 5.46898E-4 4.46689E-4 4.31988E-4 2.22958E-4 6.03045E-4 2.81727E-4 2.68082E-4 4.77777E-4 2.13532E-4 1.38633E-4 2.94907E-4 2.56135E-4 1.63972E-4 3.37397E-4 2.12242E-4 1.6207E-4 2.16747E-4 1.15975E-4 3.66023E-4 7.66757E-4 4.38473E-4 3.80218E-4 4.3856E-4 7.03477E-4 6.53149E-4 7.37053E-4 9.34853E-4 8.22619E-4 7.48538E-4 1.23489E-3 3.2929E-4 1.90152E-4 1.59801E-3 9.15244E-4 9.46623E-4 2.29912E-3 1.68087E-3 1.00026E-3 4.06671E-4 1.32756E-4 2.69823E-4 3.60923E-4 2.49013E-4 6.59326E-5 5.78667E-5 5.20897E-5 1.35635E-4 3.13165E-4 2.84148E-4 7.42373E-5 1.30936E-4 2.71435E-4 3.00945E-4 2.67844E-4 2.71792E-4 4.61296E-4 1.76883E-4 1.17262E-4 7.25338E-4 3.08804E-4 1.78871E-4 1.86908E-4 2.54405E-4 2.71906E-4 1.73688E-4 1.25928E-4 6.43299E-5 4.48118E-5 2.16194E-5 1.99539E-4 6.10619E-5 6.78636E-5 2.1742E-4 7.46235E-5 1.26242E-4 2.09454E-5 4.72488E-5 4.87685E-5 1.51919E-4 2.99637E-5 2.50906E-5 1.01727E-5 7.13139E-5 7.97719E-5 1.05058E-3 6.69949E-4 3.97114E-4 2.63419E-4 2.35611E-4 8.56105E-4 6.37636E-4 1.49913E-3 2.48383E-3 6.30278E-4 1.54792E-3 1.27668E-3 4.20286E-4 3.15659E-4 1.97463E-4 2.44613E-4 3.40847E-4 1.71531E-4 1.53342E-4 1.53503E-4 4.47533E-5 1.42053E-4 1.15103E-4 3.41109E-5 4.40329E-5 4.59576E-5 3.56507E-5 3.28937E-5 3.62326E-5 3.79079E-5 3.86297E-5 1.02083E-5 5.16634E-6 1.16689E-5 9.99552E-6 5.4493E-6 1.31271E-5 4.13263E-6 3.69421E-6 1.28316E-4 5.06302E-5 2.55797E-5 1.50622E-4 1.11915E-4 1.68547E-4 1.30216E-4 3.72532E-4 5.27825E-4 2.32013E-4 1.54424E-4 3.41174E-4 1.35224E-4 3.73903E-4 3.43571E-4 6.6081E-4 3.94775E-4 2.60514E-4 3.72384E-4 4.57477E-4 4.38984E-4 4.57983E-4 1.19051E-3 6.3073E-4 5.74244E-4 5.28262E-4 3.6243E-4 1.00649E-4 3.03367E-5 3.94573E-5 1.56488E-4 3.61845E-4 6.2202E-4 3.28431E-4 2.90456E-4 5.14689E-4 5.76858E-3 1.20051E-2 1.15745E-2 1.07857E-2 6.3893E-2 2.32343E-2 2.83772E-2 9.03911E-3 2.60566E-2 1.6685E-2 1.21922E-2 8.27742E-3 2.21614E-3 3.19217E-3 7.29174E-3 3.75015E-3 1.4214E-3 2.2551E-3 1.20222E-3 1.6233E-3 1.74305E-3 1.01273E-3 8.78211E-4 1.54539E-2 1.05187E-2 5.23145E-3 1.83902E-3 1.19942E-3 2.17026E-3 2.26672E-3 1.8692E-3 2.35646E-3 1.11986E-3 7.31037E-4 1.01556E-3 1.15016E-3 7.9543E-4 7.55035E-4 8.24575E-4 1.69788E-3 1.15884E-3 4.24545E-4 5.79737E-4 7.06072E-4 1.10598E-3 9.72714E-4 1.00489E-3 8.09197E-4 1.07824E-3 8.3804E-4 1.31058E-3 1.49985E-3 1.04488E-3 1.57311E-3 2.12246E-3 2.36056E-3 1.54451E-3 1.55957E-3 6.62356E-4 1.96176E-3 2.61591E-3 2.09917E-3 7.04363E-4 9.93966E-4 1.33196E-3 1.54562E-3 1.317E-3 1.27704E-3 1.15177E-3 1.45941E-3 1.41247E-3 2.70194E-3 4.34061E-3 4.04753E-3 4.1028E-3 1.03027E-2 1.00336E-2 1.32957E-2 4.423E-3 2.92151E-3 2.14111E-3 2.80645E-3 3.77394E-3 5.35154E-3 3.7197E-3 7.03614E-3 6.32619E-3 5.26957E-3 3.45408E-3 4.99583E-3 6.29178E-3 7.9594E-3 3.01091E-3 4.70481E-3 4.9175E-3 5.06303E-3 1.00213E-2 6.9013E-3 3.84615E-3 5.83382E-3 4.63696E-3 4.45913E-3 6.17417E-3 6.27114E-3 1.10116E-2 1.96003E-2 3.431E-2 4.47605E-2 2.18728E-2 4.36174E-2 7.03809E-2 1.48886E-2 8.82304E-2 6.91723E-2 1.57097E-2 7.07805E-2 5.00798E-2 6.9748E-2 4.85373E-2 7.3702E-2 6.34653E-2 6.71067E-2 6.54058E-2 4.2122E-2 5.78175E-2 5.49642E-2 2.01353E-2 2.30232E-2 1.7623E-2 1.52329E-2 5.11888E-2 1.53923E-2 1.37012E-2 3.5728E-2 4.75258E-2 2.08104E-2 3.13095E-2 1.42965E-2 1.46307E-2 4.531E-2 4.41209E-2 6.35438E-2 4.64487E-2 5.3293E-2 5.70006E-2 4.50936E-2 4.04663E-2 2.79775E-2 2.42368E-2 1.99277E-2 3.31451E-2 2.76125E-2 4.07846E-2 5.74734E-2 5.00124E-2 2.14687E-2 3.17667E-2 5.21196E-2 7.94219E-2 8.38898E-2 6.54823E-2 8.17877E-2 3.00341E-2 3.6538E-2 4.67803E-2 2.99448E-2 2.45277E-2 3.19375E-2 2.30928E-2 4.63339E-2 3.93069E-2 2.85479E-2 2.54053E-2 3.80498E-2 4.37941E-2 4.11329E-2 4.0793E-2 3.44224E-2 3.38397E-2 2.79511E-2 2.62141E-2 4.05019E-2 3.00738E-2 5.06426E-2 4.18275E-2 5.22948E-2 4.12448E-2 2.81209E-2 2.94675E-2 6.05649E-2 3.73417E-2 3.35508E-2 3.39901E-2 3.15839E-2 5.61423E-2 4.48213E-2 5.11401E-2 4.73002E-2 6.84017E-2 4.24925E-2 3.04805E-2 4.73378E-2 6.92994E-2 8.53914E-2 7.57764E-2 1.31601E-1 1.33171E-1 1.11778E-1 1.09043E-1 9.56453E-2 6.16417E-2 4.2012E-2 3.49336E-2 5.25123E-2 2.96063E-2 2.91899E-2 5.29317E-2 3.93528E-2 2.80747E-2 3.83474E-2 3.96897E-2 5.15389E-2 8.36093E-2 7.0828E-2 3.82363E-2 4.55068E-2 2.56026E-2 1.73966E-2 1.63854E-2 1.01766E-2 1.66711E-2 2.81308E-3 3.11402E-3 8.2173E-3 1.72703E-2 2.00636E-2 1.32659E-2 1.17107E-2 2.17629E-2 1.25242E-2 1.50605E-2 1.08838E-2 1.77424E-2 1.77785E-2 1.16296E-2 1.09656E-2 2.53605E-2 2.72884E-2 1.26228E-2 1.60845E-2 1.34867E-2 7.34557E-3 1.46512E-2 8.20105E-3 1.62234E-2 8.97976E-3 1.52516E-2 5.98972E-3 3.5985E-3 7.09273E-3 9.2426E-3 3.68617E-3 1.6742E-2 1.38387E-2 1.40667E-2 1.61801E-2 1.17508E-2 8.13636E-3 1.17442E-2 1.65299E-2 9.85579E-3 5.92954E-3 1.42878E-2 1.95789E-2 1.38494E-2 6.62324E-3 3.60591E-3 1.18019E-2 2.37834E-2 3.65264E-2 3.28333E-2 2.57143E-2 4.23692E-2 7.84712E-2 3.46839E-2 2.5919E-2 2.06225E-2 6.28394E-2 1.02844E-1 2.29351E-2 7.96637E-2 3.817E-2 2.28966E-2 1.53372E-2 6.9213E-2 8.97711E-2 6.28975E-2 8.35937E-2 9.18716E-2 9.66529E-2 6.0303E-2 1.6606E-1 3.283E-2 1.21697E-2 3.8421E-2 2.24022E-2 3.11093E-2 3.08148E-2 3.45084E-2 3.46764E-2 2.36293E-2 2.03321E-2 1.11315E-2 6.99863E-3 5.07596E-3 5.06099E-3 5.49934E-3 2.20282E-2 4.44891E-2 5.15022E-3 5.82488E-3 5.20333E-3 2.1668E-3 1.62534E-3 1.79808E-3 3.66697E-3 4.55731E-3 4.22486E-3 4.92021E-3 4.13781E-3 3.68061E-3 4.14397E-3 7.25499E-3 1.84181E-2 1.43617E-2 1.14949E-2 3.59916E-2 1.57305E-2 6.20148E-2 3.72766E-2 5.73596E-2 3.97383E-2 2.92028E-2 2.77113E-2 5.70399E-3 1.28707E-2 9.12091E-3 2.24831E-2 1.82885E-2 1.45339E-2 9.77508E-3 1.3901E-2 1.09927E-2 1.24098E-2 1.29364E-2 7.65793E-3 2.58843E-2 3.84004E-3 1.24953E-2 5.48938E-3 1.23551E-3 5.04795E-3 2.99935E-3 2.5315E-3 2.32513E-3 4.12805E-3 2.99266E-3 3.93315E-3 2.25844E-3 1.26457E-3 2.74108E-3 6.23112E-3 9.23482E-3 5.97702E-3 5.78982E-3 2.42741E-3 5.16027E-3 8.1953E-3 5.17546E-3 8.08052E-3 1.07229E-2 5.87105E-3 2.21421E-2 1.33809E-2 1.02793E-2 6.24398E-3 5.35592E-3 6.81105E-3 7.24855E-3 8.99904E-3 1.5844E-2 8.82766E-3 3.64435E-3 9.45407E-3 1.1806E-3 1.17842E-3 9.67233E-4 5.39822E-4 1.67663E-3 5.36778E-3 4.27786E-3 1.31501E-3 5.11136E-4 2.46911E-3 4.03311E-4 9.28075E-4 5.72391E-4 2.07227E-4 7.81449E-4 8.73134E-4 1.41701E-3 1.5113E-3 1.26943E-3 7.53331E-4 6.63301E-4 2.36534E-4 8.81833E-4 2.26334E-3 1.80572E-3 8.72504E-3 2.28964E-3 8.33722E-3 2.63483E-3 3.45637E-3 7.98049E-3 4.5979E-3 4.42674E-3 1.36002E-2 5.70249E-3 3.13367E-3 2.8419E-3 3.82931E-3 6.15815E-3 3.23398E-3 4.76079E-3 7.47504E-3 4.10412E-3 4.83074E-3 6.59473E-3 1.21134E-2 1.60938E-2 1.64729E-2 1.94227E-2 1.28718E-2 5.68278E-3 6.4111E-3 8.53441E-3 9.23822E-3 1.15198E-2 2.42544E-2 1.0991E-2 2.2435E-2 1.63486E-2 2.35565E-2 3.16732E-2 4.2406E-2 1.71536E-2 2.55087E-2 6.48211E-2 1.19513E-1 5.1399E-2 3.05072E-2 3.14809E-2 2.27755E-2 1.24801E-2 1.01267E-2 9.59439E-3 2.2059E-2 1.6191E-2 2.60119E-2 1.2648E-2 1.12389E-2 1.13526E-2 4.65655E-2 4.33696E-2 2.98716E-2 9.80461E-2 1.15109E-1 1.0282E-1 1.34726E-1 9.98577E-2 4.6764E-2 3.81984E-2 8.42669E-2 4.35629E-2 7.32542E-2 3.41013E-2 2.19027E-2 1.70396E-2 5.81573E-3 1.39441E-2 1.43761E-2 1.84988E-2 3.81312E-2 2.74229E-2 1.03309E-2 1.58949E-2 1.91556E-2 1.31139E-2 1.4105E-2 2.27892E-2 9.39759E-2 4.96596E-2 2.08301E-2 7.07862E-2 3.88176E-2 9.66038E-2 6.02788E-2 5.44604E-2 4.79553E-2 6.53745E-2 3.52506E-2 5.77416E-2 5.32498E-2 4.59695E-2 4.19857E-2 4.10916E-2 4.41509E-2 3.04946E-2 2.17503E-2 7.26274E-3 1.41647E-2 2.49712E-2 1.23506E-2 8.69072E-3 2.85543E-3 2.00275E-3 1.21109E-2 3.62789E-3 1.48074E-3 1.38069E-3 7.53393E-4 8.31767E-3 3.28322E-2 6.59373E-4 5.5854E-3 1.14297E-3 9.96813E-3 1.46936E-3 4.90331E-4 4.96352E-4 6.34219E-4 2.56769E-3 1.53362E-3 7.65721E-4 1.09727E-3 1.03587E-3 1.35956E-3 1.70512E-3 3.17727E-3 1.03622E-2 5.32701E-3 2.95069E-3 5.25807E-3 4.11909E-3 3.25002E-3 3.20182E-3 4.70868E-3 2.73477E-3 2.33645E-3 1.27945E-3 1.79068E-3 2.24468E-3 2.03167E-3 1.35726E-3 1.82107E-3 3.85537E-3 2.47879E-3 2.01061E-3 2.03249E-3 6.38226E-3 2.29741E-3 2.44771E-3 1.97095E-3 1.90753E-3 1.85922E-3 5.67352E-3 2.29296E-3 1.62867E-3 1.30087E-3 8.8392E-4 1.53983E-3 5.86171E-3 2.07453E-3 5.23535E-3 6.50545E-4 2.07908E-3 2.73314E-3 2.54019E-3 1.49023E-3 8.58592E-4 1.70866E-3 4.0813E-4 5.87967E-4 2.98473E-3 5.4912E-4 3.07159E-4 3.80809E-4 1.85653E-4 4.45869E-4 2.09835E-4 2.47834E-4 1.14294E-4 1.54522E-4 5.48601E-5 3.62339E-4 6.35357E-5 6.94384E-5 3.12997E-5 4.61563E-4 2.89836E-4 1.03817E-4 3.18339E-4 7.71145E-4 3.59505E-4 4.26165E-5 3.84833E-5 2.15573E-5 1.18147E-4 1.34876E-4 1.85047E-4 2.50168E-5 9.29701E-5 2.39596E-4 7.49944E-5 3.11842E-5 1.74718E-4 4.67699E-5 1.24338E-4 7.18848E-5 3.23538E-4 4.33156E-4 7.03201E-5 1.0487E-4 4.22037E-5 8.56542E-4 3.10804E-4 1.00618E-3 3.23163E-4 7.313E-5 1.09463E-4 3.16678E-4 1.56671E-4 5.90068E-5 2.50482E-4 2.03098E-4 1.70814E-5 6.94911E-5 7.3559E-4 3.30977E-5 2.89328E-4 3.32081E-5 1.24512E-4 5.40318E-6 3.48508E-6 2.46027E-5 6.28035E-5 1.97765E-5 2.69343E-5 1.88819E-5 7.67602E-6 3.76732E-5 5.58942E-5 2.74845E-4 5.62518E-4 4.67917E-4 5.07911E-4 4.36436E-4 7.43895E-4 3.93224E-4 4.35901E-4 3.4582E-4 3.01346E-4 9.37504E-5 6.28592E-5 2.21677E-5 2.34146E-5 8.57383E-6 2.08977E-5 3.15606E-5 2.91407E-5 1.72906E-4 1.26791E-4 2.30123E-5 2.57665E-5 3.82327E-5 3.07959E-5 1.82501E-5 1.60509E-5 2.26682E-5 8.39622E-5 1.32034E-4 2.12826E-4 1.76187E-4 5.43397E-5 5.2777E-5 6.17454E-5 1.36141E-4 3.0442E-4 2.40826E-4 5.16651E-4 3.75676E-4 4.29778E-4 2.90918E-4 2.61998E-4 2.65834E-4 2.55078E-4 2.17846E-4 3.09052E-4 4.02567E-4 3.92612E-4 3.73758E-4 3.58142E-4 3.43214E-4 3.54192E-4 3.41911E-4 3.68075E-4 3.4016E-4 3.16452E-4 2.72288E-4 1.81723E-4 1.97762E-3 7.88321E-5 5.39137E-5 2.74289E-5 2.70011E-5 1.8629E-5 7.11278E-6 1.60988E-5 2.47752E-5 6.29458E-6 2.90699E-5 2.85285E-5 3.4545E-5 4.67968E-5 7.15619E-5 1.35306E-4 8.14391E-5 1.06057E-4 1.48035E-4 1.95059E-4 3.24241E-4 1.61376E-4 2.00886E-4 2.31856E-4 2.05937E-4 1.88281E-4 2.01046E-4 2.05596E-4 1.41487E-4 1.84952E-4 1.82437E-4 2.29923E-4 2.07376E-4 2.40133E-4 1.60568E-4 2.58966E-4 1.57098E-4 2.19087E-3 2.17378E-3 5.32926E-4 4.29359E-4 5.61065E-4 3.72676E-4 3.70537E-4 4.68543E-4 5.62547E-4 3.69357E-4 3.13173E-3 2.70016E-3 3.39358E-3 2.60495E-3 8.00986E-4 7.69364E-4 6.9465E-4 6.69433E-4 6.16625E-3 3.24742E-3 3.47321E-3 1.86658E-3 3.0951E-4 3.90101E-3 3.69813E-4 3.0527E-4 3.57282E-4 1.89374E-3 3.33555E-3 2.27612E-3 3.34869E-3 4.28767E-3 2.75797E-3 3.22188E-3 4.62571E-3 2.81412E-3 2.90015E-3 4.8404E-3 4.81076E-3 6.92715E-3 1.0139E-2 7.90311E-3 1.39013E-3 8.4997E-3 9.27963E-3 6.52932E-3 6.28647E-3 4.97732E-3 3.02348E-3 9.64051E-4 3.71086E-4 5.55572E-4 4.7575E-4 4.20705E-4 3.9072E-4 1.32046E-3 5.00065E-4 8.30808E-4 1.41319E-4 2.14067E-4 2.3516E-4 1.67999E-4 1.01087E-4 4.38863E-3 1.25397E-2 8.97595E-3 7.0454E-3 7.48164E-3 3.8762E-3 4.23463E-3 1.8084E-3 4.51194E-3 7.3272E-3 8.39319E-3 3.30647E-3 3.13282E-3 3.31104E-3 2.48309E-3 2.87117E-3 2.24506E-3 2.96852E-3 3.06557E-3 5.75001E-4 6.8363E-4 8.34037E-4 1.05065E-3 9.29807E-4 7.91211E-4 5.73885E-4 6.08689E-4 5.89729E-4 5.62043E-4 6.69362E-4 5.94053E-4 3.58068E-4 5.91939E-4 4.17614E-4 2.44977E-4 2.42082E-4 2.5323E-4 8.65274E-5 1.26961E-4 1.11681E-4 1.0908E-4 1.43977E-4 9.99049E-5 9.47153E-5 9.35351E-5 9.75432E-5 1.14182E-4 8.64996E-5 2.11463E-4 2.7309E-4 2.8283E-4 2.5952E-4 1.54123E-4 9.41317E-5 4.39757E-5 2.47038E-4 2.72405E-4 2.5407E-4 2.37939E-4 8.96258E-5 1.69689E-4 2.8945E-4 2.71649E-4 3.61963E-4 1.09815E-4 5.72949E-5 1.06206E-4 1.21685E-4 1.49657E-4 1.85118E-4 1.93318E-4 2.39616E-4 1.12385E-4 1.08315E-4 1.45997E-4 5.95077E-5 4.0903E-5 4.33266E-5 1.60979E-5 2.01135E-5 6.64365E-5 5.45832E-5 6.20957E-5 6.0065E-5 3.75026E-5 2.57506E-5 1.84085E-5 4.51062E-5 2.29884E-5 2.24793E-5 -9999 -9999 -9999 -9999 -9999 -9999 -9999 -9999 -9999 -9999 -9999 -9999 -9999 -9999 -9999 -9999 -9999 -9999 -9999 -9999 -9999 -9999 -9999
5.1214E-6 3.89014E-6 3.67132E-6 5.29463E-6 8.16918E-6 1.09514E-5 4.78395E-6 1.19234E-5 8.33611E-6 6.02701E-6 1.1995E-5 2.17769E-5 1.87544E-5 1.9377E-5 1.73213E-5 2.09691E-5 1.68334E-5 3.25557E-5 2.73724E-5 2.37802E-5 2.80902E-5 2.96632E-5 3.61249E-5 4.21151E-5 2.70286E-5 3.93858E-5 3.39794E-5 2.84294E-5 4.73711E-5 3.05509E-5 2.50959E-5 2.33944E-5 3.58214E-5 5.20446E-5 5.16369E-5 8.17428E-5 7.53653E-5 7.19607E-5 1.02961E-4 3.55115E-5 5.10215E-5 4.68728E-5 5.59887E-5 8.81717E-5 8.38104E-5 1.01018E-4 1.6538E-4 8.09847E-5 1.57495E-4 1.25438E-4 1.32246E-4 1.87871E-4 2.15672E-4 3.59601E-4 1.54195E-4 3.17058E-4 6.06359E-4 4.56737E-4 7.30148E-4 7.76822E-4 5.75573E-4 2.83622E-4 6.42083E-4 3.97897E-4 2.68047E-4 4.23498E-4 2.62916E-4 2.16947E-4 2.28491E-4 1.53001E-4 3.70046E-4 5.63644E-4 5.73908E-4 6.59703E-4 4.60507E-4 2.15242E-4 1.84863E-4 3.09482E-4 2.96377E-4 5.6847E-4 2.95768E-4 2.02588E-4 2.12498E-4 3.58199E-4 1.64745E-4 4.93193E-4 4.35529E-4 5.87064E-4 4.39686E-4 1.14432E-3 3.49541E-4 3.18515E-4 6.54629E-4 9.26736E-4 9.43769E-4 6.49812E-4 3.71167E-4 4.05844E-4 4.42577E-4 3.15541E-4 3.456E-4 1.16486E-3 9.95746E-4 7.56127E-4 7.95057E-4 4.6503E-4 6.18877E-4 5.04599E-4 5.26077E-4 8.01872E-4 4.32338E-4 4.16017E-4 3.16686E-4 1.54145E-4 1.09036E-4 9.28763E-5 1.42725E-4 1.64099E-4 2.42041E-4 3.16168E-4 1.71561E-4 1.29835E-4 9.35523E-5 2.57205E-4 2.69618E-4 1.20415E-4 5.73696E-4 1.66085E-4 1.82206E-4 1.53487E-4 3.80568E-4 6.46355E-4 2.93417E-4 3.67313E-4 4.14033E-4 4.89315E-4 4.63955E-4 3.49137E-4 5.785E-4 4.81275E-4 4.93112E-4 8.19959E-4 7.57051E-4 6.48445E-4 2.93483E-4 1.97493E-3 1.25864E-3 6.50659E-4 5.09682E-4 1.02905E-3 6.80326E-4 6.04128E-4 2.80171E-4 3.08026E-4 7.01639E-4 2.84794E-4 1.1557E-4 5.37787E-5 6.79667E-5 1.16435E-4 3.42259E-4 2.91155E-4 1.60727E-4 4.77427E-5 1.86589E-4 4.87251E-4 5.549E-4 1.65234E-4 9.63017E-5 2.41961E-4 3.57006E-4 5.43848E-4 4.85115E-4 1.45753E-4 1.25913E-4 1.35626E-4 3.15976E-4 2.88134E-4 6.6558E-5 4.86354E-5 3.70514E-5 8.16825E-5 1.32931E-4 8.45817E-5 6.60572E-5 1.00901E-4 5.27726E-5 1.29495E-4 9.04567E-5 1.00654E-4 2.74938E-5 1.60922E-4 5.70506E-5 2.33366E-5 1.08161E-5 2.34058E-4 2.84093E-4 6.64859E-4 2.58063E-4 8.75321E-5 4.4902E-4 4.14226E-4 5.24551E-4 3.05142E-3 2.6257E-3 6.12059E-4 7.14917E-4 7.83713E-4 5.07267E-4 7.93177E-4 2.56475E-4 1.73156E-4 1.9332E-4 1.58451E-4 2.20085E-4 1.27233E-4 1.74328E-4 1.38694E-4 6.85635E-5 1.21289E-4 7.65971E-5 3.35194E-5 2.93448E-5 4.39335E-5 4.08912E-5 8.40833E-5 5.03421E-5 2.51737E-5 1.1506E-5 4.04542E-6 3.3317E-6 3.06576E-6 1.78953E-5 1.60745E-5 5.8652E-6 1.00856E-5 5.77526E-6 2.55298E-5 4.57486E-5 1.36786E-5 9.90802E-5 5.30552E-5 7.64932E-5 5.78118E-5 1.02472E-4 5.48603E-5 1.00203E-4 1.73672E-4 3.35215E-4 1.08788E-4 3.25094E-4 3.46911E-4 2.4809E-4 4.30759E-4 5.63372E-4 4.68764E-4 4.91958E-4 4.53391E-4 5.17656E-4 5.66491E-4 5.4942E-4 9.86474E-4 1.23737E-3 1.43239E-4 1.83332E-4 1.86757E-4 2.58114E-4 2.15537E-4 1.57243E-4 2.10292E-4 2.51501E-4 4.17166E-4 4.38995E-4 1.63224E-2 3.40105E-3 4.34178E-2 2.30301E-2 3.23811E-2 6.95698E-3 1.13592E-1 8.88813E-2 2.01464E-2 1.18355E-2 2.2868E-2 5.49163E-3 3.57845E-3 4.45386E-3 3.62526E-3 1.36574E-3 3.33168E-3 2.12558E-3 2.70369E-3 2.16085E-3 3.0559E-3 1.89348E-3 2.53265E-2 1.1696E-2 4.14209E-3 2.97104E-3 1.69881E-3 2.55302E-3 1.70438E-3 2.22963E-3 7.72112E-4 1.82394E-3 1.28341E-3 1.27154E-3 1.03681E-3 1.42914E-3 8.69842E-4 1.04957E-3 8.44532E-4 1.43933E-3 6.29936E-4 4.74961E-4 5.57591E-4 8.68981E-4 2.06033E-3 2.68693E-3 1.31047E-3 2.3906E-3 1.94477E-3 2.13414E-3 2.49064E-3 2.27764E-3 7.48787E-4 2.77397E-3 1.11209E-3 1.44083E-3 1.11491E-3 1.29104E-3 1.64729E-3 2.97347E-3 2.22312E-3 1.6648E-3 1.74546E-3 1.80368E-3 2.7486E-3 1.77813E-3 1.78298E-3 2.19363E-3 1.95575E-3 3.6771E-3 4.37616E-3 3.34539E-3 4.95204E-3 5.1281E-3 6.03931E-3 6.58953E-3 1.09644E-2 2.94208E-3 4.38663E-3 2.2463E-3 8.42693E-3 4.71466E-3 4.65372E-3 8.6194E-3 9.20089E-3 6.68307E-3 8.65086E-3 4.40454E-3 5.86508E-3 4.66114E-3 4.96005E-3 4.45909E-3 3.7992E-3 3.44256E-3 4.43122E-3 3.2668E-3 7.14349E-3 2.2047E-3 4.08279E-3 6.3615E-3 3.90757E-3 3.99348E-3 7.29718E-3 1.17948E-2 3.1273E-2 2.81067E-2 3.87481E-2 4.64097E-2 2.07078E-2 4.28806E-2 2.52935E-2 2.40806E-1 6.79907E-2 5.46549E-2 1.05198E-1 3.81736E-2 4.89071E-2 9.46118E-2 2.2781E-2 2.01595E-2 5.45958E-2 5.85143E-2 6.62684E-2 5.2151E-2 5.3295E-2 3.91333E-2 8.1316E-3 1.95478E-2 4.88637E-2 3.46092E-2 2.3504E-2 5.45267E-3 1.51762E-2 3.42304E-2 2.78501E-2 3.35648E-2 4.32012E-2 3.36192E-2 7.50363E-2 6.20084E-2 4.22113E-2 5.86433E-2 4.3071E-2 8.507E-2 3.84726E-2 4.36577E-2 3.60828E-2 4.53961E-2 3.75882E-2 3.49101E-2 3.24431E-2 3.6504E-2 4.82832E-2 4.17249E-2 4.42869E-2 4.85913E-2 6.09974E-2 5.08353E-2 6.17079E-2 6.17175E-2 5.68987E-2 3.93936E-2 4.18919E-2 2.69414E-2 5.12214E-2 6.10197E-2 3.13707E-2 1.79972E-2 1.60021E-2 3.59585E-2 6.0788E-2 3.57297E-2 6.84904E-2 3.26966E-2 2.99119E-2 2.7649E-2 3.34585E-2 3.87813E-2 4.51616E-2 3.53363E-2 4.59075E-2 4.28935E-2 7.19031E-2 4.76387E-2 4.16022E-2 2.58964E-2 2.7451E-2 3.24409E-2 5.10678E-2 6.96142E-2 2.4298E-2 3.30364E-2 1.96912E-2 3.74433E-2 5.80204E-2 4.21757E-2 6.25878E-2 1.11645E-1 1.33991E-1 7.50937E-2 5.5282E-2 4.35668E-2 5.34915E-2 8.13712E-2 2.59401E-1 1.27599E-1 1.25942E-1 1.89216E-1 7.13355E-2 1.08994E-1 5.33842E-2 6.32244E-2 8.79715E-2 3.15459E-2 4.39002E-2 2.56381E-2 4.8608E-2 3.97737E-2 4.93301E-2 6.28972E-2 5.67162E-2 4.9086E-2 1.66446E-2 2.27917E-2 2.24208E-2 5.02939E-2 5.60622E-3 1.39848E-2 1.03612E-2 8.6891E-3 5.60704E-3 1.01049E-2 6.20612E-3 8.29053E-3 3.87557E-3 7.71172E-3 1.47338E-2 8.86751E-3 1.09575E-2 1.57041E-2 2.07121E-2 1.86386E-2 1.11324E-2 1.04433E-2 1.05855E-2 1.19116E-2 1.07898E-2 1.23146E-2 2.36454E-2 7.30974E-3 1.47671E-2 8.29877E-3 8.13323E-3 1.01413E-2 7.76449E-3 1.18731E-2 4.15692E-3 1.16444E-2 1.21925E-2 3.6292E-3 1.58813E-3 8.82592E-3 9.50515E-3 1.11673E-2 6.48787E-3 7.07304E-3 1.05744E-2 9.79364E-3 8.31655E-3 3.67353E-3 5.82146E-3 6.5348E-3 7.98139E-3 4.00925E-3 4.49945E-3 4.90272E-3 1.66744E-2 3.54328E-2 1.84627E-2 1.93114E-2 2.52781E-2 2.22364E-2 3.16538E-2 1.74764E-2 3.93979E-2 7.47611E-2 6.88505E-2 3.53481E-2 3.78109E-2 4.54129E-2 1.20905E-1 7.66398E-2 1.02149E-1 7.3528E-2 6.85965E-2 7.35153E-2 5.97489E-2 5.57605E-2 6.8868E-2 7.27492E-2 7.41616E-2 2.38705E-2 4.58736E-2 4.23491E-3 8.47859E-3 8.93819E-3 4.85333E-2 3.18495E-2 1.03158E-2 1.32169E-2 1.1317E-2 2.13802E-2 1.64963E-2 3.76013E-2 1.33156E-2 1.92327E-2 8.46964E-3 7.24414E-3 1.27754E-2 4.49174E-3 5.68585E-3 1.05483E-2 1.20841E-2 5.67031E-3 2.99611E-3 1.62038E-3 3.42415E-3 6.95994E-3 3.16031E-3 4.60653E-3 2.948E-2 1.73841E-2 1.93215E-2 2.15608E-2 8.90994E-3 1.18225E-2 3.17094E-2 3.58586E-2 3.52026E-2 8.93063E-3 2.44993E-2 1.58227E-2 1.08099E-2 1.22622E-2 1.70223E-2 2.4783E-2 3.74863E-2 2.18449E-2 2.44175E-2 1.04694E-2 2.51784E-2 1.76073E-2 1.21665E-2 1.04927E-2 1.56319E-2 7.14085E-3 7.55561E-3 1.54098E-2 5.09936E-3 2.93023E-3 3.95647E-3 5.69394E-3 4.10463E-3 4.49902E-3 4.80074E-3 4.83416E-3 4.26618E-3 9.48999E-3 3.76455E-3 2.86733E-3 6.91565E-3 1.07248E-2 6.35407E-3 1.02821E-2 5.77565E-3 6.6399E-3 6.47942E-3 8.59672E-3 7.18515E-3 7.19755E-3 1.30671E-2 1.97984E-2 7.9503E-3 1.61166E-2 1.37899E-2 6.44697E-3 9.67707E-3 1.17778E-2 6.60919E-3 1.22133E-2 1.84751E-2 6.0058E-3 7.21007E-3 3.29801E-3 1.9409E-3 1.88977E-3 2.94084E-3 3.40518E-3 9.93257E-4 2.12572E-3 1.79978E-3 6.86442E-4 1.12906E-3 1.10975E-3 8.63601E-4 7.93026E-4 6.48293E-4 7.61476E-4 8.64136E-4 9.3577E-4 1.0538E-3 2.07029E-3 1.04109E-3 7.11626E-4 8.69478E-4 2.10979E-3 5.44084E-3 7.33561E-3 7.98565E-3 5.12471E-3 3.70561E-3 3.41494E-3 3.80238E-3 7.75449E-3 5.77259E-3 6.82335E-3 9.26883E-3 4.04578E-3 8.73513E-3 6.24724E-3 2.89119E-3 1.54562E-2 1.92542E-2 7.34864E-3 3.98652E-3 4.09674E-3 6.56052E-3 1.40688E-2 1.01544E-2 7.95118E-3 1.00962E-2 1.34673E-2 1.1893E-2 3.87511E-3 7.00471E-3 4.85348E-3 1.33887E-2 7.86277E-3 6.39955E-3 1.44157E-2 3.86873E-2 3.73941E-2 3.68314E-2 4.52789E-2 4.89375E-2 3.25163E-2 4.04747E-2 3.64924E-2 7.55972E-2 6.20083E-2 3.63806E-2 2.07219E-2 6.41265E-3 6.16127E-3 5.83418E-3 2.51328E-2 1.18824E-2 8.1466E-3 6.79316E-3 1.15878E-2 9.29462E-3 1.05091E-2 4.65042E-2 6.47361E-2 5.83576E-2 8.35588E-2 1.01774E-1 8.50149E-2 7.4344E-2 6.00121E-2 3.60224E-2 4.95883E-1 5.44682E-2 6.20359E-2 8.12025E-2 3.84641E-2 1.41687E-2 1.90834E-2 1.26331E-2 2.71463E-2 2.39271E-2 1.16764E-2 1.1658E-2 2.47296E-2 2.40226E-2 1.35755E-2 2.33137E-2 3.048E-2 2.3387E-2 1.10163E-2 2.84654E-2 1.17227E-1 3.42812E-2 1.86683E-2 3.39222E-2 2.28856E-2 1.51286E-2 6.04552E-2 7.15385E-2 6.58392E-2 3.53136E-2 5.17105E-2 2.80975E-2 2.28013E-2 5.2687E-2 3.4355E-2 1.2389E-2 2.28989E-2 1.97511E-2 5.36274E-3 1.91912E-2 2.43663E-2 1.81746E-2 3.92962E-3 1.78368E-3 1.1485E-3 2.46992E-3 1.46441E-3 1.08644E-3 6.74276E-3 6.2989E-3 1.393E-3 2.56869E-2 8.97615E-3 7.29639E-4 4.74432E-4 1.06742E-2 1.10504E-3 5.8806E-4 5.97027E-4 6.49206E-4 8.0933E-4 8.09433E-4 8.69024E-4 9.949E-4 1.23511E-3 2.28312E-3 2.04915E-3 4.14667E-3 3.6083E-3 1.40111E-2 4.64902E-3 4.24681E-3 5.45271E-3 4.2795E-3 2.5653E-3 6.49918E-3 2.77297E-3 2.31527E-3 1.4853E-3 3.8069E-3 4.10023E-3 2.18469E-3 3.06224E-3 2.41322E-3 2.2936E-3 2.26603E-3 1.22625E-3 1.06065E-3 3.38574E-3 2.76914E-3 7.31691E-4 5.49065E-3 2.9378E-3 1.60753E-3 2.98689E-3 3.08393E-3 3.52633E-3 8.45213E-4 1.04787E-3 1.41469E-3 1.38689E-3 2.56138E-4 8.21993E-3 1.24798E-3 3.68695E-3 1.50189E-3 1.35934E-3 1.45528E-3 9.36863E-4 1.04661E-3 5.72829E-4 1.33983E-3 1.86162E-4 7.0533E-4 5.0133E-4 5.7174E-4 4.27799E-4 3.15803E-4 5.43415E-4 3.44539E-4 1.96511E-4 1.65879E-4 9.84486E-5 3.95683E-4 4.22524E-5 6.34892E-5 4.05511E-5 3.30981E-5 4.22611E-4 6.65673E-5 1.28518E-4 4.04076E-4 7.88935E-5 5.29851E-5 6.60612E-5 2.89126E-5 1.39448E-4 2.91638E-4 2.69452E-4 1.86825E-5 1.32395E-4 1.14566E-4 8.69466E-5 7.5527E-5 5.22719E-5 9.7402E-5 8.899E-5 2.56875E-5 5.83681E-5 6.92414E-5 3.48006E-5 1.28102E-4 8.43684E-5 7.84487E-4 2.50889E-4 4.9687E-4 5.17483E-4 5.24266E-5 1.22068E-4 5.76772E-5 1.41952E-4 9.29369E-5 1.76981E-4 4.84293E-5 5.90511E-5 7.41075E-4 9.58429E-5 2.66847E-4 7.28953E-5 2.61719E-5 5.00308E-6 4.1048E-5 3.7793E-6 2.34611E-4 2.31066E-5 2.69006E-5 3.61711E-5 4.50583E-5 5.68653E-5 8.1018E-5 7.92354E-5 4.01796E-4 4.29654E-4 4.78161E-4 4.85718E-4 6.70691E-4 4.3966E-4 4.28531E-4 3.99272E-4 4.72523E-4 3.31517E-4 7.58156E-4 3.43258E-4 5.85746E-4 2.63207E-5 8.62451E-6 1.40619E-5 2.64328E-5 2.12537E-5 4.54042E-4 6.83437E-5 8.17885E-5 2.05686E-5 3.14414E-5 2.74586E-5 1.4046E-5 1.11755E-4 1.18377E-4 2.44141E-4 3.33269E-4 4.54158E-4 1.70427E-4 4.15185E-5 5.86185E-5 7.42027E-5 1.37503E-4 2.12309E-4 9.55645E-4 1.21811E-3 1.60758E-3 1.16098E-3 1.29688E-3 1.16573E-3 1.31528E-3 6.81617E-4 3.96457E-4 3.25618E-4 5.05698E-4 2.93482E-4 4.16168E-4 5.10717E-4 3.9992E-4 4.09705E-4 4.19494E-4 5.47272E-4 5.06559E-4 4.87707E-4 4.23349E-4 4.30231E-4 3.85267E-4 4.55246E-4 2.57079E-4 1.83862E-4 1.97605E-4 2.86282E-4 1.94487E-4 1.14216E-4 1.18029E-5 2.28261E-4 1.7511E-4 1.39227E-4 1.17393E-4 1.14828E-4 1.38072E-4 1.30043E-4 1.29472E-4 1.55344E-4 1.25405E-4 3.03057E-4 3.7413E-4 4.37973E-4 2.26677E-4 3.39349E-4 2.19536E-4 3.44021E-4 2.05717E-4 1.82088E-4 2.88849E-4 3.18356E-4 3.01848E-4 3.17005E-4 2.36863E-4 2.73214E-4 2.54734E-4 2.32554E-4 1.99523E-3 2.47278E-3 1.88856E-3 2.51597E-4 3.34904E-4 4.64285E-4 4.97171E-4 4.22738E-4 3.41855E-4 3.48865E-4 4.26347E-4 3.79922E-3 3.23102E-3 3.98838E-3 3.43442E-3 3.52345E-3 6.50104E-3 8.70407E-4 5.84614E-4 5.16449E-4 2.41289E-3 2.73152E-4 6.49195E-4 3.13746E-4 3.30763E-4 3.76488E-4 5.16153E-4 3.60095E-4 3.11772E-4 3.374E-4 7.31203E-3 3.02839E-4 4.50308E-3 2.8004E-3 3.99793E-3 2.0414E-3 2.11018E-3 3.09783E-3 4.82266E-3 5.99739E-3 4.92266E-3 1.55565E-3 9.18992E-3 9.39465E-3 8.7754E-3 1.31836E-2 1.08333E-3 5.60648E-3 6.38947E-3 3.41479E-3 5.11073E-4 2.81614E-4 3.53638E-3 1.13345E-3 3.89893E-3 8.00911E-4 6.77569E-4 5.17924E-4 5.74953E-4 1.31949E-4 2.44593E-4 2.62306E-4 1.52877E-4 6.95832E-4 1.26483E-2 1.55387E-2 1.20969E-2 6.77117E-3 8.46434E-3 2.78978E-3 1.66829E-3 1.18277E-3 3.63105E-3 3.76294E-3 9.79542E-3 7.40897E-3 4.85203E-3 4.53116E-3 4.66759E-3 3.55546E-3 2.41482E-3 2.45714E-3 3.19783E-3 8.74201E-4 1.01299E-3 1.31582E-3 8.40375E-4 8.0178E-4 5.54226E-4 6.06812E-4 8.22594E-4 7.09917E-4 5.55147E-4 6.22195E-4 5.6536E-4 5.65274E-4 4.35469E-4 4.00795E-4 3.17282E-4 3.79693E-4 4.32845E-4 3.80209E-4 1.26626E-4 1.42459E-4 1.35359E-4 1.77174E-4 1.07614E-4 2.10632E-4 1.39775E-4 1.35449E-4 1.557E-4 1.96533E-4 1.19816E-4 1.24076E-4 2.26884E-4 2.24115E-4 2.41516E-4 7.72962E-5 8.36088E-5 2.47734E-4 2.87841E-4 2.52971E-4 2.21552E-4 2.47411E-4 2.72852E-4 2.42759E-4 2.49474E-4 2.70257E-4 1.19933E-4 2.42458E-4 1.77038E-4 1.11908E-4 1.26378E-4 1.99917E-4 2.79096E-4 3.98476E-4 3.27657E-4 2.2036E-4 9.33659E-5 6.1188E-5 3.52613E-5 4.42263E-5 6.90012E-5 6.86604E-5 5.33085E-5 5.72171E-5 6.71993E-5 5.01594E-5 7.42961E-5 9.15791E-5 6.63141E-5 3.43908E-5 3.77281E-5 4.10912E-5 6.66518E-5 3.86526E-5 -9999 -9999 -9999 -9999 -9999 -9999 -9999 -9999 -9999 -9999 -9999 -9999 -9999 -9999 -9999 -9999 -9999 -9999 -9999 -9999 -9999
8.26121E-6 4.31548E-6 5.82567E-6 8.09787E-6 2.54365E-5 1.12339E-5 3.77199E-6 5.27377E-6 6.46749E-6 1.4202E-5 2.05495E-5 1.45246E-5 2.37303E-5 2.68974E-5 3.37616E-5 1.95531E-5 1.49586E-5 2.50897E-5 3.06352E-5 2.69264E-5 3.09361E-5 2.48471E-5 2.84059E-5 4.91498E-5 3.45729E-5 2.48922E-5 2.90898E-5 5.03948E-5 4.46836E-5 3.65724E-5 3.55199E-5 3.76373E-5 4.40293E-5 3.53958E-5 5.44314E-5 5.69753E-5 5.16234E-5 8.43163E-5 6.97659E-5 8.06089E-5 5.36957E-5 9.48593E-5 1.0423E-4 1.0383E-4 1.1083E-4 9.55878E-5 7.74139E-5 1.00925E-4 1.11558E-4 1.94539E-4 1.55314E-4 2.11609E-4 1.2363E-4 5.7514E-4 4.09775E-4 4.28102E-4 4.05297E-4 7.87212E-4 7.86762E-4 9.9905E-4 3.67292E-4 5.12749E-4 4.34073E-4 2.54742E-4 1.99743E-4 2.31854E-4 2.54672E-4 4.13875E-4 1.88879E-4 2.35272E-4 4.26389E-4 5.19386E-4 6.75385E-4 7.80912E-4 2.90001E-4 1.88582E-4 2.02793E-4 2.33817E-4 2.6345E-4 5.76905E-4 2.79961E-4 5.64657E-4 4.32653E-4 4.44717E-4 7.65764E-4 8.19152E-4 3.86672E-4 3.4363E-4 4.05395E-4 1.14697E-3 3.25318E-4 2.67127E-4 8.21421E-4 6.33314E-4 6.10479E-4 6.67337E-4 4.46064E-4 6.53877E-4 8.2579E-4 9.05197E-4 5.27968E-4 7.57938E-4 6.87774E-4 9.27025E-4 3.81394E-4 4.48823E-4 6.22777E-4 9.95967E-4 8.73683E-4 8.08322E-4 1.76115E-4 1.03324E-4 2.57504E-5 3.30432E-4 1.48508E-4 5.12206E-5 2.14341E-4 1.57137E-4 1.88254E-4 1.75086E-4 8.74903E-5 9.77554E-5 1.42973E-4 5.07401E-4 2.59907E-4 3.3518E-4 1.6181E-4 2.31158E-4 1.1769E-4 1.29726E-4 3.50682E-4 3.2419E-4 3.48512E-4 1.53405E-4 3.55312E-4 2.91781E-4 6.65119E-5 5.36503E-4 5.64048E-4 3.27418E-4 8.70019E-4 5.81762E-4 3.77064E-4 6.96691E-4 1.28954E-3 2.16701E-3 1.07695E-3 5.13507E-4 7.78329E-4 6.97641E-4 1.07384E-3 4.94523E-4 6.97911E-4 9.57947E-4 3.30505E-4 2.27912E-4 3.21912E-4 1.41154E-4 9.15125E-5 6.91913E-5 2.14907E-4 1.49161E-4 2.15718E-4 1.68358E-4 4.92112E-5 3.85487E-4 5.26714E-4 4.43493E-4 1.6064E-4 2.27568E-4 2.91511E-4 9.58813E-4 3.11148E-4 2.72794E-4 3.05733E-4 1.35755E-4 8.92489E-5 8.32534E-5 4.63779E-5 5.49085E-5 1.53744E-4 1.83737E-4 5.14516E-5 4.08364E-5 1.1853E-4 4.81381E-5 6.68849E-5 6.9997E-5 1.03133E-4 2.70694E-5 7.52018E-5 1.70617E-4 4.1954E-5 1.77749E-5 1.26065E-5 2.91759E-4 4.54821E-4 9.9393E-5 5.84601E-5 8.51162E-5 2.07079E-4 1.21051E-3 3.14402E-3 2.83405E-3 1.8246E-3 3.54257E-4 8.33868E-4 7.81851E-4 5.08584E-4 1.69443E-4 2.74273E-4 2.09692E-4 2.05162E-4 1.58488E-4 1.24911E-4 1.41215E-4 1.3431E-4 8.53624E-5 2.3713E-4 7.54178E-5 1.59533E-4 1.19321E-4 5.92544E-5 3.57451E-5 8.14696E-5 8.89339E-5 6.13464E-5 4.0695E-5 1.80215E-5 2.06162E-5 1.2491E-5 7.68342E-6 2.04262E-5 2.52526E-5 7.23514E-6 2.55043E-6 1.53016E-5 6.1394E-5 3.27303E-5 3.20705E-5 4.71143E-5 4.62621E-5 8.19231E-5 9.98596E-5 6.84102E-5 2.25144E-4 3.6076E-4 1.3828E-4 9.98348E-5 5.53529E-5 1.51135E-4 3.40431E-4 2.55756E-4 3.10085E-4 4.05981E-4 6.28729E-4 6.37408E-4 8.20937E-4 6.33093E-4 6.12947E-4 6.2608E-4 1.09454E-3 9.8894E-4 8.75172E-4 2.71164E-4 1.72883E-4 1.66346E-4 1.46925E-4 1.6296E-4 1.20933E-4 2.44707E-4 3.40579E-4 4.82801E-4 1.46586E-3 9.61404E-4 8.04872E-3 1.45149E-2 2.95279E-2 1.10442E-1 3.49726E-2 5.73131E-2 2.93804E-2 7.80658E-3 1.74805E-2 2.57984E-2 7.33976E-3 4.8836E-3 5.51237E-3 2.7499E-3 5.85301E-3 7.12904E-3 3.17069E-3 4.76435E-3 3.50951E-3 4.00006E-3 1.01019E-2 4.27969E-2 8.55569E-3 3.55512E-3 1.50169E-3 1.51325E-3 2.19853E-3 2.57935E-3 1.70564E-3 1.51006E-3 1.32995E-3 1.18442E-3 1.76639E-3 1.43628E-3 1.35252E-3 1.44839E-3 9.9885E-4 1.31178E-3 1.53253E-3 9.78255E-4 9.29609E-4 1.53368E-3 1.30621E-3 8.81289E-4 1.54459E-3 1.60277E-3 2.79092E-3 3.20453E-3 3.72089E-3 2.16873E-3 1.69419E-3 2.49194E-3 2.03794E-3 1.64725E-3 1.29131E-3 1.42317E-3 1.25431E-3 2.6103E-3 2.80453E-3 1.9627E-3 9.33655E-4 1.40931E-3 1.73911E-3 1.8148E-3 2.00094E-3 1.91853E-3 1.78583E-3 2.88784E-3 5.08069E-3 3.22698E-3 4.32464E-3 5.14566E-3 6.63742E-3 6.93128E-3 5.94246E-3 5.00307E-3 1.83684E-3 5.93321E-3 1.13219E-2 5.88297E-3 7.01277E-3 6.59491E-3 7.69396E-3 7.12358E-3 4.10481E-3 3.46156E-3 3.43373E-3 5.20287E-3 5.67642E-3 6.13058E-3 3.20971E-3 6.01391E-3 7.86665E-3 5.98146E-3 5.85675E-3 5.62466E-3 1.07391E-2 1.04201E-2 5.93124E-3 1.23888E-2 5.34554E-3 1.08401E-2 1.9124E-2 2.02472E-2 4.78129E-2 2.50478E-2 2.36904E-2 4.45701E-2 4.85868E-2 2.00808E-2 2.17963E-2 1.19351E-2 2.10287E-2 4.02297E-2 6.01209E-2 5.6905E-2 2.36607E-2 2.27468E-2 9.88956E-2 7.90493E-2 7.16592E-2 7.93813E-2 5.80468E-2 5.574E-2 3.32126E-2 6.71693E-2 2.67966E-2 5.15249E-2 4.51156E-2 1.59652E-2 3.59004E-2 4.06398E-2 3.11405E-2 2.92791E-2 4.39892E-2 4.32558E-2 4.99779E-2 9.03531E-2 7.03279E-2 5.80255E-2 1.11344E-1 5.53366E-2 4.57549E-2 4.69197E-2 8.74383E-2 3.90977E-2 3.46262E-2 2.77716E-2 2.92453E-2 3.06046E-2 4.91371E-2 3.49119E-2 4.85373E-2 3.36883E-2 3.82077E-2 3.80884E-2 6.37826E-2 3.87438E-2 5.31679E-2 3.76114E-2 5.12691E-2 3.48542E-2 3.43644E-2 6.04089E-2 2.09798E-2 4.41516E-2 3.60241E-2 3.41968E-2 3.10519E-2 2.93151E-2 3.9357E-2 2.12171E-2 2.5543E-2 2.35764E-2 4.45276E-2 3.18231E-2 3.92702E-2 3.05741E-2 3.22629E-2 3.37922E-2 4.06256E-2 4.52392E-2 2.41423E-2 3.29547E-2 3.28634E-2 3.22772E-2 2.86344E-2 4.80223E-2 5.8146E-2 2.18195E-2 3.27564E-2 2.57474E-2 3.74597E-2 5.63364E-2 4.66689E-2 5.37198E-2 1.2925E-1 7.29912E-2 1.21487E-1 1.6526E-1 1.38129E-1 1.31742E-1 1.79383E-1 8.83133E-2 7.21633E-2 9.09181E-2 6.79235E-2 7.36398E-2 1.18482E-1 5.92999E-2 6.2131E-2 5.13839E-2 3.08896E-2 4.359E-2 4.5121E-2 8.00662E-2 2.52183E-2 4.49588E-2 2.98515E-2 1.80584E-2 1.67938E-2 1.29564E-2 1.75288E-2 9.24092E-3 1.3097E-2 1.6589E-2 7.88919E-3 9.12357E-3 1.26019E-2 2.14087E-2 5.0793E-3 5.41418E-3 5.09643E-3 3.60614E-3 6.12937E-3 5.52429E-3 1.08334E-2 1.56455E-2 9.30816E-3 1.53279E-2 8.30672E-3 8.02663E-3 1.56432E-2 1.07037E-2 1.44434E-2 1.90922E-2 2.54518E-2 1.29046E-2 1.37732E-2 6.13029E-3 7.66844E-3 6.7483E-3 1.32106E-2 1.60273E-3 5.05472E-3 8.49856E-3 9.96776E-3 4.87543E-3 1.51504E-3 3.55045E-3 7.16084E-3 6.96199E-3 1.88949E-2 3.45317E-3 6.82761E-3 4.4569E-3 5.03372E-3 6.66443E-3 1.78928E-2 1.38599E-2 4.56759E-3 3.61089E-3 3.90526E-3 9.01946E-3 3.58766E-2 3.52203E-2 1.51407E-2 1.61452E-2 2.48583E-2 1.5901E-2 1.54971E-2 2.93711E-2 6.56683E-2 3.14051E-2 7.75223E-2 4.24173E-2 1.92655E-2 7.82067E-2 4.71569E-2 1.53109E-2 3.21147E-2 3.77963E-2 6.50184E-2 9.63766E-2 3.34945E-2 6.07863E-2 4.09795E-2 6.44499E-2 4.90327E-2 7.47599E-2 1.20761E-2 1.57979E-2 3.70777E-2 1.42086E-2 1.04818E-2 1.39953E-2 1.09523E-2 7.82854E-3 1.64446E-2 7.73496E-3 4.09416E-2 2.25168E-2 1.57315E-2 4.08126E-3 1.0567E-2 3.85673E-3 6.01269E-3 5.23503E-3 1.33653E-2 2.00743E-2 6.64718E-3 1.13455E-2 2.28175E-2 9.06996E-3 2.55941E-3 8.33909E-3 7.4219E-3 5.57577E-3 1.44149E-2 1.83401E-2 2.65359E-2 2.56246E-2 1.43777E-2 1.4945E-2 2.03229E-2 1.75336E-2 1.65313E-2 2.28058E-2 3.92029E-2 6.12808E-3 7.18179E-3 2.44056E-2 4.10307E-2 8.99592E-2 2.9539E-2 5.43492E-2 2.42917E-2 2.66205E-2 1.78496E-2 3.9569E-2 2.14037E-2 1.83513E-2 1.30392E-2 2.39442E-2 6.44741E-3 1.02769E-2 5.54872E-3 6.16305E-3 7.35894E-3 5.04263E-3 3.21079E-3 4.70423E-3 6.78924E-3 1.54926E-2 8.95178E-3 6.08601E-3 5.81092E-3 5.2537E-3 1.25819E-2 1.57255E-2 5.33113E-3 1.16701E-2 1.43034E-2 6.20927E-3 8.87226E-3 2.98173E-3 9.31884E-3 1.28938E-2 1.48634E-2 1.60456E-2 3.09384E-2 8.01182E-3 1.61497E-2 3.27144E-2 4.88318E-2 1.26473E-2 1.88196E-2 2.81741E-2 1.54727E-2 1.90113E-2 6.62599E-3 5.0491E-3 4.9069E-3 4.09121E-3 7.02287E-3 1.95615E-3 2.42364E-3 1.33467E-3 2.36433E-3 8.87846E-4 1.81158E-3 2.23658E-3 8.13392E-4 3.042E-4 8.21889E-4 4.01833E-3 1.3862E-3 7.90883E-4 2.84006E-3 2.18085E-3 1.30468E-3 9.12174E-4 1.85389E-3 2.66059E-3 4.40387E-3 5.08064E-3 7.793E-3 3.43407E-3 4.436E-3 3.25998E-3 4.03995E-3 5.95407E-3 8.03825E-3 4.26958E-3 4.2596E-3 7.7083E-3 4.72758E-3 2.94055E-3 6.7035E-3 1.03955E-2 1.01878E-2 7.66617E-3 3.21964E-3 1.9977E-3 1.19008E-2 1.06329E-2 8.88133E-3 1.72155E-2 1.19406E-2 1.13624E-2 1.61572E-2 5.54743E-3 6.55682E-3 7.54117E-3 1.29015E-2 3.42404E-3 4.63521E-3 6.8002E-3 1.69674E-2 2.39997E-2 4.15896E-2 2.6095E-1 1.11434E-1 5.63151E-2 4.84679E-2 3.45359E-2 3.78187E-2 3.28411E-2 2.28952E-2 1.82271E-2 4.53863E-3 2.34191E-2 1.44037E-2 2.79227E-2 1.10555E-2 1.17944E-2 8.99374E-3 2.21733E-2 1.61615E-2 4.94012E-2 4.90079E-2 4.60203E-2 5.04569E-2 5.40204E-2 8.9108E-2 1.69913E-1 1.58592E-1 1.02552E-1 5.86899E-2 7.23028E-2 6.89768E-1 7.71596E-2 3.80015E-2 4.25131E-2 2.71322E-2 1.539E-2 1.41968E-2 1.05762E-2 1.11582E-2 9.84291E-3 5.05707E-3 2.52503E-2 4.5708E-2 2.39127E-2 2.83623E-2 3.17148E-2 2.19865E-2 3.26678E-2 3.92804E-2 1.04229E-1 3.21693E-2 2.88485E-2 3.58314E-2 3.06955E-2 1.2059E-2 6.03119E-2 6.31621E-2 6.37056E-2 1.75352E-2 2.34467E-2 1.59439E-2 2.73766E-2 3.1801E-2 1.13243E-2 1.83446E-2 2.73349E-2 9.97083E-3 3.09837E-2 1.01397E-2 4.29663E-3 1.22644E-2 2.8769E-2 1.00827E-2 4.66998E-4 2.29338E-3 1.01527E-3 1.05845E-3 8.26123E-3 6.76748E-3 1.75555E-3 8.78414E-4 4.75052E-3 9.71673E-4 1.13514E-3 1.86826E-2 1.03617E-3 5.94279E-4 5.47569E-4 6.87422E-4 6.78634E-4 1.21E-3 1.10109E-3 2.7939E-3 3.78218E-3 2.43578E-3 2.88132E-3 3.46037E-3 3.1637E-3 1.29484E-3 1.83498E-3 4.93307E-3 2.07529E-3 3.51712E-3 3.01822E-3 8.41741E-3 2.55735E-3 1.56786E-3 1.16224E-3 1.83139E-3 3.42522E-3 5.40784E-3 6.64834E-3 2.71836E-3 2.52199E-3 2.11028E-3 2.48413E-3 1.18472E-3 1.01743E-3 2.64699E-3 1.68028E-3 2.07978E-3 3.40922E-3 1.73335E-3 1.88229E-3 1.35264E-3 1.41595E-3 1.03397E-3 1.10562E-3 1.55705E-3 1.8378E-3 2.03232E-3 1.46294E-3 2.63298E-3 3.5547E-3 1.28189E-3 1.1795E-3 1.79118E-3 1.25267E-3 1.61565E-3 7.67076E-4 1.16308E-3 3.46989E-4 1.9636E-4 1.03349E-3 3.93208E-4 1.48266E-3 5.42852E-4 6.52109E-4 3.83591E-4 1.73519E-4 7.95666E-5 1.1893E-4 9.74695E-5 1.03058E-3 5.23523E-4 6.76803E-5 1.90717E-5 3.28025E-5 5.32978E-5 1.05182E-4 1.17087E-4 9.08661E-5 2.78897E-5 2.09175E-5 1.85701E-4 2.71923E-4 6.37435E-4 4.02204E-5 3.84464E-5 1.35659E-4 8.15927E-5 4.57551E-5 6.0023E-5 3.99915E-5 7.62939E-5 5.66834E-5 3.53123E-5 2.66885E-5 4.69316E-5 2.34594E-5 3.51582E-4 1.07708E-4 5.42583E-5 1.05256E-3 2.24346E-4 1.39186E-4 1.47548E-4 2.5887E-4 2.21922E-4 1.75559E-4 1.39113E-4 1.40737E-4 3.33896E-5 7.1336E-5 7.84365E-5 1.15296E-4 3.3536E-5 1.18881E-5 1.51164E-5 5.36696E-6 4.51652E-6 1.17268E-5 1.99983E-4 5.02163E-5 7.41317E-5 3.25987E-5 6.91193E-5 7.28236E-5 1.49296E-4 5.7564E-4 4.57541E-4 3.28502E-4 4.18433E-4 2.9858E-4 3.93212E-4 5.23162E-4 5.72454E-4 6.03579E-4 3.92316E-4 8.56518E-5 4.07127E-5 2.31069E-5 7.70403E-4 3.01699E-5 1.46315E-5 3.13887E-5 5.82955E-4 4.03821E-4 1.17191E-3 8.04898E-5 4.68382E-5 7.56225E-5 6.61547E-4 4.97948E-5 7.5505E-5 1.16602E-4 1.59228E-4 2.22191E-4 3.71899E-4 3.12896E-4 2.75503E-4 5.24126E-5 8.48795E-5 8.97E-5 1.20809E-4 1.42027E-3 1.38015E-3 3.70264E-3 1.1642E-3 1.06638E-3 6.55025E-3 2.09175E-3 2.35007E-3 9.02395E-4 1.68832E-3 8.7104E-4 5.69778E-4 5.60924E-4 4.16143E-4 3.75499E-4 4.16161E-4 4.21309E-4 4.41097E-4 3.15498E-4 2.87729E-4 3.1676E-4 4.41776E-4 4.56131E-4 4.04452E-4 4.65032E-4 3.99015E-4 2.3584E-4 1.82452E-4 1.80324E-4 1.54079E-4 1.77498E-4 1.93102E-4 1.57562E-4 2.37165E-4 2.45084E-4 2.10299E-4 1.7337E-4 1.55612E-4 1.8227E-4 2.3673E-4 2.08673E-4 1.98248E-4 1.95992E-4 1.84553E-4 1.84265E-4 1.7029E-4 1.9778E-4 1.89216E-4 2.46528E-4 2.29443E-4 2.21118E-4 2.5613E-4 2.37981E-4 2.39689E-4 2.55943E-4 2.65302E-4 2.16132E-4 2.51651E-4 3.39263E-4 1.37307E-3 4.28547E-4 3.87767E-4 2.44634E-4 2.90231E-4 2.9962E-4 5.97727E-4 3.8104E-4 3.16228E-4 3.36685E-4 3.62908E-4 3.14197E-3 3.28601E-3 2.19211E-3 3.95113E-3 3.64208E-3 6.08853E-3 5.13772E-3 2.51637E-3 2.3993E-4 4.38725E-4 5.11454E-4 3.71005E-4 3.43988E-4 3.11634E-4 3.71282E-3 8.41808E-4 4.46718E-4 3.02639E-4 3.08094E-4 4.79501E-3 2.4307E-4 3.64897E-3 3.39392E-3 3.18234E-3 2.52001E-3 2.23133E-3 3.80775E-3 4.04778E-3 5.90506E-3 5.46626E-3 6.69641E-4 9.79532E-3 8.88394E-3 1.02014E-2 1.14256E-3 8.5867E-4 5.15378E-3 5.5324E-3 4.20537E-3 2.88486E-4 2.47431E-2 3.5811E-3 1.30868E-3 5.1206E-4 6.63372E-4 7.50918E-4 6.60053E-4 5.53728E-4 1.22886E-4 2.79205E-4 1.81728E-4 4.80995E-4 1.18094E-3 6.11238E-3 3.17832E-3 3.07587E-3 1.82981E-2 1.0445E-2 4.12989E-3 1.84791E-3 8.69144E-4 1.86267E-3 3.11339E-3 3.76991E-3 5.25547E-3 5.80756E-3 4.97059E-3 5.33417E-3 5.03982E-3 3.97201E-3 4.06497E-3 4.0085E-3 3.9629E-3 1.10952E-3 1.06597E-3 1.1496E-3 6.27809E-4 9.02901E-4 7.83946E-4 5.13615E-4 4.54252E-4 5.15076E-4 1.01964E-3 7.80388E-4 6.78124E-4 5.27671E-4 3.82408E-4 2.83014E-4 1.93819E-4 3.86249E-4 2.10436E-4 1.44674E-4 4.15806E-4 1.43845E-4 1.21882E-4 1.59044E-4 1.72888E-4 1.51807E-4 1.49622E-4 1.26763E-4 1.42928E-4 8.58161E-5 1.04375E-4 2.57272E-4 2.28383E-4 2.46854E-4 7.19409E-5 6.92648E-5 2.54345E-4 2.84525E-4 2.88717E-4 2.4836E-4 2.08106E-4 7.03805E-5 1.06266E-4 1.2632E-4 8.58104E-5 1.12994E-4 1.49787E-4 2.23657E-4 2.2778E-4 1.82154E-4 7.96862E-5 2.5921E-4 2.79011E-4 1.15967E-4 1.93741E-4 2.50733E-4 2.35113E-4 4.96041E-5 5.4666E-5 9.82134E-5 5.20789E-5 5.07176E-5 5.83485E-5 7.49944E-5 5.81219E-5 8.25074E-5 6.64131E-5 6.43396E-5 7.93585E-5 1.38961E-4 6.6118E-5 1.00919E-4 3.84071E-5 3.89306E-5 -9999 -9999 -9999 -9999 -9999 -9999 -9999 -9999 -9999 -9999 -9999 -9999 -9999 -9999 -9999 -9999 -9999 -9999 -9999 -9999
1.42112E-5 7.85709E-6 1.82723E-5 1.41829E-5 6.30963E-5 4.61654E-5 6.157E-6 6.90717E-6 5.17834E-6 1.43331E-5 2.08642E-5 1.09228E-5 2.09728E-5 2.09625E-5 2.50216E-5 2.9416E-5 2.69579E-5 2.18797E-5 2.1317E-5 2.17969E-5 3.19228E-5 3.19418E-5 3.78525E-5 5.30519E-5 2.76642E-5 1.87618E-5 4.60685E-5 6.59394E-5 4.26537E-5 5.03608E-5 5.85058E-5 4.13177E-5 4.88802E-5 4.02943E-5 4.32219E-5 4.41106E-5 4.60141E-5 5.10918E-5 5.67589E-5 2.53444E-5 3.86554E-5 8.35699E-5 2.16097E-5 5.71437E-5 6.66127E-5 7.94272E-5 6.65756E-5 8.44849E-5 9.63997E-5 1.2794E-4 1.57768E-4 2.43486E-4 2.02592E-4 3.06834E-4 1.87338E-4 2.78455E-4 3.62857E-4 6.39472E-4 3.97565E-4 2.23832E-4 1.35763E-4 1.748E-4 4.62655E-4 4.64635E-4 3.97594E-4 1.62752E-4 2.17174E-4 2.35845E-4 1.32415E-4 3.43119E-4 3.00991E-4 5.65877E-4 2.51721E-4 3.03779E-4 6.32774E-5 2.83083E-4 7.13268E-5 1.92527E-4 1.53545E-4 4.29706E-4 3.19269E-4 5.70067E-4 4.46333E-4 3.41121E-4 2.25868E-4 4.6899E-4 5.06481E-4 4.97821E-4 5.57171E-4 5.06574E-4 3.41527E-4 3.74673E-4 1.07217E-3 1.00415E-3 8.33806E-4 7.73848E-4 7.04904E-4 5.93383E-4 4.27483E-4 8.98769E-4 9.15115E-4 9.96549E-4 8.61177E-4 6.1259E-4 5.89079E-4 2.88525E-4 5.54836E-4 6.00602E-4 4.74427E-4 9.98039E-4 1.69218E-4 8.87852E-5 2.86045E-4 2.72003E-4 2.14716E-4 7.65502E-5 8.5694E-5 1.55451E-4 1.46141E-4 1.5592E-4 7.68434E-5 9.78585E-5 1.28452E-4 1.33821E-4 2.63581E-4 1.34973E-4 1.17535E-4 8.55318E-5 6.09117E-5 1.11037E-4 1.07855E-4 2.21972E-4 4.64181E-4 1.69717E-4 4.10975E-4 4.46235E-4 2.68649E-4 4.11946E-4 2.90793E-4 8.83701E-4 5.39517E-4 5.7989E-4 3.46751E-4 1.03118E-3 2.66965E-3 2.02633E-3 5.62961E-4 1.25637E-3 1.47233E-3 1.04764E-3 1.24881E-3 1.65606E-3 1.23936E-3 1.66785E-4 4.46222E-4 5.14859E-4 1.76323E-4 2.27027E-4 4.73417E-5 2.51957E-5 7.398E-5 2.64673E-4 2.25264E-4 9.59185E-5 5.5045E-5 2.07758E-4 2.03023E-4 1.97854E-4 2.97891E-4 7.54791E-4 1.75507E-4 1.43772E-4 2.77658E-4 2.22398E-4 1.94422E-4 2.53856E-4 1.95949E-4 1.60973E-4 3.86538E-5 1.10427E-4 9.2482E-5 9.21554E-5 1.82441E-4 2.88452E-4 2.18765E-4 1.96504E-4 7.13414E-5 7.99729E-5 2.86707E-5 3.78855E-5 3.00829E-5 1.64134E-4 4.59091E-5 3.37214E-5 1.86914E-5 1.25856E-4 2.93812E-4 2.57932E-4 1.08322E-4 1.33598E-4 1.82441E-4 3.34785E-4 3.04606E-3 3.43947E-3 2.22768E-3 1.07298E-3 6.97304E-4 6.92082E-4 3.21447E-4 3.74502E-4 1.80365E-4 2.62987E-4 1.69976E-4 1.7482E-4 1.34706E-4 1.60994E-4 9.74717E-5 8.51822E-5 1.07899E-4 7.31859E-5 2.88114E-5 6.39005E-5 4.22226E-5 7.53596E-5 4.22819E-5 8.32707E-5 4.87878E-5 3.0712E-5 2.74624E-5 2.23652E-5 3.83894E-5 2.55576E-5 5.61628E-5 8.37882E-5 1.52496E-5 3.96359E-6 2.04051E-5 5.19307E-5 4.49359E-5 3.6466E-5 3.45626E-5 9.86003E-5 9.70885E-5 5.29016E-5 4.75546E-5 7.54793E-5 6.60086E-5 2.91957E-4 2.75076E-4 1.58801E-4 1.07309E-4 5.90474E-5 4.48145E-5 8.6767E-5 2.31256E-4 1.41031E-3 6.40201E-4 9.81675E-4 8.12152E-4 7.04307E-4 3.79357E-4 4.6327E-4 4.33949E-4 9.91311E-4 1.32221E-4 1.15489E-4 1.63478E-4 8.54227E-5 1.06529E-4 8.89024E-5 1.59482E-4 3.45646E-4 6.84692E-4 8.72513E-4 9.29423E-4 1.0161E-3 1.96317E-2 8.17649E-3 4.54316E-2 4.26359E-2 3.83983E-2 2.4374E-2 7.59356E-3 8.4616E-3 8.94705E-3 2.83533E-2 1.42315E-2 8.52201E-3 2.81507E-3 1.09529E-2 9.73055E-3 9.7348E-3 3.05083E-3 3.85383E-3 1.18643E-2 1.46165E-2 2.15858E-2 1.41772E-2 2.08487E-3 1.82416E-3 2.49924E-3 2.20909E-3 1.74994E-3 2.23499E-3 1.90496E-3 1.64504E-3 1.33917E-3 1.63719E-3 1.5949E-3 1.21078E-3 9.43329E-4 1.07183E-3 1.49568E-3 1.0853E-3 8.90155E-4 1.27965E-3 2.25306E-3 1.81258E-3 1.67989E-3 1.26082E-3 1.42681E-3 1.02327E-3 2.13887E-3 2.21218E-3 3.47678E-3 1.8404E-3 1.8449E-3 1.98097E-3 1.71374E-3 1.36519E-3 1.82282E-3 1.47132E-3 2.10121E-3 2.76526E-3 2.37134E-3 3.10379E-3 1.78951E-3 2.40346E-3 2.39573E-3 2.31784E-3 9.45643E-4 1.51513E-3 4.2856E-3 3.22517E-3 4.29814E-3 5.34917E-3 6.21276E-3 5.30003E-3 5.52216E-3 3.74655E-3 1.58462E-3 1.75272E-3 6.13521E-3 5.00927E-3 9.65039E-3 5.5231E-3 4.80129E-3 9.67457E-3 5.36391E-3 3.30038E-3 4.21894E-3 3.815E-3 3.3147E-3 8.80596E-3 5.67167E-3 3.08948E-3 4.41288E-3 4.65405E-3 4.45576E-3 2.61072E-3 3.88614E-3 5.01528E-3 7.94689E-3 5.4919E-3 6.6549E-3 9.13479E-3 1.83862E-2 2.11793E-2 1.92385E-2 2.65344E-2 3.0798E-2 2.07986E-2 4.34892E-2 1.96454E-2 6.28729E-2 3.34378E-2 1.71881E-2 1.32097E-2 3.35106E-2 5.77402E-2 1.85945E-2 5.80373E-2 3.06705E-2 9.3611E-2 8.34508E-2 7.07625E-2 5.84674E-2 6.90113E-2 5.54674E-2 2.94572E-2 8.47417E-2 4.56844E-2 6.18695E-2 4.73223E-2 4.11215E-2 3.7563E-2 1.26248E-2 3.62087E-2 5.21372E-2 5.12074E-2 4.95291E-2 9.29146E-2 9.91129E-2 9.68316E-2 9.89707E-2 5.09395E-2 8.82624E-2 5.04833E-2 4.88568E-2 5.97322E-2 3.54028E-2 3.11653E-2 3.49997E-2 3.97648E-2 5.52447E-2 6.60605E-2 3.79308E-2 4.6181E-2 3.29338E-2 6.00081E-2 4.14652E-2 6.59994E-2 7.01838E-2 3.87202E-2 3.80015E-2 4.23133E-2 4.66751E-2 2.86664E-2 5.47364E-2 3.02789E-2 5.70925E-2 4.33057E-2 2.27943E-2 5.02788E-2 7.0961E-2 2.07257E-2 4.53555E-2 5.35212E-2 4.2752E-2 4.0685E-2 6.52914E-2 3.32191E-2 3.31568E-2 2.91999E-2 3.50892E-2 3.28918E-2 1.62273E-2 1.4913E-2 4.09869E-2 4.16744E-2 4.17661E-2 3.64764E-2 7.11059E-2 4.32644E-2 2.15167E-2 4.06504E-2 3.77859E-2 3.16155E-2 3.13528E-2 1.05201E-1 7.91711E-2 6.8089E-2 7.01077E-2 7.42531E-2 2.00214E-1 1.38662E-1 1.53435E-1 1.54029E-1 6.83975E-2 5.03884E-2 4.64325E-2 6.36865E-2 3.69188E-2 5.04107E-2 7.44706E-2 3.0159E-2 6.09829E-2 2.95802E-2 1.68777E-2 1.66883E-2 4.22511E-2 3.18147E-2 2.10608E-2 1.38496E-2 9.24262E-3 1.26388E-2 4.29121E-3 8.90783E-3 2.60587E-2 1.1633E-2 6.27141E-3 7.51464E-3 1.94075E-2 2.1466E-2 1.12567E-2 7.35341E-3 3.03292E-3 9.1498E-3 1.73479E-2 1.02536E-2 1.25064E-2 1.16497E-2 3.00591E-2 2.54149E-2 1.4827E-2 5.7429E-3 8.61096E-3 1.27858E-2 1.03466E-2 1.35432E-2 1.02555E-2 1.78097E-2 1.1463E-2 1.1728E-2 1.91382E-2 8.58441E-3 9.36391E-3 8.47353E-3 2.20436E-3 2.26183E-3 5.84387E-3 3.43779E-3 1.62097E-3 4.75307E-3 1.72281E-2 5.8813E-3 6.71113E-3 4.28195E-3 5.51858E-3 2.08127E-3 1.99853E-3 3.9326E-3 7.20691E-3 4.5063E-3 7.37247E-3 7.15376E-3 2.38378E-3 8.21501E-3 2.53088E-2 4.94961E-2 9.34715E-2 7.2883E-2 4.75091E-2 1.85257E-2 3.66404E-2 3.03723E-2 5.33569E-2 2.59555E-2 3.47961E-2 3.94701E-2 8.82064E-2 1.06365E-1 5.6716E-2 8.12718E-2 6.9254E-2 1.12396E-1 3.33541E-2 2.49222E-2 2.46459E-2 2.88697E-2 3.41239E-2 2.70328E-2 8.70997E-2 5.17412E-2 4.86419E-2 4.60352E-2 2.95848E-2 1.31488E-2 1.56457E-2 2.07626E-2 2.46362E-2 1.29586E-2 1.48178E-2 1.66913E-2 1.10651E-2 1.90032E-2 1.10292E-2 2.95713E-3 1.31605E-2 1.14932E-2 8.49712E-3 4.08273E-3 4.33754E-3 2.14471E-2 1.52056E-2 1.0676E-2 1.28714E-2 3.51817E-3 2.68276E-3 8.30019E-3 7.12248E-3 6.35813E-3 3.34168E-2 1.63261E-2 2.27724E-2 8.00006E-2 3.30506E-2 3.3999E-2 1.18306E-2 2.35729E-2 1.68345E-2 1.55264E-2 7.33274E-2 1.0513E-1 9.29567E-2 3.2493E-2 4.12469E-2 2.91533E-2 1.88905E-2 4.26502E-2 3.35447E-2 5.64859E-2 3.27991E-2 5.1828E-2 5.24274E-2 2.19099E-2 2.78749E-2 1.96567E-2 9.80941E-3 1.04539E-2 8.85686E-3 9.71674E-3 9.21338E-3 1.18963E-2 6.34735E-3 3.581E-3 5.70862E-3 7.87273E-3 1.28486E-2 1.22712E-2 6.32758E-3 8.13749E-3 8.5844E-3 1.20016E-2 7.54789E-3 5.75793E-3 1.02017E-2 3.52287E-3 1.27527E-2 1.08586E-2 1.33706E-2 1.02193E-2 1.02442E-2 9.72936E-3 1.60877E-2 4.50703E-2 3.22366E-2 1.36831E-2 8.21387E-3 1.04873E-2 7.16021E-3 1.39157E-2 6.18417E-2 3.61403E-2 7.76818E-3 1.28792E-2 1.07258E-2 1.28903E-2 3.08661E-3 3.50905E-3 1.6932E-3 2.46023E-3 4.90109E-3 4.15233E-3 4.39106E-3 2.14313E-3 4.75911E-3 2.54302E-3 1.52857E-3 1.23088E-3 2.57365E-3 1.68311E-3 7.40157E-4 1.78783E-3 1.80113E-3 1.10833E-3 2.34217E-3 1.61876E-3 4.16218E-3 1.15663E-2 1.21622E-2 5.08485E-3 8.49907E-3 2.07657E-3 4.20557E-3 4.88412E-3 8.74082E-3 7.45688E-3 2.63949E-3 6.45181E-3 5.63113E-3 6.98378E-3 3.37282E-3 4.74598E-3 7.61465E-3 1.33799E-2 5.31038E-3 1.74375E-3 5.66828E-3 8.75558E-3 1.54821E-2 1.44662E-2 4.63378E-3 9.85251E-3 5.78063E-3 1.28673E-2 8.05718E-3 5.15492E-3 9.69637E-3 1.67164E-2 1.38308E-2 9.50213E-3 6.27789E-3 3.05803E-2 5.13243E-2 7.18759E-2 4.87555E-2 4.1092E-2 1.30801E-1 1.37394E-1 1.27399E-1 5.53004E-2 1.22491E-1 5.63139E-2 2.64917E-2 8.6658E-3 1.3044E-2 1.25579E-2 4.62279E-3 8.91826E-3 2.11462E-2 1.59148E-2 1.98521E-2 2.17547E-2 4.62271E-2 6.89739E-2 3.23532E-2 4.85657E-2 6.27782E-2 5.48336E-2 4.85785E-2 1.18104E-1 7.50664E-2 1.00716E-1 2.66306E-2 4.71477E-1 4.32886E-1 8.73944E-2 7.25183E-2 3.87509E-2 3.32438E-2 1.33959E-2 7.39898E-3 7.59504E-3 1.30949E-2 3.12672E-2 2.50633E-2 1.71439E-2 1.92142E-2 2.43926E-2 2.66362E-2 2.80486E-2 1.89227E-2 2.25096E-2 1.50578E-2 2.59861E-2 1.00976E-2 2.23049E-2 7.73271E-2 7.09587E-2 7.48466E-2 4.78182E-2 4.22168E-2 1.5939E-2 3.32403E-2 2.92184E-2 1.45151E-2 2.04798E-2 1.76156E-2 7.97575E-3 9.91803E-3 1.44031E-2 3.82721E-2 1.32861E-2 1.04833E-2 1.71781E-2 4.07462E-3 5.77148E-3 4.00626E-4 1.85482E-3 1.49569E-3 1.09725E-3 5.09621E-3 6.81645E-3 1.42742E-2 8.83808E-3 4.89858E-3 9.73206E-3 2.24221E-3 9.36777E-3 1.08167E-3 4.51671E-4 7.89311E-4 7.48852E-5 7.15714E-4 7.15384E-4 5.38158E-4 1.29896E-3 3.73009E-4 3.00929E-3 3.0516E-3 3.02401E-3 4.27393E-3 1.23802E-3 2.16851E-3 2.78569E-3 2.28032E-3 2.45847E-3 5.94794E-3 2.7392E-3 2.99621E-3 3.33685E-3 2.98544E-3 3.48929E-3 3.21328E-3 3.85618E-3 2.97411E-3 3.29755E-3 2.45018E-3 2.34066E-3 2.30695E-3 8.89358E-4 1.07877E-3 1.0087E-3 1.75364E-3 1.25851E-3 2.47926E-3 1.17062E-3 9.50339E-4 5.89449E-4 1.62271E-3 4.71647E-4 1.36915E-3 2.06815E-3 1.14244E-3 2.50583E-3 1.87877E-3 2.51485E-3 5.19404E-3 2.77606E-3 1.17406E-3 3.89145E-3 8.17325E-4 1.40744E-3 9.12132E-4 6.41499E-4 4.12806E-4 3.56941E-4 6.56349E-4 4.12217E-4 1.89723E-4 2.85716E-4 5.02347E-4 2.85618E-4 2.42628E-4 2.93332E-4 1.20068E-4 1.4478E-3 1.81522E-3 2.7108E-4 2.09976E-5 3.21517E-4 4.49428E-5 1.41381E-4 2.15892E-4 9.93955E-5 1.87046E-4 1.40769E-4 5.20627E-5 2.00475E-4 3.37401E-4 1.06102E-3 6.85823E-5 6.4582E-5 1.05777E-4 1.03238E-4 6.1439E-5 9.56492E-5 2.97613E-5 5.50843E-5 4.20586E-5 6.23704E-5 3.42091E-5 1.62942E-5 1.84561E-5 1.07128E-4 2.55506E-5 4.891E-5 4.46906E-5 1.1533E-4 8.87887E-5 1.58597E-4 1.77194E-4 4.4262E-4 2.85826E-4 1.09811E-4 1.43711E-4 4.03831E-5 4.24115E-5 1.01471E-4 7.11241E-5 9.40025E-6 1.64093E-5 1.65305E-5 1.57292E-5 1.49868E-5 1.35829E-5 1.54836E-5 3.51658E-5 1.215E-5 1.90226E-5 7.46297E-5 9.63324E-5 4.34447E-4 4.15556E-4 6.00804E-4 4.75281E-4 3.90675E-4 4.1503E-4 2.05025E-4 3.20928E-4 3.49286E-4 5.18769E-4 3.17017E-4 9.98039E-5 3.00139E-5 2.13359E-5 4.5507E-5 2.63456E-5 3.18351E-5 5.80827E-5 6.76164E-5 3.26527E-4 4.09634E-4 3.63685E-4 4.84932E-5 9.81725E-5 9.47491E-5 9.22529E-5 1.03331E-4 2.0089E-4 1.7994E-4 1.36467E-4 1.63748E-4 2.53435E-4 3.90999E-4 9.44776E-5 1.13384E-4 1.04625E-4 1.1272E-4 1.0145E-3 1.36874E-3 3.71534E-3 1.26108E-3 1.38305E-3 4.51376E-3 1.82127E-3 7.40607E-4 7.11058E-4 6.18539E-4 7.67804E-4 4.96874E-4 5.96966E-4 7.29661E-4 5.095E-4 5.23291E-4 5.36236E-4 6.9969E-4 4.63528E-4 3.41922E-4 2.75164E-4 3.24225E-4 3.7554E-4 4.03181E-4 3.43089E-4 3.7003E-4 2.95063E-4 2.29354E-4 2.27171E-4 2.10554E-4 2.66871E-4 2.50184E-4 1.81655E-4 2.40901E-4 2.24959E-4 1.43762E-4 1.86109E-4 1.79736E-4 1.62102E-4 2.52572E-4 2.61362E-4 2.04187E-4 1.87612E-4 1.95648E-4 1.99169E-4 2.01911E-4 2.29637E-4 2.02095E-4 1.99387E-4 2.72149E-4 2.28802E-4 1.47161E-3 2.2072E-3 2.03753E-3 2.39963E-4 2.28629E-4 2.53065E-4 2.96291E-4 2.81807E-4 3.14674E-4 1.0079E-3 2.75813E-4 2.87474E-4 3.3052E-4 3.44439E-4 3.48647E-4 4.03005E-4 4.30906E-4 4.5289E-4 4.07317E-4 3.89656E-4 2.82642E-4 3.30009E-3 2.76291E-3 3.02944E-3 2.96244E-3 4.08991E-3 5.65581E-3 4.36082E-4 2.54672E-4 2.55643E-4 2.3814E-4 2.44645E-4 3.49358E-3 3.32731E-3 2.27417E-3 2.80622E-4 2.46987E-4 6.92967E-4 7.41852E-4 3.61127E-4 1.42477E-3 3.49195E-3 3.86403E-3 3.9203E-3 3.59275E-3 2.07768E-3 2.6538E-3 1.99787E-3 4.73207E-3 5.63298E-3 7.46736E-3 8.64938E-3 8.78609E-3 9.14338E-3 6.09127E-3 4.48386E-3 7.16903E-3 4.05404E-4 5.40239E-4 2.03999E-2 3.29214E-2 2.82828E-3 9.84199E-4 5.18486E-4 1.96314E-3 1.45579E-3 6.74481E-4 5.52037E-4 1.23564E-4 8.14129E-4 9.95371E-4 4.53705E-3 4.53652E-3 1.55759E-2 1.96475E-2 7.32088E-3 7.18105E-3 2.92974E-3 2.77691E-3 5.79962E-3 4.32358E-3 3.82899E-3 6.76566E-3 5.58438E-3 6.93768E-3 7.37717E-3 5.79065E-3 1.06891E-2 1.00519E-2 6.3197E-3 1.00629E-3 1.0134E-3 9.46277E-4 9.58361E-4 1.35269E-3 1.09117E-3 8.84769E-4 6.65284E-4 5.19511E-4 5.04333E-4 5.32635E-4 5.30581E-4 7.5265E-4 6.11116E-4 7.9528E-4 4.88539E-4 4.60832E-4 1.65007E-4 2.44116E-4 1.40502E-4 1.07087E-4 1.92467E-4 2.06295E-4 2.06975E-4 1.0323E-4 1.67476E-4 1.9785E-4 8.76889E-5 1.17196E-4 1.41578E-4 8.24851E-5 7.59647E-5 1.28218E-4 3.21612E-4 1.30466E-4 2.74815E-4 1.17223E-4 1.15957E-4 2.23548E-4 2.39428E-4 1.1533E-4 1.01118E-4 7.65158E-5 7.28286E-5 8.62828E-5 2.11337E-4 1.211E-4 2.10381E-4 2.22239E-4 8.73443E-5 6.73005E-5 2.0856E-4 2.78949E-4 2.98808E-4 9.57738E-5 1.87277E-4 3.05073E-4 3.32928E-4 2.13954E-4 9.69066E-5 1.24496E-4 6.29216E-5 5.67469E-5 6.09409E-5 6.90202E-5 6.26964E-5 5.41913E-5 3.99409E-5 4.02977E-5 7.90467E-5 1.06065E-4 4.37459E-5 7.55129E-5 5.52865E-5 2.95329E-5 2.44981E-5 -9999 -9999 -9999 -9999 -9999 -9999 -9999 -9999 -9999 -9999 -9999 -9999 -9999 -9999 -9999 -9999 -9999 -9999 -9999
4.16817E-5 4.0652E-5 1.61341E-5 2.9761E-5 4.28232E-5 2.7469E-5 1.07559E-5 5.35555E-6 7.05523E-6 8.43337E-6 1.5611E-5 1.04315E-5 1.83055E-5 1.42566E-5 1.81944E-5 1.73954E-5 2.09076E-5 2.92915E-5 2.35964E-5 3.82529E-5 3.41204E-5 3.72003E-5 3.22544E-5 4.11138E-5 2.58048E-5 2.30274E-5 2.87568E-5 7.66939E-5 4.19614E-5 3.60688E-5 7.50986E-5 5.41128E-5 3.08101E-5 5.30659E-5 4.8831E-5 4.48165E-5 5.16172E-5 6.41994E-5 2.84639E-5 9.62559E-5 5.01464E-5 3.13184E-5 1.15655E-4 8.23537E-5 9.55761E-5 8.6224E-5 6.5718E-5 3.48509E-5 9.53912E-5 1.02304E-4 1.77168E-4 2.09448E-4 2.63594E-4 3.98775E-4 3.29282E-4 5.66047E-4 4.67864E-4 5.49869E-4 4.68904E-4 2.14124E-4 1.73271E-4 2.71759E-4 2.17492E-4 4.51584E-4 4.62294E-4 1.87963E-4 1.51778E-4 2.04976E-4 1.4423E-4 4.36457E-4 2.54834E-4 1.69038E-4 2.36287E-4 1.55907E-4 2.0965E-4 2.24607E-4 1.77306E-4 4.84544E-5 2.7974E-4 6.60432E-4 4.54406E-4 2.69674E-4 9.05919E-5 2.12476E-4 1.98362E-4 2.20086E-4 1.99142E-4 2.25471E-4 2.72049E-4 6.0214E-4 9.39074E-4 1.05513E-3 9.03529E-4 1.00715E-3 1.1236E-3 9.04858E-4 7.8465E-4 2.785E-4 5.96425E-4 7.03158E-4 3.7646E-4 3.5877E-4 8.126E-4 5.47065E-4 8.18802E-4 4.66184E-4 4.00994E-4 5.02926E-4 5.20948E-4 6.99028E-5 2.23278E-4 4.1683E-4 2.77486E-4 1.93183E-4 2.21555E-4 2.46525E-4 6.68437E-5 1.31268E-4 1.69245E-4 1.21162E-4 1.15598E-4 2.85316E-4 8.7459E-5 1.03902E-4 1.36636E-4 9.49785E-5 1.36078E-4 1.7757E-4 1.29936E-4 3.06852E-4 3.19231E-4 7.69947E-5 3.19177E-4 3.22145E-4 1.27818E-4 2.19356E-4 4.38819E-4 3.75255E-4 5.84732E-4 3.09587E-4 6.70584E-4 7.92556E-4 7.15891E-5 1.10279E-3 1.80809E-3 8.16222E-4 7.98839E-4 5.57765E-4 1.35746E-3 9.48936E-4 1.7089E-3 1.45205E-3 1.08409E-3 1.00082E-3 1.0347E-3 4.48399E-4 1.60437E-4 2.17634E-4 1.00049E-4 5.254E-5 4.36389E-5 8.37509E-5 8.7351E-5 6.34279E-5 2.23738E-4 9.64467E-5 1.19663E-4 2.10046E-4 4.57062E-5 8.78711E-5 4.07564E-4 3.0993E-4 4.77792E-4 2.42474E-4 1.59086E-4 1.3598E-4 1.46385E-4 1.17605E-4 8.20479E-5 1.05287E-4 1.86063E-4 8.42512E-5 1.22705E-4 3.49023E-4 2.14774E-4 5.99058E-5 1.13028E-4 4.69123E-5 9.02248E-5 4.87009E-5 2.37014E-5 9.58424E-5 3.67602E-5 5.02132E-5 4.8669E-5 7.9159E-5 4.96076E-4 3.2671E-4 1.92288E-4 2.41571E-4 3.02002E-4 2.77802E-4 4.25617E-4 7.09521E-4 4.5026E-4 1.73274E-3 4.82459E-4 7.39483E-4 3.77641E-4 2.15449E-4 6.00339E-4 1.28231E-4 1.93863E-4 1.27048E-4 1.25068E-4 8.67058E-5 1.09164E-4 1.09935E-4 2.55787E-4 1.3178E-4 9.00114E-5 5.22413E-5 6.51721E-5 3.48386E-5 7.56181E-5 7.75851E-5 7.74453E-5 5.73061E-5 6.03601E-5 3.57719E-5 4.12502E-5 5.20092E-5 6.10243E-5 1.32162E-5 9.49427E-6 4.14289E-6 1.94619E-5 8.44994E-5 4.79025E-5 2.5725E-5 4.01445E-5 3.1416E-5 8.89642E-5 8.56401E-5 9.00869E-5 5.44473E-5 5.85713E-5 3.62936E-5 3.86626E-4 5.94937E-4 1.24839E-4 6.7693E-5 5.41808E-5 3.30981E-4 6.33028E-4 6.74812E-4 1.38801E-3 1.77508E-3 6.63598E-4 7.925E-4 4.80464E-4 3.18499E-4 6.88389E-4 7.5493E-4 4.41591E-4 1.60039E-3 2.63303E-4 2.25692E-4 8.49995E-5 7.63829E-5 1.658E-4 5.45418E-4 3.06552E-4 5.35714E-4 6.96907E-4 1.19593E-3 8.98448E-4 7.22646E-3 1.75919E-2 2.76957E-2 1.65171E-2 1.01585E-2 2.43169E-3 3.40642E-3 5.28652E-3 3.50865E-2 2.46386E-2 1.30886E-2 4.21173E-3 1.38053E-2 5.91018E-2 8.0245E-2 2.58062E-1 4.41063E-1 9.01271E-2 3.64529E-2 7.62405E-3 4.56331E-3 1.74144E-3 1.99512E-3 1.88476E-3 1.02438E-3 2.24535E-3 2.97612E-3 1.76583E-3 1.01727E-3 9.65802E-4 8.58667E-4 1.47775E-3 2.31551E-3 1.1462E-3 8.84299E-4 1.33976E-3 1.29047E-3 9.79861E-4 1.14808E-3 1.98622E-3 2.1299E-3 1.20794E-3 1.26412E-3 1.71638E-3 1.55372E-3 1.57257E-3 1.90969E-3 2.90517E-3 2.03588E-3 1.39271E-3 1.72818E-3 1.35563E-3 1.30675E-3 2.03857E-3 2.7074E-3 3.1571E-3 2.63969E-3 3.14684E-3 2.69737E-3 2.94061E-3 2.10211E-3 2.33232E-3 2.3572E-3 1.65882E-3 2.19711E-3 4.38834E-3 3.40491E-3 3.49678E-3 4.32249E-3 5.75592E-3 7.36743E-3 4.28896E-3 2.18047E-3 1.44706E-3 4.47277E-3 4.63297E-3 4.95453E-3 7.6258E-3 7.05596E-3 5.8547E-3 7.92414E-3 3.92582E-3 3.36322E-3 4.02581E-3 3.11123E-3 4.68768E-3 4.35086E-3 3.45893E-3 2.58533E-3 4.3315E-3 3.71812E-3 2.6784E-3 7.91103E-3 9.71513E-3 7.10391E-3 3.24988E-3 4.94906E-3 5.59103E-3 9.99174E-3 1.51757E-2 3.44192E-2 1.78965E-2 1.67717E-2 2.36721E-2 2.79808E-2 1.89088E-2 1.31361E-2 2.42845E-2 3.09281E-2 2.77334E-2 4.06798E-2 4.0461E-2 2.88326E-2 3.94081E-2 2.00696E-2 2.38398E-2 9.28756E-2 7.63501E-2 4.25805E-2 4.92783E-2 6.33111E-2 1.24019E-1 7.47531E-2 5.73839E-2 5.23121E-2 4.04559E-2 6.49408E-2 8.04149E-2 3.92407E-2 2.02428E-2 3.64193E-2 4.59965E-2 4.73075E-2 6.0385E-2 5.30516E-2 8.67397E-2 3.01133E-2 8.12379E-2 8.02949E-2 5.96413E-2 5.08426E-2 5.40669E-2 4.95735E-2 4.90181E-2 3.36551E-2 1.89736E-2 4.42357E-2 5.38026E-2 4.39787E-2 5.02999E-2 4.68856E-2 2.78804E-2 1.20823E-1 8.00019E-2 4.47077E-2 6.51422E-2 9.34121E-2 5.10318E-2 8.89652E-2 4.85583E-2 4.62339E-2 6.13799E-2 2.82387E-2 3.31506E-2 3.9631E-2 5.28552E-2 5.08966E-2 3.22776E-2 2.79463E-2 4.32543E-2 4.4661E-2 3.90069E-2 4.02872E-2 8.3762E-2 4.223E-2 4.10351E-2 7.5056E-2 2.75148E-2 1.99133E-2 2.23154E-2 2.1296E-2 3.02561E-2 3.63934E-2 3.78862E-2 3.9915E-2 5.49201E-2 4.62823E-2 3.05444E-2 3.50852E-2 3.47978E-2 3.8992E-2 3.97918E-2 6.00006E-2 4.77566E-2 7.13913E-2 6.31705E-2 7.98066E-2 1.28665E-1 1.21235E-1 1.24461E-1 8.81135E-2 4.95149E-2 5.01569E-2 2.26216E-2 4.68551E-2 6.84201E-2 4.88783E-2 7.30182E-2 2.80978E-2 2.62323E-2 1.71126E-2 2.28427E-2 1.75852E-2 4.35423E-2 3.79658E-2 2.2754E-2 1.84154E-2 4.6094E-2 2.62141E-2 6.83276E-2 2.09974E-2 3.80695E-2 2.61888E-2 4.15083E-2 2.65464E-2 1.20471E-2 1.7725E-2 1.03803E-2 1.51157E-2 2.10962E-2 5.36307E-3 1.19605E-2 3.01699E-2 2.56002E-2 9.89882E-3 8.3528E-3 1.65065E-2 4.80527E-3 3.74043E-3 2.07349E-3 3.42992E-3 5.91991E-3 5.06723E-3 8.91459E-3 1.53556E-2 2.01417E-2 1.3359E-2 9.60286E-3 4.9224E-3 5.94335E-3 7.10546E-3 3.42706E-3 2.60537E-3 2.96257E-3 1.68694E-3 5.05885E-4 5.53413E-3 3.90488E-3 4.24898E-3 8.09869E-3 3.77112E-3 2.58993E-3 2.0043E-3 3.10312E-3 4.42781E-3 5.30662E-3 1.29982E-2 5.9749E-3 2.3338E-3 7.50771E-3 8.56179E-3 6.66769E-3 1.97396E-2 3.10173E-2 3.40615E-2 1.13717E-2 2.33581E-2 2.3332E-2 2.47682E-2 2.05243E-2 1.46558E-2 2.39982E-2 1.78625E-2 5.02786E-2 2.45932E-2 2.84708E-2 3.6492E-2 1.4954E-2 5.32016E-2 3.3143E-2 2.85782E-2 3.03264E-2 4.16781E-2 3.11788E-2 3.08272E-2 8.71211E-2 1.71742E-2 8.6321E-3 1.50142E-2 1.17847E-2 2.04259E-2 3.85303E-2 1.37021E-2 8.81913E-3 1.02907E-2 8.75893E-3 1.93514E-2 2.08677E-2 1.22562E-2 2.2127E-2 4.37397E-3 1.02468E-2 1.09654E-2 3.70496E-2 3.58079E-3 5.99879E-3 6.13343E-3 8.52286E-3 1.56689E-2 8.84266E-3 3.3205E-3 1.90155E-3 6.41727E-3 2.48485E-3 1.19819E-2 7.97979E-2 5.59432E-2 3.52959E-2 2.87352E-2 1.76762E-2 4.27193E-2 3.56983E-2 1.61925E-2 2.00534E-2 4.27212E-2 6.0229E-2 2.89627E-2 2.08861E-2 1.16493E-2 3.16525E-2 2.17563E-2 4.52012E-2 7.6519E-2 3.13981E-2 3.93417E-2 3.85952E-2 3.80092E-2 5.80756E-2 2.18962E-2 1.34996E-2 1.79354E-2 7.57423E-3 1.23816E-2 1.2633E-2 9.03676E-3 1.12399E-2 1.24674E-2 6.59433E-3 6.36343E-3 8.10043E-3 7.54716E-3 1.3417E-2 5.90583E-3 1.24272E-2 1.24077E-2 1.63865E-2 1.25451E-2 8.50348E-3 4.69914E-3 8.45372E-3 1.06037E-2 1.45241E-2 1.79615E-2 6.40969E-3 1.30714E-2 1.79613E-2 1.92011E-2 1.42475E-2 2.2102E-2 1.36894E-2 4.09957E-2 1.67332E-2 1.34546E-2 1.28796E-2 1.69417E-2 4.12781E-2 4.31085E-2 2.18662E-2 1.32148E-2 1.73193E-2 9.95426E-3 4.57586E-3 7.14377E-3 2.90048E-3 3.07204E-3 4.98545E-3 3.10391E-3 6.67976E-3 1.42946E-2 5.77929E-3 4.8306E-3 1.41972E-3 1.01091E-3 1.65767E-3 3.76959E-3 2.32853E-3 2.70237E-3 7.52217E-3 6.87544E-3 6.57402E-3 7.67966E-3 3.01062E-3 6.47571E-3 7.08307E-3 4.94961E-3 5.47286E-3 5.06263E-3 7.57743E-3 3.48863E-3 2.6583E-3 7.38566E-3 3.26554E-3 6.07098E-3 1.00542E-2 1.19268E-2 4.82476E-3 1.70849E-2 5.80614E-3 8.88297E-3 2.25317E-3 9.66774E-3 1.05664E-2 1.21976E-2 1.09962E-2 4.53193E-3 8.14576E-3 6.07481E-3 1.35437E-2 6.093E-3 7.06299E-3 1.10726E-2 2.1758E-2 1.72877E-2 2.47323E-2 9.03512E-3 6.94055E-3 1.81709E-2 3.18488E-2 2.01944E-2 6.00616E-2 1.23191E-1 7.16478E-2 1.00061E-1 1.46E-1 9.38288E-2 7.5684E-2 4.37259E-2 5.14114E-2 5.77114E-2 1.11714E-2 8.87799E-3 5.18791E-3 9.59181E-3 1.15322E-2 2.3125E-2 1.77474E-2 1.79541E-2 2.46969E-2 2.91243E-2 2.29585E-2 3.83534E-2 4.91824E-2 5.12624E-2 4.84627E-2 2.61615E-2 8.5304E-2 3.99585E-2 3.7388E-2 5.52902E-2 6.7239E-1 7.61393E-2 6.38468E-2 3.13381E-2 2.4553E-2 1.82346E-2 1.64819E-2 2.92821E-2 2.06053E-2 1.43695E-2 4.97556E-3 1.5989E-2 2.96283E-2 2.06328E-2 1.87656E-2 1.51203E-2 1.54733E-2 1.87322E-2 1.75144E-2 4.3386E-2 1.25954E-2 1.87857E-2 5.00988E-2 1.07025E-1 4.94228E-2 6.0874E-2 8.25392E-2 7.3158E-2 3.64062E-2 2.57145E-2 1.84315E-2 1.09787E-2 1.01539E-2 1.48785E-2 5.98359E-3 1.18146E-2 6.80237E-2 1.2687E-2 1.11686E-2 6.306E-3 3.87662E-3 7.05075E-3 3.53992E-4 2.69592E-3 1.71537E-3 1.30724E-3 1.00769E-3 3.83722E-3 1.13172E-2 9.45357E-3 7.61967E-4 1.36026E-3 2.33338E-3 1.33764E-2 2.82288E-3 5.7254E-4 8.27536E-4 5.42087E-4 6.40808E-4 8.29993E-4 1.08834E-3 1.81677E-3 1.82879E-3 3.10104E-3 2.16422E-3 1.86827E-3 3.83738E-3 2.31592E-3 2.91993E-3 3.89565E-3 2.98981E-3 2.64375E-3 4.37463E-3 1.48322E-3 2.75014E-3 2.91796E-3 3.6739E-3 4.11702E-3 3.54148E-3 3.09779E-3 2.70203E-3 4.76912E-3 2.07086E-3 3.6117E-3 2.21618E-3 1.18109E-3 1.0634E-3 1.06709E-3 8.68762E-4 1.10487E-3 4.25832E-3 1.13091E-3 1.18683E-3 1.93606E-3 8.20977E-4 6.40939E-4 1.40376E-3 1.40459E-3 9.68742E-4 1.49645E-3 1.7077E-3 1.9941E-3 7.20961E-3 2.41083E-3 8.08208E-4 2.82085E-3 7.17259E-4 1.10476E-3 6.53564E-4 4.24791E-4 1.08915E-3 1.16878E-4 7.45338E-4 5.13833E-4 2.83094E-4 3.29979E-4 1.72333E-4 4.7172E-4 3.05586E-4 1.63126E-3 2.33E-4 9.72979E-4 1.09165E-3 2.14619E-4 6.57264E-5 1.04838E-4 1.08595E-4 1.86153E-3 1.25414E-4 1.93804E-4 2.74045E-5 2.63891E-5 3.36115E-5 1.41295E-4 4.50797E-4 1.0041E-3 6.28713E-4 2.29906E-5 4.00748E-5 4.54738E-5 1.05962E-4 4.5164E-5 1.1059E-4 3.5507E-4 3.61399E-4 2.3228E-5 6.91926E-5 2.04734E-5 3.42565E-5 6.49481E-5 4.57644E-5 7.69379E-5 3.66195E-5 8.16395E-5 1.48853E-4 6.94966E-4 2.54382E-4 3.06063E-4 1.99617E-4 7.89141E-5 5.45476E-5 2.70772E-5 1.94084E-5 4.38321E-5 2.35154E-5 1.79796E-5 1.73422E-5 1.42558E-5 5.10338E-6 1.31256E-5 1.20085E-5 1.1916E-5 4.68472E-5 7.24386E-5 4.8901E-5 1.22193E-4 3.91681E-4 2.02537E-4 1.88813E-4 2.12122E-4 2.9007E-4 2.8827E-4 2.57342E-4 3.77313E-4 1.58928E-4 1.7954E-4 2.56906E-4 1.05053E-4 4.36494E-5 2.40593E-5 3.52661E-5 8.11562E-5 8.46481E-5 3.50851E-4 3.03846E-4 8.3597E-4 4.10758E-4 7.35576E-4 2.53453E-5 5.44237E-4 4.48651E-5 1.71939E-4 6.85157E-5 1.16566E-4 1.86496E-4 2.37153E-4 1.8827E-4 3.16528E-4 4.35629E-4 3.94779E-4 1.14704E-4 9.8423E-5 1.7594E-4 1.22803E-4 1.0402E-3 4.14375E-3 3.87987E-3 6.1748E-3 1.2007E-3 5.28581E-3 7.59241E-4 6.4953E-4 6.38491E-4 6.3653E-4 8.30287E-4 5.59971E-4 5.09391E-4 6.21282E-4 4.56001E-4 4.48375E-4 5.49228E-4 4.19505E-4 3.88577E-4 3.90476E-4 3.55196E-4 3.6283E-4 3.85352E-4 2.97623E-4 3.51774E-4 2.07663E-4 2.47974E-4 2.6947E-4 2.45418E-4 2.1292E-4 1.8852E-4 2.03691E-4 1.41467E-4 1.85032E-4 1.6919E-4 1.37385E-4 1.59875E-4 2.08275E-4 1.84224E-4 2.21065E-4 2.354E-4 1.77291E-4 2.07823E-4 1.61326E-4 1.55997E-4 1.67406E-4 2.05289E-4 1.82313E-4 1.62951E-4 1.76095E-4 1.95384E-4 1.25891E-3 2.07325E-3 1.50249E-3 1.59261E-3 1.97103E-3 3.01118E-4 2.51532E-4 2.72839E-4 2.17565E-4 3.07962E-4 3.53493E-4 4.50011E-4 4.46746E-4 4.19581E-4 6.2177E-4 6.13566E-4 5.25502E-4 4.13196E-4 3.60098E-3 5.16042E-4 4.64096E-4 3.97999E-4 3.97001E-3 4.09878E-3 5.17293E-3 4.44618E-3 4.14999E-3 7.55506E-4 4.86906E-3 2.52838E-3 2.04964E-4 2.71094E-3 6.63704E-3 9.47859E-3 2.25644E-4 2.49579E-4 2.52441E-4 2.47105E-4 3.3968E-4 2.74893E-4 2.47887E-3 3.57726E-3 3.92464E-3 4.10194E-3 3.64952E-3 2.15363E-3 1.93894E-3 5.54288E-4 3.97885E-3 8.55028E-3 9.34993E-3 6.93106E-3 7.4945E-3 5.55878E-4 3.74625E-3 5.26518E-4 6.93422E-4 6.42666E-4 6.03164E-4 8.89626E-4 1.97203E-2 9.9294E-4 1.53464E-3 7.02374E-4 7.1909E-4 3.83913E-4 2.91612E-4 3.53594E-4 8.23237E-4 7.31962E-4 3.19159E-3 3.11628E-3 7.64148E-3 1.56596E-2 4.18785E-3 3.96197E-3 4.16993E-3 5.25306E-3 3.73872E-3 3.35257E-3 2.93167E-3 2.20871E-3 8.61942E-3 1.1166E-2 6.00362E-3 7.07807E-3 6.16311E-3 7.20156E-3 7.58317E-3 8.04234E-3 9.77011E-4 1.17748E-3 1.13082E-3 1.11803E-3 9.01467E-4 8.81846E-4 1.02848E-3 1.02008E-3 6.24505E-4 1.18056E-3 4.58774E-4 4.92138E-4 4.49419E-4 5.36441E-4 3.76337E-4 2.13681E-4 2.37651E-4 1.6562E-4 1.30984E-4 1.43088E-4 1.88659E-4 2.92574E-4 1.95782E-4 3.13374E-4 2.27578E-4 2.47554E-4 2.26529E-4 2.12222E-4 1.18497E-4 1.65614E-4 1.4606E-4 9.82182E-5 1.42209E-4 1.83368E-4 1.31874E-4 1.23063E-4 1.51109E-4 2.92469E-4 4.34757E-4 2.32768E-4 2.78023E-4 2.48068E-4 1.80933E-4 1.94847E-4 2.19722E-4 2.33452E-4 3.10325E-4 2.40165E-4 2.71466E-4 8.13054E-5 8.73306E-5 8.56888E-5 1.02567E-4 1.00105E-4 6.3745E-5 2.80204E-4 2.76982E-4 2.43261E-4 2.64156E-4 2.19446E-4 1.54987E-4 1.54941E-4 1.0638E-4 8.95432E-5 8.82295E-5 9.2371E-5 8.59153E-5 4.14644E-5 5.39412E-5 7.68919E-5 1.35066E-4 3.98384E-5 2.71926E-5 2.82924E-5 4.52077E-5 6.03112E-5 1.37905E-5 -9999 -9999 -9999 -9999 -9999 -9999 -9999 -9999 -9999 -9999 -9999 -9999 -9999 -9999 -9999 -9999 -9999 -9999
8.74278E-5 6.61541E-5 3.21878E-5 2.46775E-5 3.9843E-5 3.24961E-5 4.22387E-5 1.46809E-5 5.44222E-6 2.12452E-5 1.18594E-5 1.2363E-5 1.44893E-5 1.61234E-5 1.49028E-5 1.47284E-5 2.01158E-5 1.47638E-5 2.40405E-5 2.28298E-5 3.43845E-5 3.89304E-5 3.99163E-5 3.39392E-5 3.70103E-5 3.77553E-5 3.28004E-5 4.8666E-5 3.2839E-5 9.66846E-5 5.40499E-5 4.26324E-5 4.10706E-5 9.53842E-5 4.15629E-5 3.65094E-5 6.18206E-5 7.04329E-5 7.96739E-5 1.06797E-4 7.02676E-5 2.69311E-5 1.58735E-4 2.06824E-4 2.92293E-4 1.5234E-4 1.39101E-4 8.55969E-5 1.03005E-4 1.7736E-4 3.78022E-4 7.68854E-4 7.99342E-4 9.82273E-4 9.69275E-4 9.72316E-4 3.38572E-4 2.0448E-4 8.59045E-5 1.84138E-4 2.62601E-4 1.29158E-4 1.88725E-4 2.17309E-4 3.16871E-4 2.69984E-4 2.00265E-4 2.11359E-4 2.62476E-4 2.46038E-4 1.88774E-4 9.62827E-5 1.59359E-4 3.85012E-4 3.45877E-4 4.76413E-4 2.14862E-4 3.98696E-4 2.22583E-4 8.30885E-4 1.80899E-4 2.7374E-4 4.02679E-4 3.85232E-4 3.07422E-4 5.17124E-4 2.23162E-4 1.65937E-4 2.54607E-4 4.61952E-4 4.47683E-4 4.07865E-4 1.56221E-3 1.01339E-3 2.01116E-3 8.51972E-4 5.92082E-4 1.03232E-3 7.74697E-4 6.39647E-4 8.71381E-4 5.63851E-4 6.70206E-4 2.39609E-4 5.6152E-5 2.66701E-4 2.54755E-4 4.739E-4 2.96163E-4 6.59964E-5 2.09493E-4 3.19362E-4 5.74396E-5 1.84799E-4 4.09756E-4 1.33856E-4 1.04971E-4 1.12173E-4 1.03736E-4 1.29845E-4 3.67427E-5 1.75262E-4 5.25194E-5 4.54466E-5 7.36061E-5 1.2508E-4 1.51762E-4 2.25873E-4 1.92151E-4 9.11913E-5 7.0826E-5 4.53305E-5 9.84112E-5 8.95606E-5 3.02232E-4 1.7711E-4 4.91235E-4 6.24472E-4 3.41597E-4 3.64624E-4 6.95165E-4 8.91558E-4 6.67037E-4 5.04363E-4 8.42831E-4 7.63236E-4 1.44264E-3 1.15265E-3 7.0373E-4 4.098E-4 8.0815E-4 6.27355E-4 8.02381E-4 6.05399E-4 3.4526E-4 2.10438E-4 9.25341E-5 1.35235E-4 1.3199E-4 1.86661E-4 1.48663E-4 7.56055E-5 1.32226E-4 1.09362E-4 2.73428E-4 1.85609E-4 8.75143E-5 1.87654E-4 1.61062E-4 6.16134E-5 2.08057E-4 2.34859E-4 1.34852E-4 1.66151E-4 2.04028E-4 3.266E-4 1.12358E-4 1.90185E-4 9.37323E-5 3.93164E-4 1.13119E-4 5.89613E-5 2.3306E-4 1.02771E-4 1.02845E-4 4.51235E-5 3.61927E-5 4.56994E-5 6.65826E-5 3.44954E-5 1.96227E-5 1.15879E-5 5.05121E-5 5.54976E-5 1.9719E-4 3.93515E-4 4.66556E-4 1.48972E-3 3.40521E-3 7.60567E-4 9.09265E-4 1.94699E-3 1.62378E-3 1.37552E-3 1.16813E-3 5.49302E-4 6.74993E-4 9.39996E-4 4.03109E-4 6.96558E-4 6.54922E-4 2.6771E-4 1.029E-4 1.37029E-4 2.04874E-4 2.82416E-4 1.10198E-4 1.13915E-4 1.35163E-4 8.53051E-5 8.77723E-5 4.9555E-5 1.05216E-4 6.91038E-5 6.56268E-5 6.11887E-5 4.41386E-5 5.75628E-5 6.02281E-5 2.83967E-5 4.69678E-5 1.02056E-4 4.69513E-5 5.36764E-6 8.92601E-6 2.02884E-5 4.16959E-5 1.20852E-5 1.54773E-5 1.09441E-5 4.21921E-5 1.82585E-4 7.75115E-5 9.80998E-5 2.13992E-4 6.54061E-5 5.61058E-5 8.50853E-5 2.10664E-4 9.55356E-5 3.69575E-5 6.94376E-5 1.99161E-5 1.01065E-4 6.35231E-4 5.67632E-4 1.73615E-4 2.43285E-4 1.33781E-3 6.48204E-4 2.80739E-4 4.22142E-4 4.76736E-4 5.01949E-4 5.92933E-4 7.82228E-4 1.85178E-4 2.12299E-4 1.67067E-4 1.55816E-4 1.95067E-4 9.33732E-5 1.61148E-4 2.22619E-4 2.32096E-4 9.04406E-4 5.7826E-4 1.15085E-3 1.039E-2 1.12351E-2 1.95069E-2 1.35801E-1 3.05446E-3 8.69509E-3 2.45205E-2 1.89912E-2 1.21804E-2 7.1577E-3 5.78546E-3 6.07424E-3 1.49473E-2 1.19634E-2 4.48595E-1 7.14033E-1 9.6841E-1 1.36678E-2 7.12672E-3 5.15551E-3 2.65683E-3 1.47932E-3 2.6719E-3 9.11863E-4 2.05777E-3 1.9183E-3 2.78261E-3 2.71989E-3 8.337E-4 1.53132E-3 2.17804E-3 2.42686E-3 8.84373E-4 8.98242E-4 1.79343E-3 8.32975E-4 6.70894E-4 2.03495E-3 1.86699E-3 4.53554E-3 3.06375E-3 1.38543E-3 1.88019E-3 1.39245E-3 2.49957E-3 1.99331E-3 3.45197E-3 2.64343E-3 1.59151E-3 1.45153E-3 1.11901E-3 1.66318E-3 2.71734E-3 1.91642E-3 3.3083E-3 3.8939E-3 3.31959E-3 3.83571E-3 2.01207E-3 2.33328E-3 3.25968E-3 2.91374E-3 3.07762E-3 1.89795E-3 3.4205E-3 4.58183E-3 5.09085E-3 4.49398E-3 5.83249E-3 5.75341E-3 4.67051E-3 3.34003E-3 4.63682E-3 1.92858E-3 4.57955E-3 4.69871E-3 4.59384E-3 3.93826E-3 5.6241E-3 4.19554E-3 4.14266E-3 3.49454E-3 3.52477E-3 2.64762E-3 1.98243E-3 2.46404E-3 1.76204E-3 2.39183E-3 2.09556E-3 3.0816E-3 2.23043E-3 4.13454E-3 3.40228E-3 6.74006E-3 4.63525E-3 4.98328E-3 6.52293E-3 5.55544E-3 9.5755E-3 4.70288E-2 3.08099E-2 1.39381E-2 2.0263E-2 2.05939E-2 1.53082E-2 2.02383E-2 1.35214E-2 5.02634E-2 2.92028E-2 2.18427E-2 1.85189E-2 1.6245E-2 2.6215E-2 2.04928E-2 2.2572E-2 6.31849E-2 3.48516E-2 7.00816E-3 2.4787E-2 3.59452E-2 2.67768E-2 6.68146E-2 4.94458E-2 6.93686E-2 4.66324E-2 5.48233E-2 5.21989E-2 4.12522E-2 4.88575E-2 3.38556E-2 5.552E-2 3.90441E-2 4.6124E-2 7.94979E-2 1.05938E-1 9.0795E-2 1.02757E-1 7.81711E-2 5.15679E-2 7.02331E-2 4.79935E-2 3.76258E-2 3.54899E-2 3.63542E-2 4.51173E-2 3.64819E-2 3.98828E-2 3.47676E-2 6.15118E-2 3.96164E-2 2.25453E-2 4.18486E-2 8.22771E-2 5.40799E-2 5.36453E-2 6.67083E-2 2.71113E-2 8.19602E-2 4.43444E-2 5.84677E-2 3.40997E-2 5.69778E-2 6.17606E-2 9.85106E-2 4.71475E-2 1.23128E-1 2.40818E-2 2.99844E-2 4.91249E-2 4.86635E-2 5.63427E-2 3.60461E-2 4.01807E-2 1.02194E-1 3.86508E-2 3.32112E-2 2.32282E-2 3.29558E-2 2.67525E-2 2.83558E-2 2.66548E-2 4.08388E-2 4.21891E-2 4.88696E-2 4.85729E-2 6.47249E-2 4.20289E-2 3.27019E-2 2.9031E-2 9.53681E-2 4.63951E-2 5.81286E-2 5.42507E-2 5.5449E-2 4.31505E-2 1.2212E-1 9.62083E-2 1.70623E-1 8.50072E-2 8.91827E-2 4.56026E-2 4.95832E-2 4.46267E-2 4.63305E-2 5.30837E-2 8.30825E-2 5.83686E-2 2.74036E-2 1.62816E-2 1.65018E-2 3.11845E-2 1.56547E-2 3.83142E-2 1.86688E-2 3.78263E-2 2.85795E-2 4.04802E-2 1.37607E-2 4.29E-2 1.88838E-2 2.65233E-2 3.61119E-2 1.71552E-2 1.05296E-2 7.39596E-3 6.28949E-3 5.91427E-3 4.36528E-2 8.44565E-3 8.80097E-3 4.46034E-3 1.09097E-2 3.36267E-3 5.35367E-3 1.55262E-3 4.15988E-3 3.15125E-3 4.19861E-3 3.39254E-3 3.2253E-3 8.00855E-3 1.11612E-2 4.2919E-3 7.06686E-3 9.91647E-3 9.06129E-3 8.86896E-3 3.72611E-3 5.84892E-3 6.46479E-3 3.01208E-3 3.18357E-3 1.80656E-3 1.47634E-3 1.05246E-3 7.00485E-3 2.54111E-3 2.89E-3 4.82158E-3 2.14853E-3 1.96585E-3 2.79428E-3 2.07942E-3 2.63534E-3 5.53419E-3 2.43615E-3 3.45926E-3 3.03274E-3 8.8443E-3 1.39583E-2 1.92372E-2 1.82789E-2 2.21382E-2 2.08811E-2 1.47167E-2 1.85467E-2 3.02367E-2 1.73978E-2 1.63841E-2 3.68131E-2 4.1131E-2 6.5764E-2 4.69673E-2 6.15277E-2 5.13614E-2 4.77974E-2 1.55603E-2 2.84834E-2 1.3666E-2 2.93084E-2 2.54922E-2 5.81343E-2 6.29378E-2 3.58243E-2 4.7466E-2 3.9932E-2 2.16379E-2 1.91387E-2 1.15529E-2 3.38707E-2 2.23438E-2 1.31044E-2 1.46678E-2 1.57112E-2 1.02731E-2 7.16155E-3 1.17841E-2 5.64112E-3 1.49665E-2 6.66636E-3 1.38909E-2 9.06361E-3 2.44317E-2 6.55325E-3 4.13521E-3 1.18492E-2 6.16754E-3 1.45346E-2 4.78141E-3 2.95874E-3 7.61351E-3 2.86937E-3 4.18427E-3 1.28818E-2 2.32458E-2 3.61568E-2 3.95076E-2 3.03322E-2 5.39315E-3 3.62173E-3 6.07423E-3 1.82394E-2 6.31396E-3 1.13106E-2 1.384E-2 3.98593E-2 5.14452E-2 3.74253E-2 2.49844E-2 7.31376E-3 2.71064E-2 3.55106E-2 6.19208E-2 7.52878E-2 6.55959E-2 1.30727E-2 1.17391E-2 3.44144E-2 1.30778E-2 6.20318E-3 6.49806E-3 1.10247E-2 4.3562E-3 2.16829E-2 1.74125E-2 6.71252E-3 4.58146E-3 7.08306E-3 5.65938E-3 1.56896E-2 1.35847E-2 7.72422E-3 1.08241E-2 1.57493E-2 6.45099E-3 8.6897E-3 1.28258E-2 8.97184E-3 1.1656E-2 2.18656E-2 3.22063E-2 8.29625E-3 1.65846E-2 3.03826E-2 1.93536E-2 3.01277E-1 3.00557E-2 3.2036E-2 4.9309E-3 1.34429E-2 8.05894E-3 9.30227E-3 1.33691E-2 8.15343E-3 4.31118E-2 1.51119E-2 4.99352E-3 4.94901E-3 6.23632E-3 7.03136E-3 3.88591E-3 2.90054E-3 3.10248E-3 5.61277E-3 4.08701E-3 4.97062E-3 5.72589E-3 9.24227E-3 4.08256E-3 1.23225E-3 2.63318E-3 8.04668E-4 6.19905E-3 1.97412E-3 5.10737E-3 4.70777E-3 1.8172E-2 4.55231E-3 3.1413E-3 9.7546E-3 6.51913E-3 9.90788E-3 4.87467E-3 6.33009E-3 5.76421E-3 4.06702E-3 8.30136E-3 5.36075E-3 2.54523E-3 4.12286E-3 6.48432E-3 6.48782E-3 5.34665E-3 8.48877E-3 3.81993E-3 1.49488E-2 6.80302E-3 5.05525E-3 9.15061E-3 1.07574E-2 1.74845E-2 1.74684E-2 3.50781E-3 7.42761E-3 4.63283E-3 8.84908E-3 7.40404E-3 8.48843E-3 5.23006E-3 1.54956E-2 1.32897E-2 1.01987E-2 1.30059E-2 3.72034E-3 3.64062E-3 4.77386E-3 3.10501E-2 2.95223E-2 4.99258E-2 4.31399E-2 6.10635E-2 3.36634E-2 2.46074E-1 1.3278E-1 1.2592E-1 2.32912E-1 1.25801E-1 2.51962E-2 1.41177E-2 8.71171E-3 5.56914E-3 1.16713E-2 2.29985E-2 2.52268E-2 1.87401E-2 3.78955E-2 1.78845E-2 5.75454E-2 3.1824E-2 3.38186E-2 3.59224E-2 4.03281E-2 2.36445E-2 3.84002E-2 9.72843E-2 1.01071E-1 6.13426E-2 6.62471E-1 1.19232E-1 4.35528E-2 4.29549E-1 2.14609E-2 3.89014E-2 2.13213E-2 2.03372E-2 2.28111E-2 2.46121E-2 1.19338E-2 5.4346E-3 1.01158E-2 2.40008E-2 1.60226E-2 2.64932E-2 1.82569E-2 2.91798E-2 1.22944E-2 2.11294E-2 1.87467E-2 4.47698E-2 2.26088E-2 1.72846E-2 2.62966E-2 5.76513E-2 8.2153E-2 7.89073E-2 4.60029E-2 1.43288E-2 1.98783E-2 2.11275E-2 1.45654E-2 1.3133E-2 1.12465E-2 7.89275E-3 6.11931E-3 2.15921E-2 2.5472E-2 1.45404E-2 4.6189E-3 1.6637E-2 3.04099E-3 1.94654E-3 7.45761E-3 8.20986E-4 8.65177E-4 8.83821E-4 1.08065E-3 7.15082E-3 6.49707E-4 7.488E-4 1.13382E-3 1.96165E-3 1.81201E-2 1.9613E-3 4.45599E-4 5.80328E-4 5.50563E-4 3.66892E-3 6.11404E-4 2.83583E-3 1.29525E-3 2.09758E-3 2.54447E-3 2.62693E-3 2.52314E-3 2.3696E-3 1.06499E-3 1.68997E-3 2.27496E-3 1.62952E-3 2.18805E-3 3.1339E-3 2.19106E-3 2.99809E-3 4.34192E-3 3.33746E-3 4.34366E-3 2.99653E-3 2.9652E-3 2.28025E-3 2.43362E-3 2.80518E-3 3.30117E-3 3.33182E-3 2.254E-3 1.27553E-3 1.12845E-3 1.11536E-3 1.25357E-3 2.84803E-3 4.76144E-4 1.35291E-3 1.39195E-3 1.34609E-3 1.18737E-3 2.12193E-3 6.1558E-4 2.15734E-3 1.20175E-3 9.49833E-4 7.99457E-4 2.13427E-3 1.29696E-3 6.00139E-4 5.34644E-3 9.13646E-4 1.50975E-3 2.05083E-3 1.21839E-3 4.88778E-4 2.09258E-4 1.59032E-4 2.50477E-4 3.11821E-4 2.01768E-4 2.12E-4 3.98454E-4 3.12815E-4 3.62405E-4 3.5878E-4 4.29015E-4 6.565E-4 4.84742E-5 1.39302E-4 1.21566E-4 1.44995E-4 6.00768E-4 1.12041E-3 6.95367E-4 8.25329E-5 6.85719E-5 2.66603E-5 2.85076E-5 1.19341E-3 2.82849E-4 3.73088E-4 4.66624E-5 5.10735E-5 2.99412E-5 6.21981E-5 6.37873E-5 1.04596E-4 2.63316E-4 7.91555E-4 8.28932E-4 1.51889E-4 4.34806E-5 3.15847E-5 5.51309E-5 6.45109E-5 3.62611E-5 1.00194E-4 9.76027E-5 1.04926E-4 6.80196E-4 3.00056E-4 1.31245E-4 2.25941E-4 8.11652E-5 6.36021E-5 3.03484E-5 4.76073E-5 4.02358E-5 1.61425E-4 2.00198E-5 3.86199E-5 4.0676E-6 1.5372E-5 1.12817E-5 1.43857E-5 2.79696E-5 8.64543E-5 2.75075E-5 8.59716E-5 1.26897E-4 2.5839E-4 2.88375E-4 2.15909E-4 3.03054E-4 2.90403E-4 2.77525E-4 3.75114E-4 3.1168E-4 2.16055E-4 1.57253E-4 1.56241E-4 4.28622E-5 7.59365E-5 9.60364E-5 1.15494E-4 1.25078E-4 1.25757E-4 3.73531E-5 4.95425E-4 1.08945E-3 6.23019E-4 2.8149E-4 5.7584E-4 1.04299E-4 6.70004E-5 1.05151E-5 6.02835E-5 1.56902E-4 2.20557E-4 1.90764E-4 1.64442E-4 2.38065E-4 3.02212E-4 3.50037E-4 9.49999E-5 2.86764E-5 1.76289E-4 1.23399E-4 1.52244E-3 1.82756E-3 6.70647E-3 7.78917E-4 1.84285E-3 7.86046E-4 6.20161E-4 5.36512E-4 6.77011E-4 1.84028E-3 5.71875E-4 7.72408E-4 7.38108E-4 3.63721E-4 3.25985E-4 3.91769E-4 4.67333E-4 4.68288E-4 4.31853E-4 4.52509E-4 3.44049E-4 3.16254E-4 3.4399E-4 3.48443E-4 3.74131E-4 2.68298E-4 1.70529E-4 2.75832E-4 2.16581E-4 2.07839E-4 2.27269E-4 1.85334E-4 3.24039E-4 2.7255E-4 1.29893E-4 1.93893E-4 1.68168E-4 1.93511E-4 2.27629E-4 1.99265E-4 2.18488E-4 2.19936E-4 2.10034E-4 2.21715E-4 1.94632E-4 1.97274E-4 2.25694E-4 1.73326E-4 2.33325E-4 2.06753E-4 2.10553E-4 1.81742E-3 2.42569E-3 3.4544E-4 2.64842E-4 2.34747E-4 3.69346E-4 2.63206E-4 3.32255E-4 4.82978E-4 7.43247E-4 5.63625E-4 4.51451E-4 3.92228E-4 4.04916E-4 4.42372E-4 3.89511E-3 4.55481E-3 4.60367E-4 4.83005E-4 3.8851E-4 3.86866E-4 4.46863E-4 6.25893E-4 6.41931E-4 8.03685E-4 5.68576E-3 4.1244E-3 6.37104E-4 9.03687E-4 9.12511E-4 4.57138E-3 4.33103E-3 2.42459E-3 1.67571E-3 5.06789E-4 2.41762E-4 2.2586E-4 5.18761E-4 2.74733E-4 2.93135E-4 2.58941E-4 2.81549E-3 3.93011E-3 3.67901E-3 2.25336E-3 2.72837E-3 2.42979E-3 4.95481E-3 5.53468E-3 3.34825E-3 8.44554E-3 8.03806E-3 9.48623E-3 5.33922E-3 3.78913E-3 4.89089E-4 4.66372E-4 2.53008E-4 2.05144E-3 3.69435E-3 8.32287E-4 8.37829E-4 1.28607E-3 2.4732E-3 3.78266E-4 3.79544E-4 4.11844E-4 1.94974E-3 9.85024E-4 5.54368E-4 2.65223E-3 4.03883E-3 6.27755E-3 6.21046E-3 4.06119E-3 2.26937E-3 3.7909E-3 4.24869E-3 4.68156E-3 6.74601E-3 5.84243E-3 5.76326E-3 4.01267E-3 3.59446E-3 2.61392E-3 2.47552E-3 2.07452E-3 4.59256E-3 7.46664E-3 7.66113E-3 1.13839E-3 1.14157E-3 1.62533E-3 1.108E-3 1.15054E-3 1.48552E-3 9.55021E-4 1.32593E-3 9.31417E-4 1.10979E-3 6.85812E-4 8.16074E-4 4.18999E-4 3.69548E-4 3.0098E-4 7.11927E-4 3.27668E-4 2.42023E-4 2.06222E-4 3.42386E-4 3.40044E-4 2.3865E-4 3.20537E-4 1.46432E-4 2.23987E-4 2.93818E-4 1.47833E-4 1.79425E-4 2.46781E-4 1.7341E-4 1.29838E-4 1.86836E-4 1.11895E-4 1.19958E-4 5.45747E-5 8.62169E-5 1.51662E-4 3.37864E-4 2.77399E-4 2.68787E-4 4.1583E-4 3.91438E-4 2.41478E-4 2.06573E-4 3.34907E-4 2.64056E-4 3.16221E-4 9.04749E-5 1.09824E-4 1.24734E-4 1.20905E-4 7.98121E-5 8.02143E-5 1.14703E-4 1.08791E-4 2.48598E-4 2.64249E-4 2.46893E-4 1.84252E-4 1.97726E-4 1.57846E-4 1.18671E-4 1.17273E-4 9.09095E-5 1.26043E-4 8.42259E-5 6.07856E-5 1.47143E-5 2.45462E-5 7.55866E-5 8.27389E-5 2.14782E-5 2.96533E-5 1.64509E-5 2.3893E-5 3.56212E-5 2.40169E-5 3.49859E-5 5.31315E-5 -9999 -9999 -9999 -9999 -9999 -9999 -9999 -9999 -9999 -9999 -9999 -9999 -9999 -9999 -9999 -9999
[truncated: 10,739,940 more chars]
