# Supplementary material for: Elemental concentration and spatial distribution of wild edible fruits and implications for dietary mineral intake in Ethiopia
Source: Sci Rep. 2025 Nov 27;15:42307. doi: 10.1038/s41598-025-26400-7 (PMC12661052; doi:10.1038/s41598-025-26400-7)
Supplement: Supplementary file 6 — Supplementary Material 6 [file 41598_2025_26400_MOESM6_ESM.zip › Supplementary file 1/Cordia_africana.lambdas]

(LC=1.0)	0.0	0.0	1.0
(LC=12.0)	0.5555126914263622	0.0	1.0
(LC=13.0)	1.3381161495733356	0.0	1.0
(LC=14.0)	2.707676150777597	0.0	1.0
EVI	0.0	0.0	7368.0
Elev	0.0	5.0	3959.0
GPP	0.3138435947916163	0.0	65535.0
N_100-200	0.0	233.0	3965.0
N_15-30	-0.826794596876503	464.0	6545.0
N_30-60	0.0	375.0	4797.0
N_60-100	0.0	281.0	3986.0
Ptn	0.0	100.87100982666016	1979.4097900390625
Ptn_Dry	0.0	-0.11336734145879745	210.60604858398438
Ptn_SN	0.0	35.408382415771484	135.00657653808594
Ptn_Warm	0.0	16.661958694458008	575.5321044921875
SoC_100-200	0.0	24.0	510.0
SoC_15-30	0.0	36.0	856.0
SoC_30-60	0.0	30.0	555.0
SoC_60-100	0.0	26.0	492.0
Temp	0.0	6.538234233856201	30.57937240600586
VCF	0.0	0.0	83.0
EVI^2	-4.765323871009405	0.0	5.4287424E7
GPP^2	0.2715320365430749	0.0	4.294836225E9
Ptn_Dry^2	2.5334722981460236	0.0	44354.90770015959
Ptn_SN^2	-6.851981054965654	1253.7535453015153	18226.775708534056
SoC_100-200^2	2.9699703097655266	576.0	260100.0
SoC_30-60^2	-15.631083151503239	900.0	308025.0
SoC_60-100^2	11.309697732652394	676.0	242064.0
Temp^2	-2.206835301152003	42.748506896769186	935.0980167451926
`Elev	-1.8318676208377564	5.0	1753.5
`Elev	-2.6296245404633907	5.0	1754.5
`N_100-200	2.3729078017022283	233.0	578.5
'Elev	-0.9499543189359922	2102.0	3959.0
`N_15-30	0.5710873548259232	464.0	1941.5
`VCF	-1.1116761886246707	0.0	13.5
`N_30-60	0.7092045243766426	375.0	1230.5
`SoC_60-100	-1.9791559767170679	26.0	79.5
`N_30-60	0.6241270261753936	375.0	1224.5
`N_30-60	-2.3712768254212926	375.0	843.5
`Ptn_SN	-3.2583896475233445	35.408382415771484	42.311296463012695
`N_30-60	1.0371909440413263	375.0	1125.5
`Ptn_Dry	0.5392623322574364	-0.11336734145879745	59.860124588012695
`EVI	-2.5378665337268798	0.0	3124.5
`Ptn_Warm	-0.969402638729369	16.661958694458008	154.39842987060547
`Elev	-1.6356299996529726	5.0	2057.5
`N_30-60	0.43694619807873825	375.0	1116.5
`VCF	-0.172565647608176	0.0	14.5
`GPP	-1.1420613028845632	0.0	17792.0
`N_15-30	0.36977979513181486	464.0	1959.5
`Ptn_Warm	-1.030167820282407	16.661958694458008	177.13346099853516
`N_15-30	0.2150261039369751	464.0	1954.5
`Ptn_Warm	-0.5729371978211509	16.661958694458008	177.16022491455078
`N_100-200	0.2635805074750552	233.0	563.5
`GPP	-0.4172400065866826	0.0	17788.5
`N_15-30	0.3491587798132193	464.0	1969.5
`N_30-60	0.1866838790055739	375.0	1122.5
'Elev	-0.5586289305447242	2092.5	3959.0
`SoC_30-60	-0.9517692736821584	30.0	114.5
`SoC_60-100	0.3073722602178433	26.0	116.5
`N_15-30	0.16284071583782567	464.0	1964.5
`N_100-200	0.7094183768396878	233.0	565.5
`Ptn_Dry	0.18766097272819204	-0.11336734145879745	60.61392021179199
`N_100-200	0.3157695461050178	233.0	566.5
'Elev	-0.6531952956578243	2072.0	3959.0
'Ptn_Dry	0.07302491230800248	108.20886611938477	210.60604858398438
`Ptn_Dry	0.09731807986833566	-0.11336734145879745	72.28484344482422
'Ptn_Dry	0.14918919375894465	108.85968399047852	210.60604858398438
`N_30-60	0.08144316233098227	375.0	1117.5
`SoC_60-100	-0.27151679295384745	26.0	80.5
`Ptn_Dry	0.040050970533932514	-0.11336734145879745	72.45953369140625
`Ptn_Dry	0.04887274939688496	-0.11336734145879745	72.54616928100586
`Ptn_Dry	0.042959857659952756	-0.11336734145879745	72.63741302490234
`Ptn_Dry	0.08045715114698984	-0.11336734145879745	72.93948364257812
'Ptn_Dry	0.09326363482266684	109.5302505493164	210.60604858398438
`Ptn	-0.141991681888886	100.87100982666016	754.4848022460938
`Ptn_Dry	0.11970688984949948	-0.11336734145879745	73.00923538208008
`Ptn_Dry	0.02847954517890064	-0.11336734145879745	73.0448989868164
`Elev	-0.043746527024689355	5.0	1755.5
`N_30-60	0.06686731765568421	375.0	1118.5
`Ptn_Dry	0.027411308777160283	-0.11336734145879745	73.0932731628418
`Ptn_Dry	0.032755359659247765	-0.11336734145879745	73.07710266113281
`Ptn_Dry	0.03064265677403201	-0.11336734145879745	73.01917266845703
`Ptn_Dry	0.047829430397336864	-0.11336734145879745	73.01066970825195
`Ptn_Dry	0.014043355579805517	-0.11336734145879745	72.9924087524414
linearPredictorNormalizer	1.2695661661098145
densityNormalizer	49.86306774303006
numBackgroundPoints	10034
entropy	7.233319486373244
