# Supplementary material for: Elemental concentration and spatial distribution of wild edible fruits and implications for dietary mineral intake in Ethiopia
Source: Sci Rep. 2025 Nov 27;15:42307. doi: 10.1038/s41598-025-26400-7 (PMC12661052; doi:10.1038/s41598-025-26400-7)
Supplement: Supplementary file 6 — Supplementary Material 6 [file 41598_2025_26400_MOESM6_ESM.zip › Supplementary file 1/Cordia_africana_omission.csv]

Raw value	Corresponding cumulative value	Corresponding Cloglog value	Fractional area	Training omission	Test omission
1.69044E-10	0.000000017	0.000000234	1	0	0
1.74153E-10	0.000000034	0.000000241	0.999900339	0	0
2.8417E-10	0.000000108	0.000000394	0.999601355	0	0
3.45078E-10	0.000000266	0.000000478	0.99910305	0	0
4.72831E-10	0.000001006	0.000000655	0.997309149	0	0
7.05465E-10	0.000002559	0.000000977	0.994618298	0	0
1.38326E-9	0.000010012	0.000001916	0.987343034	0	0
2.55712E-9	0.000025024	0.000003541	0.979868447	0	0
3.86618E-9	0.000050232	0.000005354	0.971995216	0	0
5.85362E-9	0.000100014	0.000008106	0.961630456	0	0
9.62495E-9	0.000250655	0.000013329	0.941897548	0	0
1.54496E-8	0.000501301	0.000021395	0.921666334	0	0
2.65614E-8	0.001002206	0.000036782	0.897149691	0	0
6.1884E-8	0.002505412	0.000085694	0.861072354	0	0
1.05947E-7	0.00500028	0.000146706	0.831472992	0	0
1.8007E-7	0.010016577	0.000249332	0.795794299	0	0
3.78043E-7	0.025012083	0.000523381	0.740183377	0	0
7.13192E-7	0.05001516	0.000987149	0.692246362	0	0
1.3891E-6	0.100050911	0.001921796	0.642914092	0	0
2.66582E-6	0.200075218	0.003684848	0.593083516	0	0
3.80166E-6	0.300322431	0.005250755	0.562387881	0	0
4.77139E-6	0.400446229	0.006585698	0.539166833	0	0
5.77601E-6	0.500277361	0.007966785	0.520231214	0	0
6.86784E-6	0.600629121	0.009465579	0.504385091	0	0
7.89592E-6	0.700478423	0.010874805	0.490930835	0	0
8.42825E-6	0.750142891	0.011603687	0.484851505	0	0
8.86891E-6	0.800411916	0.012206664	0.479071158	0	0
9.81336E-6	0.90019013	0.013497731	0.468407415	0	0
1.07734E-5	1.000261631	0.014808363	0.458740283	0	0
1.16532E-5	1.10010783	0.016008032	0.449870441	0	0
1.27279E-5	1.201271739	0.017471269	0.441598565	0	0
1.36476E-5	1.301110693	0.018721882	0.434024317	0	0
1.44315E-5	1.401111308	0.019786568	0.426948376	0	0
1.526E-5	1.500234384	0.020910502	0.420271078	0	0
1.75636E-5	1.75035656	0.024028842	0.405022922	0	0
1.9601E-5	2.001598668	0.026778589	0.391568667	0	0
2.13332E-5	2.251238275	0.029110347	0.379410006	0	0
2.36142E-5	2.501472393	0.032172317	0.368347618	0	0
2.55956E-5	2.752476989	0.034824315	0.358182181	0	0
2.79031E-5	3.001098456	0.03790346	0.348913693	0	0
2.99892E-5	3.252494555	0.040678878	0.340243173	0	0
3.23021E-5	3.501315111	0.043746525	0.332270281	0	0
3.43987E-5	3.751363487	0.046518899	0.324795695	0	0
3.63362E-5	4.002429508	0.049073783	0.317719753	0	0
3.81098E-5	4.251927757	0.051406435	0.311042456	0	0
4.00406E-5	4.502616763	0.053939424	0.304664142	0.029411765	0
4.15871E-5	4.751367421	0.055963414	0.298584812	0.029411765	0
4.33814E-5	5.002792619	0.058306221	0.292704804	0.029411765	0
4.53095E-5	5.25122552	0.060817158	0.287123779	0.058823529	0
4.70586E-5	5.500310167	0.063089314	0.281742077	0.058823529	0
4.89167E-5	5.754493694	0.065496957	0.276460036	0.058823529	0
5.11648E-5	6.004605511	0.068401727	0.271476978	0.058823529	0.125
5.27086E-5	6.254260128	0.070391251	0.266693243	0.058823529	0.125
5.47416E-5	6.501722177	0.073004693	0.26210883	0.088235294	0.125
5.68065E-5	6.753616248	0.075651676	0.257624078	0.088235294	0.125
5.87781E-5	7.001874981	0.078171922	0.253338649	0.088235294	0.125
6.07808E-5	7.252623739	0.080724942	0.24915288	0.117647059	0.125
6.2658E-5	7.505315023	0.083111631	0.245066773	0.117647059	0.125
6.38467E-5	7.752013057	0.084619745	0.241179988	0.147058824	0.125
6.5176E-5	8.003750384	0.086303163	0.237293203	0.147058824	0.125
6.6966E-5	8.255475097	0.088565281	0.233506079	0.147058824	0.125
6.92578E-5	8.500510752	0.091453354	0.229918278	0.147058824	0.125
7.15466E-5	8.7543298	0.094328496	0.226330476	0.147058824	0.125
7.36511E-5	9.001510915	0.096964001	0.222941997	0.147058824	0.125
7.5765E-5	9.255387233	0.099603629	0.219553518	0.147058824	0.125
7.7712E-5	9.501019505	0.10202809	0.216364361	0.147058824	0.125
7.97129E-5	9.752965942	0.1045128	0.213175204	0.147058824	0.125
8.1291E-5	10.002494747	0.106467621	0.210085709	0.147058824	0.125
8.38452E-5	10.250900998	0.109622622	0.207095874	0.147058824	0.125
8.57439E-5	10.505421567	0.111960609	0.204106039	0.147058824	0.125
8.7987E-5	10.757075933	0.114714811	0.201215866	0.147058824	0.125
9.0169E-5	11.006403829	0.117385831	0.198425354	0.147058824	0.125
9.18751E-5	11.252427857	0.119468584	0.195734503	0.147058824	0.125
9.37793E-5	11.503071074	0.121787543	0.193043652	0.147058824	0.125
9.54803E-5	11.758721462	0.12385372	0.1903528	0.147058824	0.125
9.75921E-5	12.009494984	0.126412288	0.187761611	0.147058824	0.125
1.01033E-4	12.257421968	0.13056518	0.185270082	0.147058824	0.125
1.03226E-4	12.502744959	0.133201008	0.182878214	0.147058824	0.125
1.05278E-4	12.75262662	0.135661304	0.180486346	0.147058824	0.125
1.07181E-4	13.007967353	0.137935311	0.178094479	0.147058824	0.125
1.08657E-4	13.256663415	0.139696558	0.175802272	0.147058824	0.125
1.10873E-4	13.509021801	0.14233211	0.173510066	0.147058824	0.125
1.12667E-4	13.755002334	0.144460093	0.17131752	0.147058824	0.125
1.14577E-4	14.004771083	0.146719841	0.169124975	0.147058824	0.125
1.15879E-4	14.258210856	0.148256967	0.16693243	0.147058824	0.125
1.17689E-4	14.503357404	0.150389093	0.164839546	0.147058824	0.125
1.19948E-4	14.752844695	0.153043582	0.162746661	0.147058824	0.125
1.22832E-4	15.00826961	0.156418411	0.160653777	0.147058824	0.125
1.2522E-4	15.256313484	0.159204269	0.158660554	0.147058824	0.125
1.27321E-4	15.509130835	0.161646184	0.156667331	0.147058824	0.125
1.28735E-4	15.752686652	0.163286775	0.154773769	0.147058824	0.125
1.30769E-4	16.012447932	0.165639957	0.152780546	0.147058824	0.125
1.33015E-4	16.262879374	0.168230676	0.150886984	0.147058824	0.125
1.34957E-4	16.50420652	0.170464831	0.149093084	0.147058824	0.125
1.36558E-4	16.762130252	0.172302626	0.147199522	0.147058824	0.125
1.39739E-4	17.010691514	0.175940112	0.145405621	0.147058824	0.125
1.42311E-4	17.251234084	0.178870174	0.143711381	0.147058824	0.125
1.43738E-4	17.508615664	0.180490791	0.141917481	0.147058824	0.125
1.46022E-4	17.755014558	0.183079059	0.140223241	0.147058824	0.125
1.48339E-4	18.004951458	0.185696286	0.138529001	0.147058824	0.125
1.50181E-4	18.258678952	0.187770325	0.136834762	0.147058824	0.25
1.53374E-4	18.501370417	0.191353763	0.135240183	0.147058824	0.375
1.55352E-4	18.76396925	0.193565503	0.133545944	0.147058824	0.375
1.57828E-4	19.01485921	0.196326538	0.131951365	0.147058824	0.375
1.61138E-4	19.253839533	0.200002322	0.130456448	0.147058824	0.375
1.62807E-4	19.513065877	0.201849109	0.12886187	0.147058824	0.375
1.64621E-4	19.758512636	0.203851325	0.127366952	0.147058824	0.375
1.66943E-4	20.007157887	0.206407308	0.125872035	0.147058824	0.375
1.6832E-4	20.258619842	0.207918787	0.124377118	0.147058824	0.375
1.70611E-4	20.513384029	0.210428192	0.122882201	0.147058824	0.375
1.73161E-4	20.754430356	0.213211077	0.121486944	0.147058824	0.375
1.7626E-4	21.016634114	0.216580741	0.119992027	0.147058824	0.375
1.7852E-4	21.264991083	0.219028854	0.118596771	0.147058824	0.375
1.80561E-4	21.516365098	0.221232737	0.117201515	0.147058824	0.375
1.83337E-4	21.753196586	0.224220862	0.11590592	0.147058824	0.375
1.85688E-4	22.011613835	0.226741875	0.114510664	0.147058824	0.375
1.87308E-4	22.254049281	0.228475469	0.113215069	0.147058824	0.375
1.90194E-4	22.500185416	0.231552081	0.111919474	0.147058824	0.375
1.93126E-4	22.769096004	0.234666236	0.110524218	0.147058824	0.375
1.96499E-4	23.002988667	0.238232917	0.109328284	0.176470588	0.375
2.01945E-4	23.261306249	0.243955788	0.108032689	0.176470588	0.375
2.0462E-4	23.505186835	0.246751388	0.106836755	0.176470588	0.375
2.07943E-4	23.752406105	0.250210328	0.105640821	0.176470588	0.375
2.09448E-4	24.002777078	0.251771163	0.104444887	0.176470588	0.375
2.12208E-4	24.255751652	0.254625499	0.103248954	0.176470588	0.375
2.14586E-4	24.511588428	0.25707543	0.10205302	0.176470588	0.375
2.1698E-4	24.770488212	0.259535049	0.100857086	0.176470588	0.375
2.18978E-4	25.010186058	0.261580603	0.099760813	0.176470588	0.375
2.2078E-4	25.252154874	0.2634214	0.098664541	0.176470588	0.375
2.22567E-4	25.518259895	0.265241043	0.097468607	0.176470588	0.375
2.24803E-4	25.764660463	0.267513297	0.096372334	0.176470588	0.375
2.27051E-4	26.012813818	0.269790167	0.095276061	0.176470588	0.375
2.30158E-4	26.264157318	0.272924794	0.094179789	0.176470588	0.375
2.31983E-4	26.518457973	0.27476023	0.093083516	0.176470588	0.375
2.34254E-4	26.751685903	0.277037196	0.092086905	0.176470588	0.375
2.40086E-4	27.013143675	0.282853105	0.090990632	0.176470588	0.375
2.42511E-4	27.254827301	0.285256511	0.08999402	0.176470588	0.375
2.44872E-4	27.522764237	0.287590055	0.088897748	0.176470588	0.375
2.4826E-4	27.769510362	0.290924377	0.087901136	0.176470588	0.375
2.49827E-4	28.018522788	0.292461515	0.086904525	0.176470588	0.375
2.51825E-4	28.269621117	0.294416354	0.085907913	0.176470588	0.375
2.54223E-4	28.522731484	0.296755495	0.084911302	0.176470588	0.375
2.57088E-4	28.752585294	0.299539956	0.084014351	0.176470588	0.375
2.59494E-4	29.011317412	0.301870729	0.08301774	0.176470588	0.375
2.6286E-4	29.272900074	0.305116799	0.082021128	0.176470588	0.375
2.65091E-4	29.510553185	0.307260018	0.081124178	0.176470588	0.375
2.70295E-4	29.751372969	0.312235177	0.080227227	0.176470588	0.375
2.73648E-4	30.023424645	0.315420844	0.079230616	0.205882353	0.375
2.76498E-4	30.271120043	0.318117031	0.078333666	0.205882353	0.375
2.7905E-4	30.521185471	0.320523089	0.077436715	0.205882353	0.375
2.81649E-4	30.773482207	0.322963731	0.076539765	0.205882353	0.375
2.84161E-4	31.028078812	0.32531537	0.075642814	0.205882353	0.375
2.8743E-4	31.257205703	0.328362846	0.074845525	0.235294118	0.375
2.91223E-4	31.517965253	0.331880604	0.073948575	0.235294118	0.375
2.94181E-4	31.752099234	0.3346118	0.073151286	0.235294118	0.375
2.96525E-4	32.018117362	0.336768185	0.072254335	0.235294118	0.375
3.00651E-4	32.256728673	0.340547461	0.071457046	0.235294118	0.375
3.03479E-4	32.52867181	0.343124895	0.070560096	0.235294118	0.375
3.06476E-4	32.772653792	0.34584518	0.069762806	0.235294118	0.375
3.08767E-4	33.018855099	0.347917318	0.068965517	0.235294118	0.375
3.11412E-4	33.267543599	0.350301482	0.068168228	0.235294118	0.375
3.15769E-4	33.519294373	0.354210054	0.067370939	0.264705882	0.375
3.18001E-4	33.772895097	0.356202632	0.06657365	0.264705882	0.375
3.20557E-4	34.028762131	0.358477728	0.06577636	0.264705882	0.375
3.22628E-4	34.253857594	0.360314458	0.065078732	0.264705882	0.375
3.27122E-4	34.514528284	0.364283173	0.064281443	0.264705882	0.375
3.31769E-4	34.778440502	0.368361302	0.063484154	0.264705882	0.375
3.35031E-4	35.011809121	0.371207996	0.062786526	0.264705882	0.375
3.38437E-4	35.28132066	0.374166721	0.061989237	0.264705882	0.375
3.41185E-4	35.519220336	0.37654375	0.061291609	0.264705882	0.375
3.43909E-4	35.759329975	0.378890992	0.06059398	0.264705882	0.375
3.46846E-4	36.001057684	0.381412352	0.059896352	0.264705882	0.375
3.50834E-4	36.28009974	0.384818956	0.059099063	0.264705882	0.375
3.54152E-4	36.52696854	0.387639573	0.058401435	0.264705882	0.375
3.59274E-4	36.777698435	0.391967803	0.057703807	0.264705882	0.5
3.63502E-4	37.030199907	0.395516908	0.057006179	0.264705882	0.5
3.66099E-4	37.285642737	0.397687488	0.056308551	0.264705882	0.5
3.71045E-4	37.507650557	0.401798699	0.055710584	0.264705882	0.5
3.746E-4	37.768866619	0.40473576	0.055012956	0.264705882	0.5
3.77662E-4	38.032406977	0.407254609	0.054315328	0.264705882	0.5
3.81383E-4	38.260402801	0.41030167	0.053717361	0.264705882	0.5
3.85439E-4	38.52904077	0.413604186	0.053019733	0.264705882	0.5
3.89991E-4	38.762046363	0.417289487	0.052421766	0.264705882	0.5
3.93862E-4	39.036712867	0.420404072	0.051724138	0.264705882	0.5
3.96497E-4	39.273985861	0.422515361	0.051126171	0.264705882	0.5
3.99562E-4	39.513180942	0.424961405	0.050528204	0.264705882	0.5
4.04765E-4	39.754001166	0.429089571	0.049930237	0.264705882	0.5
4.07447E-4	40.038361518	0.431205944	0.049232609	0.294117647	0.5
4.09423E-4	40.283650607	0.432760745	0.048634642	0.294117647	0.5
4.16811E-4	40.531962912	0.438534281	0.048036675	0.294117647	0.5
4.1951E-4	40.782951373	0.440629386	0.047438708	0.294117647	0.5
4.23839E-4	41.036054513	0.443972644	0.046840741	0.294117647	0.5
4.28149E-4	41.29236115	0.447281009	0.046242775	0.294117647	0.5
4.29591E-4	41.506740554	0.448383973	0.045744469	0.294117647	0.5
4.32147E-4	41.765334182	0.450332975	0.045146502	0.294117647	0.5
4.35568E-4	42.025880014	0.452930518	0.044548535	0.294117647	0.5
4.38593E-4	42.288337094	0.455217617	0.043950568	0.294117647	0.5
4.43461E-4	42.509254978	0.458877736	0.043452262	0.294117647	0.5
4.46163E-4	42.776140712	0.46089889	0.042854295	0.323529412	0.5
4.53051E-4	43.001401519	0.466016289	0.04235599	0.323529412	0.5
4.59401E-4	43.275561158	0.470691343	0.041758023	0.323529412	0.5
4.63294E-4	43.506270335	0.473537214	0.041259717	0.323529412	0.5
4.66905E-4	43.785451947	0.476163325	0.04066175	0.323529412	0.5
4.69139E-4	44.019517157	0.477781516	0.040163444	0.323529412	0.5
4.71166E-4	44.254765179	0.479245183	0.039665139	0.323529412	0.5
4.72754E-4	44.537934418	0.480389544	0.039067172	0.323529412	0.5
4.77745E-4	44.776232124	0.483968184	0.038568866	0.323529412	0.5
4.80542E-4	45.015842605	0.485963063	0.03807056	0.323529412	0.5
4.84503E-4	45.256827566	0.488774805	0.037572254	0.323529412	0.5
4.88379E-4	45.548560156	0.491511596	0.036974287	0.323529412	0.5
4.9286E-4	45.793982626	0.494657415	0.036475982	0.323529412	0.5
4.9543E-4	46.041432585	0.496452737	0.035977676	0.323529412	0.5
5.01966E-4	46.291240975	0.50098991	0.03547937	0.352941176	0.5
5.04983E-4	46.54308566	0.503070157	0.034981064	0.352941176	0.5
5.09427E-4	46.796689995	0.506118717	0.034482759	0.352941176	0.5
5.14365E-4	47.001430841	0.509484329	0.034084114	0.352941176	0.5
5.23703E-4	47.262545378	0.515787145	0.033585808	0.352941176	0.5
5.31124E-4	47.526501214	0.520737409	0.033087502	0.352941176	0.5
5.34236E-4	47.793072151	0.522798578	0.032589197	0.352941176	0.5
5.45732E-4	48.01037466	0.530335051	0.032190552	0.352941176	0.5
5.57165E-4	48.286981167	0.53771248	0.031692246	0.352941176	0.5
5.61451E-4	48.510668717	0.540448226	0.031293602	0.382352941	0.5
5.67236E-4	48.792897485	0.544115469	0.030795296	0.382352941	0.5
5.74165E-4	49.02154511	0.548468578	0.030396651	0.382352941	0.5
5.79882E-4	49.25234264	0.552029033	0.029998007	0.382352941	0.5
5.83662E-4	49.543232376	0.554367924	0.029499701	0.382352941	0.5
5.89924E-4	49.777951962	0.558215709	0.029101056	0.382352941	0.5
5.93287E-4	50.014873674	0.560268194	0.028702412	0.382352941	0.5
5.99428E-4	50.2537491	0.563992143	0.028303767	0.382352941	0.5
6.06858E-4	50.555529761	0.568455202	0.027805461	0.382352941	0.625
6.12707E-4	50.799785066	0.571936423	0.027406817	0.382352941	0.625
6.16565E-4	51.045853197	0.574217572	0.027008172	0.382352941	0.625
6.2614E-4	51.295548253	0.579825706	0.026609528	0.382352941	0.625
6.37725E-4	51.548447386	0.586512826	0.026210883	0.382352941	0.625
6.44357E-4	51.804882906	0.590293332	0.025812238	0.382352941	0.625
6.47868E-4	52.06353463	0.592280465	0.025413594	0.382352941	0.625
6.51995E-4	52.258785743	0.594603727	0.02511461	0.382352941	0.625
6.5717E-4	52.520569992	0.597498344	0.024715966	0.382352941	0.625
6.62866E-4	52.784812317	0.60066082	0.024317321	0.382352941	0.625
6.66087E-4	53.050954643	0.602438342	0.023918676	0.382352941	0.625
6.7486E-4	53.252971013	0.607238836	0.023619693	0.382352941	0.625
6.78537E-4	53.523898614	0.609233821	0.023221048	0.382352941	0.625
6.93713E-4	53.799094935	0.617360337	0.022822404	0.382352941	0.625
7.00588E-4	54.008504889	0.620986325	0.02252342	0.382352941	0.625
7.06904E-4	54.290071544	0.624286542	0.022124776	0.382352941	0.625
7.10577E-4	54.502753172	0.626193087	0.021825792	0.382352941	0.625
7.12485E-4	54.787520007	0.627179089	0.021427148	0.382352941	0.625
7.15343E-4	55.001865881	0.628652139	0.021128164	0.382352941	0.625
7.216E-4	55.289469818	0.631855807	0.02072952	0.382352941	0.625
7.28849E-4	55.507389464	0.635532797	0.020430536	0.382352941	0.625
7.34138E-4	55.80043342	0.638192674	0.020031892	0.382352941	0.625
7.44809E-4	56.022441153	0.643499536	0.019732908	0.382352941	0.625
7.50791E-4	56.321823218	0.64644096	0.019334264	0.382352941	0.625
7.60342E-4	56.548594151	0.651086289	0.01903528	0.382352941	0.625
7.7522E-4	56.779603781	0.658201596	0.018736297	0.382352941	0.625
7.76529E-4	57.012406419	0.658820553	0.018437313	0.382352941	0.625
7.82282E-4	57.324307467	0.661527606	0.018038669	0.382352941	0.625
7.84372E-4	57.55930184	0.662505906	0.017739685	0.382352941	0.625
7.94057E-4	57.796703095	0.66700205	0.017440702	0.411764706	0.625
7.99137E-4	58.036165639	0.669336403	0.017141718	0.411764706	0.625
8.06692E-4	58.277320795	0.672777974	0.016842735	0.411764706	0.625
8.16076E-4	58.52056759	0.677002901	0.016543751	0.411764706	0.625
8.30109E-4	58.767288118	0.68321899	0.016244768	0.411764706	0.625
8.33928E-4	59.01725077	0.684889753	0.015945784	0.411764706	0.625
8.45706E-4	59.270810623	0.689987734	0.015646801	0.411764706	0.625
8.63527E-4	59.526512912	0.697544793	0.015347817	0.441176471	0.625
8.71844E-4	59.78720975	0.70100837	0.015048834	0.441176471	0.625
8.75089E-4	60.04940124	0.702349146	0.014749851	0.441176471	0.625
8.85352E-4	60.314199141	0.706549186	0.014450867	0.441176471	0.625
9.04059E-4	60.583544133	0.714053585	0.014151884	0.441176471	0.625
9.18972E-4	60.766249906	0.719898476	0.013952561	0.441176471	0.625
9.34861E-4	61.046394317	0.725994175	0.013653578	0.441176471	0.625
9.48801E-4	61.329792366	0.731232982	0.013354594	0.441176471	0.625
9.51054E-4	61.51990694	0.73207023	0.013155272	0.441176471	0.625
9.62944E-4	61.806909408	0.7364457	0.012856289	0.441176471	0.625
9.80683E-4	62.001800091	0.742841067	0.012656966	0.470588235	0.625
1.0011E-3	62.299675314	0.750009304	0.012357983	0.470588235	0.625
1.00541E-3	62.500755332	0.751498837	0.012158661	0.470588235	0.625
1.0161E-3	62.803734088	0.755149568	0.011859677	0.470588235	0.625
1.02243E-3	63.007888251	0.757287475	0.011660355	0.470588235	0.625
1.03584E-3	63.316797312	0.76175204	0.011361371	0.470588235	0.625
1.04803E-3	63.526249857	0.765741388	0.011162049	0.470588235	0.625
1.06772E-3	63.845530462	0.772042928	0.010863066	0.470588235	0.625
1.07074E-3	64.059472619	0.772991319	0.010663743	0.470588235	0.625
1.08076E-3	64.27462177	0.77611955	0.010464421	0.470588235	0.625
1.10945E-3	64.605221188	0.784840471	0.010165438	0.470588235	0.625
1.12259E-3	64.828540341	0.788722384	0.009966115	0.470588235	0.625
1.15512E-3	65.057312921	0.798028069	0.009766793	0.470588235	0.625
1.16553E-3	65.290159877	0.800919418	0.009567471	0.5	0.625
1.21243E-3	65.530876986	0.813437343	0.009368148	0.5	0.625
1.24765E-3	65.777381086	0.82231856	0.009168826	0.5	0.625
1.2718E-3	66.030509116	0.828162621	0.008969504	0.5	0.625
1.31096E-3	66.291983114	0.837233654	0.008770181	0.5	0.625
1.34033E-3	66.557887626	0.843719458	0.008570859	0.5	0.625
1.36482E-3	66.830371779	0.848930801	0.008371537	0.5	0.625
1.3681E-3	67.103806937	0.849614809	0.008172214	0.5	0.625
1.40327E-3	67.381045341	0.856765059	0.007972892	0.5	0.625
1.41351E-3	67.522396203	0.858780992	0.007873231	0.5	0.625
1.41705E-3	67.805580618	0.859471792	0.007673909	0.5	0.625
1.42847E-3	68.09044342	0.861675924	0.007474586	0.5	0.625
1.47249E-3	68.383242509	0.869857765	0.007275264	0.5	0.625
1.4834E-3	68.531582821	0.871809017	0.007175603	0.5	0.625
1.51751E-3	68.832199791	0.877723481	0.006976281	0.5	0.625
1.54515E-3	69.140689159	0.882315278	0.006776958	0.5	0.625
1.5654E-3	69.297228801	0.885568554	0.006677297	0.5	0.625
1.60047E-3	69.616816575	0.890993453	0.006477975	0.5	0.625
1.60719E-3	69.777535405	0.892003153	0.006378314	0.5	0.625
1.7019E-3	70.109044278	0.905277704	0.006178991	0.5	0.625
1.71348E-3	70.28039256	0.906785421	0.00607933	0.5	0.625
1.72543E-3	70.624655978	0.908315228	0.005880008	0.5	0.625
1.7323E-3	70.797886234	0.909183376	0.005780347	0.5	0.625
1.73568E-3	71.144900595	0.909606943	0.005581025	0.5	0.625
1.7582E-3	71.320720987	0.912383106	0.005481363	0.5	0.625
1.77302E-3	71.674469467	0.914162964	0.005282041	0.5	0.625
1.7763E-3	71.852099263	0.914551232	0.00518238	0.5	0.625
1.78533E-3	72.030632029	0.915613067	0.005082719	0.5	0.625
1.8871E-3	72.400447835	0.926706533	0.004883396	0.5	0.625
1.88984E-3	72.589432031	0.926983903	0.004783735	0.5	0.625
1.8968E-3	72.77911164	0.927683684	0.004684074	0.5	0.625
1.92866E-3	73.16323976	0.93080568	0.004484752	0.5	0.625
1.96237E-3	73.359477028	0.933961459	0.004385091	0.5	0.625
1.96411E-3	73.555887588	0.934119745	0.00428543	0.5	0.625
2.05813E-3	73.761700242	0.942162493	0.004185768	0.5	0.625
2.10095E-3	74.180800876	0.945492764	0.003986446	0.5	0.625
2.14055E-3	74.394856163	0.948401504	0.003886785	0.5	0.625
2.2198E-3	74.616836467	0.95376459	0.003787124	0.5	0.625
2.24219E-3	74.841055755	0.955176155	0.003687463	0.5	0.625
2.26365E-3	75.067420977	0.956488595	0.003587801	0.5	0.625
2.32472E-3	75.299892532	0.9600167	0.00348814	0.5	0.625
2.44686E-3	75.54457834	0.966238622	0.003388479	0.5	0.625
2.51709E-3	75.796287325	0.969367557	0.003288818	0.5	0.625
2.66982E-3	76.063269676	0.975207224	0.003189157	0.5	0.625
2.79541E-3	76.342810802	0.979164944	0.003089496	0.5	0.625
2.88137E-3	76.630947515	0.98150308	0.002989835	0.5	0.625
3.02435E-3	76.933382971	0.984825846	0.002890173	0.5	0.625
3.14357E-3	77.247740415	0.98713518	0.002790512	0.5	0.625
3.21654E-3	77.569394623	0.988371604	0.002690851	0.5	0.625
3.61071E-3	77.93046573	0.993263098	0.00259119	0.529411765	0.625
3.99488E-3	78.329953502	0.996042543	0.002491529	0.529411765	0.625
4.04826E-3	78.734779902	0.996324564	0.002391868	0.529411765	0.625
4.05626E-3	79.140406369	0.996365061	0.002292206	0.529411765	0.625
4.07631E-3	79.548036883	0.996464552	0.002192545	0.529411765	0.625
4.15677E-3	79.963713838	0.996837345	0.002092884	0.529411765	0.625
4.17275E-3	80.380988421	0.996906547	0.001993223	0.529411765	0.625
4.30797E-3	80.811785895	0.997434839	0.001893562	0.558823529	0.625
4.40423E-3	81.252209205	0.997754964	0.001793901	0.558823529	0.625
4.61998E-3	81.714207591	0.998334796	0.00169424	0.588235294	0.625
5.08068E-3	82.222275772	0.999120175	0.001594578	0.588235294	0.75
5.9276E-3	82.815035481	0.9997277	0.001494917	0.617647059	0.75
6.48469E-3	83.46350419	0.999874106	0.001395256	0.617647059	0.75
6.82737E-3	84.14624135	0.999921673	0.001295595	0.647058824	0.75
6.97994E-3	84.844235523	0.999936591	0.001195934	0.676470588	0.75
9.487E-3	85.792935086	0.99999803	0.001096273	0.705882353	0.75
9.90214E-3	86.783148623	0.999998892	0.000996612	0.735294118	0.75
1.11167E-2	87.894818932	0.999999794	0.00089695	0.764705882	0.75
1.26253E-2	89.157346346	0.999999974	0.000797289	0.794117647	0.75
1.27495E-2	90.43229622	0.999999979	0.000697628	0.823529412	0.75
1.29284E-2	91.725136926	0.999999983	0.000597967	0.823529412	0.75
1.29772E-2	91.76745409	0.999999984	0.000498306	0.852941176	0.75
1.39176E-2	92.582630162	0.999999996	0.000498306	0.852941176	0.875
1.46144E-2	93.186574826	0.999999998	0.000498306	0.852941176	1
1.53898E-2	94.725552329	0.999999999	0.000398645	0.882352941	1
1.58312E-2	96.308669446	1	0.000298983	0.911764706	1
1.68584E-2	97.994507668	1	0.000199322	0.941176471	1
2.00549E-2	100	1	0.000099661	0.970588235	1
