# Supplementary material for: Elemental concentration and spatial distribution of wild edible fruits and implications for dietary mineral intake in Ethiopia
Source: Sci Rep. 2025 Nov 27;15:42307. doi: 10.1038/s41598-025-26400-7 (PMC12661052; doi:10.1038/s41598-025-26400-7)
Supplement: Supplementary file 6 — Supplementary Material 6 [file 41598_2025_26400_MOESM6_ESM.zip › Supplementary file 1/Cordia_africana_sampleAverages.csv]

Predictor variable	Categorical	Sample average
EVI	false	2555.794117647059
Elev	false	1895.7941176470588
GPP	false	20045.529411764706
LC	true	10.0
N_100-200	false	700.0
N_15-30	false	1689.764705882353
N_30-60	false	1215.5294117647059
N_60-100	false	935.2352941176471
Ptn	false	1100.4231028837316
Ptn_Dry	false	76.61654842601104
Ptn_SN	false	63.713001139023724
Ptn_Warm	false	280.1878500545726
SoC_100-200	false	84.1470588235294
SoC_15-30	false	200.91176470588235
SoC_30-60	false	134.35294117647058
SoC_60-100	false	106.23529411764706
Temp	false	18.482098635505228
VCF	false	23.941176470588236
