# Supplementary material for: Elemental concentration and spatial distribution of wild edible fruits and implications for dietary mineral intake in Ethiopia
Source: Sci Rep. 2025 Nov 27;15:42307. doi: 10.1038/s41598-025-26400-7 (PMC12661052; doi:10.1038/s41598-025-26400-7)
Supplement: Supplementary file 6 — Supplementary Material 6 [file 41598_2025_26400_MOESM6_ESM.zip › Supplementary file 1/Cordia_africana_samplePredictions.csv]

X	Y	Test or train	Raw prediction	Cumulative prediction	Cloglog prediction
192727.7599838163	803579.1499088858	train	0.0032165420811811575	77.56939652942205	0.9883716041908919
191893.0395293404	804506.2008920106	train	0.02005492331826659	100.0	0.9999999999991317
191507.5500545889	805692.6155022078	train	0.006827371599268956	84.14624866651316	0.999921673485819
829810.231433971	1038384.9220226996	train	0.015831171175334318	96.30856606398451	0.9999999996987835
829437.142940623	1038839.5316672004	train	0.011116703094039827	87.89482152136107	0.9999997938251061
829159.9131799968	1039358.192069164	train	0.006979941730405897	84.84423617780496	0.9999365910347677
828931.5517775306	1040506.2423662592	train	0.015389775031677431	94.725502773046	0.999999999444938
829437.142940623	1042172.953065318	train	0.005080681810477136	82.22227703915381	0.9991201752799082
642047.949810922	761634.5002196998	train	2.8542213641084905E-4	31.116472897330297	0.3264923517704865
833766.7110845054	1044192.7194025208	train	0.012625274141679214	89.15732470551288	0.9999999744755224
834168.6348731522	1045692.7194025208	train	0.006484687089913301	83.46350080257577	0.9998741060730715
835266.7110845054	1046790.795613874	train	0.009902135368661386	86.78313757609007	0.9999988916003894
468790.2724178958	784227.4687721533	train	9.629437816999944E-4	61.806904138644214	0.7364457000314706
467700.4586258878	787581.570738403	train	7.843717895792887E-4	57.55927818082149	0.6625059059506446
253210.4981009501	633187.8818940574	train	3.144928418622187E-4	33.44555698513385	0.35306754143757246
565188.9534958062	952073.0270956596	train	4.4359892814818224E-5	5.128870005335226	0.0595813219029091
564787.0297071596	953573.0270956596	train	3.9552253639706924E-5	4.4392114058187335	0.05329943159993644
264202.8843012054	850191.5669202504	train	0.004404233099693048	81.25221584255821	0.9977549640203759
835542.8166479596	1037846.002096649	train	0.014614378994728354	93.18655661988386	0.9999999983756591
833919.684128767	1039881.3458984873	train	0.009486995632855561	85.79293343342367	0.9999980304451251
431565.2507663525	808065.6327261046	train	4.4484444604294505E-4	42.64590265106469	0.4599134174948114
465771.7590840494	876938.380130745	train	5.35562573156579E-5	6.357439181705137	0.07148183469191016
415095.9300591309	622728.4282402856	train	4.972066394139092E-4	46.10933641480404	0.497689886859911
833163.7774641652	1039362.178276295	train	0.012928407061689759	91.72514304957959	0.9999999832255672
830163.7774641652	1042362.178276295	train	0.016858382218381953	97.99447848485032	0.9999999999273731
275849.493878443	1004712.2180514142	train	6.3737159613226E-5	7.729279484138263	0.08448082232786447
269849.493878443	1004712.2180514142	train	5.88333889495638E-5	7.008797453379412	0.07824255798500157
708160.3617779668	1004593.007982147	train	5.571854459234023E-4	48.28804824551455	0.5377257505849948
702160.3617779668	1004593.007982147	train	2.7284342331812214E-4	29.958143871133196	0.3146576452403689
252221.9812550798	798295.8059297368	train	4.051657109603385E-4	39.79648674009847	0.42940650233076827
107681.5422828976	778923.3552859522	train	8.4570586403334E-4	59.27080769587432	0.6899877340510365
258192.1993049635	632343.5690397108	train	0.0011629352495383808	65.23212147675335	0.800201594670318
263457.6086357101	807422.073705471	train	1.9392834638798885E-4	22.824732806056076	0.2355160531616678
268274.9150054552	824755.5945975204	train	0.0041727458280032236	80.38087948056099	0.99690654731575
231529.3371537579	831175.2759035338	test	4.993361174548581E-5	5.867629962134023	0.06681205057830875
833163.7774641652	1045362.178276295	test	0.012977225797934014	91.76747645267388	0.9999999843221151
265676.8387941019	829255.5945975204	test	0.004644572702355538	81.74132886200424	0.9983905436636621
248754.1610477778	840722.5589192684	test	3.588710785055855E-4	36.757974798922724	0.3916280870160713
836163.7774641652	1042362.178276295	test	0.013917644804547824	92.5826689959087	0.9999999957371078
226912.811847995	834529.3778697834	test	1.4978269157590082E-4	18.203813697773196	0.187322421688234
834498.9734179084	1042419.3781059324	test	5.996626247099976E-4	50.263278736617764	0.5641337491124614
258221.9812550798	798295.8059297368	test	1.5040404999522265E-4	18.275632390806397	0.18802140107730614
