# Supplementary material for: Elemental concentration and spatial distribution of wild edible fruits and implications for dietary mineral intake in Ethiopia
Source: Sci Rep. 2025 Nov 27;15:42307. doi: 10.1038/s41598-025-26400-7 (PMC12661052; doi:10.1038/s41598-025-26400-7)
Supplement: Supplementary file 6 — Supplementary Material 6 [file 41598_2025_26400_MOESM6_ESM.zip › Supplementary file 1/Dovyalis_caffra.asc]

ncols         1206
nrows         854
xllcorner     -152500.0
yllcorner     366999.9999999999
cellsize      1000.0
NODATA_value  -9999
6.10703E-7 6.48977E-7 2.79705E-7 2.5073E-7 2.59999E-7 2.22548E-7 2.9667E-7 2.96579E-7 4.40094E-7 3.77831E-7 3.45738E-7 2.80917E-7 1.74654E-7 3.1457E-7 2.35437E-7 3.41453E-7 2.77577E-7 1.86939E-7 2.08825E-7 1.68355E-7 1.53009E-7 1.99798E-7 1.97135E-7 1.64798E-7 1.9375E-7 2.19103E-7 1.93855E-7 1.50289E-7 1.57801E-7 1.76111E-7 2.05374E-7 1.67803E-7 1.50853E-7 1.27246E-7 2.5871E-7 2.45265E-7 2.80296E-7 1.77477E-7 1.5911E-7 1.89268E-7 2.78624E-7 1.62379E-7 2.33309E-7 1.57901E-7 1.66301E-7 1.36488E-7 1.60504E-7 2.26259E-7 2.1026E-7 6.29525E-8 1.36445E-7 1.06452E-7 1.11639E-7 2.23296E-7 1.09499E-7 8.91357E-8 9.40714E-8 1.10178E-7 8.37325E-8 7.53115E-8 1.1338E-7 2.37419E-7 1.14177E-7 8.6651E-8 7.88732E-8 2.19112E-7 2.10994E-7 1.19654E-7 1.43526E-7 1.57014E-7 8.49803E-8 8.28723E-8 1.79465E-7 9.13689E-8 1.93754E-7 2.22702E-7 8.09538E-8 1.56798E-7 1.25066E-7 1.79396E-7 3.23529E-7 3.23681E-7 1.64518E-7 1.62179E-7 2.79813E-7 2.04791E-7 2.346E-7 1.82944E-7 2.20302E-7 2.04389E-7 1.95234E-7 1.21866E-7 1.89342E-7 2.25448E-7 2.21885E-7 2.06386E-7 2.24938E-7 2.28655E-7 1.82879E-7 1.74783E-7 1.99079E-7 2.55229E-7 1.84172E-7 2.26114E-7 4.6403E-7 3.20677E-7 2.61589E-7 3.16769E-7 -9999 -9999 -9999 -9999 -9999 -9999 -9999 -9999 -9999 -9999 -9999 -9999 -9999 -9999 -9999 -9999 -9999 -9999 -9999 -9999 -9999 -9999 -9999 -9999 -9999 -9999 -9999 -9999 -9999 -9999 -9999 -9999 -9999 -9999 -9999 -9999 -9999 -9999 -9999 -9999 -9999 -9999 -9999 -9999 -9999 -9999 -9999 -9999 -9999 -9999 -9999 -9999 -9999 -9999 -9999 -9999 -9999 -9999 -9999 -9999 -9999 -9999 -9999 -9999 -9999 -9999 -9999 -9999 -9999 -9999 -9999 -9999 -9999 -9999 -9999 -9999 -9999 -9999 -9999 -9999 -9999 -9999 -9999 -9999 -9999 -9999 -9999 -9999 -9999 -9999 -9999 -9999 -9999 -9999 -9999 -9999 -9999 -9999 -9999 -9999 -9999 -9999 -9999 -9999 -9999 -9999 -9999 -9999 -9999 -9999 -9999 -9999 -9999 -9999 -9999 -9999 -9999 -9999 -9999 -9999 -9999 -9999 -9999 -9999 -9999 -9999 -9999 -9999 -9999 -9999 -9999 -9999 -9999 -9999 -9999 -9999 -9999 -9999 -9999 -9999 -9999 -9999 -9999 -9999 -9999 -9999 -9999 -9999 -9999 -9999 -9999 -9999 -9999 -9999 -9999 -9999 -9999 -9999 -9999 -9999 -9999 -9999 -9999 -9999 -9999 -9999 -9999 -9999 -9999 -9999 -9999 -9999 -9999 -9999 -9999 -9999 -9999 -9999 -9999 -9999 -9999 -9999 -9999 -9999 -9999 -9999 -9999 -9999 -9999 -9999 -9999 -9999 -9999 -9999 -9999 -9999 -9999 -9999 -9999 -9999 -9999 -9999 -9999 -9999 -9999 -9999 -9999 -9999 -9999 -9999 -9999 -9999 -9999 -9999 -9999 -9999 -9999 -9999 -9999 -9999 -9999 -9999 -9999 -9999 -9999 -9999 -9999 -9999 -9999 -9999 -9999 -9999 -9999 -9999 -9999 -9999 -9999 -9999 -9999 -9999 -9999 -9999 -9999 -9999 -9999 -9999 -9999 -9999 -9999 -9999 -9999 -9999 -9999 -9999 -9999 -9999 -9999 -9999 -9999 -9999 -9999 -9999 -9999 -9999 -9999 -9999 -9999 -9999 -9999 -9999 -9999 -9999 -9999 -9999 -9999 -9999 -9999 -9999 -9999 -9999 -9999 -9999 -9999 -9999 -9999 -9999 -9999 -9999 -9999 -9999 -9999 -9999 -9999 -9999 -9999 -9999 -9999 -9999 -9999 -9999 -9999 -9999 -9999 -9999 -9999 -9999 -9999 -9999 -9999 -9999 -9999 -9999 -9999 -9999 -9999 -9999 -9999 -9999 -9999 -9999 -9999 -9999 -9999 -9999 -9999 -9999 -9999 -9999 -9999 -9999 -9999 -9999 -9999 -9999 -9999 -9999 -9999 -9999 -9999 -9999 -9999 -9999 -9999 -9999 -9999 -9999 -9999 -9999 -9999 -9999 -9999 -9999 -9999 -9999 -9999 -9999 -9999 -9999 -9999 -9999 -9999 -9999 -9999 -9999 -9999 -9999 -9999 -9999 -9999 -9999 -9999 -9999 -9999 -9999 -9999 -9999 -9999 -9999 -9999 -9999 -9999 -9999 -9999 -9999 -9999 -9999 -9999 -9999 -9999 -9999 -9999 -9999 -9999 -9999 -9999 -9999 -9999 -9999 -9999 -9999 -9999 -9999 -9999 -9999 -9999 -9999 -9999 -9999 -9999 -9999 -9999 -9999 -9999 -9999 -9999 -9999 -9999 -9999 -9999 -9999 -9999 -9999 -9999 -9999 -9999 -9999 -9999 -9999 -9999 -9999 -9999 -9999 -9999 -9999 -9999 -9999 -9999 -9999 -9999 -9999 -9999 -9999 -9999 -9999 -9999 -9999 -9999 -9999 -9999 -9999 -9999 -9999 -9999 -9999 -9999 -9999 -9999 -9999 -9999 -9999 -9999 -9999 -9999 -9999 -9999 -9999 -9999 -9999 -9999 -9999 -9999 -9999 -9999 -9999 -9999 -9999 -9999 -9999 -9999 -9999 -9999 -9999 -9999 -9999 -9999 -9999 -9999 -9999 -9999 -9999 -9999 -9999 -9999 -9999 -9999 -9999 -9999 -9999 -9999 -9999 -9999 -9999 -9999 -9999 -9999 -9999 -9999 -9999 -9999 -9999 -9999 -9999 -9999 -9999 -9999 -9999 -9999 -9999 -9999 -9999 -9999 -9999 -9999 -9999 -9999 -9999 -9999 -9999 -9999 -9999 -9999 -9999 -9999 -9999 -9999 -9999 -9999 -9999 -9999 -9999 -9999 -9999 -9999 -9999 -9999 -9999 -9999 -9999 -9999 -9999 -9999 -9999 -9999 -9999 -9999 -9999 -9999 -9999 -9999 -9999 -9999 -9999 -9999 -9999 -9999 -9999 -9999 -9999 -9999 -9999 -9999 -9999 -9999 -9999 -9999 -9999 -9999 -9999 -9999 -9999 -9999 -9999 -9999 -9999 -9999 -9999 -9999 -9999 -9999 -9999 -9999 -9999 -9999 -9999 -9999 -9999 -9999 -9999 -9999 -9999 -9999 -9999 -9999 -9999 -9999 -9999 -9999 -9999 -9999 -9999 -9999 -9999 -9999 -9999 -9999 -9999 -9999 -9999 -9999 -9999 -9999 -9999 -9999 -9999 -9999 -9999 -9999 -9999 -9999 -9999 -9999 -9999 -9999 -9999 -9999 -9999 -9999 -9999 -9999 -9999 -9999 -9999 -9999 -9999 -9999 -9999 -9999 -9999 -9999 -9999 -9999 -9999 -9999 -9999 -9999 -9999 -9999 -9999 -9999 -9999 -9999 -9999 -9999 -9999 -9999 -9999 -9999 -9999 -9999 -9999 -9999 -9999 -9999 -9999 -9999 -9999 -9999 -9999 -9999 -9999 -9999 -9999 -9999 -9999 -9999 -9999 -9999 -9999 -9999 -9999 -9999 -9999 -9999 -9999 -9999 -9999 -9999 -9999 -9999 -9999 -9999 -9999 -9999 -9999 -9999 -9999 -9999 -9999 -9999 -9999 -9999 -9999 -9999 -9999 -9999 -9999 -9999 -9999 -9999 -9999 -9999 -9999 -9999 -9999 -9999 -9999 -9999 -9999 -9999 -9999 -9999 -9999 -9999 -9999 -9999 -9999 -9999 -9999 -9999 -9999 -9999 -9999 -9999 -9999 -9999 -9999 -9999 -9999 -9999 -9999 -9999 -9999 -9999 -9999 -9999 -9999 -9999 -9999 -9999 -9999 -9999 -9999 -9999 -9999 -9999 -9999 -9999 -9999 -9999 -9999 -9999 -9999 -9999 -9999 -9999 -9999 -9999 -9999 -9999 -9999 -9999 -9999 -9999 -9999 -9999 -9999 -9999 -9999 -9999 -9999 -9999 -9999 -9999 -9999 -9999 -9999 -9999 -9999 -9999 -9999 -9999 -9999 -9999 -9999 -9999 -9999 -9999 -9999 -9999 -9999 -9999 -9999 -9999 -9999 -9999 -9999 -9999 -9999 -9999 -9999 -9999 -9999 -9999 -9999 -9999 -9999 -9999 -9999 -9999 -9999 -9999 -9999 -9999 -9999 -9999 -9999 -9999 -9999 -9999 -9999 -9999 -9999 -9999 -9999 -9999 -9999 -9999 -9999 -9999 -9999 -9999 -9999 -9999 -9999 -9999 -9999 -9999 -9999 -9999 -9999 -9999 -9999 -9999 -9999 -9999 -9999 -9999 -9999 -9999 -9999 -9999 -9999 -9999 -9999 -9999 -9999 -9999 -9999 -9999 -9999 -9999 -9999 -9999 -9999 -9999 -9999 -9999 -9999 -9999 -9999 -9999 -9999 -9999 -9999 -9999 -9999 -9999 -9999 -9999 -9999 -9999 -9999 -9999 -9999 -9999 -9999 -9999 -9999 -9999 -9999 -9999 -9999 -9999 -9999 -9999 -9999 -9999 -9999 -9999 -9999 -9999 -9999 -9999 -9999 -9999 -9999 -9999 -9999 -9999 -9999 -9999 -9999 -9999 -9999 -9999 -9999 -9999 -9999 -9999 -9999 -9999 -9999 -9999 -9999 -9999 -9999 -9999 -9999 -9999 -9999 -9999 -9999 -9999 -9999 -9999 -9999 -9999 -9999 -9999 -9999 -9999 -9999 -9999 -9999 -9999 -9999 -9999 -9999 -9999 -9999 -9999 -9999 -9999 -9999 -9999 -9999 -9999 -9999 -9999 -9999 -9999 -9999 -9999 -9999 -9999 -9999 -9999 -9999 -9999 -9999 -9999 -9999 -9999 -9999 -9999 -9999 -9999 -9999 -9999 -9999 -9999 -9999 -9999 -9999 -9999 -9999 -9999 -9999 -9999 -9999 -9999 -9999 -9999 -9999 -9999 -9999 -9999 -9999 -9999 -9999 -9999 -9999 -9999 -9999 -9999 -9999 -9999 -9999 -9999 -9999 -9999 -9999 -9999 -9999 -9999 -9999 -9999 -9999 -9999 -9999 -9999 -9999 -9999 -9999 -9999 -9999 -9999 -9999 -9999 -9999 -9999 -9999 -9999 -9999 -9999 -9999 -9999 -9999 -9999 -9999 -9999 -9999 -9999 -9999 -9999 -9999 -9999 -9999 -9999 -9999 -9999 -9999 -9999 -9999 -9999 -9999 -9999 -9999 -9999 -9999 -9999 -9999 -9999 -9999 -9999 -9999 -9999 -9999 -9999 -9999 -9999 -9999 -9999 -9999 -9999 -9999 -9999 -9999
5.70651E-7 2.78841E-7 2.68245E-7 2.21088E-7 2.06658E-7 2.28997E-7 2.44763E-7 3.75292E-7 3.84567E-7 2.53324E-7 3.00134E-7 3.242E-7 3.50642E-7 2.95016E-7 3.67235E-7 3.66394E-7 2.30527E-7 2.73513E-7 2.3866E-7 2.27774E-7 2.62182E-7 2.27532E-7 1.92118E-7 2.51902E-7 1.22488E-7 1.82019E-7 1.863E-7 2.13896E-7 2.03559E-7 1.8777E-7 1.72702E-7 1.60837E-7 1.23566E-7 1.53723E-7 1.2164E-7 1.75048E-7 2.03108E-7 1.69223E-7 1.63357E-7 1.99304E-7 1.90284E-7 1.89568E-7 1.63839E-7 1.46809E-7 1.45815E-7 1.14787E-7 1.78118E-7 1.51905E-7 1.23589E-7 1.26927E-7 6.07369E-8 1.38709E-7 7.17097E-8 1.28765E-7 1.7438E-7 9.83164E-8 1.15765E-7 1.25268E-7 9.54563E-8 9.84904E-8 1.28947E-7 1.32196E-7 1.30695E-7 1.47379E-7 1.11952E-7 2.822E-7 1.64555E-7 1.58632E-7 1.32856E-7 1.11417E-7 1.51053E-7 8.93042E-8 8.25344E-8 1.53415E-7 1.58556E-7 1.22354E-7 1.01439E-7 1.13196E-7 1.41212E-7 1.60678E-7 3.02238E-7 1.06073E-7 1.11148E-7 1.30535E-7 2.48947E-7 2.04755E-7 2.38228E-7 3.36361E-7 2.50467E-7 2.4099E-7 1.38934E-7 1.26391E-7 1.26411E-7 1.8994E-7 2.09453E-7 1.65291E-7 1.09235E-7 1.20576E-7 1.96844E-7 1.59267E-7 2.21096E-7 3.24211E-7 2.36036E-7 2.35972E-7 2.50815E-7 2.97694E-7 2.14876E-7 3.42195E-7 2.85996E-7 2.97507E-7 3.90004E-7 6.68123E-7 6.62319E-7 6.65933E-7 7.55996E-7 5.63325E-7 5.62982E-7 5.74859E-7 6.51089E-7 5.04062E-7 4.00607E-7 4.13012E-7 4.06216E-7 3.34635E-7 3.62344E-7 3.33396E-7 3.86382E-7 3.35683E-7 4.31732E-7 6.70422E-7 5.5702E-7 4.0655E-7 4.01154E-7 4.06339E-7 5.69651E-7 5.16319E-7 4.80196E-7 5.21458E-7 1.33542E-6 6.09415E-7 6.83791E-7 7.861E-7 7.17355E-7 6.66742E-7 7.84265E-7 5.46327E-7 1.36192E-6 6.66991E-7 6.74063E-7 7.43229E-7 9.82561E-7 7.05832E-7 7.94322E-7 2.26621E-6 8.97505E-7 4.99606E-7 3.35078E-7 6.08051E-7 6.09915E-7 5.6396E-7 3.13861E-7 5.1836E-7 5.15498E-7 5.09029E-7 5.51653E-7 3.01543E-7 7.04778E-7 -9999 -9999 -9999 -9999 -9999 -9999 -9999 -9999 -9999 -9999 -9999 -9999 -9999 -9999 -9999 -9999 -9999 -9999 -9999 -9999 -9999 -9999 -9999 -9999 -9999 -9999 -9999 -9999 -9999 -9999 -9999 -9999 -9999 -9999 -9999 -9999 -9999 -9999 -9999 -9999 -9999 -9999 -9999 -9999 -9999 -9999 -9999 -9999 -9999 -9999 -9999 -9999 -9999 -9999 -9999 -9999 -9999 -9999 -9999 -9999 -9999 -9999 -9999 -9999 -9999 -9999 -9999 -9999 -9999 -9999 -9999 -9999 -9999 -9999 -9999 -9999 -9999 -9999 -9999 -9999 -9999 -9999 -9999 -9999 -9999 -9999 -9999 -9999 -9999 -9999 -9999 -9999 -9999 -9999 -9999 -9999 -9999 -9999 -9999 -9999 -9999 -9999 -9999 -9999 -9999 -9999 -9999 -9999 -9999 -9999 -9999 -9999 -9999 -9999 -9999 -9999 -9999 -9999 -9999 -9999 -9999 -9999 -9999 -9999 -9999 -9999 -9999 -9999 -9999 -9999 -9999 -9999 -9999 -9999 -9999 -9999 -9999 -9999 -9999 -9999 -9999 -9999 -9999 -9999 -9999 -9999 -9999 -9999 -9999 -9999 -9999 -9999 -9999 -9999 -9999 -9999 -9999 -9999 -9999 -9999 -9999 -9999 -9999 -9999 -9999 -9999 -9999 -9999 -9999 -9999 -9999 -9999 -9999 -9999 -9999 -9999 -9999 -9999 -9999 -9999 -9999 -9999 -9999 -9999 -9999 -9999 -9999 -9999 -9999 -9999 -9999 -9999 -9999 -9999 -9999 -9999 -9999 -9999 -9999 -9999 -9999 -9999 -9999 -9999 -9999 -9999 -9999 -9999 -9999 -9999 -9999 -9999 -9999 -9999 -9999 -9999 -9999 -9999 -9999 -9999 -9999 -9999 -9999 -9999 -9999 -9999 -9999 -9999 -9999 -9999 -9999 -9999 -9999 -9999 -9999 -9999 -9999 -9999 -9999 -9999 -9999 -9999 -9999 -9999 -9999 -9999 -9999 -9999 -9999 -9999 -9999 -9999 -9999 -9999 -9999 -9999 -9999 -9999 -9999 -9999 -9999 -9999 -9999 -9999 -9999 -9999 -9999 -9999 -9999 -9999 -9999 -9999 -9999 -9999 -9999 -9999 -9999 -9999 -9999 -9999 -9999 -9999 -9999 -9999 -9999 -9999 -9999 -9999 -9999 -9999 -9999 -9999 -9999 -9999 -9999 -9999 -9999 -9999 -9999 -9999 -9999 -9999 -9999 -9999 -9999 -9999 -9999 -9999 -9999 -9999 -9999 -9999 -9999 -9999 -9999 -9999 -9999 -9999 -9999 -9999 -9999 -9999 -9999 -9999 -9999 -9999 -9999 -9999 -9999 -9999 -9999 -9999 -9999 -9999 -9999 -9999 -9999 -9999 -9999 -9999 -9999 -9999 -9999 -9999 -9999 -9999 -9999 -9999 -9999 -9999 -9999 -9999 -9999 -9999 -9999 -9999 -9999 -9999 -9999 -9999 -9999 -9999 -9999 -9999 -9999 -9999 -9999 -9999 -9999 -9999 -9999 -9999 -9999 -9999 -9999 -9999 -9999 -9999 -9999 -9999 -9999 -9999 -9999 -9999 -9999 -9999 -9999 -9999 -9999 -9999 -9999 -9999 -9999 -9999 -9999 -9999 -9999 -9999 -9999 -9999 -9999 -9999 -9999 -9999 -9999 -9999 -9999 -9999 -9999 -9999 -9999 -9999 -9999 -9999 -9999 -9999 -9999 -9999 -9999 -9999 -9999 -9999 -9999 -9999 -9999 -9999 -9999 -9999 -9999 -9999 -9999 -9999 -9999 -9999 -9999 -9999 -9999 -9999 -9999 -9999 -9999 -9999 -9999 -9999 -9999 -9999 -9999 -9999 -9999 -9999 -9999 -9999 -9999 -9999 -9999 -9999 -9999 -9999 -9999 -9999 -9999 -9999 -9999 -9999 -9999 -9999 -9999 -9999 -9999 -9999 -9999 -9999 -9999 -9999 -9999 -9999 -9999 -9999 -9999 -9999 -9999 -9999 -9999 -9999 -9999 -9999 -9999 -9999 -9999 -9999 -9999 -9999 -9999 -9999 -9999 -9999 -9999 -9999 -9999 -9999 -9999 -9999 -9999 -9999 -9999 -9999 -9999 -9999 -9999 -9999 -9999 -9999 -9999 -9999 -9999 -9999 -9999 -9999 -9999 -9999 -9999 -9999 -9999 -9999 -9999 -9999 -9999 -9999 -9999 -9999 -9999 -9999 -9999 -9999 -9999 -9999 -9999 -9999 -9999 -9999 -9999 -9999 -9999 -9999 -9999 -9999 -9999 -9999 -9999 -9999 -9999 -9999 -9999 -9999 -9999 -9999 -9999 -9999 -9999 -9999 -9999 -9999 -9999 -9999 -9999 -9999 -9999 -9999 -9999 -9999 -9999 -9999 -9999 -9999 -9999 -9999 -9999 -9999 -9999 -9999 -9999 -9999 -9999 -9999 -9999 -9999 -9999 -9999 -9999 -9999 -9999 -9999 -9999 -9999 -9999 -9999 -9999 -9999 -9999 -9999 -9999 -9999 -9999 -9999 -9999 -9999 -9999 -9999 -9999 -9999 -9999 -9999 -9999 -9999 -9999 -9999 -9999 -9999 -9999 -9999 -9999 -9999 -9999 -9999 -9999 -9999 -9999 -9999 -9999 -9999 -9999 -9999 -9999 -9999 -9999 -9999 -9999 -9999 -9999 -9999 -9999 -9999 -9999 -9999 -9999 -9999 -9999 -9999 -9999 -9999 -9999 -9999 -9999 -9999 -9999 -9999 -9999 -9999 -9999 -9999 -9999 -9999 -9999 -9999 -9999 -9999 -9999 -9999 -9999 -9999 -9999 -9999 -9999 -9999 -9999 -9999 -9999 -9999 -9999 -9999 -9999 -9999 -9999 -9999 -9999 -9999 -9999 -9999 -9999 -9999 -9999 -9999 -9999 -9999 -9999 -9999 -9999 -9999 -9999 -9999 -9999 -9999 -9999 -9999 -9999 -9999 -9999 -9999 -9999 -9999 -9999 -9999 -9999 -9999 -9999 -9999 -9999 -9999 -9999 -9999 -9999 -9999 -9999 -9999 -9999 -9999 -9999 -9999 -9999 -9999 -9999 -9999 -9999 -9999 -9999 -9999 -9999 -9999 -9999 -9999 -9999 -9999 -9999 -9999 -9999 -9999 -9999 -9999 -9999 -9999 -9999 -9999 -9999 -9999 -9999 -9999 -9999 -9999 -9999 -9999 -9999 -9999 -9999 -9999 -9999 -9999 -9999 -9999 -9999 -9999 -9999 -9999 -9999 -9999 -9999 -9999 -9999 -9999 -9999 -9999 -9999 -9999 -9999 -9999 -9999 -9999 -9999 -9999 -9999 -9999 -9999 -9999 -9999 -9999 -9999 -9999 -9999 -9999 -9999 -9999 -9999 -9999 -9999 -9999 -9999 -9999 -9999 -9999 -9999 -9999 -9999 -9999 -9999 -9999 -9999 -9999 -9999 -9999 -9999 -9999 -9999 -9999 -9999 -9999 -9999 -9999 -9999 -9999 -9999 -9999 -9999 -9999 -9999 -9999 -9999 -9999 -9999 -9999 -9999 -9999 -9999 -9999 -9999 -9999 -9999 -9999 -9999 -9999 -9999 -9999 -9999 -9999 -9999 -9999 -9999 -9999 -9999 -9999 -9999 -9999 -9999 -9999 -9999 -9999 -9999 -9999 -9999 -9999 -9999 -9999 -9999 -9999 -9999 -9999 -9999 -9999 -9999 -9999 -9999 -9999 -9999 -9999 -9999 -9999 -9999 -9999 -9999 -9999 -9999 -9999 -9999 -9999 -9999 -9999 -9999 -9999 -9999 -9999 -9999 -9999 -9999 -9999 -9999 -9999 -9999 -9999 -9999 -9999 -9999 -9999 -9999 -9999 -9999 -9999 -9999 -9999 -9999 -9999 -9999 -9999 -9999 -9999 -9999 -9999 -9999 -9999 -9999 -9999 -9999 -9999 -9999 -9999 -9999 -9999 -9999 -9999 -9999 -9999 -9999 -9999 -9999 -9999 -9999 -9999 -9999 -9999 -9999 -9999 -9999 -9999 -9999 -9999 -9999 -9999 -9999 -9999 -9999 -9999 -9999 -9999 -9999 -9999 -9999 -9999 -9999 -9999 -9999 -9999 -9999 -9999 -9999 4.68378E-8 5.89252E-8 8.49255E-9 3.79196E-9 4.72533E-9 4.18418E-9 4.10165E-8 4.24515E-8 4.75132E-8 1.29707E-7 4.80173E-8 5.15038E-8 3.15648E-8 3.2734E-8 3.33442E-8 5.47705E-8 6.25038E-9 2.34134E-8 2.29501E-8 1.47311E-8 8.52337E-9 2.66443E-8 -9999 -9999 -9999 -9999 -9999 -9999 -9999 -9999 -9999 -9999 -9999 -9999 -9999 -9999 -9999 -9999 -9999 -9999 -9999 -9999 -9999 -9999 -9999 -9999 -9999 -9999 -9999 -9999 -9999 -9999 -9999 -9999 -9999 -9999 -9999 -9999 -9999 -9999 -9999 -9999 -9999 -9999 -9999 -9999 -9999 -9999
5.32754E-7 3.44091E-7 2.5935E-7 1.73531E-7 2.25374E-7 2.08745E-7 3.33406E-7 2.85435E-7 2.97071E-7 2.81936E-7 2.99604E-7 3.85161E-7 4.01702E-7 1.71683E-7 1.72827E-7 2.29556E-7 2.01118E-7 2.12685E-7 4.34072E-7 2.45443E-7 2.00093E-7 2.1184E-7 2.05317E-7 1.74779E-7 1.64754E-7 2.65352E-7 1.69078E-7 1.56989E-7 1.59518E-7 2.16459E-7 1.27786E-7 1.17033E-7 1.44582E-7 1.60628E-7 1.4814E-7 1.51884E-7 2.0082E-7 2.56542E-7 2.12974E-7 1.5342E-7 1.42689E-7 1.90447E-7 2.31118E-7 1.44795E-7 8.14805E-8 1.18052E-7 1.2661E-7 1.01247E-7 1.05304E-7 8.24552E-8 1.56825E-7 1.9812E-7 8.38545E-8 9.61628E-8 1.52341E-7 1.33952E-7 9.16473E-8 8.37422E-8 1.03324E-7 7.80431E-8 9.1457E-8 1.22091E-7 1.73724E-7 1.47089E-7 1.95E-7 1.58228E-7 1.17345E-7 1.31574E-7 1.04204E-7 1.31481E-7 1.65475E-7 1.87414E-7 1.99563E-7 1.42022E-7 1.78927E-7 1.62039E-7 1.22504E-7 1.38393E-7 1.44037E-7 2.9234E-7 1.57757E-7 1.12072E-7 4.84142E-8 1.53914E-7 1.93158E-7 3.24802E-7 3.67463E-7 9.85331E-8 3.74636E-7 1.88963E-7 2.53152E-7 1.91117E-7 3.17869E-7 2.17472E-7 1.26925E-7 2.4814E-7 3.16007E-7 3.90991E-7 1.45189E-7 1.3732E-7 1.93463E-7 1.83476E-7 2.53389E-7 3.31159E-7 2.40639E-7 2.80309E-7 2.62834E-7 3.40371E-7 2.50734E-7 2.35976E-7 3.06433E-7 6.34077E-7 6.06887E-7 7.63703E-7 7.24238E-7 3.6113E-7 4.90925E-7 4.78673E-7 4.28706E-7 5.57655E-7 5.12903E-7 3.39628E-7 3.78453E-7 3.85269E-7 4.4788E-7 2.67618E-7 5.68057E-7 4.41853E-7 3.73767E-7 9.21325E-7 4.4562E-7 5.18527E-7 4.1344E-7 3.22801E-7 3.85332E-7 4.6736E-7 5.47952E-7 5.05063E-7 1.56803E-6 7.63579E-7 7.48796E-7 2.34197E-6 5.51097E-7 5.70112E-7 1.13578E-6 9.70104E-7 6.94791E-7 6.32288E-7 5.98212E-7 4.38002E-7 6.92856E-7 5.61925E-7 9.31616E-7 1.57668E-6 9.43528E-7 5.73529E-7 7.58684E-7 7.65416E-7 4.68408E-7 4.71651E-7 6.90327E-7 5.69107E-7 6.38174E-7 5.42337E-7 8.17513E-7 4.26896E-7 2.09728E-6 1.00371E-6 8.59571E-7 3.85472E-7 5.20714E-7 5.11861E-7 5.01436E-7 3.25285E-7 4.60543E-7 4.57083E-7 7.49267E-7 4.44259E-7 3.96549E-7 4.04935E-7 2.87709E-7 1.27714E-6 1.08644E-6 1.0075E-6 1.50933E-6 1.31895E-6 8.67986E-7 5.06482E-7 4.49986E-7 4.26419E-7 7.9429E-7 2.7715E-7 6.19957E-7 4.83904E-7 6.00086E-7 6.39886E-7 6.42691E-7 6.25265E-7 2.3479E-7 3.56195E-7 2.05961E-7 2.97616E-7 3.1112E-7 3.89495E-7 9.77731E-7 6.1378E-7 8.03378E-7 6.76101E-7 1.61096E-6 9.10202E-7 1.17845E-6 3.17265E-6 7.74624E-7 3.96364E-7 5.75759E-7 3.06771E-7 2.63324E-7 2.5797E-7 2.40278E-7 1.03222E-7 2.60555E-7 5.1927E-7 3.55988E-7 7.89232E-7 3.31163E-7 1.5852E-7 1.38415E-7 1.22996E-7 1.92964E-7 9.62912E-8 2.06599E-7 1.76345E-7 3.89871E-7 1.50736E-7 7.87649E-9 -9999 -9999 -9999 -9999 -9999 -9999 -9999 -9999 -9999 -9999 -9999 -9999 -9999 -9999 -9999 -9999 -9999 -9999 -9999 -9999 -9999 -9999 -9999 -9999 -9999 -9999 -9999 -9999 -9999 -9999 -9999 -9999 -9999 -9999 -9999 -9999 -9999 -9999 -9999 -9999 -9999 -9999 -9999 -9999 -9999 -9999 -9999 -9999 -9999 -9999 -9999 -9999 -9999 -9999 -9999 -9999 -9999 -9999 -9999 -9999 -9999 -9999 -9999 -9999 -9999 -9999 -9999 -9999 -9999 -9999 -9999 -9999 -9999 -9999 -9999 -9999 -9999 -9999 -9999 -9999 -9999 -9999 -9999 -9999 -9999 -9999 -9999 -9999 -9999 -9999 -9999 -9999 -9999 -9999 -9999 -9999 -9999 -9999 -9999 -9999 -9999 -9999 -9999 -9999 -9999 -9999 -9999 -9999 -9999 -9999 -9999 -9999 -9999 -9999 -9999 -9999 -9999 -9999 -9999 -9999 -9999 -9999 -9999 -9999 -9999 -9999 -9999 -9999 -9999 -9999 -9999 -9999 -9999 -9999 -9999 -9999 -9999 -9999 -9999 -9999 -9999 -9999 -9999 -9999 -9999 -9999 -9999 -9999 -9999 -9999 -9999 -9999 -9999 -9999 -9999 -9999 -9999 -9999 -9999 -9999 -9999 -9999 -9999 -9999 -9999 -9999 -9999 -9999 -9999 -9999 -9999 -9999 -9999 -9999 -9999 -9999 -9999 -9999 -9999 -9999 -9999 -9999 -9999 -9999 -9999 -9999 -9999 -9999 -9999 -9999 -9999 -9999 -9999 -9999 -9999 -9999 -9999 -9999 -9999 -9999 -9999 -9999 -9999 -9999 -9999 -9999 -9999 -9999 -9999 -9999 -9999 -9999 -9999 -9999 -9999 -9999 -9999 -9999 -9999 -9999 -9999 -9999 -9999 -9999 -9999 -9999 -9999 -9999 -9999 -9999 -9999 -9999 -9999 -9999 -9999 -9999 -9999 -9999 -9999 -9999 -9999 -9999 -9999 -9999 -9999 -9999 -9999 -9999 -9999 -9999 -9999 -9999 -9999 -9999 -9999 -9999 -9999 -9999 -9999 -9999 -9999 -9999 -9999 -9999 -9999 -9999 -9999 -9999 -9999 -9999 -9999 -9999 -9999 -9999 -9999 -9999 -9999 -9999 -9999 -9999 -9999 -9999 -9999 -9999 -9999 -9999 -9999 -9999 -9999 -9999 -9999 -9999 -9999 -9999 -9999 -9999 -9999 -9999 -9999 -9999 -9999 -9999 -9999 -9999 -9999 -9999 -9999 -9999 -9999 -9999 -9999 -9999 -9999 -9999 -9999 -9999 -9999 -9999 -9999 -9999 -9999 -9999 -9999 -9999 -9999 -9999 -9999 -9999 -9999 -9999 -9999 -9999 -9999 -9999 -9999 -9999 -9999 -9999 -9999 -9999 -9999 -9999 -9999 -9999 -9999 -9999 -9999 -9999 -9999 -9999 -9999 -9999 -9999 -9999 -9999 -9999 -9999 -9999 -9999 -9999 -9999 -9999 -9999 -9999 -9999 -9999 -9999 -9999 -9999 -9999 -9999 -9999 -9999 -9999 -9999 -9999 -9999 -9999 -9999 -9999 -9999 -9999 -9999 -9999 -9999 -9999 -9999 -9999 -9999 -9999 -9999 -9999 -9999 -9999 -9999 -9999 -9999 -9999 -9999 -9999 -9999 -9999 -9999 -9999 -9999 -9999 -9999 -9999 -9999 -9999 -9999 -9999 -9999 -9999 -9999 -9999 -9999 -9999 -9999 -9999 -9999 -9999 -9999 -9999 -9999 -9999 -9999 -9999 -9999 -9999 -9999 -9999 -9999 -9999 -9999 -9999 -9999 -9999 -9999 -9999 -9999 -9999 -9999 -9999 -9999 -9999 -9999 -9999 -9999 -9999 -9999 -9999 -9999 -9999 -9999 -9999 -9999 -9999 -9999 -9999 -9999 -9999 -9999 -9999 -9999 -9999 -9999 -9999 -9999 -9999 -9999 -9999 -9999 -9999 -9999 -9999 -9999 -9999 -9999 -9999 -9999 -9999 -9999 -9999 -9999 -9999 -9999 -9999 -9999 -9999 -9999 -9999 -9999 -9999 -9999 -9999 -9999 -9999 -9999 -9999 -9999 -9999 -9999 -9999 -9999 -9999 -9999 -9999 -9999 -9999 -9999 -9999 -9999 -9999 -9999 -9999 -9999 -9999 -9999 -9999 -9999 -9999 -9999 -9999 -9999 -9999 -9999 -9999 -9999 -9999 -9999 -9999 -9999 -9999 -9999 -9999 -9999 -9999 -9999 -9999 -9999 -9999 -9999 -9999 -9999 -9999 -9999 -9999 -9999 -9999 -9999 -9999 -9999 -9999 -9999 -9999 -9999 -9999 -9999 -9999 -9999 -9999 -9999 -9999 -9999 -9999 -9999 -9999 -9999 -9999 -9999 -9999 -9999 -9999 -9999 -9999 -9999 -9999 -9999 -9999 -9999 -9999 -9999 -9999 -9999 -9999 -9999 -9999 -9999 -9999 -9999 -9999 -9999 -9999 -9999 -9999 -9999 -9999 -9999 -9999 -9999 -9999 -9999 -9999 -9999 -9999 -9999 -9999 -9999 -9999 -9999 -9999 -9999 -9999 -9999 -9999 -9999 -9999 -9999 -9999 -9999 -9999 -9999 -9999 -9999 -9999 -9999 -9999 -9999 -9999 -9999 -9999 -9999 -9999 -9999 -9999 -9999 -9999 -9999 -9999 -9999 -9999 -9999 -9999 -9999 -9999 -9999 -9999 -9999 -9999 -9999 -9999 -9999 -9999 -9999 -9999 -9999 -9999 -9999 -9999 -9999 -9999 -9999 -9999 -9999 -9999 -9999 -9999 -9999 -9999 -9999 -9999 -9999 -9999 -9999 -9999 -9999 -9999 -9999 -9999 -9999 -9999 -9999 -9999 -9999 -9999 -9999 -9999 -9999 -9999 -9999 -9999 -9999 -9999 -9999 -9999 -9999 -9999 -9999 -9999 -9999 -9999 -9999 -9999 -9999 -9999 -9999 -9999 -9999 -9999 -9999 -9999 -9999 -9999 -9999 -9999 -9999 -9999 -9999 -9999 -9999 -9999 -9999 -9999 -9999 -9999 -9999 -9999 -9999 -9999 -9999 -9999 -9999 -9999 -9999 -9999 -9999 -9999 -9999 -9999 -9999 -9999 -9999 -9999 -9999 -9999 -9999 -9999 -9999 -9999 -9999 -9999 -9999 -9999 -9999 -9999 -9999 -9999 -9999 -9999 -9999 -9999 -9999 -9999 -9999 -9999 -9999 -9999 -9999 -9999 -9999 -9999 -9999 -9999 -9999 -9999 -9999 -9999 -9999 -9999 -9999 -9999 -9999 -9999 -9999 -9999 -9999 -9999 -9999 -9999 -9999 -9999 -9999 -9999 -9999 -9999 -9999 -9999 -9999 -9999 -9999 -9999 -9999 -9999 -9999 -9999 -9999 -9999 -9999 -9999 -9999 -9999 -9999 -9999 -9999 -9999 -9999 -9999 -9999 -9999 -9999 -9999 -9999 -9999 -9999 -9999 -9999 -9999 -9999 -9999 -9999 -9999 -9999 -9999 -9999 -9999 2.12021E-7 1.93585E-7 2.61375E-7 7.39025E-7 1.9573E-7 2.98216E-7 3.53022E-7 1.50959E-7 9.87391E-8 1.20745E-7 3.9336E-8 2.19805E-7 4.02311E-7 2.67979E-7 8.69174E-8 6.47792E-8 3.95614E-8 2.3626E-8 2.52499E-8 2.90409E-8 3.65743E-8 2.05636E-8 1.80231E-7 1.5846E-7 1.5935E-7 7.3137E-8 5.09774E-8 2.21187E-8 3.06321E-8 3.66851E-8 6.83655E-8 1.00773E-7 8.36614E-8 5.43304E-8 8.54795E-8 1.20178E-7 7.23393E-8 9.91133E-8 8.76038E-8 4.5309E-8 7.58051E-8 8.09272E-8 6.43792E-8 3.43812E-8 5.71379E-8 6.58152E-8 3.52905E-8 6.18488E-8 4.78392E-8 3.67333E-8 3.89872E-8 2.96292E-8 2.46706E-8 2.0725E-8 2.39618E-8 4.38054E-8 3.96142E-8 3.44069E-8 3.51321E-8 3.85759E-8 3.98479E-8 5.06127E-8 1.08179E-7 4.21536E-8 4.57125E-8 7.27818E-8 8.01143E-8 6.49911E-8 3.38616E-8 3.89485E-8 3.24774E-8 3.53701E-8 2.75269E-8 4.92292E-8 5.55773E-8 5.9865E-8 1.34037E-7 6.59426E-8 1.37658E-7 1.79305E-7 8.78022E-8 1.15672E-7 1.76789E-7 2.92483E-7 2.76064E-8 1.04512E-8 3.81825E-9 1.27685E-8 4.11993E-8 -9999 2.8559E-9 -9999 -9999 -9999 -9999 -9999 -9999 -9999 -9999 -9999 -9999 -9999 -9999 -9999 -9999 -9999 -9999 -9999 -9999 -9999 -9999 -9999 -9999 -9999 -9999 -9999 -9999 -9999 -9999 -9999 -9999 -9999 -9999 -9999 -9999 -9999 -9999 -9999 -9999 -9999 -9999 -9999 -9999 -9999 -9999
2.05117E-7 2.02667E-7 2.58807E-7 3.68963E-7 3.28152E-7 2.77824E-7 2.81291E-7 2.77892E-7 2.8693E-7 2.6609E-7 2.3205E-7 2.7991E-7 2.92804E-7 2.20236E-7 1.24129E-7 2.20282E-7 1.87865E-7 1.39388E-7 1.92263E-7 1.87747E-7 2.06618E-7 2.46746E-7 2.4622E-7 1.80525E-7 1.07867E-7 1.48117E-7 1.33605E-7 1.34724E-7 1.38063E-7 1.73237E-7 1.22206E-7 1.18244E-7 1.2897E-7 1.44202E-7 1.84305E-7 9.56177E-8 1.44711E-7 1.61198E-7 1.63767E-7 2.01724E-7 1.46726E-7 2.02567E-7 1.70151E-7 1.4023E-7 1.11071E-7 1.0781E-7 9.80207E-8 1.18132E-7 1.14039E-7 1.15118E-7 1.32202E-7 1.97949E-7 1.25075E-7 1.23809E-7 1.25754E-7 1.08491E-7 1.26164E-7 9.36348E-8 1.0535E-7 1.24519E-7 1.09549E-7 1.86776E-7 1.62516E-7 1.37317E-7 1.28388E-7 1.2648E-7 1.30425E-7 1.84852E-7 1.73984E-7 1.2716E-7 1.64247E-7 1.69468E-7 1.79953E-7 5.03291E-8 1.36345E-7 1.45182E-7 1.34148E-7 1.64858E-7 2.38553E-7 2.75721E-7 1.48839E-7 1.38488E-7 9.46603E-8 1.64267E-7 1.4968E-7 2.27727E-7 2.90294E-7 2.99145E-7 3.93514E-7 2.00073E-7 3.05038E-7 2.6735E-7 4.34494E-7 2.48103E-7 2.50438E-7 3.01064E-7 4.28621E-7 3.8884E-7 2.643E-7 1.54851E-7 1.64811E-7 1.89146E-7 3.10252E-7 1.95295E-7 2.13798E-7 3.81221E-7 3.74175E-7 2.50936E-7 4.09998E-7 4.08727E-7 3.12003E-7 3.72888E-7 7.26967E-7 7.74706E-7 5.70707E-7 2.52698E-7 3.60393E-7 5.10931E-7 4.79201E-7 8.21239E-7 5.41148E-7 3.6734E-7 3.4595E-7 6.16404E-7 5.12729E-7 4.77718E-7 5.18264E-7 2.8675E-7 2.76986E-7 3.70889E-7 4.85947E-7 1.88191E-7 6.49086E-7 4.32437E-7 4.57883E-7 7.04783E-7 5.36596E-7 7.81352E-7 1.23972E-6 7.19829E-7 7.22625E-7 5.77134E-7 6.61832E-7 5.13877E-7 6.04787E-7 3.68797E-7 5.13019E-7 6.78053E-7 1.15251E-6 6.6493E-7 5.93149E-7 2.32402E-6 1.27682E-6 1.15623E-6 5.66696E-7 5.04973E-7 4.86703E-7 4.80697E-7 6.71357E-7 6.98948E-7 7.88982E-7 6.06861E-7 4.3675E-7 6.26822E-7 6.51398E-7 6.22912E-7 1.11764E-6 1.22588E-7 6.4324E-7 3.84476E-7 3.52816E-7 4.36516E-7 5.84196E-7 4.90094E-7 5.43322E-7 5.3512E-7 7.13415E-7 3.44796E-7 5.73242E-7 8.89927E-7 4.69964E-7 6.03984E-7 3.72138E-7 8.97335E-7 8.05476E-7 4.79209E-7 9.82246E-7 4.26953E-7 7.41127E-7 7.93533E-7 3.90509E-7 2.97387E-7 3.79952E-7 1.01405E-6 1.68936E-6 7.56797E-7 1.55027E-6 8.07777E-7 7.02309E-7 5.2526E-7 1.83555E-7 4.55165E-7 3.02034E-7 2.18355E-7 7.69919E-7 5.81432E-7 1.68651E-6 1.14849E-6 2.00738E-6 1.37463E-6 7.26994E-7 6.80238E-7 2.52247E-6 6.8636E-7 3.9572E-7 4.33897E-7 4.09107E-7 8.13739E-8 2.39773E-7 3.64094E-7 3.18719E-7 2.72121E-7 9.31716E-8 2.79271E-7 6.21633E-7 6.67123E-7 1.29289E-7 2.03166E-7 1.32268E-7 1.22341E-7 1.79376E-7 1.57559E-7 1.04014E-7 7.55346E-8 1.19749E-8 3.09409E-7 6.31824E-8 3.33777E-8 6.286E-8 1.05675E-7 2.10948E-7 1.41231E-7 2.27641E-7 2.76357E-7 1.55483E-7 3.58351E-7 3.22988E-7 2.0252E-7 2.63133E-8 2.02062E-7 1.95725E-7 2.52132E-7 2.87652E-7 2.37109E-7 2.37222E-7 4.29053E-7 8.20324E-7 1.20196E-6 8.67853E-7 6.31681E-7 1.04054E-6 5.36634E-7 5.50585E-7 4.27968E-7 1.18211E-6 7.49281E-7 9.67839E-7 5.99802E-7 1.12414E-6 8.7177E-7 2.27074E-6 2.02474E-6 9.54076E-7 3.8511E-7 1.51955E-6 9.15924E-7 9.45679E-7 6.19936E-7 9.99011E-7 6.76923E-7 1.41955E-6 7.03809E-7 4.6481E-7 5.54987E-7 7.71263E-7 6.34391E-7 8.54883E-7 7.40122E-7 1.0767E-6 1.32611E-6 1.09066E-6 9.59195E-7 1.27835E-6 3.77599E-7 1.07056E-6 3.85783E-7 1.52133E-6 1.04989E-6 6.3444E-7 7.26204E-7 1.44998E-6 1.34894E-6 1.30822E-6 7.66342E-6 2.80595E-6 7.28509E-6 7.1213E-6 4.66257E-6 4.30719E-6 2.9279E-6 1.69967E-6 1.68726E-6 6.83003E-6 5.19599E-6 -9999 -9999 -9999 -9999 -9999 -9999 -9999 -9999 -9999 -9999 -9999 -9999 -9999 -9999 -9999 -9999 -9999 -9999 -9999 -9999 -9999 -9999 -9999 -9999 -9999 -9999 -9999 -9999 -9999 -9999 -9999 -9999 -9999 -9999 -9999 -9999 -9999 -9999 -9999 -9999 -9999 -9999 -9999 -9999 -9999 -9999 -9999 -9999 -9999 -9999 -9999 -9999 -9999 -9999 -9999 -9999 -9999 -9999 -9999 -9999 -9999 -9999 -9999 -9999 -9999 -9999 -9999 -9999 -9999 -9999 -9999 -9999 -9999 -9999 -9999 -9999 -9999 -9999 -9999 -9999 -9999 -9999 -9999 -9999 -9999 -9999 -9999 -9999 -9999 -9999 -9999 -9999 -9999 -9999 -9999 -9999 -9999 -9999 -9999 -9999 -9999 -9999 -9999 -9999 -9999 -9999 -9999 -9999 -9999 -9999 -9999 -9999 -9999 -9999 -9999 -9999 -9999 -9999 -9999 -9999 -9999 -9999 -9999 -9999 -9999 -9999 -9999 -9999 -9999 -9999 -9999 -9999 -9999 -9999 -9999 -9999 -9999 -9999 -9999 -9999 -9999 -9999 -9999 -9999 -9999 -9999 -9999 -9999 -9999 -9999 -9999 -9999 -9999 -9999 -9999 -9999 -9999 -9999 -9999 -9999 -9999 -9999 -9999 -9999 -9999 -9999 -9999 -9999 -9999 -9999 -9999 -9999 -9999 -9999 -9999 -9999 -9999 -9999 -9999 -9999 -9999 -9999 -9999 -9999 -9999 -9999 -9999 -9999 -9999 -9999 -9999 -9999 -9999 -9999 -9999 -9999 -9999 -9999 -9999 -9999 -9999 -9999 -9999 -9999 -9999 -9999 -9999 -9999 -9999 -9999 -9999 -9999 -9999 -9999 -9999 -9999 -9999 -9999 -9999 -9999 -9999 -9999 -9999 -9999 -9999 -9999 -9999 -9999 -9999 -9999 -9999 -9999 -9999 -9999 -9999 -9999 -9999 -9999 -9999 -9999 -9999 -9999 -9999 -9999 -9999 -9999 -9999 -9999 -9999 -9999 -9999 -9999 -9999 -9999 -9999 -9999 -9999 -9999 -9999 -9999 -9999 -9999 -9999 -9999 -9999 -9999 -9999 -9999 -9999 -9999 -9999 -9999 -9999 -9999 -9999 -9999 -9999 -9999 -9999 -9999 -9999 -9999 -9999 -9999 -9999 -9999 -9999 -9999 -9999 -9999 -9999 -9999 -9999 -9999 -9999 -9999 -9999 -9999 -9999 -9999 -9999 -9999 -9999 -9999 -9999 -9999 -9999 -9999 -9999 -9999 -9999 -9999 -9999 -9999 -9999 -9999 -9999 -9999 -9999 -9999 -9999 -9999 -9999 -9999 -9999 -9999 -9999 -9999 -9999 -9999 -9999 -9999 -9999 -9999 -9999 -9999 -9999 -9999 -9999 -9999 -9999 -9999 -9999 -9999 -9999 -9999 -9999 -9999 -9999 -9999 -9999 -9999 -9999 -9999 -9999 -9999 -9999 -9999 -9999 -9999 -9999 -9999 -9999 -9999 -9999 -9999 -9999 -9999 -9999 -9999 -9999 -9999 -9999 -9999 -9999 -9999 -9999 -9999 -9999 -9999 -9999 -9999 -9999 -9999 -9999 -9999 -9999 -9999 -9999 -9999 -9999 -9999 -9999 -9999 -9999 -9999 -9999 -9999 -9999 -9999 -9999 -9999 -9999 -9999 -9999 -9999 -9999 -9999 -9999 -9999 -9999 -9999 -9999 -9999 -9999 -9999 -9999 -9999 -9999 -9999 -9999 -9999 -9999 -9999 -9999 -9999 -9999 -9999 -9999 -9999 -9999 -9999 -9999 -9999 -9999 -9999 -9999 -9999 -9999 -9999 -9999 -9999 -9999 -9999 -9999 -9999 -9999 -9999 -9999 -9999 -9999 -9999 -9999 -9999 -9999 -9999 -9999 -9999 -9999 -9999 -9999 -9999 -9999 -9999 -9999 -9999 -9999 -9999 -9999 -9999 -9999 -9999 -9999 -9999 -9999 -9999 -9999 -9999 -9999 -9999 -9999 -9999 -9999 -9999 -9999 -9999 -9999 -9999 -9999 -9999 -9999 -9999 -9999 -9999 -9999 -9999 -9999 -9999 -9999 -9999 -9999 -9999 -9999 -9999 -9999 -9999 -9999 -9999 -9999 -9999 -9999 -9999 -9999 -9999 -9999 -9999 -9999 -9999 -9999 -9999 -9999 -9999 -9999 -9999 -9999 -9999 -9999 -9999 -9999 -9999 -9999 -9999 -9999 -9999 -9999 -9999 -9999 -9999 -9999 -9999 -9999 -9999 -9999 -9999 -9999 -9999 -9999 -9999 -9999 -9999 -9999 -9999 -9999 -9999 -9999 -9999 -9999 -9999 -9999 -9999 -9999 -9999 -9999 -9999 -9999 -9999 -9999 -9999 -9999 -9999 -9999 -9999 -9999 -9999 -9999 -9999 -9999 -9999 -9999 -9999 -9999 -9999 -9999 -9999 -9999 -9999 -9999 -9999 -9999 -9999 -9999 -9999 -9999 -9999 -9999 -9999 -9999 -9999 -9999 -9999 -9999 -9999 -9999 -9999 -9999 -9999 -9999 -9999 -9999 -9999 -9999 -9999 -9999 -9999 -9999 -9999 -9999 -9999 -9999 -9999 -9999 -9999 -9999 -9999 -9999 -9999 -9999 -9999 -9999 -9999 -9999 -9999 -9999 -9999 -9999 -9999 -9999 -9999 -9999 -9999 -9999 -9999 -9999 -9999 -9999 -9999 -9999 -9999 -9999 -9999 -9999 -9999 -9999 -9999 -9999 -9999 -9999 -9999 -9999 -9999 -9999 -9999 -9999 -9999 -9999 -9999 -9999 -9999 -9999 -9999 -9999 -9999 -9999 -9999 -9999 -9999 -9999 2.18032E-9 2.72464E-9 4.36518E-9 3.85668E-9 2.24947E-9 1.71643E-9 1.76511E-9 9.63757E-10 1.06273E-9 9.69376E-10 1.02249E-9 8.38559E-10 3.58696E-10 3.77351E-10 6.39539E-9 9.43276E-10 1.60179E-9 1.8369E-9 6.82372E-10 1.10398E-9 1.17696E-9 3.67192E-9 3.94306E-9 3.55884E-9 3.34586E-9 7.05305E-9 9.24213E-9 6.81256E-9 8.76013E-9 3.67797E-9 1.49871E-9 5.85037E-9 5.39037E-8 5.84654E-8 4.30817E-8 8.35826E-8 8.38969E-8 2.34667E-7 1.39636E-7 1.30351E-7 1.36228E-7 9.68409E-8 1.26667E-7 2.95034E-7 3.87235E-7 5.52544E-7 7.73008E-7 5.16653E-7 9.73296E-7 1.0718E-6 1.21342E-6 1.34592E-6 2.34655E-6 4.58072E-6 4.35249E-6 1.73238E-6 2.37825E-6 5.95965E-7 1.06396E-5 3.87541E-6 1.06165E-6 1.01199E-5 8.35969E-7 6.91103E-7 7.73494E-7 1.18963E-6 2.40957E-6 1.39885E-6 1.32374E-6 1.05637E-6 8.15717E-6 3.33082E-6 2.36608E-6 2.62539E-6 5.12704E-7 1.70142E-7 8.08611E-7 4.40734E-6 6.09531E-7 5.09999E-7 5.17587E-7 1.44294E-6 5.86162E-7 4.57546E-7 5.7033E-7 1.0617E-6 4.3771E-7 8.19051E-8 3.84628E-7 4.28636E-8 9.74264E-8 1.30935E-7 1.01536E-7 8.30172E-8 1.02191E-7 1.10027E-7 4.92409E-8 5.28154E-8 4.24728E-8 3.50083E-8 2.69626E-8 2.02437E-8 2.98634E-8 7.85968E-8 1.68354E-7 1.65219E-7 3.53938E-8 2.78362E-8 1.26645E-8 6.52495E-8 4.17214E-8 1.22559E-7 5.84807E-8 5.82316E-8 9.18482E-8 3.71839E-8 5.04988E-8 7.40248E-8 5.22716E-8 4.33577E-8 6.75963E-8 5.8625E-8 6.41594E-8 4.28134E-8 6.46702E-8 5.84729E-8 3.76755E-8 3.71445E-8 4.57011E-8 4.93125E-8 4.00905E-8 4.68919E-8 2.81117E-8 1.85805E-8 3.03802E-8 4.19191E-8 4.97389E-8 4.91944E-8 3.74086E-8 4.67919E-8 4.49743E-8 2.85196E-8 3.86855E-8 2.14833E-8 2.63205E-8 7.04843E-8 8.35029E-8 1.12529E-7 7.14355E-8 3.82859E-8 3.59841E-8 5.30166E-8 5.68339E-8 5.70208E-8 1.00509E-7 9.95289E-8 1.4259E-7 1.29127E-7 9.01248E-8 4.73275E-8 7.04227E-8 8.02226E-8 2.84946E-8 1.5085E-8 2.55335E-8 2.80845E-8 5.1125E-9 3.85512E-8 3.26359E-8 8.63296E-9 2.8082E-8 -9999 -9999 -9999 -9999 -9999 -9999 -9999 -9999 -9999 -9999 -9999 -9999 -9999 -9999 -9999 -9999 -9999 -9999 -9999 -9999 -9999 -9999 -9999 -9999 -9999 -9999 -9999 -9999 -9999 -9999 -9999 -9999 -9999 -9999 -9999 -9999 -9999 -9999 -9999 -9999 -9999 -9999 -9999 -9999
2.25412E-7 1.84866E-7 2.5162E-7 2.76225E-7 3.02845E-7 2.81725E-7 3.69698E-7 2.58809E-7 2.79283E-7 2.90911E-7 3.38061E-7 2.1835E-7 3.44462E-7 1.87062E-7 2.37353E-7 2.29954E-7 3.09503E-7 1.93869E-7 1.63645E-7 1.78284E-7 1.69612E-7 1.42762E-7 1.46865E-7 1.1066E-7 1.77746E-7 1.80904E-7 9.83116E-8 1.84961E-7 1.38825E-7 1.3039E-7 1.16324E-7 1.80569E-7 1.97766E-7 1.53392E-7 1.58987E-7 2.06532E-7 2.4473E-7 1.32242E-7 1.20751E-7 1.28482E-7 1.47181E-7 1.3245E-7 1.01383E-7 8.06335E-8 9.2781E-8 1.2302E-7 1.19564E-7 1.17386E-7 9.98947E-8 6.53173E-8 8.10169E-8 1.05754E-7 1.32382E-7 1.99025E-7 1.04002E-7 9.36412E-8 1.43073E-7 1.02796E-7 1.18783E-7 1.21257E-7 1.24495E-7 1.66926E-7 1.31997E-7 9.82099E-8 1.00816E-7 1.50444E-7 1.77335E-7 1.66498E-7 1.64985E-7 9.38845E-8 1.92805E-7 1.967E-7 1.63342E-7 2.21811E-7 1.57836E-7 1.93515E-7 1.14254E-7 1.61112E-7 1.05038E-7 1.4866E-7 9.36884E-8 1.64218E-7 1.82804E-7 1.2791E-7 1.28336E-7 1.46085E-7 1.26512E-7 1.73258E-7 2.58332E-7 4.98809E-8 3.80236E-7 2.704E-7 4.05266E-7 1.92128E-7 2.52615E-7 9.69966E-8 3.46219E-7 2.11326E-7 2.76942E-7 2.39231E-7 1.69703E-7 1.89943E-7 2.86098E-7 1.8326E-7 1.78113E-7 6.20104E-7 3.03318E-7 2.64001E-7 2.04479E-7 1.6036E-7 1.87691E-7 3.50539E-7 7.14606E-7 5.99126E-7 5.5144E-7 3.86088E-7 3.88485E-7 3.92382E-7 5.50636E-7 4.57827E-7 5.22052E-7 5.755E-7 4.37321E-7 9.55069E-7 6.38768E-7 1.0218E-6 2.96862E-7 2.30623E-7 3.10802E-7 4.276E-7 4.24568E-7 2.64451E-7 5.16975E-7 4.14315E-7 3.45149E-7 7.58918E-7 6.99315E-7 5.26416E-7 6.46695E-7 1.51452E-6 1.09273E-6 1.0357E-6 8.92203E-7 6.2529E-7 8.00592E-7 1.14311E-6 6.518E-7 5.63114E-7 7.53436E-7 7.73488E-7 1.26326E-6 8.54011E-7 2.0614E-6 1.16274E-6 1.23598E-6 3.60945E-7 3.74272E-7 8.90619E-7 8.24758E-7 8.06739E-7 8.83692E-7 6.77289E-7 6.34766E-7 9.65122E-7 5.06759E-7 6.39038E-7 8.31735E-7 8.41043E-7 1.16482E-6 3.85119E-7 4.79736E-7 5.06016E-7 5.30278E-7 4.89355E-7 6.68763E-7 5.20358E-7 1.21822E-6 2.28443E-7 8.14022E-7 5.3923E-7 8.23814E-7 1.33303E-6 4.64544E-7 1.0411E-6 4.85193E-7 1.09722E-6 6.12424E-7 5.58E-7 5.99597E-7 7.44868E-7 5.92011E-7 6.71617E-7 4.55685E-7 6.59312E-7 4.28889E-7 1.6744E-7 4.0059E-7 2.50377E-6 3.61348E-7 3.42304E-7 3.07719E-7 6.36379E-7 7.17167E-7 2.6156E-7 7.07073E-7 6.45913E-7 8.92363E-7 3.63624E-6 6.29679E-7 1.66765E-6 1.24393E-6 3.20984E-7 5.64995E-7 8.72289E-7 8.90149E-7 6.44788E-7 2.85954E-7 4.75564E-7 5.52697E-7 4.63525E-7 1.85434E-7 2.51485E-7 2.62438E-7 2.35997E-7 7.57578E-7 7.87286E-7 3.88103E-7 2.6593E-7 1.14854E-7 1.02054E-7 1.82799E-7 1.00344E-7 1.87631E-7 2.12877E-7 2.08384E-8 5.99457E-7 1.05883E-7 1.21722E-7 6.44869E-8 5.10663E-8 1.52246E-7 1.13958E-7 2.26663E-7 1.35458E-7 1.37729E-7 9.03014E-8 1.45435E-7 9.91433E-8 1.21214E-8 8.95453E-8 1.39241E-7 2.31313E-7 3.54523E-7 2.39921E-7 7.51549E-7 8.12786E-7 8.55011E-7 7.49034E-7 5.15203E-7 4.40614E-7 6.25374E-7 6.33648E-7 9.24832E-7 8.85953E-7 1.52745E-6 1.35411E-6 9.86333E-7 1.40908E-6 2.9887E-7 4.03858E-7 4.92743E-7 1.66305E-6 1.26488E-6 2.39446E-6 2.84596E-6 1.83015E-6 1.18203E-6 8.53107E-7 9.507E-7 2.32715E-7 1.01816E-6 8.67256E-7 1.02098E-6 5.03177E-7 3.79137E-7 8.69352E-7 6.25158E-7 9.19864E-7 1.53839E-6 1.23628E-6 1.59612E-6 9.07809E-7 6.81202E-7 1.05931E-6 7.43121E-7 1.90199E-6 3.15525E-6 1.17708E-6 1.80438E-6 9.85093E-7 2.27478E-6 2.19296E-6 1.72893E-5 1.39439E-5 5.72625E-6 1.04796E-5 9.72989E-6 6.69889E-6 4.82877E-6 4.55633E-6 2.99165E-6 2.35244E-6 6.2945E-6 1.61366E-6 5.41965E-6 3.56517E-6 1.83602E-6 1.33309E-6 2.25648E-6 3.02682E-6 2.63054E-6 3.00488E-6 3.66812E-6 3.63645E-6 2.53393E-6 1.91761E-6 1.75531E-6 3.1256E-6 4.03135E-6 2.77687E-6 1.87363E-6 5.6777E-7 3.00853E-6 2.01892E-6 2.19411E-6 3.53673E-6 3.72157E-6 2.80473E-6 4.37746E-6 6.17738E-6 5.64206E-6 3.30379E-6 2.01997E-5 5.45868E-6 4.30942E-6 4.37878E-6 2.70717E-6 7.74232E-6 5.07192E-6 3.69416E-6 4.08714E-6 4.28619E-6 2.76409E-6 6.51915E-6 1.35593E-5 1.74262E-5 1.98534E-5 1.09096E-5 1.48448E-5 9.47712E-6 3.30926E-5 1.68163E-5 1.63065E-5 1.52055E-5 1.95596E-5 1.19178E-4 3.39837E-4 1.7394E-4 2.62476E-4 8.76099E-4 3.18373E-3 2.19325E-3 2.40214E-3 2.79024E-3 2.32615E-3 1.32203E-3 2.90028E-3 1.64183E-3 2.25053E-3 7.05711E-4 1.1342E-3 1.47883E-3 2.09728E-3 1.40599E-3 1.9779E-3 1.26824E-3 3.17246E-3 2.53295E-3 3.26212E-3 2.42696E-3 2.40047E-3 3.19309E-3 5.72384E-3 3.35183E-3 4.26147E-3 1.24267E-3 4.58391E-4 2.04472E-3 3.24568E-3 3.22572E-3 1.7952E-3 1.92002E-3 2.04267E-3 1.65351E-3 1.13866E-3 9.68381E-4 3.05639E-4 2.09301E-4 1.88152E-4 8.32099E-4 1.85766E-4 1.88111E-4 3.61816E-4 4.68643E-5 2.75089E-4 1.66028E-4 4.34729E-4 1.16956E-4 8.83736E-5 1.43581E-4 5.36479E-5 2.61953E-4 3.27915E-4 2.32107E-4 1.73445E-4 2.62113E-4 2.1207E-4 2.87585E-4 3.68295E-4 4.01007E-4 1.06567E-3 1.02756E-3 4.3529E-4 5.24688E-4 5.13987E-4 1.63817E-4 1.6404E-4 1.0979E-4 3.26891E-4 9.14055E-4 7.01449E-4 5.04697E-4 5.88911E-4 7.0282E-4 4.94651E-4 6.77013E-4 2.41484E-4 4.68623E-4 5.44367E-4 1.10385E-3 6.9719E-4 3.58196E-4 3.4177E-4 8.93693E-4 1.92536E-4 1.75267E-4 2.59128E-4 1.51449E-4 4.33763E-4 3.33391E-4 8.04085E-4 3.31348E-4 3.94459E-4 3.41841E-4 7.3546E-4 2.51399E-3 9.63339E-3 1.58733E-2 2.15838E-2 2.35109E-2 1.34388E-2 7.20519E-3 7.80603E-3 3.84633E-3 3.77899E-3 7.84862E-4 5.38221E-4 4.85132E-4 1.77104E-3 6.95854E-3 1.091E-2 5.71442E-3 6.71858E-3 2.4293E-3 2.20664E-3 4.89712E-4 1.88728E-3 9.33631E-4 9.25496E-4 1.21829E-3 9.12387E-4 3.12158E-3 5.08845E-3 5.80354E-3 7.22219E-3 4.88783E-3 4.10356E-3 8.0761E-3 1.26973E-2 1.29089E-2 4.59212E-3 1.19756E-2 1.04889E-2 6.23047E-3 4.0031E-3 3.05064E-3 1.10261E-2 6.73582E-3 8.51957E-3 1.25748E-2 1.03251E-2 1.47217E-2 1.32966E-2 1.06932E-2 7.48976E-3 6.34799E-3 3.71083E-3 2.4867E-3 4.9867E-3 1.59423E-2 2.19969E-2 1.01222E-2 3.38347E-3 7.68603E-3 6.94969E-3 7.89894E-3 1.17105E-2 9.72425E-3 7.90232E-3 1.26905E-2 9.73459E-3 1.1697E-2 1.03216E-2 9.64632E-3 1.49603E-2 1.22077E-2 8.84972E-3 7.03092E-3 8.22566E-3 6.19028E-3 8.41007E-3 1.60686E-2 9.07476E-3 3.25865E-3 6.35964E-3 1.64402E-2 2.68453E-2 9.55486E-3 5.91554E-4 4.70583E-3 3.30141E-3 5.11277E-3 9.85642E-3 5.16661E-3 4.57888E-3 2.63175E-3 6.28727E-2 1.92094E-2 6.3681E-3 4.5828E-3 5.73797E-3 1.43315E-2 9.60289E-3 4.57811E-2 1.91624E-2 7.16962E-3 1.1706E-3 2.91656E-3 1.03636E-3 1.85888E-3 8.82612E-4 5.65967E-4 4.4E-4 4.75039E-4 3.61329E-4 1.98355E-3 6.41341E-3 1.03841E-2 1.22194E-2 2.45448E-2 3.03595E-2 2.77669E-2 3.80629E-2 1.7379E-2 1.37153E-2 4.31631E-3 8.45911E-3 8.34288E-3 4.88495E-3 5.92193E-3 9.4463E-3 2.16673E-3 3.45958E-3 1.75023E-3 3.36926E-3 5.23232E-3 8.33938E-4 1.50125E-4 8.15731E-4 2.30211E-3 9.85972E-4 3.73743E-4 4.69994E-3 5.27558E-3 3.05944E-3 2.14341E-3 6.44819E-3 3.61728E-3 1.53224E-2 9.45881E-3 9.51589E-3 1.37052E-2 6.98428E-3 8.6972E-3 1.45531E-2 9.60477E-3 3.19203E-2 5.6868E-2 5.55541E-2 5.39112E-2 4.45305E-2 6.68434E-3 7.39551E-3 7.19844E-3 2.09656E-2 2.12887E-2 2.17969E-2 1.26564E-2 9.79218E-2 3.79049E-2 3.21394E-2 1.33308E-2 6.18301E-3 8.47055E-3 9.91896E-3 4.87732E-3 4.30503E-3 8.96921E-3 2.51685E-3 4.87539E-3 5.33019E-3 7.95474E-3 5.50372E-3 2.56001E-3 3.94443E-3 1.69938E-3 2.58878E-3 2.1255E-3 9.57534E-5 1.59085E-4 3.255E-4 8.58319E-4 4.68628E-4 1.66147E-4 1.16288E-4 2.94565E-4 1.03683E-3 1.76226E-3 2.14715E-3 5.63255E-4 2.0969E-4 1.40032E-4 8.78879E-5 9.01882E-5 2.30196E-4 8.36491E-5 8.29404E-5 2.77474E-4 3.63741E-4 1.11052E-4 2.11374E-4 1.5722E-4 4.22169E-4 4.56761E-5 3.93636E-4 5.69885E-4 3.44589E-4 2.40451E-4 3.23895E-4 1.40756E-3 1.82673E-3 1.39484E-3 3.45969E-3 5.80303E-3 2.87899E-3 9.46117E-4 1.47159E-3 3.68416E-3 2.81319E-3 2.35447E-3 9.93313E-4 2.30202E-3 2.69357E-3 3.52626E-4 2.21538E-4 2.20706E-3 3.77863E-3 3.33715E-3 1.30966E-3 1.62754E-3 1.05165E-3 3.26485E-4 2.71639E-4 1.37062E-4 5.52747E-4 5.21548E-4 7.04752E-3 8.59902E-3 3.23183E-3 1.98595E-3 2.33501E-3 6.19223E-3 4.6063E-3 2.31289E-3 2.56174E-3 7.71339E-3 8.83601E-3 5.29588E-3 2.1501E-3 1.88981E-3 4.41317E-3 8.95325E-4 4.30854E-3 6.98039E-3 3.39767E-3 2.28451E-3 5.01961E-3 1.0939E-2 7.49451E-3 2.81348E-3 9.25085E-3 1.58473E-2 1.55412E-2 2.06745E-2 1.8316E-2 1.11607E-2 1.07667E-2 2.12526E-2 2.04434E-2 1.55056E-2 2.3426E-2 2.7956E-2 2.15402E-2 3.09136E-2 1.89793E-2 3.81552E-2 2.88258E-2 1.68571E-2 1.73881E-2 2.21687E-2 2.30975E-2 1.70278E-2 1.91535E-2 1.14144E-2 8.4995E-3 1.08316E-2 8.34035E-3 1.86473E-2 1.3193E-2 1.70849E-2 2.84351E-2 3.54655E-2 1.09895E-2 1.78953E-2 3.98897E-4 3.79414E-4 2.26245E-4 2.58014E-4 1.62283E-3 1.21913E-3 2.37867E-3 6.3733E-3 7.29114E-4 1.13997E-3 2.41371E-4 7.14139E-4 8.71666E-4 1.35315E-4 3.14084E-4 5.71564E-5 2.44765E-4 5.12221E-5 3.7816E-5 4.60709E-5 1.50151E-5 3.98217E-5 2.29559E-5 2.1542E-5 1.78424E-5 2.47892E-5 1.46416E-5 1.40769E-5 9.51873E-6 1.07634E-5 5.20392E-6 8.36718E-6 7.26538E-6 7.84058E-6 4.30281E-6 1.50467E-6 2.82444E-7 7.2444E-7 2.41988E-6 1.78363E-6 7.07358E-7 4.47516E-7 1.47823E-6 2.802E-7 1.06139E-6 9.03965E-7 9.84865E-7 4.16448E-7 1.44315E-6 6.31626E-6 1.47794E-7 9.45668E-7 8.61198E-7 8.30368E-7 6.63774E-7 7.77297E-7 4.94813E-7 8.06633E-7 6.11892E-7 7.25818E-7 7.39327E-7 4.98567E-7 7.53312E-7 6.04562E-7 8.55159E-7 9.8365E-7 6.97722E-7 2.68797E-7 4.35934E-7 5.48644E-7 3.10665E-7 1.46893E-7 2.30585E-7 2.61434E-8 1.63935E-7 1.00102E-7 2.35258E-7 6.59777E-8 7.85976E-8 1.95024E-7 1.82605E-7 5.67191E-7 2.51659E-7 1.32701E-7 2.99561E-8 9.65056E-8 5.83232E-8 2.66462E-8 1.17492E-7 2.36516E-7 4.30901E-8 2.19113E-8 1.22619E-8 1.04364E-8 1.15248E-7 8.46244E-8 2.70515E-8 2.21084E-8 9.06108E-8 6.28104E-8 3.61715E-8 3.2234E-8 2.30645E-8 1.37303E-8 3.0889E-8 1.39768E-7 2.35881E-7 1.52018E-7 1.69472E-7 6.73742E-8 2.05487E-7 9.92467E-8 7.02192E-7 3.25579E-7 2.79198E-7 5.94885E-7 2.14668E-7 2.53255E-8 4.29245E-8 5.38942E-8 1.65079E-7 9.13938E-8 3.58079E-8 7.04766E-8 4.32442E-8 8.02877E-8 5.03829E-8 5.0833E-8 6.39038E-8 1.82902E-8 1.86394E-8 1.69752E-8 8.64897E-9 1.33844E-8 3.1039E-8 3.10481E-8 5.3707E-8 1.78844E-8 1.86453E-8 1.21657E-8 2.71311E-9 3.02717E-8 2.0171E-8 4.55897E-8 2.95208E-8 3.40246E-8 1.9524E-8 2.9254E-8 1.59704E-8 2.49315E-8 1.96215E-8 1.74861E-8 1.17102E-8 1.02381E-8 2.47511E-8 3.4005E-8 5.95436E-8 5.76601E-8 4.60636E-8 1.15398E-8 5.53926E-9 1.03105E-8 2.90427E-8 1.45455E-8 2.61005E-8 1.49627E-8 1.55979E-8 1.17686E-9 7.37003E-10 3.33845E-9 3.45279E-9 4.43662E-9 4.98442E-9 6.94599E-10 5.92876E-10 2.94272E-10 4.57555E-10 7.27952E-9 5.6677E-9 1.47297E-7 1.42831E-7 1.36309E-7 1.74804E-7 1.72071E-7 1.49387E-7 1.74751E-7 2.02833E-7 1.63328E-7 1.34802E-7 1.28307E-7 1.54608E-7 1.30013E-7 3.40966E-8 1.71233E-8 8.48682E-9 1.14787E-9 8.66292E-10 7.24716E-10 2.92499E-10 5.55484E-10 1.88357E-9 1.20273E-9 9.88171E-10 9.48286E-10 1.16785E-9 1.22003E-9 2.77442E-9 1.96587E-9 2.42352E-9 5.09845E-9 4.45839E-9 4.53045E-9 6.20992E-9 4.47247E-9 4.65722E-9 6.76746E-9 2.86966E-9 2.43651E-9 1.32171E-9 2.75301E-9 3.74054E-9 3.71181E-9 3.96866E-9 3.4155E-9 2.55437E-9 2.56432E-9 2.16193E-9 2.31397E-9 2.09621E-9 3.5725E-9 1.61081E-9 3.67602E-9 2.50049E-9 7.07443E-9 1.04389E-9 7.28901E-10 7.31731E-10 6.11905E-10 7.31736E-10 7.95546E-10 1.0156E-9 2.87963E-9 1.2091E-9 7.0088E-10 2.10603E-9 1.28666E-9 1.66365E-9 2.63822E-9 3.35497E-9 1.19295E-8 1.20098E-8 7.97037E-9 4.25382E-9 8.9084E-9 9.42391E-9 1.03411E-8 1.37752E-8 2.20288E-9 7.95588E-9 7.5532E-8 8.38288E-8 7.07964E-8 1.0422E-7 9.20758E-8 8.45578E-8 8.57349E-8 1.51711E-7 1.4326E-7 1.46029E-7 1.58149E-7 3.60361E-7 3.05268E-7 5.55384E-7 3.01106E-7 6.62594E-7 1.54857E-6 2.16172E-6 6.0235E-7 3.44028E-7 6.70804E-7 1.2429E-6 2.26951E-6 2.47012E-6 3.11901E-6 3.73816E-6 3.96307E-6 1.5155E-6 3.94837E-6 6.10801E-6 4.74823E-6 3.0779E-7 8.44791E-7 2.61729E-6 1.62404E-6 1.95594E-6 8.57281E-7 8.75416E-7 5.08007E-6 3.87048E-6 3.62135E-6 3.83093E-6 3.80208E-7 8.13112E-7 2.4669E-7 2.38077E-6 6.62326E-7 4.09381E-7 2.44301E-7 5.37336E-7 3.06545E-7 3.18139E-7 3.73383E-7 3.69511E-7 6.9002E-8 8.9189E-8 5.04292E-8 3.09468E-8 4.05824E-7 1.47891E-7 1.7745E-7 6.83197E-8 7.99357E-8 6.11478E-8 1.68939E-7 1.84207E-8 4.96337E-8 6.04034E-8 1.00826E-7 6.49968E-8 2.34845E-8 1.28242E-7 9.63465E-8 2.52495E-7 3.77458E-8 3.75335E-8 2.73379E-8 1.13824E-7 8.42282E-8 3.38712E-7 5.69634E-8 5.59036E-8 5.80272E-8 5.8691E-8 5.3168E-8 5.80753E-8 4.4352E-8 5.39741E-8 5.59112E-8 6.16521E-8 9.63441E-8 6.96109E-8 6.14407E-8 5.97966E-8 5.34593E-8 4.98493E-8 4.80929E-8 4.34854E-8 6.75634E-8 4.90234E-8 5.38314E-8 4.54202E-8 3.05547E-8 4.73073E-8 7.20962E-8 7.97842E-8 5.53485E-8 7.2987E-8 1.00879E-7 5.00057E-8 5.26489E-8 2.58713E-8 1.90458E-8 2.35159E-8 9.53103E-8 6.04471E-8 4.55687E-8 4.52065E-8 5.47005E-8 5.6983E-8 8.72201E-8 9.04187E-8 1.17502E-7 7.11889E-8 7.96384E-8 7.50536E-8 8.83457E-8 8.75992E-8 1.91153E-8 2.48239E-8 3.17684E-8 3.2063E-8 1.00528E-8 1.56916E-8 7.96138E-9 3.82934E-8 4.76592E-8 4.04736E-8 4.90685E-8 1.03699E-8 -9999 -9999 -9999 -9999 -9999 -9999 -9999 -9999 -9999 -9999 -9999 -9999 -9999 -9999 -9999 -9999 -9999 -9999 -9999 -9999 -9999 -9999 -9999 -9999 -9999 -9999 -9999 -9999 -9999 -9999 -9999 -9999 -9999 -9999 -9999 -9999 -9999 -9999 -9999 -9999 -9999 -9999 -9999
1.97412E-7 1.21745E-7 2.10867E-7 1.83674E-7 2.81523E-7 2.29381E-7 3.3059E-7 2.55935E-7 2.49293E-7 2.95627E-7 4.03453E-7 3.04973E-7 3.19532E-7 3.28216E-7 2.65218E-7 2.14826E-7 2.10332E-7 2.61753E-7 2.24164E-7 2.06494E-7 1.18401E-7 1.37108E-7 1.83705E-7 1.23115E-7 2.3261E-7 2.15661E-7 2.13474E-7 2.34234E-7 1.75626E-7 2.37096E-7 1.47861E-7 1.03784E-7 1.01704E-7 1.39449E-7 1.18747E-7 2.1298E-7 1.7367E-7 1.31454E-7 1.41755E-7 1.22326E-7 8.82942E-8 1.24952E-7 1.28681E-7 5.95624E-8 7.71655E-8 8.21253E-8 9.75366E-8 9.05046E-8 7.98738E-8 5.00366E-8 6.4103E-8 8.0901E-8 1.03588E-7 9.93032E-8 1.42113E-7 1.56842E-7 2.10169E-7 1.6737E-7 1.16416E-7 9.16637E-8 1.46378E-7 1.51041E-7 1.05969E-7 1.08181E-7 8.78767E-8 1.39151E-7 1.75799E-7 1.69087E-7 1.51896E-7 1.01314E-7 6.87184E-8 1.68251E-7 2.26603E-7 1.43359E-7 1.91652E-7 8.68075E-8 2.17899E-7 4.99382E-8 7.58242E-8 7.85647E-8 1.15998E-7 1.19534E-7 1.12488E-7 7.96172E-8 1.29532E-7 1.37213E-7 1.79E-7 1.87689E-7 2.00634E-7 2.34184E-7 3.03112E-7 1.83295E-7 1.96021E-7 1.83114E-7 2.52567E-7 3.18677E-7 2.78673E-7 1.95243E-7 3.17798E-7 2.64545E-7 1.22613E-7 1.16741E-7 4.20515E-7 1.48248E-7 1.83292E-7 5.01939E-7 1.1327E-7 1.55363E-7 1.31259E-7 1.49494E-7 1.94748E-7 2.33295E-7 2.85043E-7 6.79737E-7 2.94333E-7 4.05278E-7 5.69019E-7 3.44236E-7 5.12092E-7 4.58902E-7 4.90088E-7 6.02543E-7 7.16811E-7 6.55332E-7 1.78101E-7 8.83942E-7 4.56096E-7 3.30485E-7 4.02526E-7 7.58308E-7 1.41844E-7 6.75656E-7 7.00256E-7 3.55446E-7 3.22695E-7 9.51936E-7 1.17095E-6 1.10391E-6 7.04269E-7 5.84507E-7 1.75176E-6 1.41224E-6 1.52929E-6 6.75114E-7 1.0611E-6 1.07867E-6 5.93807E-7 1.20296E-6 1.05413E-6 7.56792E-7 1.33388E-6 1.37802E-6 1.81052E-6 7.23313E-7 5.06371E-7 5.35127E-7 6.12084E-7 4.85929E-7 9.93791E-7 1.40426E-6 7.81238E-7 5.11567E-7 6.99899E-7 6.99561E-7 5.34086E-7 7.45897E-7 2.98788E-7 6.80494E-7 7.05991E-7 5.61917E-7 3.57058E-7 3.44336E-7 6.36793E-7 4.62855E-7 6.9058E-7 4.01888E-7 2.73593E-7 9.77504E-7 1.22336E-6 9.5807E-7 9.39812E-7 5.06304E-7 5.91946E-7 4.03822E-7 8.05473E-7 2.41429E-7 4.47061E-7 8.36794E-7 4.77463E-7 1.9513E-7 8.45537E-7 6.91005E-7 8.26489E-7 9.57517E-7 1.4875E-6 4.44001E-7 2.17414E-6 8.46174E-7 6.43872E-7 8.3206E-7 4.41194E-7 6.43054E-7 4.88661E-7 8.55301E-7 6.26926E-7 3.59458E-7 1.89656E-6 1.45646E-6 7.71151E-7 1.40328E-6 1.46729E-6 9.30709E-7 7.25655E-7 4.33345E-7 7.92188E-7 8.72192E-7 6.41789E-7 5.78292E-7 3.61291E-7 1.92614E-7 2.0895E-7 1.97649E-7 1.04119E-7 1.77142E-7 6.74986E-7 5.01357E-7 4.13729E-7 1.85187E-7 1.31584E-7 3.28307E-7 1.16838E-7 1.24554E-7 1.51422E-7 1.3286E-7 -9999 1.19052E-7 1.43012E-7 3.17729E-8 3.98232E-8 3.13996E-7 1.55366E-7 1.05692E-7 1.08484E-7 9.66056E-8 5.89855E-8 3.37734E-8 5.20012E-8 8.67168E-8 8.32953E-8 7.54051E-8 1.11623E-7 2.44767E-7 6.41709E-7 4.52639E-7 7.16713E-7 3.93178E-7 1.36325E-6 7.32984E-7 3.08613E-7 5.52774E-7 8.59924E-7 7.43251E-7 6.80112E-7 1.60796E-6 1.89285E-6 7.91132E-7 8.27426E-7 9.17653E-7 1.62325E-6 9.93246E-7 2.61927E-7 2.81792E-6 1.71727E-6 1.6998E-6 1.52317E-6 1.62149E-6 3.92124E-7 1.38337E-6 1.37281E-6 1.22458E-6 1.14048E-6 2.79005E-7 7.8743E-7 5.20761E-7 6.08193E-7 6.71556E-7 7.4737E-7 1.4259E-6 1.6005E-6 1.96087E-6 2.04307E-6 7.77815E-7 6.47358E-7 9.52035E-7 7.9524E-7 6.76406E-7 4.03363E-7 1.76063E-6 1.10477E-6 1.2425E-6 2.04805E-6 4.12089E-6 6.33844E-6 1.3822E-5 6.54348E-6 3.24625E-6 9.08678E-6 9.18888E-6 4.51452E-6 4.56766E-6 2.65655E-6 2.28142E-6 5.32097E-6 3.90885E-6 4.74977E-6 4.44994E-6 3.69947E-6 1.16241E-6 9.65452E-7 3.21327E-6 1.03667E-6 1.32666E-6 1.39146E-6 1.87967E-6 2.42079E-6 1.04877E-6 1.50366E-6 3.756E-6 4.08709E-6 2.39557E-6 2.46682E-6 3.07338E-6 3.41386E-6 2.59369E-6 2.74989E-6 2.76763E-6 1.21162E-6 7.44723E-6 4.29803E-6 1.12157E-5 1.89991E-6 7.26835E-6 2.23467E-5 3.85842E-6 7.04967E-6 6.4003E-6 6.7894E-6 3.60772E-6 3.60084E-6 7.57734E-6 3.77469E-6 1.344E-6 5.0598E-6 5.9847E-6 9.97744E-6 1.6616E-5 1.35647E-5 1.70287E-5 1.95335E-5 1.46963E-5 2.21848E-5 1.05093E-5 1.90758E-5 1.37193E-5 3.48249E-5 1.10817E-4 8.84099E-5 1.08254E-4 4.58687E-4 1.6059E-3 2.66367E-3 2.19339E-3 2.66388E-3 2.23808E-3 2.35378E-3 2.11746E-3 2.52045E-3 1.92967E-3 6.79721E-4 6.62801E-4 1.06444E-3 1.42829E-3 3.84714E-3 1.51016E-3 2.32694E-3 1.11305E-3 2.93675E-3 1.97317E-3 2.28806E-3 1.46143E-3 2.19716E-3 2.52335E-3 3.91201E-3 7.63104E-3 1.08077E-3 4.52743E-4 3.58155E-4 1.92123E-4 4.21248E-3 2.86578E-3 2.23261E-3 1.15079E-3 9.57934E-5 7.25698E-4 3.98836E-3 2.07065E-3 1.64611E-3 4.58947E-4 7.38676E-4 2.4585E-4 9.76919E-5 3.7041E-5 7.35445E-5 8.87445E-4 5.66477E-4 3.72169E-4 2.68013E-4 3.42712E-4 1.92269E-4 1.35343E-4 2.68011E-4 2.86457E-4 1.89185E-4 2.29737E-4 7.90907E-4 4.80427E-5 6.23507E-5 2.69556E-4 1.21573E-4 3.12805E-4 6.3687E-4 8.23764E-4 7.08982E-4 4.63497E-4 5.2222E-4 4.09216E-4 1.4445E-4 1.35058E-4 3.60201E-4 3.5705E-4 5.40659E-4 2.43644E-4 5.8047E-4 1.58311E-4 6.88836E-4 3.39804E-4 5.83048E-4 2.06381E-4 4.61171E-4 7.14619E-4 5.45708E-4 6.74687E-4 3.99314E-4 7.57475E-4 2.79479E-4 1.04292E-4 1.64167E-4 2.88209E-4 1.49105E-4 3.38281E-4 3.209E-4 3.46115E-4 1.89452E-4 3.57879E-4 6.27061E-4 1.74134E-3 6.14023E-3 1.77442E-2 2.3884E-2 1.063E-2 1.48266E-2 5.37439E-3 5.1037E-3 5.22057E-3 4.11465E-3 2.45599E-3 1.70243E-3 2.06198E-3 5.6418E-3 8.36331E-3 7.93605E-3 9.21406E-3 3.2066E-3 6.0328E-3 3.32251E-3 1.54062E-3 1.41758E-3 2.93403E-4 2.65756E-4 5.67671E-4 7.41271E-4 2.46903E-3 1.42204E-3 5.50574E-3 2.21217E-3 2.25385E-3 9.21878E-3 5.44342E-3 1.11841E-2 7.47749E-3 9.12363E-3 1.19058E-2 1.07173E-2 1.05157E-2 9.20496E-3 3.49641E-3 1.1791E-2 1.2606E-2 1.18514E-2 1.17403E-2 1.32349E-2 1.12512E-2 8.59628E-3 7.16971E-3 7.22076E-3 4.82899E-3 3.89555E-3 4.08565E-3 1.0899E-2 2.29508E-2 6.12235E-3 5.14007E-3 5.78994E-3 7.06623E-3 3.06956E-3 7.26918E-3 1.10596E-2 1.18396E-2 8.56923E-3 1.11909E-2 1.69898E-2 8.2313E-3 1.22984E-2 9.3807E-3 1.07846E-2 8.44665E-3 1.15591E-2 8.00657E-3 7.51317E-3 5.77998E-3 2.30866E-3 3.9932E-3 3.5562E-3 6.42586E-3 3.83258E-3 4.18943E-3 2.19865E-2 1.57306E-2 3.89625E-3 7.25474E-3 3.41098E-3 4.29217E-3 8.2318E-3 6.10592E-3 4.09799E-3 2.94961E-3 1.94968E-2 1.25885E-2 5.5904E-3 3.24717E-3 9.27579E-4 1.17548E-3 3.19746E-3 6.19948E-3 1.06346E-2 1.09285E-2 6.81055E-3 1.12832E-3 1.28971E-3 1.41342E-3 8.14142E-4 3.1959E-4 4.86585E-4 5.84016E-4 1.06298E-4 3.01822E-3 3.90025E-3 2.82422E-3 4.70554E-3 3.07891E-3 3.03753E-3 6.648E-3 8.39163E-3 3.2799E-3 1.03752E-2 5.9622E-3 7.58037E-3 8.17866E-3 6.89446E-3 4.68746E-3 6.42548E-3 7.5358E-3 2.68166E-3 8.4756E-3 4.10665E-3 1.79428E-3 2.77766E-4 3.57172E-4 4.79572E-4 1.89553E-3 2.11487E-3 2.08457E-3 1.69307E-3 3.22917E-3 6.21995E-3 8.99012E-3 2.69257E-3 1.6364E-2 7.78833E-3 3.72628E-3 4.53125E-3 3.66229E-3 9.06468E-3 1.09593E-2 5.23978E-3 1.54272E-2 1.77493E-2 1.69565E-2 4.31083E-2 2.5502E-2 3.35081E-2 2.3907E-2 1.17749E-2 5.45107E-3 4.82915E-3 7.07654E-3 2.02678E-2 3.03922E-2 2.86227E-2 9.25866E-3 6.24536E-3 1.57958E-2 7.55755E-3 8.84364E-3 6.896E-3 7.07508E-3 4.7278E-3 3.74328E-3 5.81613E-3 6.18956E-3 3.32781E-3 3.47221E-3 4.19024E-3 1.67006E-3 1.15277E-3 5.54762E-4 3.72444E-3 2.83526E-3 9.27385E-4 6.9709E-5 1.70482E-4 2.50392E-4 1.07401E-3 4.41482E-4 2.05773E-4 8.78347E-5 5.90384E-4 1.45571E-3 2.03289E-3 1.46803E-3 1.35464E-3 2.4878E-4 1.06272E-4 6.36287E-5 1.63152E-4 1.42152E-4 1.1733E-4 3.08284E-4 2.97379E-4 1.15215E-4 3.01236E-4 4.60399E-4 6.35923E-4 4.91945E-4 4.9141E-4 6.89746E-4 3.45213E-4 5.46301E-4 4.73149E-4 4.12316E-4 1.81387E-3 1.81405E-3 1.59565E-3 2.04531E-3 3.7359E-3 6.77283E-4 7.90271E-4 2.17968E-3 2.55267E-3 1.56571E-3 1.18369E-3 1.97226E-3 2.37404E-4 3.42492E-4 8.4782E-5 3.64642E-4 8.77215E-4 3.57602E-3 1.62258E-3 2.38758E-3 6.25229E-4 5.2037E-4 6.62985E-4 2.94295E-4 1.54155E-4 1.02233E-3 4.49614E-3 4.54566E-3 2.80903E-3 6.29286E-4 1.40436E-3 3.16399E-3 8.75754E-3 8.16701E-4 3.96977E-3 3.83795E-3 3.67807E-3 1.88766E-3 8.79267E-4 1.95391E-3 1.76709E-3 3.49355E-3 2.476E-3 3.2775E-3 3.84981E-3 6.21788E-3 1.51825E-2 2.17516E-2 1.27038E-2 7.61299E-3 1.15228E-2 1.50025E-2 2.06228E-2 1.58547E-2 1.63595E-2 2.46521E-2 1.22025E-2 9.80531E-3 1.37568E-2 1.68727E-2 7.77299E-3 -9999 3.18872E-2 2.72834E-2 2.56801E-2 1.65416E-2 2.32232E-2 2.26532E-2 1.71276E-2 2.10639E-2 1.45551E-2 1.28472E-2 1.58633E-2 2.16684E-2 2.50486E-2 2.25076E-2 2.22868E-2 2.87026E-2 3.57851E-2 1.8211E-2 7.4134E-3 1.0552E-2 8.63313E-3 4.30476E-3 3.23717E-4 3.2552E-4 3.46317E-4 2.92252E-4 1.76673E-4 6.85481E-3 2.99897E-3 5.15751E-3 9.83484E-4 3.23236E-4 1.01316E-3 2.40481E-4 6.11559E-5 7.96014E-5 3.29023E-4 5.60749E-5 4.29263E-5 2.93547E-5 4.00039E-5 1.91722E-5 2.06343E-5 1.45022E-5 2.48086E-5 2.50795E-5 2.15823E-5 2.07117E-5 3.31385E-5 1.31705E-5 2.23914E-6 1.10652E-5 7.21206E-6 4.51365E-6 4.50404E-6 2.11241E-6 3.19601E-6 3.67141E-6 5.57663E-7 2.039E-6 8.3278E-7 1.35958E-6 6.70174E-7 4.90643E-7 1.0346E-6 1.03086E-6 7.71677E-7 5.47265E-7 2.74989E-7 2.29662E-7 1.04388E-6 7.50498E-6 2.30619E-7 2.43592E-7 8.83482E-7 4.91748E-7 6.5127E-7 5.39166E-7 4.62015E-7 6.30757E-7 6.00415E-7 8.01725E-7 4.90276E-8 3.88572E-7 7.83775E-7 6.8608E-7 2.15493E-7 5.53095E-7 7.61654E-7 7.98025E-7 6.68156E-7 9.90545E-7 4.1702E-7 2.82245E-7 2.32872E-7 2.45697E-7 2.09314E-7 1.79791E-7 1.26561E-7 3.29373E-7 2.12195E-7 2.37677E-7 3.34076E-7 4.58329E-7 2.7621E-7 1.50486E-7 5.93383E-8 4.4485E-8 1.06165E-7 2.02988E-7 3.01934E-7 1.85164E-7 1.38901E-7 2.31844E-8 1.78453E-8 1.12612E-8 3.88024E-8 1.95039E-7 2.76283E-8 2.08931E-8 6.18749E-8 6.31863E-8 7.80707E-8 3.01728E-8 1.9993E-9 4.08267E-8 1.09577E-7 1.26886E-7 2.29703E-7 4.36661E-8 3.3098E-8 6.1633E-8 5.68305E-8 3.88546E-8 5.85274E-7 5.6304E-7 4.98277E-7 2.94485E-7 1.30942E-7 4.49767E-8 1.11475E-7 1.92302E-7 1.49327E-7 8.79368E-8 3.03646E-8 5.00644E-8 6.40309E-9 1.57114E-8 3.53012E-8 4.51109E-8 1.87091E-8 1.13376E-8 1.71555E-8 3.60084E-8 3.35608E-8 3.11989E-8 5.04899E-8 4.2743E-8 3.12297E-8 8.8535E-9 2.85513E-8 1.17704E-8 3.45488E-9 1.04372E-8 4.32104E-8 4.15929E-8 7.53439E-8 1.04524E-7 9.40218E-8 2.53066E-8 2.14488E-8 3.31771E-8 2.47609E-8 1.43566E-8 1.75177E-8 1.26715E-8 4.3202E-8 1.92095E-8 2.45576E-8 1.29609E-8 5.54138E-8 4.02028E-8 2.25372E-8 1.9509E-8 3.32633E-8 1.48899E-8 2.17108E-8 1.27429E-8 1.4661E-8 1.41679E-9 1.54944E-9 1.28245E-9 3.18347E-9 1.94021E-9 1.44429E-9 5.48416E-10 5.41633E-10 5.90146E-10 8.14399E-10 4.05331E-9 7.77415E-9 1.64633E-7 1.36159E-7 1.06321E-7 2.08308E-7 2.20403E-7 1.23459E-7 2.39651E-7 1.97064E-7 1.24371E-7 1.19878E-7 7.29673E-8 4.61233E-8 6.34848E-8 8.95461E-9 1.41581E-8 1.72048E-9 1.22508E-9 1.23259E-9 6.15929E-10 9.6536E-10 1.43354E-9 1.38271E-9 1.03609E-9 9.35005E-10 1.20921E-9 9.97284E-10 1.04937E-9 2.22285E-9 2.39803E-9 5.17297E-9 5.42452E-9 4.81063E-9 4.58986E-9 4.49649E-9 6.14261E-10 6.64021E-10 4.98403E-9 5.45132E-9 3.05809E-9 2.50554E-9 4.22263E-9 8.84741E-9 9.4054E-9 8.12687E-9 6.89552E-9 6.42196E-9 1.85333E-9 1.58663E-9 1.4451E-9 9.00788E-10 5.18492E-9 5.38663E-9 7.27808E-10 2.4402E-9 6.07105E-9 5.46553E-9 4.42705E-9 5.47395E-9 1.28505E-8 2.07752E-9 2.82348E-9 3.47793E-9 3.06989E-9 3.60188E-9 5.93356E-10 1.28183E-9 3.35951E-9 8.06471E-9 7.23181E-9 5.00251E-9 3.54865E-9 1.10188E-8 7.42535E-9 5.14613E-9 7.67045E-9 9.84525E-9 6.12758E-9 7.252E-9 1.30905E-8 2.95222E-8 5.60229E-8 9.43996E-8 4.84167E-8 5.84095E-8 1.93156E-7 8.12573E-8 1.1021E-7 1.49896E-7 2.88612E-7 1.58835E-7 1.44185E-7 3.49774E-7 3.3986E-7 5.81193E-7 2.41174E-7 8.89629E-7 1.72012E-6 1.32626E-6 2.22148E-6 2.38223E-7 6.64342E-7 1.96236E-6 1.62989E-6 2.63779E-6 4.12313E-6 3.6706E-6 4.26366E-6 1.8681E-6 6.70243E-6 4.54158E-6 6.48516E-6 2.8558E-6 4.00122E-7 1.88296E-6 1.22887E-6 2.30737E-6 6.19063E-7 5.43995E-7 2.99258E-7 3.46352E-7 6.98548E-7 4.43694E-6 1.30886E-6 8.93733E-7 1.06727E-6 2.24485E-6 3.75172E-6 4.5189E-7 1.92846E-7 6.9524E-7 1.93298E-7 1.04772E-7 1.71831E-7 1.12312E-7 3.06746E-7 2.71429E-7 1.33511E-7 1.60106E-7 3.82485E-8 8.01687E-8 1.88649E-7 4.21326E-8 3.07458E-8 6.39754E-8 8.37888E-8 3.40839E-8 7.25E-8 6.40177E-8 9.81984E-8 9.01122E-8 9.49848E-8 3.86903E-8 3.04546E-7 1.01449E-7 1.21854E-8 2.23393E-8 1.80461E-8 3.26495E-7 6.07727E-7 7.57073E-8 7.55447E-8 4.55616E-8 4.59938E-8 6.93206E-8 6.54208E-8 7.27252E-8 7.74712E-8 7.94572E-8 8.172E-8 5.58982E-8 5.73613E-8 9.22763E-8 6.05337E-8 6.48204E-8 5.6863E-8 5.52446E-8 4.5718E-8 3.98984E-8 5.74512E-8 7.00313E-8 3.50175E-8 4.73752E-8 3.36414E-8 9.22149E-8 5.23756E-8 5.74028E-8 6.52555E-8 6.11711E-8 6.74212E-8 4.0432E-8 2.71435E-8 2.90993E-8 2.72349E-8 3.29209E-8 3.59275E-8 2.5283E-8 4.77919E-8 5.56317E-8 4.70994E-8 3.66041E-8 6.02509E-8 1.00965E-7 1.4117E-8 5.30238E-8 6.91048E-8 5.5225E-8 9.39541E-8 1.42453E-7 3.87534E-8 3.75777E-8 6.19294E-8 2.36504E-8 8.18624E-8 2.20436E-8 2.5603E-8 3.89922E-8 5.66065E-8 4.51979E-8 7.29661E-8 2.80014E-8 5.35089E-9 -9999 -9999 -9999 -9999 -9999 -9999 -9999 -9999 -9999 -9999 -9999 -9999 -9999 -9999 -9999 -9999 -9999 -9999 -9999 -9999 -9999 -9999 -9999 -9999 -9999 -9999 -9999 -9999 -9999 -9999 -9999 -9999 -9999 -9999 -9999 -9999 -9999 -9999 -9999 -9999 -9999 -9999
1.38341E-7 2.3991E-7 2.28944E-7 2.06734E-7 2.51932E-7 2.1126E-7 2.53948E-7 2.6723E-7 2.93667E-7 3.33963E-7 3.88279E-7 3.26209E-7 2.71846E-7 2.48234E-7 3.67308E-7 2.93379E-7 2.6044E-7 1.86247E-7 1.72567E-7 1.89598E-7 9.7857E-8 1.81895E-7 1.57947E-7 1.19308E-7 2.11352E-7 2.09709E-7 1.52535E-7 2.09163E-7 2.01959E-7 1.87881E-7 1.7917E-7 1.11939E-7 1.01293E-7 1.17153E-7 9.15475E-8 1.72128E-7 1.50208E-7 1.8863E-7 1.31548E-7 1.08149E-7 9.91999E-8 9.69741E-8 1.0067E-7 1.0782E-7 7.64293E-8 1.19909E-7 6.98559E-8 8.73922E-8 9.72635E-8 5.82776E-8 4.9832E-8 7.34975E-8 1.35262E-7 7.23289E-8 9.88333E-8 1.32243E-7 1.88659E-7 1.88931E-7 1.10984E-7 1.25354E-7 9.75588E-8 1.58511E-7 1.37618E-7 7.91972E-8 1.26918E-7 1.6736E-7 1.04393E-7 1.36052E-7 1.40888E-7 1.02706E-7 9.42614E-8 9.61751E-8 1.59318E-7 1.02053E-7 1.37712E-7 1.82567E-7 2.04706E-7 1.0502E-7 6.62917E-8 7.07407E-8 5.69466E-8 1.01193E-7 1.04115E-7 9.5199E-8 1.41154E-7 1.07767E-7 1.39145E-7 2.01206E-7 1.92977E-7 2.74855E-7 2.07106E-7 2.51957E-7 1.13802E-7 2.85314E-7 1.77488E-7 1.96323E-7 1.32508E-7 2.17647E-7 1.36721E-7 1.15646E-7 1.50333E-7 1.3856E-7 4.15822E-7 1.40643E-7 1.21675E-7 1.87472E-7 1.3699E-7 1.67081E-7 2.81015E-7 1.99418E-7 2.07483E-7 2.03885E-7 2.76568E-7 3.88015E-7 3.38621E-7 3.27219E-7 4.02758E-7 4.68385E-7 5.0348E-7 6.35124E-7 1.06959E-6 1.27364E-6 1.59085E-6 7.44091E-7 3.36125E-7 1.35514E-6 6.21744E-7 5.4224E-7 4.86679E-7 2.66239E-7 3.80508E-7 7.97305E-7 6.06759E-7 4.3813E-7 5.28673E-7 6.77314E-7 7.76754E-7 6.11003E-7 1.41709E-6 6.65108E-7 9.64632E-7 1.41739E-6 1.58256E-6 9.21432E-7 1.73079E-6 8.99007E-7 3.5153E-7 2.06718E-6 2.12939E-6 1.81938E-6 9.19505E-7 1.43871E-6 9.42477E-7 7.00712E-7 5.28225E-7 6.95916E-7 5.81309E-7 1.32292E-6 6.98834E-7 4.26983E-7 8.00004E-7 1.12247E-6 1.13504E-6 1.95797E-6 6.54233E-7 9.60195E-7 1.06789E-6 1.33971E-6 4.22122E-7 6.62005E-7 4.95769E-7 3.82392E-7 5.80017E-7 4.72726E-7 2.23294E-7 2.62886E-7 2.23935E-7 1.0816E-6 7.69037E-7 8.33909E-7 9.74114E-7 5.47973E-7 6.82018E-8 1.00648E-6 4.40654E-7 1.62432E-7 3.41914E-7 2.42447E-7 7.58024E-7 6.16776E-7 4.23446E-7 8.50226E-7 4.85304E-7 5.14647E-7 4.3839E-7 2.5051E-6 1.69391E-6 1.23883E-6 8.21508E-7 5.19537E-7 5.92025E-7 1.09316E-6 3.87281E-7 6.13164E-7 3.04884E-7 9.56072E-7 9.20472E-7 6.67038E-7 6.19698E-7 1.3029E-6 1.36312E-6 2.96869E-6 1.3439E-6 1.02128E-6 4.49042E-7 1.00307E-6 4.16484E-7 4.67231E-7 6.91306E-7 2.96217E-7 2.3082E-7 3.51212E-7 1.21631E-7 3.37354E-7 6.56321E-7 5.91737E-7 7.86781E-8 1.08585E-7 1.39625E-7 1.79267E-7 1.36173E-7 1.31084E-7 1.71137E-7 1.41479E-7 -9999 1.42089E-7 9.82165E-8 3.39901E-8 2.09466E-7 1.29982E-7 1.40681E-7 6.03347E-8 5.47931E-8 6.50897E-8 7.25061E-8 1.16959E-7 1.42188E-7 1.6076E-7 1.15318E-7 1.82239E-7 1.58894E-7 6.1271E-8 4.01141E-7 7.52191E-7 8.28597E-7 4.83651E-7 6.01566E-7 2.25594E-7 2.63561E-7 4.4357E-7 6.85324E-7 9.34003E-7 1.13856E-6 1.06713E-6 1.37707E-6 2.17907E-6 1.03533E-6 1.8256E-6 1.2924E-6 2.80635E-7 1.0949E-6 2.9453E-6 1.20364E-6 5.2402E-7 1.49002E-6 2.25761E-6 1.28358E-6 1.43184E-6 1.00755E-6 1.79562E-6 1.71156E-6 1.04129E-6 9.95527E-7 1.15435E-6 9.21792E-7 1.18415E-6 1.00054E-6 2.75727E-7 6.50695E-7 1.2103E-6 4.44987E-7 1.62298E-6 1.80623E-6 8.08745E-7 7.81094E-7 9.82027E-7 7.51235E-7 8.70363E-7 1.22159E-6 1.88875E-6 3.289E-6 1.68535E-6 1.28799E-5 9.14008E-6 7.25551E-6 6.47827E-6 1.47571E-5 5.73126E-6 3.40916E-6 3.99852E-6 2.00658E-6 1.14877E-6 5.80773E-6 1.94335E-6 1.82657E-6 6.50975E-6 5.85974E-6 3.29316E-6 2.19413E-6 4.95042E-6 1.09785E-6 2.02902E-6 1.4067E-6 1.4835E-6 6.28956E-6 4.10015E-6 3.87017E-6 3.73706E-6 7.18226E-7 1.63417E-6 3.77296E-6 1.30764E-6 3.58581E-6 8.22305E-7 8.73774E-7 1.7951E-6 3.40641E-6 1.08831E-6 4.12161E-6 4.92351E-6 1.31485E-5 9.92439E-6 5.73756E-6 1.16165E-5 3.48445E-6 5.92868E-6 3.85988E-6 2.48816E-6 4.75336E-6 4.07961E-6 3.23562E-6 3.65987E-6 3.49074E-6 5.20855E-6 7.96415E-6 1.64563E-5 1.02518E-5 1.66177E-5 2.53801E-5 1.84853E-5 1.87127E-5 1.83598E-5 1.76285E-5 1.63994E-5 3.80202E-5 6.28294E-5 1.35977E-4 7.48477E-4 1.68176E-3 1.54503E-3 1.11088E-3 4.04056E-4 7.78403E-4 2.28038E-3 3.13148E-3 3.04448E-3 1.00257E-3 6.26949E-4 1.94287E-3 2.20777E-3 1.61648E-3 8.04997E-4 1.76376E-3 2.37265E-3 1.23429E-3 2.98304E-3 3.05499E-3 3.91907E-3 6.98218E-4 2.52682E-3 1.21273E-3 6.0175E-4 9.09784E-4 9.78885E-4 2.73133E-3 1.86921E-3 3.29908E-3 7.57369E-4 4.88025E-3 3.38269E-3 4.35477E-4 2.20709E-3 3.87423E-4 8.80326E-4 1.70878E-3 1.45934E-3 2.40653E-3 1.39202E-3 9.64876E-4 7.06316E-4 2.538E-4 4.81163E-4 1.33094E-3 4.21683E-4 2.12986E-4 1.38807E-4 1.34719E-4 5.14754E-5 2.97234E-4 3.02353E-4 7.69139E-4 6.35616E-4 5.01395E-4 1.39656E-4 2.70116E-4 4.44953E-4 2.71031E-4 5.28474E-4 1.65059E-4 2.40163E-4 3.70544E-4 1.0457E-3 3.39987E-4 4.83621E-4 5.64383E-4 1.21631E-3 4.23263E-4 1.79198E-4 2.68682E-4 2.57321E-4 1.97273E-4 2.09592E-4 2.15597E-4 3.34324E-4 2.75701E-4 2.15888E-4 5.63232E-4 4.82354E-4 5.84514E-4 1.28051E-3 4.7577E-4 4.79689E-4 6.48068E-4 2.02767E-4 7.87954E-5 2.0182E-4 2.63011E-4 2.21559E-4 1.61765E-4 7.73774E-5 2.25453E-4 2.4072E-4 1.24155E-4 1.09809E-4 3.65238E-4 1.08322E-3 1.46752E-3 4.1034E-3 1.09777E-2 1.45153E-2 1.16172E-2 1.26619E-2 7.04605E-3 3.811E-3 3.35945E-3 6.68521E-3 5.82036E-3 5.26859E-3 5.54995E-3 7.95493E-3 1.63496E-2 8.54016E-3 3.56241E-3 4.98856E-3 3.60108E-3 5.59801E-4 2.24129E-4 3.76112E-4 1.69464E-4 6.06227E-4 6.39806E-4 6.14639E-4 1.69507E-3 6.81885E-4 1.07004E-3 1.39295E-3 2.48578E-3 3.5929E-3 5.94401E-3 1.45388E-2 8.01317E-3 1.17801E-2 6.5284E-3 1.08047E-2 7.66788E-3 7.88117E-3 1.09606E-2 4.04133E-3 9.90201E-3 9.72916E-3 1.38361E-2 9.01809E-3 8.41314E-3 1.14215E-2 6.85836E-3 4.53703E-3 2.6101E-3 3.08792E-3 1.35106E-2 1.43126E-2 1.05331E-2 1.91888E-3 4.40648E-3 5.25452E-3 5.87623E-3 6.73349E-3 8.22577E-3 1.30624E-2 8.62791E-3 1.92926E-2 1.62376E-2 1.63552E-2 6.89945E-3 5.44084E-3 7.65614E-3 7.09334E-3 7.81533E-3 1.87334E-2 9.0391E-3 1.73618E-3 5.13433E-4 6.62331E-3 1.20435E-2 1.11776E-2 8.24308E-3 2.57279E-3 1.38356E-2 1.35578E-2 9.26018E-3 6.77598E-3 4.78654E-3 3.26107E-3 4.86133E-3 6.19642E-3 3.71773E-3 2.05463E-3 1.39532E-2 3.74798E-3 4.23519E-3 8.36069E-3 7.66868E-3 1.01942E-3 1.96451E-3 1.90204E-3 3.71021E-3 4.41115E-3 9.85081E-3 6.11733E-3 8.73835E-4 1.42274E-3 8.508E-4 1.96785E-4 1.94995E-4 2.14441E-4 1.0715E-3 6.10586E-4 7.86827E-4 2.15116E-3 1.4522E-3 1.39526E-3 6.26342E-3 1.02904E-2 6.0491E-3 5.10962E-3 5.83903E-3 4.22068E-3 5.30364E-3 6.73309E-3 3.29989E-3 2.28106E-3 3.93093E-3 1.01128E-3 6.06372E-3 3.67977E-3 8.63716E-4 3.90823E-3 5.10704E-3 1.76289E-4 3.08746E-4 7.19384E-4 4.13276E-3 1.24859E-3 1.25762E-3 7.15848E-4 8.65072E-4 1.04242E-2 1.74901E-2 3.91999E-3 2.34828E-3 6.70929E-3 8.58492E-3 2.7643E-3 4.76796E-3 8.47792E-3 1.07576E-2 1.25638E-2 2.33329E-2 1.29439E-2 1.52459E-2 7.65801E-3 7.88548E-3 1.63668E-2 4.1926E-3 1.50594E-2 1.23001E-2 7.76963E-3 3.44856E-3 7.13921E-3 3.03362E-3 3.11426E-3 5.96705E-3 3.13606E-3 1.94361E-2 6.04204E-3 7.64719E-3 2.55791E-3 4.80622E-3 3.75522E-3 5.79235E-3 8.29799E-3 5.20844E-3 2.196E-3 1.58203E-3 8.90455E-4 1.48466E-3 1.129E-4 3.11299E-4 8.35628E-4 3.10874E-3 6.24311E-4 1.66071E-4 1.05496E-4 1.43157E-4 1.30578E-3 1.85476E-4 1.05891E-4 3.42709E-4 1.62968E-3 1.32841E-3 6.60291E-4 5.03062E-4 3.55059E-4 1.82472E-4 1.4182E-4 2.61658E-4 2.38907E-4 2.07934E-4 1.83522E-4 1.70559E-4 6.94012E-5 1.89373E-4 1.60095E-4 3.1705E-5 3.77893E-4 4.78132E-4 3.78902E-4 5.98767E-4 1.74605E-3 1.16197E-3 1.42043E-3 9.4932E-4 1.18792E-3 1.83181E-3 1.32334E-3 2.32535E-3 5.08594E-4 1.58811E-3 2.18167E-3 2.25998E-3 1.46529E-3 9.96158E-4 2.40625E-3 8.8638E-4 1.50204E-4 2.1011E-4 1.51275E-4 9.5586E-4 3.23419E-3 3.54844E-4 9.90394E-4 4.56001E-4 -9999 5.07619E-4 1.61907E-4 4.71171E-4 2.47903E-3 4.02844E-3 6.11634E-3 3.03692E-3 1.14366E-3 7.35076E-4 2.29003E-3 6.66495E-3 2.56006E-3 1.56411E-3 3.26293E-3 9.02878E-4 1.85822E-3 5.2215E-3 1.98371E-3 7.60593E-3 1.47319E-2 2.69243E-2 -9999 5.95821E-3 4.58539E-3 1.63062E-2 2.09497E-2 3.56869E-2 3.24063E-2 7.679E-3 2.29847E-2 8.10045E-3 9.39996E-3 8.55492E-3 8.30019E-3 1.04725E-2 5.19998E-3 1.79114E-2 1.20062E-2 2.12016E-2 1.37E-2 3.63966E-2 2.21886E-2 2.64464E-2 2.35192E-2 3.78528E-2 2.05455E-2 1.57761E-2 1.05361E-2 7.95913E-3 6.94954E-3 2.56788E-2 2.72764E-2 3.29126E-2 2.15116E-2 2.31536E-2 3.35448E-2 2.04097E-2 2.27688E-2 2.22981E-2 9.74497E-3 1.10944E-2 2.28143E-2 8.03761E-3 1.42707E-3 3.02474E-4 1.16501E-4 3.14429E-4 3.41628E-3 8.12067E-3 2.98829E-3 8.58873E-4 2.97699E-4 3.87303E-4 6.09085E-4 1.1626E-4 2.77585E-4 9.11602E-4 3.22462E-5 3.60676E-5 3.02944E-5 2.52669E-4 3.95648E-5 9.61676E-6 1.67482E-5 3.51324E-5 2.71192E-5 2.97588E-5 4.33342E-6 1.65692E-5 5.38524E-6 1.29609E-5 3.10764E-6 1.01108E-5 5.68454E-6 1.26023E-5 7.18462E-6 2.60929E-6 2.08908E-6 5.78199E-7 5.3585E-7 8.87601E-7 4.79232E-7 9.38234E-7 7.20895E-7 6.3259E-7 5.2258E-8 9.29892E-7 9.22905E-8 2.57469E-7 3.63626E-7 1.29752E-6 7.60909E-7 2.51748E-7 6.93004E-7 1.83227E-6 4.65849E-7 7.56894E-7 1.63628E-6 7.95596E-7 1.30381E-7 5.92712E-7 7.45042E-7 6.2165E-8 5.27248E-7 5.7304E-7 1.81829E-7 2.15997E-7 7.20428E-7 1.18409E-6 7.89737E-7 8.49908E-7 6.08867E-7 6.61072E-7 1.42273E-7 9.10866E-8 2.59795E-7 1.57435E-7 7.13778E-8 9.25035E-8 3.25291E-7 3.13792E-7 2.8607E-7 3.81996E-7 5.26439E-7 5.09282E-7 1.87738E-7 1.3817E-7 2.79597E-7 1.27509E-7 1.5042E-7 2.02576E-7 1.88506E-7 8.31454E-8 1.37414E-8 2.70712E-8 8.4239E-9 5.69702E-8 3.77267E-8 7.80908E-8 2.10825E-8 2.03809E-8 1.03235E-7 8.73709E-8 3.84948E-8 7.03409E-9 1.52929E-8 8.29317E-8 8.87629E-8 4.76551E-7 1.83388E-7 3.60997E-7 5.97281E-8 5.75003E-8 4.76686E-8 9.21327E-8 9.88144E-8 1.53072E-7 2.55563E-7 3.31651E-7 1.07382E-7 1.5987E-7 1.15135E-7 1.7253E-7 1.14414E-7 1.28188E-7 7.15093E-8 1.63451E-8 1.57472E-8 1.06489E-8 1.8154E-8 2.87642E-8 2.1731E-8 3.55911E-9 4.29259E-9 1.26323E-8 4.36469E-8 3.9238E-8 3.83847E-8 1.91281E-8 8.59309E-9 2.24081E-8 1.63684E-8 9.35622E-9 5.73293E-8 3.11243E-7 1.11169E-7 1.1119E-7 7.9993E-8 7.98735E-8 1.25064E-7 1.91887E-7 2.06735E-8 2.2133E-8 1.90339E-8 2.23965E-8 1.79818E-8 1.49983E-8 1.06005E-8 3.75409E-8 2.09894E-8 1.50065E-8 1.2383E-8 1.40044E-8 7.70101E-9 3.46035E-9 1.94622E-8 1.94388E-8 1.33888E-8 1.26182E-8 1.77117E-9 1.68641E-9 2.19331E-9 1.4806E-9 1.48107E-9 5.64878E-10 7.32931E-10 4.36388E-10 8.6926E-10 1.47242E-9 3.84495E-9 3.86961E-7 1.92218E-7 4.18839E-8 1.84013E-7 1.75732E-7 1.80255E-7 1.72018E-7 2.33978E-7 1.93237E-7 5.40406E-8 4.97248E-8 6.5761E-8 7.92305E-8 8.46097E-9 1.353E-8 1.32672E-8 1.74775E-8 2.30081E-8 8.23402E-9 2.38885E-9 1.32318E-9 1.8057E-9 6.12484E-10 1.06907E-9 1.0163E-9 1.27678E-9 1.90203E-9 1.90543E-9 1.86029E-9 2.97739E-9 6.18087E-9 8.77502E-9 5.10286E-9 3.90492E-9 3.41195E-9 2.44994E-9 2.0194E-9 2.69685E-9 1.68506E-9 5.99703E-9 1.00615E-8 8.05518E-9 3.6778E-9 1.76407E-9 2.34285E-9 4.0666E-9 2.82939E-9 1.28408E-9 1.51209E-9 3.12647E-9 7.01515E-9 8.70137E-10 2.53538E-9 5.87266E-9 4.51351E-9 4.86983E-9 3.98962E-9 5.46946E-9 3.95551E-9 3.48272E-9 3.71285E-9 6.94242E-9 4.94296E-9 3.84779E-9 9.51778E-9 5.37963E-9 1.35626E-9 3.75182E-9 5.20969E-9 6.55215E-9 6.97392E-9 6.25694E-9 3.76019E-9 4.91701E-9 7.63627E-9 1.09855E-8 1.61516E-8 7.30226E-9 4.59874E-9 5.31767E-8 4.36093E-8 5.49007E-8 6.69647E-8 2.58464E-8 6.46928E-8 1.06941E-7 1.07238E-7 1.09192E-7 1.5255E-7 3.2074E-7 1.28633E-7 1.28987E-7 3.78436E-7 3.55425E-7 3.60384E-7 5.25144E-7 3.94259E-7 1.56906E-6 7.87058E-7 1.55673E-6 1.53759E-6 1.78686E-6 2.15178E-6 1.83233E-6 1.95238E-6 3.61462E-6 1.31059E-6 2.87494E-6 1.73546E-6 1.5838E-6 3.8895E-6 6.01746E-6 4.83989E-7 3.47487E-7 1.6376E-6 9.57396E-7 2.18828E-6 1.33395E-6 1.02952E-6 7.30571E-6 4.79028E-6 3.38889E-6 1.37591E-6 2.2931E-6 6.35035E-7 3.10666E-7 2.63271E-6 1.69451E-6 1.75061E-6 1.7057E-7 7.21663E-7 2.03315E-7 1.57534E-7 3.58705E-7 2.14676E-7 2.2282E-7 3.60605E-7 9.53796E-8 2.01359E-7 6.96279E-8 3.79881E-7 9.42648E-8 1.38561E-7 5.48744E-8 2.03631E-8 9.31925E-8 1.5186E-7 5.32227E-8 5.22239E-8 9.60293E-8 1.04755E-7 5.31624E-8 3.92482E-8 2.79636E-8 7.94514E-8 2.21802E-7 3.47849E-8 2.35137E-8 4.58841E-7 7.50666E-7 1.88998E-7 1.51618E-7 7.10988E-8 6.27174E-8 5.68459E-8 6.69686E-8 8.14927E-8 8.71308E-8 9.2088E-8 4.49802E-8 7.26604E-8 5.11179E-8 6.63604E-8 4.61727E-8 2.79717E-8 4.30264E-8 5.39192E-8 6.8553E-8 1.49903E-7 5.46989E-8 4.67409E-8 4.00521E-8 5.5766E-8 8.42978E-8 8.51854E-8 6.087E-8 4.45373E-8 5.01537E-8 5.10349E-8 4.78679E-8 5.17483E-8 5.73244E-8 4.2256E-8 3.57312E-8 4.13919E-8 6.12386E-8 3.23414E-8 2.78897E-8 3.88731E-8 3.29477E-8 6.95339E-8 4.99238E-8 4.44859E-8 4.39934E-8 1.03355E-7 1.10788E-7 4.56485E-8 3.86317E-8 9.43017E-8 5.81367E-8 1.15006E-7 1.20128E-7 2.66636E-8 3.60753E-8 1.15698E-8 2.14071E-8 1.00157E-8 4.41331E-8 3.94886E-8 1.22247E-7 4.63263E-8 2.04209E-7 6.2403E-9 -9999 -9999 -9999 -9999 -9999 -9999 -9999 -9999 -9999 -9999 -9999 -9999 -9999 -9999 -9999 -9999 -9999 -9999 -9999 -9999 -9999 -9999 -9999 -9999 -9999 -9999 -9999 -9999 -9999 -9999 -9999 -9999 -9999 -9999 -9999 -9999 -9999 -9999 -9999 -9999 -9999
2.5353E-7 2.24627E-7 2.30882E-7 1.81178E-7 1.96473E-7 2.47704E-7 3.13831E-7 3.59087E-7 3.47346E-7 2.09068E-7 3.02625E-7 4.42276E-7 4.68744E-7 3.53576E-7 4.31572E-7 3.46751E-7 2.68898E-7 2.65742E-7 2.41441E-7 1.42017E-7 2.07602E-7 2.19276E-7 1.37752E-7 1.88012E-7 3.05228E-7 1.2638E-7 1.75049E-7 2.03755E-7 1.85157E-7 1.63151E-7 1.63605E-7 1.38604E-7 9.27467E-8 1.20019E-7 1.30149E-7 1.11895E-7 1.61594E-7 1.22654E-7 1.80865E-7 1.34094E-7 1.40825E-7 1.34735E-7 1.18386E-7 9.51266E-8 8.99661E-8 8.52923E-8 6.98196E-8 4.9905E-8 5.16292E-8 5.49177E-8 5.23192E-8 7.83454E-8 8.67818E-8 8.72869E-8 1.11859E-7 1.14543E-7 8.08653E-8 8.50605E-8 9.82271E-8 8.59342E-8 1.14186E-7 1.52034E-7 7.55973E-8 1.50972E-7 1.78594E-7 1.14612E-7 1.24427E-7 1.01723E-7 1.40549E-7 8.53626E-8 8.12872E-8 1.0661E-7 1.21142E-7 1.13456E-7 7.04927E-8 1.23765E-7 1.39727E-7 8.60802E-8 8.2091E-8 8.77054E-8 8.20947E-8 8.12404E-8 1.97994E-7 5.58668E-8 1.2213E-7 1.21927E-7 1.38629E-7 2.23471E-7 1.5191E-7 2.18858E-7 9.56445E-8 1.01869E-7 1.50134E-7 2.0074E-7 1.97955E-7 1.94571E-7 3.04174E-7 1.47851E-7 1.27258E-7 5.36145E-8 9.26552E-8 1.45406E-7 1.34021E-7 1.27588E-7 1.41343E-7 2.36432E-7 2.25575E-7 1.63656E-7 2.5442E-7 1.95835E-7 1.80116E-7 3.28257E-7 2.34098E-7 3.05002E-7 3.26515E-7 1.25116E-7 4.31293E-7 4.43274E-7 5.2537E-7 4.85141E-7 1.13882E-6 7.69617E-7 6.78034E-7 5.76815E-7 6.84885E-7 6.73705E-7 4.46246E-7 5.65542E-7 3.90952E-7 3.45643E-7 5.00157E-7 5.40036E-7 6.40035E-7 6.2516E-7 6.36303E-7 5.48847E-7 1.06514E-6 6.92827E-7 1.42688E-6 9.38396E-7 6.66865E-7 1.27971E-6 1.21758E-6 1.25951E-6 2.05714E-6 1.61045E-6 1.82582E-6 1.90077E-6 9.94056E-7 3.15881E-6 2.00856E-6 8.15607E-7 1.00687E-6 8.61714E-7 5.19285E-7 4.75817E-7 6.60192E-7 7.68371E-7 1.351E-6 1.85172E-6 1.23856E-6 6.77664E-7 8.13177E-7 1.26402E-6 8.86429E-7 1.21423E-6 1.09704E-6 1.32485E-6 1.22083E-6 1.16351E-6 4.86209E-7 1.6011E-6 7.28284E-7 3.10975E-7 2.37906E-7 2.79554E-7 2.01742E-7 9.50591E-7 5.76006E-7 6.7305E-7 5.05001E-7 4.12323E-7 9.03135E-7 7.19133E-7 1.84734E-7 2.51768E-7 2.00014E-7 3.38909E-7 7.10288E-7 1.06384E-6 4.64358E-7 1.35427E-6 1.82648E-6 1.7631E-6 5.62586E-7 7.72021E-7 2.21521E-6 1.51348E-6 3.0411E-7 6.79263E-7 7.19256E-7 7.38475E-7 7.2507E-7 6.60758E-7 3.14209E-7 3.37039E-7 4.11814E-7 5.99042E-7 1.20356E-6 6.88887E-7 4.51849E-7 1.59812E-6 1.73903E-6 6.22974E-7 2.52096E-6 4.87221E-7 5.2423E-7 4.24253E-7 3.54358E-7 4.3288E-7 2.78281E-7 3.16175E-7 5.13383E-7 2.95454E-7 8.89777E-8 5.74743E-8 5.12778E-8 2.97652E-7 3.41745E-7 1.37306E-7 1.5062E-7 2.54689E-7 1.90711E-7 2.63347E-7 4.98154E-7 3.68814E-7 -9999 2.34821E-7 2.71909E-7 3.7868E-7 1.1392E-7 3.5887E-8 5.85883E-8 1.23298E-7 2.0277E-7 2.50489E-7 2.51982E-7 1.72676E-7 1.90542E-7 1.96031E-7 1.70912E-7 1.57989E-7 2.05173E-7 5.74658E-7 3.06876E-7 3.11269E-7 3.99607E-7 3.89503E-7 2.99742E-7 6.53109E-7 1.09524E-6 4.18491E-7 9.83887E-7 5.89782E-7 1.50228E-6 1.28942E-6 8.83956E-7 3.08672E-6 7.28499E-7 4.77479E-7 2.91929E-6 2.77706E-6 1.38456E-6 1.27214E-6 3.46658E-7 1.08976E-6 7.11843E-7 1.41936E-6 6.15803E-7 7.16776E-7 1.39288E-6 1.68902E-6 3.19985E-7 1.53528E-6 7.42925E-7 1.33535E-6 1.57192E-6 1.22612E-6 5.50751E-7 1.57072E-6 8.71956E-7 1.26966E-6 9.81657E-7 7.13536E-7 1.12659E-6 1.3095E-6 3.14844E-6 1.71607E-6 2.76164E-6 6.25225E-6 1.40668E-6 3.00214E-6 5.94818E-6 4.5165E-6 8.01637E-6 1.35821E-5 1.03516E-5 3.69729E-6 2.55203E-6 2.31328E-6 2.16964E-6 3.67385E-6 1.20491E-6 6.0872E-6 2.29011E-6 2.6724E-6 5.28076E-6 1.82109E-6 2.42293E-6 3.51202E-6 2.92099E-6 6.684E-6 1.65271E-6 1.7675E-6 4.68551E-6 4.94108E-6 2.80905E-6 3.14467E-6 4.48909E-6 4.06496E-6 3.04593E-6 8.74088E-7 1.77925E-6 1.37221E-6 5.18549E-7 1.87402E-6 1.32825E-6 1.22548E-6 6.89939E-6 8.76413E-6 2.28705E-5 4.76162E-6 7.45567E-6 1.4092E-5 6.84509E-6 9.0886E-6 2.39665E-6 4.75828E-6 4.28138E-6 4.16164E-6 5.19714E-6 7.05041E-6 7.55889E-6 3.29663E-6 5.9505E-6 9.02817E-6 1.29499E-5 9.01136E-6 1.15516E-5 2.18083E-5 1.94556E-5 1.55861E-5 2.60006E-5 3.51269E-5 3.4525E-5 1.54146E-4 8.10558E-4 1.98975E-3 1.79896E-3 1.59934E-3 1.43656E-3 8.06568E-4 1.35188E-3 2.4249E-3 3.14484E-3 2.47682E-3 7.10124E-4 6.42215E-4 -9999 2.80392E-3 2.10537E-3 1.96178E-3 3.37194E-3 2.14895E-3 3.23952E-3 2.85328E-3 3.82275E-3 2.29834E-3 3.81991E-3 4.74437E-3 3.8436E-3 1.8996E-3 1.23993E-3 9.80126E-4 5.46593E-4 3.02656E-4 8.78947E-4 5.62024E-4 8.83014E-3 3.15825E-3 1.78112E-3 9.92435E-4 6.98642E-4 8.83512E-4 5.42267E-4 1.07622E-3 1.96059E-3 9.67125E-4 2.55655E-3 2.98472E-3 2.08397E-3 3.02018E-3 9.27728E-4 7.59661E-4 2.9166E-4 2.12113E-4 2.33938E-4 7.58379E-4 3.36311E-4 2.89538E-4 5.7898E-4 3.68544E-4 3.00134E-4 2.22345E-4 3.21208E-4 4.62854E-4 1.19459E-3 3.33182E-4 2.43148E-4 1.14896E-3 4.03402E-4 5.41553E-4 6.87086E-4 4.32686E-4 3.38968E-4 2.17909E-3 5.50709E-4 1.11052E-3 2.54805E-4 3.21283E-4 1.93449E-4 1.41587E-4 1.22067E-3 4.96448E-4 2.91903E-4 5.74477E-4 2.77514E-4 4.69494E-4 7.36941E-4 4.62049E-4 2.2608E-4 4.95386E-4 2.01018E-4 1.11531E-4 1.65638E-4 1.32939E-4 1.66878E-4 1.52197E-4 1.82888E-4 1.72841E-4 1.29232E-4 1.18218E-4 2.29065E-4 2.28977E-4 2.06998E-4 5.65975E-4 8.63214E-4 1.00392E-3 6.02943E-3 4.53805E-3 9.85241E-3 1.28684E-2 1.34429E-2 8.02013E-3 5.3767E-3 9.41064E-3 3.54251E-3 4.39846E-3 4.4159E-3 5.05682E-3 5.80036E-3 9.16995E-3 4.51376E-3 2.39885E-3 4.1576E-4 3.46706E-4 2.25904E-4 1.6402E-4 2.06042E-4 3.08836E-4 2.4368E-4 6.14991E-4 2.09766E-4 7.73221E-4 2.39433E-3 3.25867E-3 4.67265E-3 5.90501E-3 1.37115E-2 1.16612E-2 1.7196E-2 1.61543E-2 1.04637E-2 1.58908E-2 1.60998E-2 1.23792E-2 1.78583E-2 1.34538E-2 7.38564E-3 8.69621E-3 7.69114E-3 9.5904E-3 5.04034E-3 8.45268E-3 5.5715E-3 4.21351E-3 4.75417E-3 4.84055E-3 5.68627E-3 1.74626E-2 7.41534E-3 8.15673E-3 3.75008E-3 4.44384E-3 8.13449E-3 8.41009E-3 3.5952E-3 9.51201E-3 2.01821E-2 1.33025E-2 9.04231E-3 1.20767E-2 1.80188E-2 8.43831E-3 8.85996E-3 9.68568E-3 9.79671E-3 9.43753E-3 1.06195E-2 1.45687E-2 9.2715E-3 1.02976E-2 1.37765E-2 1.11511E-2 1.09172E-2 7.09319E-3 9.30711E-3 1.52011E-2 5.44114E-3 3.43447E-3 4.20163E-3 1.04429E-2 2.66412E-3 6.01077E-3 6.53677E-3 2.35565E-3 3.36886E-3 3.28724E-3 5.84808E-3 -9999 5.28012E-3 6.29641E-3 3.07577E-3 8.3368E-4 1.77592E-3 3.58116E-3 9.06593E-4 9.85174E-4 5.34343E-4 2.39616E-4 1.76355E-4 1.56752E-4 1.35401E-4 4.08128E-4 7.33731E-4 6.37215E-4 4.75397E-4 2.69981E-3 6.90689E-3 4.25499E-3 5.93099E-3 3.94177E-3 9.59905E-3 6.61202E-3 5.21898E-3 6.44122E-3 3.68059E-3 6.60996E-3 2.6365E-3 2.85709E-3 4.84718E-4 1.5195E-3 4.45506E-3 1.40354E-2 3.27225E-3 3.48737E-3 2.1705E-3 3.51941E-4 1.14465E-3 7.35701E-4 2.25032E-4 1.49561E-3 1.7408E-3 3.5477E-3 1.15112E-3 2.9264E-3 2.28796E-3 3.52308E-3 5.64066E-3 6.80237E-3 7.16609E-3 1.06571E-2 1.28304E-2 1.68741E-2 1.11991E-2 2.88526E-2 1.29153E-2 1.41284E-2 1.15121E-2 1.00792E-2 7.70465E-3 6.19378E-3 1.12355E-2 9.97523E-3 6.13524E-3 3.42401E-3 6.23033E-3 5.64511E-3 5.51941E-3 9.56841E-3 7.6573E-3 5.56398E-3 1.13525E-2 6.9757E-3 3.64143E-3 1.83565E-3 1.40823E-3 2.15456E-3 2.47189E-3 3.13223E-3 1.88574E-3 1.33363E-3 1.57387E-3 1.76237E-4 6.4713E-4 3.74074E-4 2.10119E-4 2.13129E-4 4.7215E-4 8.61944E-4 2.63672E-4 3.90865E-4 9.03124E-5 1.49213E-3 3.18974E-4 5.62985E-5 9.16958E-5 6.42061E-4 9.83841E-4 4.03297E-4 3.81632E-4 2.22785E-4 5.4754E-4 2.94374E-4 2.39158E-4 2.2347E-4 1.2642E-4 2.49409E-4 9.84166E-5 2.03587E-4 2.98641E-4 3.67959E-4 2.64818E-4 8.89591E-5 1.65052E-4 1.35011E-3 1.61224E-3 3.1251E-3 -9999 1.00037E-3 1.16484E-3 5.51169E-4 1.42097E-3 1.25787E-3 1.2888E-3 3.41823E-4 3.35598E-4 4.2529E-4 8.09812E-4 1.34072E-3 1.74113E-3 2.42091E-3 5.77183E-4 2.41567E-4 2.48348E-4 1.55878E-3 1.81959E-3 6.03275E-4 9.09314E-4 5.66663E-4 3.28076E-4 1.79275E-4 1.1152E-4 1.14102E-4 2.14538E-4 2.87573E-3 5.23228E-3 6.70269E-3 6.45374E-3 3.14202E-3 5.3294E-4 6.32789E-4 1.25109E-3 4.42726E-3 1.62667E-3 3.17705E-3 1.37454E-3 3.37717E-3 3.43626E-3 8.86683E-4 2.25701E-2 1.60749E-2 2.52292E-2 1.60414E-2 6.50418E-3 1.03012E-2 1.03178E-2 9.48183E-3 5.84332E-3 3.57384E-2 2.39467E-2 5.28744E-3 1.89186E-2 1.33703E-2 1.19139E-2 6.86298E-3 1.10721E-2 1.3155E-2 2.07915E-2 1.89313E-2 1.78061E-2 2.04693E-2 2.60494E-2 2.47899E-2 1.57088E-2 1.48231E-2 8.80433E-3 1.35694E-2 8.6601E-3 6.52142E-3 6.65971E-3 1.57178E-2 8.31141E-3 3.55256E-2 4.09751E-2 3.96187E-2 3.3183E-2 2.65328E-2 2.10558E-2 1.56611E-2 9.12248E-3 5.69195E-3 3.88003E-3 2.96357E-3 4.86228E-3 3.77927E-3 4.71883E-4 2.24049E-4 2.21138E-4 3.67428E-4 3.163E-4 2.07721E-4 6.70222E-4 1.90119E-4 4.50258E-4 3.38401E-4 4.29241E-4 4.64651E-5 4.25766E-4 2.74423E-5 3.57723E-5 3.06535E-5 2.51507E-4 4.09569E-5 1.06769E-5 2.03236E-5 2.5635E-5 2.14285E-5 2.45732E-5 1.04067E-5 1.0244E-5 3.46275E-6 7.06774E-6 1.41946E-5 1.2495E-5 4.53898E-6 1.31476E-5 5.71728E-6 4.23297E-6 1.47628E-6 8.8837E-7 5.04856E-7 5.9466E-7 1.26214E-6 1.48067E-6 1.40582E-6 4.79885E-7 1.63949E-6 2.04331E-6 1.00503E-6 4.41292E-7 1.10614E-6 9.53084E-7 5.00196E-7 2.54589E-7 6.7739E-7 9.80017E-7 1.27145E-6 1.37098E-6 1.41067E-7 5.54993E-7 4.97811E-7 6.62815E-7 7.4008E-7 9.52237E-7 1.17594E-6 1.64579E-7 2.03338E-7 3.10143E-7 1.79912E-7 7.24043E-7 6.6378E-7 8.2023E-7 6.85624E-7 1.69383E-7 1.15161E-7 1.3956E-7 4.79305E-8 3.977E-8 8.34121E-8 8.06275E-8 3.17261E-7 1.77197E-7 1.78376E-7 4.18165E-7 9.06263E-8 5.94313E-7 2.09942E-7 1.20933E-7 4.4898E-8 4.16329E-8 5.12262E-7 1.3498E-7 1.36367E-7 3.75918E-8 8.04527E-8 4.60791E-8 1.78454E-8 2.15274E-8 4.85279E-8 5.23776E-8 2.62261E-8 2.36081E-8 5.35707E-8 6.00132E-8 5.90544E-8 1.81544E-8 2.99247E-8 2.07241E-8 4.03758E-8 4.0391E-7 1.49752E-7 2.82638E-7 5.49225E-8 4.65086E-8 7.66046E-8 6.77009E-8 2.70939E-7 2.17058E-7 4.56711E-7 3.34403E-7 1.23583E-7 5.21482E-8 3.17487E-8 7.48919E-8 8.85941E-8 9.81946E-9 9.96983E-9 3.82665E-8 6.18379E-8 2.01334E-8 9.60794E-9 3.69941E-9 3.32822E-9 2.85393E-9 2.5592E-9 1.40763E-9 2.4603E-8 6.83148E-8 1.69486E-8 4.26574E-8 1.56953E-8 1.37892E-8 1.29194E-8 1.07227E-8 7.94532E-8 1.40216E-7 1.11254E-7 8.87702E-8 1.23922E-7 9.31898E-8 1.54135E-7 1.93588E-7 9.20338E-8 1.52117E-8 1.17917E-8 1.16002E-8 1.12905E-8 1.16897E-8 1.52923E-8 1.60972E-8 1.28614E-8 6.25554E-9 3.40454E-9 4.36685E-9 3.60111E-9 3.46487E-9 1.26129E-8 1.65348E-8 3.22299E-9 4.71323E-9 3.35513E-9 1.9294E-9 4.86293E-9 1.11232E-9 5.16929E-10 7.93708E-10 3.71829E-10 5.46393E-10 8.57679E-10 3.40548E-9 6.87773E-9 1.86965E-7 1.91141E-7 1.77872E-7 1.36107E-7 1.23341E-7 1.71791E-7 1.60879E-7 1.3636E-7 1.70055E-7 5.49024E-8 3.35972E-8 6.02535E-8 4.54656E-8 8.67857E-9 1.10322E-8 1.28685E-8 6.17411E-8 1.80714E-8 1.14048E-8 8.25847E-9 1.28369E-8 1.18963E-8 3.66702E-10 1.80017E-9 1.20919E-9 7.15769E-10 1.01503E-9 1.28273E-9 8.62736E-10 1.54893E-9 5.89005E-9 9.51146E-10 4.01108E-9 3.59582E-9 3.57176E-9 3.76409E-9 3.50445E-9 1.95034E-9 1.64309E-9 3.69017E-9 5.2415E-9 5.66607E-9 3.24587E-9 1.69107E-9 3.98004E-9 2.74506E-9 5.11475E-9 4.2106E-9 6.83657E-9 5.18693E-9 6.93467E-9 2.67093E-9 2.26259E-9 6.0346E-9 6.0091E-9 1.09752E-8 3.47235E-9 3.10464E-9 1.42283E-9 4.05741E-9 9.58543E-9 1.15319E-8 1.51633E-8 1.11567E-8 1.06284E-8 2.4601E-9 1.26623E-9 2.00488E-9 8.87566E-9 5.89828E-9 7.72922E-9 8.14566E-9 7.18096E-9 1.02075E-8 8.10151E-9 1.13028E-8 1.12345E-8 9.23197E-9 4.10182E-8 2.58767E-8 6.676E-8 4.33609E-8 6.94158E-8 4.009E-8 9.77577E-8 4.94859E-8 1.24471E-7 9.13421E-8 1.78327E-7 1.44919E-7 2.16629E-7 9.91296E-8 2.8762E-7 3.062E-7 2.66097E-7 1.27703E-7 4.95657E-8 2.97357E-7 6.09139E-7 1.24993E-6 7.96495E-7 9.25686E-7 3.4069E-6 2.94544E-6 6.54495E-7 5.22518E-6 5.53286E-7 2.29409E-6 2.65332E-6 2.31993E-6 2.51572E-6 2.24074E-6 2.83925E-6 2.98876E-7 9.87283E-7 6.83147E-7 9.84704E-7 1.99917E-6 4.35747E-7 1.51878E-5 4.16957E-6 4.43359E-6 8.18548E-7 3.94512E-6 2.11494E-6 8.9257E-7 7.92404E-7 6.98094E-7 3.77561E-7 5.14147E-8 7.84452E-7 3.39325E-7 7.03518E-7 7.43424E-7 4.64031E-7 3.76929E-7 3.22379E-7 2.07833E-7 3.78437E-7 6.13389E-8 1.34577E-7 1.69039E-7 5.80487E-8 1.12533E-7 4.24774E-8 1.20081E-7 3.25761E-7 6.81217E-8 5.37311E-8 5.00162E-8 3.79478E-8 3.84323E-8 1.90488E-8 3.5463E-8 1.05345E-7 4.98942E-8 5.87963E-8 7.39842E-8 5.402E-7 2.99826E-7 3.54857E-7 4.00114E-7 1.00206E-7 1.14044E-7 7.889E-8 1.10586E-7 2.97316E-8 4.31067E-8 1.17052E-7 1.69709E-7 1.74106E-7 8.16322E-8 4.98877E-8 5.77303E-8 4.45231E-8 5.48999E-8 5.50696E-8 5.07118E-8 1.87924E-7 7.35916E-8 6.22582E-8 7.97437E-8 9.46841E-8 1.16672E-7 7.46956E-8 6.25714E-8 5.06997E-8 5.60047E-8 8.02468E-8 1.14388E-7 7.98983E-8 7.94355E-8 8.61632E-8 5.22139E-8 2.5245E-8 4.12717E-8 5.24724E-8 7.51754E-8 2.36322E-8 6.63111E-8 6.53391E-8 6.15057E-8 3.7172E-8 4.22595E-8 4.55104E-8 7.28124E-8 7.24338E-8 7.1354E-8 4.74247E-8 9.07456E-8 8.6022E-8 7.01616E-8 7.80503E-8 4.74393E-8 6.50206E-8 1.57439E-7 3.27221E-7 1.89085E-7 1.3877E-7 9.50127E-8 8.53679E-8 6.38754E-8 7.46617E-8 5.60646E-9 -9999 -9999 -9999 -9999 -9999 -9999 -9999 -9999 -9999 -9999 -9999 -9999 -9999 -9999 -9999 -9999 -9999 -9999 -9999 -9999 -9999 -9999 -9999 -9999 -9999 -9999 -9999 -9999 -9999 -9999 -9999 -9999 -9999 -9999 -9999 -9999 -9999 -9999 -9999 -9999
2.68335E-7 3.01301E-7 1.89576E-7 1.87661E-7 1.39254E-7 2.23681E-7 2.42307E-7 3.62723E-7 2.85602E-7 1.79543E-7 3.65778E-7 4.19501E-7 3.89784E-7 4.01849E-7 3.86184E-7 3.72647E-7 2.72191E-7 2.25708E-7 2.30906E-7 1.92648E-7 1.48247E-7 1.69485E-7 1.77437E-7 2.0397E-7 1.95239E-7 1.43253E-7 1.37089E-7 1.99976E-7 2.76711E-7 2.00289E-7 1.28034E-7 1.26213E-7 1.31106E-7 1.6831E-7 1.58064E-7 1.47603E-7 1.16445E-7 1.26826E-7 9.53227E-8 1.13683E-7 9.40436E-8 1.19068E-7 1.45742E-7 1.20928E-7 1.0261E-7 8.18532E-8 5.7005E-8 1.26851E-7 7.90444E-8 1.10472E-7 8.4393E-8 4.42316E-8 7.15585E-8 1.12124E-7 7.8445E-8 7.91226E-8 5.84678E-8 9.44147E-8 1.22009E-7 1.30616E-7 5.40896E-8 6.75991E-8 8.66852E-8 7.69284E-8 7.89712E-8 6.84666E-8 6.39775E-8 6.84655E-8 1.60126E-7 1.08893E-7 7.28473E-8 1.05637E-7 1.75521E-7 9.77539E-8 1.02228E-7 1.25043E-7 8.426E-8 4.896E-8 8.46581E-8 1.28623E-7 7.11426E-8 1.81368E-7 7.74412E-8 9.27429E-8 1.24473E-7 1.45339E-7 1.1836E-7 1.33565E-7 1.92544E-7 1.78412E-7 1.54307E-7 1.49222E-7 1.37228E-7 1.99861E-7 1.25488E-7 1.45245E-7 1.82818E-7 1.83691E-7 1.46624E-7 1.66344E-7 1.29243E-7 1.16456E-7 1.60237E-7 3.88257E-7 3.76784E-7 3.62994E-7 4.26861E-7 3.18212E-7 1.9209E-7 1.79353E-7 1.86034E-7 1.74055E-7 2.7367E-7 2.81729E-7 3.68876E-7 3.48667E-7 4.2676E-7 6.24765E-7 4.964E-7 6.86835E-7 9.05485E-7 1.07957E-6 8.49317E-7 8.69126E-7 6.76704E-7 7.9505E-7 5.53849E-7 7.45714E-7 6.76615E-7 7.16989E-7 6.08727E-7 2.84266E-7 1.19805E-6 4.81625E-7 7.37847E-7 4.24118E-7 8.6617E-7 1.27154E-6 6.24064E-7 5.23148E-7 1.0885E-6 2.0932E-6 1.05924E-6 1.14854E-6 1.34742E-6 1.74025E-6 3.76027E-6 2.66554E-6 3.95244E-6 1.40276E-6 6.83681E-7 6.06141E-7 6.40594E-7 4.97563E-7 5.78988E-7 5.11162E-7 5.17802E-7 7.12506E-7 1.66048E-6 1.04198E-6 7.07555E-7 8.44576E-7 1.2383E-6 1.16675E-6 1.17935E-6 9.70853E-7 8.66665E-7 1.88173E-6 1.42534E-6 3.50755E-7 5.56469E-7 6.98311E-7 7.413E-7 2.15886E-7 2.60988E-7 5.4619E-7 5.86906E-7 1.09883E-6 8.97068E-7 4.76718E-7 6.64743E-7 4.7349E-7 6.54787E-7 1.30945E-6 2.72038E-7 4.34476E-7 6.0468E-7 5.73127E-7 7.45224E-7 6.24996E-7 9.35365E-7 9.14527E-7 1.12663E-6 1.65753E-6 8.67666E-7 4.10189E-7 4.4485E-7 4.31312E-7 9.8315E-7 4.34625E-7 1.07207E-6 1.25516E-6 7.82384E-7 8.81687E-7 5.91307E-7 4.75997E-7 4.61516E-7 6.02198E-7 9.53654E-7 1.10388E-6 6.70863E-7 5.49005E-7 3.02444E-7 5.29478E-7 8.19E-7 1.66229E-6 8.06619E-7 2.74591E-7 3.74012E-7 3.91885E-7 8.22019E-7 4.82741E-7 1.03786E-6 5.60237E-7 1.29948E-7 1.13376E-7 1.1381E-7 8.43473E-8 2.97115E-8 3.23298E-8 6.01385E-8 2.91775E-7 3.05501E-7 3.0305E-7 4.21992E-7 9.77805E-8 -9999 1.4766E-7 3.26641E-8 2.55651E-7 1.2886E-7 1.32426E-7 1.07409E-7 1.57089E-7 1.72371E-7 2.77163E-7 4.04644E-7 3.28653E-7 2.64586E-7 3.83769E-7 6.15774E-7 1.54633E-7 2.9173E-7 1.85225E-7 4.03422E-7 2.44963E-7 1.60884E-7 5.86932E-7 7.21258E-7 3.87528E-7 2.99418E-7 4.97602E-7 5.38573E-7 2.9841E-7 1.44776E-6 6.58317E-7 1.35628E-6 1.25149E-6 1.29578E-7 2.45735E-7 4.32462E-6 2.5864E-6 3.73853E-7 1.57829E-6 1.45724E-6 1.8707E-6 1.53348E-6 1.87153E-6 6.3762E-7 1.64828E-6 1.18979E-6 1.8523E-6 1.67678E-6 1.2121E-6 8.74796E-7 1.61059E-6 1.80967E-6 1.47468E-6 9.30664E-7 3.16302E-7 6.80846E-7 1.20484E-6 1.67351E-6 3.46065E-6 2.33867E-6 3.24705E-6 2.60966E-6 9.01212E-7 4.24303E-6 4.35121E-6 3.9468E-6 3.15355E-6 2.24439E-6 4.29238E-6 1.07271E-5 9.34522E-6 7.42774E-6 1.5919E-6 2.7258E-6 4.6951E-6 1.87098E-6 4.99976E-6 3.3088E-6 8.21708E-7 3.34451E-6 2.34686E-6 8.13339E-7 2.58054E-6 2.66644E-6 8.25871E-7 1.8856E-6 1.47144E-6 1.94734E-6 2.46268E-6 3.58779E-6 3.53267E-6 3.388E-6 5.17164E-6 1.31006E-6 1.82913E-6 1.88344E-6 1.79632E-6 1.7402E-6 1.73857E-6 1.54173E-6 2.34127E-6 4.12608E-6 3.38522E-6 1.15932E-5 1.14975E-5 1.16007E-5 7.51997E-6 1.35968E-5 1.03523E-5 1.26676E-5 3.05011E-6 9.31224E-6 3.72193E-6 4.39269E-6 9.46628E-6 7.02418E-6 6.17914E-6 9.95924E-6 7.86031E-6 6.34105E-6 1.09274E-5 7.83004E-6 1.33806E-5 7.38826E-6 1.17208E-5 1.46904E-5 1.65408E-5 6.69862E-5 4.4878E-5 4.40756E-5 1.01225E-3 1.50702E-3 1.70778E-3 1.49871E-3 1.40401E-3 1.63141E-3 8.83145E-4 1.70696E-3 1.09534E-3 3.17752E-3 2.78103E-3 7.89161E-4 1.52634E-3 4.17234E-3 -9999 3.34996E-3 1.97494E-3 2.42759E-3 1.95632E-3 2.44673E-3 1.14695E-3 1.46482E-3 3.95881E-3 2.7627E-3 2.20235E-3 2.88569E-3 2.21865E-3 1.18053E-3 3.833E-3 1.4671E-3 1.12829E-3 1.03361E-3 6.73354E-4 3.30401E-3 8.34291E-3 4.47628E-3 2.30361E-3 1.62575E-3 6.40806E-4 8.09618E-4 1.995E-4 6.57271E-4 7.24948E-4 5.87114E-4 2.15741E-3 1.7256E-3 1.17335E-3 1.32232E-3 7.52257E-4 1.8713E-4 3.5505E-4 6.92841E-4 5.25734E-4 1.11855E-3 1.00325E-3 4.76856E-4 3.22577E-4 6.53173E-4 1.5075E-4 8.85767E-4 -9999 -9999 3.93652E-4 1.46992E-4 2.33684E-4 1.66131E-4 5.35653E-4 1.5156E-3 1.62114E-3 1.28039E-3 7.62966E-4 6.84512E-4 5.80527E-4 8.03539E-4 6.06191E-4 5.75522E-4 6.41295E-4 4.14082E-4 3.34172E-4 -9999 3.5896E-4 6.39943E-4 2.61347E-4 5.04136E-4 2.51223E-4 5.23829E-4 2.70079E-4 3.32405E-4 7.04319E-5 7.52836E-5 5.44994E-5 1.81977E-4 2.27877E-4 2.37368E-4 3.50711E-4 1.09112E-4 2.01914E-4 2.19537E-4 2.08672E-4 1.48133E-4 9.68671E-5 2.50174E-4 9.61082E-4 2.52794E-3 7.75133E-3 6.43867E-3 7.72279E-3 1.39602E-2 1.03925E-2 9.45772E-3 6.35401E-3 1.02794E-2 4.71395E-3 8.23187E-4 4.24868E-3 7.04518E-3 5.18879E-3 3.31699E-3 4.43003E-3 1.84239E-3 2.26131E-3 8.70682E-4 7.10051E-4 6.29488E-4 2.86163E-4 3.6422E-4 2.01166E-4 3.66721E-4 3.20189E-4 6.90017E-4 1.31987E-3 4.09342E-3 3.24918E-3 7.39032E-3 1.16361E-2 1.85063E-2 1.51695E-2 2.00461E-2 1.29585E-2 1.04445E-2 1.08109E-2 2.03072E-2 1.58282E-2 7.62668E-3 8.9486E-3 7.95064E-3 9.95174E-3 7.77456E-3 6.91358E-3 6.5792E-3 5.08407E-3 2.01831E-3 5.99619E-3 3.80139E-3 1.08045E-2 5.57609E-3 6.49475E-3 3.25619E-3 5.08437E-3 8.71111E-3 4.47415E-3 7.6863E-3 1.37048E-2 9.30677E-3 7.46744E-3 1.07164E-2 1.24883E-2 9.42162E-3 7.45711E-3 1.05625E-2 1.31085E-2 1.05147E-2 6.99514E-3 1.08119E-2 1.72229E-2 8.94759E-3 1.05744E-2 1.57151E-2 1.13769E-2 7.46663E-3 1.18954E-2 1.17277E-2 4.23741E-3 6.38785E-3 5.3764E-3 8.52589E-3 4.13062E-3 6.52619E-3 5.44966E-3 3.65645E-3 1.93937E-3 4.04481E-3 1.19346E-2 1.09034E-2 1.55854E-3 5.5339E-3 7.35025E-3 4.393E-3 3.94653E-3 9.78012E-4 5.22433E-4 3.32349E-4 2.17419E-4 1.13445E-4 1.21251E-4 2.09839E-4 1.11828E-4 1.90488E-4 2.4777E-4 4.86628E-4 3.85914E-4 4.16342E-4 1.9728E-3 6.35534E-3 5.02801E-3 2.14496E-3 6.77122E-3 1.80957E-2 8.40223E-3 4.47497E-3 1.48157E-3 2.26155E-3 3.8927E-3 5.07037E-3 1.3883E-2 2.93943E-3 6.77744E-3 2.3946E-3 2.05537E-3 1.53667E-2 7.74491E-3 3.37758E-3 4.48976E-4 1.66692E-4 4.36831E-4 5.8308E-4 4.8265E-4 1.53085E-3 1.29854E-3 1.38999E-3 1.83075E-3 2.19406E-3 1.87985E-3 6.21382E-3 4.86248E-3 7.36124E-3 2.23988E-2 1.00586E-2 1.95884E-2 4.68399E-2 4.43814E-2 2.5104E-2 1.9262E-2 1.63769E-2 1.81106E-2 1.87016E-2 9.90931E-3 1.2776E-2 5.67557E-3 5.59299E-3 2.20066E-3 1.36459E-3 1.87157E-3 3.06479E-3 5.89556E-3 7.12272E-3 4.41495E-3 3.6226E-3 6.37974E-3 1.79777E-3 4.84567E-4 6.91888E-5 2.21626E-4 1.89776E-3 1.29463E-3 1.4318E-3 1.3617E-3 9.59126E-4 5.20756E-4 7.7588E-4 3.26949E-4 2.37846E-4 1.43872E-4 1.48167E-4 7.11798E-4 4.75069E-4 2.36062E-4 1.86272E-4 1.62471E-4 2.0919E-4 3.3287E-4 1.36788E-4 1.3383E-4 8.60527E-4 2.22679E-4 2.461E-4 3.15555E-4 1.78749E-4 1.75786E-4 1.24208E-4 2.48108E-4 1.5301E-4 1.10314E-4 9.12012E-5 1.70459E-4 2.76674E-4 1.44772E-4 2.1228E-5 1.01568E-4 1.2507E-4 4.65786E-5 1.49253E-3 -9999 1.74107E-3 1.1536E-3 6.04574E-4 1.02833E-3 1.22393E-3 2.06167E-3 1.33075E-3 4.80113E-4 6.4859E-4 5.00706E-4 8.20933E-4 1.43909E-3 1.23838E-3 1.81235E-3 1.89768E-3 3.76154E-4 2.37043E-4 5.09305E-4 1.21668E-3 1.22249E-3 1.61135E-3 1.29699E-3 4.05895E-4 1.73244E-4 1.10712E-4 1.67032E-4 2.5516E-4 1.83945E-3 4.73207E-3 4.98799E-3 6.02425E-3 6.4171E-3 2.94718E-3 1.57348E-4 2.31108E-4 2.0117E-4 9.93774E-4 2.23002E-4 1.14553E-3 1.2965E-3 2.15196E-3 1.6423E-3 7.15748E-3 4.42944E-2 9.85098E-3 2.09268E-2 2.10399E-2 5.78191E-3 2.39593E-2 2.53017E-2 4.36085E-3 1.02284E-2 1.38301E-2 2.54172E-2 2.03285E-2 1.29238E-2 1.50332E-2 1.10291E-2 5.84081E-3 1.17948E-2 1.39474E-2 2.0919E-2 1.63109E-2 1.01329E-2 1.08483E-2 2.09836E-2 8.82869E-3 1.74045E-2 1.59551E-2 1.2535E-2 8.19586E-3 5.22893E-3 8.42396E-3 9.02274E-3 1.37194E-2 1.82107E-2 3.29161E-2 3.10438E-2 2.41008E-2 2.6506E-2 1.63572E-2 1.25426E-2 1.81038E-2 1.86735E-2 1.39029E-2 2.72245E-3 1.33115E-3 8.58909E-4 2.17161E-4 3.32888E-4 7.56031E-5 1.65123E-4 7.34125E-5 3.05288E-4 1.40218E-4 2.08015E-4 6.33806E-5 1.12799E-4 3.20618E-5 1.8287E-4 1.16226E-4 2.15473E-5 1.43997E-4 3.16774E-5 2.28372E-5 2.7349E-4 1.73782E-5 1.96255E-5 2.8233E-5 1.60676E-5 1.73041E-5 4.7467E-6 9.1238E-6 1.03623E-5 7.89275E-6 1.49091E-5 2.728E-6 7.98674E-6 6.16021E-6 5.21661E-6 3.91613E-6 2.00975E-6 5.43209E-7 1.5214E-6 1.41911E-6 1.0152E-6 7.84631E-7 6.65891E-7 7.5986E-6 1.48121E-6 1.22378E-6 2.9087E-7 3.72834E-7 8.9154E-7 2.14859E-6 4.7546E-7 3.86264E-7 8.69786E-7 5.2165E-7 5.25278E-7 7.7532E-7 3.85002E-7 4.51449E-7 8.65723E-7 6.91573E-7 1.17401E-6 1.1728E-6 1.06456E-6 5.1714E-7 5.80913E-7 2.18774E-7 2.62443E-7 1.11639E-6 7.41274E-7 6.95445E-7 8.77625E-7 7.74237E-7 1.81426E-7 1.14932E-7 3.52776E-7 2.82199E-8 1.24589E-7 1.13562E-7 6.94294E-8 3.30689E-7 3.57753E-7 5.28182E-7 4.97985E-7 4.01718E-7 1.38816E-7 1.93555E-7 5.12198E-8 4.5038E-8 1.78348E-7 1.56759E-7 1.25842E-7 3.76158E-8 2.13558E-8 4.10002E-8 2.22844E-8 9.17485E-8 6.30022E-8 9.87678E-8 9.19862E-8 3.33298E-8 6.17291E-8 7.56056E-8 6.9124E-9 2.88624E-8 3.50799E-8 6.78801E-9 4.8768E-7 3.70267E-7 1.00209E-7 5.3327E-7 6.74808E-7 6.19408E-7 1.04885E-7 3.79423E-7 3.31577E-7 3.00797E-7 1.85821E-7 5.00531E-7 2.64756E-7 4.50526E-8 3.08571E-8 2.97392E-8 2.8436E-8 6.62012E-9 2.33611E-8 3.50966E-8 1.0185E-8 5.90772E-9 5.07709E-9 3.85832E-9 2.89842E-9 2.2437E-9 4.92992E-9 3.01792E-9 2.36131E-8 5.39429E-8 2.76072E-8 5.70027E-8 4.09798E-8 9.98019E-9 1.61675E-8 1.10482E-7 1.58978E-7 2.26515E-7 1.75939E-7 1.19507E-7 2.06874E-7 3.01016E-7 1.98026E-7 1.31936E-7 6.20791E-8 5.66355E-8 9.4588E-9 1.65565E-8 9.09502E-9 1.2264E-8 7.14345E-9 5.87637E-9 5.89859E-9 6.93105E-9 5.81555E-9 6.47985E-9 1.01897E-8 7.81738E-9 2.24638E-8 1.4296E-8 4.12583E-9 1.53752E-9 4.5801E-9 2.15605E-9 1.82661E-9 2.09504E-9 2.94599E-9 2.21505E-9 1.44554E-9 2.12141E-10 8.43939E-10 1.90574E-9 3.58938E-8 1.11033E-7 2.1548E-7 2.36306E-7 1.35605E-7 1.44264E-7 1.38446E-7 1.03324E-7 1.90504E-7 3.65666E-8 3.14041E-8 9.20968E-8 5.76233E-8 8.30548E-8 6.45893E-8 4.16554E-8 7.82181E-9 8.41231E-9 6.92149E-9 1.36569E-8 6.77253E-9 4.71786E-9 6.99572E-9 5.99399E-9 6.38199E-9 4.38531E-9 2.43198E-9 2.4739E-9 6.66295E-10 7.18016E-10 7.20577E-10 2.84444E-9 2.09141E-9 1.98546E-9 2.66612E-9 5.15435E-9 8.37585E-9 3.59994E-9 2.61723E-9 3.5887E-9 2.62207E-9 2.55447E-9 4.40985E-9 3.50332E-9 6.78582E-9 6.82908E-9 6.18034E-9 3.77464E-9 5.78255E-9 1.9264E-8 1.50086E-8 4.30754E-9 5.0233E-9 5.5793E-9 1.98777E-9 7.82017E-9 2.27432E-9 1.21504E-8 5.06177E-9 2.15394E-9 5.4061E-9 7.3322E-9 5.41478E-9 6.2668E-9 3.03216E-9 8.10156E-9 3.9846E-9 5.21354E-9 2.44182E-9 7.37674E-9 1.34778E-8 1.11243E-8 1.00445E-8 1.25339E-8 3.689E-9 1.30715E-8 9.63744E-9 5.41601E-9 4.44178E-8 3.16318E-8 1.95143E-8 2.43197E-8 3.09942E-8 1.29868E-7 5.39186E-8 5.23248E-8 7.51505E-8 5.70143E-8 7.86304E-8 1.04602E-7 1.60465E-7 1.84494E-7 3.78095E-7 2.02155E-7 2.24597E-7 2.63252E-7 5.22251E-7 5.39913E-7 7.2336E-7 8.01905E-7 5.18398E-7 3.70964E-7 3.05514E-6 6.71477E-7 1.3121E-6 3.75772E-6 3.60813E-6 1.54828E-6 1.33637E-6 1.63071E-6 1.80392E-6 1.49454E-6 5.19685E-6 2.73988E-6 6.25894E-7 2.24603E-6 5.25743E-7 9.59225E-7 1.07232E-5 4.22882E-6 5.36337E-6 5.08896E-6 5.49961E-7 5.79046E-7 4.78928E-7 1.68259E-7 6.73568E-7 3.20825E-7 4.04786E-7 5.52511E-7 9.51715E-8 7.8464E-7 3.32545E-7 1.89123E-7 2.47434E-7 1.59858E-7 3.92995E-7 1.86855E-7 1.49317E-7 3.00298E-7 1.30637E-7 4.39916E-8 3.34416E-8 2.87823E-8 7.27676E-8 5.6085E-8 3.23836E-8 4.88344E-8 6.01343E-8 6.50065E-8 2.3741E-8 2.6567E-8 2.05238E-8 1.75267E-8 1.94475E-8 3.52017E-8 8.3356E-8 5.26395E-8 3.83177E-8 4.92348E-8 3.42505E-8 3.64589E-7 3.5243E-7 6.67646E-8 1.15662E-7 1.4583E-7 7.97823E-8 4.27843E-8 4.34701E-8 1.10415E-7 8.92166E-8 9.24907E-8 2.15439E-7 1.71468E-7 5.0639E-8 4.23443E-8 3.39996E-8 4.37321E-8 4.98225E-8 1.62914E-7 7.86853E-8 6.36881E-8 8.04265E-8 1.0955E-7 2.19816E-7 9.84531E-8 8.62168E-8 5.71497E-8 1.56962E-7 6.87498E-8 1.02609E-7 7.45543E-8 6.81066E-8 6.24772E-8 5.54247E-8 4.2628E-8 2.54428E-8 2.85254E-8 3.24215E-8 2.86332E-8 1.98698E-8 3.31543E-8 6.2145E-8 5.238E-8 3.40682E-8 4.88435E-8 3.25694E-8 3.12181E-8 3.9014E-8 7.35706E-8 5.06248E-8 7.66292E-8 5.09765E-8 8.85894E-8 6.06873E-8 5.95903E-8 5.40518E-8 2.49662E-8 6.55992E-8 8.58125E-8 2.95269E-8 9.03079E-8 2.12864E-8 1.43059E-7 1.3414E-7 -9999 -9999 -9999 -9999 -9999 -9999 -9999 -9999 -9999 -9999 -9999 -9999 -9999 -9999 -9999 -9999 -9999 -9999 -9999 -9999 -9999 -9999 -9999 -9999 -9999 -9999 -9999 -9999 -9999 -9999 -9999 -9999 -9999 -9999 -9999 -9999 -9999 -9999 -9999 -9999
2.78067E-7 3.00468E-7 2.40009E-7 1.88778E-7 1.60279E-7 2.41039E-7 2.40259E-7 3.3895E-7 2.46015E-7 2.28815E-7 2.25115E-7 3.9521E-7 3.85615E-7 3.47494E-7 2.61639E-7 3.21588E-7 3.16166E-7 2.9785E-7 2.81809E-7 2.15161E-7 1.49277E-7 1.52839E-7 1.14399E-7 1.48045E-7 1.52669E-7 2.04196E-7 1.55712E-7 1.35312E-7 1.66427E-7 8.18038E-8 1.53146E-7 1.52949E-7 2.47679E-7 2.05391E-7 1.10372E-7 1.31682E-7 1.06273E-7 1.43216E-7 1.06224E-7 1.04751E-7 1.44976E-7 9.83709E-8 1.13443E-7 8.75425E-8 1.15452E-7 1.01754E-7 7.26066E-8 5.96023E-8 5.14641E-8 6.81704E-8 1.0507E-7 9.16888E-8 7.13865E-8 5.53029E-8 5.53164E-8 6.27162E-8 9.54178E-8 1.05444E-7 1.16545E-7 4.13855E-8 5.6078E-8 7.96124E-8 7.99491E-8 1.19883E-7 9.33571E-8 6.66104E-8 7.11817E-8 5.95571E-8 8.8192E-8 1.20537E-7 9.96321E-8 1.00105E-7 1.39177E-7 9.88064E-8 1.80355E-7 1.70324E-7 8.9583E-8 6.58551E-8 6.63374E-8 1.0427E-7 1.45819E-7 5.96963E-8 5.04618E-8 8.57471E-8 9.60294E-8 1.45244E-7 1.49683E-7 1.20712E-7 1.83192E-7 2.23867E-7 1.65216E-7 1.681E-7 2.20421E-7 1.60435E-7 2.07643E-7 1.60603E-7 1.61899E-7 1.73343E-7 2.55611E-7 1.45964E-7 1.80888E-7 2.04846E-7 2.95825E-7 2.57708E-7 1.40301E-7 1.75102E-7 1.44123E-7 1.84676E-7 3.20921E-7 2.43765E-7 2.45572E-7 2.16272E-7 2.76621E-7 2.88186E-7 3.24778E-7 4.81871E-7 4.28923E-7 8.73731E-7 6.72153E-7 6.47517E-7 6.64265E-7 7.08726E-7 1.24641E-6 1.04106E-6 1.15293E-6 5.65612E-7 6.63672E-7 9.77813E-7 7.66692E-7 5.52428E-7 7.21372E-7 9.22701E-7 6.77289E-7 8.44491E-7 6.54576E-7 9.31682E-7 8.13252E-7 6.87584E-7 5.08052E-7 6.22379E-7 5.06261E-7 2.37416E-6 1.24835E-6 1.41661E-6 3.16146E-6 2.28715E-6 3.14177E-6 6.89805E-6 2.39252E-6 7.47134E-7 1.0101E-6 1.33384E-6 6.54067E-7 9.02052E-7 4.97158E-7 5.19515E-7 1.25363E-6 1.37032E-6 1.17329E-6 1.31846E-6 2.27603E-6 1.74662E-6 8.63407E-7 7.57228E-7 1.44149E-6 1.22031E-6 8.72201E-7 2.438E-6 5.98477E-7 9.86233E-7 1.10523E-6 8.39932E-7 4.62881E-7 3.20324E-7 5.01195E-7 6.04968E-7 9.70204E-7 7.2941E-7 5.15939E-7 5.34658E-7 5.18307E-7 3.61477E-7 2.29862E-7 3.15433E-7 3.33276E-7 2.68142E-7 1.57473E-6 1.10253E-6 1.49966E-6 1.27535E-6 9.17172E-7 8.83736E-7 1.04061E-6 1.14871E-6 1.28481E-6 8.30612E-7 6.6041E-7 1.10006E-6 4.92522E-7 5.67761E-7 1.06045E-6 5.69866E-7 6.71759E-7 4.42069E-7 7.39647E-7 3.75465E-7 5.48011E-7 5.02484E-7 6.90101E-7 9.88915E-7 5.7504E-7 9.71103E-7 7.23759E-7 1.47723E-6 6.27316E-7 1.46139E-6 6.53328E-7 3.57656E-7 3.04546E-7 2.97726E-7 2.46402E-7 1.04154E-6 1.16932E-6 6.56839E-7 6.22508E-7 3.08441E-7 1.43189E-7 3.57228E-7 1.15585E-7 2.52782E-7 2.54212E-7 2.85035E-7 2.50973E-7 1.79895E-7 2.29193E-7 1.20975E-7 2.42345E-8 1.4381E-7 9.91198E-8 2.75276E-7 2.04373E-7 2.32451E-7 2.26351E-7 1.74337E-7 1.44159E-7 1.91697E-7 3.09196E-7 3.09887E-7 4.70366E-7 7.0754E-7 6.19272E-7 5.45304E-7 4.26684E-7 2.42922E-7 3.1016E-7 2.90692E-7 3.63198E-7 1.04236E-6 3.06167E-7 3.10922E-7 2.93697E-7 8.54275E-7 8.22076E-7 7.05818E-7 3.38067E-7 7.84655E-7 9.5209E-7 5.42724E-7 2.74978E-7 1.27707E-6 1.28464E-6 3.06952E-6 9.49123E-7 2.562E-6 1.59953E-6 2.28591E-6 3.27457E-7 8.88749E-7 8.0159E-7 1.41728E-6 3.6464E-6 1.45244E-6 1.64819E-6 1.29868E-6 1.01808E-6 1.19398E-6 1.25736E-6 3.63486E-7 6.53792E-7 1.0511E-6 4.02003E-7 3.82566E-7 1.2308E-6 1.61503E-6 6.36989E-7 2.02353E-6 3.11419E-6 2.55333E-6 1.44865E-6 2.65345E-6 1.64328E-6 1.65018E-6 5.72839E-6 8.95953E-6 1.17217E-5 6.6588E-6 4.98891E-6 5.09319E-6 1.76204E-6 4.22323E-6 6.9264E-6 3.46206E-6 1.86045E-6 2.78786E-6 2.82908E-6 1.35866E-6 6.40287E-7 1.07388E-6 3.4591E-6 2.31371E-6 1.73263E-6 1.40159E-6 2.81116E-6 2.5783E-6 3.95472E-6 2.13673E-6 2.95687E-6 3.37588E-6 3.24421E-6 1.23906E-6 1.12487E-6 2.19099E-6 1.50015E-6 8.07217E-7 2.56048E-6 4.02394E-6 2.6959E-6 3.82328E-6 1.95579E-5 1.37525E-5 6.53902E-6 1.2358E-5 6.67267E-6 5.94317E-6 4.70572E-6 5.33955E-6 3.47278E-6 4.38273E-6 3.82275E-6 5.41265E-6 5.67813E-6 1.15443E-5 1.06079E-5 1.36254E-5 9.5471E-6 1.58413E-5 1.38217E-5 1.18153E-5 1.03098E-5 8.88717E-6 9.97584E-6 4.42886E-5 7.17913E-5 1.07942E-4 3.53498E-4 1.481E-3 1.93152E-3 7.70986E-4 1.22046E-3 1.64758E-3 1.32071E-3 1.20031E-3 2.13883E-3 1.16202E-3 8.96423E-4 7.69745E-4 1.37781E-3 7.25732E-4 1.59613E-3 2.32024E-3 2.50755E-3 1.83907E-3 8.69905E-4 2.11924E-3 1.97274E-3 3.24479E-3 1.49106E-3 2.32891E-3 2.63027E-3 1.29923E-3 3.4139E-3 3.1928E-3 4.37496E-3 1.53979E-3 2.44287E-3 2.14589E-3 1.32544E-3 1.27617E-3 1.25358E-3 1.62084E-3 8.36215E-5 7.1443E-4 3.55808E-4 6.01534E-4 5.83536E-4 3.27377E-4 1.12413E-4 3.26458E-4 1.05623E-3 1.43345E-3 1.21093E-3 1.71661E-3 1.20822E-3 3.63578E-4 1.07511E-4 3.53964E-4 8.48601E-4 2.59026E-4 1.10743E-3 1.16776E-3 4.08907E-4 1.68517E-4 2.37767E-4 5.82009E-4 2.56266E-3 9.43317E-4 5.93729E-4 5.01572E-5 2.00245E-4 1.80559E-4 1.01015E-3 1.1851E-3 6.35522E-4 5.40232E-4 1.23091E-3 6.40332E-4 4.93303E-4 2.14946E-4 9.63875E-4 8.18117E-4 3.96525E-4 4.11671E-4 5.76051E-4 8.62663E-4 3.40605E-4 2.24767E-4 1.83592E-4 2.08537E-4 1.0632E-4 2.77395E-4 2.02492E-4 2.11854E-4 1.92862E-4 1.44917E-4 1.60734E-4 1.74894E-4 6.88628E-4 3.92248E-4 1.62229E-4 2.64478E-4 2.73415E-4 3.89272E-4 9.88654E-5 2.90932E-4 2.63538E-4 1.21685E-4 2.85561E-4 2.94721E-4 4.83484E-4 4.23326E-3 7.92135E-3 7.50019E-3 6.52896E-3 1.08502E-2 1.20805E-2 8.00617E-3 9.95887E-3 2.71433E-3 8.72025E-4 1.90815E-3 9.40629E-3 8.99065E-3 5.27429E-3 4.69122E-3 1.83908E-3 2.19528E-4 2.39295E-4 3.32815E-4 3.78336E-4 3.21305E-4 4.19598E-4 5.60413E-4 9.0628E-4 4.00386E-4 1.63252E-3 1.79261E-3 5.22873E-3 4.43547E-3 4.964E-3 3.66675E-3 9.55341E-3 5.63846E-3 1.10584E-2 1.43232E-2 1.74915E-2 4.51846E-3 4.82591E-3 9.0878E-3 9.74559E-3 8.91601E-3 8.77471E-3 6.52668E-3 4.8224E-3 6.45084E-3 3.08009E-3 2.49658E-3 7.44994E-3 3.5697E-3 1.45218E-2 6.44187E-3 1.68631E-3 7.26839E-3 4.58378E-3 4.32056E-3 7.20931E-3 6.44608E-3 1.03062E-2 1.23789E-2 7.29948E-3 7.31011E-3 1.22304E-2 1.38433E-2 1.05512E-2 9.10434E-3 6.61787E-3 1.71701E-2 8.40366E-3 8.16393E-3 1.18202E-2 5.94171E-3 5.093E-3 9.3847E-3 9.13988E-3 9.14489E-3 9.55698E-3 1.5952E-2 1.35414E-2 8.14333E-3 4.68301E-3 5.65806E-3 5.41576E-3 3.68196E-3 4.40635E-3 4.31001E-3 2.51951E-3 7.53289E-3 1.02826E-2 6.32727E-3 6.49709E-3 1.02897E-2 9.16372E-3 3.39832E-3 4.61297E-3 4.01304E-3 1.69468E-3 7.24084E-4 7.59835E-4 2.79803E-4 6.67112E-5 1.20945E-4 3.69013E-4 5.2378E-4 2.71515E-4 1.72913E-4 6.49369E-4 3.13245E-4 3.05672E-4 6.19132E-4 3.36659E-3 2.06865E-3 2.1019E-3 3.81917E-3 1.99731E-2 3.55824E-3 3.42425E-3 7.2589E-3 3.45159E-3 2.51992E-3 4.88849E-3 1.13346E-3 2.80552E-3 6.68242E-4 1.32093E-2 8.67428E-3 1.17906E-2 6.55758E-3 1.60508E-3 2.2879E-4 8.65713E-4 8.11554E-4 1.57281E-3 5.8673E-3 2.25793E-3 2.92121E-3 5.94172E-3 1.8895E-3 1.44521E-3 1.36476E-3 5.26812E-3 8.18762E-3 1.04909E-2 1.50226E-2 9.91738E-3 2.66088E-2 3.34328E-2 3.75659E-2 2.05917E-2 9.57842E-3 2.04004E-2 1.47959E-2 6.2391E-3 4.57203E-3 3.71406E-3 1.90101E-3 2.90772E-3 7.59096E-4 7.13575E-4 9.89303E-4 3.12615E-3 3.66376E-3 4.42671E-3 2.76394E-3 1.59094E-3 7.87261E-4 4.24788E-3 2.41911E-4 9.54214E-5 5.81194E-5 1.29732E-4 2.09637E-4 4.73816E-4 1.14725E-3 6.9615E-4 1.3235E-3 9.16811E-4 3.35458E-4 2.64072E-4 7.82658E-5 5.76155E-5 2.26493E-4 5.85934E-4 6.18245E-4 3.0466E-4 1.85846E-4 2.07941E-4 1.61295E-4 2.44244E-4 9.34956E-5 1.78988E-4 2.61033E-4 1.88259E-4 2.34373E-4 6.9299E-5 2.0791E-4 2.3849E-4 1.07914E-4 2.77516E-4 1.96488E-4 8.42875E-5 5.95872E-5 7.72201E-5 9.30726E-5 8.78025E-5 1.14208E-4 2.87284E-4 3.60869E-4 9.52987E-4 1.40996E-3 1.82966E-3 5.02286E-4 2.78227E-4 7.95109E-4 1.48288E-3 2.34943E-3 1.46455E-3 4.53343E-4 4.71662E-4 5.55542E-4 1.02962E-3 8.39656E-4 1.17637E-3 1.04643E-3 1.31105E-3 3.67263E-4 3.22918E-4 7.18418E-4 2.70138E-3 1.02172E-3 1.12934E-3 1.27042E-3 6.80255E-4 1.97748E-4 -9999 1.49337E-4 5.0141E-4 5.2062E-4 3.06479E-3 6.27278E-3 7.5481E-3 4.61652E-3 3.80477E-3 3.03215E-4 5.80863E-5 1.75622E-4 5.3935E-4 1.69809E-4 2.27822E-4 9.36896E-4 6.95344E-4 1.51818E-3 2.79089E-2 8.91403E-2 1.50256E-2 2.5815E-2 4.56855E-2 1.47524E-2 7.87712E-3 1.85334E-2 7.37539E-3 1.37297E-2 2.02711E-2 1.59534E-2 1.0767E-2 1.23226E-2 2.15086E-2 4.743E-3 3.75439E-3 5.31921E-3 6.9432E-3 1.80241E-2 1.06663E-2 7.13182E-3 7.17853E-3 1.12164E-2 7.07757E-3 1.13204E-2 8.34887E-3 1.44931E-2 1.66303E-2 8.02818E-3 1.01107E-2 9.56549E-3 9.87348E-3 1.10418E-2 2.02183E-2 2.04094E-2 1.60187E-2 2.81465E-2 3.23862E-2 1.37209E-2 1.10905E-2 7.67687E-3 7.79913E-3 1.71571E-3 5.29E-4 2.56312E-4 3.85559E-4 1.32804E-4 7.15284E-4 3.25898E-3 5.25095E-4 1.7916E-4 2.32605E-4 1.60707E-4 3.32805E-4 3.87394E-4 4.07737E-5 3.47605E-5 3.29512E-5 4.97163E-5 4.8136E-5 7.04055E-5 3.74008E-5 2.03012E-4 1.82192E-5 2.06793E-5 2.15487E-5 2.53596E-5 2.622E-5 1.37801E-5 7.68849E-6 1.36266E-5 2.048E-6 7.10599E-6 1.51626E-5 1.04025E-5 9.25343E-6 8.47082E-6 2.7949E-6 1.98739E-6 2.72073E-6 9.38326E-7 7.64172E-7 1.25597E-6 2.1668E-6 9.05555E-7 1.2522E-6 1.51632E-6 4.66049E-7 1.20454E-6 1.59767E-6 1.43956E-6 8.92942E-7 2.03378E-7 9.07689E-7 1.01028E-6 1.00585E-6 7.27166E-7 3.20142E-7 3.60031E-7 9.21496E-7 5.719E-7 6.19499E-7 1.1106E-6 2.65069E-7 5.10692E-7 4.2573E-7 5.86168E-7 7.6368E-7 6.00023E-7 1.65128E-6 1.31342E-6 3.15234E-7 1.05826E-6 4.53618E-7 2.84991E-7 1.37411E-7 1.04679E-7 1.3634E-7 2.32172E-7 1.63926E-7 9.5831E-8 1.84498E-7 1.4291E-7 1.05393E-6 6.02216E-7 5.27407E-7 1.85137E-7 5.21116E-8 3.81308E-8 2.17764E-8 5.29539E-8 1.72053E-7 1.57177E-7 5.15739E-8 3.50733E-8 3.82636E-8 1.11519E-8 3.74132E-8 1.68809E-8 5.0863E-8 9.91086E-8 9.93404E-8 6.51832E-8 1.49693E-7 6.11499E-8 1.04944E-8 9.83598E-8 1.06001E-7 2.42135E-7 8.75951E-7 1.30657E-7 1.55586E-7 2.15181E-7 2.99381E-7 7.0753E-7 1.03403E-6 7.92264E-7 2.95578E-7 8.15194E-8 3.44246E-7 4.11145E-7 1.09843E-7 6.35889E-8 2.32627E-8 3.31962E-8 1.63841E-8 4.13084E-8 4.38362E-8 8.5792E-8 3.04027E-9 2.76252E-9 1.90564E-9 2.90623E-9 4.53333E-9 2.75534E-9 3.38141E-8 8.25357E-9 3.47378E-8 8.15885E-8 1.28223E-7 5.485E-8 1.52105E-8 3.0222E-8 5.99033E-8 4.56999E-8 2.82657E-7 1.89085E-7 1.7629E-7 8.49326E-7 4.65959E-7 1.9981E-7 7.95112E-8 1.11904E-7 8.13618E-8 4.81181E-8 6.8415E-9 6.62939E-9 3.54359E-9 5.26636E-9 4.89708E-9 8.24712E-9 5.49232E-9 4.96964E-9 2.52761E-9 1.61277E-9 1.14386E-8 1.88459E-8 1.19689E-8 4.87076E-9 8.25367E-9 2.49973E-9 1.86829E-9 2.01924E-9 3.87999E-9 5.31139E-10 4.48585E-9 7.43027E-10 1.01374E-9 5.16143E-10 1.21042E-8 6.46651E-8 2.19948E-7 1.80333E-7 1.03508E-7 1.78161E-7 1.05633E-7 1.14583E-7 9.68092E-8 7.69079E-8 6.78155E-8 5.32719E-8 4.27703E-8 2.00423E-8 2.92395E-8 3.77136E-8 4.49471E-8 3.10944E-8 3.47979E-8 3.42062E-8 5.06322E-8 3.01753E-8 3.23096E-8 4.46199E-8 1.84368E-8 2.98427E-8 1.10718E-8 8.98529E-9 1.69452E-8 1.57922E-8 2.23619E-9 1.82163E-9 5.4265E-10 7.90695E-10 6.24417E-10 5.60213E-10 1.23807E-9 2.0528E-9 3.41517E-9 4.36933E-9 5.54386E-9 7.47568E-10 5.37073E-10 1.10115E-9 2.91848E-9 4.84614E-10 4.20599E-9 5.37506E-9 3.59878E-9 3.39952E-9 4.8431E-9 5.90318E-9 2.24539E-9 1.53544E-9 3.3688E-9 6.62431E-9 5.87103E-9 7.30539E-9 8.81796E-9 2.51417E-8 2.19091E-8 7.51763E-9 5.00376E-9 2.71762E-9 4.59378E-9 2.0135E-9 1.21699E-8 1.26236E-8 1.27672E-8 2.2657E-9 1.30372E-8 1.29298E-8 1.50676E-8 1.06109E-8 6.24079E-9 5.30214E-9 4.29387E-9 4.0836E-9 3.05541E-8 3.37991E-8 3.30131E-8 2.44867E-8 3.1821E-8 4.50063E-8 3.71565E-8 1.39042E-7 1.72037E-7 2.06794E-7 2.34373E-7 7.46892E-8 9.10884E-8 1.62638E-7 2.63483E-7 1.90635E-7 1.93535E-7 2.43817E-7 3.6678E-7 3.06749E-7 4.50447E-7 1.13279E-6 1.12621E-6 1.14963E-6 2.45219E-7 1.82509E-7 1.39027E-7 7.61613E-7 1.34992E-6 2.32378E-6 1.05351E-6 1.07158E-6 3.49961E-6 6.0654E-7 3.0368E-6 3.79716E-6 2.09859E-6 2.36468E-6 3.14945E-6 1.2132E-6 1.06577E-5 1.0071E-5 6.13811E-6 4.40599E-6 6.30484E-7 4.80101E-7 5.90775E-7 2.50194E-6 1.20929E-6 5.9995E-7 1.1628E-6 2.55412E-7 5.35567E-7 1.18321E-6 5.13685E-7 2.90835E-7 1.62159E-7 3.63111E-7 1.73148E-7 4.2567E-7 1.78573E-7 1.01062E-7 2.11106E-7 8.0561E-8 2.67033E-8 4.07099E-8 2.92914E-8 4.14579E-8 3.69021E-8 4.38153E-8 1.09688E-7 1.06749E-7 1.37382E-7 1.74288E-7 7.02859E-8 5.27773E-8 4.98746E-8 4.56252E-8 4.43066E-8 2.97422E-8 7.81559E-8 6.26415E-8 7.36743E-8 5.00055E-8 2.15477E-7 2.39258E-7 1.79383E-7 9.18286E-8 1.15056E-7 6.66472E-8 7.65787E-8 6.57406E-8 1.60551E-7 6.44914E-8 5.00554E-8 1.6176E-7 1.37252E-7 3.70187E-8 2.73789E-8 3.63435E-8 2.954E-8 3.08398E-8 3.02008E-8 5.19668E-8 8.49452E-8 1.68398E-7 1.88785E-7 2.24496E-7 1.75722E-7 1.70144E-7 1.42233E-7 6.84694E-8 7.21532E-8 5.3651E-8 4.11576E-8 3.91066E-8 3.42427E-8 3.8121E-8 3.46867E-8 5.08575E-8 3.99553E-8 3.17674E-8 2.42626E-8 2.11016E-8 2.44012E-8 9.30431E-8 7.65151E-8 3.28081E-8 3.86454E-8 3.48079E-8 5.05724E-8 4.68306E-8 4.43767E-8 5.37418E-8 3.92547E-8 3.78267E-8 1.05218E-7 6.68419E-8 4.99246E-8 4.97515E-8 4.86579E-8 1.0934E-7 1.33912E-8 9.91096E-9 6.56201E-8 1.971E-8 7.56043E-8 8.68475E-8 6.86513E-8 -9999 -9999 -9999 -9999 -9999 -9999 -9999 -9999 -9999 -9999 -9999 -9999 -9999 -9999 -9999 -9999 -9999 -9999 -9999 -9999 -9999 -9999 -9999 -9999 -9999 -9999 -9999 -9999 -9999 -9999 -9999 -9999 -9999 -9999 -9999 -9999 -9999 -9999 -9999
2.7673E-7 3.98912E-7 2.37917E-7 2.25986E-7 2.20028E-7 2.49507E-7 3.46002E-7 3.55716E-7 2.79228E-7 1.94779E-7 2.61064E-7 2.36386E-7 3.10515E-7 3.00716E-7 4.02563E-7 1.93223E-7 1.78516E-7 3.14313E-7 2.58269E-7 1.74213E-7 1.78309E-7 1.28124E-7 1.72729E-7 1.80172E-7 2.31347E-7 2.56955E-7 2.31196E-7 1.87894E-7 1.23426E-7 1.02702E-7 1.29416E-7 1.82583E-7 1.81215E-7 1.73907E-7 1.89487E-7 2.20418E-7 1.83039E-7 1.57749E-7 1.13527E-7 1.20875E-7 1.2254E-7 9.1449E-8 7.37408E-8 1.1741E-7 1.05808E-7 6.79954E-8 6.15319E-8 5.16751E-8 6.81664E-8 7.9055E-8 1.50631E-7 1.36884E-7 1.09214E-7 8.22668E-8 8.96997E-8 1.08921E-7 8.69507E-8 6.25635E-8 6.08924E-8 7.71544E-8 5.22454E-8 7.78493E-8 6.75873E-8 6.90907E-8 6.6836E-8 4.65466E-8 9.17344E-8 7.75455E-8 5.31414E-8 7.57845E-8 1.72521E-7 1.31121E-7 9.07187E-8 5.04015E-8 9.78324E-8 1.64611E-7 9.6284E-8 1.05012E-7 1.17691E-7 9.28934E-8 4.52577E-8 5.74778E-8 7.3812E-8 5.43141E-8 8.60741E-8 8.96075E-8 1.042E-7 1.35373E-7 1.49745E-7 1.60806E-7 1.87175E-7 1.37482E-7 1.50175E-7 1.27716E-7 2.87044E-7 2.17544E-7 2.27881E-7 1.64857E-7 2.21089E-7 1.73959E-7 1.82668E-7 2.47452E-7 3.42657E-7 1.29767E-7 1.68915E-7 1.8079E-7 1.69102E-7 1.5371E-7 1.97387E-7 1.2789E-7 1.01072E-7 2.44615E-7 3.88984E-7 3.04087E-7 4.01436E-7 3.89755E-7 3.92295E-7 2.13077E-7 1.81714E-7 4.90299E-7 7.32598E-7 1.07586E-6 1.62624E-6 1.22154E-6 1.05315E-6 6.79912E-7 4.92959E-7 6.86127E-7 8.00429E-7 5.1201E-7 2.99132E-6 1.1143E-6 8.59303E-7 9.86811E-7 8.18033E-7 7.78844E-7 1.2672E-6 5.84211E-7 8.29679E-7 8.79872E-7 1.38956E-6 1.64018E-6 1.53062E-6 1.10781E-6 1.94244E-6 1.02894E-6 2.04712E-6 3.68229E-6 1.47801E-6 2.14605E-6 1.47308E-6 9.97555E-7 5.6097E-7 1.26953E-6 1.32978E-6 4.84896E-7 1.45345E-6 9.25609E-7 1.53174E-6 1.41874E-6 1.76127E-6 1.09736E-6 1.16203E-6 5.47871E-7 1.07786E-6 1.50534E-6 1.80437E-6 2.12755E-6 9.34602E-7 6.38965E-7 8.43451E-7 1.81377E-7 4.22968E-7 2.66743E-6 1.12079E-6 5.21062E-7 3.2756E-7 2.87353E-7 1.03207E-6 4.60689E-7 5.34046E-7 2.11567E-7 2.47014E-7 3.04581E-7 2.98898E-7 2.92053E-7 7.73461E-7 1.37701E-6 1.18231E-6 1.33083E-6 1.37108E-6 9.7555E-7 1.25696E-6 1.20166E-6 9.52521E-7 1.33001E-6 1.65934E-6 1.28648E-6 8.721E-7 6.78121E-7 6.75053E-7 5.6137E-7 9.92566E-7 3.50464E-7 3.59652E-7 4.74816E-7 5.99613E-7 6.41816E-7 6.49816E-7 5.8773E-7 4.56409E-7 4.24016E-7 7.06937E-7 1.17355E-6 4.95486E-7 2.18014E-7 3.33578E-7 2.47336E-7 6.89048E-7 3.11688E-7 9.07303E-7 1.01229E-6 7.64158E-7 8.10548E-7 6.38884E-7 5.49688E-7 1.22133E-7 9.29069E-8 2.79126E-7 2.63624E-7 3.23044E-7 6.11937E-8 4.90934E-7 3.93003E-7 4.98187E-7 1.46404E-7 -9999 9.6713E-8 5.42588E-8 1.50835E-7 2.19946E-7 1.96642E-7 1.87703E-7 2.48677E-7 4.48964E-7 2.4638E-7 4.77367E-7 2.2991E-7 5.78316E-7 4.65935E-7 4.19745E-7 2.61338E-7 8.39034E-7 3.91467E-7 2.24331E-7 1.1518E-7 1.79136E-7 5.16441E-7 3.59476E-7 1.63659E-7 1.48985E-6 1.50803E-6 1.44031E-6 9.42707E-7 1.2507E-6 1.34719E-6 4.69292E-7 6.59306E-7 1.14929E-6 1.77458E-6 2.43805E-6 1.02117E-6 1.55604E-6 1.87273E-6 2.81754E-7 1.14251E-6 1.13241E-6 2.084E-6 1.39007E-6 5.02812E-7 2.40956E-6 3.025E-6 1.66511E-6 2.94901E-7 8.72814E-7 4.49472E-7 1.59196E-6 6.09405E-7 3.20964E-7 3.11247E-7 2.2921E-7 7.3298E-7 7.77665E-7 2.59368E-6 3.52915E-6 2.56007E-6 1.77785E-6 2.00729E-6 1.01396E-6 1.14432E-6 1.45018E-6 1.65071E-5 3.32275E-5 1.04036E-5 4.65689E-6 4.48203E-6 2.9982E-6 2.87682E-6 3.97389E-6 3.27648E-6 4.54916E-6 3.84466E-6 3.75694E-6 4.64432E-6 3.96278E-6 1.06373E-6 1.40604E-6 1.11375E-6 1.94311E-6 2.00208E-6 2.59128E-6 4.22664E-6 3.68772E-6 6.9293E-6 2.57794E-6 2.90912E-6 4.79747E-6 2.22112E-6 2.63331E-6 2.96831E-6 2.15107E-6 1.52324E-6 2.15251E-6 5.53964E-7 1.22826E-6 5.29363E-6 3.11047E-6 3.18896E-6 1.06099E-5 1.14912E-5 1.06681E-5 1.20787E-5 5.90186E-6 6.25664E-6 5.49628E-6 9.63511E-6 2.40752E-6 3.74325E-6 4.91865E-6 4.00623E-6 6.61206E-6 1.40725E-5 9.19929E-6 1.69501E-5 1.66288E-5 1.55972E-5 1.47257E-5 1.04899E-5 7.85494E-6 1.33494E-5 2.68896E-5 4.20676E-5 7.93494E-5 1.57177E-4 2.8787E-4 1.56453E-3 1.15201E-3 1.42059E-3 1.32144E-3 1.44368E-3 1.65858E-3 2.25514E-3 5.85139E-4 8.33422E-4 7.43915E-4 6.14849E-4 8.42543E-4 9.94102E-4 6.00983E-4 5.53774E-4 1.0355E-3 2.91362E-3 1.82319E-3 1.71997E-3 1.90869E-3 3.88901E-3 3.48936E-3 1.80772E-3 2.4718E-3 1.30578E-3 1.68294E-3 1.32401E-3 1.37713E-3 2.23866E-3 2.23502E-3 3.34147E-3 3.82772E-3 2.90585E-3 1.57746E-3 1.79087E-3 1.55338E-4 1.61888E-4 2.44173E-3 1.56537E-3 5.63478E-4 3.4999E-4 2.92085E-4 2.32436E-4 8.5178E-4 2.836E-4 4.38823E-4 5.60266E-4 3.00448E-4 5.08581E-4 1.09197E-4 2.14579E-4 1.4885E-3 1.46334E-3 1.86695E-3 5.04362E-4 9.41829E-4 6.71224E-4 2.81424E-4 1.69552E-4 7.77244E-4 2.33943E-4 6.28322E-4 3.8238E-4 1.0512E-4 1.44298E-4 6.98371E-4 8.83802E-4 6.20307E-4 1.14506E-4 3.73944E-4 5.46202E-4 7.18467E-4 2.2725E-4 5.13331E-4 5.92456E-4 3.93856E-4 4.80982E-4 4.51666E-4 4.87294E-4 3.15298E-4 3.43319E-4 4.05977E-4 6.44812E-4 4.56215E-4 3.42283E-4 1.30727E-4 2.08355E-4 1.27684E-4 1.43026E-4 2.05921E-4 4.36054E-4 8.51079E-4 8.09595E-4 5.27594E-4 6.02883E-4 1.14833E-3 4.39811E-4 2.35078E-4 2.78599E-4 1.97861E-4 1.9476E-4 6.13293E-5 2.81167E-4 4.17418E-4 1.31385E-3 7.68776E-3 5.79321E-3 5.81608E-3 1.29979E-2 9.47377E-3 6.80789E-3 9.81601E-3 4.69519E-3 6.5506E-3 2.84871E-3 2.82144E-3 5.85399E-3 3.11481E-3 1.80036E-3 7.28878E-4 4.91142E-5 5.08769E-4 2.47875E-4 4.72108E-4 6.52566E-4 5.21362E-4 8.7636E-4 4.94866E-4 6.0654E-4 4.3515E-4 2.1219E-3 2.20346E-3 4.5499E-3 4.58527E-3 6.74991E-3 7.11807E-3 7.55926E-3 8.75871E-3 8.05816E-3 1.20142E-2 8.48795E-3 6.45983E-3 3.33181E-3 5.28854E-3 3.80944E-3 7.10619E-3 2.03758E-3 3.2081E-3 9.14572E-4 3.51791E-3 6.11516E-3 3.45126E-3 2.08388E-3 1.8813E-2 3.27478E-3 4.05626E-3 3.83953E-3 8.21286E-3 4.86889E-3 4.58033E-3 8.89005E-3 6.58153E-3 9.66558E-3 7.69487E-3 1.21941E-2 9.74548E-3 1.0471E-2 7.98687E-3 1.04838E-2 8.76971E-3 6.07431E-3 4.13422E-3 1.08953E-2 1.35471E-2 9.74045E-3 1.17284E-2 8.00298E-3 6.46596E-3 9.68626E-3 1.53358E-2 7.66691E-3 8.3229E-3 1.2408E-2 4.91321E-3 4.77575E-3 1.87266E-3 1.04042E-2 5.41244E-3 4.29019E-3 1.39447E-3 3.03348E-3 2.66962E-3 1.89835E-3 5.67487E-3 5.31763E-3 4.23261E-3 2.68961E-3 1.93986E-3 2.34388E-3 1.55973E-3 7.745E-4 6.43441E-4 2.98543E-4 3.43324E-4 4.44081E-4 8.44109E-4 6.04453E-4 3.42707E-4 2.08742E-4 3.962E-4 2.14445E-4 2.36234E-4 1.40794E-4 4.75851E-4 2.22392E-3 6.4936E-3 6.3987E-3 9.22602E-3 1.62853E-2 1.82616E-2 8.30972E-3 2.34576E-2 2.89382E-3 1.32518E-2 1.61574E-3 1.00939E-3 1.62994E-3 5.5206E-3 5.07924E-3 2.54921E-3 1.48944E-3 7.04714E-4 1.43005E-3 1.73586E-4 1.71625E-4 3.79631E-3 1.7153E-3 9.29387E-3 1.69321E-2 7.15302E-3 3.03627E-3 5.009E-3 6.34773E-3 6.40769E-3 4.57586E-3 3.44868E-3 3.84643E-3 1.56684E-2 2.03702E-2 3.49334E-2 4.56603E-2 6.74742E-3 6.15447E-3 4.88873E-3 8.48867E-3 5.37206E-3 1.44018E-3 2.13227E-3 1.35998E-3 2.46307E-3 1.37587E-3 3.02071E-4 1.81902E-4 1.11819E-3 2.01713E-3 3.67413E-3 1.7235E-3 7.59531E-4 4.54899E-4 1.56177E-3 2.8772E-4 1.66643E-4 7.03095E-5 4.57707E-5 1.22446E-4 1.10454E-4 3.39605E-4 1.91583E-3 1.26961E-3 2.60525E-4 1.80252E-4 2.52472E-4 1.79191E-4 1.87245E-4 1.01609E-4 4.16494E-4 3.00469E-4 3.46108E-4 2.52257E-4 2.57406E-4 2.48253E-4 2.91601E-4 1.12779E-4 1.01116E-4 6.49529E-5 6.18616E-5 9.44495E-5 1.12436E-4 2.87246E-4 3.23386E-4 1.23051E-4 9.22694E-5 9.28922E-5 4.56384E-5 9.12535E-5 7.66991E-5 1.02431E-4 2.30223E-4 2.55427E-4 1.93321E-4 3.65621E-4 7.75575E-4 9.2442E-4 1.11115E-3 4.22856E-4 3.881E-4 3.33564E-4 1.22636E-3 9.38549E-4 1.46524E-3 8.36089E-4 3.69138E-4 5.18884E-4 1.98611E-3 1.9194E-3 9.64933E-4 7.88806E-4 4.91235E-4 1.4484E-4 2.6575E-4 1.38878E-3 2.42764E-3 6.93949E-4 8.58561E-4 9.68188E-4 1.04607E-3 4.8627E-4 2.61718E-4 2.19465E-4 1.02299E-3 7.66863E-4 3.36497E-3 9.26283E-3 5.41525E-3 1.09848E-3 1.28738E-3 1.7437E-3 1.38653E-4 1.04439E-4 1.80015E-4 5.74719E-4 7.33115E-4 1.9009E-3 3.18603E-3 2.33336E-3 5.39643E-3 1.64552E-2 4.49969E-2 2.71901E-2 3.57348E-2 2.8249E-2 1.09253E-2 2.40232E-2 3.02251E-2 1.66099E-2 2.58006E-2 1.43513E-2 7.80431E-3 8.89039E-3 7.05033E-3 5.81072E-3 3.93149E-3 4.56062E-3 7.8615E-3 2.69217E-2 1.08652E-2 1.16349E-2 2.19336E-2 1.28666E-2 1.26131E-2 2.02736E-2 1.78149E-2 1.91944E-2 3.34123E-2 3.41715E-2 3.75525E-2 1.85579E-2 1.50226E-2 1.52968E-2 4.34582E-3 7.22278E-3 1.43074E-2 1.42685E-2 1.27544E-2 2.53376E-2 1.05065E-2 3.36163E-2 1.89765E-2 3.02471E-3 9.68859E-4 3.98644E-4 3.8793E-4 2.31528E-4 8.0802E-4 1.96096E-3 6.85343E-4 5.07864E-4 8.47262E-4 6.04191E-4 1.3717E-4 4.62431E-4 4.09553E-4 9.18183E-5 5.58185E-5 1.1485E-4 1.95006E-4 2.4465E-5 2.14165E-5 1.00751E-5 2.42626E-4 1.58002E-5 5.425E-6 1.27432E-5 2.54666E-5 1.56664E-5 1.29254E-5 1.00988E-5 1.30711E-5 6.26028E-6 2.66638E-6 8.21331E-6 6.45517E-6 9.1336E-6 1.85657E-6 3.38632E-6 2.90076E-6 2.72544E-6 1.60451E-6 1.00341E-6 8.65299E-7 5.89484E-7 7.77218E-7 1.33977E-6 1.28949E-6 1.27766E-6 1.07289E-6 1.39955E-6 7.63717E-6 1.79871E-7 1.20015E-6 1.36954E-6 7.96262E-7 6.73459E-7 5.31825E-7 3.32338E-7 8.30038E-7 1.1446E-6 9.72947E-7 1.12467E-6 9.42044E-7 2.95993E-7 8.38102E-7 1.0055E-6 1.33159E-6 1.48667E-6 1.48173E-6 8.17019E-7 1.23943E-6 2.3735E-7 5.29593E-7 1.79238E-7 1.81367E-7 2.82741E-7 1.44449E-7 6.82068E-8 3.13688E-7 4.08804E-7 3.84323E-7 4.34727E-7 7.13233E-7 8.0987E-7 3.47435E-7 1.11463E-7 6.01269E-8 9.20772E-8 6.43582E-8 1.38266E-7 1.64649E-7 1.7363E-7 2.85787E-8 3.29021E-8 2.67187E-8 1.32839E-8 9.12944E-8 6.01631E-8 1.39461E-7 9.78545E-8 1.85448E-7 1.12923E-7 1.05914E-7 6.71247E-8 7.15383E-8 9.76843E-8 1.18293E-7 1.48261E-7 2.66151E-7 7.61465E-8 5.38508E-8 1.24438E-7 3.56757E-7 9.9965E-7 1.86279E-7 5.78693E-7 2.43524E-7 3.14291E-7 5.98857E-7 5.54226E-7 4.80614E-7 1.3572E-7 2.5926E-8 2.75826E-8 1.29749E-8 7.20533E-8 2.33367E-7 4.57397E-9 2.50681E-9 2.84384E-9 2.04751E-9 2.2819E-9 3.41165E-9 5.83045E-9 5.30869E-8 6.53078E-8 3.97737E-8 1.14977E-7 7.18539E-8 1.33722E-7 1.97196E-8 1.49731E-8 1.08118E-7 1.45414E-7 4.94401E-7 1.98593E-7 4.43714E-7 6.23915E-7 3.96189E-7 2.09592E-7 1.03267E-7 1.60766E-7 1.49358E-7 8.69976E-8 6.58802E-8 5.38315E-9 4.80377E-9 5.21503E-9 4.57837E-9 1.08351E-8 7.15277E-9 5.02629E-9 1.88906E-9 3.28651E-9 1.53184E-8 1.11567E-8 2.00857E-8 5.43307E-9 1.07609E-8 5.04833E-9 1.58583E-9 1.64049E-9 6.27449E-9 1.8333E-9 1.62284E-9 1.07421E-9 2.63243E-10 9.63877E-10 6.25615E-8 1.5219E-7 1.29619E-7 1.60731E-7 9.85129E-8 1.21699E-7 1.20573E-7 1.12294E-7 9.65777E-8 1.04967E-7 7.63721E-8 4.19032E-8 4.93277E-8 3.51535E-8 6.75487E-8 7.28649E-8 5.79041E-8 4.62831E-8 3.85076E-8 5.58524E-8 4.43057E-8 2.90601E-8 2.75271E-8 1.90523E-8 3.91145E-8 1.90667E-8 8.11965E-9 1.85899E-8 1.24502E-8 5.92913E-9 4.89665E-9 2.00135E-9 2.92389E-9 1.88267E-9 1.70715E-9 2.74362E-9 2.84739E-10 4.58223E-10 8.45178E-10 1.39479E-9 1.51038E-9 1.39441E-9 1.05912E-9 4.55286E-10 1.11779E-10 2.1174E-10 7.31754E-10 2.07683E-9 4.21282E-9 1.08462E-8 2.41822E-9 3.19719E-9 2.41195E-9 2.55008E-9 3.31648E-9 4.88719E-9 3.21986E-9 6.66926E-9 3.47286E-9 1.45259E-8 1.61094E-8 5.84499E-9 1.9291E-8 1.32579E-8 4.5641E-9 2.9134E-9 5.4867E-9 4.61888E-9 4.9864E-9 8.23211E-9 2.2795E-9 4.3299E-9 1.65994E-9 1.81791E-9 1.90145E-9 4.4044E-9 3.58038E-9 5.88457E-8 5.09925E-8 4.04789E-8 4.17815E-8 3.0958E-8 4.36512E-8 4.25735E-8 9.52409E-8 7.61446E-8 1.25689E-7 1.91898E-7 3.09873E-7 2.49901E-7 2.51169E-7 3.36118E-7 1.81599E-7 2.15233E-7 3.47663E-7 1.00026E-7 5.10963E-7 3.06908E-7 2.53821E-7 2.31054E-7 5.28037E-7 5.59041E-7 3.02332E-7 3.83912E-7 1.27703E-7 1.4457E-6 2.58089E-6 1.79145E-6 2.43059E-6 2.50406E-6 1.85432E-6 8.45868E-7 1.03553E-6 3.14268E-6 3.97581E-7 2.07355E-6 4.87573E-6 3.3443E-6 3.58127E-6 2.81748E-6 2.47428E-6 2.26039E-6 5.49947E-7 4.67271E-7 4.36842E-7 2.01526E-6 1.42996E-6 6.74936E-7 1.03621E-6 3.7716E-7 7.50158E-7 6.48398E-7 8.06513E-7 3.97748E-7 1.87793E-7 2.05205E-7 2.87984E-7 2.13919E-7 1.3716E-7 1.73073E-7 2.28238E-7 5.85906E-8 3.222E-8 9.33546E-8 5.27226E-8 5.76963E-8 7.10162E-8 1.02215E-7 3.1771E-8 2.02527E-7 5.80684E-8 3.06092E-7 7.01892E-8 3.65037E-8 4.38258E-8 1.82293E-8 1.63215E-8 3.82666E-8 7.48632E-8 1.08995E-7 9.06835E-8 5.48638E-8 5.52194E-8 7.38644E-8 6.9495E-8 4.06067E-8 8.65098E-8 4.34005E-8 3.02613E-8 6.86565E-8 6.03346E-8 6.80023E-8 9.12294E-8 2.74508E-7 9.09606E-8 3.07325E-8 5.13449E-8 4.74413E-8 4.27988E-8 4.05378E-8 3.296E-8 3.76173E-8 6.57592E-8 8.88742E-8 2.29322E-7 1.59895E-7 9.83194E-8 7.86021E-8 1.83193E-7 5.32057E-8 6.33162E-8 3.93077E-8 4.46365E-8 3.82334E-8 3.52904E-8 3.94214E-8 3.8458E-8 4.98294E-8 4.51235E-8 2.75052E-8 1.57197E-8 3.96418E-8 2.63441E-8 2.23153E-8 2.29196E-8 4.4099E-9 2.33728E-8 7.26234E-8 5.29964E-8 1.4474E-8 3.07717E-8 4.10172E-8 4.06089E-8 5.6298E-8 9.62628E-8 4.50757E-8 5.05565E-8 6.89478E-9 5.22539E-8 4.56424E-8 6.77407E-8 6.3332E-8 1.90431E-8 8.83358E-8 6.33712E-8 9.33834E-8 8.35588E-8 3.89346E-8 -9999 -9999 -9999 -9999 -9999 -9999 -9999 -9999 -9999 -9999 -9999 -9999 -9999 -9999 -9999 -9999 -9999 -9999 -9999 -9999 -9999 -9999 -9999 -9999 -9999 -9999 -9999 -9999 -9999 -9999 -9999 -9999 -9999 -9999 -9999 -9999 -9999 -9999
3.95679E-7 3.66895E-7 3.4439E-7 3.41049E-7 2.53167E-7 2.78925E-7 3.67055E-7 3.24692E-7 2.7449E-7 2.21189E-7 1.5597E-7 2.41576E-7 2.73942E-7 2.49446E-7 2.81095E-7 2.61615E-7 3.54626E-7 2.83305E-7 2.89203E-7 2.63321E-7 2.20305E-7 1.73334E-7 2.00336E-7 2.00073E-7 2.41885E-7 1.96595E-7 2.16042E-7 1.14717E-7 1.06355E-7 1.52512E-7 1.1914E-7 1.77676E-7 5.92507E-8 1.4343E-7 1.57655E-7 1.43235E-7 1.05742E-7 1.18359E-7 5.67282E-8 7.4389E-8 7.94343E-8 1.12398E-7 7.04504E-8 7.68059E-8 7.65707E-8 8.09794E-8 6.02925E-8 6.93657E-8 8.04243E-8 1.01807E-7 9.6321E-8 2.04403E-7 1.52522E-7 1.58611E-7 1.73375E-7 7.97186E-8 7.99053E-8 8.51805E-8 5.96077E-8 6.28384E-8 8.73912E-8 6.81883E-8 6.11235E-8 9.31065E-8 1.56217E-7 1.42962E-7 4.63586E-8 8.7699E-8 9.10312E-8 8.83802E-8 2.10331E-7 1.15776E-7 4.64701E-8 4.63577E-8 7.32568E-8 1.5064E-7 5.66801E-8 9.82201E-8 4.70138E-8 3.96181E-8 9.93074E-8 3.99928E-8 5.98572E-8 6.69217E-8 1.0326E-7 1.31633E-7 1.22588E-7 1.20388E-7 1.46388E-7 1.28137E-7 1.31669E-7 1.19851E-7 1.61245E-7 1.7419E-7 1.13852E-7 2.96289E-7 2.15374E-7 1.44655E-7 1.71197E-7 2.08351E-7 2.01775E-7 2.26513E-7 3.78191E-7 1.41151E-7 1.80896E-7 2.21322E-7 1.66272E-7 1.95843E-7 1.7477E-7 2.20919E-7 2.05849E-7 1.91288E-7 2.90428E-7 3.19076E-7 3.51221E-7 3.33351E-7 4.9056E-7 2.84871E-7 1.66833E-7 4.80706E-7 6.54235E-7 1.30258E-6 1.28394E-6 7.97076E-7 5.88909E-7 7.04633E-7 6.79755E-7 9.10374E-7 8.84056E-7 4.63701E-7 3.66978E-6 8.08988E-7 1.03345E-6 9.47834E-7 9.92882E-7 1.24882E-6 9.04323E-7 4.24898E-7 4.78639E-7 3.15689E-7 2.02203E-6 1.41535E-6 9.30663E-7 1.45269E-6 1.48156E-6 7.29253E-7 4.13698E-6 1.44124E-6 2.36553E-6 1.67269E-6 1.57512E-6 9.04089E-7 7.58547E-7 8.23846E-7 8.54151E-7 8.62072E-7 1.95056E-6 1.73998E-6 1.64056E-6 1.7655E-6 1.63279E-6 1.30628E-6 1.25201E-6 1.43608E-6 1.50623E-6 2.26229E-6 1.06695E-6 7.76188E-7 2.37832E-6 2.15595E-6 6.42625E-7 8.00984E-7 2.54942E-6 3.97752E-6 9.53671E-7 7.00137E-7 3.3987E-7 6.45337E-7 7.42303E-7 4.74729E-7 6.19051E-7 5.73543E-7 1.03117E-6 3.20645E-7 2.06805E-7 3.56018E-7 1.41207E-6 9.50871E-7 2.02803E-6 1.26411E-6 1.89099E-6 8.39438E-7 8.30581E-7 7.52433E-7 7.53829E-7 9.94402E-7 1.00046E-6 2.53928E-7 4.76077E-7 5.13103E-7 2.92575E-7 2.47587E-7 3.45132E-7 2.95105E-7 4.25117E-7 4.29116E-7 5.22034E-7 1.22993E-6 3.45576E-6 5.18804E-7 1.01404E-6 3.21502E-7 1.56558E-7 5.37047E-7 2.74332E-7 3.27425E-7 2.32237E-7 5.1563E-7 5.0115E-7 1.0165E-6 4.92459E-7 7.71558E-7 1.02158E-6 5.62683E-7 5.5357E-7 2.49162E-7 9.30797E-8 7.20306E-8 4.07611E-7 4.11783E-7 4.37755E-7 4.75854E-7 5.64664E-7 2.43289E-7 2.0946E-7 3.06751E-7 -9999 2.94139E-8 6.10274E-8 9.24227E-8 1.26476E-7 2.13571E-7 2.07867E-7 4.31916E-7 8.74499E-7 7.83291E-7 6.36231E-7 5.03369E-7 3.75142E-7 6.11861E-7 9.56501E-7 5.87166E-7 5.87871E-7 1.88915E-7 3.82473E-7 2.45362E-7 1.66711E-7 5.30297E-7 1.18191E-6 3.79754E-7 4.01487E-7 5.53143E-7 1.05506E-6 4.52574E-7 9.49173E-7 2.15407E-7 1.97134E-6 2.20623E-6 1.64537E-6 7.72331E-7 2.3296E-6 2.01807E-6 9.50229E-7 7.24121E-7 4.58399E-7 8.238E-7 1.68271E-6 1.65266E-6 5.46519E-7 1.17281E-6 2.1632E-6 1.09185E-6 1.07546E-6 7.89986E-7 1.08965E-6 1.32999E-6 8.22067E-7 1.57968E-6 1.19545E-6 1.05814E-6 7.22431E-7 7.27235E-7 7.85845E-7 5.43761E-7 1.11856E-6 1.21261E-6 2.198E-6 2.04931E-6 9.84725E-7 3.5786E-6 8.99548E-6 1.68299E-5 3.7848E-5 2.47855E-5 4.85888E-6 7.38959E-6 5.01366E-6 2.27768E-6 1.06142E-6 1.22361E-6 3.53186E-6 2.06211E-6 2.56968E-6 3.19427E-6 1.53666E-6 5.9562E-7 5.78004E-7 1.90033E-6 7.18825E-7 1.26304E-6 4.99017E-6 3.53329E-6 1.82495E-6 3.67981E-6 4.95627E-6 5.04508E-7 7.00991E-6 4.77948E-6 3.32072E-6 2.01165E-6 3.54031E-6 1.72261E-6 1.6655E-6 1.21253E-6 1.27601E-6 3.72369E-6 3.24645E-6 7.21322E-6 1.08581E-5 1.5557E-5 9.01683E-6 2.1881E-5 7.48907E-6 1.04134E-5 4.52385E-6 1.55756E-6 4.01283E-6 7.12749E-6 9.98821E-6 1.34402E-5 1.12242E-5 9.54659E-6 1.08609E-5 8.7964E-6 8.27715E-6 1.18017E-5 1.68268E-5 1.31303E-5 7.32276E-6 1.29079E-5 5.89548E-5 6.18063E-5 1.38957E-4 8.01124E-5 2.1601E-4 9.31624E-4 8.68515E-4 1.40984E-3 8.43737E-4 1.30765E-3 1.45803E-3 2.78851E-3 7.39505E-4 9.90982E-4 8.6983E-4 4.75705E-4 5.3494E-4 1.03965E-3 1.44333E-3 9.04883E-4 1.28661E-3 2.29791E-3 2.68265E-3 1.0094E-3 1.64448E-3 3.30217E-3 1.98898E-3 2.13752E-3 2.37376E-3 5.80901E-3 2.69174E-3 5.05116E-4 4.37308E-4 2.79301E-3 4.52603E-3 4.10677E-3 2.62194E-3 2.50842E-3 2.1888E-3 2.54233E-3 5.68495E-4 3.32064E-4 6.61092E-4 5.89884E-4 8.86204E-4 6.41091E-4 6.29976E-4 5.25565E-4 1.06714E-3 2.81156E-4 3.00413E-4 5.31421E-4 2.20684E-4 5.38667E-4 6.46724E-4 2.68754E-4 7.80362E-4 6.26173E-4 9.80658E-4 1.35117E-3 3.71425E-4 2.60731E-4 8.79255E-4 8.9398E-4 5.31101E-4 3.61861E-4 5.05034E-4 3.65217E-4 2.96969E-4 9.87089E-4 4.57622E-4 6.24826E-4 1.07052E-4 1.0968E-4 5.51173E-4 5.4205E-4 4.04205E-4 4.97521E-4 9.66493E-4 4.67641E-4 3.76891E-4 3.57524E-4 2.25231E-4 3.42627E-4 8.57563E-4 2.23222E-4 1.94266E-4 3.05528E-4 5.48464E-4 4.31072E-4 2.45603E-4 7.0345E-4 3.59919E-4 4.48696E-4 4.1194E-4 4.9788E-4 1.26274E-3 4.81694E-4 6.01906E-4 1.75315E-3 1.74071E-3 7.64188E-4 4.72274E-4 2.71864E-4 1.66891E-4 4.03935E-5 6.98312E-5 4.6747E-4 1.57716E-4 6.00261E-4 6.18913E-3 1.08981E-2 9.53913E-3 8.98235E-3 1.47416E-2 1.76688E-2 4.16107E-3 7.04872E-3 7.08741E-3 4.98858E-3 7.71952E-3 1.05888E-2 2.43546E-3 1.33907E-3 5.81098E-4 3.99643E-4 4.09451E-4 1.66671E-4 5.28597E-4 3.96075E-4 3.36844E-4 3.97339E-4 5.37823E-4 1.17503E-3 9.0916E-4 1.84442E-3 3.09614E-3 3.38244E-3 3.39172E-3 2.52756E-3 3.35241E-3 6.05187E-3 3.35961E-3 5.82056E-3 5.71068E-3 1.2299E-2 2.96143E-3 6.65116E-3 3.23486E-3 5.38894E-3 6.97887E-3 3.01129E-3 2.2868E-3 3.44807E-3 4.85413E-3 1.55364E-3 6.61794E-3 2.182E-3 2.55394E-2 1.99908E-3 4.38816E-3 5.23456E-3 7.30667E-3 4.02471E-3 3.81596E-3 6.70118E-3 5.91618E-3 3.71408E-3 6.71391E-3 1.3431E-2 1.10083E-2 7.29761E-3 7.13777E-3 9.67948E-3 7.9069E-3 7.83684E-3 5.70009E-3 9.3139E-3 7.53656E-3 1.28431E-2 9.27731E-3 1.49342E-2 6.09801E-3 1.26548E-2 1.18732E-2 9.69869E-3 1.25219E-2 9.47239E-3 6.49628E-3 6.48842E-3 2.78267E-3 4.3725E-3 5.50801E-3 6.16882E-3 4.0032E-3 5.15168E-3 2.1822E-3 2.23753E-3 4.32742E-3 2.92024E-3 4.92946E-3 4.29265E-3 1.76027E-3 1.69968E-3 2.42022E-3 1.30735E-3 8.52319E-4 9.10001E-4 7.34928E-4 7.0418E-4 6.22401E-4 2.64616E-4 3.55711E-4 4.68279E-4 2.49296E-4 4.28203E-4 5.28189E-4 4.16873E-4 6.31297E-4 2.76935E-3 3.57191E-3 5.26413E-3 5.7489E-3 7.14695E-3 2.24002E-2 1.34687E-2 7.47761E-3 7.11064E-3 2.06358E-3 5.19131E-3 1.1786E-2 2.04042E-3 1.47941E-3 1.17046E-3 1.68755E-3 1.13466E-3 6.39819E-4 2.02591E-3 5.74741E-4 1.32876E-4 3.13537E-3 6.0274E-3 2.25534E-2 2.82108E-2 1.99346E-2 9.41592E-3 4.41527E-3 5.00861E-3 2.84354E-3 7.27105E-3 5.58769E-3 6.86651E-3 1.8136E-2 1.53411E-2 2.18401E-2 1.17265E-2 9.1077E-3 4.47154E-3 8.17526E-3 7.80031E-3 4.7542E-3 1.70291E-3 1.30214E-3 1.01755E-3 7.19188E-4 1.12993E-3 6.76031E-4 5.19152E-4 5.01769E-4 1.43466E-3 3.18965E-3 5.65629E-4 3.8116E-4 4.05093E-4 6.30723E-4 1.58235E-3 3.00758E-4 1.72587E-4 5.47066E-5 1.06945E-4 1.5341E-4 1.07023E-4 2.50576E-4 1.61474E-3 3.75452E-4 2.88897E-4 3.25454E-4 1.53733E-4 2.4356E-4 9.4979E-5 8.6419E-5 1.4169E-4 1.82827E-4 1.31368E-4 2.40694E-4 5.41032E-4 3.35573E-4 1.22993E-4 8.63514E-5 1.19628E-4 9.0671E-5 1.37397E-4 1.72063E-4 1.82663E-4 1.32688E-4 9.41184E-5 1.4766E-4 2.14593E-4 2.13815E-4 8.1223E-5 1.3061E-4 1.37991E-4 9.62877E-5 1.12865E-4 1.5504E-4 4.136E-4 1.05708E-3 1.92134E-3 7.91597E-4 1.78527E-3 3.65874E-4 2.63299E-4 7.96521E-4 2.627E-3 2.4708E-3 1.86827E-3 5.46458E-4 4.1908E-4 8.97906E-4 9.94177E-4 3.21386E-4 3.0726E-4 5.14677E-4 1.58049E-4 5.44824E-4 1.66186E-3 1.00118E-3 9.35874E-4 1.33761E-3 7.56065E-4 1.44889E-3 3.8354E-4 1.92735E-4 2.65331E-4 3.14769E-4 4.72271E-4 1.5859E-3 4.79274E-3 4.17723E-3 4.86031E-4 3.44398E-4 4.25492E-4 2.05587E-4 8.5053E-5 5.08417E-4 1.40001E-3 1.6968E-3 1.18137E-2 9.65565E-3 1.02509E-2 3.75064E-3 5.6345E-3 1.33459E-2 2.22391E-2 1.45314E-2 1.96186E-2 1.0508E-2 2.04412E-2 2.61144E-2 1.62008E-2 1.80254E-2 1.14423E-2 5.90355E-3 4.97585E-3 6.53146E-3 2.5085E-3 1.80409E-3 4.90461E-3 1.47987E-2 2.20895E-2 1.20541E-2 7.19748E-3 9.76721E-3 1.37364E-2 5.36789E-3 1.13132E-2 3.35696E-2 2.14478E-2 2.73337E-2 2.45558E-2 2.23693E-2 2.34254E-2 2.30309E-2 1.23039E-2 1.06327E-2 5.48986E-3 3.69988E-3 4.93961E-3 5.15085E-3 9.45137E-3 9.67511E-3 5.00268E-3 5.79689E-3 2.31716E-3 8.52458E-4 3.68588E-4 8.80493E-4 9.58577E-4 5.33825E-4 4.54793E-4 3.20624E-4 3.86376E-4 7.05266E-4 2.78843E-4 5.45852E-4 5.80584E-4 3.82147E-4 7.61158E-5 3.6442E-5 2.23284E-4 2.16653E-4 1.68924E-5 2.5253E-5 1.51239E-5 1.73505E-5 2.94989E-5 1.74015E-5 1.60276E-5 9.26336E-6 1.78758E-5 1.1444E-5 1.01159E-5 7.91558E-6 3.17208E-6 8.57167E-6 7.01832E-6 9.07269E-6 9.76705E-6 2.10931E-6 2.51366E-6 4.85867E-6 2.80502E-6 1.93075E-6 9.62149E-7 1.24104E-6 8.64924E-7 5.19168E-7 7.44759E-8 2.30286E-6 1.2655E-6 1.73968E-6 7.36504E-7 6.36258E-7 1.11905E-6 1.17009E-6 1.01083E-6 5.44713E-7 6.40658E-7 4.24484E-7 6.15933E-7 7.44742E-7 1.50054E-6 1.25919E-6 1.16313E-6 9.78432E-7 2.07738E-7 6.39289E-7 1.07562E-6 4.96818E-7 8.42793E-7 1.3794E-6 7.32168E-7 8.7851E-7 7.47836E-7 4.87448E-7 1.90328E-7 2.82241E-7 1.85109E-7 3.45484E-7 1.39091E-7 3.83131E-7 6.17092E-7 6.1792E-7 1.21867E-6 7.37146E-7 7.23101E-7 5.88991E-7 8.64022E-8 5.13963E-8 8.74998E-8 5.48594E-8 8.1452E-8 1.09464E-7 1.72907E-7 5.31588E-8 4.20559E-8 1.78602E-8 2.09946E-8 4.124E-8 3.04952E-7 1.19292E-7 8.91579E-8 1.33696E-7 6.70292E-8 4.51976E-8 6.95317E-8 7.45323E-8 5.75544E-8 1.54477E-7 1.67935E-7 1.65807E-7 2.36403E-7 1.99827E-7 2.42977E-7 1.3255E-6 1.85498E-6 8.77067E-7 4.82666E-7 4.26907E-7 5.48479E-7 8.92958E-7 4.95612E-7 2.64091E-7 1.08636E-7 4.79827E-8 2.56941E-8 3.66643E-8 5.53015E-8 3.3167E-9 3.57212E-9 3.6605E-9 3.5221E-9 1.84478E-9 2.03602E-9 4.30071E-9 1.62758E-8 5.4231E-8 3.21512E-8 5.91095E-8 2.72933E-8 7.71523E-8 3.79197E-8 1.75629E-8 3.21567E-8 1.34027E-7 3.76576E-7 5.77318E-7 1.09535E-6 8.015E-7 2.62478E-7 2.27881E-7 2.19774E-7 2.75835E-7 1.71761E-7 8.40818E-7 1.60746E-7 1.71153E-7 7.19416E-8 1.03465E-8 9.078E-9 9.24355E-9 7.86458E-9 4.35348E-9 2.90344E-9 5.06885E-9 1.20698E-8 2.40044E-8 3.10187E-8 6.00477E-9 3.58016E-9 3.61629E-9 3.9791E-9 1.58675E-9 1.30404E-9 3.88233E-9 6.23504E-9 7.3685E-10 8.0185E-10 1.94982E-9 1.35093E-9 6.57243E-9 4.35948E-8 9.49382E-8 1.69809E-7 3.37639E-7 5.57076E-8 2.18605E-7 1.0061E-7 8.8423E-8 2.23082E-8 3.5825E-8 7.39487E-8 5.14214E-8 4.13714E-8 5.3048E-8 6.04936E-8 3.10861E-8 5.5174E-8 6.03807E-8 4.32845E-8 3.9417E-8 6.58458E-8 7.46398E-8 7.11763E-8 1.62155E-8 1.22665E-8 1.53974E-8 1.24823E-8 7.95559E-9 1.28289E-8 4.79616E-9 3.83649E-9 3.19681E-9 1.81539E-9 9.26767E-10 1.15613E-9 7.24926E-10 2.39956E-10 2.94397E-10 2.7684E-10 2.52096E-10 1.35094E-10 1.41141E-10 9.93967E-11 8.78714E-11 1.05639E-10 1.78501E-9 2.72448E-9 2.99028E-9 5.59195E-9 2.24695E-8 5.93377E-9 4.31239E-9 7.29616E-9 5.17959E-9 5.82717E-9 6.06632E-9 6.63706E-9 3.14414E-8 8.93992E-9 8.72293E-9 7.08697E-9 1.53971E-8 7.00329E-9 4.37008E-9 6.37401E-9 5.20384E-9 6.33218E-9 6.4919E-9 2.10706E-9 8.0262E-10 2.16048E-9 1.20295E-8 1.47555E-8 1.77952E-8 1.32678E-8 1.29302E-8 2.52253E-8 3.83798E-8 5.37566E-8 8.37219E-8 7.70109E-8 2.91844E-8 5.36777E-8 5.60401E-8 2.4965E-8 1.258E-7 1.99475E-7 3.91984E-7 2.53E-7 1.88863E-7 2.41522E-7 2.72234E-7 1.07485E-7 1.34224E-7 2.23886E-7 6.69601E-7 4.45889E-7 4.87211E-7 3.68267E-7 2.17883E-7 2.35387E-7 2.72718E-7 3.53589E-7 7.24651E-7 6.53076E-8 1.27752E-6 1.23761E-6 1.29817E-6 2.4258E-6 3.3062E-6 1.00444E-6 1.40097E-6 1.81407E-6 8.32471E-7 3.43582E-6 2.80886E-6 3.77716E-6 3.78388E-6 4.72221E-7 2.07536E-6 1.7211E-6 4.29006E-7 4.46874E-7 1.81958E-6 1.10821E-6 6.9934E-7 2.56544E-7 5.59504E-7 6.18425E-7 2.19866E-7 3.5919E-7 3.55738E-7 1.65587E-7 7.38711E-7 1.17233E-6 4.22565E-7 2.15615E-7 1.81872E-7 1.7349E-7 3.24269E-8 3.85995E-8 4.34591E-8 4.78296E-8 1.20279E-7 5.15986E-8 4.05389E-8 4.09119E-8 7.9758E-8 1.29002E-8 3.04783E-8 1.16296E-7 4.04679E-8 1.06138E-8 3.71167E-8 7.98367E-8 4.39078E-8 9.29087E-8 1.01825E-7 1.44819E-7 1.26017E-7 9.10919E-8 5.48429E-8 2.57247E-7 1.49883E-7 3.40511E-8 7.33598E-8 2.68755E-8 3.47912E-8 6.04133E-8 7.40904E-8 5.65838E-8 6.84449E-8 3.5143E-7 9.11538E-8 6.34154E-8 5.25493E-8 6.58888E-8 9.66669E-8 5.59207E-8 2.95289E-8 2.57615E-8 2.03754E-8 5.55504E-8 1.15199E-7 9.82381E-8 8.98382E-8 6.93616E-8 7.21728E-8 6.98222E-8 6.39414E-8 4.62997E-8 5.62956E-8 1.99884E-8 4.00391E-8 5.21134E-8 4.33414E-8 2.85728E-8 3.97898E-8 1.99584E-8 2.07E-8 3.72253E-8 2.27318E-8 2.86326E-8 3.38674E-8 2.18797E-8 1.89035E-8 2.73943E-8 5.05891E-9 1.85964E-8 2.12931E-8 1.88391E-8 3.50718E-8 5.1527E-8 4.13581E-8 4.11811E-8 5.23173E-8 4.35758E-8 5.23071E-9 9.94064E-8 1.54009E-7 1.03674E-7 9.46073E-8 3.21078E-8 1.78673E-8 5.39415E-8 5.07155E-8 2.84843E-8 1.07847E-7 -9999 -9999 -9999 -9999 -9999 -9999 -9999 -9999 -9999 -9999 -9999 -9999 -9999 -9999 -9999 -9999 -9999 -9999 -9999 -9999 -9999 -9999 -9999 -9999 -9999 -9999 -9999 -9999 -9999 -9999 -9999 -9999 -9999 -9999 -9999 -9999 -9999
4.21009E-7 2.17179E-7 3.14107E-7 2.49234E-7 2.75941E-7 3.72091E-7 3.48124E-7 3.60521E-7 3.36047E-7 2.43622E-7 2.35635E-7 2.11929E-7 3.98751E-7 2.66185E-7 3.7017E-7 3.8546E-7 4.72119E-7 2.91938E-7 2.90442E-7 2.38505E-7 2.42408E-7 1.68358E-7 1.15585E-7 1.14272E-7 1.14149E-7 1.385E-7 1.26019E-7 1.11509E-7 1.49945E-7 1.57845E-7 1.18403E-7 1.00649E-7 1.34217E-7 1.87677E-7 2.23424E-7 1.50244E-7 7.55501E-8 1.02048E-7 1.00035E-7 7.99906E-8 8.8944E-8 8.30865E-8 1.18987E-7 8.58913E-8 1.37756E-7 9.82772E-8 6.10278E-8 1.01211E-7 1.01903E-7 1.13605E-7 6.70849E-8 8.29657E-8 9.42692E-8 7.63959E-8 6.77456E-8 1.02156E-7 8.78324E-8 9.05544E-8 6.93291E-8 1.22807E-7 9.77357E-8 5.19256E-8 6.64885E-8 1.32738E-7 1.22826E-7 8.09424E-8 7.13132E-8 7.58654E-8 1.05275E-7 1.04458E-7 1.54386E-7 1.00372E-7 4.73849E-8 4.90863E-8 1.30278E-7 8.38434E-8 5.15064E-8 9.43517E-8 5.58449E-8 5.06359E-8 6.31658E-8 4.96046E-8 5.93691E-8 9.66191E-8 9.60857E-8 1.10285E-7 1.15757E-7 1.48068E-7 1.45435E-7 1.29912E-7 2.50864E-7 1.04571E-7 2.03857E-7 1.27823E-7 3.1109E-7 1.38347E-7 1.46022E-7 2.33003E-7 3.15782E-7 1.67073E-7 4.45054E-7 2.19926E-7 1.45316E-7 1.98346E-7 1.76006E-7 1.37424E-7 1.6379E-7 1.16717E-7 2.08948E-7 1.99392E-7 2.22355E-7 3.7803E-7 3.52551E-7 3.40331E-7 4.0416E-7 4.33107E-7 3.17394E-7 2.87599E-7 4.30485E-7 3.58724E-7 1.15548E-6 1.20595E-6 1.18042E-6 7.71338E-7 4.9012E-7 6.10109E-7 7.61644E-7 2.54908E-7 1.37796E-6 7.14379E-7 4.80577E-6 7.17503E-7 9.11337E-7 9.66991E-7 1.10358E-6 1.63726E-6 5.2927E-7 5.9483E-7 1.2415E-6 8.83755E-7 1.01606E-6 4.22489E-7 1.56771E-6 7.24313E-7 1.85051E-6 1.57788E-6 2.57007E-6 1.19424E-6 1.45156E-6 1.73639E-6 1.44993E-6 1.45063E-6 1.16306E-6 1.10082E-6 2.18099E-6 2.34255E-7 1.52402E-6 2.56616E-6 1.60787E-6 1.33143E-6 1.53009E-6 1.48762E-6 1.16452E-6 7.84485E-7 2.00057E-6 1.44062E-6 1.75551E-6 1.47941E-6 2.45093E-6 2.20648E-6 1.10289E-6 1.2489E-6 7.83619E-6 5.66385E-6 9.41198E-7 2.70158E-7 8.60635E-7 1.518E-6 9.3666E-7 5.6383E-7 6.9065E-7 9.76975E-7 4.25206E-7 7.39493E-7 2.00373E-7 5.36066E-7 1.14857E-6 2.89384E-6 2.82627E-6 2.13447E-6 1.26753E-6 2.04195E-6 1.98835E-6 9.08119E-7 5.98077E-7 1.07851E-6 9.62975E-7 1.70557E-7 2.34948E-7 6.69986E-7 2.69706E-7 5.54416E-7 5.07896E-7 4.13256E-7 4.5072E-7 4.99777E-7 8.34396E-7 7.33502E-7 8.74135E-7 9.70341E-7 1.67753E-6 4.32881E-7 1.29314E-6 6.57325E-7 3.16544E-7 4.3944E-7 2.25302E-7 2.59403E-7 2.06342E-7 5.60392E-7 1.03057E-6 8.54694E-7 1.09861E-6 3.89829E-7 1.44941E-7 1.06239E-7 1.39478E-7 1.1056E-7 1.1785E-7 4.97788E-7 6.38028E-7 1.91261E-7 5.52012E-7 2.99463E-7 2.18836E-7 2.03733E-7 -9999 2.83012E-8 1.54809E-8 1.1194E-8 1.18707E-7 9.49535E-8 1.4738E-7 4.22001E-7 3.47701E-7 3.20087E-7 5.34907E-7 7.12055E-7 2.65414E-7 1.6483E-7 3.19337E-7 3.34058E-7 3.31586E-7 1.07314E-7 1.20844E-7 6.2279E-7 1.11328E-7 2.89475E-7 4.41211E-7 1.97035E-7 1.18621E-6 5.00914E-7 1.27373E-6 8.27032E-7 8.16762E-7 4.34253E-7 6.20906E-7 1.87997E-6 1.20355E-6 2.16772E-7 9.08693E-7 1.11627E-6 1.77623E-6 9.58656E-7 8.21399E-7 1.94581E-6 3.50385E-6 2.34287E-6 1.33657E-6 3.73907E-6 1.22544E-6 1.39177E-6 9.96274E-7 8.95672E-7 8.87887E-7 1.21357E-6 1.38568E-6 1.30702E-6 9.76505E-7 8.14083E-7 1.09672E-6 1.02047E-6 1.0969E-6 5.75366E-7 2.80468E-6 2.57057E-6 2.06966E-6 3.3724E-6 1.89664E-6 4.00615E-6 2.23076E-5 8.12254E-5 3.35516E-5 6.53493E-6 3.09133E-6 9.16053E-6 5.07857E-6 2.96342E-6 3.63164E-6 5.20484E-6 2.94572E-6 3.70669E-6 3.52008E-6 2.35688E-6 2.48646E-6 1.09247E-6 1.31553E-6 3.90128E-6 1.95968E-6 3.68846E-6 2.20201E-6 1.07493E-6 1.53332E-6 1.90452E-6 4.81199E-6 1.39136E-6 2.171E-6 1.31256E-6 1.22877E-6 2.71576E-6 1.09737E-6 1.9613E-6 2.51826E-6 7.68725E-7 1.51386E-6 4.42702E-6 2.27407E-6 1.06138E-5 1.06469E-5 1.22312E-5 5.93638E-6 1.45669E-5 1.13749E-5 7.38252E-6 5.50113E-6 1.50912E-6 5.04033E-6 5.40582E-6 7.47556E-6 9.55326E-6 1.09362E-5 7.82561E-6 8.36631E-6 1.18726E-5 1.14614E-5 1.93699E-5 1.95937E-5 1.93499E-5 1.04772E-5 1.57124E-5 4.27697E-5 6.25855E-5 9.85567E-5 8.09773E-5 3.74716E-4 9.668E-4 6.90249E-4 1.09301E-3 1.14472E-3 9.85215E-4 1.27181E-3 1.96668E-3 2.04762E-3 2.49876E-3 9.90806E-4 6.64829E-4 1.53901E-3 1.33952E-3 1.67701E-3 2.7148E-3 2.38851E-3 2.25497E-3 2.14982E-3 2.05492E-3 1.41406E-3 4.32173E-3 1.63341E-3 2.30347E-3 2.30129E-3 2.89563E-3 5.86427E-3 1.11175E-3 8.35596E-4 6.67054E-4 2.02454E-3 5.52146E-3 4.48422E-3 3.71983E-3 9.41326E-4 1.12133E-3 1.37456E-3 1.04049E-3 1.04001E-3 2.20062E-3 2.43953E-3 1.06471E-3 3.66218E-4 1.39547E-3 8.45424E-4 4.17444E-4 3.54476E-4 3.68994E-4 6.24447E-4 6.89236E-4 5.91824E-4 4.95349E-4 2.85782E-4 4.87151E-4 6.52325E-4 7.28507E-4 4.83917E-4 6.04344E-4 4.86277E-4 4.37754E-4 4.25619E-4 4.44005E-4 8.28573E-4 2.06436E-4 3.32865E-4 5.64858E-4 4.06227E-4 9.0875E-4 5.15661E-4 4.99293E-4 9.98779E-4 4.13752E-4 3.46077E-4 1.21481E-3 5.58491E-4 3.79677E-4 5.03178E-4 1.92579E-4 3.58434E-4 2.73954E-4 4.47308E-4 6.47021E-4 5.85702E-4 3.32147E-4 2.07683E-4 2.94382E-4 2.65709E-4 2.71662E-4 4.11146E-4 4.75925E-4 6.95203E-4 3.76469E-4 7.30108E-4 1.70656E-3 8.84959E-4 1.69421E-3 1.46109E-3 8.12177E-4 4.8845E-4 1.96692E-4 2.97841E-4 3.64237E-4 8.18178E-4 3.39891E-4 6.12376E-4 2.95773E-4 7.9133E-4 4.84073E-3 1.00702E-2 1.06946E-2 4.12889E-3 5.38275E-3 1.00719E-2 3.75571E-3 4.34688E-3 1.06969E-2 9.25086E-3 7.83596E-3 8.60554E-3 3.81173E-3 4.49021E-4 1.75277E-4 2.19506E-4 1.85645E-4 1.17826E-3 5.55438E-4 4.65596E-4 4.03595E-4 4.28422E-4 3.53289E-4 4.98169E-4 6.35001E-3 6.62262E-3 2.74793E-3 1.89178E-3 2.98873E-3 4.48614E-3 3.38178E-3 5.81979E-3 5.86179E-3 4.66851E-3 1.63972E-2 2.64788E-3 6.61357E-3 7.34998E-3 5.91776E-3 1.00452E-2 4.98506E-3 2.25409E-3 2.88384E-3 5.83544E-3 2.36566E-3 6.33833E-3 1.82497E-3 1.81943E-2 4.0683E-3 5.63984E-3 4.01412E-3 5.72459E-3 5.03246E-3 3.38577E-3 6.03041E-3 7.12448E-3 7.01376E-3 7.5701E-3 7.83303E-3 8.57412E-3 4.534E-3 6.73228E-3 7.08749E-3 7.09203E-3 7.17478E-3 9.35781E-3 1.10978E-2 7.9009E-3 5.86996E-3 9.15305E-3 1.27732E-2 1.38171E-2 1.46208E-2 3.88563E-3 9.647E-3 4.89736E-3 9.0058E-3 7.09159E-3 9.48644E-3 1.91652E-3 1.55084E-3 -9999 9.98524E-4 6.72992E-3 4.55331E-3 1.18414E-2 9.33458E-3 6.13413E-3 6.33279E-3 5.76476E-3 8.37655E-3 2.71592E-3 2.13782E-3 1.53202E-3 1.23876E-3 1.33618E-3 3.47386E-4 4.67863E-4 3.58597E-4 4.20432E-4 1.43252E-4 2.14235E-4 4.82563E-4 3.03572E-4 9.87809E-4 1.26866E-3 1.41693E-3 2.36332E-3 3.78607E-3 5.46713E-3 1.03159E-2 9.18979E-3 2.1882E-3 6.63042E-3 2.08864E-2 2.20976E-2 2.13072E-2 1.57874E-3 1.46586E-3 4.96271E-3 4.00849E-3 4.9414E-4 5.93297E-4 7.18188E-4 2.77229E-3 1.70201E-3 3.34676E-3 3.78516E-3 5.89517E-4 3.96201E-3 1.36009E-2 2.08576E-2 2.32522E-2 2.6851E-2 1.40489E-2 7.66952E-3 4.37736E-3 5.57272E-3 3.375E-3 5.98503E-3 4.70012E-4 5.91815E-3 1.23378E-2 7.64491E-3 9.28754E-3 7.21324E-3 6.75913E-3 6.92808E-3 1.2868E-3 5.73297E-3 5.44957E-3 2.12379E-3 7.14915E-4 7.67895E-4 9.63495E-4 7.26216E-4 9.49236E-4 1.23752E-3 8.66255E-4 1.28303E-3 2.20769E-3 3.9852E-4 2.2077E-4 2.05621E-4 1.12035E-3 1.04501E-3 2.15303E-4 1.19323E-4 8.88748E-5 1.06033E-4 9.37818E-5 6.26079E-5 1.26975E-4 9.19991E-4 1.70719E-4 8.87454E-5 7.876E-5 1.22138E-4 1.2262E-4 6.4884E-5 8.06181E-5 3.73928E-5 1.11081E-4 4.61959E-4 4.0547E-4 1.22511E-4 2.60264E-4 8.51504E-5 7.50734E-5 1.45981E-4 1.06906E-4 1.08971E-4 2.92325E-5 7.3689E-5 1.78977E-4 4.15898E-5 1.54339E-4 1.70375E-4 2.79877E-4 3.45658E-4 1.82477E-4 1.1226E-4 2.46124E-4 1.78751E-4 4.55239E-4 8.07123E-4 5.01153E-4 7.19448E-4 7.95783E-4 4.90173E-4 6.32696E-4 6.04553E-4 1.88252E-3 5.37514E-3 2.70953E-3 3.96506E-4 1.16574E-3 3.24017E-4 2.57445E-4 3.30931E-4 4.46788E-4 7.56443E-4 2.04491E-4 3.4194E-4 9.30008E-4 2.44193E-4 4.59498E-4 5.07982E-4 1.29779E-3 1.02951E-3 3.71958E-4 2.82187E-4 -9999 6.83058E-4 1.10412E-3 2.6815E-3 2.02266E-3 1.05667E-3 6.31597E-4 6.68233E-4 2.98035E-4 5.53048E-4 1.5651E-3 1.24383E-3 1.97359E-3 3.3606E-3 3.03124E-3 1.19802E-2 1.68661E-2 2.7353E-2 2.89401E-2 2.91653E-2 4.5176E-2 3.05455E-2 2.44318E-2 1.13799E-2 1.34584E-2 2.42324E-2 2.6827E-2 2.07512E-2 6.99798E-3 6.21672E-3 5.29526E-3 2.53626E-3 1.33794E-3 -9999 -9999 4.98349E-3 5.66739E-3 6.94195E-3 6.83004E-3 8.28605E-3 1.06E-2 6.9577E-3 2.04092E-2 2.09427E-2 1.51283E-2 1.46024E-2 1.00781E-2 1.51214E-2 1.18775E-2 1.3227E-2 1.40947E-2 3.45221E-2 1.95148E-2 1.72107E-2 5.98533E-3 2.19588E-3 5.48763E-3 8.8965E-3 6.76628E-3 1.97889E-2 2.8146E-3 6.10105E-4 4.81993E-4 8.06254E-4 1.69236E-3 7.55263E-4 3.50987E-4 2.84748E-4 1.16283E-3 2.66768E-4 2.32747E-4 6.44682E-4 5.8796E-5 6.44103E-5 3.74453E-5 3.22771E-5 8.59524E-5 9.92778E-5 1.15106E-4 2.20311E-5 2.82766E-5 2.38104E-5 1.82853E-5 1.75024E-5 1.06372E-5 1.66258E-5 1.4413E-5 1.06406E-5 1.72767E-5 1.98121E-5 4.02888E-6 2.62878E-6 9.69741E-7 8.55401E-7 1.03498E-6 3.03069E-6 2.35219E-6 2.20682E-6 2.97955E-6 2.04507E-6 1.05595E-6 3.14921E-7 2.67686E-7 2.78911E-7 2.26119E-7 9.9423E-7 2.22296E-6 1.53263E-6 1.16353E-6 1.99953E-6 4.71059E-7 1.24644E-6 1.21929E-6 6.92632E-7 7.71789E-7 4.22689E-7 5.38119E-7 1.28836E-6 8.41279E-7 6.19616E-7 1.44817E-6 9.50279E-7 4.95209E-7 4.46905E-7 3.16025E-7 8.91151E-7 1.09555E-6 1.35002E-6 1.67919E-6 8.81852E-7 5.60543E-7 6.94213E-7 3.3214E-7 3.56334E-7 5.11263E-7 4.08011E-7 2.54016E-7 4.20118E-7 3.86012E-7 7.23525E-7 6.41133E-7 3.22303E-7 4.03151E-7 1.54949E-7 5.75601E-8 1.44465E-7 1.27461E-7 6.526E-8 7.07516E-8 1.98759E-7 1.49288E-7 4.17752E-8 1.95681E-8 1.29156E-8 1.70514E-8 1.9214E-8 2.16313E-7 9.72684E-8 5.98423E-8 9.77917E-8 1.01299E-8 1.50313E-8 3.88492E-8 8.5564E-8 3.05818E-7 1.58826E-7 8.04365E-8 2.82855E-7 3.52925E-7 1.10314E-7 3.00157E-7 7.76142E-7 1.06153E-6 8.34931E-7 4.10846E-7 2.80658E-7 1.44043E-6 4.88464E-7 2.85229E-7 9.50928E-8 7.48837E-8 3.83867E-8 3.50466E-8 5.24219E-8 5.96109E-9 3.43569E-9 3.27671E-9 4.41267E-9 4.88678E-9 4.2234E-9 2.09538E-9 1.99759E-9 1.19414E-8 7.22312E-8 4.49846E-8 4.19992E-8 1.21029E-7 2.6604E-8 6.24946E-8 1.6359E-8 3.29525E-8 2.01901E-7 1.71276E-6 2.34024E-6 3.36347E-6 1.53954E-6 6.16984E-7 2.07436E-7 2.78247E-7 6.72103E-7 2.3173E-7 2.35242E-7 1.21153E-7 2.16914E-7 5.85684E-8 5.87931E-8 2.28842E-8 1.28867E-8 6.14138E-9 3.33018E-9 4.59718E-9 1.30478E-8 1.50397E-8 1.89022E-8 1.31395E-8 1.70465E-9 1.1361E-9 4.5965E-9 3.20304E-9 1.39056E-9 2.70652E-9 2.97756E-9 1.05483E-9 1.78652E-9 5.94123E-10 1.11711E-9 2.10657E-9 1.92376E-9 1.34107E-8 2.16477E-8 4.92164E-8 6.99634E-8 7.02787E-8 1.20931E-7 1.07265E-7 1.06003E-7 8.05043E-8 3.50392E-8 2.16152E-8 2.40076E-8 7.88916E-8 7.67236E-8 2.33905E-7 5.43355E-8 9.55554E-8 6.953E-8 5.90715E-8 4.50554E-8 1.21624E-8 3.12179E-8 6.50589E-8 2.10107E-8 3.38906E-9 2.32022E-9 4.09488E-8 6.6084E-9 6.25848E-9 8.26571E-9 5.70603E-9 2.55469E-9 2.78784E-9 2.69902E-9 1.38204E-9 1.36604E-9 1.04509E-9 6.25512E-10 6.17796E-10 5.90868E-10 4.95998E-10 1.7423E-10 3.12584E-10 7.35374E-10 2.66954E-9 2.01801E-9 5.28011E-9 6.58721E-9 5.45837E-9 1.86333E-8 8.52224E-9 6.73318E-9 5.09071E-9 4.93211E-9 9.13962E-9 2.06014E-8 2.96373E-8 3.20267E-8 2.16964E-8 2.43291E-8 2.16913E-8 2.87418E-8 2.43531E-8 1.39496E-8 8.5782E-9 8.40233E-9 6.32023E-9 6.02155E-8 4.97983E-9 4.88584E-9 1.44664E-8 2.11366E-8 2.94991E-8 2.49764E-8 2.90039E-8 3.07563E-8 3.59197E-8 5.53653E-9 1.57608E-8 7.07649E-8 4.44111E-8 5.05682E-8 4.64206E-8 2.39275E-8 3.81326E-8 4.50572E-8 2.28851E-7 4.85539E-8 1.38661E-7 1.28253E-7 7.61716E-8 6.64909E-8 1.40898E-7 1.75813E-7 2.56615E-7 3.87713E-7 2.99203E-7 3.01091E-7 5.81097E-7 1.80661E-7 3.34918E-7 1.67958E-7 4.1861E-7 7.27655E-7 6.39914E-7 1.0679E-6 1.00342E-6 5.44169E-7 1.00633E-6 1.72603E-6 1.82128E-6 2.68972E-6 2.34883E-6 3.88617E-6 3.84424E-6 2.59799E-6 3.07836E-6 2.52707E-6 3.05977E-6 1.39847E-6 2.32769E-7 1.9749E-6 1.49442E-6 1.09897E-6 1.10088E-6 1.01927E-6 2.06544E-7 2.25124E-7 6.04321E-7 5.81779E-7 6.80714E-7 2.35759E-7 2.11472E-7 1.50024E-6 9.26275E-7 1.55426E-7 2.51557E-7 2.06608E-7 1.88725E-7 1.13955E-7 6.8799E-8 8.33753E-8 1.13361E-7 4.37237E-8 8.04598E-8 4.39253E-8 3.31145E-8 3.71808E-8 2.37805E-8 6.30909E-8 3.61376E-8 6.03844E-8 4.71811E-8 5.26437E-8 8.82632E-8 1.14391E-7 3.83228E-8 1.60458E-7 9.59718E-8 7.86187E-8 1.0907E-7 6.74973E-8 1.12951E-7 1.09573E-7 1.58662E-7 3.76727E-8 4.78058E-8 4.73211E-8 5.51634E-8 4.77215E-8 6.51736E-8 7.6865E-8 6.92486E-8 5.0345E-8 5.51064E-8 3.40596E-8 2.88309E-8 2.25346E-8 3.27944E-8 1.64693E-8 2.05171E-8 2.85046E-8 3.28096E-8 8.34628E-8 8.21653E-8 6.1714E-8 4.93274E-8 5.18686E-8 4.77494E-8 4.67346E-8 3.61525E-8 5.02622E-8 5.48354E-8 5.13432E-8 4.60859E-8 4.89496E-8 4.25915E-8 6.56797E-8 7.58058E-8 2.3251E-8 6.02267E-8 3.74764E-8 2.02524E-8 2.1557E-8 1.45277E-8 1.72247E-8 2.71314E-8 3.07311E-8 3.25302E-8 2.08437E-8 1.66681E-8 2.38239E-8 4.75093E-8 4.26914E-8 2.56949E-8 4.22374E-8 3.01088E-8 2.22722E-8 1.34449E-8 1.15462E-7 7.60834E-8 7.32817E-8 2.1006E-8 1.20537E-8 5.99321E-8 1.30834E-8 2.72877E-8 5.25409E-8 5.24417E-9 -9999 -9999 -9999 -9999 -9999 -9999 -9999 -9999 -9999 -9999 -9999 -9999 -9999 -9999 -9999 -9999 -9999 -9999 -9999 -9999 -9999 -9999 -9999 -9999 -9999 -9999 -9999 -9999 -9999 -9999 -9999 -9999 -9999 -9999 -9999 -9999
2.47933E-7 2.47582E-7 3.61792E-7 3.57944E-7 2.08712E-7 3.26289E-7 3.36172E-7 3.97516E-7 2.61031E-7 2.63068E-7 2.67742E-7 3.22041E-7 4.35782E-7 3.30528E-7 2.33069E-7 3.71042E-7 3.09664E-7 2.32275E-7 2.16147E-7 2.3224E-7 1.85033E-7 1.59252E-7 1.35281E-7 8.27665E-8 1.22778E-7 1.31945E-7 1.45159E-7 1.45871E-7 1.30124E-7 1.26767E-7 1.38231E-7 1.31903E-7 1.0165E-7 3.03574E-7 1.71522E-7 1.38603E-7 8.80255E-8 1.5533E-7 9.97405E-8 1.03602E-7 7.31405E-8 9.89884E-8 8.23911E-8 7.64118E-8 6.06172E-8 8.02129E-8 7.02106E-8 9.95059E-8 8.39102E-8 9.67263E-8 5.99607E-8 2.2398E-7 8.57334E-8 1.09547E-7 9.5185E-8 9.94342E-8 7.23028E-8 9.64235E-8 1.21346E-7 8.61189E-8 1.07602E-7 7.65482E-8 1.08382E-7 1.07966E-7 1.29287E-7 9.80899E-8 1.09822E-7 1.20274E-7 1.9687E-7 7.25084E-8 8.68992E-8 6.36349E-8 1.05105E-7 8.19852E-8 1.24681E-7 4.99593E-8 4.65448E-8 4.6724E-8 3.75414E-8 2.89985E-8 5.68425E-8 5.49502E-8 1.10909E-7 8.3303E-8 7.61868E-8 1.22272E-7 1.23592E-7 9.71558E-8 1.05414E-7 1.08066E-7 1.10993E-7 1.90797E-7 9.70037E-8 1.16155E-7 1.31052E-7 1.3329E-7 1.53353E-7 2.18296E-7 9.59164E-8 8.89209E-8 4.45914E-7 1.65647E-7 1.93299E-7 1.22595E-7 1.09369E-7 1.75878E-7 2.09011E-7 1.59445E-7 1.68194E-7 2.07078E-7 2.36272E-7 2.62955E-7 3.41089E-7 1.88591E-7 2.26737E-7 3.04247E-7 3.03189E-7 3.92085E-7 3.83736E-7 6.23409E-7 9.19348E-7 7.4356E-7 1.09503E-6 6.7904E-7 6.15216E-7 4.51999E-7 7.28927E-7 1.16557E-6 3.45783E-6 1.29617E-6 1.18138E-6 9.73659E-7 1.01187E-6 1.64122E-6 1.48176E-6 6.45413E-7 6.52792E-7 1.17681E-6 9.53218E-7 1.11135E-7 2.03872E-7 9.7677E-7 1.47066E-6 5.19963E-7 7.99948E-7 1.63015E-6 1.40024E-6 1.58152E-6 2.213E-6 4.32092E-6 1.67679E-6 1.67834E-6 1.08266E-6 9.30032E-7 1.54956E-6 3.13205E-6 3.58048E-6 1.36223E-6 1.26781E-6 1.45149E-6 9.51168E-7 1.057E-6 1.5491E-6 1.2043E-6 1.52214E-6 1.26397E-6 1.34308E-6 1.68231E-6 1.55095E-6 1.67272E-7 1.67738E-6 4.39527E-6 1.47356E-6 5.29675E-7 1.57316E-6 2.42141E-6 6.77037E-6 1.69641E-6 1.07178E-6 9.94089E-7 6.54378E-7 6.83311E-7 7.23338E-7 5.62697E-7 2.90897E-7 3.38761E-7 1.80124E-6 2.59689E-6 2.59784E-6 2.70001E-6 6.25608E-7 6.45191E-7 1.1825E-6 1.05165E-6 8.91577E-7 1.16354E-6 1.10284E-6 2.14766E-7 3.43353E-7 8.0765E-7 9.43726E-7 7.1724E-7 8.52828E-7 6.23085E-7 7.9868E-7 1.00759E-6 7.91575E-7 9.48546E-7 8.8127E-7 7.59647E-7 5.21186E-7 2.57189E-6 5.60961E-7 6.02536E-7 3.31449E-7 3.17593E-7 2.37904E-7 5.19955E-7 4.5318E-7 7.52105E-7 6.83327E-7 3.66717E-7 3.5751E-7 4.83853E-7 4.23978E-7 3.81849E-7 4.06804E-7 6.10327E-7 1.48355E-7 5.39722E-7 4.03646E-7 4.49917E-7 1.80679E-7 5.6223E-7 5.47727E-8 1.84639E-7 7.47905E-8 4.6802E-8 1.37641E-8 2.80075E-8 8.73028E-8 9.60967E-8 2.08004E-7 3.41738E-7 3.90112E-7 2.86724E-7 3.76426E-7 5.71855E-7 5.68787E-7 7.47635E-7 5.01944E-7 4.37811E-7 3.03876E-7 3.31991E-7 3.69781E-7 3.89064E-7 3.11564E-7 7.56399E-7 3.42038E-7 1.20392E-6 8.05263E-7 3.2101E-7 2.1945E-7 1.08153E-6 2.70046E-7 2.5841E-7 7.40354E-7 3.10593E-7 2.27441E-6 1.92676E-6 6.71157E-7 1.02777E-6 1.1142E-6 1.63424E-6 2.5067E-6 4.68288E-7 2.2756E-7 2.50756E-6 3.4801E-6 1.97566E-7 1.31427E-6 3.07098E-7 1.00197E-6 8.62365E-7 1.00544E-6 5.07949E-7 7.3866E-7 3.46357E-7 1.04024E-6 1.07178E-6 1.85273E-6 8.75382E-7 1.02477E-6 7.78342E-7 1.09178E-6 1.52526E-6 1.4521E-6 3.91738E-6 9.04179E-7 6.99161E-6 5.19724E-5 2.7201E-4 1.89871E-5 5.00006E-6 3.46213E-6 3.84514E-6 2.92974E-6 2.27267E-6 3.73435E-6 2.88163E-6 3.46801E-6 3.77228E-6 4.11898E-6 2.35364E-6 2.36321E-6 2.03082E-6 2.81131E-6 1.4215E-6 3.19958E-6 2.58238E-6 1.86577E-6 1.90585E-6 1.48112E-6 3.4772E-6 5.75139E-6 3.34866E-6 2.82898E-6 6.74959E-7 1.01387E-6 2.14218E-6 1.56355E-6 4.10977E-6 5.72087E-6 4.74519E-6 2.1641E-6 2.44192E-6 2.0407E-6 5.41411E-6 1.23561E-5 1.0591E-5 1.17306E-5 1.83302E-5 1.4071E-5 1.3514E-5 6.21957E-6 5.08433E-6 6.74181E-6 5.10681E-6 5.7812E-6 1.95035E-5 1.76613E-5 6.5265E-6 1.02594E-5 1.86781E-5 1.00979E-5 1.17973E-5 7.0658E-6 1.7184E-5 2.03768E-5 5.74833E-5 8.3557E-5 1.09478E-4 7.10291E-5 1.78037E-4 4.78154E-4 4.02184E-4 6.70582E-4 1.3158E-3 7.43298E-4 1.31541E-3 6.39291E-4 1.16187E-3 1.6265E-3 1.36248E-3 6.22504E-4 2.35457E-4 1.10456E-3 1.32321E-3 2.35102E-3 3.54866E-3 2.81582E-3 1.51281E-3 1.97441E-3 2.78676E-3 2.17988E-3 3.55971E-3 1.65894E-3 2.70779E-3 2.36522E-3 2.43662E-3 8.21824E-3 1.57494E-3 1.58677E-3 1.05901E-3 8.60702E-4 5.74098E-4 3.3009E-3 4.75634E-3 3.131E-3 1.52371E-3 1.74509E-3 1.6323E-3 1.41855E-3 2.73979E-3 1.26886E-3 9.96473E-4 1.37529E-3 1.06291E-3 1.05626E-3 3.64606E-4 2.90643E-4 5.45639E-4 3.00978E-4 8.13348E-4 4.63492E-4 5.31021E-4 7.35431E-4 5.36296E-4 8.10837E-4 7.80298E-4 7.19065E-4 8.35802E-4 4.30239E-4 6.49077E-4 1.14128E-3 4.88772E-4 3.94141E-4 8.74962E-4 9.01254E-4 -9999 6.41779E-4 1.0401E-3 6.86626E-4 6.32535E-4 7.97509E-4 4.75741E-4 4.34887E-4 8.68301E-4 2.68823E-4 5.25798E-4 3.52087E-4 3.68179E-4 7.87267E-4 4.57458E-4 2.48912E-4 3.87847E-4 2.32962E-4 1.94232E-4 3.22823E-4 2.82104E-4 4.29045E-4 3.29024E-4 3.0026E-4 1.38696E-3 1.43916E-3 8.95115E-4 1.26161E-3 1.81407E-3 1.64047E-3 1.47195E-3 1.08502E-3 7.06432E-4 1.21095E-4 5.31549E-5 1.68641E-4 3.36414E-4 8.84424E-4 1.00898E-3 6.97848E-4 3.63003E-4 3.20376E-4 1.04536E-3 6.26283E-3 1.3355E-2 5.1619E-3 1.05284E-2 1.00068E-2 5.29312E-3 8.27968E-3 5.51163E-3 8.61124E-3 1.70375E-2 1.026E-2 2.5924E-3 8.72487E-4 2.35325E-4 5.82362E-4 9.65767E-4 1.28959E-3 6.52088E-4 8.48576E-4 5.37781E-4 3.05459E-4 6.0815E-4 2.7071E-4 1.17132E-3 3.77538E-3 6.16746E-3 7.14235E-3 1.30421E-2 1.03318E-2 1.11907E-2 1.48276E-2 1.04996E-2 1.43601E-2 6.68363E-3 1.58693E-3 6.70906E-3 8.76025E-3 1.14336E-2 5.03856E-3 2.93995E-3 2.67161E-3 3.85955E-3 3.34862E-3 2.59719E-3 4.43532E-3 1.35443E-3 1.35156E-2 4.40487E-3 5.94516E-3 4.97719E-3 2.24196E-3 4.34736E-3 6.65475E-3 5.203E-3 1.07795E-2 7.58527E-3 9.17414E-3 7.72259E-3 4.28983E-3 5.06636E-3 5.60811E-3 6.89632E-3 7.96772E-3 6.07956E-3 7.36127E-3 7.43468E-3 9.26944E-3 1.04132E-2 1.14154E-2 9.00082E-3 9.09119E-3 4.84578E-3 8.59604E-3 9.30209E-3 1.51519E-2 7.16362E-3 6.29482E-3 2.72913E-3 9.40101E-3 6.68206E-3 7.00113E-3 1.05783E-3 5.4487E-3 6.33597E-3 6.58049E-3 6.39517E-3 7.39294E-3 6.55986E-3 4.25004E-3 2.97453E-3 1.60211E-3 1.69093E-3 1.42138E-3 7.02136E-4 1.38146E-3 1.22379E-3 1.6466E-3 7.3135E-4 4.55152E-4 1.11628E-3 6.81756E-4 6.28932E-4 6.72823E-4 1.4617E-3 2.27943E-3 3.46411E-3 4.8316E-3 4.5035E-3 4.26491E-3 3.15893E-3 5.67266E-3 2.2786E-3 3.39489E-3 2.71097E-3 7.01693E-3 1.93158E-2 9.35586E-3 2.72219E-3 2.68429E-3 2.14552E-3 2.30879E-3 2.864E-3 1.86224E-3 7.52175E-3 3.08453E-3 3.93087E-4 4.1099E-3 9.23637E-4 3.71363E-3 5.23531E-3 1.69504E-3 2.85109E-4 1.19545E-3 4.32647E-3 1.05835E-2 1.72973E-2 5.37514E-3 5.86739E-3 6.24862E-3 4.62767E-3 1.19401E-2 1.45151E-2 7.58838E-3 8.1093E-3 1.91938E-3 4.7643E-3 6.79967E-3 9.57634E-3 4.46628E-3 2.32202E-3 2.33958E-3 1.86491E-3 1.18576E-3 6.39438E-4 4.93652E-4 2.12049E-4 6.02852E-4 3.95868E-4 3.69139E-4 1.53391E-3 1.43108E-3 2.33822E-4 8.88503E-5 2.25685E-4 6.1401E-4 1.17876E-3 1.14932E-3 5.10603E-4 1.26976E-4 9.47849E-5 8.28893E-5 7.06282E-5 8.47627E-5 4.70414E-4 8.40381E-4 9.62268E-5 1.32333E-4 1.18595E-4 6.70715E-5 8.3287E-5 6.57275E-5 1.11463E-4 2.41028E-4 1.41554E-4 8.09818E-5 1.54969E-4 1.23858E-4 1.96664E-4 2.2185E-4 1.08928E-4 2.67829E-5 3.39706E-5 1.03017E-4 7.90311E-5 -9999 1.35874E-4 2.2398E-4 6.62622E-4 2.80661E-4 1.41591E-4 2.71728E-4 4.76342E-4 8.2532E-4 7.18787E-4 8.26027E-4 6.7918E-4 4.06592E-4 2.44177E-4 5.84514E-4 6.99216E-4 8.42861E-4 2.68585E-3 1.00974E-3 8.5422E-4 1.41487E-3 4.30289E-4 1.14627E-4 1.08838E-4 1.97743E-4 5.32028E-4 1.12681E-3 5.04239E-4 1.59467E-4 3.32404E-4 2.94331E-4 4.38516E-4 8.49828E-4 1.41533E-3 1.18825E-3 4.43125E-4 5.5206E-4 1.19306E-3 1.16407E-3 2.16226E-3 2.75093E-3 2.43784E-3 3.98815E-4 9.45834E-4 9.80294E-4 6.30567E-4 2.21656E-4 2.01912E-3 1.76386E-3 8.45798E-3 5.41845E-3 2.71136E-3 3.38547E-3 1.45863E-2 4.05496E-2 5.75556E-2 3.98517E-2 5.78334E-2 4.94881E-2 7.16926E-3 3.61749E-2 9.34858E-3 1.55807E-2 2.59787E-2 3.03295E-2 7.80001E-3 5.44334E-3 7.38418E-3 4.26219E-3 2.59687E-3 4.77864E-4 1.78767E-3 6.4653E-3 8.994E-3 1.3671E-2 1.04298E-2 6.59939E-3 6.27499E-3 1.01719E-2 9.33615E-3 1.55208E-2 1.66825E-2 1.5757E-2 1.24277E-2 3.98355E-3 6.37463E-3 4.64188E-3 6.43912E-3 6.79585E-3 9.21099E-3 6.17301E-3 7.41028E-3 4.72575E-3 4.4775E-3 1.86532E-2 2.12458E-2 1.72535E-2 4.15169E-3 3.65907E-4 1.70506E-4 4.85161E-4 6.20262E-4 1.25192E-3 2.83705E-4 3.52444E-4 1.1363E-3 2.81488E-4 1.59968E-4 1.24862E-4 2.94755E-4 1.8981E-4 1.26032E-4 3.01372E-4 2.61724E-4 7.41757E-5 8.59468E-5 3.22272E-5 3.67052E-5 7.43716E-6 3.09889E-5 1.65288E-5 1.55732E-5 1.49402E-5 8.02692E-6 8.39132E-6 7.24195E-6 4.19256E-6 4.58259E-6 8.80024E-6 6.44152E-6 6.41056E-6 8.82341E-6 4.13837E-6 1.84101E-6 1.51666E-6 1.9754E-6 1.57907E-6 1.44158E-6 7.22755E-7 2.66895E-7 3.76314E-7 2.54531E-7 3.11464E-7 1.82671E-6 1.76302E-6 1.62511E-6 5.39533E-6 2.66546E-6 1.32748E-6 1.09546E-6 6.37532E-7 4.95545E-7 6.20833E-7 6.67382E-7 1.21908E-6 1.05901E-6 9.37102E-7 8.72261E-7 2.67197E-7 5.97761E-7 5.48731E-7 4.51529E-7 6.74694E-7 1.76305E-6 2.79756E-6 2.59114E-6 1.90654E-6 8.45219E-7 5.4982E-7 2.91731E-7 3.61817E-7 3.50978E-7 3.5432E-7 9.5576E-8 9.89486E-8 1.69448E-7 9.56324E-7 6.63181E-7 4.78408E-7 5.8636E-7 5.9541E-7 2.62259E-7 2.32386E-7 1.5531E-7 6.54311E-8 1.32508E-7 1.94077E-7 1.15796E-7 2.35297E-8 8.30873E-8 1.33462E-8 3.73258E-8 6.38479E-8 7.08108E-8 2.76879E-8 2.29418E-8 1.87837E-8 5.39981E-8 3.57092E-8 6.38612E-8 1.10605E-7 1.46685E-7 5.84195E-8 9.66611E-8 1.03516E-7 2.15645E-7 3.30173E-7 4.94142E-7 6.24134E-7 6.37274E-7 6.19997E-7 3.9698E-7 4.76428E-7 9.06582E-7 2.69783E-7 9.54299E-8 2.07481E-8 1.3448E-7 6.44313E-8 1.17061E-8 8.92842E-8 3.4801E-9 3.14047E-9 3.2363E-9 4.17436E-9 2.82481E-9 3.61083E-9 2.42961E-9 7.45503E-10 2.74546E-8 2.16267E-8 4.78063E-8 3.28922E-8 6.8661E-9 3.27582E-8 1.1801E-7 1.6301E-8 2.29355E-8 2.49684E-7 4.90612E-6 4.10975E-6 1.9313E-7 2.57765E-6 1.55528E-7 5.57405E-7 5.94235E-7 5.00319E-7 2.76626E-7 2.17969E-7 9.45406E-8 1.37406E-7 1.32767E-7 1.33354E-8 1.25025E-8 6.429E-9 4.45624E-9 2.51257E-9 8.58938E-9 1.389E-8 1.40109E-8 7.18058E-9 1.35992E-8 8.96916E-10 2.12312E-9 2.68053E-9 8.35275E-10 1.75952E-9 1.51573E-9 2.22944E-9 3.65873E-9 2.9131E-9 1.81116E-9 8.84707E-10 1.06823E-9 3.83474E-9 2.81225E-8 3.54485E-8 7.76609E-8 5.45302E-8 3.88239E-8 2.8202E-8 4.14543E-8 5.46799E-8 5.96969E-8 4.4242E-8 3.14256E-8 3.76789E-9 5.17528E-9 7.11275E-9 7.36185E-9 1.2124E-8 8.74683E-9 1.18374E-8 8.16944E-9 4.69317E-9 3.01723E-8 2.35321E-8 3.58141E-8 9.22252E-9 2.447E-8 1.12308E-8 1.63258E-8 4.01409E-9 9.63878E-9 8.9414E-9 7.91437E-9 5.79469E-9 3.80043E-9 4.60412E-9 2.44544E-9 1.81537E-9 2.37037E-9 3.49751E-9 3.09932E-9 2.12791E-9 2.71048E-9 3.68822E-9 7.17902E-9 1.88379E-9 3.67434E-9 3.25161E-9 7.31919E-9 2.41965E-8 1.39154E-8 1.26378E-8 2.88744E-8 3.13888E-8 2.87961E-8 2.40214E-8 1.21206E-8 2.10818E-8 3.13112E-8 4.63935E-8 3.11811E-8 5.25646E-8 4.29807E-8 1.77507E-8 1.16901E-8 3.41135E-8 3.41509E-8 6.83334E-8 2.62319E-8 4.12993E-8 7.89819E-9 9.27636E-9 3.07075E-8 3.88642E-8 2.5257E-8 1.69161E-8 1.60472E-8 2.13632E-8 2.9098E-8 3.32322E-8 4.18799E-8 3.35374E-8 3.00562E-8 4.28841E-8 4.28246E-8 4.63459E-8 3.89145E-8 4.87508E-8 1.86029E-7 1.4229E-7 2.59879E-7 1.0877E-7 1.21162E-7 7.3451E-8 1.08693E-7 1.35138E-7 1.12286E-7 1.20982E-7 7.94875E-8 1.58053E-7 1.95624E-7 2.85257E-7 1.20888E-7 5.00247E-7 8.33786E-7 3.37077E-7 7.22229E-7 1.25293E-6 9.20778E-7 1.44487E-6 1.47031E-6 1.13237E-6 1.4737E-6 2.35773E-6 2.65412E-6 1.5802E-6 1.42141E-6 3.45448E-6 2.175E-6 1.98778E-6 2.51637E-6 1.91332E-6 7.47504E-8 1.09818E-6 1.9584E-6 1.23966E-6 9.58748E-7 1.05807E-6 7.6627E-7 6.80233E-7 6.57206E-7 5.2547E-7 4.90907E-7 2.53759E-7 2.09744E-6 6.52353E-7 1.24665E-7 6.76506E-7 8.96704E-7 1.72342E-7 2.21272E-7 1.32506E-7 8.28904E-8 6.16156E-8 9.24392E-8 4.3053E-8 2.9276E-8 3.11123E-8 4.22038E-8 3.39853E-8 1.28988E-8 3.0968E-8 4.38932E-8 6.46812E-8 3.52515E-8 4.84124E-8 3.85963E-8 5.45182E-8 4.93723E-8 1.10011E-7 7.70498E-8 6.83225E-8 1.00747E-7 5.21555E-8 3.05133E-8 1.28245E-7 1.95985E-7 7.66439E-8 8.75708E-8 4.22295E-8 5.79689E-8 5.30229E-8 4.4107E-8 5.39513E-8 9.29473E-8 6.60874E-8 3.82011E-8 3.00068E-8 1.82574E-8 2.13773E-8 4.10883E-8 2.92767E-8 2.37494E-8 2.33933E-8 2.99456E-8 1.95944E-8 4.83197E-8 3.22737E-7 8.79095E-8 4.16519E-8 6.02311E-8 3.1448E-8 6.23479E-8 3.48841E-8 3.27218E-8 4.70282E-8 3.87314E-8 3.48746E-8 2.84575E-8 2.66597E-8 2.06825E-8 3.27684E-8 2.79479E-8 2.16142E-8 1.13706E-8 1.11108E-8 1.36581E-8 2.82497E-8 3.57876E-8 4.2004E-8 3.63011E-8 7.78038E-8 5.63641E-8 8.38811E-9 1.57405E-8 9.74179E-9 2.33489E-8 5.04823E-8 2.02387E-8 3.12206E-8 2.22804E-8 4.05402E-8 4.55224E-8 3.41099E-8 1.03367E-8 7.2598E-9 5.69444E-9 5.82248E-9 2.53935E-9 1.23515E-7 1.13524E-7 1.02726E-7 -9999 -9999 -9999 -9999 -9999 -9999 -9999 -9999 -9999 -9999 -9999 -9999 -9999 -9999 -9999 -9999 -9999 -9999 -9999 -9999 -9999 -9999 -9999 -9999 -9999 -9999 -9999 -9999 -9999 -9999 -9999 -9999 -9999 -9999 -9999
1.85875E-7 2.67834E-7 3.91006E-7 3.87664E-7 2.64377E-7 3.12798E-7 3.71601E-7 2.84226E-7 3.24296E-7 2.33359E-7 2.9539E-7 2.80836E-7 1.36993E-7 1.80589E-7 2.51195E-7 2.43344E-7 3.05028E-7 2.35049E-7 1.96957E-7 2.30206E-7 2.5401E-7 2.39525E-7 1.88874E-7 1.31671E-7 1.25019E-7 1.30001E-7 1.03731E-7 1.36131E-7 1.71437E-7 1.42376E-7 1.44193E-7 2.66974E-7 2.55751E-7 1.07673E-7 1.02211E-7 8.61189E-8 1.13475E-7 1.00475E-7 7.78613E-8 7.93856E-8 8.98905E-8 5.66545E-8 9.06925E-8 5.59647E-8 4.66957E-8 6.23166E-8 6.63117E-8 8.07744E-8 5.91597E-8 5.56111E-8 6.4717E-8 8.15746E-8 7.47528E-8 1.24504E-7 7.4886E-8 8.48951E-8 8.08811E-8 9.55519E-8 1.6809E-7 1.57396E-7 7.31035E-8 9.07392E-8 1.05572E-7 8.76311E-8 1.78124E-7 1.49262E-7 1.36596E-7 1.62914E-7 1.12757E-7 1.31267E-7 6.55593E-8 6.55923E-8 7.5575E-8 6.34706E-8 1.01337E-7 7.38985E-8 6.8382E-8 4.26508E-8 4.16188E-8 2.99274E-8 6.72351E-8 3.64178E-8 1.23483E-7 8.61617E-8 1.25286E-7 1.40812E-7 9.81938E-8 1.0329E-7 1.26691E-7 1.0634E-7 9.92082E-8 2.31377E-7 8.53146E-8 1.09827E-7 1.9714E-7 2.0773E-7 1.91128E-7 2.33099E-7 6.81225E-8 4.61104E-7 4.00836E-7 1.90078E-7 2.36756E-7 1.57621E-7 1.64899E-7 1.30214E-7 3.03918E-7 1.80926E-7 1.74454E-7 1.9751E-7 4.11219E-7 2.52935E-7 2.93541E-7 2.59379E-7 1.99139E-7 5.21658E-7 2.75979E-7 3.47032E-7 4.50231E-7 7.16385E-7 1.18068E-6 8.85609E-7 8.36064E-7 8.05713E-7 8.09201E-7 6.13127E-7 9.14286E-7 7.28551E-7 6.15953E-7 8.60023E-7 9.81761E-7 1.226E-6 9.59687E-7 7.65402E-7 1.34334E-6 1.03146E-6 8.16336E-7 9.01306E-7 8.63739E-8 5.02197E-8 2.70126E-6 5.22685E-6 1.12323E-6 1.57714E-6 1.01739E-6 1.12991E-6 1.44909E-6 1.27621E-6 1.54842E-6 3.03189E-6 2.09951E-6 2.11818E-6 1.71643E-6 1.59996E-6 1.14859E-6 4.3125E-6 2.05247E-6 2.12794E-6 1.96648E-6 1.72107E-6 1.94459E-6 1.77278E-6 1.2634E-6 1.8215E-6 1.08613E-6 2.76424E-6 1.39172E-6 2.00676E-6 1.57901E-6 5.00322E-7 5.00808E-6 2.04819E-6 1.25573E-6 1.36172E-6 1.86534E-6 2.34479E-6 3.70675E-6 1.01256E-6 8.28823E-7 2.03326E-6 1.37518E-6 7.01675E-7 5.22387E-7 6.25191E-7 2.33813E-7 5.51287E-7 1.63654E-6 2.01309E-6 2.14212E-6 1.08361E-6 9.68046E-7 1.10128E-6 1.34166E-6 8.14901E-7 1.02524E-6 1.30039E-6 1.05402E-6 3.98215E-7 8.5993E-7 6.75592E-7 3.95356E-7 5.18431E-7 3.41851E-7 4.89171E-7 4.10848E-7 1.74803E-6 5.87427E-7 8.01541E-7 6.71304E-7 6.36169E-7 8.75471E-7 2.312E-6 1.32706E-6 5.54982E-7 6.10912E-7 1.14686E-6 1.24138E-6 8.8362E-7 1.30554E-6 1.14293E-6 6.63941E-7 1.2191E-6 1.3905E-6 9.86458E-7 3.50751E-7 4.13863E-7 5.91311E-7 5.61204E-7 7.52691E-7 2.61706E-7 1.1811E-7 3.25169E-7 5.12878E-7 6.57815E-8 3.47555E-7 1.96317E-7 -9999 8.46941E-9 8.53539E-8 2.51253E-8 1.42755E-7 1.31462E-7 1.66099E-7 1.51954E-7 1.49015E-7 2.75935E-7 3.66162E-7 3.68411E-7 6.86717E-7 6.5686E-7 5.162E-7 2.29487E-7 4.421E-7 3.99555E-7 5.30401E-7 3.95276E-7 4.86376E-7 4.4551E-7 5.6637E-7 1.03364E-6 6.16769E-7 2.58627E-7 1.31285E-6 1.05178E-6 3.00456E-7 1.70757E-6 8.06111E-7 3.43587E-7 4.97292E-7 3.87013E-7 7.2378E-7 1.04599E-6 2.79371E-6 5.97454E-6 3.72022E-6 1.72539E-6 1.23475E-6 5.04929E-6 1.47898E-6 3.82875E-7 9.16421E-7 6.19184E-7 7.35402E-7 8.19051E-7 7.00936E-7 5.88847E-7 1.46095E-6 1.19094E-6 1.35032E-6 1.11174E-6 1.35003E-6 5.49363E-7 6.60031E-7 6.13925E-7 1.48994E-6 1.53103E-6 3.82322E-6 1.69812E-6 2.35887E-6 5.19483E-6 1.23861E-5 1.63369E-5 7.9355E-6 2.94902E-6 4.65194E-6 7.23897E-6 3.09564E-6 4.82075E-6 4.60987E-6 3.44181E-6 2.46276E-6 4.85136E-6 6.25042E-6 3.63304E-6 3.08755E-6 3.34751E-6 4.25109E-6 1.40097E-6 4.03924E-6 3.27165E-6 1.90353E-6 1.15067E-6 2.10386E-6 6.59352E-6 4.77947E-6 2.14115E-6 3.24384E-6 9.71342E-7 1.46083E-6 2.92852E-6 2.42898E-6 1.47691E-6 4.07938E-6 2.93375E-6 1.34319E-6 2.87515E-6 2.60432E-6 4.36705E-6 9.92124E-6 1.22354E-5 1.19517E-5 1.88143E-5 2.15393E-5 1.3941E-5 1.71503E-5 6.55111E-6 8.08887E-6 5.87515E-6 7.51235E-6 9.90469E-6 9.68852E-6 8.79255E-6 1.02887E-5 6.46768E-6 1.63475E-5 1.48416E-5 1.58157E-5 2.61717E-5 1.90376E-5 1.81575E-5 5.14576E-5 7.08922E-5 7.83353E-5 6.35181E-4 2.21968E-3 7.69903E-4 3.57121E-4 1.06766E-3 9.69739E-4 6.60105E-4 6.6541E-4 8.25881E-4 4.91322E-4 2.39517E-4 4.1047E-4 4.40186E-4 5.26141E-4 4.59235E-4 7.47919E-4 1.26038E-3 1.22583E-3 1.54108E-3 3.1803E-3 2.11285E-3 2.7486E-3 5.2151E-3 4.52542E-3 1.51032E-3 6.93938E-4 1.05842E-3 2.56642E-3 6.31195E-3 9.54768E-4 1.00256E-3 1.30624E-3 2.22939E-3 3.36964E-4 7.1495E-4 4.37016E-3 2.62031E-3 1.11035E-3 2.67346E-3 7.83877E-4 9.18077E-4 7.45054E-4 8.88959E-4 1.20025E-3 1.18609E-3 7.18285E-4 9.64069E-4 5.23842E-4 7.29322E-4 4.37401E-4 8.2757E-4 9.13074E-4 4.52254E-4 5.80121E-4 7.35506E-4 5.01811E-4 6.63946E-4 6.84043E-4 9.98011E-4 4.39619E-4 1.17285E-3 1.60271E-3 8.53682E-4 1.23883E-3 1.22783E-3 9.53018E-4 3.96096E-4 9.34409E-4 9.16915E-4 6.16218E-4 3.91378E-4 9.26314E-4 5.78963E-4 4.18858E-4 6.52382E-4 5.67373E-4 7.41386E-4 5.65219E-4 3.80951E-4 2.94513E-4 7.10251E-4 3.42448E-4 7.81825E-4 3.46451E-4 3.73537E-4 4.96087E-4 1.99671E-4 4.6106E-4 3.01182E-4 4.04492E-4 1.44501E-3 9.68862E-4 2.70325E-3 3.53602E-3 9.73291E-3 1.52603E-3 1.98351E-3 1.33336E-3 6.32984E-4 4.71391E-4 5.53834E-4 1.14172E-3 2.62984E-4 1.14083E-3 1.62842E-3 5.98369E-4 1.08738E-3 4.39524E-4 3.42432E-4 2.85127E-3 8.89271E-3 1.73124E-2 4.72121E-3 7.71983E-3 6.59755E-3 4.75963E-3 8.21644E-3 4.08451E-3 1.19261E-2 7.50196E-3 1.5181E-3 8.29136E-4 1.24743E-3 9.54326E-4 8.21291E-4 2.28691E-3 6.42488E-4 9.91356E-4 9.76929E-4 6.90276E-4 6.17704E-4 3.82789E-4 1.23412E-3 1.36629E-3 7.66342E-4 7.13341E-3 8.20815E-3 2.01895E-2 4.04665E-3 1.07776E-2 1.65732E-2 6.59774E-3 6.90024E-3 3.32859E-3 4.07333E-3 8.5727E-3 8.20554E-3 4.47566E-3 6.97263E-3 3.05964E-3 4.82204E-3 8.5684E-3 2.69549E-3 4.14058E-3 9.91467E-4 2.28926E-2 2.55271E-3 4.38461E-3 1.9968E-3 1.36976E-3 3.02952E-3 2.9254E-3 3.75338E-3 2.99041E-3 3.67735E-3 7.29703E-3 4.85832E-3 5.05897E-3 4.4325E-3 1.93962E-3 5.74595E-3 4.68277E-3 6.76418E-3 1.33318E-2 5.81507E-3 1.0099E-2 1.17836E-2 1.21629E-2 1.05973E-2 4.57787E-3 7.7175E-3 1.2129E-2 1.01188E-2 1.15715E-2 6.19755E-3 6.1543E-3 6.0057E-3 1.00417E-2 5.33786E-3 5.59516E-3 7.86341E-3 1.06468E-2 8.82335E-3 8.68849E-3 1.00567E-2 7.74071E-3 9.59745E-3 9.47547E-3 3.45329E-3 4.69151E-3 1.87195E-3 8.35112E-4 1.78696E-3 1.27296E-3 1.46086E-3 1.00318E-3 7.11348E-4 5.02895E-4 1.32028E-3 1.14399E-3 1.6144E-3 2.42768E-3 3.10161E-3 2.61321E-3 4.05773E-3 4.2869E-3 4.92054E-3 8.75317E-3 2.41833E-3 2.12911E-3 1.67127E-3 5.67229E-3 1.38549E-2 1.12046E-2 2.24527E-2 4.65752E-3 5.14669E-3 6.28091E-3 3.45731E-3 2.71432E-3 2.25438E-3 2.28334E-3 8.20778E-3 6.74003E-3 8.22907E-3 1.28593E-3 1.18552E-3 1.25254E-3 1.97838E-3 2.93122E-3 2.0558E-3 3.04547E-3 7.79749E-3 6.1829E-3 6.79227E-3 1.38831E-2 5.77966E-3 5.96773E-3 5.77611E-3 1.229E-2 2.41279E-2 1.74661E-2 7.87652E-3 1.14026E-2 6.50707E-3 6.20004E-3 5.16862E-3 3.58286E-3 2.21475E-3 2.46141E-3 1.31698E-3 5.3085E-4 7.78977E-4 2.31885E-4 1.13827E-4 2.76188E-4 1.95287E-4 1.81643E-4 5.09409E-4 9.71112E-4 5.90017E-4 2.79477E-4 2.52241E-4 2.70608E-4 1.26843E-3 1.03863E-3 1.07897E-3 4.94582E-4 2.16119E-4 2.02226E-4 1.44946E-4 6.54911E-5 9.43355E-5 1.97724E-4 6.99049E-5 1.17075E-4 7.72732E-5 4.16843E-5 1.13418E-4 2.01115E-4 1.51771E-4 4.4158E-4 2.483E-4 9.00627E-5 5.9554E-5 2.24249E-4 8.70003E-5 3.4396E-4 1.87549E-4 2.0657E-4 7.73817E-5 5.58704E-5 8.01556E-5 1.25169E-4 1.52039E-4 5.52067E-4 1.16195E-3 9.04625E-4 4.49529E-4 5.38381E-4 1.69503E-4 3.71736E-4 7.89897E-4 1.05674E-3 8.76762E-4 5.59461E-4 6.55545E-4 3.70601E-4 4.7093E-4 9.43794E-4 2.2094E-3 3.82497E-3 1.74028E-3 6.72755E-4 5.81507E-4 3.01365E-4 3.2326E-4 2.81609E-4 1.02997E-3 1.68999E-3 4.74026E-4 1.10931E-3 1.16963E-3 9.20381E-4 6.56883E-4 7.65754E-4 1.02938E-3 1.018E-3 5.91736E-4 4.42524E-4 1.62266E-3 2.12996E-3 1.59788E-3 3.42132E-3 2.2115E-3 1.75263E-3 8.5414E-4 7.04573E-4 1.83502E-4 4.67101E-4 1.63594E-3 4.09979E-3 6.21302E-3 6.52516E-3 3.28515E-3 2.14701E-3 4.87831E-3 3.92033E-3 1.15778E-2 7.74926E-2 7.1992E-2 2.86319E-2 5.13369E-3 4.5817E-2 2.7735E-2 3.96293E-2 4.4073E-2 2.29037E-2 2.71378E-2 8.73773E-3 1.02049E-2 4.50751E-3 1.64108E-3 6.60391E-4 1.22241E-3 7.73006E-3 6.81682E-3 1.62876E-2 5.61417E-3 8.38438E-3 1.26376E-2 4.7996E-3 1.49525E-2 1.25607E-2 1.67451E-2 1.71618E-2 7.85965E-3 1.73335E-2 1.62451E-2 4.89926E-2 2.54786E-2 7.79182E-3 6.00997E-3 6.18886E-3 5.27339E-3 4.96832E-3 2.45184E-3 8.76646E-3 7.579E-3 2.08031E-3 3.22739E-3 1.58712E-3 6.10729E-4 2.39557E-3 5.41466E-4 1.48501E-4 1.72548E-3 1.22912E-3 1.10431E-3 1.82671E-4 3.14392E-4 1.72218E-4 1.27403E-4 5.61733E-5 7.29696E-5 6.05622E-4 6.62897E-5 6.54381E-5 4.87412E-5 1.78431E-4 2.94719E-4 4.5471E-5 3.85108E-5 3.00256E-5 1.61185E-5 1.92007E-5 1.11165E-5 1.9442E-6 8.12983E-6 8.04673E-6 5.39276E-6 3.40776E-6 9.51553E-6 4.28437E-6 8.71884E-6 2.85064E-6 2.0398E-6 1.68779E-6 1.41322E-6 1.84283E-6 1.94E-7 7.71386E-7 2.13823E-6 2.88596E-7 3.80233E-7 3.34248E-7 8.82972E-7 1.07347E-6 1.55244E-6 1.42478E-6 1.11277E-6 7.96285E-7 9.75574E-7 1.55984E-6 9.54508E-7 8.37438E-7 8.93287E-7 6.47314E-7 7.51226E-7 9.21855E-7 1.0233E-6 2.00243E-7 1.72519E-7 2.2887E-7 2.54179E-7 1.83918E-7 2.17953E-6 2.75233E-6 2.62592E-6 1.16979E-6 8.79498E-7 2.89759E-7 2.96563E-7 3.09946E-7 3.81079E-7 1.56764E-7 3.90204E-7 4.02013E-7 2.72384E-7 1.83194E-7 8.571E-7 1.01652E-6 5.77547E-7 2.58288E-7 4.69311E-7 2.39025E-7 1.56026E-7 5.67948E-8 1.14488E-7 1.36337E-7 1.31607E-7 1.03521E-7 8.61208E-8 1.21134E-8 1.05761E-8 3.89981E-8 5.56454E-8 2.97471E-8 8.51275E-9 1.28938E-8 2.00514E-8 3.77212E-8 5.88558E-8 3.61989E-8 2.05074E-7 1.74723E-7 6.1192E-8 5.88745E-8 1.31381E-7 6.35787E-7 5.70645E-7 3.65794E-7 1.20808E-6 8.73833E-7 4.20139E-7 8.17931E-7 1.11806E-6 1.83351E-7 8.96779E-8 3.66886E-8 7.67005E-8 6.26439E-8 3.67491E-8 3.6632E-8 3.21209E-9 4.27489E-9 3.72689E-9 2.42033E-9 2.37807E-9 4.12997E-9 1.70819E-9 1.62443E-8 1.26088E-8 9.47698E-9 2.86456E-8 5.81122E-8 2.21918E-8 3.78845E-8 1.73581E-8 1.92701E-8 2.35499E-8 2.47442E-7 6.46734E-6 3.50684E-6 1.48972E-6 2.27137E-6 7.04061E-7 1.58168E-6 1.29879E-6 8.30214E-7 4.0615E-7 3.89835E-7 2.37481E-7 1.78079E-7 1.40237E-7 3.45575E-8 2.2906E-8 1.32123E-8 5.26E-9 4.16653E-9 6.26523E-9 1.66367E-8 1.74597E-8 6.72231E-9 9.20548E-9 2.01237E-9 7.72045E-10 2.11549E-9 8.95199E-10 1.64482E-9 1.61344E-9 7.61941E-10 1.29904E-9 1.20043E-9 3.97993E-10 1.59089E-9 2.9696E-9 4.50961E-8 1.45269E-8 1.20856E-7 2.29751E-7 8.98914E-8 4.44359E-8 2.39549E-8 7.17453E-8 5.06873E-8 5.6193E-8 4.15849E-9 5.27811E-9 3.2773E-9 2.10787E-9 2.27609E-9 2.01341E-9 2.60966E-9 2.09514E-9 3.22191E-9 2.71059E-9 3.546E-9 5.70784E-9 5.21395E-9 6.31176E-9 3.88263E-9 3.63091E-9 1.56914E-8 1.77379E-8 2.0507E-8 2.57722E-8 3.93015E-8 2.24913E-8 8.96108E-9 1.80024E-8 6.14915E-9 4.31036E-9 4.89017E-9 3.70087E-9 4.28786E-9 6.15401E-9 8.18686E-9 2.12531E-8 1.3217E-8 6.42883E-9 1.03336E-8 6.24778E-9 1.32528E-8 7.21359E-9 6.08957E-9 1.50329E-8 7.66616E-9 6.84374E-9 5.77357E-9 4.68488E-9 3.01598E-9 6.33131E-9 5.74582E-9 4.72914E-9 5.0277E-9 8.33311E-8 4.83176E-8 3.23394E-8 2.81895E-8 2.42607E-8 7.31698E-8 6.95463E-8 5.01826E-8 3.47482E-8 3.11981E-8 1.91279E-8 1.35259E-8 2.12548E-8 2.41434E-8 2.05235E-8 3.20913E-8 2.62339E-8 3.40899E-8 4.22559E-8 4.38017E-8 6.27995E-8 1.08616E-7 5.05721E-8 3.66189E-8 8.40813E-8 3.35784E-8 3.14564E-8 1.63769E-7 1.20024E-7 1.39248E-7 5.65869E-8 7.19273E-8 8.93834E-8 1.05136E-7 9.11006E-8 2.31098E-7 3.936E-7 1.95137E-7 1.38299E-7 3.31811E-7 1.60952E-7 3.35364E-7 2.78166E-7 9.53234E-8 2.15814E-7 2.36065E-7 7.88125E-7 7.2468E-7 2.66257E-6 1.40154E-6 9.76561E-7 1.6477E-6 2.55095E-6 1.46749E-6 6.58116E-7 2.51982E-7 4.98357E-6 2.83286E-6 2.19882E-6 1.47916E-6 2.02839E-6 1.34853E-6 1.98518E-6 1.2738E-6 1.1225E-6 9.11639E-7 9.28513E-7 2.94542E-7 8.47501E-7 9.60477E-7 1.57718E-6 5.19109E-7 8.53439E-7 8.37264E-7 1.03605E-6 2.13493E-6 2.24229E-7 2.47917E-7 7.72092E-7 3.07813E-7 5.62933E-7 5.52562E-7 1.11937E-7 3.69699E-8 4.44214E-8 7.75938E-8 6.80362E-8 3.98328E-8 6.06815E-8 3.57092E-8 1.88899E-8 1.40072E-8 6.5552E-8 5.27973E-8 6.73565E-8 3.59709E-8 7.54721E-8 3.3602E-8 6.5479E-8 6.94751E-8 8.79064E-8 4.58076E-8 4.07955E-8 3.63927E-8 4.23656E-8 2.888E-7 2.13393E-7 3.77904E-8 3.41882E-8 2.5213E-8 7.21514E-8 4.86753E-8 5.43872E-8 4.51802E-8 2.94015E-8 3.01203E-8 2.87787E-8 3.54348E-8 2.67874E-8 5.98839E-8 6.82377E-8 7.40348E-8 5.67176E-8 5.25408E-8 2.39888E-8 8.38666E-9 2.83559E-8 2.24853E-8 2.67571E-8 2.89691E-8 2.23573E-8 3.15724E-8 3.02244E-8 3.94015E-8 3.75058E-8 4.46397E-8 2.95937E-8 2.31007E-8 3.1582E-8 3.04315E-8 3.12512E-8 2.58373E-8 2.03702E-8 1.466E-8 2.29653E-8 4.46705E-8 5.08583E-8 6.62191E-8 3.13764E-8 3.12213E-8 8.2336E-9 5.88651E-9 9.36286E-9 1.11326E-8 1.84007E-8 1.74114E-9 3.51251E-9 3.36023E-9 1.99561E-8 2.99069E-8 2.38389E-8 6.81857E-8 4.82595E-8 1.69266E-8 5.45914E-8 1.23196E-8 4.12355E-9 7.07968E-9 4.40717E-9 1.88789E-8 1.17689E-7 1.20182E-7 -9999 -9999 -9999 -9999 -9999 -9999 -9999 -9999 -9999 -9999 -9999 -9999 -9999 -9999 -9999 -9999 -9999 -9999 -9999 -9999 -9999 -9999 -9999 -9999 -9999 -9999 -9999 -9999 -9999 -9999 -9999 -9999 -9999 -9999 -9999
3.08371E-7 1.59215E-7 3.544E-7 3.53951E-7 4.83758E-7 2.70299E-7 2.45838E-7 3.14789E-7 1.9594E-7 2.35851E-7 2.03032E-7 2.05879E-7 1.55142E-7 1.72119E-7 1.71184E-7 3.27404E-7 2.61429E-7 1.66791E-7 2.0616E-7 2.16651E-7 1.92844E-7 1.90382E-7 1.87343E-7 1.39302E-7 1.2291E-7 1.17384E-7 9.54445E-8 1.23353E-7 1.07319E-7 8.36304E-8 2.10249E-7 1.75616E-7 2.23547E-7 1.32317E-7 1.52573E-7 9.91536E-8 1.39069E-7 1.51511E-7 8.79635E-8 8.76412E-8 1.00466E-7 9.41472E-8 8.14976E-8 5.45632E-8 5.43778E-8 4.94673E-8 6.59186E-8 5.2886E-8 4.64446E-8 6.17024E-8 5.21311E-8 1.82498E-7 1.12509E-7 1.19017E-7 7.87954E-8 1.02176E-7 9.525E-8 1.09597E-7 1.22218E-7 1.37757E-7 6.06668E-8 6.21777E-8 8.81215E-8 9.92274E-8 1.64695E-7 7.40175E-8 8.12361E-8 8.37526E-8 7.83783E-8 6.85276E-8 5.74827E-8 5.10887E-8 4.49527E-8 5.42943E-8 5.9669E-8 4.80932E-8 6.55341E-8 6.67156E-8 5.98985E-8 2.57904E-8 4.31293E-8 5.88373E-8 6.87035E-8 9.50902E-8 9.94867E-8 8.39628E-8 1.18566E-7 9.01321E-8 1.12181E-7 1.0645E-7 1.15367E-7 1.45815E-7 1.35539E-7 3.28956E-7 1.92626E-7 2.09692E-7 1.93078E-7 1.36855E-7 3.72523E-7 4.37066E-7 2.3881E-7 2.80286E-7 1.93464E-7 1.4784E-7 1.52088E-7 2.57101E-7 1.25714E-7 1.51188E-7 2.01036E-7 6.29116E-7 4.24985E-7 2.72681E-7 2.07162E-7 4.83201E-7 2.6073E-7 2.04562E-7 2.23743E-7 3.44095E-7 4.0835E-7 6.00772E-7 9.03508E-7 4.64677E-8 7.81898E-7 1.57874E-6 7.70972E-7 8.24813E-7 8.32231E-7 9.20396E-7 1.09991E-6 9.50633E-7 9.29216E-7 1.08588E-6 6.22697E-7 7.32026E-7 1.32323E-6 1.01321E-6 8.15068E-7 5.76718E-7 3.91059E-7 1.43239E-7 1.33298E-5 3.90495E-6 6.27208E-7 1.95133E-6 1.18537E-6 1.06701E-6 1.50543E-6 1.0981E-6 1.12675E-6 1.98258E-6 1.45369E-6 3.33242E-6 1.30648E-6 1.23845E-6 1.11109E-6 1.14226E-6 1.4095E-6 1.79928E-6 1.54901E-6 1.88006E-6 2.44927E-6 1.56709E-6 1.76468E-6 3.82402E-6 4.89792E-6 6.44364E-6 1.84652E-6 2.49221E-6 1.67223E-6 1.59444E-6 1.83023E-6 2.44723E-6 1.85807E-6 1.65414E-6 3.39364E-7 1.75007E-6 2.62091E-6 1.05914E-6 1.10501E-6 1.57541E-6 1.29557E-6 1.16447E-6 1.01205E-6 6.11389E-7 5.98181E-7 4.53587E-7 1.62398E-6 2.38994E-6 2.0406E-6 7.85958E-7 9.46792E-7 3.42244E-7 9.37023E-7 7.0435E-7 8.92935E-7 1.82145E-6 4.16319E-7 8.9899E-7 2.48483E-7 8.14501E-7 1.32195E-6 1.02524E-6 1.20616E-6 8.6271E-7 1.19453E-6 2.49475E-6 8.32189E-7 9.06231E-7 1.79617E-6 6.98757E-7 8.29118E-7 8.62226E-7 1.62123E-6 1.39907E-6 1.62397E-6 3.42118E-6 2.62258E-6 7.93306E-7 9.98078E-7 1.17849E-6 1.31706E-6 1.25113E-6 1.07397E-6 1.09189E-6 1.12265E-6 9.69746E-7 6.95687E-7 7.68683E-7 8.08767E-7 6.54925E-7 2.43219E-7 1.60201E-7 7.27441E-8 2.35324E-7 1.4639E-7 3.22866E-8 2.10084E-7 -9999 9.84257E-8 4.17626E-8 9.55588E-8 5.31036E-8 1.41184E-7 1.43632E-7 1.49654E-7 2.42029E-7 4.20695E-7 6.02673E-7 7.21517E-7 7.85412E-7 5.11588E-7 3.52357E-7 5.62418E-7 2.18771E-7 1.0659E-7 7.47961E-8 4.58619E-7 5.39264E-7 3.93096E-7 1.1332E-7 2.08744E-7 3.92404E-7 1.67623E-6 7.09021E-7 2.76908E-6 4.43206E-7 2.42056E-7 2.84659E-7 6.91045E-7 2.61322E-7 9.07963E-7 1.81567E-6 8.55615E-7 9.37476E-7 3.17857E-6 3.72487E-6 4.78307E-6 1.57889E-6 9.7337E-7 6.46673E-7 1.1819E-6 2.51018E-6 4.24542E-7 2.20165E-6 1.47052E-6 1.14273E-6 2.09117E-6 9.80305E-7 1.38939E-6 2.89759E-7 1.43524E-6 1.34439E-6 7.06704E-7 6.07769E-7 8.67974E-7 1.05815E-6 3.1318E-6 1.63786E-6 2.78366E-6 7.2864E-6 8.92246E-6 4.99559E-6 5.50955E-6 4.61708E-6 3.77675E-6 8.32245E-6 5.69162E-6 1.00675E-6 7.60157E-6 3.93742E-6 5.00294E-6 4.70042E-6 4.49258E-6 5.11471E-6 5.78658E-6 4.52941E-6 3.73428E-6 5.08225E-6 3.92271E-6 3.98826E-6 3.20307E-6 2.88161E-6 2.27134E-6 5.75052E-6 3.04084E-6 7.55694E-6 3.39529E-6 1.57081E-6 9.95663E-7 2.43943E-6 1.36963E-6 3.14046E-6 3.17901E-6 1.23793E-6 2.13483E-6 2.87769E-6 4.94602E-6 4.32017E-6 8.03179E-6 1.49333E-5 1.63828E-5 7.50794E-6 1.87652E-5 8.96733E-6 1.7738E-5 2.14738E-5 1.47983E-5 1.21455E-5 1.03675E-5 8.19226E-6 6.01349E-6 6.7505E-6 1.01883E-5 1.79482E-5 2.8013E-5 2.16365E-5 2.75374E-5 3.34417E-5 2.01845E-5 2.41857E-5 7.3854E-5 1.41193E-4 4.86226E-4 9.42715E-4 1.31722E-3 1.082E-3 4.09591E-4 5.20841E-4 7.53513E-4 5.02247E-4 3.69488E-4 4.64356E-4 2.5971E-4 4.72123E-4 4.96848E-4 8.9274E-4 5.38236E-4 6.06544E-4 9.76178E-4 1.28122E-3 8.4986E-4 1.68655E-3 2.03373E-3 1.68081E-3 6.91768E-4 4.57897E-3 1.97632E-3 2.17445E-3 3.88187E-4 1.66143E-4 3.26411E-3 2.54488E-3 4.09536E-3 1.12774E-3 1.48446E-3 2.7224E-3 1.36783E-3 9.20885E-4 1.09855E-3 1.50145E-3 1.24653E-3 1.20572E-3 3.06316E-3 1.35377E-3 1.0348E-3 1.32865E-3 6.56307E-4 3.26675E-4 6.19716E-4 1.85768E-4 4.40083E-4 7.37757E-4 9.64309E-4 9.57237E-4 7.44025E-4 4.30203E-4 4.14272E-4 6.90967E-4 3.969E-4 2.92323E-4 1.21011E-3 7.42425E-4 6.45984E-4 8.24973E-4 5.99408E-4 2.46888E-4 3.73689E-4 9.54496E-4 3.60149E-4 1.64177E-4 9.26611E-4 7.05023E-4 1.05108E-4 6.95407E-4 5.15085E-4 4.66461E-4 5.82216E-4 6.91449E-4 8.78142E-4 7.08113E-4 4.41633E-4 2.81537E-4 6.29846E-4 4.64114E-4 1.82157E-4 9.03064E-4 6.28598E-4 1.3251E-3 4.03949E-4 5.86436E-4 3.91901E-4 4.48828E-4 4.67711E-4 1.99171E-3 4.18828E-3 1.33245E-3 2.24448E-3 2.00112E-3 -9999 -9999 3.73263E-4 5.04665E-4 6.85289E-4 8.10088E-4 6.59288E-4 1.01684E-3 1.07543E-3 5.94444E-3 2.89705E-3 3.27506E-3 1.17561E-3 9.19157E-4 9.79103E-4 6.7319E-3 7.13082E-3 9.6877E-3 5.21858E-3 7.91204E-3 4.63736E-3 4.69714E-3 4.92399E-3 6.63423E-3 4.59192E-3 4.33646E-3 1.82375E-3 4.52152E-3 2.14145E-3 4.36721E-3 7.68686E-3 1.24208E-3 9.66487E-4 9.30259E-4 6.96148E-4 8.87899E-4 1.52962E-3 1.18118E-3 4.71155E-3 4.30044E-3 5.31314E-3 7.00309E-3 4.83386E-3 6.03618E-3 2.75728E-3 8.22043E-3 5.88247E-3 4.77539E-3 1.9523E-3 1.79465E-3 3.9575E-3 2.26346E-3 8.32593E-3 4.65545E-3 4.3097E-3 5.61085E-3 3.6631E-3 3.39941E-3 2.1489E-3 6.46476E-4 8.07997E-3 2.73829E-3 6.54674E-3 4.38267E-3 1.26071E-3 2.04023E-3 1.87884E-3 3.57736E-3 4.26628E-3 5.32609E-3 5.76095E-3 4.5403E-3 4.961E-3 2.10213E-3 1.94115E-3 4.12385E-3 7.08343E-3 7.52616E-3 7.94496E-3 5.28563E-3 1.13712E-2 6.50609E-3 6.9857E-3 9.09117E-3 7.24711E-3 9.82145E-3 5.92871E-3 1.04493E-2 1.22195E-2 5.52741E-3 4.94657E-3 6.75938E-3 8.71042E-3 7.71202E-3 7.70346E-3 6.10508E-3 5.02851E-3 7.42733E-3 8.46034E-3 1.05428E-2 7.39083E-3 2.63807E-3 4.79358E-3 9.23414E-3 1.1595E-3 9.50707E-4 2.07757E-3 1.4491E-3 2.42147E-3 1.24631E-3 5.69716E-4 1.60277E-3 9.95457E-4 2.29551E-3 2.14968E-3 1.50383E-3 1.946E-3 1.33455E-3 8.34167E-3 6.45922E-3 6.55121E-3 7.48661E-3 1.15586E-2 7.14558E-3 2.51725E-3 8.47187E-3 1.67425E-2 2.51243E-2 1.04009E-2 5.0433E-3 3.77456E-3 1.02488E-2 6.69359E-3 2.98602E-3 4.73492E-3 2.85314E-3 8.78341E-3 2.94236E-3 3.28373E-3 3.8232E-3 1.91486E-3 5.85032E-3 8.88163E-4 2.58871E-3 8.05225E-4 1.48817E-3 3.81322E-3 2.10862E-3 2.01829E-3 1.7629E-3 8.86149E-3 6.59566E-3 1.68423E-2 1.86106E-2 1.68424E-2 2.08755E-2 4.37753E-2 1.79445E-2 1.44151E-2 5.43421E-3 4E-3 3.22447E-3 3.68632E-3 1.69402E-3 7.30453E-4 3.72232E-4 1.21565E-4 3.00246E-4 2.64631E-4 -9999 1.73419E-4 2.84245E-4 2.48027E-4 1.28724E-4 2.38175E-4 1.85998E-4 9.01854E-4 2.77963E-4 1.82324E-4 6.12729E-4 2.19411E-3 1.78814E-3 2.47508E-3 2.20205E-3 1.10388E-3 2.62398E-4 1.61957E-4 2.48255E-4 1.51381E-4 9.81428E-5 1.31686E-4 9.32842E-5 1.62667E-4 1.93064E-4 4.83629E-4 7.16761E-4 8.21564E-4 9.58789E-4 4.53791E-4 2.99711E-4 4.16781E-5 1.51561E-4 1.82079E-4 2.81436E-4 2.8643E-4 1.36547E-4 9.47807E-5 -9999 8.26734E-5 2.37945E-4 2.83144E-4 8.09144E-4 6.28447E-4 2.46431E-4 6.07856E-4 2.61983E-4 1.5241E-3 1.33111E-3 8.96905E-4 1.04716E-3 5.17876E-4 8.66151E-4 3.10529E-4 5.3342E-4 7.60448E-4 5.35302E-4 9.6961E-4 3.14534E-3 1.72133E-3 8.33219E-4 4.59445E-4 3.77622E-4 2.21253E-4 6.75562E-4 7.21528E-4 1.30833E-3 1.57667E-3 2.85568E-3 2.60275E-3 1.07246E-3 1.85539E-3 2.71125E-3 1.42441E-3 1.18472E-3 1.74218E-3 1.79338E-3 9.63548E-4 1.22219E-3 1.47111E-3 1.39964E-3 1.33539E-3 1.06287E-3 1.4072E-3 9.59173E-4 8.37889E-4 1.56073E-3 3.0864E-3 6.16023E-3 7.32125E-3 5.51647E-3 1.8444E-3 1.83873E-3 7.49134E-3 1.66382E-2 5.86171E-2 5.42634E-2 4.07183E-2 3.74923E-3 6.57628E-2 2.36596E-2 3.08219E-2 3.4139E-2 2.7744E-2 4.47707E-2 7.11861E-3 1.4859E-2 1.21683E-2 2.59355E-3 9.4398E-4 6.90931E-4 7.06544E-3 4.70339E-3 3.57619E-3 6.53851E-3 7.68167E-3 1.1601E-2 7.29956E-3 1.61431E-2 1.47744E-2 1.91871E-2 1.1377E-2 3.33659E-2 3.99036E-2 3.29411E-2 1.62501E-2 9.04694E-3 9.97913E-3 8.66511E-3 4.02248E-2 1.43429E-2 6.0065E-3 6.04898E-3 3.58406E-3 2.8701E-3 3.51707E-3 1.8123E-3 5.96851E-4 8.38579E-4 1.47984E-3 8.49723E-4 1.18969E-3 3.13383E-4 7.1347E-4 1.8584E-4 4.53644E-4 5.27185E-4 1.32698E-4 4.84505E-5 6.99276E-5 8.4324E-5 6.89822E-5 1.13597E-4 1.36669E-4 2.06948E-5 3.19258E-4 2.87964E-4 1.03452E-4 3.03103E-5 3.25638E-5 4.22999E-5 1.05212E-5 2.723E-5 6.82461E-6 7.06964E-6 1.08807E-5 9.99225E-6 4.2093E-6 5.09109E-6 7.7162E-6 6.56472E-6 2.7129E-6 1.12966E-6 9.86862E-7 2.01398E-6 1.16887E-6 1.05728E-6 4.12669E-7 2.21453E-7 3.32524E-7 8.30108E-7 7.11461E-7 1.14175E-6 7.09955E-7 1.79684E-6 1.45688E-6 9.64833E-7 8.6136E-7 4.99715E-7 1.83637E-6 1.8047E-6 7.72182E-7 1.27853E-6 1.27167E-6 1.08053E-6 1.37438E-6 1.97908E-7 5.40086E-7 5.01075E-7 1.41244E-6 1.27718E-6 1.0065E-6 4.49207E-7 3.31491E-6 2.35556E-6 1.68679E-6 7.23555E-7 9.72957E-7 5.02936E-7 4.51984E-7 5.60867E-7 5.12746E-7 5.50021E-7 6.9404E-7 2.28523E-7 9.79631E-7 7.11607E-7 1.93567E-7 2.49144E-7 2.36521E-7 4.62087E-7 3.37134E-7 1.16186E-7 7.95756E-8 5.62722E-8 7.88828E-8 1.2766E-7 1.08797E-7 8.73364E-8 6.79936E-8 1.8083E-8 1.99528E-7 1.03055E-7 5.86713E-8 4.48713E-8 3.75915E-8 7.92214E-8 7.27888E-8 7.44162E-8 2.23645E-7 2.01449E-7 1.11823E-7 6.90936E-8 1.30506E-7 2.379E-7 2.88527E-7 8.34507E-7 3.99002E-7 8.88357E-7 1.15278E-6 6.11756E-7 4.81512E-7 4.52354E-7 2.54956E-7 1.00069E-7 4.1766E-8 5.46736E-8 3.91397E-8 8.29873E-8 2.7403E-9 2.4945E-9 4.15347E-9 6.20535E-9 2.53416E-9 2.51874E-9 3.22515E-9 2.63727E-9 1.774E-8 7.67605E-9 2.88988E-9 1.88869E-8 2.11214E-8 5.02617E-8 3.31074E-8 3.26968E-8 3.9088E-8 9.53663E-8 3.86231E-7 5.09402E-6 1.21271E-6 3.49207E-7 1.57657E-6 1.15752E-7 1.91171E-6 7.28066E-7 4.7697E-7 5.58377E-7 3.28306E-7 6.07188E-7 2.7049E-7 2.77699E-7 4.65021E-8 1.88389E-8 1.51457E-8 4.21126E-9 6.15124E-9 4.74344E-9 9.83618E-9 1.33993E-8 2.23023E-9 2.04943E-9 1.74988E-9 7.63727E-10 6.38822E-10 7.28031E-10 1.1954E-9 4.45806E-9 1.32881E-9 5.88858E-10 7.54937E-10 5.38672E-10 1.64196E-9 3.01266E-9 6.36899E-8 3.43342E-8 1.99834E-8 1.88634E-8 8.87472E-9 1.05391E-8 2.77875E-8 2.85981E-8 7.48792E-8 4.22453E-9 1.1315E-8 1.82304E-8 8.5749E-9 6.98304E-9 2.68826E-9 3.57426E-9 1.92653E-9 2.2925E-9 3.22806E-9 1.67874E-9 1.67946E-9 1.02652E-9 1.17944E-8 3.54574E-8 2.88883E-8 3.72668E-8 3.1907E-8 3.78392E-8 2.97246E-8 1.99743E-8 2.67896E-8 3.00563E-8 3.01243E-8 3.39193E-8 1.74487E-8 5.6612E-8 5.59104E-8 1.28381E-8 5.41163E-9 8.90206E-9 3.41186E-9 7.05171E-9 9.8567E-9 6.5165E-9 8.50657E-9 5.79892E-9 7.21041E-9 7.33341E-9 5.2749E-9 8.8967E-9 1.47341E-8 1.95401E-8 5.90082E-9 5.01911E-9 2.51297E-9 6.52399E-9 2.72279E-9 4.42396E-9 7.33137E-9 2.64052E-8 1.75396E-8 5.13635E-8 4.41766E-8 6.56257E-8 5.77541E-8 3.90026E-8 4.36805E-8 2.57067E-8 4.63476E-8 6.16929E-8 2.17798E-8 2.35133E-8 2.84345E-8 2.6066E-8 3.62227E-8 3.15089E-8 7.66679E-8 3.23379E-8 4.58435E-8 8.74962E-8 6.57182E-8 3.90896E-8 4.53994E-8 6.62346E-8 8.51525E-8 8.98551E-8 5.60406E-8 2.07088E-7 1.23845E-7 8.08446E-8 1.15156E-7 1.37719E-7 1.65606E-7 1.73005E-7 4.35448E-7 3.69893E-7 4.41535E-7 4.999E-7 6.57932E-7 2.0331E-7 2.92968E-7 1.51356E-7 2.47683E-7 3.32665E-7 7.47915E-7 3.73318E-7 5.99477E-7 2.55268E-6 2.08301E-6 2.09635E-6 2.0194E-6 2.78762E-6 2.54273E-6 5.11924E-7 1.41087E-6 7.74374E-6 4.13341E-6 2.88321E-6 1.25047E-6 6.19718E-7 1.57291E-6 1.93447E-6 1.43785E-6 1.3387E-6 6.38904E-7 6.05426E-7 3.47413E-7 5.72249E-7 4.87591E-7 1.21724E-6 8.17167E-7 6.61477E-7 2.49707E-7 8.36826E-7 4.56524E-7 1.67186E-6 3.55898E-7 3.08905E-7 3.13676E-7 5.86503E-7 5.3836E-8 1.70353E-7 1.16524E-7 7.39947E-8 3.71236E-8 4.71315E-8 5.95567E-8 2.86729E-8 3.5386E-8 2.32187E-8 2.8198E-8 2.6711E-8 8.21711E-8 3.215E-8 9.70309E-8 8.06179E-8 5.65348E-8 6.86209E-8 7.2446E-8 7.86203E-8 4.32677E-8 4.22181E-8 2.8731E-8 4.10133E-8 5.64685E-8 1.80988E-7 4.11452E-8 2.23244E-8 3.41704E-8 2.02529E-8 2.24737E-8 5.2701E-8 5.93335E-8 2.98866E-8 4.26784E-8 2.78477E-8 3.77036E-8 3.77355E-8 9.46631E-8 8.08846E-8 6.16509E-8 5.88435E-8 4.68543E-8 2.73136E-8 4.79743E-8 5.78376E-8 9.6594E-8 2.92772E-8 3.16039E-8 1.92526E-8 1.99071E-8 3.28699E-8 4.01103E-8 6.00987E-8 6.83888E-8 5.64239E-8 2.45661E-8 2.21409E-8 2.77434E-8 2.96478E-8 3.36437E-8 5.03342E-8 5.63547E-8 3.63362E-8 5.76104E-8 4.92098E-8 5.18771E-8 4.66703E-8 3.90278E-8 2.12861E-8 8.09662E-9 2.27423E-8 2.48227E-8 8.22458E-9 7.76199E-9 2.96856E-9 2.6126E-9 1.78474E-8 2.14235E-8 1.42843E-8 2.45643E-8 4.28176E-8 2.59106E-8 1.75373E-8 2.17543E-8 4.10002E-9 6.59139E-9 5.33987E-9 1.84275E-8 2.24419E-8 6.89848E-8 1.72709E-7 4.63957E-9 -9999 -9999 -9999 -9999 -9999 -9999 -9999 -9999 -9999 -9999 -9999 -9999 -9999 -9999 -9999 -9999 -9999 -9999 -9999 -9999 -9999 -9999 -9999 -9999 -9999 -9999 -9999 -9999 -9999 -9999 -9999 -9999 -9999
2.09499E-7 1.6315E-7 2.33172E-7 2.19089E-7 2.00534E-7 2.87732E-7 2.44176E-7 1.40363E-7 2.04667E-7 2.66493E-7 2.19198E-7 2.95877E-7 1.49036E-7 1.68471E-7 2.08428E-7 3.00016E-7 2.71108E-7 2.00792E-7 2.37223E-7 2.87091E-7 1.95572E-7 1.76645E-7 1.692E-7 1.44365E-7 1.3785E-7 1.45882E-7 8.31191E-8 6.69137E-8 1.04576E-7 1.02368E-7 1.9177E-7 2.68046E-7 1.45651E-7 1.42984E-7 1.16202E-7 8.57418E-8 1.30518E-7 1.27751E-7 8.76672E-8 1.32981E-7 5.51789E-8 1.74727E-7 5.87111E-8 8.39287E-8 1.23365E-7 6.70883E-8 8.61939E-8 7.38599E-8 4.70369E-8 4.92634E-8 9.54215E-8 8.32003E-8 9.78695E-8 1.48482E-7 1.1874E-7 1.28927E-7 8.79494E-8 9.73466E-8 1.412E-7 8.71984E-8 7.04031E-8 7.99342E-8 5.43604E-8 1.26548E-7 2.36795E-7 1.06081E-7 7.84124E-8 8.87867E-8 1.90863E-7 5.00894E-8 4.69408E-8 6.98308E-8 7.52265E-8 6.81384E-8 9.50836E-8 7.68835E-8 5.87582E-8 1.24561E-7 4.27625E-8 9.87097E-8 4.9047E-8 8.82193E-8 6.66043E-8 7.65448E-8 1.17239E-7 9.07298E-8 1.04488E-7 5.84227E-8 1.83823E-7 1.04242E-7 1.43178E-7 1.36584E-7 2.80088E-7 3.03033E-7 1.56127E-7 1.8127E-7 8.01496E-8 2.49328E-7 3.58964E-7 2.106E-7 1.75732E-7 3.53178E-7 1.48516E-7 1.07985E-7 2.40859E-7 1.46603E-7 1.09726E-7 1.556E-7 1.91179E-7 3.64304E-7 2.76709E-7 3.20143E-7 2.90416E-7 2.79654E-7 3.62753E-7 2.12861E-7 1.77675E-7 2.14395E-7 3.35606E-7 4.32293E-7 4.68751E-7 8.45055E-7 7.6816E-7 7.70886E-7 9.25309E-7 1.05323E-6 8.4887E-7 1.4209E-6 7.18813E-7 8.03899E-7 1.84654E-6 1.36902E-6 7.88756E-7 7.7858E-7 1.72349E-6 1.18352E-6 1.48681E-6 2.47521E-6 3.74454E-6 2.53834E-6 4.65479E-6 3.57555E-6 3.8267E-6 2.07357E-6 1.59399E-6 2.48324E-6 4.28876E-6 1.80151E-6 1.40965E-6 2.20752E-6 5.4955E-6 4.4002E-6 2.8815E-6 2.67471E-6 2.44103E-6 1.71969E-6 4.31195E-6 2.80914E-6 4.11933E-6 1.40046E-6 2.33529E-6 4.26729E-6 1.71257E-6 3.53008E-6 1.97729E-6 2.99181E-6 1.39719E-6 1.26669E-6 1.81598E-6 1.09457E-6 2.8343E-6 3.90541E-6 1.57778E-6 2.27608E-6 2.80297E-6 2.06191E-6 2.40711E-6 2.07544E-6 1.67292E-6 1.71915E-6 2.03594E-6 1.64145E-6 1.61054E-6 1.43383E-6 5.6605E-7 2.03799E-7 3.48455E-7 1.87532E-6 1.24445E-6 1.55993E-6 1.78055E-6 1.87551E-6 1.083E-6 7.63549E-7 1.22447E-6 2.28637E-6 2.46333E-6 2.27852E-6 2.96167E-7 1.15343E-6 1.41187E-6 1.18989E-6 5.49699E-6 5.13596E-6 6.31718E-6 4.50842E-6 1.46781E-6 1.31584E-6 8.51367E-7 3.75147E-6 1.31036E-6 1.12168E-6 1.44504E-6 1.00287E-6 6.482E-7 5.03014E-7 3.27589E-6 1.21024E-6 1.08379E-6 2.08939E-6 1.53954E-6 1.39912E-6 1.90485E-6 1.09121E-6 1.04099E-6 7.91611E-7 8.46135E-7 2.43959E-7 3.45791E-7 3.927E-7 4.0019E-7 1.45914E-7 5.31765E-8 8.5807E-8 6.58983E-8 6.08355E-8 3.54332E-8 -9999 6.91646E-8 1.51809E-7 1.74645E-7 2.81208E-7 5.27266E-8 1.51065E-7 1.22629E-7 3.22263E-7 1.92411E-7 4.8844E-7 2.14103E-7 2.6145E-7 4.79268E-7 6.70914E-7 7.88368E-7 1.29384E-7 1.622E-7 3.38347E-7 3.53531E-7 1.56434E-7 4.03053E-7 5.44781E-7 2.42317E-7 2.9221E-7 3.01945E-7 8.91688E-7 7.63326E-7 1.64416E-6 2.24875E-6 2.52225E-6 4.07578E-6 7.93375E-7 2.207E-7 2.07659E-7 8.40143E-7 2.25192E-6 3.51781E-7 1.42661E-6 3.32997E-6 2.11264E-6 7.64279E-7 8.36359E-7 1.25912E-5 3.44977E-6 7.85228E-7 2.03427E-6 1.73338E-6 1.69011E-6 2.56296E-6 2.91654E-6 1.12047E-6 1.56583E-6 1.1144E-6 5.34748E-7 1.03076E-6 1.12129E-6 1.04153E-6 3.37018E-6 1.07509E-5 2.9108E-6 3.28728E-6 5.05355E-6 7.62688E-6 7.80996E-6 3.58386E-6 1.3037E-5 9.81467E-6 3.86691E-6 3.0055E-6 3.04688E-6 5.73281E-6 6.85573E-6 8.75197E-6 1.17961E-5 5.25386E-6 4.49011E-6 4.11914E-6 4.12326E-6 4.51744E-6 4.88114E-6 4.74884E-6 1.26031E-6 2.84672E-6 4.89121E-6 3.58163E-6 3.87188E-6 1.7495E-6 3.32522E-6 1.45478E-6 1.7739E-6 3.76092E-6 2.95366E-6 4.98684E-6 6.42415E-6 1.59527E-6 1.59212E-6 2.0336E-6 1.05894E-6 5.28658E-6 7.28337E-6 1.74354E-5 2.34263E-5 1.63437E-5 1.22227E-5 1.46464E-5 1.0542E-5 1.47453E-5 1.25815E-5 8.44354E-6 5.839E-6 8.71858E-6 1.4867E-5 8.99673E-6 9.24788E-6 2.87938E-5 1.74061E-5 3.5399E-5 5.48823E-5 3.22868E-5 3.92918E-5 4.62865E-5 7.31813E-5 1.21823E-4 1.22507E-3 9.0245E-4 1.28371E-3 5.25403E-4 7.46239E-4 5.12735E-4 4.97579E-4 3.10002E-4 3.14948E-4 4.88039E-4 2.70218E-4 2.76801E-4 4.33625E-4 6.1832E-4 5.47935E-4 4.45176E-4 1.05836E-3 1.63926E-3 1.96346E-3 2.69925E-3 3.94361E-3 1.59607E-3 1.72081E-3 5.18126E-4 1.58301E-3 1.27367E-3 2.24226E-3 1.22425E-3 1.19062E-3 5.36822E-4 1.5607E-3 7.655E-4 3.4281E-3 2.53984E-3 4.13065E-3 3.66095E-3 2.19653E-3 1.91913E-3 1.5062E-3 2.89448E-3 5.21984E-4 9.09429E-4 5.97274E-4 7.43933E-4 4.09023E-4 2.8211E-4 6.36185E-4 4.54919E-4 1.46797E-3 1.09155E-3 1.1849E-3 1.45226E-3 1.93474E-3 1.3683E-3 6.08095E-4 7.47309E-4 9.43425E-4 6.19676E-4 5.61532E-4 1.91203E-3 1.28147E-3 1.07326E-3 7.20952E-4 2.77416E-4 5.13187E-4 5.01938E-4 1.15455E-3 1.73734E-4 1.32342E-4 5.72152E-5 3.0694E-4 4.90742E-4 1.11802E-3 6.64444E-4 3.38985E-4 3.74609E-4 2.44155E-4 3.39309E-4 5.45637E-4 4.72647E-4 1.11831E-3 5.65501E-4 4.51301E-4 1.49191E-4 2.55579E-4 8.17315E-4 8.98987E-4 3.97141E-4 8.14853E-4 4.56859E-4 7.25327E-4 8.7396E-4 3.78226E-3 2.90427E-3 1.60862E-3 4.04516E-3 2.87896E-3 2.39412E-3 8.5588E-4 4.98322E-4 5.92365E-4 4.38345E-3 2.53638E-3 1.66758E-3 1.81531E-3 2.98885E-3 6.40274E-3 3.63135E-3 5.8269E-3 1.80273E-3 2.81627E-3 6.97578E-3 5.50533E-3 9.52781E-4 1.01446E-3 7.84063E-3 3.92471E-3 3.76105E-3 4.13377E-3 6.2645E-3 6.58492E-3 9.3527E-3 9.83218E-3 6.9827E-3 5.63539E-3 1.9398E-3 2.08337E-3 8.3471E-3 7.38723E-3 1.08636E-3 8.97544E-4 6.0072E-4 7.4033E-4 4.07742E-4 1.88875E-3 7.18551E-4 9.05553E-4 2.16166E-3 1.87996E-3 2.11137E-3 5.69387E-4 6.72678E-4 5.17462E-4 2.8892E-3 3.52121E-3 8.80979E-4 1.45885E-3 1.41225E-3 2.05686E-3 5.53204E-3 5.27067E-3 2.93909E-3 2.11703E-3 2.16781E-3 3.58352E-3 1.52612E-3 2.1182E-3 3.71408E-3 5.01545E-3 5.47355E-3 6.14213E-3 1.6401E-3 3.89245E-3 5.15096E-3 3.55429E-3 6.37526E-3 2.45233E-3 2.61259E-3 2.86149E-3 4.07236E-3 1.58338E-3 5.66778E-3 3.42369E-3 4.32267E-3 5.7314E-3 6.03521E-3 5.07168E-3 8.73575E-3 9.01502E-3 3.49105E-3 8.37019E-3 5.93489E-3 6.5459E-3 5.47879E-3 9.7814E-3 6.90865E-3 7.30298E-3 6.01443E-3 6.52271E-3 1.04621E-2 5.43633E-3 1.44593E-2 8.40603E-3 5.26045E-3 3.62318E-3 6.23735E-3 9.27032E-3 7.06758E-3 4.29391E-3 4.83354E-3 3.37729E-3 1.44832E-3 1.51514E-3 2.90665E-3 5.14214E-3 1.55862E-3 1.9006E-3 2.94544E-3 2.1773E-3 2.23411E-3 3.09866E-3 2.62803E-3 4.44971E-3 5.0534E-3 2.69254E-3 4.34149E-3 2.56823E-3 1.38989E-2 3.95437E-3 7.96991E-3 5.20844E-3 1.13523E-2 2.42626E-2 4.28834E-3 1.16203E-2 5.32975E-3 2.50556E-3 3.38904E-3 6.17407E-3 6.49247E-3 4.73388E-3 2.53033E-3 7.95352E-3 3.13754E-3 5.96167E-3 3.69901E-3 5.47018E-3 4.60922E-3 6.82432E-3 7.45329E-4 2.28803E-4 5.79225E-4 1.13419E-3 1.58184E-3 2.19824E-3 1.0622E-3 2.09917E-3 2.20125E-3 4.33171E-3 5.38737E-3 2.3957E-2 2.36287E-2 2.0217E-2 1.18862E-2 1.88118E-2 3.13855E-3 3.86569E-3 1.6294E-3 1.15717E-3 1.10883E-3 6.28806E-4 4.77994E-4 2.8247E-4 2.09518E-4 1.8497E-4 3.05574E-4 2.41649E-4 2.80212E-4 2.68231E-4 2.32665E-4 2.52428E-4 3.43698E-4 5.17374E-4 4.2592E-4 1.83692E-4 2.12371E-4 3.87294E-4 4.68337E-4 2.82555E-4 1.32197E-4 6.10768E-4 8.07851E-4 9.34201E-4 2.77404E-4 2.47761E-4 5.11891E-5 7.0025E-5 8.64513E-5 6.53203E-5 1.72381E-4 6.28045E-4 2.04E-3 1.25171E-3 8.90579E-4 6.91975E-4 1.56862E-4 3.902E-4 5.85358E-5 1.50473E-4 4.84777E-4 3.25875E-4 6.10603E-4 3.03137E-4 1.32837E-4 1.75397E-4 1.43047E-4 3.8445E-4 4.3194E-4 1.18083E-3 1.45881E-3 1.0609E-3 2.48678E-3 2.01197E-3 2.55938E-3 1.23969E-3 1.03652E-3 1.14805E-3 7.80001E-4 8.55905E-4 5.31955E-4 2.84915E-4 1.75612E-4 4.51398E-4 9.83868E-4 2.31472E-3 1.51074E-3 9.90674E-4 8.91107E-4 3.93248E-4 6.70599E-4 1.37694E-3 1.80043E-3 2.96346E-3 2.27425E-3 1.75762E-3 1.69616E-3 2.46551E-3 4.62622E-3 1.24239E-3 1.44592E-3 1.0381E-3 1.54659E-3 1.68583E-3 4.77362E-4 8.7235E-4 1.63789E-3 1.53516E-3 1.35093E-3 6.89158E-4 1.3327E-3 1.63423E-3 1.60339E-3 2.33437E-3 5.62247E-3 4.51053E-3 1.0827E-2 1.1896E-2 2.17182E-3 1.88348E-3 5.22206E-3 9.35282E-3 1.61597E-2 2.6327E-2 2.21107E-2 1.77373E-2 4.89102E-2 3.05056E-2 2.12202E-2 2.2295E-2 2.24586E-2 1.49435E-2 1.33016E-2 1.26757E-2 3.55903E-3 1.27281E-3 4.0712E-4 7.90784E-4 -9999 3.06369E-3 2.14069E-3 1.04134E-2 1.18492E-2 1.26047E-2 2.16381E-2 2.59871E-2 3.93993E-2 2.93968E-2 3.1707E-2 2.49464E-2 2.83422E-2 2.0191E-2 2.42691E-2 2.0389E-2 2.85976E-2 2.46779E-2 1.44018E-2 2.53692E-2 7.1074E-3 3.50206E-2 2.20029E-2 1.90543E-2 1.467E-3 5.11978E-4 2.63324E-4 1.81188E-4 4.97015E-4 4.11737E-4 2.7234E-3 3.152E-3 5.04421E-4 1.27188E-4 1.26184E-4 1.06259E-4 8.79667E-5 6.37845E-5 1.06854E-3 6.30177E-5 4.17292E-5 1.37916E-4 1.19712E-4 3.4329E-5 6.19407E-5 4.73578E-5 7.53685E-5 4.96473E-5 4.27193E-5 4.45597E-5 2.89429E-5 3.36102E-5 5.2412E-6 3.92023E-6 1.38605E-5 7.98024E-6 1.98392E-5 1.24688E-5 1.94244E-6 8.69984E-6 4.76062E-6 2.5364E-6 1.10276E-6 9.99591E-7 1.35584E-6 5.93217E-7 1.1064E-6 8.26842E-7 1.37718E-7 2.05449E-7 8.35122E-7 1.07234E-6 4.72813E-7 1.4559E-6 1.09933E-6 4.93114E-7 4.86899E-7 7.99443E-7 3.13753E-7 1.46453E-6 7.46798E-7 5.55357E-7 1.94719E-6 1.56427E-6 5.51087E-7 2.06169E-7 3.10419E-7 1.51013E-6 1.66808E-6 2.33965E-6 2.70951E-6 2.26612E-6 2.86448E-6 2.42988E-6 8.61511E-7 6.47607E-7 8.56546E-7 1.47976E-6 5.85649E-7 9.42111E-7 6.4403E-7 1.01458E-6 1.04706E-6 1.14384E-6 5.43199E-7 3.73338E-7 1.32819E-7 1.12697E-6 6.76232E-7 4.01118E-7 2.69373E-7 2.41942E-7 2.91173E-8 3.49433E-8 7.19246E-8 1.38358E-7 7.30408E-8 5.85888E-8 5.76379E-8 1.61613E-7 2.4234E-7 1.23556E-7 7.1604E-8 7.54069E-8 1.0635E-7 3.94766E-7 1.0605E-7 7.15592E-8 2.73292E-7 5.24479E-7 2.04721E-7 1.29469E-7 5.80493E-8 1.8284E-7 3.1196E-7 4.23798E-7 2.82578E-7 3.31278E-7 7.1852E-7 7.70877E-7 2.29103E-7 1.7437E-7 1.69564E-7 1.28695E-7 1.51968E-8 2.95368E-8 1.85556E-8 3.46113E-9 3.01435E-9 3.4839E-9 2.69915E-9 2.72848E-9 2.62745E-9 3.04683E-9 1.90863E-9 9.03028E-9 8.29923E-9 1.578E-8 4.17244E-8 1.64205E-8 4.35287E-9 2.04389E-9 4.20373E-8 5.57391E-8 1.13391E-7 4.92781E-8 3.06757E-6 9.73567E-6 4.02657E-6 1.89429E-6 3.55241E-7 2.93831E-7 5.74306E-7 8.45042E-7 5.61463E-7 6.08E-7 5.88176E-7 5.36391E-7 3.13609E-7 1.29413E-7 2.22658E-7 2.0125E-8 1.43202E-8 8.46556E-9 1.00513E-8 3.98857E-9 6.68638E-9 1.02785E-8 6.0338E-9 1.78947E-9 2.23373E-9 4.02163E-9 1.51017E-9 2.23782E-9 3.76045E-9 7.13212E-10 3.50054E-10 1.93657E-9 3.03053E-9 2.1637E-9 7.2143E-9 3.47552E-7 7.36167E-7 8.92707E-8 2.25227E-8 3.47536E-8 1.78264E-8 1.0246E-8 7.31722E-9 8.61257E-9 2.97292E-8 1.63549E-8 1.42952E-8 6.53848E-9 7.97428E-9 5.79978E-9 3.89379E-9 4.06066E-9 3.93382E-9 4.05388E-9 3.47493E-9 2.35254E-9 4.12035E-9 2.89156E-9 2.20544E-8 1.37479E-8 1.27702E-8 1.31501E-8 1.80291E-8 1.54589E-8 7.44326E-9 1.53767E-8 1.03893E-8 7.74748E-9 9.32313E-9 9.90608E-9 1.1347E-8 7.47031E-9 6.55607E-9 7.66115E-9 5.56946E-9 3.12235E-9 1.46902E-9 3.04843E-9 4.06835E-9 4.89828E-9 6.92163E-9 9.86461E-9 5.46719E-9 7.21004E-9 8.74465E-9 1.43068E-8 1.00152E-8 1.57784E-8 1.17142E-8 1.17358E-8 1.39018E-9 1.8694E-9 2.3665E-9 3.93955E-9 4.44353E-9 1.12642E-8 3.25581E-9 2.74071E-9 1.986E-8 2.96658E-8 3.69775E-8 1.42652E-7 1.15504E-7 1.23066E-7 8.78018E-8 4.32327E-8 9.20398E-8 3.44023E-8 2.38128E-8 1.73052E-8 2.34076E-8 3.98575E-8 2.89522E-8 5.46141E-8 8.28973E-8 7.10459E-8 7.59304E-8 3.52249E-8 4.53264E-8 3.87998E-8 9.10611E-8 1.68736E-7 7.01138E-8 8.37566E-8 7.64464E-8 1.00915E-7 2.57761E-7 3.52035E-7 2.89826E-7 3.03684E-7 2.68276E-7 4.01291E-7 4.52418E-7 5.37506E-7 6.76503E-7 7.51213E-7 1.93232E-7 2.28063E-7 1.27858E-7 1.80982E-7 5.52181E-7 7.66281E-7 5.15898E-7 4.42797E-6 3.08445E-6 2.86391E-6 4.21248E-6 1.78864E-6 2.29761E-6 1.78374E-6 3.01796E-6 1.33847E-6 4.74277E-6 1.40848E-6 1.60601E-6 2.22357E-6 1.19277E-6 1.56772E-6 1.45484E-6 8.15754E-7 6.41294E-7 3.75912E-7 3.53396E-7 2.63042E-7 1.13611E-7 2.02408E-7 5.64544E-7 9.29436E-7 1.31158E-7 1.92699E-7 5.51904E-7 3.76333E-7 5.53012E-7 8.81613E-7 4.78632E-7 6.84217E-7 9.5038E-8 1.21621E-7 6.73319E-8 1.36471E-7 8.21312E-8 1.48426E-7 4.28608E-8 4.07174E-8 3.15975E-8 3.6956E-8 2.15124E-8 3.35524E-8 6.29534E-8 4.57696E-8 1.3616E-7 1.16495E-7 8.53204E-8 7.42108E-8 7.70555E-8 7.35281E-8 6.89577E-8 5.30184E-8 4.36339E-8 2.54133E-8 3.32147E-8 5.5237E-8 4.3446E-8 3.42689E-8 3.77099E-8 1.26164E-8 1.07179E-8 1.51522E-8 1.51514E-8 1.83676E-8 1.88393E-8 2.22892E-8 2.55301E-8 2.73393E-8 3.35354E-8 3.56089E-8 2.34699E-8 3.70527E-8 1.99869E-8 3.61939E-8 3.33416E-8 4.67502E-8 3.64946E-8 5.55713E-8 4.02879E-8 2.57707E-8 8.40572E-9 3.21196E-8 3.26772E-8 3.55671E-8 4.43799E-8 5.37835E-8 6.24526E-8 7.53037E-8 9.15902E-8 7.28168E-8 4.53198E-8 5.96846E-8 6.66869E-8 7.78123E-8 4.37567E-8 4.44882E-8 5.09945E-8 6.5511E-8 6.11735E-8 3.62104E-8 7.00883E-8 5.78177E-8 1.27714E-8 8.312E-9 8.27136E-9 8.91476E-9 1.15154E-8 1.06099E-8 1.13738E-8 1.96413E-8 2.67838E-8 3.48682E-8 6.16159E-8 2.6498E-8 1.67948E-8 3.15067E-9 2.60243E-9 5.08133E-9 3.41609E-9 6.15386E-8 1.19458E-8 1.66177E-8 1.2126E-7 2.31373E-9 -9999 -9999 -9999 -9999 -9999 -9999 -9999 -9999 -9999 -9999 -9999 -9999 -9999 -9999 -9999 -9999 -9999 -9999 -9999 -9999 -9999 -9999 -9999 -9999 -9999 -9999 -9999 -9999 -9999 -9999 -9999 -9999
2.41781E-7 2.13491E-7 1.71021E-7 1.5308E-7 2.02583E-7 3.06065E-7 2.24822E-7 1.58163E-7 2.24107E-7 2.39374E-7 1.89646E-7 1.88707E-7 2.06225E-7 1.92202E-7 2.96379E-7 3.43001E-7 3.5402E-7 3.24116E-7 2.65744E-7 3.12408E-7 2.28797E-7 1.97324E-7 2.08617E-7 1.41216E-7 1.40806E-7 1.38267E-7 4.70079E-8 1.03936E-7 1.48392E-7 1.10804E-7 1.76536E-7 1.73386E-7 3.12511E-7 2.02785E-7 1.50176E-7 1.09582E-7 1.68526E-7 1.6442E-7 9.67209E-8 1.02924E-7 6.25805E-8 1.75294E-7 8.90492E-8 8.78948E-8 5.98593E-8 5.02044E-8 5.87262E-8 7.67101E-8 4.67244E-8 4.98008E-8 9.11061E-8 1.35766E-7 1.63343E-7 8.01616E-8 8.51962E-8 8.23047E-8 9.29107E-8 9.03326E-8 7.21367E-8 4.81725E-8 5.53651E-8 6.47692E-8 8.06971E-8 6.56504E-8 8.70802E-8 8.93609E-8 7.57634E-8 1.21233E-7 7.95899E-8 6.27825E-8 4.89117E-8 5.3046E-8 6.3804E-8 5.94803E-8 4.79478E-8 6.92308E-8 9.89663E-8 1.71039E-7 9.01298E-8 6.31414E-8 5.59814E-8 5.81531E-8 5.34392E-8 4.83116E-8 5.55703E-8 7.58989E-8 1.54734E-7 8.03195E-8 8.20159E-8 1.05928E-7 8.89825E-8 1.09308E-7 2.54297E-7 1.50701E-7 1.56286E-7 1.55046E-7 2.34769E-7 2.43493E-7 1.96639E-7 1.93546E-7 4.08546E-7 2.60395E-7 2.21099E-7 1.18764E-7 1.22747E-7 1.26612E-7 1.23993E-7 1.95526E-7 2.20426E-7 2.71285E-7 3.32964E-7 3.6664E-7 3.67973E-7 3.32485E-7 5.23076E-7 3.91754E-7 2.00011E-7 2.82797E-7 2.87543E-7 2.62344E-7 6.27542E-7 7.18437E-7 7.64215E-7 6.79302E-7 1.05833E-6 9.73752E-7 8.07928E-7 1.88376E-6 7.808E-7 1.58672E-6 9.40907E-7 7.90137E-7 8.28694E-7 1.3302E-6 3.15312E-6 1.77469E-6 1.74137E-6 1.34757E-6 1.28175E-6 1.84224E-6 1.93529E-6 3.34292E-6 3.88437E-6 3.7822E-6 2.47102E-6 4.21716E-6 5.30069E-6 2.35786E-6 3.32982E-6 2.89912E-6 2.69485E-6 7.2015E-7 6.04355E-6 6.3512E-6 1.42142E-6 2.14779E-6 3.21627E-6 2.26366E-6 4.68461E-6 2.87108E-6 2.11026E-6 2.43535E-6 1.24095E-6 5.41339E-6 9.48216E-6 2.64358E-6 1.85708E-6 1.37209E-6 1.63251E-6 1.80546E-6 1.18783E-6 1.52699E-6 1.67755E-6 3.50706E-6 2.88811E-6 1.81857E-6 3.73232E-6 2.43036E-6 1.1321E-6 8.01715E-7 1.33374E-6 1.99795E-6 1.65178E-6 1.36842E-6 2.54329E-6 3.40159E-6 2.10768E-6 1.45395E-6 2.03343E-6 2.08186E-6 1.09034E-6 1.30305E-6 8.324E-7 9.34471E-7 1.89191E-6 1.70826E-6 6.93019E-7 1.20446E-6 1.13588E-6 5.60928E-7 4.71597E-7 6.59504E-7 1.21597E-6 3.64403E-6 4.28734E-6 5.98436E-6 1.1586E-6 1.03087E-6 8.81367E-7 8.00324E-7 6.18047E-6 1.06239E-6 1.29593E-6 1.44282E-6 1.41835E-6 2.57422E-6 2.4788E-6 3.33601E-6 9.03954E-7 1.2006E-6 9.81272E-7 1.09453E-6 5.94341E-7 1.63522E-6 1.30765E-6 1.3073E-6 8.48302E-7 5.54028E-7 5.86326E-7 1.30511E-6 1.11741E-6 2.63177E-6 1.81345E-7 1.09854E-7 4.71755E-7 5.67051E-8 2.00165E-7 -9999 8.25812E-8 3.4633E-8 2.54154E-7 2.94261E-7 1.68632E-7 6.0176E-8 1.09456E-7 1.36153E-7 8.76026E-7 5.86026E-7 6.24479E-7 2.25507E-7 9.97056E-7 7.80026E-7 5.40582E-7 3.43308E-7 2.32236E-7 2.94615E-7 2.13435E-7 1.2407E-7 1.0449E-6 5.56017E-7 2.0475E-7 3.32825E-7 8.09461E-7 7.65791E-7 6.70429E-7 2.18713E-6 1.17779E-6 1.62894E-7 7.63825E-7 1.12566E-6 2.04319E-6 8.34526E-7 1.37429E-6 1.47757E-6 1.82727E-6 1.66437E-6 1.48523E-6 1.71239E-6 1.65205E-6 3.23758E-6 1.54903E-5 4.12595E-6 1.25291E-6 1.76402E-6 2.26483E-6 1.0514E-6 1.6104E-6 1.98209E-6 2.957E-6 2.97973E-6 8.5737E-7 1.16346E-6 6.49265E-7 1.14008E-6 9.89378E-7 1.20321E-6 2.99849E-6 3.67657E-6 1.10285E-5 2.92624E-5 5.65256E-6 3.69685E-6 9.06742E-6 1.5417E-5 6.1292E-6 1.56548E-6 2.58843E-6 3.86029E-6 9.92632E-6 3.11733E-6 4.16499E-6 5.8175E-6 8.00399E-6 5.7097E-6 6.41425E-6 4.53162E-6 4.42184E-6 5.57912E-6 5.58866E-6 3.51251E-6 1.59353E-6 7.06671E-6 4.43978E-6 2.17948E-6 2.03715E-6 2.18413E-6 1.70366E-6 2.9788E-6 3.34526E-6 2.00591E-6 5.32741E-6 5.66044E-6 2.91097E-6 1.10837E-6 1.71609E-6 2.0091E-6 3.60941E-6 1.01422E-5 1.39831E-5 9.2788E-6 1.16657E-5 2.11148E-5 2.47411E-5 1.89734E-5 1.68996E-5 5.99383E-6 1.33392E-5 2.00484E-5 1.77184E-5 1.80671E-5 2.1337E-5 3.616E-5 1.0092E-4 2.70896E-5 5.93262E-5 6.22545E-5 4.26695E-5 5.25762E-5 4.29417E-5 6.14191E-5 2.444E-4 9.63219E-4 1.05261E-3 6.77803E-4 6.37095E-4 3.58605E-4 3.49882E-4 3.24232E-4 2.50591E-4 2.75692E-4 2.66862E-4 2.79092E-4 3.82032E-4 3.40944E-4 3.8653E-4 4.83364E-4 5.77806E-4 1.21859E-3 6.4864E-4 6.75507E-4 2.65433E-3 4.58197E-3 4.22694E-3 2.48418E-3 1.51746E-3 1.24737E-3 7.29724E-4 1.38866E-4 1.81301E-4 9.96715E-4 2.34499E-3 2.25583E-3 4.5247E-4 2.19218E-3 3.97831E-3 3.34685E-3 2.13632E-3 8.22044E-4 4.98119E-4 6.04433E-4 1.45362E-3 1.39848E-3 1.95143E-3 4.19655E-4 3.37627E-4 1.70801E-4 3.44786E-4 2.86206E-4 3.57429E-4 5.43451E-4 1.78009E-3 1.02931E-3 1.33216E-3 1.01314E-3 2.82636E-3 6.77971E-4 7.45447E-4 9.61865E-4 1.07033E-3 8.39496E-4 3.85282E-4 1.75962E-3 9.42266E-4 5.17404E-4 4.00547E-4 7.4956E-4 5.89358E-4 1.24177E-3 3.74181E-4 1.70229E-4 4.6612E-4 1.88048E-4 3.30292E-4 4.19912E-4 1.58884E-3 7.21935E-4 1.95264E-4 4.91454E-4 4.86758E-4 4.89817E-4 1.21644E-3 1.00381E-3 7.36302E-4 2.24616E-4 2.90864E-4 3.91316E-4 6.81239E-4 3.04586E-4 5.52927E-4 8.84954E-4 5.17169E-4 1.28423E-3 2.31176E-3 2.79115E-3 2.66845E-3 3.40501E-3 2.3409E-3 2.3608E-3 1.90157E-3 1.08036E-3 1.12644E-3 3.64394E-3 8.43873E-3 8.67418E-3 3.97923E-3 2.28796E-3 5.68565E-3 4.09799E-3 5.15501E-3 2.73843E-3 2.06188E-3 1.29185E-2 1.34702E-2 4.40215E-3 1.53589E-3 9.34795E-3 6.94898E-3 7.35765E-3 8.12584E-3 5.73873E-3 8.70166E-3 1.94235E-2 1.57222E-2 4.88977E-3 4.93494E-3 4.80816E-3 2.9126E-3 1.15497E-2 9.97657E-3 3.51839E-3 2.03609E-3 4.50836E-4 1.91279E-4 3.68931E-4 4.31816E-4 3.4963E-4 3.04006E-4 8.99968E-4 2.0423E-3 1.22E-3 5.5221E-4 4.5509E-4 5.12421E-4 7.53346E-4 1.60872E-3 1.81338E-3 2.43996E-3 1.09996E-3 1.16124E-3 1.90312E-3 2.29341E-3 2.54494E-3 4.54259E-3 2.44937E-3 3.71307E-3 3.15723E-3 8.37842E-4 2.56843E-3 3.34344E-3 6.36147E-3 4.839E-3 4.50718E-3 3.68712E-3 3.26337E-3 2.97095E-3 3.88406E-3 4.65498E-3 2.00652E-3 2.99778E-3 1.94228E-3 1.56441E-3 5.72398E-3 3.23665E-3 5.48586E-3 4.45344E-3 6.15934E-3 5.7112E-3 6.37151E-3 9.03949E-3 1.82305E-3 7.65624E-3 9.59316E-3 4.78683E-3 1.38681E-2 7.30694E-3 5.3304E-3 5.27059E-3 1.03943E-2 7.66382E-3 6.63756E-3 7.18827E-3 6.73089E-3 1.14504E-2 8.07416E-3 6.68675E-3 6.89199E-3 3.20211E-3 5.03549E-3 4.02469E-3 4.00045E-3 4.48722E-3 6.18039E-3 6.52387E-3 4.73343E-3 3.67102E-3 4.8279E-3 2.93879E-3 1.80761E-3 5.13636E-3 3.09031E-3 3.18639E-3 4.81375E-3 7.13919E-3 2.33895E-3 6.0122E-3 1.20857E-2 1.34806E-2 1.48309E-2 1.31687E-2 1.29553E-2 1.1429E-2 5.61598E-3 3.9746E-3 3.8227E-3 3.08878E-3 4.24258E-3 5.04976E-3 4.8282E-3 5.37872E-3 3.17974E-3 5.90769E-3 7.33205E-3 5.3136E-3 4.02803E-3 4.07645E-3 3.00367E-3 3.1825E-3 3.4448E-3 1.23122E-2 5.17724E-3 5.07528E-4 2.22658E-4 5.50447E-4 2.06981E-3 2.02387E-3 3.41488E-3 6.31411E-3 7.45519E-3 3.02057E-3 8.31058E-3 5.93066E-3 1.03107E-2 2.34732E-2 1.63483E-2 1.0742E-2 1.2612E-2 1.69704E-3 2.25935E-3 1.86472E-3 5.96594E-3 1.7555E-3 1.06395E-3 1.56824E-3 1.92484E-3 1.01455E-3 1.20348E-3 2.02171E-3 1.87594E-3 1.80442E-3 1.62214E-3 1.27606E-3 6.77374E-4 5.30685E-4 4.85497E-4 4.99214E-4 2.39197E-4 1.93936E-4 2.67713E-4 1.57608E-4 2.73272E-4 3.44559E-4 2.63707E-4 1.83236E-4 1.2527E-4 8.99548E-5 1.34848E-4 1.09593E-4 1.02528E-4 2.07332E-4 3.76454E-4 4.22963E-4 3.32972E-4 1.75724E-3 2.30705E-3 8.51758E-4 3.76078E-4 1.48366E-4 2.80957E-4 7.23564E-5 2.31487E-4 1.85076E-4 3.58595E-4 3.05005E-4 6.65045E-4 4.73895E-4 3.36905E-5 1.47852E-4 1.15508E-3 1.58421E-3 1.8129E-3 1.42394E-3 1.22781E-3 2.36341E-3 1.75495E-3 1.45043E-3 1.722E-3 1.96386E-3 3.55985E-4 2.91878E-4 1.44026E-4 3.35663E-4 2.01832E-4 2.87487E-4 1.00344E-4 2.88958E-4 4.26225E-4 2.70267E-3 1.18041E-3 1.77143E-3 1.99873E-3 2.42428E-3 2.01233E-3 2.59522E-3 3.9647E-3 3.72572E-3 3.7042E-3 3.33661E-3 3.15275E-3 2.6141E-3 2.4637E-3 3.50001E-3 9.51156E-4 5.65038E-4 3.3593E-4 2.09158E-4 4.45936E-4 1.15913E-3 4.86183E-3 4.35557E-3 2.99597E-3 1.82141E-3 1.21813E-3 1.06534E-3 1.59259E-3 8.46549E-3 5.84267E-3 1.61376E-2 1.10376E-2 4.98838E-3 4.32729E-3 2.25301E-3 6.25503E-3 1.87031E-2 2.8568E-2 1.05133E-2 1.16772E-2 1.9791E-2 2.39731E-2 5.08251E-2 2.32045E-2 1.01197E-2 1.54148E-2 6.8605E-3 3.11799E-3 1.77181E-3 1.76053E-3 5.46156E-4 6.38006E-4 5.71016E-4 4.89851E-3 1.11543E-2 5.57219E-3 9.15042E-3 1.28868E-2 1.76016E-2 2.15481E-2 2.73527E-2 2.16169E-2 2.37069E-2 2.86648E-2 2.99245E-2 3.14974E-2 3.22114E-2 1.59769E-2 1.63903E-2 1.72761E-2 9.66244E-3 1.38026E-2 4.57561E-2 7.65358E-3 3.6166E-3 2.3948E-3 1.61182E-3 3.81064E-4 3.63418E-4 7.27498E-4 4.14428E-4 4.55796E-4 2.95838E-4 8.16462E-4 2.79726E-4 1.35936E-4 1.4009E-4 1.79755E-4 2.37515E-4 1.72704E-4 5.95374E-4 5.84602E-4 6.64776E-5 4.30908E-5 1.62085E-4 9.7088E-5 4.51634E-5 4.61618E-5 4.77933E-5 3.2682E-5 3.66147E-5 3.87463E-5 3.1866E-5 3.55568E-5 1.14646E-5 6.05753E-6 1.41647E-5 1.03166E-5 3.68825E-6 2.06591E-5 4.85079E-6 4.72394E-6 4.20535E-6 1.03282E-6 5.19289E-7 8.06998E-7 1.89847E-6 1.36477E-6 9.16583E-7 8.39452E-7 9.53945E-7 9.11049E-7 1.54634E-7 8.87466E-7 2.74075E-7 1.54769E-6 6.44602E-7 1.86166E-7 2.88565E-7 1.03717E-6 1.52438E-6 1.40661E-6 1.33024E-6 2.16081E-6 2.04332E-6 1.25172E-6 8.05854E-7 1.14212E-7 3.68594E-7 1.34766E-6 1.39071E-6 1.97449E-6 1.72429E-6 4.85982E-7 1.54214E-6 9.13797E-7 6.93524E-7 3.30467E-7 1.17117E-6 1.78092E-6 2.59329E-7 7.56324E-7 5.87339E-7 8.28144E-7 1.12637E-6 9.72644E-7 7.0152E-7 2.14953E-7 3.96806E-7 1.17216E-6 6.0217E-7 3.74895E-7 3.48743E-8 6.50967E-8 2.60033E-8 3.28466E-8 2.61103E-7 1.63952E-7 7.31967E-8 1.05066E-7 2.26992E-7 2.92126E-7 9.74979E-8 2.63278E-7 1.25086E-7 4.70431E-7 1.74166E-7 9.83321E-8 8.2469E-8 4.09832E-8 5.76501E-7 2.63604E-7 2.37251E-7 1.38883E-7 1.33717E-7 9.08043E-8 8.5678E-8 1.58906E-7 9.32102E-8 1.53284E-7 3.10056E-7 2.30064E-7 2.62202E-7 2.14644E-7 5.8428E-8 7.11365E-8 2.62292E-8 3.96107E-8 3.50187E-8 4.71954E-8 1.816E-9 2.58875E-9 4.07386E-9 2.93628E-9 2.27684E-9 3.3091E-9 1.59684E-8 4.71443E-8 6.05555E-9 5.74681E-9 8.64422E-9 1.38351E-8 1.3103E-8 3.44552E-8 1.35846E-8 8.76832E-8 6.07294E-8 8.06841E-8 3.20216E-6 7.12303E-6 4.28907E-6 8.16464E-7 2.96888E-7 9.42875E-7 2.63115E-6 6.63904E-7 8.48983E-7 2.81864E-7 4.24839E-7 6.19509E-7 1.89797E-7 2.09067E-7 2.95085E-8 2.89617E-8 2.65554E-8 9.90834E-9 3.41229E-9 6.85129E-9 5.66858E-9 4.9717E-9 3.3344E-9 1.47235E-9 2.18996E-9 3.7E-9 1.41435E-9 8.39401E-10 1.43543E-9 6.4755E-10 2.44449E-10 1.38622E-9 2.44124E-9 2.79131E-8 1.72428E-8 1.33606E-7 3.93289E-7 9.57116E-8 2.02622E-7 1.15995E-6 1.38468E-7 1.22175E-7 4.21115E-8 3.70523E-8 2.57688E-8 1.79288E-8 2.40986E-8 1.80399E-8 9.36754E-9 7.88133E-9 5.62587E-9 8.0577E-9 6.04601E-9 2.77387E-9 1.68622E-9 1.83101E-9 1.51941E-8 1.64289E-8 3.72215E-8 2.34006E-8 2.05395E-8 1.21553E-8 1.44109E-8 1.0912E-8 7.62625E-9 3.67537E-9 3.2879E-9 2.12281E-9 3.99842E-9 1.20746E-8 1.44384E-8 1.08856E-8 4.75405E-9 7.68083E-9 1.10031E-8 1.46336E-8 1.37365E-8 1.69467E-8 6.76402E-9 6.73356E-9 6.89475E-9 7.44685E-9 8.49106E-9 1.68773E-8 1.48872E-8 9.51028E-9 1.16855E-8 1.08412E-8 9.22397E-9 1.09389E-8 1.90244E-8 3.16378E-9 4.79095E-9 1.34153E-9 1.88248E-9 2.38759E-9 1.6711E-9 1.64592E-9 2.47443E-9 1.12041E-8 2.0993E-8 2.76312E-8 3.99692E-8 6.35002E-8 5.76584E-8 1.08414E-7 6.26368E-8 3.50029E-8 4.27989E-8 2.76748E-8 2.79057E-8 4.49115E-8 3.50895E-8 3.42056E-8 3.86966E-8 9.41809E-8 1.18191E-7 7.91106E-8 5.73481E-8 2.48555E-8 1.18568E-7 1.34255E-7 6.97512E-8 3.25023E-8 9.09541E-8 6.72482E-8 1.34906E-7 2.98168E-7 2.315E-7 2.31169E-7 2.88051E-7 5.10413E-7 4.72701E-7 6.91009E-7 7.22136E-7 8.40607E-7 9.63625E-7 2.19447E-7 2.94376E-7 3.8381E-7 2.86067E-7 5.93576E-7 6.34748E-7 2.09645E-6 2.07236E-6 2.22864E-6 3.72201E-6 1.70785E-6 2.08218E-6 1.55391E-6 1.4907E-6 1.15797E-6 2.83156E-6 6.30741E-7 2.74613E-6 1.57086E-6 1.52259E-6 1.43887E-6 1.40865E-6 9.0185E-7 1.07216E-6 7.0535E-7 6.03402E-7 4.58897E-7 2.55408E-7 3.42803E-7 3.75944E-7 6.22838E-7 3.14138E-7 2.91284E-7 1.91405E-7 2.34791E-7 2.98717E-7 2.51578E-7 1.52769E-7 4.28684E-7 1.691E-7 1.22085E-7 1.34232E-7 4.73528E-8 5.64635E-8 5.5982E-8 1.75578E-7 3.10314E-8 5.6764E-8 1.30169E-8 1.53575E-8 2.32925E-8 2.73779E-8 1.3447E-7 1.06938E-7 8.52874E-8 6.39465E-8 6.58805E-8 8.0254E-8 6.57738E-8 5.42906E-8 3.84807E-8 4.24088E-8 6.91436E-8 4.08555E-8 5.76478E-8 4.18784E-8 2.80647E-8 2.12548E-8 1.26581E-8 2.28514E-8 2.24085E-8 2.34908E-8 1.49053E-8 1.65937E-8 1.49239E-8 2.33843E-8 2.62522E-8 2.22986E-8 2.1929E-8 2.73704E-8 2.57749E-8 2.07841E-8 2.18451E-8 4.46494E-8 1.89878E-8 3.54528E-8 3.65959E-8 2.62335E-8 4.23224E-8 2.67758E-8 2.32647E-8 3.34844E-8 6.78993E-8 6.99055E-8 7.6591E-8 3.61046E-8 3.80043E-8 4.89559E-8 6.86889E-8 4.94491E-8 4.52455E-8 3.19058E-8 4.08843E-8 4.02094E-8 1.94093E-8 2.97082E-8 4.86907E-8 5.34043E-8 3.29804E-8 4.79457E-8 6.92561E-8 1.28181E-8 2.52863E-8 1.80153E-8 1.84757E-8 1.85954E-8 9.17927E-9 3.62567E-9 7.24602E-9 7.3367E-9 2.75598E-9 3.50422E-9 1.61061E-8 4.32821E-8 3.19096E-8 1.46278E-8 4.17922E-9 5.48989E-9 4.68379E-9 1.69057E-7 2.54233E-8 6.52216E-8 4.11766E-8 4.66964E-9 -9999 -9999 -9999 -9999 -9999 -9999 -9999 -9999 -9999 -9999 -9999 -9999 -9999 -9999 -9999 -9999 -9999 -9999 -9999 -9999 -9999 -9999 -9999 -9999 -9999 -9999 -9999 -9999 -9999 -9999 -9999
2.07943E-7 1.61183E-7 1.51835E-7 2.13368E-7 2.103E-7 2.24802E-7 1.69122E-7 1.68273E-7 2.82399E-7 1.95461E-7 2.4223E-7 2.63822E-7 2.55829E-7 2.04178E-7 2.71544E-7 3.00002E-7 3.67254E-7 4.22837E-7 3.33266E-7 2.27435E-7 2.34371E-7 2.00938E-7 1.47643E-7 1.33899E-7 1.10209E-7 9.42033E-8 7.13306E-8 1.19785E-7 1.52426E-7 1.34863E-7 1.82315E-7 1.22935E-7 1.46512E-7 1.03119E-7 1.11662E-7 1.16999E-7 1.85638E-7 1.60877E-7 7.02817E-8 1.15107E-7 7.05271E-8 2.94564E-7 1.32516E-7 7.65534E-8 8.47691E-8 4.83379E-8 9.00498E-8 1.15422E-7 1.1482E-7 4.50289E-8 5.53394E-8 8.73106E-8 9.95808E-8 7.71554E-8 8.91273E-8 8.54539E-8 6.33317E-8 5.73883E-8 5.13132E-8 5.72976E-8 6.66851E-8 5.44363E-8 8.67495E-8 8.41527E-8 7.84491E-8 5.53723E-8 6.59269E-8 6.48881E-8 1.02669E-7 5.80158E-8 6.14949E-8 5.40629E-8 5.29752E-8 5.04174E-8 6.10992E-8 5.23958E-8 1.08455E-7 1.08248E-7 6.7107E-8 5.19901E-8 9.42794E-8 1.54939E-7 1.73275E-7 1.01962E-7 9.44012E-8 3.57531E-8 6.81658E-8 1.10719E-7 1.02812E-7 1.26358E-7 1.01705E-7 1.9897E-7 1.99494E-7 9.66923E-8 1.9344E-7 2.47923E-7 3.42432E-7 3.48288E-7 2.38438E-7 1.51193E-7 2.2325E-7 1.20973E-7 1.71679E-7 1.38401E-7 1.58178E-7 1.31586E-7 1.93529E-7 3.04622E-7 1.59501E-7 2.43625E-7 3.48325E-7 3.80696E-7 4.15329E-7 3.16919E-7 3.18516E-7 2.01382E-7 3.9709E-7 3.30453E-7 2.63635E-7 3.44213E-7 7.62598E-7 6.25498E-7 7.40045E-7 1.03759E-6 2.48138E-6 1.23706E-6 1.27625E-6 1.46003E-6 1.01807E-6 1.65366E-6 1.55229E-6 1.28614E-6 1.2794E-6 1.89605E-6 2.32286E-6 2.92326E-7 1.5758E-6 3.11451E-6 9.6838E-7 2.0052E-6 4.19608E-6 5.18114E-6 8.57296E-6 4.58046E-6 4.13921E-6 5.31637E-6 3.66607E-6 3.4148E-6 4.58751E-6 5.97801E-6 2.96029E-6 2.32141E-6 1.51023E-6 2.23017E-6 3.57969E-6 2.11845E-6 1.5947E-6 5.57496E-6 5.44776E-6 2.62282E-6 2.87393E-6 1.43722E-6 1.94801E-6 2.98473E-6 3.40441E-6 7.84199E-6 1.67727E-6 1.73418E-6 2.46229E-6 2.17197E-6 1.46896E-6 3.16751E-6 2.55132E-6 2.57101E-6 2.81448E-6 4.89149E-6 4.08812E-6 3.72752E-6 9.00856E-7 1.94543E-6 1.15557E-6 2.36168E-6 1.49756E-6 4.27464E-7 1.7618E-6 2.98929E-6 2.34182E-6 3.24379E-6 1.02919E-6 1.65133E-6 2.07549E-6 2.25065E-6 1.79906E-6 1.64634E-6 1.57398E-6 1.061E-6 1.65738E-6 1.02769E-6 4.14473E-7 6.30487E-7 8.35134E-7 8.77506E-7 1.90548E-6 1.81034E-6 2.82064E-6 1.48195E-6 1.06942E-6 7.35069E-7 9.17043E-7 8.37156E-7 1.99506E-6 3.22473E-6 2.94551E-6 1.37798E-6 7.41228E-7 2.85229E-6 1.67084E-6 3.23684E-6 1.15716E-6 8.81763E-7 6.85946E-7 1.22422E-6 3.46097E-7 1.12689E-6 1.62117E-6 1.61049E-6 1.59671E-6 8.58524E-7 9.06819E-7 6.19583E-7 1.42771E-6 1.55541E-6 6.94233E-7 1.80134E-7 1.96169E-7 2.76719E-8 1.22272E-7 3.32837E-7 1.95867E-7 3.17257E-8 3.56032E-8 6.58252E-8 4.38901E-7 7.02902E-7 5.27822E-7 2.42373E-7 1.20316E-6 6.10889E-7 9.77781E-7 7.90199E-7 9.31144E-7 7.24975E-7 8.13732E-7 5.6247E-7 3.361E-7 2.13546E-7 2.64661E-7 6.83997E-7 3.24645E-7 7.34998E-7 2.32145E-7 5.2042E-7 5.29446E-7 2.97234E-7 4.20149E-7 1.85047E-6 6.45261E-7 1.68456E-6 2.42234E-6 4.79314E-7 5.73731E-7 2.23707E-6 3.60193E-6 1.24991E-6 1.45843E-6 7.39571E-6 4.94211E-6 1.3292E-6 2.93455E-6 7.51954E-6 5.62142E-6 5.73565E-6 3.2175E-6 1.15265E-6 1.01524E-6 2.03912E-6 2.55811E-6 1.66592E-6 3.62412E-6 1.14017E-6 4.60368E-7 1.85273E-6 7.67534E-7 1.19841E-6 1.04188E-6 2.16484E-6 3.30916E-6 1.30496E-6 5.40103E-6 9.17814E-6 1.29965E-5 7.12238E-6 8.47362E-6 1.69337E-5 1.07628E-5 3.03658E-6 5.5798E-6 6.92841E-6 1.02268E-6 1.09775E-5 7.96127E-6 9.52163E-6 5.3001E-6 6.88513E-6 4.71048E-6 4.49018E-6 6.16948E-6 6.3828E-6 6.03037E-6 3.79483E-6 6.01684E-6 6.26801E-6 4.37609E-6 1.40133E-6 4.81544E-6 2.58209E-6 2.20321E-6 4.33662E-6 3.17376E-6 2.07472E-6 4.95892E-6 1.20004E-5 2.98419E-6 1.67517E-6 1.54027E-6 2.96963E-6 4.28086E-6 1.24034E-5 7.03396E-6 1.10813E-5 1.20242E-5 2.23541E-5 2.14899E-5 2.2225E-5 1.40569E-5 1.30308E-5 2.71794E-5 3.51995E-5 2.38681E-5 1.38853E-5 1.42157E-5 7.7521E-5 1.25271E-4 3.30848E-5 5.50016E-5 3.21769E-5 6.3936E-5 3.69263E-5 5.51778E-5 2.10379E-4 3.4719E-4 8.53152E-4 1.05798E-3 1.20246E-3 5.06821E-4 1.00434E-3 6.76559E-4 4.41877E-4 2.66474E-4 3.72925E-4 4.81909E-4 3.3924E-4 3.11903E-4 6.24749E-4 1.04025E-3 5.18443E-4 1.12071E-3 6.37859E-4 1.18642E-3 2.3449E-4 1.06633E-3 2.29722E-3 2.27805E-3 1.37274E-3 1.38526E-3 2.35888E-4 2.4394E-4 1.86952E-3 2.5832E-4 1.25535E-3 1.87978E-4 2.381E-3 1.9358E-3 8.02266E-4 4.82502E-4 3.95065E-4 3.66778E-4 9.00655E-4 1.22157E-3 2.1579E-4 4.10414E-4 6.54668E-4 1.05004E-3 3.83883E-4 1.58496E-4 4.27889E-5 1.21492E-4 2.19981E-4 3.32432E-4 3.8012E-4 6.81916E-4 5.99272E-4 1.11431E-3 8.39112E-4 2.11168E-3 1.38754E-3 9.35213E-4 7.03594E-4 1.23039E-3 9.18306E-4 9.42664E-4 8.59031E-4 1.54704E-3 9.64876E-4 4.3128E-4 3.19737E-4 2.18643E-3 1.12497E-3 4.44062E-4 7.30062E-4 1.92603E-4 2.55654E-4 3.74152E-4 9.22424E-4 7.24312E-4 1.5009E-3 5.0414E-4 6.22204E-4 8.93035E-4 3.46062E-4 5.7133E-4 7.34443E-4 5.25492E-4 2.47597E-4 2.73852E-4 9.14486E-4 2.76614E-4 4.31181E-4 3.58882E-4 1.57952E-3 7.49162E-4 1.1084E-3 3.41155E-3 1.7098E-3 2.22965E-3 2.22463E-3 1.90746E-3 1.91179E-3 1.85048E-3 3.94245E-3 3.16249E-3 6.37595E-3 3.11692E-3 4.07955E-3 9.67803E-4 8.93308E-4 1.5796E-3 4.66597E-3 3.32417E-3 3.85615E-3 1.46876E-3 6.76973E-3 6.74833E-3 8.66099E-3 1.31429E-2 1.28344E-2 1.08916E-2 1.65006E-2 7.14035E-3 1.02592E-2 1.03638E-2 8.3858E-3 1.01486E-2 5.82503E-3 3.45517E-3 4.40474E-3 7.50136E-3 4.0266E-3 7.80202E-3 1.02856E-3 5.19861E-4 1.77391E-4 2.51884E-4 2.33665E-4 3.97058E-4 4.39403E-4 5.53865E-4 8.24216E-5 4.16547E-4 1.58146E-4 6.18363E-4 4.00701E-4 4.61481E-4 9.76466E-4 1.73589E-3 3.06177E-3 1.09376E-3 1.56987E-3 3.14197E-3 8.74402E-4 3.56459E-3 2.43916E-3 2.4143E-3 2.5319E-3 2.59594E-3 2.85565E-3 9.82947E-4 3.51308E-3 8.13642E-3 5.67953E-3 4.62308E-3 2.96816E-3 2.46106E-3 2.37676E-3 2.59022E-3 2.46784E-3 1.83114E-3 8.11441E-4 9.20545E-4 1.92261E-3 1.60171E-3 1.30655E-3 1.50737E-3 9.33725E-4 1.38808E-3 8.25551E-3 6.52384E-3 3.31149E-3 2.31429E-3 6.13505E-3 3.05122E-3 7.23053E-3 7.88918E-3 9.444E-3 1.1515E-2 5.36515E-3 6.20811E-3 4.20916E-3 5.83142E-3 7.66276E-3 6.68254E-3 7.56913E-3 7.38059E-3 7.35648E-3 6.648E-3 7.14611E-3 5.71683E-3 3.27399E-3 6.5696E-3 2.96686E-3 4.24986E-3 1.41188E-2 1.05464E-2 8.20523E-3 8.15447E-3 6.08102E-3 6.7946E-3 1.52385E-3 4.7859E-3 1.48601E-2 3.73805E-3 2.12078E-3 2.67757E-3 1.43181E-2 2.72933E-3 1.79501E-3 3.67087E-3 1.47027E-2 3.85957E-3 4.82708E-3 9.70641E-3 3.31182E-3 7.82188E-3 5.1048E-3 5.1093E-3 2.55446E-3 4.80476E-3 4.59042E-3 7.35492E-3 1.23659E-2 3.7368E-3 3.72607E-3 2.08591E-3 3.83942E-3 3.57616E-3 2.43902E-3 1.94918E-3 4.29462E-3 3.14326E-3 1.58787E-3 3.23434E-4 8.05174E-4 5.32826E-4 1.13878E-3 2.367E-3 2.59083E-3 2.07908E-3 4.03369E-3 5.84908E-3 7.94108E-3 1.62847E-2 6.90364E-3 7.88838E-3 8.75459E-3 1.44978E-2 5.35756E-3 4.46517E-3 1.13129E-2 1.26917E-2 1.13966E-2 7.43998E-3 5.62784E-3 5.79358E-3 2.42611E-3 4.89325E-4 2.88452E-4 3.06685E-4 1.50289E-4 4.87174E-5 5.45524E-5 1.47831E-4 5.44237E-4 3.00358E-4 2.25823E-4 5.22468E-4 5.26019E-4 6.03782E-4 5.64532E-4 7.27816E-4 4.13534E-4 1.07752E-3 9.19793E-4 7.29547E-4 3.13696E-4 2.20421E-4 1.30517E-4 2.43704E-4 1.17431E-4 1.04428E-4 2.92592E-4 1.00769E-3 4.54442E-4 8.69907E-4 1.66002E-3 1.44846E-3 3.3892E-4 1.38601E-4 1.30598E-4 1.526E-4 2.33759E-4 2.69787E-4 3.29536E-4 5.64021E-4 8.91844E-4 5.2684E-4 1.97118E-4 2.35911E-4 1.01193E-3 6.90518E-4 8.85612E-4 1.46173E-3 2.72452E-3 1.55025E-3 2.55461E-3 1.65296E-3 2.28486E-3 1.47486E-3 5.77327E-4 7.52263E-5 7.12969E-5 1.52154E-5 1.42656E-4 1.22557E-4 1.6051E-4 3.54965E-4 4.0698E-4 1.87038E-3 1.86374E-3 2.69879E-3 1.60293E-3 1.02091E-3 2.03418E-3 3.0928E-3 4.5784E-3 7.31745E-3 5.11936E-3 4.15345E-3 3.74278E-3 2.99704E-3 3.57208E-3 4.23018E-3 9.0058E-4 4.49609E-4 3.80129E-4 3.3152E-4 9.44898E-4 4.14503E-3 7.08702E-3 6.98641E-3 3.55832E-3 1.08544E-3 1.3452E-3 7.47994E-4 3.01706E-3 1.21244E-2 1.16487E-2 1.49988E-2 6.16617E-3 7.19002E-3 3.2513E-3 3.77271E-3 7.02799E-3 2.38712E-2 8.81206E-3 5.86541E-3 3.86649E-3 8.92392E-3 3.57367E-2 6.18964E-2 3.05042E-2 2.74374E-2 7.94703E-3 4.88806E-3 2.89616E-3 2.2841E-3 9.90449E-4 7.93109E-4 5.5193E-4 7.41143E-4 3.33818E-3 3.09979E-3 5.77078E-3 1.05283E-2 1.00467E-2 2.20801E-2 2.93925E-2 1.77579E-2 2.58488E-2 1.35525E-2 6.60867E-3 2.5853E-2 3.42878E-2 1.39821E-2 1.22261E-2 3.77227E-3 1.31791E-2 6.93743E-3 1.0325E-2 4.91406E-3 4.56582E-3 8.20331E-4 6.53587E-4 4.74616E-4 9.6549E-4 2.24365E-3 8.88762E-4 2.13446E-3 1.78867E-3 6.44214E-4 5.41246E-4 4.0996E-4 2.00686E-4 2.29103E-4 1.96861E-4 6.4897E-4 3.48206E-4 1.6293E-4 8.05763E-5 1.0487E-4 4.44308E-5 6.42709E-5 6.13625E-5 9.93086E-5 6.57928E-5 5.49179E-5 2.49491E-5 4.79633E-5 3.12351E-5 3.34696E-5 3.06829E-5 3.54854E-5 1.4442E-5 1.07192E-5 5.95287E-6 9.84609E-6 2.81942E-5 1.49711E-5 8.0041E-6 4.14764E-6 1.32549E-6 3.74327E-7 1.39989E-6 3.97194E-6 3.83774E-6 5.89535E-7 7.35452E-7 8.58015E-7 3.0951E-7 3.20614E-7 9.19403E-7 1.81773E-6 9.791E-7 4.89978E-6 1.57661E-6 8.28722E-7 1.87065E-6 1.25358E-6 2.07853E-6 2.36635E-6 2.41408E-6 5.96445E-7 1.25492E-6 1.13876E-6 8.72621E-7 5.23654E-7 1.18165E-6 1.55773E-6 8.10344E-7 1.15831E-6 2.02027E-6 2.00059E-6 7.65198E-7 9.31946E-7 9.56797E-7 1.61423E-6 1.67505E-6 8.0342E-7 7.24677E-7 9.87036E-7 6.8199E-7 9.06891E-7 1.07352E-6 9.37378E-7 1.59266E-7 9.62666E-7 8.41117E-7 1.62789E-7 4.26884E-7 9.29741E-8 4.55091E-8 5.31746E-8 8.7395E-8 2.06434E-7 1.25568E-7 3.11948E-8 1.35232E-7 2.78057E-7 4.84709E-7 2.73615E-7 2.05877E-7 3.07231E-7 5.64668E-7 2.97437E-7 2.41186E-7 1.29787E-7 6.75667E-7 5.85859E-7 2.37986E-7 2.37833E-7 4.38807E-7 1.38946E-7 1.35635E-7 9.35449E-8 9.90808E-8 2.84186E-7 5.94923E-8 9.31392E-8 9.56255E-8 8.34431E-8 4.96256E-8 6.72697E-8 3.22009E-8 1.54799E-8 6.19821E-8 1.15262E-8 2.16076E-8 4.89649E-9 4.83541E-9 2.69162E-9 3.22433E-9 2.66823E-9 4.04178E-9 4.19832E-9 1.60327E-8 3.876E-9 2.50335E-8 9.36396E-9 1.7412E-8 1.4064E-8 1.5297E-8 1.09229E-8 3.80409E-8 3.86495E-8 1.29937E-7 9.94578E-7 6.2584E-6 3.94385E-6 2.11042E-6 1.81122E-6 1.35511E-6 2.51919E-6 7.72008E-7 1.18881E-6 4.96605E-7 1.16518E-6 4.2124E-7 5.53537E-7 3.94815E-7 1.36103E-7 6.37533E-8 1.43616E-8 2.69337E-8 5.69565E-9 3.3566E-9 7.13411E-9 1.70266E-9 2.77181E-9 1.83131E-9 1.88199E-9 1.65881E-9 1.66529E-9 9.32627E-10 2.4225E-10 5.87993E-10 9.14297E-10 1.92979E-9 2.00701E-8 1.7683E-8 3.96782E-8 6.24894E-7 6.99978E-7 3.17182E-7 2.4177E-7 2.41206E-7 1.64849E-7 1.17508E-7 2.05944E-7 7.06377E-8 6.40222E-8 6.05284E-8 5.3235E-8 5.20812E-9 5.61626E-9 6.41304E-9 9.12844E-9 1.31034E-8 3.69862E-9 3.75338E-9 2.15244E-9 1.12047E-9 5.44928E-9 1.36889E-8 1.88659E-8 1.70347E-8 1.30225E-8 1.3593E-8 1.09321E-8 4.72944E-9 5.89786E-9 1.01055E-9 3.79818E-9 3.27014E-9 1.26076E-8 2.02172E-8 1.0853E-8 1.08551E-8 9.59687E-9 7.04494E-9 4.31743E-9 1.90397E-8 1.59472E-8 1.3173E-8 6.16363E-9 6.14623E-9 8.26932E-9 1.0284E-8 1.34911E-8 1.31411E-8 1.08633E-8 1.32995E-8 1.22542E-8 1.34582E-8 1.34998E-8 9.63547E-9 1.01575E-8 8.30067E-9 4.94647E-9 2.77343E-9 2.2723E-9 5.68024E-9 4.26788E-9 8.75395E-9 3.03692E-9 1.22862E-8 2.12838E-8 2.22541E-8 2.41428E-8 2.90157E-8 3.35542E-8 4.40686E-8 4.23378E-8 1.03196E-7 4.1957E-8 5.91533E-8 2.41544E-8 1.84804E-8 2.17866E-8 2.06101E-8 3.23473E-8 1.553E-7 1.80884E-7 8.10475E-8 1.24299E-7 7.94301E-8 1.20808E-7 1.00821E-7 6.15464E-8 7.40924E-8 1.05199E-7 1.26235E-7 2.37661E-7 2.02642E-7 3.03566E-7 3.00546E-7 3.88081E-7 5.21226E-7 3.38457E-7 2.53398E-7 4.64418E-7 6.67462E-7 9.18883E-7 8.91727E-7 5.38987E-7 3.80275E-7 5.36129E-7 7.72777E-7 2.54718E-6 2.1375E-6 9.87914E-6 4.6057E-6 1.79024E-6 1.2877E-6 1.29867E-6 2.38461E-6 3.12575E-6 4.21781E-6 1.28683E-6 3.32059E-6 2.42222E-6 7.09214E-6 1.68431E-6 1.00735E-6 5.27136E-7 6.97712E-7 4.42215E-7 2.59735E-7 3.96811E-7 5.027E-7 2.76798E-7 2.65033E-7 3.99023E-7 5.24871E-7 4.2724E-7 3.74154E-7 1.0895E-7 3.54929E-7 2.95666E-7 2.90122E-7 1.72896E-7 4.7513E-7 1.99964E-7 1.02392E-7 1.83951E-7 7.619E-8 2.11118E-7 1.22578E-7 1.39995E-7 8.04726E-8 5.38283E-8 3.12599E-8 4.71021E-8 2.74471E-8 4.52639E-8 5.7105E-8 1.13918E-7 1.08001E-7 8.07586E-8 6.2515E-8 1.11869E-7 7.22407E-8 5.12602E-8 7.77888E-8 6.67889E-8 1.09533E-7 6.27889E-8 3.98855E-8 3.50905E-8 3.0732E-8 3.452E-8 3.85132E-8 2.15557E-8 3.61827E-8 4.0164E-8 2.03858E-8 2.43766E-8 1.39271E-8 1.70254E-8 2.15144E-8 1.95058E-8 2.51525E-8 2.82999E-8 3.01593E-8 1.50314E-8 2.1812E-8 6.18941E-8 3.08306E-8 2.04102E-8 2.69105E-8 3.01197E-8 2.89548E-8 4.70979E-8 3.23889E-8 2.48346E-8 6.58052E-8 4.97552E-8 4.63735E-8 1.89205E-8 2.90756E-8 4.96901E-8 3.17914E-8 3.49388E-8 4.5715E-8 5.531E-9 4.87175E-9 6.39152E-9 5.13394E-9 2.20769E-8 8.7082E-9 5.68579E-9 8.03283E-9 1.4916E-8 1.23557E-8 1.06573E-8 1.90821E-8 7.1332E-8 6.08046E-8 1.65379E-8 2.76233E-9 2.56833E-9 2.63142E-9 5.58845E-9 9.2049E-9 1.1737E-8 1.12443E-8 8.45287E-8 2.65585E-8 6.28776E-8 1.68698E-8 9.69826E-9 3.37082E-9 4.40477E-9 2.73597E-9 1.37201E-8 3.729E-8 1.02975E-7 4.10541E-9 -9999 -9999 -9999 -9999 -9999 -9999 -9999 -9999 -9999 -9999 -9999 -9999 -9999 -9999 -9999 -9999 -9999 -9999 -9999 -9999 -9999 -9999 -9999 -9999 -9999 -9999 -9999 -9999 -9999 -9999
1.61323E-7 2.09516E-7 1.98915E-7 2.75442E-7 1.63438E-7 2.84574E-7 2.7109E-7 1.75353E-7 1.49523E-7 2.25491E-7 1.68515E-7 2.00969E-7 2.0646E-7 2.3298E-7 2.74273E-7 2.62218E-7 2.80505E-7 3.30793E-7 4.10236E-7 2.789E-7 2.587E-7 1.57017E-7 1.19627E-7 1.17731E-7 1.05393E-7 9.46785E-8 7.69348E-8 9.13592E-8 1.86555E-7 1.47003E-7 1.69176E-7 2.43286E-7 1.79642E-7 1.13153E-7 1.45211E-7 9.89209E-8 7.75657E-8 1.07878E-7 8.57478E-8 9.71675E-8 1.19181E-7 1.66176E-7 1.16985E-7 8.95039E-8 1.22757E-7 7.28265E-8 6.52525E-8 8.36169E-8 9.42287E-8 7.25674E-8 7.88132E-8 7.83295E-8 1.32564E-7 8.89977E-8 3.37369E-8 5.28669E-8 4.52313E-8 2.96882E-8 5.56648E-8 4.22733E-8 4.75452E-8 4.20317E-8 4.107E-8 1.52262E-7 5.20682E-8 6.18316E-8 6.11135E-8 6.07506E-8 5.74334E-8 5.17004E-8 4.92547E-8 6.74479E-8 4.85073E-8 9.16054E-8 1.07599E-7 5.67957E-8 7.56044E-8 7.3357E-8 5.87524E-8 1.08566E-7 1.17515E-7 3.57683E-8 3.17429E-8 3.79869E-8 3.80943E-8 9.22027E-8 1.41499E-8 1.05849E-7 1.03577E-7 1.08554E-7 9.24459E-8 1.97254E-7 1.09426E-7 1.8714E-7 2.20297E-7 5.81756E-7 2.81377E-7 3.44236E-7 1.90601E-7 3.62542E-7 1.09515E-7 1.09071E-7 1.19382E-7 1.48955E-7 1.27581E-7 1.82791E-7 5.01024E-7 1.22636E-7 1.6311E-7 1.64854E-7 2.12019E-7 2.64121E-7 2.55544E-7 2.31387E-7 4.49255E-7 3.65912E-7 3.26882E-7 2.6305E-7 4.13384E-7 2.82692E-7 5.00146E-7 3.06579E-7 3.26681E-7 4.82933E-7 1.70766E-6 1.33223E-6 1.24102E-6 1.34433E-6 1.56166E-6 9.79946E-7 1.04591E-6 1.42339E-6 1.4229E-6 2.01256E-6 1.72704E-6 2.05482E-6 2.7938E-6 1.37244E-6 2.4491E-6 2.81301E-6 6.9601E-6 4.51401E-6 4.05792E-6 2.66132E-6 3.51931E-6 5.5309E-6 8.97981E-6 4.12577E-6 4.8582E-6 3.93259E-6 3.07143E-6 2.96763E-6 5.0599E-6 3.73572E-6 7.47328E-6 6.95859E-6 3.39993E-6 7.42492E-6 3.37962E-6 3.16272E-6 7.78363E-6 4.83056E-6 1.35796E-5 6.53804E-6 4.43975E-6 8.152E-6 1.53308E-6 1.26583E-6 1.081E-6 2.17138E-6 2.70346E-6 1.98701E-6 2.06943E-6 3.70083E-6 4.71882E-6 4.64357E-6 3.74058E-6 2.80658E-6 4.06633E-6 1.60664E-6 9.15278E-7 7.34653E-7 1.05968E-6 1.12836E-6 8.04323E-7 3.67844E-7 1.53906E-6 2.74628E-6 2.63661E-6 4.93404E-6 2.6219E-6 3.19568E-6 2.34328E-6 2.51179E-6 1.25579E-6 7.31251E-7 1.12637E-6 1.37657E-6 1.23643E-6 5.08396E-7 1.16813E-6 3.70429E-6 1.89187E-6 1.39985E-6 1.58827E-6 2.86204E-6 2.34039E-6 1.37355E-6 9.97947E-7 7.37947E-7 9.0231E-7 4.49526E-6 2.88349E-6 1.82904E-6 8.47138E-7 9.58277E-7 1.18232E-6 1.94289E-6 5.53798E-7 1.03574E-6 4.74225E-7 1.55296E-6 3.41193E-7 8.66694E-7 1.39343E-6 2.006E-6 9.87941E-7 5.41957E-7 7.16281E-7 5.28366E-7 1.30972E-6 7.89237E-7 4.27479E-7 2.78778E-7 2.98885E-7 1.39096E-7 1.13945E-8 9.00892E-8 1.42818E-7 2.77031E-8 3.25276E-8 3.13265E-8 9.72705E-8 1.12119E-7 2.48478E-7 9.67006E-7 1.0552E-6 3.29552E-7 8.62763E-7 7.2506E-7 7.04951E-7 6.19473E-7 6.52185E-7 5.43598E-7 3.86626E-7 2.99026E-7 3.47904E-7 4.40504E-7 5.46797E-7 5.18531E-7 1.2599E-7 3.09085E-7 1.23956E-6 3.92171E-7 6.32074E-7 1.28624E-6 5.18749E-6 2.70399E-6 1.9414E-6 4.74452E-7 2.43575E-6 2.03204E-6 4.52591E-6 1.87435E-6 3.54596E-6 2.96682E-6 9.61307E-6 4.65502E-6 4.28935E-6 9.49979E-6 7.74279E-6 7.4583E-6 2.09013E-6 8.74779E-7 4.22997E-6 3.0662E-6 5.10651E-7 1.7001E-6 1.95123E-6 1.39697E-6 1.11608E-6 2.33661E-6 1.05057E-6 1.01659E-6 1.36472E-6 1.81133E-6 3.6083E-6 1.40415E-5 7.62248E-6 2.71304E-6 6.67302E-6 3.60101E-6 9.90413E-6 2.49781E-5 5.95951E-6 2.63737E-6 1.63413E-6 8.0363E-6 3.58332E-6 9.05193E-6 9.48131E-6 1.03349E-5 1.032E-6 5.26299E-6 5.29666E-6 6.32926E-6 4.35447E-6 2.52247E-6 6.17288E-6 4.4809E-6 5.82858E-6 4.63294E-6 8.91099E-7 1.55958E-6 3.80866E-6 4.68594E-6 5.51304E-6 4.38886E-6 2.80739E-6 4.47434E-6 9.75833E-6 4.70347E-6 4.89161E-6 3.24356E-6 1.15382E-6 1.34581E-6 7.2491E-6 1.21619E-5 5.72728E-6 5.48846E-6 2.70374E-5 2.15087E-5 2.72851E-5 1.78795E-5 1.01829E-5 9.68735E-6 1.98156E-5 2.78713E-5 5.78568E-5 3.29802E-5 1.82557E-5 1.03894E-4 3.66307E-5 1.05731E-5 4.66472E-5 8.71198E-5 1.0975E-4 9.82644E-5 2.05253E-4 2.61839E-4 9.35499E-4 1.00188E-3 8.6097E-4 2.27443E-3 8.5796E-4 9.43279E-4 5.88196E-4 3.12384E-4 2.79231E-4 3.71784E-4 4.89065E-4 2.04189E-4 6.65493E-4 3.63349E-4 7.36764E-4 1.28704E-3 7.36424E-4 1.09249E-3 9.86418E-5 9.02186E-4 1.38466E-4 1.06555E-3 3.08088E-4 1.78536E-4 3.1268E-4 6.0433E-4 7.88993E-4 1.64569E-3 1.99767E-4 2.17708E-4 2.61053E-4 5.89451E-4 3.40585E-4 3.22538E-4 2.57773E-4 6.05373E-4 6.86139E-4 2.58455E-3 2.01235E-3 3.60114E-4 3.67696E-4 1.10938E-4 1.28991E-3 4.0735E-4 3.57991E-4 1.29572E-4 1.10841E-4 5.81762E-4 7.09813E-4 5.14323E-4 7.82398E-4 5.57846E-4 8.60671E-4 1.40833E-3 2.34907E-3 1.19038E-3 1.49665E-3 9.8034E-4 8.42579E-4 1.35513E-3 6.57563E-4 -9999 9.35217E-4 1.29712E-3 6.64999E-4 5.83068E-4 1.14404E-3 1.42589E-3 8.02201E-4 6.10828E-4 7.51312E-4 3.16578E-4 3.42311E-4 8.04615E-4 1.74131E-3 2.45864E-3 2.15769E-3 8.06901E-4 4.82102E-4 1.14128E-3 6.23335E-4 5.03363E-4 3.72807E-4 6.4056E-4 6.21818E-4 6.17523E-4 4.68703E-4 1.19079E-3 5.45301E-4 1.92344E-3 1.67512E-3 7.77334E-4 3.80527E-3 2.23803E-3 3.23294E-3 2.0792E-3 1.35294E-3 1.57523E-3 1.0896E-3 3.37444E-3 5.22981E-3 5.75233E-3 1.28981E-2 2.74551E-3 2.57269E-3 2.66619E-3 4.02526E-3 1.17333E-2 5.86404E-3 5.33978E-3 1.06241E-2 4.67436E-3 1.12506E-2 5.99083E-3 9.72688E-3 9.78999E-3 1.52877E-2 1.49156E-2 9.82775E-3 1.51101E-2 1.1558E-2 8.2845E-3 1.00714E-2 1.6044E-2 9.51695E-3 4.53931E-3 3.98323E-3 1.10512E-3 7.72888E-4 8.5501E-4 5.02589E-4 5.02517E-4 4.68003E-5 1.88845E-4 4.31209E-4 3.63176E-4 4.02011E-4 2.49271E-4 3.9936E-4 2.28302E-4 2.03221E-4 3.12036E-4 5.74038E-4 1.06344E-3 9.11352E-4 1.09673E-3 7.9991E-4 7.58774E-4 4.93703E-4 4.99678E-4 1.48055E-3 1.15793E-3 2.43762E-3 2.62004E-3 3.08398E-3 1.70148E-3 8.17103E-4 9.73155E-4 2.49496E-3 4.82071E-3 2.79499E-3 3.63092E-3 2.2965E-3 2.43861E-3 2.03772E-3 2.25138E-3 7.0887E-4 2.16886E-3 1.00454E-3 3.72327E-4 2.42924E-3 4.97076E-4 1.93714E-3 6.52668E-4 1.24865E-3 5.70964E-3 4.27507E-3 3.40653E-3 3.74327E-3 2.63394E-3 3.60033E-3 4.01294E-3 4.75664E-3 6.63598E-3 5.6984E-3 2.32929E-3 4.75543E-3 2.26241E-3 7.05531E-3 9.77477E-3 4.79474E-3 6.39159E-3 9.14306E-3 9.34429E-3 8.53141E-3 1.14226E-2 1.1407E-2 4.7105E-3 8.23521E-3 1.03682E-2 1.41187E-2 8.07864E-3 6.87251E-3 9.17807E-3 6.31771E-3 3.8338E-3 9.99433E-3 6.16058E-3 1.66369E-2 3.81019E-3 6.44371E-3 9.33327E-3 3.6379E-3 2.42852E-3 1.9312E-2 1.42522E-3 3.47141E-3 1.38249E-2 1.42463E-2 9.45632E-3 4.0278E-3 4.5875E-3 5.58338E-3 4.36495E-3 3.55453E-3 3.18207E-3 7.77863E-3 9.1394E-3 1.92325E-3 3.12108E-3 5.80938E-3 1.59431E-3 5.3284E-3 4.57396E-3 1.56572E-3 2.39106E-3 3.66519E-3 1.67363E-3 2.12838E-3 9.47189E-4 2.20734E-3 4.70355E-3 1.53108E-3 1.5235E-3 3.3327E-3 9.34763E-3 4.22506E-3 4.32268E-3 1.07963E-2 8.89357E-3 7.09568E-3 8.54483E-3 1.42783E-2 2.29233E-2 1.83235E-2 1.89222E-2 1.10157E-2 3.46931E-2 7.99252E-3 3.03886E-3 7.38342E-4 2.63046E-4 1.83771E-4 1.24843E-3 9.16791E-4 3.4237E-4 2.47864E-4 6.54351E-4 5.32145E-4 4.62494E-4 5.05228E-4 4.0776E-4 2.87894E-4 4.92176E-4 1.28334E-3 1.0165E-3 1.16093E-3 8.00814E-4 3.54255E-4 1.17735E-3 1.04578E-3 8.40661E-4 4.25626E-4 5.10375E-4 7.43506E-4 4.68013E-4 2.17472E-4 1.01208E-4 2.10473E-4 1.77861E-4 8.9846E-4 2.06643E-3 9.0914E-4 1.31952E-3 1.80038E-3 7.29428E-4 2.49888E-4 2.121E-4 1.16971E-4 4.82273E-4 2.98967E-4 4.15664E-4 1.10769E-3 1.04691E-3 8.90732E-4 6.86168E-4 5.65678E-4 3.90502E-4 1.81E-4 6.03024E-4 1.69004E-3 6.06418E-4 4.2159E-4 3.44444E-4 6.98227E-4 2.91451E-4 1.27019E-3 1.41447E-3 8.73976E-4 1.35191E-4 1.37362E-4 1.5463E-4 8.97202E-5 2.98244E-4 1.88305E-3 1.95976E-3 3.2065E-3 2.31226E-3 2.89202E-3 2.05054E-3 5.41112E-4 4.29813E-3 2.54858E-3 2.72672E-3 5.71734E-3 9.86782E-3 1.15845E-2 4.54695E-3 4.34734E-3 4.67431E-3 3.44696E-3 5.21717E-3 2.2663E-3 1.89958E-3 2.37899E-3 -9999 5.33058E-3 8.82113E-3 6.39976E-3 9.22758E-3 2.75681E-3 2.32239E-3 1.56213E-3 4.37396E-3 7.86321E-3 5.50407E-3 1.53059E-2 2.27561E-2 1.01831E-2 8.77247E-3 9.31501E-3 8.35825E-3 1.18427E-2 5.56651E-3 5.69409E-3 4.92084E-3 3.36254E-2 4.8701E-2 4.36217E-2 1.60663E-2 3.87394E-2 1.96247E-2 8.93871E-3 4.42345E-3 3.98585E-3 5.27201E-3 2.28193E-3 2.95403E-4 9.2368E-4 4.8514E-3 4.44496E-3 9.38507E-3 6.07977E-3 1.84158E-2 8.90652E-3 1.34999E-2 1.20345E-2 3.15954E-2 2.49597E-2 2.27747E-2 9.08723E-3 1.64039E-2 1.30516E-2 1.05459E-2 2.33713E-2 3.31773E-2 1.7216E-2 1.28455E-2 6.20833E-3 1.49705E-2 3.12057E-3 1.07453E-3 6.48529E-4 7.67634E-4 7.66649E-4 4.21999E-4 3.20514E-4 4.91112E-4 5.75309E-4 8.31844E-4 2.99319E-4 2.8376E-4 8.45498E-4 3.52623E-4 1.81965E-3 3.13601E-4 1.83666E-4 1.63431E-4 1.32544E-4 6.17463E-5 5.24722E-4 3.81879E-5 8.1013E-5 9.50195E-5 7.11043E-5 3.89171E-5 3.40771E-5 2.50733E-5 3.05557E-5 1.49226E-5 5.82301E-6 2.06206E-5 7.42301E-6 6.26448E-6 2.04624E-5 2.57552E-5 3.00478E-6 8.9493E-6 3.1645E-6 1.31602E-6 1.0405E-6 8.83634E-7 9.5927E-7 6.25785E-7 8.87228E-7 1.83672E-6 5.82387E-7 1.58163E-7 2.27096E-7 4.27006E-8 1.84952E-6 1.31076E-6 1.51449E-6 1.5035E-6 6.07204E-7 8.97441E-7 1.23225E-6 1.89109E-6 1.50569E-6 1.77565E-6 2.47302E-6 2.08671E-6 8.94792E-7 6.97097E-7 9.17556E-7 1.47889E-6 6.74045E-7 8.82482E-7 3.62602E-6 3.31358E-6 1.5709E-6 5.31024E-7 1.25154E-6 7.29812E-7 1.29306E-6 1.63649E-6 9.74461E-7 1.29327E-6 3.04534E-7 1.3804E-6 1.01285E-6 6.93167E-7 9.03373E-7 1.56771E-7 3.98373E-7 4.53265E-7 1.02714E-6 3.72603E-7 7.26172E-8 1.97796E-7 2.22311E-7 2.67572E-7 1.04356E-7 2.91002E-7 1.03619E-7 2.36576E-7 1.58243E-7 5.5028E-7 6.63961E-7 1.42878E-7 7.29606E-7 3.06567E-7 2.98125E-7 2.14872E-7 2.64203E-7 1.12272E-6 2.69056E-7 5.81573E-7 2.30047E-7 1.20613E-7 1.25282E-7 1.40286E-7 3.03411E-7 7.96605E-8 2.4587E-7 2.08355E-7 8.94244E-8 5.62811E-8 4.07602E-8 1.65607E-8 2.6569E-8 2.01375E-8 1.92394E-8 6.76006E-8 6.81409E-8 5.8103E-9 4.60985E-9 3.64902E-9 7.08411E-9 7.13719E-10 6.83773E-9 8.76604E-9 4.99117E-8 2.32545E-8 2.70468E-8 1.28201E-8 9.5785E-9 3.18437E-8 1.48542E-8 1.75402E-8 5.58959E-8 2.88781E-8 5.0091E-8 8.23419E-8 3.01001E-6 5.05904E-6 3.55293E-6 3.14026E-6 2.57082E-6 1.59705E-6 2.86983E-6 6.51713E-7 2.98358E-7 1.05576E-6 1.59083E-6 1.2865E-6 5.63462E-7 3.28471E-7 6.10424E-8 5.62195E-8 1.40906E-8 1.26599E-8 1.10634E-8 3.88717E-9 8.26707E-9 2.20657E-9 2.56741E-9 2.5625E-9 1.71292E-9 7.59664E-10 1.02822E-9 1.19037E-9 5.63931E-10 9.07649E-10 1.28204E-9 1.88995E-9 3.56136E-8 1.67878E-7 8.1671E-7 8.12034E-7 7.00966E-7 4.66259E-7 4.46108E-7 2.95819E-7 2.46018E-7 2.05542E-7 2.28811E-7 2.33226E-7 9.81856E-8 7.47785E-8 3.56254E-8 4.08336E-9 6.60124E-9 9.54842E-9 7.42024E-9 1.01805E-8 4.46095E-9 5.0701E-9 5.43284E-9 3.6904E-9 5.26749E-8 2.77862E-8 7.89116E-8 8.25953E-8 3.13768E-8 2.46377E-8 8.53859E-9 6.07185E-9 9.23741E-9 5.08433E-9 1.60164E-8 2.2932E-8 2.22849E-8 2.04526E-8 2.07717E-8 1.51235E-8 1.26152E-8 2.07066E-8 2.43551E-8 1.36416E-8 7.30119E-9 1.8854E-8 1.69441E-8 1.89597E-8 9.20675E-9 1.61279E-8 1.92345E-8 2.1801E-8 1.99329E-8 1.95586E-8 1.93764E-8 1.93992E-8 1.83883E-8 1.57815E-8 9.12317E-9 3.39718E-9 3.89464E-9 4.69113E-9 3.9018E-9 7.45888E-10 2.05535E-9 2.16003E-9 1.19515E-9 2.15539E-8 1.0751E-8 1.12124E-8 1.57601E-8 3.09651E-8 4.10943E-8 3.11488E-8 3.38129E-8 5.52181E-8 9.44091E-8 7.87974E-8 8.12158E-8 1.09738E-7 5.84812E-8 1.917E-8 3.61788E-8 5.3343E-8 1.08659E-7 9.85881E-8 1.2412E-7 1.22518E-7 6.08397E-8 7.83688E-8 7.40564E-8 6.13715E-8 5.03141E-8 4.9171E-8 8.40262E-8 1.31578E-7 3.41824E-7 3.49923E-7 3.54457E-7 5.08422E-7 4.3252E-7 3.91494E-7 5.35404E-7 8.32654E-7 4.50368E-7 8.41228E-7 8.03292E-7 4.70739E-7 4.12993E-7 4.76362E-7 2.19444E-6 2.156E-6 4.71742E-6 3.64444E-6 7.50413E-6 5.62115E-6 6.71384E-6 2.60762E-6 5.10223E-6 2.89728E-6 8.78236E-7 3.35901E-6 1.01853E-6 2.96935E-6 1.9302E-6 1.00986E-6 7.07481E-7 6.68703E-7 8.36122E-7 7.82101E-7 4.37706E-7 6.62435E-7 2.88658E-7 3.54823E-7 3.30148E-7 5.17389E-7 6.14521E-7 2.34281E-7 1.91604E-7 3.42661E-7 5.4954E-8 3.40829E-7 5.82463E-7 3.13203E-7 3.26734E-7 2.77846E-7 3.74891E-7 1.7753E-7 1.65611E-7 9.875E-8 6.10753E-8 1.31118E-7 1.16165E-7 8.69198E-8 1.71751E-7 2.41778E-7 5.22222E-8 3.65727E-8 9.98098E-8 1.26483E-7 8.81992E-8 5.57447E-8 6.12935E-8 3.54688E-8 6.72309E-8 9.54291E-8 6.59228E-8 4.83341E-8 5.24556E-8 2.57116E-8 3.04253E-8 2.24129E-8 2.55983E-8 3.71527E-8 2.29421E-8 3.7127E-8 4.71301E-8 3.26517E-8 2.14115E-8 1.61619E-8 1.37983E-8 9.21542E-9 1.15277E-8 1.18043E-8 1.38771E-8 2.01473E-8 1.70612E-8 2.00729E-8 1.40705E-8 1.45417E-8 4.00069E-8 3.52669E-8 3.87787E-8 6.1346E-8 4.28432E-8 3.1289E-8 4.80605E-8 5.36364E-8 4.70508E-8 5.84324E-8 6.79343E-8 4.92528E-8 1.87693E-8 2.06501E-8 4.60614E-8 6.72679E-8 7.56675E-9 6.0638E-8 4.44795E-8 6.3512E-8 6.50328E-8 1.36911E-8 1.22674E-8 2.65741E-8 3.06333E-9 1.5253E-8 5.44638E-9 6.89446E-9 7.29128E-8 5.54341E-8 1.00963E-8 4.74999E-9 6.43787E-9 1.32319E-8 1.82195E-8 6.43998E-9 7.29201E-9 8.54512E-9 1.80234E-8 2.14944E-8 1.87002E-7 6.1266E-9 4.75536E-8 7.31748E-9 4.83692E-9 2.10113E-9 2.65245E-9 1.77634E-8 2.19929E-8 1.30014E-7 -9999 -9999 -9999 -9999 -9999 -9999 -9999 -9999 -9999 -9999 -9999 -9999 -9999 -9999 -9999 -9999 -9999 -9999 -9999 -9999 -9999 -9999 -9999 -9999 -9999 -9999 -9999 -9999 -9999 -9999
2.55698E-7 2.21698E-7 1.65001E-7 1.69923E-7 1.50859E-7 1.70756E-7 3.20256E-7 1.81708E-7 1.79681E-7 1.44908E-7 1.46966E-7 1.40154E-7 2.66765E-7 3.74708E-7 1.92963E-7 3.47283E-7 1.99848E-7 1.74074E-7 2.3027E-7 2.54235E-7 2.76733E-7 1.51866E-7 1.68263E-7 1.07855E-7 1.06049E-7 1.16268E-7 1.34613E-7 1.24565E-7 1.83092E-7 2.51235E-7 2.13028E-7 2.27882E-7 1.67702E-7 1.42097E-7 1.46457E-7 1.32548E-7 1.18674E-7 1.22414E-7 9.38185E-8 5.93059E-8 7.45668E-8 5.59907E-8 6.91597E-8 8.26724E-8 1.01539E-7 8.64853E-8 1.06783E-7 7.20439E-8 1.02383E-7 5.7434E-8 2.91574E-8 4.41988E-8 9.90428E-8 7.1417E-8 4.82697E-8 5.4272E-8 5.44055E-8 2.60251E-8 4.48607E-8 2.35232E-8 3.67481E-8 5.26095E-8 4.06094E-8 2.68814E-8 5.62357E-8 3.92806E-8 4.61189E-8 5.80263E-8 3.67556E-8 5.59654E-8 5.34019E-8 5.40491E-8 1.31429E-7 4.69538E-8 6.99602E-8 7.22179E-8 6.12397E-8 7.40625E-8 7.62566E-8 4.72209E-8 6.89884E-8 5.33627E-8 1.47242E-8 7.94146E-8 1.11576E-7 8.60984E-8 8.14824E-8 9.54919E-8 8.94474E-8 7.94409E-8 9.05725E-8 1.83771E-7 1.39058E-7 1.51188E-7 1.65178E-7 3.27829E-7 2.54313E-7 3.21838E-7 2.4383E-7 1.97288E-7 1.39974E-7 1.4179E-7 1.45624E-7 1.31548E-7 1.74112E-7 3.4519E-7 1.33003E-7 1.41311E-7 1.39627E-7 1.75592E-7 2.67094E-7 2.98512E-7 3.72649E-7 4.07148E-7 4.03761E-7 3.84089E-7 2.86482E-7 4.41343E-7 5.68832E-7 3.3937E-7 4.71408E-7 4.95272E-7 5.68773E-7 7.06341E-7 1.2927E-6 1.31645E-6 1.2E-6 1.45219E-6 1.88171E-6 1.02749E-6 1.64709E-6 1.1554E-6 1.60935E-6 1.66014E-6 2.32019E-6 1.5703E-6 1.50607E-6 2.53201E-6 2.6806E-6 2.56067E-6 4.43298E-6 4.51456E-6 3.51257E-6 4.6067E-6 6.87344E-6 4.18878E-6 6.45018E-6 4.79003E-6 5.62273E-6 5.14388E-6 2.61595E-6 4.09444E-6 1.26189E-6 9.52969E-7 8.51718E-6 7.57316E-6 1.79246E-6 1.15585E-5 1.96419E-6 3.29494E-6 7.63937E-6 7.06542E-6 1.35928E-5 5.96124E-6 9.03309E-6 7.48579E-6 2.69955E-6 9.46786E-7 1.89767E-6 1.65813E-6 1.01492E-6 2.86713E-6 2.51374E-6 4.44904E-6 3.9732E-6 3.48605E-6 7.27461E-6 1.43116E-6 1.80606E-6 1.86478E-6 1.54259E-6 1.01874E-6 1.49777E-6 9.84123E-7 8.77463E-7 6.02784E-7 4.41093E-7 3.49049E-6 2.45222E-6 3.85086E-6 7.15195E-6 1.56664E-6 3.06965E-6 3.6971E-6 1.216E-6 3.83276E-7 9.00552E-7 1.64751E-6 1.0085E-6 7.81808E-7 6.94322E-7 1.9973E-6 1.52602E-6 1.90784E-6 2.38011E-6 2.08609E-6 1.12932E-6 4.43666E-7 8.04975E-7 8.07496E-7 5.2942E-7 1.37006E-6 2.36427E-6 1.09158E-6 9.2635E-7 1.73014E-6 1.1968E-6 8.33381E-7 3.1327E-7 1.76903E-6 6.84968E-7 1.38457E-6 8.57418E-7 5.39028E-7 8.25656E-7 1.68093E-6 4.53142E-7 2.44039E-7 1.99628E-7 6.58626E-7 5.82498E-7 1.48726E-6 4.83673E-7 5.0734E-7 7.00832E-7 1.04641E-7 1.0504E-7 4.289E-8 2.0897E-7 9.37637E-8 3.94472E-8 3.07945E-8 2.85111E-7 5.24302E-7 2.05301E-7 8.23666E-7 9.42392E-7 4.60968E-7 3.70447E-7 6.98106E-7 8.26089E-7 9.07088E-7 2.06661E-7 1.45985E-7 1.36294E-7 1.63637E-7 6.3589E-7 5.54226E-7 3.7915E-7 3.55023E-7 3.69246E-7 1.63978E-7 1.83172E-6 1.15464E-6 9.44103E-7 1.24384E-6 1.1687E-6 2.82838E-6 3.31188E-6 7.36257E-6 5.04794E-6 7.82348E-6 5.68479E-6 4.13996E-6 1.85104E-6 1.1657E-5 8.94532E-6 1.23303E-5 7.84829E-6 4.25471E-6 3.24478E-6 8.40565E-6 4.40527E-6 1.85763E-6 5.75397E-6 2.46855E-6 1.73521E-6 6.45942E-7 7.10907E-7 1.81815E-6 4.84492E-7 6.48586E-7 1.07126E-6 1.28433E-6 1.05365E-6 9.54778E-7 5.57219E-5 1.13974E-5 1.56692E-5 5.09625E-6 3.92682E-6 2.97985E-6 3.69386E-6 6.88823E-6 5.14437E-6 2.23905E-6 4.31452E-6 1.89125E-6 5.64803E-6 5.91079E-6 7.58616E-6 9.38397E-6 6.19111E-6 1.4434E-6 3.73058E-6 4.79509E-6 2.71284E-6 2.02888E-6 7.94426E-6 4.64726E-6 4.74139E-6 4.72146E-6 1.88883E-6 2.41046E-6 7.61632E-6 3.92961E-6 5.22448E-6 3.828E-6 4.84703E-6 5.1074E-6 9.2976E-6 5.7265E-6 4.31902E-6 4.04616E-6 2.36141E-6 1.01849E-6 3.00006E-6 6.13474E-6 6.38161E-6 3.66803E-6 3.22109E-5 3.66511E-5 2.76822E-5 2.10885E-5 1.26418E-5 1.46976E-5 1.72076E-5 2.88877E-5 8.40757E-5 7.80886E-5 3.8172E-5 4.1772E-5 2.40976E-5 1.22652E-5 3.33927E-5 6.57585E-5 9.46891E-5 1.45057E-4 1.27544E-4 5.42064E-4 1.11347E-3 8.75411E-4 1.01194E-3 1.17693E-3 1.145E-3 6.4371E-4 3.87169E-4 2.48939E-4 3.22375E-4 5.44616E-4 5.85812E-4 1.27988E-3 6.72083E-4 5.31775E-4 4.00852E-4 1.41547E-3 6.80006E-4 7.33883E-4 5.26947E-4 1.23674E-3 7.90414E-4 1.5413E-4 7.17267E-4 1.78347E-4 2.8899E-4 1.70722E-4 8.54628E-4 1.39629E-3 1.37352E-4 1.07959E-3 2.12224E-4 1.50456E-4 1.92095E-4 1.77538E-3 3.72107E-3 1.84454E-3 1.12308E-3 1.41275E-3 1.7311E-3 1.36059E-3 1.45183E-3 1.02074E-3 1.25941E-3 6.66164E-4 3.30679E-4 1.0979E-4 2.13972E-4 3.00919E-4 6.24053E-4 9.25597E-4 8.54666E-4 1.58747E-3 2.96594E-3 2.60463E-3 2.34405E-3 1.14009E-3 1.50317E-3 1.2717E-3 1.83817E-3 1.00095E-3 9.65861E-4 -9999 8.23583E-4 1.62794E-3 1.34964E-3 2.50105E-3 1.30736E-3 2.60145E-3 1.37202E-3 7.97359E-4 3.11771E-4 4.49823E-4 6.34473E-4 9.23557E-4 1.68369E-3 -9999 6.98895E-4 1.07107E-3 4.77208E-4 1.32886E-3 4.66818E-4 2.97506E-4 4.93283E-4 1.29523E-3 1.30878E-3 5.09134E-4 4.17607E-4 7.59569E-4 2.77343E-4 1.0624E-3 1.99366E-3 2.426E-3 4.79676E-3 2.5401E-3 1.7004E-3 4.37217E-3 1.50869E-3 1.42099E-3 2.16721E-3 5.18778E-3 2.50042E-3 5.69923E-3 5.31782E-3 1.18048E-3 8.87051E-4 1.22371E-3 6.91149E-4 7.05019E-3 7.82205E-3 4.32352E-3 1.06408E-2 3.25832E-3 7.95635E-3 6.53194E-3 6.76354E-3 1.26354E-2 1.68306E-2 1.7983E-2 6.65584E-3 1.57558E-2 1.585E-2 1.78267E-2 1.0135E-2 1.15706E-2 1.26372E-2 3.88583E-3 2.30728E-3 9.83132E-4 8.82163E-4 2.81754E-4 7.46643E-4 2.18422E-4 6.53361E-5 6.99048E-4 8.85216E-4 4.52475E-4 1.19677E-4 2.17175E-4 -9999 2.77481E-4 3.08202E-4 3.18837E-4 7.91177E-4 1.03927E-3 4.18503E-4 5.87017E-4 3.9389E-4 4.06756E-4 3.96577E-4 7.62674E-4 1.11118E-3 1.53447E-3 1.8214E-3 1.86536E-3 2.28671E-3 1.85244E-3 9.6175E-4 2.14625E-3 2.02728E-3 4.31749E-3 3.8918E-3 3.18456E-3 2.07691E-3 2.36577E-3 1.51367E-3 1.53841E-3 1.54188E-3 3.66487E-3 3.55701E-4 1.75049E-3 2.16432E-3 2.6648E-3 2.08994E-3 1.83501E-3 3.55752E-3 3.68349E-3 5.81975E-3 3.11036E-3 3.46081E-3 2.72702E-3 8.06266E-4 2.67722E-3 2.59872E-3 6.36154E-3 7.16802E-3 5.4438E-3 2.37616E-3 5.40311E-3 6.98737E-3 7.85772E-3 6.59327E-3 8.54648E-3 6.48193E-3 9.00524E-3 7.92538E-3 8.20422E-3 1.34219E-2 1.0665E-2 1.40792E-2 8.4852E-3 8.11677E-3 5.03175E-3 5.38903E-3 1.32606E-2 5.465E-3 1.38362E-2 7.23012E-3 8.87548E-3 1.11684E-2 1.57026E-2 1.01559E-2 6.10023E-3 2.02931E-2 3.23358E-3 1.36526E-2 6.39384E-3 5.23926E-3 2.01684E-2 7.91505E-3 1.80994E-2 7.33835E-3 1.43264E-2 1.01905E-2 8.43921E-3 4.27426E-3 3.43992E-3 2.80176E-3 4.36506E-3 2.46433E-3 3.85252E-3 3.77269E-3 4.76282E-4 1.66023E-3 1.72023E-3 8.33339E-4 1.67362E-3 1.90489E-3 1.31269E-3 4.14114E-3 5.58688E-4 8.68603E-3 1.18462E-3 1.15088E-3 5.73284E-3 8.50014E-4 1.75884E-3 2.09725E-3 8.98346E-3 1.18611E-2 1.09951E-2 1.21191E-2 1.48839E-2 3.10924E-2 2.01466E-2 8.80266E-3 4.9329E-2 2.35054E-2 1.54703E-2 1.27136E-3 5.59912E-3 7.99934E-4 2.82062E-3 1.34034E-3 9.43507E-4 5.54312E-4 4.84131E-4 8.58642E-4 5.74569E-4 8.69548E-4 3.71703E-4 8.36257E-4 3.79191E-4 9.12551E-4 1.19126E-3 1.52741E-3 4.13871E-3 4.35011E-3 1.62525E-3 1.6607E-3 2.05281E-3 2.95948E-3 1.93842E-3 7.37831E-4 1.05511E-3 4.70321E-4 7.77772E-5 9.48452E-5 3.95013E-4 1.90483E-4 4.13144E-4 1.06651E-3 1.84965E-3 1.42885E-3 2.62264E-3 1.34578E-3 1.12214E-3 1.87985E-4 2.53776E-4 2.18966E-4 3.93497E-4 1.41852E-3 4.13993E-4 1.82972E-3 1.65412E-3 3.49477E-4 4.85736E-4 6.19957E-4 3.13472E-4 1.0976E-4 3.82172E-4 7.08077E-4 2.05021E-3 2.23712E-3 2.31101E-3 2.11192E-3 1.26517E-3 1.47325E-3 1.14073E-3 3.09252E-3 4.82056E-4 2.88812E-4 5.73846E-5 4.49157E-4 5.14777E-4 1.08687E-3 1.97079E-3 2.47657E-3 2.11765E-3 2.41577E-3 3.61384E-3 3.92978E-3 5.30137E-3 1.88187E-3 4.94016E-3 3.00206E-3 1.43891E-3 3.90467E-3 7.66364E-3 6.04747E-3 5.18791E-3 8.34871E-3 6.48716E-3 7.00985E-3 5.34041E-3 5.43188E-3 6.63619E-3 1.00758E-2 9.2991E-3 7.22241E-3 1.58514E-2 6.97142E-3 5.54205E-3 3.88624E-3 9.54801E-3 1.41081E-2 6.1865E-3 1.53199E-2 2.305E-2 3.90802E-2 1.10893E-2 4.69099E-3 3.84452E-3 9.31871E-3 2.27514E-3 6.09561E-3 1.10628E-2 9.15105E-3 8.23188E-3 3.17538E-2 2.97068E-2 3.27394E-2 3.87178E-2 1.5395E-2 7.54339E-3 8.77466E-3 1.9934E-3 7.06721E-3 2.55616E-3 1.1358E-3 8.87533E-3 7.78443E-3 1.94722E-3 1.1104E-2 5.97798E-3 1.71605E-2 2.02719E-2 2.86895E-2 2.50475E-2 2.00672E-2 1.22686E-2 1.49658E-2 1.01342E-2 1.33099E-2 3.01369E-2 1.34978E-2 1.36424E-2 4.26652E-2 1.93213E-2 1.28585E-2 2.26342E-2 5.94501E-3 1.70989E-3 5.93315E-4 9.62925E-4 1.41056E-3 7.87221E-4 3.1193E-3 5.59837E-3 2.88518E-3 1.52027E-3 6.29453E-4 4.80491E-4 2.85291E-4 4.06788E-4 2.62353E-3 4.86034E-4 1.25517E-3 2.49085E-4 1.36607E-4 1.31156E-4 1.47392E-4 7.34949E-5 5.33966E-5 5.91484E-5 2.43228E-5 2.21864E-5 3.65178E-5 5.98678E-5 5.70007E-5 1.04352E-5 1.48945E-5 5.41734E-6 1.02871E-5 8.04247E-6 1.12731E-5 1.7253E-5 8.42881E-6 1.10645E-5 2.83507E-6 1.24481E-6 1.98818E-6 9.56418E-7 8.9242E-7 4.51588E-7 6.26011E-7 9.07311E-7 1.61744E-7 1.28963E-7 2.08537E-6 1.1057E-6 1.36022E-6 2.17318E-6 1.5025E-6 2.51924E-6 6.54248E-7 1.54557E-6 1.29449E-6 1.50633E-6 1.50643E-6 2.92598E-6 2.7379E-6 1.8729E-6 1.30653E-6 5.57725E-7 8.55426E-7 1.84499E-6 1.59332E-6 2.09993E-6 4.79879E-6 2.46439E-6 1.76554E-6 1.44548E-6 1.86979E-6 3.6789E-6 9.58991E-7 1.72304E-6 1.22409E-6 1.07394E-6 2.00923E-7 1.35976E-6 1.4279E-6 3.2312E-7 3.28022E-7 6.81007E-7 1.07091E-7 8.30798E-7 6.93095E-7 3.95969E-7 2.81637E-7 3.34847E-7 1.33832E-7 8.01017E-8 8.95927E-8 3.63484E-7 1.94901E-7 1.13812E-7 4.20242E-7 3.89752E-7 1.5486E-6 1.36655E-6 9.53607E-7 7.93923E-7 5.80628E-7 9.17426E-7 1.02008E-6 6.97935E-7 3.76589E-7 8.31297E-7 4.00245E-7 4.49336E-8 8.82619E-8 1.54861E-7 6.35014E-8 3.43655E-8 5.31952E-8 1.31403E-7 1.12428E-7 1.0023E-7 2.10519E-8 2.02945E-8 9.98553E-9 5.43884E-8 5.51221E-8 7.84408E-8 6.85379E-8 3.67402E-8 4.53226E-9 5.43089E-9 1.42893E-8 1.27112E-8 2.2656E-8 3.08579E-8 2.06221E-8 1.88778E-8 1.18775E-8 4.48728E-9 1.33499E-8 4.98254E-8 2.58158E-8 2.6321E-8 1.39419E-7 7.84873E-8 6.0121E-8 1.1689E-7 7.36882E-6 1.2316E-6 4.71331E-7 2.70401E-6 2.56817E-6 1.65549E-6 7.78994E-7 1.04539E-6 7.19286E-7 1.77364E-6 1.395E-6 1.66425E-6 4.51776E-7 2.70894E-7 2.58828E-8 3.11487E-8 1.19672E-8 5.52424E-9 5.77615E-9 1.18993E-8 9.45966E-9 2.59033E-9 2.65062E-9 2.07346E-9 3.9795E-9 8.06363E-10 1.41199E-9 4.22945E-10 6.25853E-10 1.32048E-9 2.37877E-9 2.3648E-9 6.12071E-8 3.31101E-7 1.18294E-6 9.84725E-7 6.8649E-7 5.00231E-7 4.03097E-7 3.62467E-7 2.66953E-7 3.11392E-7 2.52909E-7 1.72411E-7 1.43681E-7 7.90772E-8 4.8097E-8 6.55403E-9 7.75805E-9 7.71432E-9 5.87191E-9 8.35469E-9 1.52011E-8 3.98259E-9 6.89203E-9 5.31354E-9 2.9292E-8 6.88704E-8 4.23199E-8 1.35128E-8 2.22977E-8 2.16841E-8 2.36976E-8 3.95979E-8 3.56019E-8 5.0843E-8 3.61145E-8 1.94116E-7 1.04797E-7 1.92438E-8 2.58879E-8 2.04817E-8 7.03872E-8 5.87556E-8 1.82647E-8 5.46025E-9 1.41625E-8 1.83202E-8 2.56436E-8 2.85098E-8 9.69742E-9 7.81756E-9 7.89569E-9 9.51567E-9 8.99851E-9 9.86829E-9 8.51111E-9 1.77628E-8 2.43697E-8 2.29795E-8 2.66511E-8 2.69507E-8 1.76819E-8 2.54108E-8 1.51463E-8 1.06062E-8 5.13768E-9 3.88695E-9 4.38286E-9 5.28376E-9 2.87604E-8 4.55555E-8 1.75117E-8 2.23719E-8 3.15504E-8 4.45962E-8 5.28975E-8 5.49537E-8 7.10092E-8 1.04149E-7 2.7157E-8 4.93875E-8 1.23509E-7 1.29776E-7 5.2998E-8 1.00941E-7 1.00697E-7 1.35317E-7 1.44903E-7 1.46709E-7 1.35587E-7 1.42928E-7 2.21926E-7 1.391E-7 1.93447E-7 5.19249E-8 6.35581E-8 1.13392E-7 1.7785E-7 3.42854E-7 3.44126E-7 1.79035E-7 1.85679E-7 3.09477E-7 3.94505E-7 4.8648E-7 1.05005E-6 4.92574E-7 6.54114E-7 4.67749E-7 1.66575E-6 6.25433E-7 1.00015E-6 1.68704E-6 2.02465E-6 1.70342E-6 7.26086E-6 3.12544E-6 3.78792E-6 5.91687E-6 3.41847E-6 1.83558E-6 2.79047E-6 2.26087E-6 1.62885E-6 1.82171E-6 1.7302E-6 1.38057E-6 8.31029E-7 7.48989E-7 4.06559E-7 9.69912E-7 3.74348E-7 2.97262E-7 4.23552E-7 4.8328E-7 3.24328E-7 4.58942E-7 3.51143E-7 2.55216E-7 4.32294E-7 1.42191E-7 3.95554E-7 3.51569E-7 4.51693E-7 8.75848E-8 6.57177E-7 4.32854E-7 4.77846E-7 5.37704E-7 1.67872E-7 1.03936E-7 1.37841E-7 1.11547E-7 1.51588E-7 9.0566E-8 6.28646E-8 7.46375E-8 1.0782E-7 1.48243E-8 1.43365E-8 5.94328E-8 3.12021E-8 2.46256E-8 1.80428E-8 3.64934E-8 5.89595E-8 6.65886E-8 6.15226E-8 6.02482E-8 3.32279E-8 4.16624E-8 3.10184E-8 3.161E-8 2.94018E-8 4.24339E-8 4.39058E-8 5.15956E-8 6.01842E-8 4.15208E-8 3.0678E-8 1.9679E-8 1.17315E-8 1.02879E-8 1.11817E-8 5.11579E-8 1.78354E-8 1.48395E-8 7.89232E-9 8.21805E-9 1.46131E-8 1.70342E-8 2.17753E-8 4.03193E-8 6.05165E-8 1.08235E-7 8.56261E-8 5.55726E-8 5.48495E-8 6.25745E-8 4.11715E-8 3.13682E-8 7.07251E-8 2.2008E-8 4.78762E-9 9.8066E-9 7.63632E-9 4.92339E-9 3.21529E-8 6.57845E-8 5.65197E-8 6.37448E-8 5.29023E-8 1.95759E-8 2.80401E-8 1.9061E-8 8.75896E-9 5.0235E-9 9.6212E-9 2.91591E-8 4.50128E-8 4.98938E-8 2.23816E-8 1.94459E-8 2.09978E-8 8.39675E-9 2.07245E-8 2.41207E-8 2.75758E-8 2.50857E-8 2.54503E-8 1.51053E-8 1.33636E-8 1.09579E-8 7.23838E-9 3.27395E-8 2.56002E-9 5.95013E-9 2.45572E-9 2.40053E-9 7.70327E-9 9.14534E-8 2.30372E-7 -9999 -9999 -9999 -9999 -9999 -9999 -9999 -9999 -9999 -9999 -9999 -9999 -9999 -9999 -9999 -9999 -9999 -9999 -9999 -9999 -9999 -9999 -9999 -9999 -9999 -9999 -9999 -9999 -9999
2.46283E-7 2.59208E-7 2.09612E-7 1.54013E-7 2.01213E-7 2.36305E-7 2.62211E-7 2.06876E-7 1.60377E-7 1.41597E-7 8.65066E-8 2.07156E-7 2.57082E-7 1.9365E-7 2.08004E-7 3.09308E-7 2.66051E-7 2.96927E-7 2.55361E-7 3.65198E-7 2.44318E-7 1.82913E-7 1.78603E-7 1.50321E-7 1.11722E-7 1.07565E-7 1.81218E-7 1.39544E-7 1.59276E-7 1.92495E-7 1.67784E-7 1.70012E-7 1.63367E-7 1.96109E-7 1.34013E-7 8.59175E-8 8.64795E-8 1.03189E-7 1.07828E-7 7.50986E-8 1.00302E-7 7.90013E-8 8.76504E-8 1.00921E-7 1.22594E-7 7.46185E-8 7.43566E-8 9.41417E-8 1.12171E-7 7.07713E-8 4.0183E-8 5.34548E-8 4.6211E-8 4.59579E-8 6.97512E-8 8.73732E-8 7.67784E-8 6.30331E-8 3.79836E-8 3.97207E-8 4.3138E-8 3.52034E-8 4.37093E-8 2.27237E-8 3.66745E-8 4.38637E-8 6.36368E-8 5.03618E-8 5.6605E-8 4.65641E-8 3.90424E-8 6.7791E-8 1.03951E-7 7.58236E-8 7.62827E-8 1.0474E-7 1.0168E-7 2.60889E-8 6.15189E-8 4.87213E-8 5.28502E-8 4.67867E-8 4.83176E-8 5.72742E-8 6.37129E-8 7.62355E-8 5.62048E-8 7.6162E-8 8.9966E-8 6.69679E-8 1.79708E-7 8.06316E-8 7.73435E-8 9.89143E-8 1.08874E-7 1.67717E-7 1.93133E-7 2.50882E-7 2.66746E-7 1.05371E-7 1.48918E-7 1.96957E-7 2.12934E-7 3.27276E-7 3.0734E-7 1.59786E-7 9.08788E-8 9.06699E-8 1.15633E-7 2.55646E-7 2.9234E-7 2.93892E-7 4.49424E-7 3.0679E-7 3.6863E-7 3.66788E-7 3.67901E-7 6.12116E-7 5.07619E-7 4.82102E-7 6.20183E-7 1.04034E-7 8.02751E-7 9.37847E-7 1.05911E-6 8.78137E-7 1.13883E-6 1.04916E-6 9.75199E-7 1.3195E-6 1.30892E-6 1.1314E-6 1.21951E-6 2.27787E-6 1.1891E-6 1.39456E-6 3.2349E-6 3.65866E-6 4.04446E-6 4.55105E-6 2.67784E-6 5.17344E-6 2.97462E-6 5.74641E-6 6.32141E-6 3.415E-6 5.99383E-6 5.15219E-6 6.06766E-6 5.31449E-6 4.41107E-6 3.50814E-6 4.29412E-6 5.83765E-6 2.70255E-6 5.17697E-6 3.18954E-6 9.50482E-6 3.54129E-6 5.35176E-7 3.08039E-6 3.02896E-6 6.66015E-6 6.94074E-6 6.299E-6 5.46576E-6 2.75637E-6 1.53577E-6 1.25838E-6 2.2661E-6 4.31883E-6 4.35069E-6 4.73923E-7 1.68067E-6 4.3877E-6 3.05574E-6 1.83437E-6 3.83986E-6 3.67524E-6 1.84256E-6 1.8579E-6 1.99678E-6 2.89014E-6 2.79635E-6 2.14597E-6 2.16321E-6 7.86237E-7 6.50225E-7 3.30109E-6 5.97053E-6 3.67136E-6 2.69733E-6 2.52081E-6 1.08566E-6 7.06656E-7 1.19334E-6 3.49636E-7 8.15394E-7 6.94179E-7 1.0516E-6 1.11721E-6 1.73698E-6 9.18884E-7 2.14775E-6 2.28589E-6 2.69486E-6 7.5733E-7 2.89108E-7 4.40615E-7 1.09413E-6 1.25848E-6 1.01362E-6 1.16111E-6 1.62713E-6 1.59296E-6 1.07822E-6 1.04836E-6 8.88038E-7 1.26879E-6 1.346E-6 9.42225E-7 9.24035E-7 1.1237E-6 2.14778E-6 7.05469E-7 4.05891E-7 4.62028E-7 3.54258E-7 7.98207E-7 6.00849E-7 3.0752E-7 8.60045E-7 3.52627E-7 4.03804E-7 5.92806E-8 1.28059E-8 8.27704E-8 2.62642E-7 4.19084E-8 8.31632E-8 1.18823E-7 8.79909E-8 4.91351E-7 7.83705E-7 6.55787E-7 5.11723E-7 4.73833E-7 1.10148E-6 1.07726E-6 5.05548E-7 7.94074E-7 1.87297E-7 1.99055E-7 3.99839E-7 6.87413E-7 1.15052E-6 9.89306E-7 2.60674E-7 4.06009E-7 5.12851E-7 1.08566E-7 3.87002E-7 8.42133E-7 7.62516E-7 2.25034E-7 2.89796E-7 4.91575E-7 4.99081E-7 6.47492E-7 3.32175E-6 1.27586E-5 6.27345E-6 4.81906E-6 4.21049E-6 2.86966E-6 1.53487E-5 3.60802E-5 1.03414E-5 4.46274E-5 3.33378E-5 1.87372E-5 2.83472E-5 3.41049E-5 2.65669E-6 4.42211E-6 2.59492E-6 7.97251E-7 1.15972E-6 1.22588E-6 8.73052E-7 8.15533E-7 1.41331E-6 1.67338E-6 1.61018E-6 1.05175E-6 5.73319E-6 3.38969E-5 9.56965E-6 1.22422E-5 1.62686E-5 5.02758E-6 6.38619E-6 3.23162E-6 4.795E-6 1.60606E-6 3.95037E-6 2.32521E-6 2.13165E-6 2.7719E-6 5.36206E-6 7.11273E-6 8.8357E-6 9.39597E-6 4.31547E-6 3.3741E-6 3.42673E-6 3.58532E-6 4.83112E-6 6.10013E-6 4.66809E-6 5.58067E-6 5.40122E-6 8.58549E-7 1.17621E-6 6.1204E-6 6.03865E-6 4.22863E-6 5.76703E-6 4.31847E-6 4.4677E-6 5.84993E-6 6.07859E-6 2.81852E-6 6.22086E-6 4.39281E-6 3.97743E-6 4.3214E-6 8.04734E-6 3.47558E-6 8.13417E-6 2.82374E-5 2.04032E-5 4.01511E-5 3.49763E-5 2.36586E-5 1.39248E-5 2.33051E-5 2.18712E-5 2.06441E-5 4.51055E-5 3.21565E-5 4.83913E-5 2.27465E-5 1.25045E-5 5.40295E-5 9.10715E-5 1.63339E-4 2.02001E-4 2.9106E-4 6.95997E-4 1.25633E-3 6.53737E-4 5.7726E-4 6.09299E-4 4.54416E-4 2.6803E-4 2.23818E-4 2.43603E-4 2.58735E-4 3.6495E-4 9.10631E-4 1.7518E-3 1.28977E-3 8.13369E-4 2.935E-4 8.31787E-4 4.54795E-4 1.07064E-3 5.30177E-4 4.12021E-4 8.20849E-4 1.49819E-3 6.96859E-4 1.42226E-4 5.09901E-4 1.48909E-3 1.44943E-3 1.06892E-3 8.01667E-4 1.00644E-3 1.23744E-3 3.37368E-4 1.49375E-3 1.79143E-3 1.24444E-3 1.04823E-3 6.32602E-4 1.36884E-3 1.71015E-3 1.53673E-3 1.28409E-3 4.91602E-4 3.01738E-4 3.73488E-4 2.62099E-4 1.91585E-4 1.81479E-4 2.24266E-4 3.09512E-4 3.86348E-4 5.50491E-4 7.24294E-4 7.72691E-4 1.67021E-3 1.75847E-3 6.5336E-4 1.15635E-3 1.09362E-3 1.14843E-3 9.42066E-4 1.0661E-3 9.64963E-4 1.14581E-3 2.55019E-3 3.12197E-3 2.24515E-3 1.10612E-3 8.91746E-4 1.74273E-3 1.23176E-3 5.78677E-4 9.9153E-4 6.472E-4 6.34376E-4 5.02479E-4 8.51026E-4 3.09607E-4 3.04783E-4 4.93206E-4 7.14839E-4 6.12962E-4 2.4265E-4 4.38346E-4 2.39338E-4 4.4014E-4 3.81191E-4 4.72285E-4 8.25807E-4 3.4866E-4 1.09358E-3 1.20075E-3 1.37022E-3 2.01914E-3 2.16929E-3 2.3495E-3 3.11052E-3 1.90758E-3 1.61332E-3 1.46294E-3 1.04019E-2 8.61696E-3 4.18346E-3 2.69219E-3 8.54926E-4 1.1631E-3 1.2388E-3 2.26729E-3 2.56752E-3 4.52432E-3 2.04582E-3 4.09872E-3 8.44924E-4 2.00791E-3 7.23876E-3 4.80981E-3 1.73709E-2 6.43005E-3 1.40298E-2 1.25702E-2 1.90454E-2 1.12271E-2 8.63587E-3 9.72671E-3 1.11696E-2 7.98551E-3 1.56462E-3 8.85167E-4 2.08251E-3 1.35474E-3 8.55862E-4 1.83681E-3 1.34972E-3 7.25121E-4 6.67134E-4 2.30653E-4 1.97042E-4 2.2888E-4 2.46052E-4 4.70888E-4 6.37835E-4 3.91037E-4 4.06612E-4 2.40306E-4 4.59448E-4 6.73391E-4 5.4098E-4 6.47105E-4 8.88248E-4 5.63529E-4 7.31023E-4 1.13962E-3 9.22157E-4 1.57067E-3 1.64972E-3 2.15675E-3 1.25204E-3 2.83512E-3 2.05514E-3 1.41085E-3 1.21084E-3 2.58591E-3 2.39689E-3 1.89392E-3 3.35461E-3 1.53207E-3 1.09687E-3 8.81754E-4 2.53204E-3 1.15381E-3 1.53439E-3 1.55804E-3 1.38589E-3 2.50385E-3 1.18723E-3 1.93502E-3 2.40389E-3 4.01617E-3 3.05718E-3 1.11508E-3 1.40436E-3 1.90431E-3 3.96026E-3 4.11415E-3 3.97434E-3 4.33066E-3 9.0734E-3 4.36104E-3 1.41818E-2 6.62071E-3 6.91847E-3 9.35723E-3 7.40916E-3 8.65859E-3 6.80613E-3 7.70297E-3 8.71499E-3 6.9597E-3 7.59312E-3 8.24113E-3 3.1069E-3 9.02181E-3 4.9472E-3 6.11535E-3 7.42618E-3 5.13329E-3 6.50211E-3 1.02543E-2 5.32141E-3 1.96546E-2 1.73306E-2 8.71117E-3 9.05609E-3 9.14076E-3 1.26069E-2 8.44762E-3 2.52439E-2 1.14178E-2 1.38228E-2 6.74247E-3 7.27786E-3 4.1452E-3 3.76208E-3 2.99026E-3 2.33582E-2 4.95728E-3 4.91794E-3 3.892E-3 2.75631E-3 6.9401E-3 1.06852E-2 1.32881E-2 3.15396E-3 9.22804E-4 7.26384E-3 9.10051E-3 3.26562E-3 2.2948E-3 1.24193E-3 7.89997E-4 1.03267E-3 3.20874E-3 1.20068E-3 3.65267E-3 5.39283E-3 1.15522E-3 3.10727E-3 2.34297E-3 2.38529E-3 9.03659E-3 8.35934E-3 2.57222E-2 4.34458E-2 1.63074E-2 1.60167E-2 1.06975E-2 1.88817E-2 2.23852E-2 8.29933E-3 1.51489E-2 5.08771E-3 3.26975E-3 2.30367E-3 1.33955E-3 1.71176E-3 1.26259E-3 1.7039E-3 1.82894E-3 7.47788E-4 8.93412E-4 7.24379E-4 4.68273E-4 3.87505E-3 1.80432E-3 2.92332E-3 2.40523E-3 3.47257E-3 2.62871E-3 6.20433E-3 2.5899E-3 2.10291E-3 1.20907E-3 1.16024E-3 1.19872E-3 8.85865E-4 2.64692E-4 9.66372E-5 1.64844E-4 5.1038E-4 4.29516E-4 7.18855E-4 8.7228E-4 1.82534E-3 1.37542E-3 6.32089E-3 2.57504E-3 2.46306E-3 2.79808E-4 3.33502E-4 3.27026E-4 6.58651E-4 1.0071E-3 1.8755E-3 2.49129E-3 1.37806E-3 3.91931E-4 3.65323E-4 1.45861E-4 1.10893E-4 1.31401E-4 4.0082E-4 4.53028E-4 3.76516E-3 7.31994E-4 5.59782E-3 4.35558E-3 1.38273E-3 1.73989E-3 2.52841E-3 2.75908E-3 1.06032E-3 6.35711E-4 1.76E-4 1.48451E-3 1.43083E-3 1.30193E-3 1.59419E-3 2.59117E-3 3.16779E-3 1.96442E-3 2.3001E-3 3.20996E-3 3.21229E-3 1.72979E-3 3.4347E-3 4.05503E-3 1.87921E-3 8.46224E-3 7.85777E-3 3.6956E-3 7.55763E-3 1.8228E-2 2.79141E-2 1.55517E-2 7.76179E-3 4.9218E-3 2.57614E-3 1.86027E-2 1.22904E-2 1.97476E-2 1.02885E-2 1.12439E-2 1.09556E-2 1.2287E-2 1.67042E-2 1.8258E-2 1.56029E-2 1.99982E-2 4.02179E-2 5.49661E-2 1.32798E-2 3.97232E-3 9.3779E-4 2.60637E-3 2.38664E-3 1.06345E-2 1.43651E-2 3.39032E-3 6.41862E-3 2.99395E-2 2.00344E-2 5.00254E-2 3.96423E-2 3.63728E-2 2.85071E-2 9.09425E-3 9.19158E-3 1.6188E-2 4.13912E-3 9.02102E-4 2.05286E-3 3.37282E-3 7.2752E-3 9.99316E-3 9.05788E-3 1.3032E-2 2.03391E-2 1.42931E-2 1.20972E-2 1.91885E-2 1.06764E-2 1.79008E-2 1.19736E-2 2.84001E-2 1.70178E-2 1.49802E-2 5.10871E-2 5.07284E-2 2.67175E-2 1.19416E-2 5.37147E-3 2.49778E-3 9.7531E-3 2.89037E-3 1.74694E-3 4.62982E-3 2.00984E-3 4.5682E-3 4.41592E-3 4.13809E-3 9.16293E-4 3.58466E-4 5.17385E-4 7.4699E-4 3.66417E-4 2.25114E-3 5.77155E-4 1.77168E-4 1.41401E-4 2.55083E-4 1.97697E-4 1.77141E-4 1.24484E-4 7.84387E-5 1.67182E-4 3.20023E-5 1.75905E-5 8.48066E-5 2.54516E-5 3.19374E-5 9.76294E-6 6.34806E-6 1.25876E-5 8.74448E-6 1.95989E-5 1.22799E-5 6.27615E-5 4.76209E-6 8.14411E-6 3.45298E-6 3.01951E-6 1.20203E-5 8.86786E-6 7.24338E-7 6.63956E-7 1.95746E-7 2.15502E-7 6.01188E-7 1.39613E-7 3.11675E-6 7.89963E-6 1.52162E-6 1.94209E-6 1.35514E-6 1.65208E-6 9.82646E-7 1.38339E-6 1.45221E-6 9.39027E-7 1.25991E-6 2.29368E-6 1.32812E-6 1.08048E-6 1.3406E-6 5.34825E-7 5.48282E-7 1.38786E-6 2.3558E-6 5.02805E-6 4.27454E-6 3.60832E-7 1.93474E-6 1.80644E-6 4.12623E-6 2.32285E-6 1.14355E-6 3.06227E-6 3.00648E-6 1.81131E-6 1.496E-6 9.82391E-7 1.12563E-6 2.50191E-7 3.62242E-7 8.85657E-7 7.90383E-7 1.39763E-6 1.48017E-6 8.08333E-7 1.37581E-7 2.14068E-7 6.98525E-7 2.08255E-7 7.02387E-8 2.30281E-7 8.92835E-8 1.97741E-7 2.95773E-7 1.30549E-6 7.21101E-7 5.50705E-7 1.27251E-6 1.1412E-6 1.04651E-6 1.77195E-6 8.09316E-7 1.53976E-6 2.45573E-7 1.31566E-6 2.46406E-7 2.02137E-7 1.13863E-7 5.15334E-8 3.42107E-8 6.72379E-8 7.43465E-8 5.02258E-8 1.67103E-7 9.28529E-8 3.18443E-8 2.81373E-8 3.31185E-8 2.47731E-8 6.7661E-8 5.53376E-8 3.07491E-8 1.16234E-7 3.41599E-8 2.95926E-8 2.82241E-8 7.40808E-9 2.06009E-8 1.22643E-8 2.15744E-8 1.78778E-8 5.15651E-9 6.29552E-9 2.18689E-8 2.40953E-8 2.91736E-8 3.90982E-8 4.76348E-8 2.09174E-7 5.08409E-8 1.61702E-7 3.84819E-6 1.24468E-6 1.05979E-6 1.92406E-6 4.05766E-6 2.5572E-6 2.04311E-6 1.47481E-6 1.56089E-6 1.32486E-6 1.11459E-6 6.75067E-7 3.22926E-7 3.11692E-7 3.87021E-8 4.40864E-8 2.48794E-8 1.43394E-8 7.5929E-9 7.06944E-9 2.74715E-9 3.27125E-9 5.25261E-9 4.86031E-9 1.31043E-9 7.47425E-10 9.18291E-10 1.64717E-9 3.53381E-9 2.43127E-9 2.51913E-9 1.42624E-8 1.91098E-7 1.03612E-6 8.80299E-7 6.39214E-7 1.45348E-6 6.38299E-7 5.82649E-7 2.71932E-7 2.82448E-7 2.06706E-7 2.05576E-7 1.65479E-7 1.99904E-7 7.49004E-8 5.20053E-8 7.25885E-9 6.75852E-9 4.72445E-9 6.77821E-9 5.91481E-9 5.13644E-9 9.14063E-9 4.94826E-9 1.10125E-8 3.00269E-8 2.9452E-8 2.48303E-8 3.0778E-8 4.82406E-8 3.14188E-8 5.48816E-9 1.45925E-8 1.37839E-8 1.04747E-8 6.76284E-8 7.45024E-8 6.65769E-8 1.01196E-7 9.28291E-8 5.58119E-8 8.26742E-8 8.72807E-8 6.21683E-8 4.43539E-8 3.26289E-8 2.67241E-8 3.07821E-8 2.71334E-8 2.66614E-8 2.03513E-8 1.07141E-8 3.3945E-9 3.29005E-9 4.17072E-9 6.16448E-9 1.07732E-8 6.76042E-9 1.61299E-8 1.51513E-8 1.43893E-8 2.79078E-8 3.96037E-8 2.27842E-8 2.03262E-8 1.89121E-8 1.37828E-8 7.15859E-9 6.54538E-9 2.16979E-8 3.01252E-8 3.07616E-8 2.83898E-8 3.44843E-8 2.66887E-8 2.801E-8 7.27659E-8 2.88292E-8 3.02121E-8 7.99545E-8 1.05058E-7 7.9851E-8 9.88262E-8 1.15522E-7 1.06732E-7 1.3666E-7 1.26013E-7 1.54068E-7 1.97078E-7 1.84202E-7 1.87722E-7 5.12679E-8 1.68507E-7 1.37087E-7 2.11755E-7 1.70146E-7 6.36462E-8 6.99645E-8 1.55971E-7 3.18396E-7 3.24024E-7 2.41001E-7 4.35657E-7 2.84383E-7 5.67351E-7 1.05026E-6 1.1535E-6 4.90714E-7 4.33925E-7 8.72397E-7 8.23144E-7 9.85694E-7 2.18245E-6 2.0898E-6 3.10841E-6 3.72941E-6 3.84774E-6 3.77124E-6 5.02103E-6 2.25605E-6 2.97687E-6 8.62447E-6 5.54717E-6 2.89974E-6 2.41973E-6 9.59773E-7 7.14011E-7 4.46253E-7 4.41814E-7 3.26706E-7 2.85011E-7 3.10792E-7 2.05433E-7 3.30857E-7 1.93608E-7 1.41592E-7 3.90368E-7 1.45141E-7 2.18233E-7 1.30672E-7 2.74529E-7 4.75639E-7 4.49636E-8 3.05066E-7 8.34155E-8 2.34991E-7 2.34497E-7 4.85654E-7 2.1422E-7 6.7375E-8 2.09192E-7 2.3878E-7 1.4763E-7 2.15499E-7 8.992E-8 8.7403E-8 8.45573E-8 8.99788E-8 4.8554E-8 2.00175E-8 8.3173E-8 7.0519E-8 2.75179E-8 3.69504E-8 3.86767E-8 4.75235E-8 5.37414E-8 6.02208E-8 5.18337E-8 6.49656E-8 6.55896E-8 3.19296E-8 4.37182E-8 3.13674E-8 1.70592E-8 3.49388E-8 5.67432E-8 3.1245E-8 2.50066E-8 4.49416E-8 1.91501E-8 1.21238E-8 1.0671E-8 2.30373E-8 7.58656E-8 1.94603E-8 1.23859E-8 1.00125E-8 1.10215E-8 1.62368E-8 1.97587E-8 1.91365E-8 1.74448E-8 3.11006E-8 3.49611E-8 3.96295E-8 1.48905E-7 6.07104E-8 5.91975E-8 7.36558E-8 7.0832E-8 1.15765E-7 4.60156E-8 1.70542E-8 9.10511E-9 3.12527E-9 9.25549E-9 4.50424E-8 3.67604E-8 3.79247E-8 6.92809E-8 9.04534E-8 3.50163E-8 3.54577E-8 5.73077E-8 3.20777E-8 1.74792E-8 3.61801E-8 5.72534E-8 4.56867E-8 2.00917E-8 3.27753E-8 9.72427E-9 4.05741E-9 4.39343E-9 1.48022E-8 3.17725E-8 3.06186E-8 2.52458E-8 4.94725E-8 7.64236E-8 9.94135E-9 1.58594E-8 6.47366E-9 1.21075E-8 9.41626E-9 2.11084E-9 2.42564E-9 2.78072E-9 2.74025E-9 1.10636E-7 4.18066E-8 2.16676E-8 -9999 -9999 -9999 -9999 -9999 -9999 -9999 -9999 -9999 -9999 -9999 -9999 -9999 -9999 -9999 -9999 -9999 -9999 -9999 -9999 -9999 -9999 -9999 -9999 -9999 -9999 -9999 -9999
1.98507E-7 1.58532E-7 1.19943E-7 1.82359E-7 2.04303E-7 2.44875E-7 2.33019E-7 2.01969E-7 1.38274E-7 1.60608E-7 2.20622E-7 2.55142E-7 2.44451E-7 1.97307E-7 3.15465E-7 2.53927E-7 1.62318E-7 2.74811E-7 2.63846E-7 1.95207E-7 1.73624E-7 1.61222E-7 1.95078E-7 1.81141E-7 1.39539E-7 1.37264E-7 1.36273E-7 2.08415E-7 1.60808E-7 1.58754E-7 1.47771E-7 1.73521E-7 1.64536E-7 8.4709E-8 9.00988E-8 8.43653E-8 1.06405E-7 9.71544E-8 1.21913E-7 7.90022E-8 7.10816E-8 9.6995E-8 8.11241E-8 1.30881E-7 1.14173E-7 7.0077E-8 7.27634E-8 8.38768E-8 6.24223E-8 7.60989E-8 7.20292E-8 4.6819E-8 6.81127E-8 5.79908E-8 4.093E-8 4.21877E-8 2.86515E-8 4.28356E-8 4.0687E-8 3.10511E-8 2.41271E-8 2.11638E-8 4.57855E-8 3.11403E-8 4.83187E-8 4.10572E-8 4.25253E-8 5.13202E-8 4.73198E-8 5.28506E-8 6.33588E-8 7.27942E-8 9.72497E-8 1.20662E-7 7.79614E-8 3.71942E-8 4.31214E-8 3.09684E-8 2.94246E-8 8.59506E-8 1.40242E-7 6.35775E-8 8.62669E-8 4.69163E-8 7.67845E-8 7.50747E-8 6.67156E-8 8.45533E-8 4.32514E-8 9.23645E-8 1.0452E-7 6.14593E-8 8.49331E-8 2.74576E-7 1.12095E-7 2.45853E-7 2.10139E-7 2.23457E-7 1.16627E-7 1.31252E-7 1.61486E-7 2.41041E-7 5.94513E-7 1.68361E-7 1.74057E-7 2.11572E-7 8.11679E-8 9.35924E-8 1.12462E-7 1.37007E-7 2.66321E-7 4.28375E-7 2.83052E-7 2.45481E-7 3.47606E-7 4.12516E-7 3.90405E-7 1.0211E-6 4.06591E-7 4.4108E-7 5.27417E-7 5.43866E-7 6.97457E-7 7.50141E-7 7.26204E-7 1.23609E-6 1.50626E-6 1.04154E-6 1.20817E-6 2.47265E-6 2.01382E-6 1.37205E-6 2.32004E-6 1.45725E-6 1.40055E-6 3.04859E-6 1.1694E-6 2.52807E-6 4.79806E-6 3.55395E-6 2.55176E-6 5.49334E-6 1.95604E-6 6.89376E-6 5.69427E-6 6.82501E-6 4.05807E-6 4.33618E-6 2.94359E-6 5.12937E-6 4.20583E-6 2.99897E-6 3.10424E-6 3.05315E-6 5.04269E-6 7.73854E-6 9.31165E-6 8.25764E-6 3.83855E-6 2.23546E-6 8.40032E-6 1.00328E-5 4.09442E-6 1.15562E-5 7.68328E-6 1.05324E-5 3.15237E-6 3.64409E-6 1.76164E-6 1.28744E-6 1.60197E-6 3.22923E-6 6.28738E-6 5.07464E-6 4.40298E-6 4.73604E-6 4.17441E-6 6.51554E-6 2.72468E-6 1.70793E-6 2.91462E-6 2.15404E-6 1.83016E-6 2.18373E-6 1.39276E-6 1.01005E-6 1.73524E-6 1.88988E-6 7.64254E-7 2.85005E-6 4.35969E-6 4.79066E-6 3.05042E-6 2.04482E-6 3.19144E-6 1.0558E-6 1.01807E-6 1.17133E-6 4.41094E-7 5.33791E-7 9.75351E-7 1.03464E-6 2.07216E-6 1.82525E-6 1.71261E-6 1.34984E-6 2.22226E-6 2.68541E-6 7.6054E-7 2.86014E-6 2.69021E-6 2.0656E-6 1.26463E-6 1.20191E-6 1.24464E-6 3.32674E-7 1.13143E-6 1.0126E-6 9.14874E-7 1.05781E-6 8.4794E-7 9.99119E-7 3.62936E-7 2.34069E-6 1.31849E-6 9.16356E-7 9.04515E-7 1.14741E-6 7.20826E-7 6.77184E-7 4.83975E-7 4.45153E-7 5.45569E-7 1.17428E-7 3.54993E-7 1.29493E-7 1.02532E-7 5.1226E-7 3.27088E-7 5.96056E-7 6.05103E-7 5.57319E-7 2.00618E-7 3.72745E-7 6.79161E-7 7.97613E-7 6.66682E-7 5.03997E-7 3.48495E-7 7.6866E-7 8.55483E-7 8.81775E-7 8.57266E-7 2.30396E-7 7.30259E-7 9.781E-7 4.80835E-7 4.91055E-7 5.24085E-7 1.83563E-7 7.6278E-7 2.55576E-7 3.99916E-7 2.59167E-7 6.90031E-7 7.75687E-7 2.76789E-6 4.32357E-6 3.19375E-6 1.05783E-5 1.06352E-5 5.28047E-6 4.68589E-6 7.46498E-6 1.15737E-5 4.41047E-5 8.69863E-5 7.73565E-5 1.71766E-4 8.55093E-5 7.25613E-5 4.27952E-5 3.04746E-5 3.13157E-6 2.01036E-6 2.59224E-6 4.19619E-6 9.84103E-7 1.50986E-6 8.24678E-7 8.65756E-7 7.08377E-7 1.24862E-6 9.48194E-7 5.86919E-7 2.86533E-6 1.02455E-5 4.18194E-5 2.61821E-5 1.43052E-5 1.68106E-6 8.03774E-6 1.92139E-6 1.01418E-5 7.71632E-6 6.18577E-6 2.77758E-6 1.41778E-6 3.35446E-6 8.54189E-6 1.11712E-5 1.07897E-5 6.09312E-6 5.88143E-6 8.06814E-6 2.43222E-6 4.84719E-6 2.22507E-6 8.87609E-6 3.37551E-6 5.05942E-6 1.88903E-6 2.38567E-6 1.56651E-6 3.75885E-6 5.3079E-6 6.22114E-6 2.52723E-6 6.35511E-6 5.2189E-6 4.98458E-6 7.542E-6 5.13489E-6 4.80846E-6 4.77131E-6 5.55725E-6 2.95595E-6 2.91012E-6 3.55006E-6 5.43965E-6 3.1501E-5 2.27028E-5 4.94816E-5 4.34921E-5 2.7669E-5 3.15242E-5 2.28443E-5 1.83759E-5 3.53121E-5 4.18652E-5 4.29208E-5 3.52536E-5 2.60162E-5 3.53077E-5 1.27662E-4 7.70699E-5 1.46264E-4 2.53249E-4 4.0665E-4 6.19447E-4 1.54196E-3 1.05105E-3 1.25656E-3 5.62325E-4 4.19475E-4 2.51064E-4 2.00243E-4 3.08264E-4 4.19799E-4 5.54504E-4 7.71622E-4 1.39891E-3 2.88152E-3 1.74149E-3 1.00929E-3 1.17217E-3 1.24677E-3 9.88663E-4 8.70024E-4 1.20184E-3 8.54946E-4 6.06261E-4 7.88906E-4 1.73021E-3 1.78631E-3 1.88934E-3 1.54352E-3 1.09158E-3 8.81831E-4 2.0611E-3 1.84565E-3 6.28596E-4 7.15845E-4 1.55761E-3 8.52107E-4 9.21725E-4 6.39222E-4 1.63289E-3 1.70248E-3 2.43833E-3 1.11782E-3 3.37879E-4 1.2996E-4 4.41551E-4 6.76163E-4 3.95652E-4 1.8297E-4 1.24217E-4 1.03138E-4 3.34033E-4 1.93915E-4 1.12025E-3 1.51695E-3 7.8864E-4 1.32375E-3 5.77168E-4 -9999 1.00053E-3 1.93353E-3 1.46963E-3 1.23252E-3 2.02557E-3 1.33295E-3 2.59535E-3 2.58589E-3 2.14653E-3 2.2004E-3 1.84527E-3 7.18862E-4 1.39645E-3 1.71381E-3 1.95303E-3 1.08082E-3 3.15502E-4 2.43137E-4 6.07347E-4 3.78711E-4 1.7299E-4 2.57898E-4 5.79517E-4 4.35076E-4 1.92196E-4 3.36259E-4 5.69909E-4 9.79264E-4 4.018E-4 4.64993E-4 3.35071E-4 5.55628E-4 9.99442E-4 1.30414E-3 8.7564E-4 1.44665E-3 2.4905E-3 1.6474E-3 1.67108E-3 2.23174E-3 1.35769E-3 1.41076E-3 2.45139E-3 2.0714E-3 8.00212E-3 6.55654E-3 2.2361E-3 1.38461E-3 1.9937E-3 3.18482E-3 2.07164E-3 2.19352E-3 1.3034E-3 1.67426E-3 5.65831E-4 1.17697E-3 3.94605E-3 2.39975E-3 5.92283E-3 8.75963E-3 1.05332E-2 2.2607E-2 1.97359E-2 1.59293E-2 1.24408E-2 1.54934E-2 8.50766E-3 5.71166E-3 2.63952E-3 2.06005E-3 1.07055E-3 1.90689E-3 1.62735E-3 1.24986E-3 3.91527E-4 2.68261E-4 5.31075E-4 1.94628E-4 2.33634E-4 2.75044E-4 1.16674E-4 2.84068E-4 4.63974E-4 5.40289E-4 2.60047E-4 4.63189E-4 4.58993E-4 6.05456E-4 3.45409E-4 8.02337E-4 6.48505E-4 1.3548E-3 5.42367E-4 8.84786E-4 1.27345E-3 3.42163E-3 1.5837E-3 1.60749E-3 2.22502E-3 3.2623E-3 1.17191E-3 1.35795E-3 2.24297E-3 1.22127E-3 7.8667E-4 1.23735E-3 2.09933E-3 2.51195E-3 2.07964E-3 1.11303E-3 9.63989E-4 5.80519E-4 3.71828E-4 6.43141E-4 1.66076E-3 1.60974E-3 1.64712E-3 2.55636E-3 3.02017E-3 2.73465E-3 2.5791E-3 1.4685E-3 1.66029E-3 8.67785E-4 3.81188E-3 3.60933E-3 3.49587E-3 3.57144E-3 8.18475E-3 3.74616E-3 6.45464E-3 7.64879E-3 6.13621E-3 8.5163E-3 7.26778E-3 5.9952E-3 9.35782E-3 4.76266E-3 6.82177E-3 5.79915E-3 7.23804E-3 8.29713E-3 6.48426E-3 6.79951E-3 6.64907E-3 1.39925E-2 2.52788E-2 6.77876E-3 6.07348E-3 9.8807E-3 7.86096E-3 1.03563E-2 3.75218E-2 1.34982E-2 1.69282E-2 1.71519E-2 6.66679E-3 5.43589E-3 5.21356E-3 1.59251E-2 7.91129E-3 8.90356E-3 3.50896E-2 9.47361E-3 6.36226E-3 4.08994E-3 3.81336E-3 1.70957E-2 4.76392E-3 3.32607E-3 5.78738E-3 9.17664E-3 8.12072E-3 5.26778E-3 9.64746E-3 2.04241E-2 2.71115E-3 4.27134E-4 6.45445E-3 1.2824E-3 2.44806E-3 1.10218E-3 4.20479E-4 1.48653E-3 1.72239E-3 1.3951E-3 3.16397E-3 5.43796E-3 3.26768E-3 5.55892E-3 5.69452E-3 9.64574E-3 3.70063E-2 1.45177E-2 5.67209E-3 9.01418E-3 1.01239E-2 2.32381E-2 1.48568E-2 2.83125E-2 6.45166E-3 2.45076E-3 8.42004E-3 3.74768E-3 1.265E-3 4.58822E-3 1.78372E-3 1.55161E-3 2.87935E-3 1.19794E-3 5.28982E-4 3.09317E-4 5.4589E-4 2.4413E-3 1.97691E-3 2.6398E-3 1.48924E-3 1.82979E-3 7.08064E-3 9.66334E-3 1.06509E-2 3.46002E-3 3.53668E-3 9.92513E-4 8.38293E-4 8.16065E-4 6.17899E-4 5.45313E-4 3.5958E-4 6.72086E-4 1.27209E-3 1.25538E-3 3.17702E-4 1.12337E-3 2.43593E-3 3.28055E-3 4.54103E-3 5.81286E-3 2.31756E-3 7.50495E-4 5.0277E-4 4.38119E-4 6.48978E-4 5.34399E-4 4.02538E-3 3.71646E-3 4.91842E-4 4.70325E-4 4.82488E-4 3.11671E-4 7.51166E-4 5.57326E-4 1.36977E-3 1.61292E-3 3.97187E-3 4.97896E-3 3.01232E-3 2.75421E-3 2.35859E-3 2.49267E-3 2.65453E-3 3.06629E-3 7.75879E-4 1.94163E-3 9.64279E-4 2.53466E-3 2.22717E-3 1.32362E-3 2.07909E-3 5.25955E-4 2.73911E-3 2.90598E-3 3.00822E-3 5.58242E-3 3.78379E-3 2.72505E-3 6.16787E-3 4.924E-3 1.16785E-2 9.24222E-3 6.95753E-3 3.22991E-3 7.69575E-3 2.75309E-2 1.54706E-2 1.5521E-2 1.65807E-2 9.26306E-3 9.16036E-3 1.17279E-2 1.9436E-2 1.33588E-2 6.14242E-3 9.77243E-3 1.30935E-2 1.04313E-2 9.75434E-3 2.64169E-2 3.06214E-2 3.0426E-2 4.9367E-2 1.19494E-2 6.80027E-3 5.27624E-3 3.94173E-3 2.61945E-3 6.09491E-3 8.00979E-3 2.88287E-3 3.12281E-3 5.74547E-3 2.24521E-2 2.82089E-2 4.97512E-2 7.55189E-2 2.46089E-2 1.32955E-2 4.96284E-2 1.31594E-2 2.01436E-2 7.18638E-3 1.93596E-3 1.096E-3 5.33378E-3 6.99273E-3 1.56412E-2 1.74548E-2 1.36854E-2 1.33646E-2 1.58687E-2 9.62166E-3 1.78437E-2 2.0935E-2 3.12201E-2 1.72277E-2 2.52732E-2 2.16089E-2 3.59936E-2 2.92937E-2 3.51322E-2 3.26053E-2 1.25421E-2 4.4193E-3 1.4093E-2 5.83811E-3 1.84974E-3 2.78276E-3 4.67341E-3 3.4756E-3 3.4464E-3 3.93261E-3 7.35609E-3 4.5685E-3 2.00021E-3 2.1744E-3 4.96505E-4 1.22189E-3 1.11232E-3 1.35014E-3 2.38658E-4 5.28973E-4 7.65371E-5 1.87668E-4 1.27229E-4 1.28538E-4 4.61241E-5 8.33269E-5 5.80133E-5 3.61648E-5 7.57049E-5 6.19242E-6 3.64079E-5 2.30213E-5 1.09878E-5 1.17031E-5 7.23669E-6 1.44288E-5 7.53764E-6 3.22601E-5 3.23885E-5 1.3402E-5 7.16663E-7 4.16363E-6 5.79734E-7 9.67022E-7 9.87274E-7 6.75926E-6 7.48136E-7 1.26343E-7 3.53578E-7 2.74122E-7 1.61735E-7 1.07541E-6 2.35358E-6 1.56493E-6 1.09163E-5 4.57513E-6 9.24649E-7 1.57873E-6 1.33381E-6 1.22076E-6 3.07452E-6 1.98879E-6 1.29558E-6 1.43246E-6 1.03627E-6 9.00811E-7 7.02893E-7 1.77198E-6 2.64598E-6 3.3574E-6 2.855E-6 1.1382E-6 2.79458E-6 1.87257E-6 2.38953E-6 3.08008E-6 3.2723E-6 3.70325E-6 3.39312E-6 3.22023E-6 1.78536E-6 5.70181E-7 6.58257E-7 8.68627E-7 1.48294E-6 2.286E-6 1.34175E-6 1.41952E-6 3.09293E-7 8.10353E-7 1.13097E-7 4.70613E-7 5.6851E-7 5.46481E-7 1.37132E-7 9.09741E-8 6.00044E-8 2.19606E-7 3.56386E-7 1.17963E-6 9.23057E-7 1.11147E-6 2.18214E-7 1.79384E-6 2.01013E-6 1.29744E-6 3.35301E-6 3.78403E-6 1.46716E-6 1.2497E-6 6.18022E-7 4.98472E-7 6.19251E-8 8.18924E-8 3.02708E-8 3.64989E-8 6.5338E-8 6.59107E-8 3.79859E-8 4.75163E-8 2.11605E-8 2.35715E-8 2.3769E-8 2.87648E-8 6.05078E-8 6.34255E-8 5.61837E-8 2.42466E-7 3.75272E-8 3.70481E-8 8.93086E-9 5.08658E-8 6.39886E-8 9.45676E-9 4.25607E-9 5.22072E-9 6.18779E-9 1.04281E-8 1.77281E-8 2.24019E-8 2.64595E-8 5.36868E-8 3.40056E-8 8.9334E-8 8.13042E-8 1.7987E-7 1.12512E-6 1.21965E-6 4.40309E-7 1.55603E-6 6.66794E-6 2.13636E-6 9.59395E-7 1.88683E-6 1.65078E-6 2.12368E-6 7.76878E-7 7.39199E-7 3.17867E-7 3.15814E-8 3.33649E-8 5.82382E-8 1.95213E-8 2.29127E-8 6.31645E-9 5.29331E-9 1.03951E-8 4.42675E-9 1.4185E-8 1.43105E-9 2.28039E-9 2.93186E-9 4.41134E-9 1.57455E-9 3.52809E-9 5.17292E-9 5.08952E-9 2.31764E-7 4.18953E-7 1.52675E-6 7.63582E-7 8.25721E-7 1.04897E-6 3.16628E-7 5.63908E-7 3.05977E-7 3.91565E-7 2.21878E-7 2.94587E-7 1.01956E-7 6.22962E-8 1.44497E-7 4.63387E-8 3.70115E-9 5.38916E-9 4.90989E-9 7.58974E-9 1.10943E-8 7.86029E-9 7.54071E-9 1.18407E-8 3.06107E-8 7.23221E-8 4.13871E-8 3.25582E-8 4.79E-8 4.31222E-8 8.33415E-8 5.21012E-9 1.74867E-8 3.03512E-8 1.12796E-7 1.08207E-8 7.48122E-8 4.52606E-7 9.0369E-8 2.90454E-7 4.62204E-7 1.46097E-7 1.24784E-7 1.6246E-7 2.42209E-7 9.52249E-8 9.49798E-8 2.03184E-8 2.8448E-8 2.51661E-8 1.50054E-8 1.68599E-8 2.98231E-8 4.10529E-8 4.50918E-8 5.50459E-8 1.06297E-8 4.17135E-9 1.57099E-8 3.67052E-8 2.80288E-8 1.97696E-8 1.04242E-8 1.27598E-8 1.57208E-8 1.17642E-8 1.34851E-8 1.42614E-8 9.36496E-9 7.54066E-9 4.39347E-8 3.81108E-8 3.9647E-8 3.85076E-8 3.37601E-8 5.37274E-8 1.3694E-7 2.35611E-8 7.05201E-8 1.0061E-7 1.70023E-7 1.80217E-7 1.5679E-7 2.0623E-7 1.17493E-7 1.04895E-7 1.80241E-7 1.94979E-7 9.29559E-8 1.76659E-7 1.77252E-7 5.67881E-8 8.87963E-8 7.80414E-8 7.20268E-8 3.78616E-8 6.52142E-8 1.00911E-7 9.39035E-8 2.2529E-7 3.84029E-7 4.03692E-7 4.96898E-7 5.40039E-7 6.68279E-7 4.62069E-7 6.04467E-7 3.78534E-7 8.02121E-7 4.78911E-7 6.64975E-7 8.14517E-7 2.29522E-6 1.52299E-6 6.69328E-6 3.47843E-6 2.56578E-6 4.18165E-6 3.58589E-6 4.286E-6 2.04086E-6 9.82361E-6 9.44567E-6 3.53456E-6 3.33794E-6 7.79875E-7 1.03367E-6 4.89861E-7 3.63839E-7 3.65333E-7 5.31715E-7 2.4241E-7 2.74024E-7 3.55182E-7 4.13653E-7 2.34493E-7 1.83252E-7 3.15447E-7 4.37311E-7 3.1206E-7 2.40019E-7 4.27024E-7 6.39053E-7 3.80846E-7 1.54429E-7 9.05721E-8 3.35552E-7 4.66096E-7 3.79336E-7 1.48605E-7 1.51381E-7 3.20322E-7 1.79043E-7 1.75465E-7 1.6309E-7 2.039E-7 9.55207E-8 6.51498E-8 7.5586E-8 1.04283E-7 4.43278E-8 3.06735E-8 3.48373E-8 5.87437E-8 3.03671E-8 3.40267E-8 5.79747E-8 4.91024E-8 3.64196E-8 8.4797E-8 5.53474E-8 3.14116E-8 1.02437E-8 2.97714E-8 3.13213E-8 5.83708E-8 6.04536E-8 2.29867E-8 2.4864E-8 3.5572E-8 1.52738E-8 1.54212E-8 1.11861E-8 2.67183E-8 2.72663E-8 1.27258E-8 1.14874E-8 2.09459E-8 2.4497E-8 2.68457E-8 2.67516E-8 1.91417E-8 1.81849E-8 1.66437E-8 2.89121E-8 5.77569E-8 2.96434E-8 2.77232E-8 1.81701E-8 5.05626E-8 7.33249E-8 1.19531E-7 6.91532E-8 4.36071E-8 1.01277E-7 8.84041E-9 9.4285E-9 9.96078E-9 1.24408E-8 3.92744E-8 3.51635E-8 1.14035E-8 4.00242E-9 3.51647E-9 9.48497E-9 4.1592E-8 3.42708E-8 4.3783E-8 4.16549E-8 7.27029E-8 1.91239E-8 2.99233E-8 3.12596E-8 8.06844E-9 5.55482E-9 1.02885E-8 2.2681E-8 3.06295E-8 4.96136E-8 1.00213E-8 8.32548E-9 1.16613E-8 1.27021E-8 1.0772E-8 6.24213E-9 8.32113E-9 9.57309E-9 4.8831E-9 1.33791E-8 2.71539E-9 2.90988E-9 1.86925E-8 9.33082E-9 1.01709E-8 -9999 -9999 -9999 -9999 -9999 -9999 -9999 -9999 -9999 -9999 -9999 -9999 -9999 -9999 -9999 -9999 -9999 -9999 -9999 -9999 -9999 -9999 -9999 -9999 -9999 -9999 -9999
2.58012E-7 1.27554E-7 1.35097E-7 1.44908E-7 1.22314E-7 1.57121E-7 1.26844E-7 1.79153E-7 1.74629E-7 1.4115E-7 1.45211E-7 1.88549E-7 1.89293E-7 1.90113E-7 2.40069E-7 2.47505E-7 2.20334E-7 1.35278E-7 1.75388E-7 1.63717E-7 2.46906E-7 1.51648E-7 1.45367E-7 1.24704E-7 1.68328E-7 1.1289E-7 9.61004E-8 1.36894E-7 1.69422E-7 1.35122E-7 1.01836E-7 1.20831E-7 1.07528E-7 4.93421E-8 6.71555E-8 8.53314E-8 8.85712E-8 8.69112E-8 9.6918E-8 1.32766E-7 8.59255E-8 9.37749E-8 1.16299E-7 1.22164E-7 7.66997E-8 6.86772E-8 6.91687E-8 1.22002E-7 1.24557E-7 3.934E-8 3.87242E-8 5.18183E-8 4.14793E-8 9.51221E-8 4.74532E-8 4.13378E-8 3.71767E-8 3.78295E-8 3.70855E-8 3.61105E-8 3.34593E-8 3.35285E-8 4.48708E-8 3.34801E-8 2.72409E-8 2.97785E-8 3.93315E-8 4.39683E-8 5.0914E-8 3.82361E-8 5.87127E-8 7.43479E-8 8.90566E-8 6.47176E-8 5.39761E-8 5.01054E-8 5.36017E-8 4.55102E-8 5.62286E-8 9.05037E-8 6.66445E-8 7.26682E-8 5.98559E-8 7.07534E-8 6.88212E-8 7.33984E-8 8.01324E-8 3.52458E-8 4.6175E-8 1.17578E-7 6.37004E-8 1.16839E-7 2.26183E-7 9.97888E-8 2.39579E-7 2.67662E-7 1.03079E-7 1.95179E-7 3.03193E-7 1.8072E-7 3.00173E-7 1.44104E-7 1.3484E-7 1.39249E-7 2.07842E-7 1.70531E-7 1.13508E-7 1.37586E-7 2.36714E-7 1.80272E-7 2.77672E-7 2.15644E-7 2.55377E-7 3.22259E-7 3.83203E-7 4.4684E-7 6.46873E-7 4.73184E-7 3.91194E-7 7.02127E-7 1.17279E-6 6.09464E-7 1.03723E-6 8.55534E-7 1.05045E-6 1.04536E-6 1.55403E-6 9.24035E-7 1.56036E-6 1.60868E-6 1.44513E-6 1.41633E-6 1.23351E-6 1.15225E-6 1.18887E-6 3.13152E-6 2.06822E-6 2.31586E-6 1.89978E-6 7.1305E-6 5.96325E-6 8.14346E-6 6.29185E-6 4.31837E-6 5.76643E-6 5.04301E-6 3.9822E-6 5.1369E-6 3.98594E-6 2.87835E-6 6.87805E-6 3.92547E-6 2.32121E-6 4.51291E-6 2.73823E-6 4.40294E-6 1.29229E-5 1.89807E-5 8.94743E-6 9.66554E-6 7.67868E-6 2.80483E-5 5.98336E-6 1.01532E-5 8.27294E-6 5.53092E-6 3.96029E-6 2.94545E-6 2.48971E-6 3.83934E-6 6.52265E-6 3.4826E-6 5.2225E-6 4.23258E-6 4.2098E-6 2.05747E-6 3.49362E-6 3.5784E-6 5.59851E-6 2.34752E-6 1.90752E-6 1.64355E-6 9.88082E-7 2.34089E-6 1.77677E-6 1.30924E-6 1.81437E-6 3.17798E-6 6.47248E-6 1.08338E-6 2.52492E-6 4.26967E-6 2.48397E-6 3.15308E-6 5.60683E-6 4.07324E-6 1.6298E-6 7.01754E-7 5.23557E-7 4.45947E-7 8.54742E-7 1.08124E-6 1.04644E-6 7.51003E-7 3.62453E-6 1.00845E-6 3.84359E-7 4.91934E-7 3.50959E-7 1.61374E-6 1.17958E-6 2.20004E-6 1.45369E-6 1.14522E-6 9.14576E-7 9.38052E-7 1.68311E-6 9.52163E-7 7.01076E-7 3.77713E-7 7.11828E-7 5.74844E-7 2.531E-7 3.57867E-7 1.05678E-6 1.5262E-6 1.13897E-6 9.18083E-7 9.45143E-7 5.37469E-7 1.48563E-7 7.79398E-7 4.30841E-7 1.07122E-7 1.64276E-7 1.20992E-7 3.62638E-7 5.18365E-7 1.81341E-7 2.71057E-7 5.04451E-7 2.54873E-7 4.71673E-7 3.54947E-7 4.70325E-7 7.31612E-7 5.86973E-7 1.7719E-7 4.15333E-7 6.47436E-7 7.07224E-7 6.25812E-7 7.64116E-7 3.73303E-7 8.57894E-7 4.77433E-7 4.43427E-7 7.36299E-7 5.69165E-7 8.68996E-7 5.9012E-7 3.56324E-7 3.59857E-7 4.87874E-7 1.21113E-6 1.27805E-6 7.96047E-7 4.59219E-6 1.61036E-5 4.57765E-6 3.41535E-5 1.28268E-5 1.7716E-5 1.36604E-5 1.68608E-5 5.31578E-5 4.68734E-5 5.82226E-5 7.77731E-5 3.04463E-4 4.30291E-5 2.68365E-5 5.46875E-5 2.88062E-6 2.90054E-6 2.02635E-6 3.69086E-6 2.38103E-6 1.39951E-6 1.26007E-6 1.86635E-6 1.15202E-6 1.70714E-6 1.2123E-6 2.16577E-6 6.01785E-6 6.66579E-6 3.62167E-5 1.25344E-5 1.51406E-5 5.22362E-6 3.17586E-6 7.17376E-6 8.13778E-6 2.92244E-6 2.90729E-6 2.72707E-6 1.85727E-6 4.28236E-6 2.44218E-6 5.43212E-6 1.0254E-5 6.57778E-6 5.91239E-6 4.19777E-6 2.60417E-6 3.45143E-6 5.35153E-6 1.99577E-6 4.68078E-6 6.50216E-6 7.46502E-6 1.39069E-6 1.40785E-6 2.59334E-6 1.66754E-5 1.03253E-5 1.09937E-5 8.25633E-6 1.03351E-5 1.58341E-5 2.18813E-5 4.65674E-6 9.90598E-6 8.72209E-6 8.1002E-6 3.16335E-6 1.86228E-6 5.01638E-6 6.43097E-6 2.37214E-5 2.85572E-5 2.34013E-5 1.55145E-5 5.45872E-5 2.19617E-5 2.47602E-5 3.01672E-5 4.31338E-5 5.13987E-5 4.35069E-5 3.3699E-5 3.63084E-5 5.95787E-5 8.72403E-5 1.21303E-4 1.43251E-4 1.40513E-4 2.29755E-4 4.76741E-4 1.32734E-3 6.18694E-4 8.58499E-4 4.47022E-4 4.63125E-4 1.63989E-4 2.05897E-4 3.20716E-4 7.43219E-4 1.1175E-3 1.00049E-3 9.92222E-4 1.31339E-3 1.4229E-3 1.56867E-3 2.13542E-3 1.01943E-3 1.22953E-3 8.37256E-4 3.27765E-4 1.25958E-3 1.15519E-3 5.84007E-4 1.20398E-3 1.28835E-3 1.12982E-3 1.42978E-3 7.53444E-4 8.50459E-4 1.48685E-3 8.05677E-4 1.48195E-3 1.88472E-3 8.55194E-4 1.26543E-3 1.11527E-3 1.47451E-3 1.74639E-3 1.19931E-3 1.83519E-3 9.26764E-4 1.07878E-4 2.7397E-4 1.81822E-4 8.7051E-4 1.19088E-3 4.82691E-4 3.68759E-4 1.49366E-4 3.02808E-4 2.48877E-4 7.41591E-4 2.51984E-3 3.36613E-3 8.26408E-4 1.04085E-3 9.85394E-4 8.8266E-4 2.7058E-3 6.7233E-4 1.12814E-3 1.51313E-3 1.63743E-3 1.51223E-3 1.08834E-3 1.28021E-3 1.02819E-3 8.72848E-4 9.77578E-4 1.92768E-3 2.49528E-3 1.26101E-3 1.09341E-3 4.22462E-4 4.76E-4 5.39844E-4 8.38623E-4 5.53359E-4 6.45626E-4 2.72932E-4 8.1455E-4 7.22495E-4 6.60184E-4 1.05811E-3 8.97166E-4 3.37674E-4 2.63169E-4 1.49604E-3 1.13901E-3 1.06056E-3 4.05993E-4 1.20322E-3 1.66209E-3 1.80915E-3 2.62904E-3 1.44793E-3 1.81355E-3 1.65565E-3 1.43132E-3 1.88023E-3 3.57284E-3 6.44093E-3 3.53246E-3 2.5966E-3 1.34001E-3 1.37188E-3 1.44088E-3 9.22396E-4 3.42652E-3 1.09708E-3 1.98727E-3 1.63974E-3 1.37935E-3 2.77601E-3 2.83104E-3 8.30485E-3 2.60986E-3 5.98112E-3 1.49383E-2 1.42167E-2 1.73189E-2 9.95899E-3 5.02786E-3 2.87709E-3 2.53483E-3 1.94595E-3 4.49341E-3 1.07413E-3 1.37402E-3 8.22485E-4 1.07876E-3 5.77896E-4 3.63809E-4 3.02813E-4 3.40372E-4 3.76856E-4 1.00973E-4 3.45695E-4 5.24906E-4 1.81487E-4 2.7963E-4 1.8684E-4 3.52303E-4 2.83562E-4 5.18159E-4 5.58395E-4 4.29516E-4 4.93116E-4 1.03514E-3 7.44846E-4 1.65352E-3 6.29124E-4 1.47195E-3 1.20309E-3 1.51662E-3 1.83902E-3 1.5896E-3 1.27228E-3 5.67309E-4 1.80264E-3 1.04115E-3 3.66718E-4 1.57371E-3 1.797E-3 1.31713E-3 1.864E-3 1.77007E-3 8.93687E-4 1.61906E-4 3.92668E-4 4.03398E-4 5.31604E-4 1.35519E-3 1.88702E-3 1.72109E-3 3.047E-3 2.22824E-3 1.26382E-3 2.74261E-3 2.25564E-3 2.53513E-3 3.24061E-3 3.25569E-3 3.61317E-3 4.51412E-3 6.0982E-3 4.69209E-3 4.42409E-3 8.33063E-3 5.40678E-3 6.26003E-3 7.07551E-3 5.05669E-3 6.16993E-3 6.58239E-3 9.08091E-3 6.42671E-3 8.7093E-3 8.84073E-3 7.62392E-3 9.28602E-3 1.19185E-2 1.18035E-2 1.30469E-2 7.29916E-3 6.56675E-3 1.07248E-2 1.05437E-2 1.08436E-2 1.34928E-2 1.11031E-2 8.8544E-3 1.05209E-2 1.44248E-2 7.47538E-3 1.27227E-2 7.84608E-3 5.74047E-3 6.78336E-3 2.41067E-2 1.5651E-2 5.82978E-3 3.39342E-3 1.95704E-3 7.61302E-3 4.71332E-3 3.59179E-3 1.43346E-3 8.22332E-3 3.78764E-3 1.36384E-2 4.52083E-3 7.21737E-3 9.66006E-3 7.37624E-4 4.67796E-3 6.68389E-3 1.73703E-3 1.4191E-3 3.86089E-4 8.03186E-4 1.7785E-3 4.377E-3 4.62789E-3 3.95196E-3 5.05876E-3 2.67835E-2 3.20569E-2 2.28712E-2 1.0374E-2 5.63005E-3 7.63142E-3 8.46153E-3 1.5732E-2 9.65026E-3 5.09186E-3 4.09809E-3 3.91049E-3 2.41498E-3 3.52754E-3 3.30533E-3 5.0726E-3 1.16571E-2 7.77057E-3 4.8188E-3 3.24023E-3 2.28934E-3 5.43387E-4 7.31341E-4 1.1299E-3 4.14506E-3 3.90943E-3 2.61752E-3 2.46718E-3 3.57058E-3 4.21606E-3 8.00967E-3 4.57346E-3 1.67255E-3 1.13184E-3 1.14492E-3 7.47488E-4 2.82831E-3 3.33101E-3 8.72764E-4 3.14949E-3 1.33433E-3 2.08448E-3 8.63004E-4 7.35841E-4 1.45584E-3 3.38666E-3 4.12021E-3 3.90223E-3 8.53771E-3 2.57678E-3 1.09443E-3 1.61299E-3 9.42865E-4 1.52998E-3 4.51944E-3 8.61153E-3 3.14787E-3 1.18991E-3 7.13622E-4 1.12472E-3 8.13442E-4 4.86236E-5 8.30237E-4 2.36136E-3 1.61919E-3 2.80006E-4 7.24304E-4 2.82321E-3 4.30026E-3 5.60553E-3 4.43392E-3 3.74076E-3 1.965E-3 1.69014E-3 1.39102E-3 2.42903E-3 3.25565E-3 1.16698E-3 4.60272E-5 7.43786E-4 1.49915E-3 2.27708E-3 6.13616E-3 7.05682E-3 2.43793E-3 3.15149E-3 2.02102E-3 6.12117E-3 4.24845E-3 6.83746E-3 7.28582E-3 5.34936E-3 1.09409E-2 9.56863E-3 1.38093E-2 1.47169E-2 3.10388E-2 1.33384E-2 1.58079E-2 1.26444E-2 1.87332E-2 2.04592E-2 2.318E-2 1.8991E-2 2.96867E-2 3.89477E-2 2.44818E-2 1.02044E-2 1.97946E-2 2.36105E-2 2.02535E-2 2.90533E-2 8.07125E-3 4.08264E-3 2.61908E-3 2.84794E-3 1.23659E-3 3.77957E-3 7.35493E-3 2.95228E-3 4.22578E-3 1.42001E-2 2.16864E-2 3.53077E-2 2.78668E-2 6.75121E-2 3.32659E-2 3.2632E-2 7.89086E-2 1.7361E-2 8.85482E-3 1.45612E-3 5.74978E-4 8.03482E-4 2.54962E-3 7.6624E-3 7.87483E-3 1.09428E-2 1.29351E-2 1.44738E-2 1.84168E-2 1.30555E-2 1.02584E-2 6.18521E-2 3.1442E-2 2.69348E-2 1.48234E-2 2.02608E-2 2.1044E-2 2.1699E-2 2.34957E-2 1.64343E-2 9.04588E-3 8.78098E-3 4.48332E-3 3.33771E-3 1.62769E-3 1.68665E-3 2.6258E-3 1.151E-3 1.29505E-3 8.30897E-4 5.41069E-3 1.04543E-3 3.8936E-4 3.6348E-4 5.53799E-4 1.73783E-3 5.32016E-4 4.99693E-4 2.90706E-4 2.30759E-4 3.34595E-4 1.28594E-4 1.22678E-4 8.76334E-5 5.68777E-5 6.11861E-5 5.61366E-5 4.3356E-5 4.15573E-5 3.10105E-5 3.28242E-5 1.63172E-5 1.65392E-5 4.11866E-5 8.84417E-6 1.35103E-5 1.79276E-5 1.09808E-5 3.31512E-5 1.91688E-5 1.84555E-5 1.91823E-6 8.86021E-7 1.59046E-6 8.50484E-7 2.7815E-6 6.78365E-7 5.82198E-7 8.35876E-8 9.98391E-8 2.09841E-7 1.47085E-6 1.65097E-6 1.33484E-6 5.61813E-7 1.10454E-7 1.26994E-7 6.58165E-7 1.24055E-6 2.71633E-6 3.04756E-6 5.69326E-6 1.65585E-6 8.76475E-7 6.16773E-7 1.2629E-7 9.33331E-7 3.20082E-6 2.94108E-6 3.18974E-6 1.55989E-6 2.23474E-6 3.51747E-6 2.2691E-6 3.89858E-6 4.41275E-6 4.53975E-6 4.64325E-6 3.41756E-6 3.25177E-6 2.38579E-6 7.03638E-7 4.74452E-7 1.11243E-6 1.54799E-6 1.50117E-6 1.77371E-6 1.77331E-6 1.52619E-6 9.6824E-7 1.87243E-7 5.24497E-7 7.46228E-7 3.51079E-7 1.66074E-7 9.31533E-8 2.09647E-7 5.51079E-7 5.96543E-7 1.00285E-6 2.46066E-6 1.57125E-6 3.00289E-6 1.96994E-6 1.75663E-6 1.43607E-7 2.36233E-6 2.37968E-6 1.71813E-6 8.99281E-7 3.18464E-7 2.55344E-7 8.52309E-8 6.62586E-8 2.16462E-8 2.53548E-8 2.49232E-8 2.79781E-8 2.20536E-8 4.612E-8 1.84838E-8 1.95788E-8 1.80509E-8 2.26013E-8 9.8924E-8 7.7796E-8 1.82088E-7 1.26644E-7 9.2765E-9 5.1161E-8 4.16374E-8 6.81149E-8 5.34411E-8 2.81697E-8 1.30576E-8 9.20547E-9 1.20677E-8 1.71687E-8 4.46672E-8 7.49645E-8 6.93462E-8 5.29994E-8 2.5532E-8 8.52235E-8 1.59847E-7 7.92908E-8 4.84081E-7 3.04013E-6 4.75027E-7 1.00346E-6 1.5997E-6 3.27558E-6 1.52419E-6 9.90473E-7 1.70497E-6 5.27839E-7 5.88922E-7 4.44163E-7 2.38461E-7 2.03364E-8 3.60928E-8 5.45712E-8 3.16919E-8 1.81829E-8 6.9916E-9 2.01779E-8 9.10088E-9 9.26502E-9 3.03046E-9 4.67684E-9 1.30207E-9 3.52206E-9 3.77258E-9 4.8381E-9 1.7563E-9 2.90573E-9 7.96897E-9 3.40261E-7 1.98812E-6 1.34168E-6 9.21246E-7 5.65507E-7 6.26843E-7 7.4107E-7 3.09288E-7 2.48969E-7 2.96989E-7 2.24319E-7 1.19625E-7 1.07897E-7 6.83983E-8 6.03925E-8 4.54565E-8 8.30416E-9 5.93637E-9 7.91426E-9 5.71845E-9 1.00426E-8 4.9483E-9 8.31795E-9 2.48734E-8 7.04304E-8 6.83299E-8 1.0086E-7 6.04178E-8 3.29393E-8 7.45386E-8 1.97531E-8 5.53306E-8 8.64628E-8 8.75024E-8 7.29937E-8 9.34469E-8 2.21227E-7 2.82446E-7 1.03865E-7 9.96992E-8 6.97149E-7 3.34075E-7 2.51784E-7 1.11377E-7 3.12853E-8 1.298E-8 1.21684E-7 3.19181E-7 5.03079E-7 2.55407E-7 1.64836E-7 2.13753E-7 1.61256E-7 8.70852E-8 7.26953E-8 1.41964E-7 4.09886E-8 6.19071E-8 7.34878E-9 7.10236E-9 1.99552E-9 6.29509E-9 5.35353E-9 6.31461E-9 7.83821E-9 6.28308E-9 9.37352E-9 6.85578E-9 5.48347E-9 7.57338E-9 4.31315E-8 2.77892E-8 1.88518E-8 6.55344E-8 5.91047E-8 1.79648E-8 1.21313E-8 1.00712E-7 7.26155E-8 5.17913E-8 7.85654E-8 1.55584E-7 1.98505E-7 6.88488E-8 1.2424E-7 9.09505E-8 1.44352E-7 1.59711E-7 8.71871E-8 1.19561E-7 1.22052E-7 1.53242E-7 1.42588E-7 1.6056E-7 1.58656E-7 8.02693E-8 6.68103E-8 1.09005E-7 1.93603E-7 2.04686E-7 1.90429E-7 1.96664E-7 3.22317E-7 2.91597E-7 5.08958E-7 9.18802E-7 1.04012E-6 1.1804E-6 9.85757E-7 5.32524E-7 4.69283E-7 7.00551E-7 1.8928E-6 2.24231E-6 4.47782E-6 2.98402E-6 2.14967E-6 3.6332E-6 5.44465E-6 7.10602E-6 4.78E-6 7.77143E-6 9.02048E-6 4.89954E-6 5.55196E-6 2.42763E-6 1.99202E-6 7.52983E-7 2.32867E-7 3.66958E-7 4.12682E-7 2.42138E-7 1.45793E-7 3.79856E-7 2.65421E-7 2.31218E-7 2.31013E-7 1.98049E-7 2.9228E-7 1.58427E-7 5.51531E-8 4.09728E-7 1.61177E-7 5.35922E-7 1.72136E-7 4.17029E-7 3.03722E-7 2.55375E-7 2.57175E-7 1.60855E-7 1.31017E-7 9.7334E-8 1.90375E-7 7.58884E-8 1.00292E-7 1.95922E-7 9.58636E-8 2.0202E-7 1.49278E-7 1.31995E-8 9.45741E-8 1.7181E-8 1.12857E-8 2.88555E-8 2.41128E-8 1.80541E-8 2.72483E-8 4.21068E-8 2.46754E-8 3.09686E-8 3.65998E-8 5.44649E-8 2.10155E-8 2.56857E-8 5.37029E-8 4.28845E-8 3.06303E-8 1.65352E-8 1.85174E-8 3.13599E-8 2.7772E-8 1.84911E-8 2.08577E-8 2.70866E-8 2.20603E-8 1.73967E-8 2.90419E-8 4.37425E-8 2.71736E-8 2.45271E-8 1.33088E-8 2.2483E-8 2.67059E-8 1.90486E-8 3.24379E-8 3.12369E-8 2.8078E-8 2.40153E-8 3.18779E-8 4.81396E-8 6.96142E-8 1.54757E-7 4.13338E-8 8.38094E-8 9.5025E-9 1.04231E-7 1.10263E-7 7.85524E-9 3.35475E-9 1.20391E-8 2.98789E-8 7.14481E-9 1.15711E-8 3.30918E-9 1.09682E-8 8.33088E-9 9.84889E-9 7.79694E-9 5.17212E-9 1.83612E-8 9.75318E-9 2.11689E-9 2.01585E-9 3.19511E-8 1.27321E-8 1.64531E-8 1.53005E-8 2.5478E-8 3.51766E-8 8.69805E-9 1.04941E-8 1.12429E-8 3.01344E-9 2.14052E-9 7.0083E-9 3.57691E-9 1.20536E-8 6.73789E-8 7.50108E-9 7.7438E-9 2.35784E-9 2.48052E-9 9.34E-9 1.21866E-8 -9999 -9999 -9999 -9999 -9999 -9999 -9999 -9999 -9999 -9999 -9999 -9999 -9999 -9999 -9999 -9999 -9999 -9999 -9999 -9999 -9999 -9999 -9999 -9999 -9999 -9999 -9999
2.42673E-7 2.32417E-7 1.50985E-7 1.5556E-7 1.64148E-7 1.75278E-7 1.42338E-7 1.41026E-7 1.85164E-7 1.68744E-7 1.20511E-7 1.46277E-7 2.23044E-7 1.66682E-7 1.96461E-7 2.73298E-7 1.94555E-7 2.17E-7 1.77084E-7 2.13666E-7 2.4817E-7 1.61023E-7 1.48907E-7 9.12949E-8 9.72296E-8 1.16394E-7 1.30654E-7 1.90123E-7 2.01107E-7 2.93309E-7 9.37128E-8 1.31504E-7 1.24389E-7 1.0801E-7 6.14839E-8 8.67436E-8 9.65295E-8 7.30609E-8 9.11137E-8 1.19268E-7 1.27721E-7 7.49867E-8 8.68285E-8 7.33615E-8 6.45752E-8 7.77568E-8 6.42836E-8 8.439E-8 5.92684E-8 5.51583E-8 4.56999E-8 3.8027E-8 5.79142E-8 6.47251E-8 6.46523E-8 4.8625E-8 7.95118E-8 3.90279E-8 1.98295E-8 3.34285E-8 2.14549E-8 2.7025E-8 2.91444E-8 3.86944E-8 2.93301E-8 3.79415E-8 3.2334E-8 4.19643E-8 5.98771E-8 4.07438E-8 5.92622E-8 8.24997E-8 7.96274E-8 3.1127E-8 3.55283E-8 3.96764E-8 5.58036E-8 3.40521E-8 7.29277E-8 6.54626E-8 8.03543E-8 6.49953E-8 9.37841E-8 7.2972E-8 7.04198E-8 5.72391E-8 3.23852E-8 5.6522E-8 1.44772E-7 2.0206E-7 1.24057E-7 6.09395E-8 7.70429E-8 1.15295E-7 1.36649E-7 9.59842E-9 1.26023E-7 1.24818E-7 1.34164E-7 9.52931E-8 1.31177E-7 1.48375E-7 1.36509E-7 1.72228E-7 1.80963E-7 1.36442E-7 1.80632E-7 1.42299E-7 1.68573E-7 1.29249E-7 1.28906E-7 1.86861E-7 2.80946E-7 2.6189E-7 5.75103E-7 3.07407E-7 3.56722E-7 6.40148E-7 5.37165E-7 7.38227E-7 6.70022E-7 7.68277E-7 9.5579E-7 8.0216E-7 8.83432E-7 7.96167E-7 1.21796E-6 1.10388E-6 9.87773E-7 1.15538E-6 1.66095E-6 1.5027E-6 8.75533E-7 1.51007E-6 1.22611E-6 1.83686E-6 2.1583E-6 2.08957E-6 4.12027E-6 3.41591E-6 7.57463E-6 4.38599E-6 6.90973E-6 5.29564E-6 4.08589E-6 4.42215E-6 2.29471E-6 3.04512E-6 2.57062E-6 4.01041E-6 5.14186E-6 5.98437E-6 2.90999E-6 4.34899E-6 6.00452E-6 8.10559E-6 1.28392E-5 1.48611E-5 5.64159E-6 6.25162E-6 1.53691E-5 2.03978E-5 2.79465E-5 7.51546E-6 5.98836E-6 9.31398E-6 4.37439E-6 3.2253E-6 2.59599E-6 2.2033E-6 3.11512E-6 3.76136E-6 4.69855E-6 3.63074E-6 6.98943E-6 3.90039E-6 2.49155E-6 4.46826E-6 5.55489E-6 4.59413E-6 2.30382E-6 1.57232E-6 1.55326E-6 3.01099E-6 1.02697E-6 1.49844E-6 3.17074E-6 3.51561E-6 6.30262E-6 1.15262E-6 1.42115E-6 5.41653E-6 4.60647E-6 2.93489E-6 3.21711E-6 1.67641E-6 1.19775E-6 1.05006E-6 3.01594E-7 3.18663E-7 1.69105E-6 1.52021E-6 7.2125E-7 8.36559E-7 1.72188E-6 1.07332E-6 1.12544E-6 3.64081E-7 6.11209E-7 9.34772E-7 7.32456E-7 2.46026E-7 1.7633E-6 9.21096E-7 1.48916E-6 1.66387E-6 7.57268E-7 1.94352E-7 6.15063E-7 5.65944E-7 5.17851E-7 3.39198E-7 3.77291E-7 1.7597E-6 1.48249E-6 8.65002E-7 1.15168E-6 9.74297E-7 9.97583E-7 8.11688E-7 4.40328E-7 4.02695E-7 3.32294E-7 3.19585E-7 -9999 1.45018E-7 7.95872E-7 4.17763E-7 5.75611E-7 2.43389E-7 3.05793E-7 4.69729E-7 9.83447E-7 7.0357E-7 6.21653E-7 8.20726E-7 5.05518E-7 5.91797E-7 7.18927E-7 8.21386E-7 8.46191E-7 7.24743E-7 5.72327E-7 5.89776E-7 7.24191E-7 5.83035E-7 7.65554E-7 7.03537E-7 7.69264E-7 9.84864E-7 3.98705E-7 6.9917E-7 2.31669E-7 4.87587E-7 3.73585E-7 2.99031E-7 8.96621E-7 2.47569E-6 4.93258E-6 2.51984E-5 2.25324E-5 5.77204E-6 3.38496E-5 7.66678E-5 2.44664E-4 7.79969E-5 1.64807E-4 1.90911E-4 1.83296E-4 3.10247E-4 1.59471E-4 1.37017E-4 2.00733E-5 7.37328E-6 6.1508E-6 3.165E-6 3.03231E-6 1.16109E-6 1.10174E-6 2.49866E-6 4.06862E-6 1.53137E-6 1.53337E-6 1.05119E-6 3.09382E-6 8.27438E-6 7.21294E-6 1.05943E-5 2.27198E-5 5.07753E-6 2.71446E-6 4.81039E-6 8.06761E-6 6.48649E-6 7.34849E-6 3.93709E-6 1.76856E-6 1.32122E-6 2.924E-6 7.28367E-6 2.20502E-6 6.45515E-6 7.00976E-6 8.04457E-6 5.07427E-6 3.31325E-6 3.08356E-6 1.33241E-5 3.00264E-6 6.27341E-6 6.29692E-6 4.46445E-6 3.61408E-6 4.82366E-7 2.9967E-6 6.55508E-6 1.66205E-5 1.43167E-5 6.58755E-6 4.68154E-6 1.03789E-5 9.82819E-6 8.71403E-6 6.16478E-6 8.56598E-6 5.13788E-6 3.40547E-6 3.88331E-6 7.74502E-6 3.97458E-6 1.08487E-5 3.40209E-5 1.17842E-5 1.43789E-5 4.54424E-5 3.23841E-5 3.404E-5 5.11851E-5 4.52424E-5 8.41416E-5 6.41834E-5 8.03911E-5 1.23226E-4 6.86202E-5 1.72838E-4 1.56419E-4 2.18249E-4 1.50658E-4 3.27192E-4 6.75994E-4 9.79384E-4 9.73905E-4 3.84928E-4 7.62652E-4 6.67301E-4 1.40771E-4 1.68988E-4 2.45908E-4 2.83319E-4 2.0279E-3 1.35703E-3 1.87005E-3 1.86367E-3 7.1523E-4 1.16949E-3 1.21568E-3 1.00641E-3 1.22169E-3 1.51463E-3 1.21954E-3 5.08154E-4 5.55785E-4 7.48649E-4 8.53638E-4 5.34501E-4 7.59165E-4 6.07705E-4 2.13146E-3 1.1086E-3 1.99272E-3 2.42656E-3 1.31004E-3 7.07585E-4 3.88992E-3 3.90525E-4 3.80275E-4 1.42803E-3 1.13494E-3 8.37291E-4 1.89097E-3 4.61887E-4 1.80561E-4 6.38977E-4 7.73977E-4 1.08124E-3 9.38619E-4 4.73094E-4 5.05137E-4 3.23079E-4 3.48211E-4 6.08125E-4 1.68076E-3 2.10956E-3 1.89697E-3 1.51277E-3 1.46865E-3 2.29171E-3 1.38201E-3 1.3855E-3 3.66732E-3 4.17486E-4 1.18603E-3 1.30613E-3 1.41129E-3 1.84422E-3 1.06675E-3 7.10528E-4 9.43235E-4 1.63677E-3 1.43485E-3 1.02752E-3 9.19331E-4 7.55816E-4 1.89292E-3 1.42062E-3 2.49781E-4 8.08826E-4 4.02272E-4 7.39812E-4 6.10342E-4 6.37405E-4 5.63104E-4 5.45598E-4 8.31066E-4 9.16634E-4 3.65931E-4 2.43674E-4 4.55263E-4 1.81964E-3 2.04864E-3 3.02451E-3 7.74795E-4 1.73281E-3 2.0163E-3 9.58291E-4 6.71798E-4 9.67267E-4 2.56517E-3 2.03927E-3 1.62325E-3 4.76949E-3 4.03664E-3 2.78963E-3 3.15032E-3 1.27592E-3 3.49196E-4 3.18785E-3 8.35793E-3 3.99886E-3 1.58295E-3 1.86127E-3 3.22126E-3 2.52416E-3 2.10665E-3 4.19821E-3 4.70604E-3 2.91788E-3 7.8886E-3 1.24583E-2 1.63223E-2 9.36328E-3 7.75205E-3 6.021E-3 3.32098E-3 1.41381E-3 1.71028E-3 4.2336E-3 2.37915E-3 1.06129E-3 6.64966E-4 5.60205E-4 3.01975E-4 2.60892E-4 2.88783E-4 4.07223E-4 9.89904E-4 1.98914E-4 5.33775E-4 1.19719E-3 6.76386E-4 1.19028E-4 1.70162E-4 2.29706E-4 1.83948E-4 2.44586E-4 5.6291E-4 5.36087E-4 6.23661E-4 6.29269E-4 1.1567E-3 6.96769E-4 1.26359E-3 7.43297E-4 4.94671E-4 9.14328E-4 1.16538E-3 1.98382E-3 1.24993E-3 5.25373E-4 1.89581E-3 5.19387E-4 7.98981E-4 1.43288E-3 1.7132E-3 1.82232E-3 2.97378E-3 1.3251E-3 6.28624E-4 2.55243E-4 3.17395E-4 4.50136E-4 6.43075E-4 7.14522E-4 6.22805E-4 1.4159E-3 1.31239E-3 1.18276E-3 1.45067E-3 1.6817E-3 2.30305E-3 1.31267E-3 1.48263E-3 2.6514E-3 4.01081E-3 4.3424E-3 2.63684E-3 4.88279E-3 5.2535E-3 1.95071E-3 4.83057E-3 3.50627E-3 5.60373E-3 3.65461E-3 2.42478E-3 5.1818E-3 3.24049E-3 8.74348E-3 1.16738E-2 3.71228E-3 1.48684E-2 1.80624E-2 4.61675E-3 7.4421E-3 1.06327E-2 2.43147E-2 8.27027E-3 6.06448E-3 4.41177E-3 4.82484E-3 3.71896E-2 2.07901E-2 1.73997E-2 1.79242E-2 1.0398E-2 4.70506E-3 2.01145E-2 4.1798E-3 3.16149E-3 3.81212E-3 9.34485E-3 2.36518E-2 3.48707E-3 7.31085E-3 8.38628E-3 2.42115E-3 4.74655E-3 2.05563E-3 1.88152E-3 2.96953E-3 8.09955E-3 1.08941E-2 3.80463E-3 2.03555E-3 1.32532E-3 1.00762E-3 3.27602E-3 5.82279E-3 2.30457E-2 6.91117E-3 7.87322E-4 2.12863E-3 6.41447E-3 2.42634E-2 7.09464E-3 7.87731E-3 7.22457E-3 5.84121E-3 7.97855E-3 1.42146E-3 9.44326E-3 1.27415E-2 1.56521E-2 4.57204E-2 3.15628E-2 2.24347E-2 9.06153E-3 5.495E-3 1.94824E-3 1.45403E-3 5.87617E-3 3.20163E-3 3.60677E-3 1.09094E-2 8.6301E-3 1.52801E-2 6.046E-3 3.08931E-3 2.03746E-3 2.30773E-3 4.02851E-3 6.33567E-3 6.09943E-3 5.36665E-3 1.64915E-3 4.66042E-3 3.65932E-3 1.75657E-3 3.58041E-3 6.41175E-3 1.00649E-3 6.83884E-4 6.71574E-4 5.38974E-3 3.36112E-3 2.41475E-3 4.01748E-3 1.84444E-3 1.70714E-3 4.21989E-4 1.56197E-3 3.41377E-3 2.62973E-3 3.5778E-3 3.57188E-3 7.68068E-3 7.66369E-3 2.83757E-3 3.06774E-3 4.25279E-3 1.2184E-3 4.61725E-3 8.76516E-3 8.94807E-3 3.29885E-3 2.30445E-3 1.82979E-3 8.85855E-4 7.78401E-4 2.26445E-3 1.51364E-3 1.62876E-4 3.65618E-3 2.49891E-3 4.63974E-3 3.33379E-3 3.45729E-3 2.80576E-3 4.81237E-3 1.98848E-3 1.91157E-3 2.05801E-3 1.98986E-3 2.88839E-3 2.47087E-3 1.016E-3 1.08638E-3 1.40736E-3 8.27831E-4 1.82422E-3 2.62523E-3 6.39189E-3 5.29408E-3 5.91887E-3 1.05411E-2 1.27419E-2 8.62492E-3 7.12077E-3 3.39753E-3 9.13701E-3 1.20412E-2 1.76664E-2 1.68651E-2 2.79215E-2 4.06502E-2 1.35794E-2 1.44525E-2 8.84023E-3 2.03702E-2 1.40451E-2 2.35803E-2 4.00573E-2 1.8667E-2 2.6885E-2 4.11772E-2 2.51704E-2 2.61721E-2 3.11191E-2 2.23664E-2 1.61567E-2 2.99768E-2 1.52273E-2 5.04312E-3 1.07753E-2 1.02454E-2 1.67523E-2 1.67273E-2 1.35505E-2 2.57653E-2 4.27255E-2 5.48488E-2 2.92956E-2 4.56036E-2 2.91226E-2 8.86064E-2 6.23272E-2 1.77082E-2 1.15803E-2 3.04665E-3 1.23088E-3 1.41382E-3 2.96235E-3 8.35349E-4 2.31589E-3 9.44031E-3 1.62964E-2 1.68555E-2 1.42439E-2 6.20641E-3 7.86389E-3 4.24058E-2 1.65898E-2 1.44716E-2 1.24685E-2 9.56566E-3 1.02253E-2 3.25687E-2 3.56699E-2 3.646E-2 2.68402E-2 1.05927E-2 7.77272E-3 2.8852E-3 2.45814E-3 3.03682E-3 2.71263E-3 1.4931E-3 3.33371E-3 1.62263E-3 1.22748E-3 1.07266E-3 7.74507E-4 6.51451E-4 5.81781E-4 1.30365E-3 4.54197E-4 5.77386E-4 2.51161E-4 1.38253E-4 1.77459E-4 1.19154E-4 8.68458E-5 8.48409E-5 7.11008E-5 4.98224E-5 5.16765E-5 8.31546E-5 6.72973E-5 5.6705E-5 2.68465E-5 1.49771E-5 2.07587E-5 2.77336E-5 2.34245E-5 1.2054E-5 7.64711E-6 2.852E-5 4.43259E-6 1.31148E-5 6.58007E-6 3.15363E-6 6.96249E-7 2.28842E-6 1.1206E-6 1.00708E-6 9.5764E-7 1.75381E-7 4.91568E-8 1.46015E-7 2.73314E-7 1.07867E-6 1.75407E-6 7.64033E-7 1.01028E-7 7.08211E-6 5.88804E-7 2.51346E-6 1.69923E-6 1.59138E-6 2.09187E-6 1.50902E-6 7.03714E-7 4.0256E-7 8.7661E-7 3.80451E-7 1.37194E-6 5.24994E-6 6.39082E-6 5.56177E-6 1.35332E-6 1.50311E-6 3.33894E-6 1.32395E-6 6.50246E-6 6.8475E-6 5.42547E-6 1.61624E-6 2.54995E-6 5.08739E-6 2.57966E-6 6.79375E-7 5.06414E-7 6.51449E-7 1.1415E-6 1.56558E-6 1.26808E-6 1.46287E-6 1.46962E-6 6.46916E-7 3.24844E-7 5.08135E-7 4.44025E-7 4.85562E-7 1.66576E-7 1.56956E-7 2.30606E-7 5.88672E-7 7.96211E-7 9.6036E-8 4.65874E-6 1.87276E-6 1.53062E-6 2.1761E-6 2.28044E-6 5.01861E-7 1.61002E-6 1.50896E-6 1.2897E-6 6.69504E-7 3.55839E-7 7.37842E-8 2.89406E-7 1.35837E-7 6.13256E-8 1.82467E-8 3.90065E-8 1.53883E-8 2.40504E-8 9.80851E-9 1.45767E-8 2.25765E-8 3.43406E-8 6.85831E-8 1.56532E-7 6.3158E-8 1.57053E-7 5.07826E-8 5.1249E-8 4.63674E-8 5.96064E-8 1.05806E-7 8.04267E-8 1.66538E-8 3.76002E-9 9.12126E-9 2.02481E-8 6.14516E-8 7.51207E-8 1.33192E-7 1.1711E-7 5.15463E-8 4.20134E-8 3.27181E-8 1.81035E-7 7.34113E-8 2.28815E-7 5.44762E-7 4.51518E-7 1.98164E-6 1.175E-6 1.04431E-6 1.30221E-6 1.7026E-6 1.44836E-6 2.49802E-7 1.78552E-7 1.05535E-6 8.05237E-8 2.57181E-8 9.53319E-8 7.78019E-8 1.83755E-8 1.39194E-8 8.4251E-9 1.11109E-8 9.0612E-9 1.00856E-8 2.38979E-9 1.26176E-9 1.44212E-9 2.93301E-9 3.48124E-9 4.58928E-9 4.79283E-9 8.39096E-9 1.51277E-7 6.9817E-7 1.0444E-6 8.26734E-7 6.08178E-7 5.7964E-7 5.32984E-7 7.95318E-7 6.47602E-7 3.93586E-7 6.29311E-7 1.95331E-7 8.31257E-8 1.02557E-7 1.22852E-7 5.87314E-8 1.27703E-7 1.24653E-8 9.14359E-9 8.8011E-9 1.03489E-8 1.44411E-8 8.09115E-9 8.68603E-9 6.14883E-8 1.04222E-7 2.11979E-7 1.05767E-7 1.41296E-7 1.30007E-7 1.28167E-7 2.27359E-7 1.78137E-7 4.9996E-8 6.25197E-8 5.57061E-8 1.41814E-7 6.717E-8 3.88141E-8 7.30787E-8 7.27289E-7 5.95817E-7 3.26666E-7 1.60312E-7 2.00202E-7 2.4144E-7 1.90058E-7 1.01517E-7 5.768E-7 5.90446E-7 6.74094E-7 5.35579E-7 7.24074E-7 7.90074E-7 5.78491E-7 2.68228E-7 1.38492E-7 1.53159E-7 1.22448E-7 4.23091E-8 6.05145E-8 1.30138E-8 4.6694E-9 8.14276E-9 9.58147E-9 9.09526E-9 6.05065E-9 3.01849E-9 5.12982E-9 5.58117E-9 5.95911E-9 8.10328E-9 3.84089E-8 2.86531E-8 1.78555E-8 2.17739E-8 2.22519E-8 2.54195E-8 3.701E-8 5.6105E-8 4.8766E-8 6.91474E-8 7.21698E-8 6.6662E-8 9.0258E-8 1.57683E-7 1.76174E-7 1.49248E-7 9.19466E-8 7.79871E-8 6.66922E-8 2.16801E-7 1.56819E-7 1.61077E-7 1.7549E-7 1.35927E-7 1.47641E-7 1.3295E-7 1.67022E-7 1.76923E-7 1.97084E-7 2.45665E-7 5.51081E-7 6.70175E-7 5.06978E-7 6.79735E-7 9.06712E-7 1.16778E-6 1.03795E-6 1.01724E-6 6.86616E-7 8.25686E-7 8.78311E-7 7.96885E-7 5.60078E-6 8.27928E-6 3.5829E-6 3.80597E-6 2.63611E-6 5.94231E-6 2.94386E-6 3.64732E-6 6.10721E-6 4.69277E-6 1.00763E-6 1.59845E-6 2.27328E-6 1.80541E-6 9.27276E-7 8.25909E-7 4.54864E-7 4.20126E-7 3.74088E-7 3.918E-7 4.3336E-7 2.45326E-7 5.2838E-7 2.50955E-7 2.09793E-7 3.14368E-7 3.40198E-7 1.32072E-6 3.60664E-7 2.87713E-7 9.44492E-8 4.10953E-8 1.41556E-7 2.72747E-7 2.75036E-7 3.52031E-7 1.47614E-7 4.20731E-8 1.29213E-7 4.13793E-7 4.37926E-7 3.9156E-7 1.14809E-7 1.10836E-7 6.28844E-8 3.48123E-8 1.43168E-8 3.25131E-8 1.20178E-7 1.08206E-7 1.05691E-7 7.80094E-8 1.08844E-7 1.34976E-7 6.82984E-8 3.18001E-8 1.65596E-8 3.57117E-8 3.25264E-8 2.7248E-8 3.43818E-8 1.65056E-8 2.02796E-8 5.00925E-8 4.24767E-8 4.51891E-8 3.31143E-8 5.06094E-8 3.95109E-8 4.40366E-8 2.95868E-8 2.50574E-8 3.20685E-8 3.70369E-8 3.69167E-8 3.36628E-8 1.86129E-8 1.14181E-8 1.70696E-8 2.51647E-8 1.2822E-8 2.10727E-8 2.83894E-8 2.2021E-8 2.09207E-8 1.1481E-8 5.64674E-9 4.51558E-8 7.00695E-8 4.91997E-8 3.06923E-8 4.86434E-9 3.02453E-8 2.34942E-8 2.28409E-8 3.46189E-9 5.81394E-9 1.03574E-8 4.11505E-8 5.80567E-8 1.06076E-8 1.14437E-8 2.82792E-8 6.15972E-9 5.69486E-9 1.07693E-8 1.87712E-8 1.87029E-8 4.2167E-9 7.46044E-9 3.5585E-8 1.41817E-8 3.88215E-9 4.97354E-9 9.70165E-9 2.48487E-8 8.22372E-9 1.1315E-8 1.19327E-8 6.53021E-9 3.09268E-9 2.32576E-9 3.28598E-9 6.32152E-9 3.24503E-9 1.00805E-7 6.67601E-9 6.26327E-9 1.36214E-8 1.10639E-8 3.39453E-8 8.08584E-9 -9999 -9999 -9999 -9999 -9999 -9999 -9999 -9999 -9999 -9999 -9999 -9999 -9999 -9999 -9999 -9999 -9999 -9999 -9999 -9999 -9999 -9999 -9999 -9999 -9999 -9999
2.86637E-7 3.05484E-7 1.83807E-7 3.21255E-7 2.16706E-7 1.89998E-7 2.11152E-7 1.87155E-7 1.82354E-7 1.88627E-7 1.65336E-7 2.05854E-7 1.09933E-7 1.74155E-7 1.66063E-7 1.50888E-7 1.99528E-7 2.34433E-7 2.40518E-7 1.92765E-7 2.02517E-7 1.98289E-7 1.28181E-7 1.02198E-7 8.74288E-8 7.71124E-8 8.9587E-8 1.3365E-7 2.15237E-7 1.13897E-7 1.28811E-7 1.23307E-7 1.09514E-7 1.14242E-7 7.59878E-8 8.08853E-8 1.10974E-7 1.0328E-7 9.35545E-8 9.32699E-8 1.02194E-7 8.09817E-8 7.80823E-8 6.88005E-8 6.91208E-8 7.60603E-8 6.31626E-8 5.69451E-8 5.28385E-8 4.34353E-8 4.80622E-8 7.77939E-8 9.45849E-8 1.01506E-7 1.37139E-7 1.23318E-7 7.66681E-8 3.45163E-8 2.95946E-8 3.31582E-8 2.68176E-8 2.59392E-8 3.76507E-8 2.9315E-8 7.27281E-8 6.01313E-8 4.06839E-8 4.79763E-8 6.31103E-8 2.98019E-8 6.34889E-8 7.46179E-8 5.30858E-8 3.21605E-8 3.58952E-8 4.09464E-8 1.01883E-7 6.37757E-8 6.90806E-8 7.18776E-8 9.90761E-8 4.67814E-8 9.89977E-8 6.84669E-8 6.43813E-8 5.02779E-8 5.98876E-8 7.52669E-8 1.37379E-7 6.16928E-8 7.13297E-8 7.42799E-8 9.99874E-8 9.98267E-8 1.22294E-7 1.18858E-7 1.85819E-7 1.6391E-7 1.07536E-7 1.41979E-7 1.73639E-7 2.2122E-7 1.19914E-7 3.58296E-7 2.86771E-7 1.63967E-7 1.40484E-7 1.30122E-7 1.38476E-7 1.45819E-7 2.81373E-7 1.6307E-7 1.21813E-7 1.53678E-7 3.65861E-7 2.52651E-7 3.98914E-7 5.16179E-7 5.23487E-7 9.63402E-7 8.63229E-7 8.28418E-7 1.08504E-6 9.83242E-7 1.17188E-6 1.25959E-6 9.82534E-7 9.59585E-7 1.23552E-6 1.30129E-6 1.34946E-6 2.03113E-6 9.5153E-7 1.39495E-6 1.4047E-6 1.86129E-6 1.25382E-6 1.61353E-6 2.06938E-6 4.38233E-6 3.91119E-6 1.48565E-6 4.00613E-6 3.4756E-6 5.00953E-6 1.97561E-6 2.30631E-6 1.98863E-6 2.32505E-6 2.81712E-6 2.12879E-6 5.0057E-6 3.29143E-6 3.03574E-6 3.64584E-6 6.23106E-6 7.99899E-6 8.14057E-6 1.07648E-5 7.86282E-6 1.44373E-5 1.41092E-5 7.25151E-6 1.21129E-5 5.63405E-6 6.31075E-6 8.08928E-6 3.16439E-6 3.21643E-6 2.60012E-6 1.47455E-6 3.51699E-6 7.14132E-6 3.9406E-6 8.22967E-6 7.52749E-6 6.75649E-6 4.55765E-6 3.02257E-6 3.46436E-6 1.68404E-6 2.80519E-6 1.25511E-6 1.9849E-6 2.88365E-6 2.52589E-6 4.32862E-6 2.66972E-6 2.16856E-6 1.97997E-6 1.33753E-6 6.64769E-6 2.65035E-6 2.60097E-6 3.70267E-6 4.13886E-6 9.83641E-7 9.51661E-7 5.61505E-7 1.65919E-6 5.23772E-7 1.5902E-6 8.93319E-7 9.84818E-7 1.22122E-6 4.45531E-7 1.43417E-6 1.79287E-7 8.48474E-7 1.34799E-7 6.40592E-7 3.96401E-7 8.02723E-7 8.51404E-7 5.55574E-7 1.09758E-6 8.94736E-7 1.40167E-6 5.32481E-7 1.00554E-6 1.36411E-6 1.72873E-6 1.62237E-6 2.05358E-6 1.44468E-6 1.15233E-6 1.16519E-6 8.94616E-7 7.49799E-7 3.11775E-7 3.75148E-7 4.4702E-7 2.6784E-7 2.02341E-7 -9999 2.10972E-7 6.47277E-7 1.90384E-6 5.32142E-7 7.43236E-7 1.0048E-6 3.13325E-6 2.31881E-6 7.22275E-7 4.49477E-7 3.45297E-7 1.58518E-6 4.39246E-7 3.99144E-7 3.57556E-7 5.13181E-7 9.80162E-7 4.92799E-7 5.70874E-7 5.70208E-7 5.86418E-7 7.23927E-7 4.16691E-7 1.23215E-6 1.53703E-6 1.40814E-6 4.1113E-7 5.40629E-7 3.04065E-6 4.75368E-6 5.21607E-7 4.74663E-7 2.54485E-6 3.71334E-6 3.60666E-6 5.74439E-6 2.4678E-5 3.4655E-5 2.50971E-4 9.37628E-5 9.19271E-5 9.5426E-5 1.44303E-4 2.19772E-4 1.0515E-4 1.1831E-4 1.16706E-4 6.88889E-5 8.13884E-6 6.83404E-6 7.33783E-6 1.99452E-6 3.72575E-6 2.19521E-6 3.76697E-6 1.09318E-5 2.39734E-6 1.07157E-6 1.30446E-6 1.61178E-6 8.42208E-6 2.58518E-5 2.79311E-5 2.0227E-5 1.66874E-5 6.30751E-6 1.75025E-5 9.1139E-6 8.77669E-6 1.09744E-5 1.41161E-5 4.24371E-6 2.3026E-6 2.42706E-6 5.97997E-6 4.03379E-6 1.44935E-6 4.21796E-6 5.04153E-6 6.81144E-6 7.17679E-6 2.21973E-6 5.71364E-6 7.87906E-6 8.2758E-6 4.36692E-6 6.56091E-6 3.99455E-6 2.64002E-6 2.30821E-6 2.35556E-6 3.46796E-5 9.46289E-6 1.59531E-5 6.1948E-6 9.71575E-6 7.25058E-6 4.01519E-6 1.4396E-5 1.07353E-5 4.85919E-6 3.09674E-6 3.56721E-6 6.42168E-6 3.60049E-6 8.32426E-6 1.55929E-5 8.93384E-6 7.68803E-6 7.87579E-5 5.32083E-5 6.82119E-5 5.70915E-5 3.38042E-5 1.17395E-4 1.50773E-4 1.90512E-4 2.71138E-4 1.5138E-4 2.00515E-4 2.1799E-4 2.88719E-4 3.44109E-4 3.45696E-4 5.40681E-4 9.06107E-4 6.70343E-4 3.66681E-4 5.09135E-4 5.61741E-4 8.51125E-5 2.36564E-4 2.89801E-4 1.27902E-3 8.8109E-4 8.46987E-4 1.32329E-3 1.12207E-3 9.12587E-4 1.72971E-3 1.88449E-3 1.01798E-3 1.56579E-3 1.08315E-3 4.9212E-4 1.51503E-3 2.80898E-4 1.7135E-3 5.38169E-4 9.85528E-4 4.00987E-4 1.81844E-4 1.05518E-3 5.1787E-4 8.92575E-4 8.9977E-4 7.24331E-4 1.01012E-3 6.69363E-4 5.03372E-4 3.73566E-3 1.70892E-3 1.31926E-3 2.64308E-3 8.60131E-4 1.97741E-3 1.0134E-3 6.01221E-4 6.47648E-4 5.12406E-4 2.2313E-3 1.52585E-3 1.06085E-3 2.66926E-4 1.30854E-3 1.40396E-3 1.92723E-3 1.57239E-3 2.13098E-3 2.33104E-3 2.31972E-3 1.74796E-3 1.44756E-3 2.38917E-3 2.5293E-3 1.96065E-3 1.29498E-3 1.56027E-3 1.12137E-3 2.24032E-3 2.24923E-3 1.40652E-3 7.01399E-4 1.16177E-3 1.04966E-3 9.22435E-4 1.77348E-3 6.98003E-4 3.2232E-3 1.30434E-3 6.33523E-4 4.50266E-4 3.57071E-4 3.4141E-4 2.68503E-4 1.85801E-4 4.64894E-4 1.21432E-3 2.68512E-4 3.84033E-4 2.86606E-4 1.94198E-4 3.05912E-4 3.15341E-4 2.96731E-3 1.75835E-3 2.16213E-3 1.33503E-3 1.94102E-3 2.04648E-3 1.37212E-3 1.09872E-3 6.51601E-3 3.62258E-3 2.60661E-3 6.97818E-3 2.60634E-3 1.8404E-3 8.58393E-4 1.56811E-3 1.05108E-3 2.90027E-3 9.6112E-3 6.61518E-3 1.06063E-2 9.05357E-4 2.24401E-3 1.30891E-3 3.37469E-3 3.22304E-3 3.73716E-3 3.97314E-3 6.04302E-3 1.5442E-2 2.22994E-2 1.84337E-2 1.54696E-2 5.36161E-3 4.7509E-3 1.34488E-3 7.59578E-4 4.70869E-3 1.80276E-3 2.40694E-3 1.31757E-3 1.28193E-3 1.84179E-3 9.44305E-4 8.0819E-4 1.98257E-4 1.17674E-3 8.55055E-4 1.06673E-3 6.54748E-4 5.18431E-4 1.12892E-4 3.94046E-4 3.13713E-4 1.04062E-4 1.78945E-4 3.40244E-4 6.76314E-4 1.28788E-3 3.83703E-4 7.08953E-4 5.68379E-4 7.39872E-4 4.76611E-4 4.3829E-4 3.07793E-4 7.53429E-4 1.16539E-3 9.46652E-4 5.18238E-4 1.05471E-3 4.9241E-4 3.88508E-4 1.03037E-3 1.69704E-3 1.67488E-3 8.21931E-4 2.09903E-3 4.13728E-4 2.01263E-4 3.36736E-4 3.87907E-4 7.14404E-4 1.08468E-3 5.67845E-4 2.20688E-3 1.7851E-3 1.34765E-3 1.70373E-3 9.51382E-4 1.44937E-3 1.29728E-3 2.03657E-3 2.4841E-3 3.14046E-3 4.74242E-3 3.27959E-3 2.94129E-3 3.61884E-3 3.86972E-3 4.4391E-3 3.0626E-3 4.19404E-3 4.64077E-3 5.06867E-3 6.22658E-3 1.03854E-2 9.17724E-3 8.57513E-3 5.6666E-3 6.89534E-3 1.84227E-2 1.17891E-2 1.82964E-2 3.48025E-2 1.50826E-2 4.98039E-3 1.11834E-2 9.09102E-3 1.83914E-2 1.01822E-2 1.33439E-2 1.09529E-2 6.00535E-3 7.61531E-3 1.02665E-2 1.46523E-2 8.41269E-3 2.40707E-2 4.40994E-3 1.65586E-2 1.72046E-2 6.30894E-3 5.17922E-3 2.05808E-3 4.78304E-3 7.22952E-3 3.32648E-3 2.78824E-3 4.41658E-3 4.07244E-3 4.3141E-3 2.97609E-3 2.12228E-3 1.6264E-3 6.70508E-3 5.31802E-3 7.91052E-3 1.27282E-2 7.04326E-3 1.13381E-3 1.24806E-3 4.66102E-3 1.41087E-3 8.37094E-4 1.27859E-3 5.20153E-3 1.11955E-2 1.01543E-2 5.70255E-3 2.46328E-3 6.65124E-3 7.51917E-3 1.62576E-2 2.66838E-2 1.59193E-2 1.33792E-2 1.13587E-2 7.69611E-3 9.18763E-3 1.1854E-2 1.5229E-2 1.50127E-2 2.76863E-3 6.95592E-3 2.15013E-3 8.25618E-3 7.82243E-3 5.04703E-3 6.47339E-3 8.91695E-3 6.64655E-3 3.63842E-3 2.81864E-3 1.6899E-3 4.11466E-3 1.69462E-3 4.10745E-3 4.39901E-3 3.4713E-3 1.57657E-3 1.54746E-3 1.17907E-3 1.68391E-3 3.53555E-3 6.16137E-3 1.85376E-3 1.31099E-3 1.37522E-3 3.19138E-3 4.96303E-3 8.15663E-3 3.38246E-3 2.37157E-3 8.17536E-3 1.31774E-2 1.00266E-2 4.23361E-3 8.50391E-3 2.29963E-3 2.08323E-3 1.40154E-2 9.77582E-3 1.57278E-2 1.48886E-2 7.88368E-3 4.53648E-3 4.41452E-3 5.47253E-3 5.92866E-4 2.82144E-3 4.33419E-3 5.51372E-3 6.97443E-3 3.24984E-3 4.97209E-3 4.55326E-3 2.68949E-3 2.10656E-3 8.60518E-4 8.60974E-4 7.26074E-4 2.2196E-3 5.55912E-3 3.61532E-3 2.73478E-3 3.01103E-3 5.01393E-4 3.08886E-4 6.33367E-4 2.90566E-3 2.39508E-3 7.67403E-3 3.9277E-3 5.82069E-3 1.25919E-2 1.23955E-2 8.65479E-3 1.16384E-2 8.38787E-3 9.70337E-3 1.20702E-2 2.25741E-2 3.18462E-2 1.61811E-2 1.18529E-2 1.38078E-2 2.34486E-2 1.78791E-2 1.90041E-2 1.69119E-2 1.9678E-2 2.98598E-2 1.09858E-2 1.25111E-2 1.34346E-2 4.17832E-2 2.07296E-2 8.41403E-3 1.36484E-2 2.27785E-2 1.93466E-2 1.56774E-2 2.36968E-2 2.82176E-2 5.93871E-2 2.93615E-2 2.76527E-2 1.85403E-2 1.93815E-2 4.17678E-2 2.72223E-2 5.09426E-2 5.05761E-2 5.19817E-2 3.56021E-2 1.85812E-2 1.08862E-2 3.79554E-3 1.05921E-3 7.42573E-4 4.80119E-4 8.76861E-4 3.30426E-3 1.98924E-3 1.09282E-2 8.59182E-3 8.29657E-3 1.02854E-2 1.37346E-2 7.39943E-2 2.47497E-2 2.01901E-2 1.38699E-2 5.52759E-3 5.764E-3 2.23409E-2 3.95548E-2 2.96278E-2 4.50876E-2 2.38692E-2 8.12216E-3 3.24037E-3 3.12469E-3 2.85616E-3 1.13891E-3 1.23209E-3 5.27234E-3 1.31368E-3 2.29342E-3 2.04103E-3 2.10611E-3 4.6791E-3 8.41672E-4 6.90935E-4 8.71685E-4 8.81395E-4 3.01669E-4 1.64213E-4 1.06304E-4 2.66636E-4 9.99526E-5 7.85311E-5 1.37442E-4 4.85619E-5 5.34539E-5 1.9758E-5 7.20458E-5 4.46688E-5 5.33876E-6 1.9238E-5 2.76503E-5 1.7379E-5 1.09107E-5 9.89026E-6 8.27164E-6 2.50134E-5 4.62859E-5 8.10589E-6 7.70472E-6 3.08321E-6 4.73467E-6 4.42519E-6 1.62937E-6 1.39599E-6 2.92627E-6 8.08504E-7 8.54543E-8 8.66793E-7 3.83539E-7 1.41455E-6 1.56092E-6 1.20938E-6 7.71867E-7 1.22394E-6 1.27955E-6 1.42102E-6 1.32756E-6 2.30588E-7 2.5924E-6 2.36129E-6 1.78857E-6 7.18167E-7 5.1659E-7 8.88938E-7 3.12021E-6 9.17824E-6 6.80356E-6 3.5086E-6 1.7361E-6 1.20256E-6 1.93491E-6 2.66781E-6 5.08988E-6 1.89837E-6 3.07632E-6 1.05382E-6 2.93896E-6 3.54076E-6 2.39954E-6 2.33022E-6 8.86674E-7 6.03884E-7 1.46598E-6 1.50287E-6 1.94686E-6 2.62834E-6 1.1624E-6 1.00485E-6 6.4236E-7 4.47856E-7 3.94749E-7 2.06486E-7 2.15476E-7 3.26444E-7 2.37205E-7 9.39774E-7 4.10109E-6 9.22504E-7 1.14083E-5 3.5208E-6 1.69161E-6 2.4555E-6 4.00028E-6 4.13232E-6 3.15181E-6 4.43467E-6 2.52371E-6 5.99701E-7 3.10205E-7 1.02914E-7 4.5382E-8 3.72918E-8 6.18149E-8 1.6527E-8 1.07029E-8 5.00549E-8 9.7879E-9 9.42727E-9 6.01193E-9 7.23096E-9 3.31769E-8 8.16083E-8 1.38325E-7 2.20032E-8 1.51276E-8 1.08347E-8 5.27497E-9 1.02556E-8 6.28676E-8 1.63574E-7 1.08352E-7 3.74369E-8 6.45067E-8 9.17852E-9 2.78246E-8 2.38378E-8 3.30369E-8 1.10654E-7 6.3064E-8 2.78806E-8 1.18021E-8 3.9882E-8 2.10738E-8 6.6434E-8 1.46693E-7 1.16697E-7 3.49847E-7 4.48423E-7 1.35258E-6 1.09917E-6 1.95515E-6 1.40255E-6 7.06204E-7 2.37397E-7 1.94529E-7 8.20309E-8 2.2641E-8 1.8491E-8 3.13016E-8 1.16488E-8 1.02847E-8 9.90264E-9 5.983E-9 8.20608E-9 4.32345E-9 1.84042E-9 1.83953E-9 2.02988E-9 1.40678E-9 3.65148E-9 2.05473E-9 3.09281E-9 3.81617E-9 3.03592E-8 4.49503E-7 3.55819E-7 7.35416E-7 5.07975E-7 5.56675E-7 5.66456E-7 1.00126E-6 7.76788E-7 4.35951E-7 3.45684E-7 6.127E-7 1.30004E-7 2.0466E-7 1.2202E-7 9.42716E-8 3.86509E-8 4.8233E-8 1.37012E-8 1.11198E-8 9.23397E-9 9.75437E-9 9.2375E-8 1.84279E-8 8.71451E-8 4.1385E-8 6.32088E-8 5.64035E-8 1.68975E-7 1.70552E-7 1.32433E-7 3.20821E-7 2.88755E-7 2.70337E-7 1.36938E-7 9.39125E-8 3.05593E-7 1.83398E-7 2.47395E-8 8.66208E-8 1.58674E-7 9.60772E-7 6.45461E-7 6.27549E-7 4.37703E-7 2.04241E-7 2.39876E-7 3.33111E-7 6.15086E-7 4.84239E-7 6.42111E-7 4.58526E-7 5.07063E-7 5.77989E-7 1.23106E-6 2.23841E-7 1.81059E-7 1.76932E-7 2.90127E-8 6.50092E-8 1.20357E-7 2.62497E-8 6.7167E-8 1.69089E-8 6.50122E-8 1.05272E-8 2.63192E-9 1.80072E-8 7.33037E-9 9.07106E-9 3.65068E-8 1.12397E-8 6.73312E-9 6.07618E-9 3.33276E-8 2.69103E-8 4.12153E-8 1.49462E-7 1.34355E-7 1.0112E-7 1.06087E-7 2.19777E-7 1.68241E-7 1.01861E-7 1.00426E-7 9.7948E-8 1.07741E-7 1.2921E-7 1.27474E-7 8.16845E-8 1.48842E-7 8.16793E-8 1.67131E-7 1.42447E-7 1.74236E-7 1.61464E-7 1.53623E-7 1.45772E-7 1.69295E-7 4.84124E-7 1.52663E-7 2.0752E-7 2.89801E-7 3.65214E-7 7.9861E-7 1.06053E-6 7.42041E-7 9.25369E-7 9.24154E-7 7.47458E-7 8.7651E-7 7.2085E-7 8.12546E-7 9.86396E-7 7.8712E-7 9.18974E-7 2.15429E-6 4.49801E-6 6.34612E-6 2.46448E-6 2.65634E-6 6.7316E-6 3.16831E-6 2.66937E-6 2.77836E-6 2.03884E-6 2.09055E-6 1.17161E-6 1.39227E-6 9.88198E-7 5.51008E-7 5.49699E-7 4.51238E-7 7.48846E-7 6.33754E-7 5.09005E-7 4.01167E-7 4.86459E-7 2.15332E-7 3.26804E-7 2.35509E-7 1.02195E-7 1.01117E-7 4.10703E-7 3.10495E-7 2.35953E-7 2.20847E-7 1.85716E-7 2.86317E-7 2.32035E-7 1.2402E-7 3.81638E-8 7.66207E-8 1.08193E-7 1.79105E-7 1.94995E-7 5.14873E-8 2.71065E-7 2.72025E-7 3.53899E-7 3.33475E-8 1.14188E-8 2.58456E-8 2.78258E-8 3.37643E-8 2.63357E-8 1.72638E-8 2.79796E-8 2.64476E-8 2.17039E-8 2.86147E-8 2.17193E-8 2.44075E-8 2.27542E-8 2.79409E-8 1.80175E-8 2.86005E-8 2.55372E-8 2.69056E-8 4.58141E-8 3.7735E-8 6.37547E-8 5.75429E-8 3.88933E-8 3.83985E-8 2.76255E-8 2.25159E-8 2.50739E-8 2.9017E-8 2.99347E-8 3.17784E-8 2.2216E-8 2.48359E-8 2.36148E-8 2.43591E-8 2.5219E-8 1.74028E-8 2.82067E-8 2.65197E-8 2.88618E-8 4.01283E-8 3.047E-8 8.07589E-8 6.70854E-8 3.06914E-8 2.27187E-8 3.91921E-9 2.14586E-9 1.17133E-8 3.90596E-9 3.37703E-9 3.4721E-9 1.79876E-8 2.36524E-8 6.75994E-8 9.22953E-8 1.17103E-8 4.73618E-8 9.61591E-9 4.60539E-8 3.47956E-8 7.61941E-8 1.27762E-8 7.08928E-9 5.03657E-8 7.90163E-8 6.22914E-8 2.79131E-8 5.17901E-9 7.02645E-9 2.54965E-8 1.20402E-8 4.13197E-8 4.86631E-8 2.47042E-8 4.97553E-9 7.27117E-9 8.51741E-9 2.73113E-9 3.19459E-9 2.60631E-9 3.85326E-9 3.45982E-9 2.3062E-8 2.54631E-8 2.11397E-7 5.74753E-8 2.4811E-8 -9999 3.05868E-8 -9999 -9999 -9999 -9999 -9999 -9999 -9999 -9999 -9999 -9999 -9999 -9999 -9999 -9999 -9999 -9999 -9999 -9999 -9999 -9999 -9999 -9999 -9999
3.08667E-7 2.89403E-7 1.87276E-7 1.69011E-7 2.77095E-7 1.60123E-7 1.67616E-7 2.09926E-7 1.38373E-7 1.8292E-7 1.96035E-7 2.16956E-7 2.03584E-7 1.53267E-7 1.48726E-7 2.71854E-7 2.94655E-7 2.18593E-7 1.89735E-7 1.73419E-7 1.82346E-7 1.47837E-7 1.20705E-7 7.86952E-8 1.06184E-7 6.51986E-8 1.06761E-7 1.42081E-7 1.39512E-7 1.41841E-7 1.55549E-7 1.62953E-7 1.6756E-7 1.25358E-7 1.15374E-7 1.23716E-7 8.9697E-8 7.98611E-8 7.64447E-8 9.37497E-8 7.45659E-8 5.67803E-8 7.74374E-8 8.35733E-8 8.05725E-8 5.20201E-8 6.30435E-8 7.30252E-8 7.19039E-8 6.76416E-8 5.80884E-8 9.57653E-8 5.12753E-8 5.34773E-8 3.19563E-8 3.10848E-8 3.39992E-8 3.4575E-8 1.88943E-8 3.71309E-8 2.44E-8 3.34673E-8 3.40814E-8 3.01882E-8 1.34101E-7 3.22312E-8 2.01716E-8 2.45924E-8 4.65714E-8 5.47404E-8 7.39953E-8 3.44147E-8 3.92173E-8 2.59539E-8 4.83466E-8 3.636E-8 1.00511E-7 7.43085E-8 5.33216E-8 4.44839E-8 1.01282E-7 9.36811E-8 7.53845E-8 6.72002E-8 5.06682E-8 5.14049E-8 4.38156E-8 5.57097E-8 6.7267E-8 6.63418E-8 8.36068E-8 8.48524E-8 8.94753E-8 9.3682E-8 1.05759E-7 1.27925E-7 2.74312E-7 1.43816E-7 1.6666E-7 1.865E-7 1.74189E-7 4.08117E-7 1.46238E-7 2.2277E-7 3.49218E-7 1.39518E-7 9.36619E-8 1.03405E-7 1.68929E-7 3.17815E-7 2.84383E-7 9.91377E-8 1.21056E-7 2.4662E-7 3.39151E-7 3.75403E-7 6.28362E-7 3.919E-7 5.00658E-7 8.82759E-7 5.11517E-7 1.04353E-6 8.50891E-7 9.13976E-7 1.33275E-6 2.01375E-6 1.0758E-6 9.40239E-7 1.00068E-6 1.4478E-6 1.33417E-6 8.40818E-7 9.09207E-7 1.66908E-6 1.35146E-6 1.25815E-6 2.19569E-6 2.3722E-6 4.55758E-6 2.15176E-6 1.53124E-6 1.30337E-6 2.506E-6 2.65333E-6 3.11523E-6 2.52273E-6 1.8813E-6 2.56046E-6 1.99251E-6 2.29647E-6 5.67524E-6 3.78734E-6 3.76858E-6 3.0564E-6 3.92869E-6 2.76358E-6 9.19241E-6 9.75047E-6 6.8954E-6 8.0129E-6 1.11485E-5 8.76601E-6 2.20094E-5 1.65943E-5 1.00053E-5 3.22532E-6 3.24337E-6 1.71316E-6 1.73087E-6 5.80108E-6 4.56287E-6 3.62061E-6 1.1143E-5 4.65101E-6 8.68942E-6 6.16369E-6 5.07119E-6 3.59087E-6 3.68563E-6 4.25334E-6 2.58071E-6 2.43863E-6 1.06572E-6 1.21496E-6 2.13795E-6 1.67258E-6 6.80692E-6 8.65087E-7 3.42271E-6 3.08185E-6 6.97007E-6 1.97E-6 4.76616E-6 5.36994E-6 4.2614E-6 1.42499E-6 7.22379E-7 2.02748E-7 4.20888E-7 6.88879E-7 8.64761E-7 1.28447E-6 1.99585E-6 1.9034E-6 8.76719E-7 6.37686E-7 8.9332E-7 9.79279E-7 9.38355E-7 2.16713E-6 5.00417E-7 9.31507E-7 8.21063E-7 3.00652E-7 1.19033E-6 9.55472E-7 7.13944E-7 2.26508E-6 1.28621E-6 1.34305E-6 1.69099E-6 1.64718E-6 1.39555E-6 1.4862E-6 7.35315E-7 1.11336E-6 5.54898E-7 6.26936E-7 6.19081E-7 8.52293E-7 4.74059E-7 4.14989E-7 2.94479E-7 2.34553E-7 2.82501E-7 3.96461E-7 1.05547E-6 9.80106E-7 1.81291E-6 1.35838E-6 1.31791E-6 1.1713E-6 1.73725E-6 7.5987E-7 5.17987E-7 1.32134E-6 1.47432E-6 6.98691E-7 1.07228E-6 5.05649E-7 5.59619E-7 2.28832E-7 4.98314E-7 1.18894E-6 9.80206E-7 4.12532E-7 4.26776E-7 5.46692E-7 1.8855E-7 2.49523E-7 1.40334E-6 1.31465E-6 1.78209E-6 2.51482E-6 2.09373E-6 2.73815E-6 6.17112E-7 1.66363E-6 1.31282E-6 3.85995E-6 1.9415E-6 6.70137E-6 3.27379E-5 6.83483E-5 1.97343E-4 2.82403E-4 1.18424E-4 3.33497E-5 4.74179E-6 9.90289E-5 8.21773E-5 9.03336E-5 3.31415E-5 6.08691E-6 3.14937E-6 8.19684E-6 1.42568E-5 2.58993E-6 3.48587E-6 2.32654E-6 5.62559E-6 2.61426E-6 1.1117E-6 3.01966E-6 7.52237E-7 7.58409E-6 3.00144E-5 3.90246E-5 1.23243E-5 6.51367E-6 5.53412E-6 2.88763E-6 6.35079E-6 1.2009E-5 5.92435E-6 1.43939E-5 6.17129E-6 8.11472E-6 3.30568E-6 7.37111E-6 4.40488E-6 6.31977E-6 4.54715E-6 5.62083E-6 4.31717E-6 5.23486E-6 7.25064E-6 8.0576E-6 8.37709E-6 4.25831E-6 2.69657E-6 4.37882E-6 4.75048E-6 3.91956E-6 2.11309E-6 3.53078E-6 1.81966E-5 6.74984E-6 8.76578E-6 9.62197E-6 1.6447E-5 6.99608E-6 6.90773E-6 1.98602E-5 8.53569E-6 5.40272E-6 2.06016E-6 8.02156E-6 8.1763E-6 4.71037E-6 4.31607E-6 6.22688E-6 1.64936E-5 2.52565E-5 6.61465E-5 7.359E-5 1.04989E-4 1.06434E-4 8.94715E-5 1.62315E-4 2.15469E-4 1.93359E-4 1.97498E-4 2.19983E-4 2.00181E-4 2.79747E-4 4.10894E-4 4.36117E-4 6.4334E-4 1.00045E-3 2.2023E-3 1.4038E-3 1.0706E-3 4.22157E-4 4.09375E-4 1.16124E-4 9.62583E-5 6.88635E-4 7.43388E-4 7.26302E-4 5.09974E-4 7.7662E-4 5.96939E-4 5.9309E-4 9.07979E-4 1.64357E-3 1.42931E-3 1.45051E-3 5.42419E-4 5.93034E-4 6.44747E-4 7.58603E-4 1.03522E-3 1.0397E-3 5.4477E-4 2.38667E-4 1.81589E-4 1.23911E-4 1.00559E-3 3.33175E-4 8.57639E-4 1.37422E-3 2.82793E-4 1.82497E-4 2.7395E-4 2.95512E-3 2.32441E-3 1.89616E-3 1.98339E-3 2.57236E-3 4.3708E-3 2.00925E-3 5.61713E-4 2.18562E-4 4.54822E-4 1.58127E-3 3.44124E-3 3.37071E-3 1.99011E-3 9.03773E-4 1.91764E-3 4.14171E-3 2.06598E-3 5.57843E-4 2.64328E-3 1.68053E-3 3.85833E-3 1.86123E-3 1.63105E-3 1.69682E-3 1.04312E-3 1.16051E-3 1.59494E-3 1.28081E-3 1.80801E-3 6.33569E-4 8.52477E-4 4.49909E-4 1.05326E-3 1.01994E-3 7.2002E-4 5.44942E-4 1.80968E-3 4.57328E-4 2.14004E-3 7.33094E-4 4.58503E-4 4.17576E-4 5.0236E-4 3.28981E-4 9.75192E-4 2.06578E-4 1.07069E-3 6.12933E-4 9.82218E-4 9.97722E-4 4.13512E-4 4.11589E-4 1.70609E-3 1.59253E-3 2.07958E-3 1.51202E-3 1.8491E-3 2.01756E-3 3.00192E-3 1.0634E-3 9.94732E-4 3.41139E-3 3.49404E-3 4.18341E-3 3.37259E-3 9.04089E-3 2.32212E-3 2.72599E-3 1.79263E-3 1.92988E-3 3.38091E-3 1.01095E-2 6.69339E-3 1.81397E-3 4.99845E-3 3.89778E-3 3.33483E-3 3.43586E-3 9.13153E-3 7.97128E-3 6.78026E-3 1.55824E-2 1.31731E-2 1.13781E-2 1.7625E-2 1.94306E-2 9.92726E-3 3.19388E-3 1.5461E-3 2.18097E-3 4.34184E-3 1.85588E-3 4.25726E-3 2.87875E-3 2.29923E-3 1.43823E-3 1.0362E-3 2.1452E-3 3.62605E-3 1.90861E-3 1.37735E-3 4.13219E-4 9.75621E-4 4.86768E-4 2.60555E-4 1.88389E-4 2.80975E-4 2.84417E-4 9.91252E-5 2.42293E-4 2.87063E-4 7.57706E-4 4.30571E-4 5.41182E-4 7.29055E-4 7.38935E-4 3.07368E-4 2.07023E-4 2.21638E-4 3.15206E-4 4.20174E-4 5.7521E-4 7.40337E-4 6.04758E-4 1.29799E-3 1.00781E-3 4.62041E-4 1.03672E-3 1.03025E-3 7.28878E-4 9.17258E-4 3.89819E-4 4.80929E-4 3.82022E-4 3.15894E-4 6.82797E-4 1.30931E-3 1.68969E-3 1.73988E-3 6.44001E-4 1.46241E-3 2.33007E-3 9.63125E-4 1.73034E-3 9.02077E-4 2.18076E-3 7.90869E-4 2.99767E-3 2.834E-3 2.26181E-3 3.58393E-3 2.59061E-3 3.88819E-3 4.47859E-3 4.26265E-3 6.34183E-3 6.45046E-3 6.99154E-3 5.15832E-3 6.1576E-3 7.45828E-3 8.10706E-3 5.31645E-3 2.9557E-3 1.04166E-2 2.37276E-2 2.4592E-2 2.22433E-2 2.19396E-2 5.01612E-3 1.13531E-2 2.7342E-2 2.80764E-2 1.09898E-2 2.5606E-2 2.98834E-2 1.97214E-2 2.5516E-2 5.07602E-3 7.87127E-3 1.01159E-2 9.56809E-3 6.32059E-3 1.35896E-2 8.14443E-3 8.7259E-3 6.53464E-3 5.17111E-3 6.93548E-3 1.87645E-3 5.50126E-3 1.97109E-3 1.11334E-2 9.67087E-3 7.64511E-3 1.06515E-2 1.50265E-3 1.69163E-3 2.95587E-3 3.32875E-3 2.02487E-3 1.95109E-3 1.34801E-3 1.37942E-3 1.18129E-3 1.09524E-3 3.31097E-3 2.1937E-3 4.04413E-3 3.26668E-4 1.13936E-3 6.44675E-3 7.08389E-3 3.68128E-3 8.76705E-3 1.19318E-2 1.25502E-2 2.37787E-2 1.92526E-2 1.06582E-2 8.93905E-3 1.4132E-2 8.70976E-3 2.47324E-2 1.8872E-2 1.80823E-2 1.1913E-2 9.08235E-3 9.80436E-3 3.05541E-3 1.08185E-2 8.52413E-3 7.05295E-3 4.38038E-3 6.71431E-3 7.11572E-3 9.54398E-4 1.90104E-3 2.66065E-3 1.00544E-3 1.42929E-3 2.7662E-3 1.46107E-3 3.07919E-3 2.41467E-3 2.12526E-3 1.33736E-3 3.58761E-3 9.52197E-3 2.78824E-3 2.78866E-3 4.43643E-3 7.17465E-3 4.02697E-3 6.52612E-3 8.79636E-3 5.25201E-3 4.47799E-3 1.28372E-2 1.49091E-2 1.88188E-2 2.03468E-2 5.11819E-3 8.19612E-3 1.76128E-2 7.61997E-3 1.04988E-2 7.24293E-3 1.21756E-2 5.61625E-3 2.80735E-3 7.19838E-3 5.16802E-3 2.10742E-3 4.05156E-3 4.12864E-3 3.65775E-3 2.06063E-3 1.3923E-3 6.59166E-3 4.19333E-3 1.57273E-3 1.14766E-3 1.05995E-3 1.19085E-3 2.19598E-3 2.63868E-3 4.68844E-3 6.66489E-4 4.0586E-3 7.42922E-4 5.48205E-4 1.15273E-3 1.65977E-3 3.84509E-3 8.54737E-3 6.3893E-3 1.04479E-2 6.79688E-3 8.01563E-3 8.1929E-3 9.69833E-3 6.92475E-3 1.34273E-2 4.13218E-2 4.62757E-2 4.1921E-2 2.76276E-2 1.81859E-2 5.63557E-3 2.34597E-2 2.26219E-2 1.73485E-2 1.76629E-2 2.48968E-2 1.92513E-2 1.1702E-2 2.14898E-2 2.4108E-2 3.15208E-2 1.00868E-2 6.03604E-3 5.36293E-3 1.40087E-2 1.6268E-2 1.95497E-2 6.24033E-3 1.71052E-2 1.43225E-2 9.21345E-3 5.76416E-2 4.43104E-2 3.25411E-2 4.21626E-2 2.93263E-2 3.71137E-2 4.62682E-2 2.97991E-2 5.70017E-2 1.97587E-2 4.29133E-3 3.56689E-3 3.03662E-3 1.13545E-3 8.87177E-4 4.09208E-4 2.99548E-3 4.08537E-3 1.21823E-2 2.60422E-3 7.50923E-3 2.67745E-2 3.07273E-2 7.22481E-2 2.75488E-2 1.83844E-2 2.50151E-2 3.0267E-3 6.63E-3 1.38759E-2 3.81344E-2 4.48503E-2 5.56723E-2 2.16567E-2 1.19131E-2 5.33291E-3 3.10443E-3 2.25879E-3 2.49082E-3 1.16652E-3 2.07938E-3 4.97747E-3 3.03287E-3 9.92635E-4 1.42541E-3 2.91909E-3 1.3456E-3 6.45297E-4 6.51833E-4 6.59559E-4 1.93959E-4 2.51533E-4 2.27448E-4 1.40349E-4 1.02895E-4 7.07388E-5 4.09514E-5 8.51718E-5 6.87976E-5 7.27026E-5 2.84702E-5 1.74914E-5 1.74755E-5 1.00523E-5 1.05209E-5 1.64751E-5 1.83709E-5 2.13754E-5 2.33922E-5 2.4717E-5 1.8454E-5 1.31364E-5 1.29963E-5 4.18188E-7 3.6858E-7 4.01322E-7 7.4291E-7 9.67713E-7 1.13249E-6 1.80606E-7 6.80548E-7 1.19503E-6 5.01944E-7 8.993E-7 1.09061E-6 7.93623E-6 1.16684E-6 1.59951E-6 2.59201E-7 6.50196E-7 1.06517E-6 5.44305E-6 3.16944E-6 3.30799E-6 2.39544E-6 8.28166E-7 4.43765E-7 1.98298E-6 5.02607E-6 4.2302E-6 5.7361E-6 5.65712E-6 1.36457E-6 7.51025E-7 2.32978E-6 4.19391E-6 6.53104E-6 3.76201E-6 4.45256E-6 6.01479E-6 4.68398E-6 2.42327E-6 1.0486E-6 1.37712E-6 1.93724E-6 1.5117E-6 4.93895E-7 1.45869E-6 1.41613E-6 1.41345E-6 1.66012E-6 7.82895E-7 2.10233E-7 3.01198E-7 1.92194E-7 2.89399E-7 5.01969E-7 4.06214E-7 1.77132E-7 4.599E-7 6.66354E-7 1.02919E-5 1.03219E-5 2.6034E-6 1.28455E-6 2.43713E-6 6.29408E-6 7.21822E-7 1.23549E-5 5.30151E-6 2.5869E-6 4.76678E-7 1.15576E-6 2.94834E-7 2.33146E-7 1.06407E-7 6.15153E-8 1.48668E-8 3.59511E-8 7.75816E-9 2.3263E-8 4.51003E-8 6.8835E-8 6.19296E-8 6.73577E-8 8.02485E-8 1.60677E-7 1.55592E-8 6.09227E-9 5.80228E-9 9.76176E-9 3.96675E-8 4.51982E-8 7.0224E-8 1.79217E-7 1.86577E-7 3.54192E-8 9.45277E-9 8.33253E-9 2.19226E-8 5.32795E-8 1.46283E-7 1.95406E-8 2.0469E-8 2.10346E-8 3.12574E-8 6.67542E-8 1.85491E-7 7.9981E-8 7.52435E-8 3.66236E-7 6.70564E-7 1.47255E-6 2.07135E-6 1.51499E-6 9.66735E-7 4.07617E-7 1.4394E-7 2.32073E-7 3.7181E-8 4.85578E-8 1.54416E-8 4.18297E-8 7.34896E-9 1.05471E-8 1.01043E-8 1.4931E-8 3.31575E-9 5.30576E-9 2.26623E-9 3.70828E-9 1.23514E-9 4.88765E-9 1.94655E-9 2.69362E-9 4.36928E-9 3.06458E-8 3.34762E-7 1.51602E-6 8.74718E-7 7.2725E-7 6.56944E-7 4.0055E-7 4.52892E-7 6.19993E-7 5.67867E-7 4.529E-7 5.76694E-7 2.95948E-7 1.32695E-7 1.29325E-7 6.03972E-8 6.7529E-8 7.98075E-8 4.44399E-8 1.28435E-8 1.36758E-8 2.69925E-8 3.6516E-8 3.76445E-8 3.6516E-8 4.10387E-8 3.69257E-8 5.24905E-8 1.22958E-7 7.23802E-8 1.60566E-7 1.16577E-7 2.41982E-7 4.21186E-7 2.7882E-7 1.54668E-7 1.35245E-7 3.9508E-7 6.837E-8 1.45058E-7 4.48013E-7 8.82484E-7 6.06643E-7 9.60852E-7 5.59418E-7 3.75172E-7 4.19143E-7 2.94861E-7 6.18123E-7 5.88247E-7 6.24486E-7 6.30039E-7 7.64193E-7 8.40394E-7 7.9778E-7 4.96584E-7 4.51205E-7 3.87096E-7 2.73939E-7 2.51493E-7 1.35273E-7 2.31848E-7 1.27268E-7 1.61058E-7 2.44401E-7 3.13022E-7 3.04923E-7 5.56006E-7 1.24129E-7 9.51979E-8 7.24816E-8 4.37753E-8 6.31308E-8 7.5245E-8 5.20244E-8 1.31675E-7 8.49064E-8 8.7433E-8 1.52841E-7 1.30701E-7 1.31895E-7 1.01593E-7 1.71003E-7 1.65597E-7 9.58084E-8 8.64453E-8 1.10108E-7 8.266E-8 7.48482E-8 1.21053E-7 7.59518E-8 8.44266E-8 9.05827E-8 9.67515E-8 1.84309E-7 2.53213E-7 2.455E-7 1.83702E-7 3.47516E-7 4.41903E-7 1.51869E-7 1.56803E-7 2.17252E-7 2.1397E-7 2.40451E-7 2.22604E-7 3.47336E-7 6.56683E-7 8.44949E-7 1.09681E-6 1.06378E-6 9.11037E-7 4.68903E-7 5.12965E-7 5.75744E-7 9.4643E-7 1.88372E-6 1.92883E-6 1.55909E-6 3.42468E-6 4.93666E-6 1.99617E-6 4.02257E-6 3.64533E-6 2.72072E-6 1.25996E-6 1.42906E-6 1.24006E-6 1.07488E-6 9.36763E-7 8.32892E-7 3.92887E-7 2.27181E-7 5.14229E-7 1.25505E-6 5.50547E-7 8.06333E-7 6.80139E-7 4.83088E-7 3.69974E-7 1.48719E-7 2.49041E-7 2.06642E-7 2.79281E-7 3.54648E-7 4.17207E-7 3.32044E-7 1.05421E-7 2.11284E-7 1.34373E-7 1.77704E-7 1.7462E-7 2.64365E-7 6.43066E-8 5.48001E-7 1.69809E-7 3.33366E-7 5.02229E-7 1.94998E-7 6.97811E-8 1.0308E-7 8.80225E-8 2.84008E-8 3.31726E-8 3.83457E-8 4.41502E-8 3.23173E-8 3.43171E-8 5.28339E-8 2.17125E-8 1.62171E-8 1.29044E-8 3.36464E-8 2.15649E-8 3.67601E-8 2.53552E-8 2.28482E-8 2.67336E-8 3.52643E-8 2.70206E-8 3.4854E-8 3.88138E-8 5.14289E-8 4.80712E-8 4.26876E-8 3.37989E-8 3.1667E-8 2.7663E-8 1.9996E-8 2.27895E-8 2.02724E-8 1.9968E-8 3.64434E-8 2.39708E-8 2.85232E-8 3.56411E-8 3.1632E-8 2.29069E-8 7.6904E-8 9.50113E-8 8.92342E-8 4.18705E-8 3.5797E-8 4.13673E-8 3.34724E-8 3.25204E-8 2.6218E-8 1.78766E-8 2.85479E-8 2.58139E-9 2.14996E-9 2.84163E-9 5.07134E-9 2.2823E-8 4.02504E-8 8.13754E-8 8.60277E-9 3.25025E-9 2.57967E-9 2.69124E-9 7.64819E-8 2.80216E-8 1.10143E-8 1.23441E-8 6.01134E-9 2.81533E-8 9.76461E-8 5.82241E-8 3.15639E-8 2.28995E-8 1.98597E-8 1.76597E-8 8.57276E-9 2.85486E-8 3.0049E-8 2.41721E-8 2.56016E-8 5.69088E-8 5.53849E-8 1.50991E-7 1.09374E-7 1.21468E-8 3.35873E-9 4.62173E-9 4.32746E-9 3.9632E-8 5.5246E-8 6.23272E-8 4.11013E-8 3.89674E-8 7.37837E-8 -9999 -9999 -9999 -9999 -9999 -9999 -9999 -9999 -9999 -9999 -9999 -9999 -9999 -9999 -9999 -9999 -9999 -9999 -9999 -9999 -9999 -9999 -9999
1.42294E-7 2.94675E-7 2.04362E-7 1.94489E-7 2.19924E-7 2.21003E-7 1.66104E-7 1.49538E-7 1.50766E-7 2.20343E-7 2.15237E-7 1.95826E-7 2.15564E-7 1.64466E-7 2.14362E-7 2.51654E-7 2.20385E-7 1.47008E-7 1.67238E-7 2.09575E-7 1.73422E-7 2.19423E-7 2.37523E-7 1.12952E-7 1.25525E-7 9.98527E-8 1.26515E-7 1.55362E-7 9.45348E-8 1.37121E-7 1.78823E-7 1.45484E-7 1.56335E-7 1.34298E-7 1.23275E-7 1.21164E-7 9.42936E-8 1.05407E-7 7.66676E-8 1.15758E-7 8.87089E-8 8.10198E-8 7.20869E-8 1.28727E-7 5.66835E-8 5.20535E-8 4.1845E-8 6.82213E-8 1.03712E-7 8.38103E-8 9.68109E-8 3.85661E-8 4.43744E-8 3.92862E-8 5.29518E-8 3.75408E-8 3.39746E-8 2.83323E-8 1.63568E-8 1.71314E-8 2.76365E-8 3.50507E-8 2.7968E-8 2.83853E-8 6.7032E-8 2.65864E-8 2.83458E-8 3.33778E-8 3.9682E-8 7.44953E-8 4.3446E-8 3.30602E-8 7.20402E-8 2.46217E-8 4.4619E-8 6.7343E-8 7.21251E-8 4.70883E-8 5.272E-8 5.19706E-8 2.80295E-8 3.70231E-8 3.47521E-8 4.734E-8 5.62692E-8 7.32326E-8 7.8116E-8 3.79009E-8 9.28628E-8 5.63037E-8 1.13598E-7 8.41566E-8 3.26964E-8 4.91846E-8 5.30578E-8 6.6696E-8 1.29882E-7 1.52995E-7 1.46869E-7 1.6408E-7 2.75921E-7 2.09306E-7 2.31784E-7 1.36145E-7 1.36417E-7 4.51313E-7 3.73147E-7 5.05697E-7 4.09609E-7 1.59106E-7 2.2387E-7 2.21912E-7 3.20329E-7 4.97243E-7 7.50474E-7 6.04172E-7 1.12181E-6 6.34009E-7 8.91321E-7 7.8506E-7 9.25201E-7 7.41208E-7 8.23582E-7 7.58815E-7 9.70185E-7 1.5568E-6 2.07182E-6 1.06656E-6 9.86198E-7 1.23709E-6 1.17571E-6 7.98229E-7 1.15497E-6 1.68611E-6 7.8526E-7 1.59959E-6 1.06261E-6 2.10962E-6 1.26599E-6 2.11584E-6 1.51419E-6 1.12257E-6 1.40768E-6 6.31368E-6 1.83042E-6 4.86878E-6 2.9428E-6 2.91325E-6 3.96834E-6 5.84495E-6 3.05508E-6 2.24603E-6 4.08667E-6 5.94516E-6 3.4529E-6 3.23369E-6 7.28112E-6 1.07977E-5 1.07196E-5 8.25193E-6 1.11327E-5 1.66776E-5 2.07942E-5 1.09322E-5 9.45324E-6 5.1354E-6 3.14933E-6 3.94872E-6 6.0837E-6 9.20339E-6 6.44971E-6 6.29527E-6 9.25989E-6 7.86141E-6 9.41333E-6 7.51841E-6 4.20453E-6 6.45156E-6 4.7014E-6 4.42407E-6 2.96356E-6 6.88856E-6 5.86943E-6 2.20064E-6 8.21351E-6 2.67234E-6 2.57953E-6 8.52846E-7 2.21113E-6 1.64012E-6 2.27458E-6 1.0379E-6 6.67454E-6 6.07949E-6 2.38189E-6 9.72976E-7 6.45543E-7 2.46003E-7 2.96549E-7 5.43234E-7 6.25574E-7 8.21438E-7 1.42602E-6 2.27905E-6 1.13528E-6 2.75181E-6 9.03012E-7 8.74562E-7 7.5973E-7 1.03547E-6 1.05477E-6 9.65277E-7 6.28991E-7 6.90226E-7 4.64624E-7 9.00291E-7 1.7076E-6 2.16986E-6 2.42228E-6 3.16413E-6 3.2025E-6 4.21906E-6 1.97008E-6 2.13422E-6 1.29532E-6 6.98958E-7 1.97759E-6 1.32658E-6 6.71361E-7 1.0886E-6 9.18932E-7 8.42952E-7 1.20832E-7 1.30002E-7 5.69733E-7 2.69989E-7 4.13682E-7 3.47493E-7 4.29556E-7 1.70871E-6 3.88939E-7 1.53819E-6 1.0748E-6 1.12594E-6 1.33329E-6 8.85254E-7 7.00692E-7 7.49583E-7 3.46867E-7 1.2023E-6 9.56337E-7 4.98441E-7 8.86402E-7 1.00009E-6 5.54636E-7 9.10521E-7 6.66214E-7 5.79404E-7 8.01232E-7 7.08682E-7 1.39592E-6 1.25437E-6 1.01332E-6 2.00015E-6 2.05548E-6 1.56193E-6 1.2271E-6 1.71755E-6 1.13983E-6 3.84604E-7 1.70313E-6 3.84346E-6 7.14545E-5 3.37399E-4 1.4376E-4 2.5917E-4 2.47935E-4 4.34384E-5 1.71405E-5 1.49171E-4 1.41778E-4 2.62663E-4 1.24117E-4 5.87222E-5 2.73698E-5 4.07122E-6 1.62589E-5 9.54195E-6 6.16971E-6 2.25392E-5 5.22624E-5 4.11154E-5 1.02557E-5 8.05953E-6 4.5628E-6 8.82299E-6 3.03458E-5 3.59202E-5 2.25966E-5 2.08068E-5 5.84031E-6 1.265E-5 1.74544E-5 1.21397E-5 3.17165E-6 9.97847E-6 9.45815E-6 6.75549E-6 3.8915E-6 8.23947E-6 7.43988E-6 7.24552E-6 5.59799E-6 8.99373E-6 4.64096E-6 5.3624E-6 1.58311E-5 1.80134E-5 2.37654E-6 3.42874E-6 2.23727E-6 4.14015E-6 5.42166E-6 5.35252E-6 4.25092E-6 3.96137E-6 5.98691E-6 2.71643E-5 8.13311E-6 8.22778E-6 1.37124E-5 7.21323E-6 5.44953E-6 8.28604E-6 4.31829E-6 5.08333E-6 3.05256E-6 3.7484E-6 1.36812E-5 1.65108E-5 7.39187E-6 6.06002E-6 2.53264E-5 3.22441E-5 6.03333E-5 1.02875E-4 1.23509E-4 1.45944E-4 6.01617E-5 1.12006E-4 1.22917E-4 1.16388E-4 2.21826E-4 2.83176E-4 5.0691E-4 4.93203E-4 8.42233E-4 7.08273E-4 8.21945E-4 4.40113E-4 5.76481E-4 5.78901E-4 5.38835E-4 2.86047E-4 3.06011E-4 1.12771E-4 1.40239E-4 2.50071E-4 2.64437E-4 3.46828E-4 1.98228E-4 2.8021E-4 3.15625E-4 8.35877E-4 9.54079E-4 1.14228E-3 1.35809E-3 4.79605E-4 1.45268E-3 8.21371E-4 7.7945E-4 7.9451E-4 4.60549E-4 7.69115E-4 1.3529E-4 4.89136E-4 9.63406E-4 1.73865E-4 9.00339E-4 1.18325E-3 1.85727E-3 3.52028E-3 2.21082E-3 2.51426E-4 1.5904E-4 3.38248E-4 6.26454E-5 9.84993E-4 8.14844E-4 6.67677E-4 9.0172E-4 7.43894E-4 7.67435E-4 7.36439E-4 9.08494E-4 3.18902E-3 6.36827E-3 6.05682E-3 2.0413E-3 2.16037E-3 3.33261E-3 5.09745E-3 3.47162E-3 3.20784E-3 1.61803E-3 1.44689E-3 1.75965E-3 1.71658E-3 2.4577E-3 2.342E-3 1.34425E-3 1.9123E-3 2.07065E-3 2.70486E-3 2.00481E-3 3.20147E-3 1.72805E-3 3.10299E-3 2.52485E-3 9.49197E-4 7.38862E-4 4.79643E-4 3.51316E-4 5.18795E-4 7.78546E-4 1.21211E-3 1.24826E-3 5.39889E-4 1.34072E-4 5.17063E-4 2.03911E-4 1.38892E-3 2.90318E-4 1.07179E-3 7.5397E-4 8.82537E-4 6.32175E-4 7.73398E-4 3.19392E-3 2.06108E-3 2.54725E-3 3.79083E-3 2.77775E-3 1.12105E-3 2.09581E-3 3.17223E-3 3.6113E-3 3.04571E-3 7.28518E-3 2.62985E-3 3.60929E-3 1.48188E-2 5.22893E-3 3.82107E-3 3.27844E-3 2.15585E-3 2.0296E-3 1.13086E-2 6.54516E-3 1.26556E-2 3.3577E-3 4.50999E-3 6.59692E-3 6.12075E-3 3.38634E-3 5.16536E-3 8.36843E-3 1.91525E-2 1.69185E-2 1.28573E-2 2.65336E-2 2.55045E-2 5.41113E-3 1.78132E-3 5.12769E-3 6.12417E-3 7.47789E-3 3.39904E-3 2.914E-3 3.19243E-3 7.5037E-3 1.53155E-2 9.89533E-3 4.81723E-3 9.33174E-4 2.26847E-4 1.19625E-4 1.62024E-4 2.1095E-4 7.58191E-5 5.44983E-4 3.43872E-4 1.91452E-4 1.58483E-4 2.26769E-4 1.48681E-4 2.75293E-4 2.79796E-4 4.4084E-4 5.63555E-4 6.57127E-4 3.02719E-4 3.31692E-4 5.06633E-4 2.48259E-4 2.02978E-4 4.38376E-4 9.83087E-4 9.23886E-4 4.6887E-4 1.06185E-3 8.99653E-4 9.25997E-4 3.8738E-4 2.42322E-4 1.28317E-3 1.21505E-3 4.27652E-4 7.41864E-4 4.82547E-4 4.44044E-4 2.38753E-4 4.679E-5 5.76425E-4 9.52063E-4 7.56721E-4 9.04982E-4 1.74784E-3 1.08386E-3 1.22218E-3 8.00413E-4 1.71751E-3 1.96356E-3 3.82372E-3 2.82065E-3 2.95568E-3 2.11418E-3 2.14809E-3 5.04461E-3 2.81954E-3 5.11524E-3 7.06041E-3 7.50592E-3 6.59988E-3 6.79259E-3 6.02552E-3 5.84377E-3 5.35619E-2 2.81823E-2 3.68701E-2 2.40809E-2 5.8389E-3 2.20274E-2 4.32135E-2 5.93108E-2 4.80233E-2 5.92247E-2 5.11902E-2 2.63079E-2 2.51743E-2 2.52488E-2 3.89109E-2 1.48452E-2 2.38244E-2 3.88044E-3 4.04967E-3 3.73655E-3 7.15156E-3 6.68663E-3 7.0489E-3 1.02909E-2 6.62351E-3 2.39809E-2 1.4858E-2 4.99401E-3 7.6556E-3 1.3408E-2 8.33546E-3 5.34118E-3 3.59556E-3 2.26459E-3 1.35782E-3 8.05767E-3 4.39447E-3 3.37143E-3 2.3177E-3 7.908E-3 1.25406E-2 6.25206E-3 4.89988E-3 4.56133E-4 1.08877E-3 1.02711E-3 1.94675E-3 1.70274E-3 3.2843E-3 5.58516E-3 4.54334E-3 8.9704E-3 6.59472E-3 6.39102E-3 1.25238E-2 1.20146E-2 3.42898E-2 1.93598E-2 2.0336E-2 2.3287E-2 3.58009E-2 4.63239E-2 3.47962E-2 2.03596E-2 2.52185E-2 1.73151E-2 9.48536E-3 7.52423E-3 5.46906E-3 6.85849E-3 7.54998E-3 3.49856E-3 4.60049E-3 1.79164E-2 1.38427E-2 3.10014E-3 2.41036E-3 1.62512E-3 1.9754E-3 1.54555E-3 4.01478E-3 4.38715E-3 1.9621E-3 3.77588E-3 2.51299E-3 3.25502E-3 6.31383E-3 9.58124E-3 2.64464E-3 1.11858E-2 8.58355E-3 5.39605E-3 7.62195E-3 7.5052E-3 2.82529E-3 3.19723E-3 5.1866E-3 1.63305E-2 1.96195E-2 4.06281E-2 3.37845E-2 1.4647E-2 2.36485E-2 6.04323E-2 1.80577E-2 2.07867E-2 4.48552E-2 4.2792E-2 2.42967E-2 5.50356E-3 5.16003E-3 3.57827E-3 3.42799E-3 1.87767E-3 2.86862E-3 3.66957E-3 8.0629E-4 6.25643E-4 5.81804E-3 5.43182E-3 1.84029E-3 2.42448E-3 1.14277E-3 1.63506E-3 1.89389E-3 3.78483E-3 4.72967E-3 7.16958E-4 4.59728E-3 2.31471E-3 1.86652E-3 2.20541E-3 6.46838E-3 7.40566E-3 1.2271E-2 2.18286E-2 5.12816E-3 3.84948E-3 8.47311E-3 6.7371E-3 8.58751E-3 9.85074E-3 2.22558E-2 3.7962E-2 4.04657E-2 2.09652E-2 2.76858E-2 5.99708E-3 1.12893E-2 2.03303E-2 2.07216E-2 1.82792E-2 1.56858E-2 1.84392E-2 4.24033E-2 3.0038E-2 4.43656E-2 1.40083E-2 8.14121E-3 8.37873E-3 9.04544E-3 1.1358E-2 1.69799E-2 8.53339E-3 3.44125E-3 5.19739E-3 3.12892E-2 3.82255E-2 5.66299E-2 1.64593E-1 6.81523E-2 6.5313E-2 3.58625E-2 4.8918E-2 4.67658E-2 5.88243E-2 6.38377E-2 5.31744E-2 1.48484E-2 7.46769E-3 6.24483E-3 1.14461E-3 1.16319E-3 6.26097E-4 1.21134E-3 1.12674E-3 9.75024E-3 1.23368E-2 4.80098E-3 1.0654E-2 3.65384E-2 5.26946E-2 5.68136E-2 7.55283E-2 2.65941E-2 2.35406E-2 6.94589E-3 1.48179E-2 9.45569E-3 5.25165E-2 4.034E-2 5.67683E-2 2.7094E-2 1.25367E-2 9.0714E-3 5.19814E-3 2.96636E-3 3.45764E-3 1.95432E-3 1.61202E-3 3.5263E-3 1.13609E-3 9.21665E-4 7.55367E-4 2.13946E-3 6.43246E-4 7.49487E-4 5.28004E-4 5.06283E-4 6.92317E-4 3.43898E-4 4.49546E-4 3.96125E-4 1.62815E-4 9.49022E-5 9.37626E-5 6.97978E-5 8.56581E-5 8.27961E-5 4.60393E-5 9.80232E-6 1.19067E-5 1.65502E-5 1.42417E-5 1.38063E-5 2.13935E-5 1.40592E-5 2.57348E-5 1.96734E-5 2.85121E-5 4.88011E-5 2.75101E-5 3.47967E-6 5.2195E-7 4.6758E-6 2.46573E-6 1.36115E-6 5.8471E-7 3.48736E-7 2.14861E-6 3.92032E-7 3.63442E-7 8.18886E-7 1.06887E-6 1.31191E-6 1.0975E-6 1.54443E-6 1.25666E-6 1.37083E-6 1.74237E-6 3.38304E-6 3.50349E-6 2.135E-6 2.71907E-6 1.12332E-6 2.76078E-6 1.35759E-6 2.33023E-6 5.66046E-6 8.9269E-6 4.08182E-6 1.02863E-6 1.6891E-6 4.79692E-6 7.37323E-6 3.06211E-6 3.53068E-6 3.47386E-6 4.73983E-6 4.40677E-6 2.11775E-6 1.75621E-6 1.58675E-6 2.63191E-6 2.19994E-6 1.51039E-6 1.44805E-6 2.69193E-6 3.35859E-7 1.05792E-6 1.0878E-6 5.44481E-7 2.01884E-7 8.45112E-8 4.86124E-7 5.54879E-7 1.01246E-6 7.94888E-7 2.4459E-6 6.28503E-7 1.76093E-5 2.43434E-6 4.13672E-6 3.48628E-6 6.33512E-6 8.35651E-6 1.3951E-5 1.15252E-5 1.88676E-5 5.97261E-6 3.27857E-6 6.72577E-7 4.11316E-7 3.43321E-7 3.29242E-7 2.03313E-8 1.97408E-8 1.40535E-8 1.2476E-8 7.61063E-9 3.73778E-8 3.59418E-8 2.27423E-8 4.78333E-8 8.57191E-8 4.56081E-8 5.95323E-8 5.55554E-8 3.63777E-8 5.31494E-8 5.50142E-8 1.75682E-8 8.80604E-8 2.4273E-7 5.30833E-8 1.93703E-8 1.2625E-8 3.62401E-8 1.82368E-8 2.83184E-8 4.59483E-8 3.00752E-8 2.36347E-8 1.39488E-8 1.61081E-8 1.08593E-8 9.21968E-9 6.10461E-8 2.83612E-7 3.94014E-7 1.35293E-6 7.92255E-7 1.29187E-6 1.93322E-6 4.73116E-7 1.5035E-7 4.97413E-7 2.31123E-8 4.16627E-8 1.49378E-8 9.3001E-9 1.66463E-8 7.18422E-9 3.03496E-9 1.33392E-8 3.95904E-9 3.21363E-9 9.2594E-10 3.7087E-9 1.16482E-9 4.83575E-9 3.08541E-9 2.42792E-9 3.62049E-9 6.28882E-9 1.1453E-7 5.02738E-7 5.3626E-7 4.63269E-7 5.8583E-7 5.71919E-7 6.75127E-7 5.08446E-7 6.2669E-7 5.12696E-7 3.91393E-7 2.82773E-7 2.73364E-7 2.00819E-7 1.77682E-7 8.72195E-8 5.87721E-8 8.81653E-8 1.22668E-7 1.00269E-8 3.40117E-8 3.3006E-8 4.71624E-8 3.1194E-8 7.84698E-8 3.96594E-8 2.59936E-8 9.46044E-8 2.00455E-7 1.97675E-7 1.6456E-7 1.4877E-7 2.70482E-7 5.42195E-7 2.72328E-7 1.88791E-7 5.99407E-8 1.76663E-7 1.08103E-7 8.73829E-8 1.78553E-7 2.09628E-7 2.01726E-7 2.29518E-7 2.7659E-7 6.25877E-7 1.35285E-6 1.31906E-6 1.7337E-6 1.05928E-6 5.32596E-7 7.57846E-7 5.61262E-7 9.0544E-7 7.87003E-7 5.52168E-7 5.88386E-7 3.84845E-7 4.26969E-7 4.90937E-7 3.90417E-7 3.69507E-7 1.74903E-7 4.68913E-7 5.71824E-7 7.20949E-7 4.20378E-7 3.87386E-7 2.50984E-7 1.60062E-7 2.26565E-7 2.69054E-7 2.80565E-7 3.36067E-7 3.61804E-7 3.38948E-7 2.30141E-7 1.78845E-7 1.98498E-7 2.8868E-7 1.646E-7 1.20223E-7 6.33441E-8 2.19002E-7 2.07779E-7 2.9488E-7 1.82986E-7 2.72625E-7 1.94542E-7 1.2981E-7 2.69888E-7 1.88759E-7 1.65141E-7 2.36558E-7 2.10286E-7 2.73626E-7 2.47355E-7 3.60053E-7 3.92384E-7 4.15874E-7 2.13797E-7 1.91392E-7 2.81711E-7 2.6685E-7 2.82537E-7 3.73846E-7 3.13613E-7 4.49766E-7 9.76783E-7 9.86217E-7 1.11787E-6 8.53273E-7 8.27138E-7 1.07746E-6 6.80302E-7 5.64936E-7 2.32161E-6 1.45339E-6 2.27001E-6 6.06842E-7 2.09114E-6 5.74132E-6 2.83259E-6 1.4102E-6 1.47903E-6 3.07216E-6 3.82642E-6 6.09741E-7 2.68098E-6 1.28293E-6 1.21506E-6 7.14326E-7 8.28553E-7 1.04719E-6 1.18945E-6 9.96011E-7 7.88598E-7 6.74575E-7 1.59009E-7 6.28613E-7 3.41852E-7 2.81624E-7 1.77607E-7 1.73774E-7 3.13203E-7 3.85215E-7 1.99436E-7 7.92595E-8 2.78422E-7 4.56736E-8 2.03264E-7 3.70161E-7 1.53512E-7 1.30146E-7 1.79999E-7 3.59792E-7 8.11228E-7 2.9737E-7 1.87408E-7 1.37287E-7 6.23523E-8 2.56326E-8 3.70409E-8 2.48318E-8 3.12795E-8 2.93748E-8 8.41141E-8 1.55826E-7 1.72468E-7 3.04762E-8 2.68335E-8 1.97011E-8 2.21213E-8 2.89451E-8 3.17361E-8 3.64732E-8 3.27735E-8 2.50342E-8 2.87055E-8 2.60952E-8 6.12164E-8 6.00372E-8 4.80747E-8 4.61515E-8 4.14093E-8 3.72457E-8 2.9781E-8 2.42167E-8 2.4501E-8 3.24084E-8 2.98075E-8 2.93235E-8 2.49517E-8 2.61717E-8 2.94902E-8 3.1065E-8 1.81712E-8 1.63734E-8 1.55303E-8 8.87168E-8 3.32027E-8 3.69717E-8 3.3844E-8 5.9751E-8 2.1947E-8 2.27419E-8 2.29835E-8 2.21372E-8 1.67007E-8 2.79752E-8 2.41353E-8 5.71187E-9 4.06424E-9 5.14896E-9 4.46739E-8 3.29071E-8 1.01941E-8 2.93719E-9 4.82006E-9 6.41769E-9 1.06371E-8 5.91681E-9 4.68069E-9 8.70884E-9 7.28206E-9 1.9126E-8 6.58988E-9 1.19676E-8 4.0921E-8 5.14403E-8 1.72162E-8 8.17808E-9 4.95804E-9 4.03927E-9 1.21139E-8 3.15635E-8 3.27375E-8 7.93994E-8 4.22807E-8 1.14199E-8 1.12421E-8 1.64315E-8 1.48387E-8 1.30672E-8 1.51912E-8 7.94651E-9 7.46582E-9 4.1178E-9 2.98891E-8 5.49686E-8 9.07228E-8 5.88116E-8 2.24747E-8 -9999 -9999 -9999 -9999 -9999 -9999 -9999 -9999 -9999 -9999 -9999 -9999 -9999 -9999 -9999 -9999 -9999 -9999 -9999 -9999 -9999
2.50415E-7 2.40148E-7 2.32168E-7 2.22965E-7 1.99262E-7 2.24158E-7 2.16341E-7 2.29647E-7 2.12399E-7 2.44621E-7 1.57447E-7 2.20599E-7 2.43638E-7 2.45098E-7 2.14321E-7 2.61153E-7 3.31007E-7 2.05959E-7 1.9284E-7 1.28536E-7 1.77022E-7 2.52606E-7 2.56751E-7 1.34133E-7 1.29306E-7 1.31307E-7 1.28202E-7 9.69308E-8 1.25723E-7 1.8576E-7 1.35495E-7 1.15363E-7 1.23345E-7 1.92161E-7 1.26251E-7 1.48638E-7 9.8141E-8 1.09244E-7 9.99966E-8 8.27414E-8 1.55669E-7 1.19904E-7 4.73319E-8 5.99764E-8 6.16216E-8 5.37719E-8 6.09613E-8 6.00837E-8 6.82297E-8 1.0504E-7 4.3232E-8 2.97803E-8 5.40904E-8 1.83681E-8 2.70702E-8 3.82523E-8 4.95976E-8 2.71752E-8 1.74161E-8 1.71145E-8 5.87186E-8 4.20616E-8 3.43721E-8 3.87539E-8 3.6412E-8 3.28468E-8 2.96581E-8 3.09021E-8 3.12504E-8 8.24327E-8 3.98705E-8 5.04662E-8 7.60495E-8 4.60604E-8 6.03731E-8 6.39563E-8 5.02088E-8 5.02621E-8 5.97269E-8 2.72444E-8 5.23544E-8 4.45336E-8 7.93774E-8 6.59411E-8 1.36986E-7 4.4464E-8 5.82877E-8 9.14311E-8 5.98858E-8 4.48532E-8 1.0479E-7 7.38147E-8 4.85146E-8 6.35321E-8 8.75005E-8 7.74658E-8 1.52423E-7 1.2076E-7 1.02968E-7 1.27863E-7 1.98916E-7 2.05468E-7 2.09802E-7 1.71523E-7 1.67602E-7 2.00908E-7 1.91349E-7 2.05582E-7 2.21395E-7 1.67558E-7 3.68531E-7 5.17105E-7 1.69491E-7 1.68391E-6 5.3709E-7 1.0885E-6 7.36339E-7 8.7032E-7 8.85554E-7 7.37599E-7 8.82576E-7 9.37792E-7 9.42743E-7 2.15744E-7 4.51019E-7 1.60537E-6 1.42745E-6 7.60125E-7 1.45385E-6 1.8322E-6 9.71657E-7 9.71533E-7 9.91448E-7 1.10175E-6 7.19979E-7 9.6707E-7 5.15241E-7 4.03715E-6 3.02297E-6 1.22381E-6 2.59017E-6 1.59343E-6 1.83927E-6 3.14296E-6 3.42588E-6 5.18725E-6 5.29794E-6 2.08023E-6 4.08563E-6 6.61933E-6 2.51161E-6 6.4041E-6 4.9192E-6 7.40551E-6 6.28448E-6 6.7838E-6 8.78362E-6 3.5151E-6 9.69072E-6 7.96793E-6 1.79614E-5 2.59833E-5 1.01925E-5 3.2557E-6 1.26916E-5 6.92579E-6 4.26858E-6 2.05495E-6 2.85566E-6 3.59058E-6 6.8627E-6 3.20372E-6 4.08756E-6 8.19005E-6 6.82752E-6 5.91037E-6 1.06403E-5 4.21618E-6 4.13085E-6 3.08363E-6 1.16596E-6 2.09021E-6 3.61165E-6 2.91459E-6 2.0911E-6 1.99191E-6 5.04085E-6 3.22689E-6 2.00973E-7 2.23216E-6 1.19483E-6 1.20186E-6 3.73579E-6 5.89066E-6 2.89622E-6 5.89589E-7 4.14291E-7 7.8088E-7 5.58458E-7 9.34401E-7 7.27361E-7 1.42331E-6 1.03261E-6 1.58028E-6 8.11452E-7 2.27068E-6 1.36886E-6 9.2475E-7 1.35554E-6 1.81585E-6 1.11925E-6 5.59597E-7 5.89207E-7 4.854E-7 2.94211E-6 1.44022E-6 2.29466E-6 1.22009E-6 3.96746E-7 2.26825E-6 2.04768E-6 1.06501E-6 2.6979E-6 1.56145E-6 1.475E-6 1.27831E-6 2.28719E-6 4.59493E-7 1.57067E-6 1.14696E-6 1.18762E-6 5.62821E-7 1.75188E-7 2.22244E-7 2.46424E-7 3.99718E-8 5.00336E-7 8.19416E-7 5.00511E-7 5.87013E-7 5.12899E-7 2.40878E-6 8.32887E-7 1.2718E-6 2.15691E-6 7.43308E-7 3.70147E-7 1.20254E-6 1.21736E-6 1.4253E-6 8.5761E-7 6.20831E-7 8.4953E-7 6.68276E-7 1.06158E-6 1.37977E-6 7.98007E-7 6.4337E-7 4.95569E-7 9.89905E-7 1.28172E-6 1.22475E-6 8.36991E-7 5.36223E-7 8.75286E-7 9.128E-7 8.62792E-7 1.50118E-6 7.13125E-7 8.14978E-7 1.0311E-6 3.40367E-6 3.82385E-5 4.47275E-5 1.73708E-4 1.68854E-4 1.92347E-4 8.85706E-5 2.53713E-5 5.57022E-6 3.37227E-5 1.92181E-4 5.59894E-5 1.19332E-4 3.98296E-5 9.07645E-5 4.61377E-5 6.24674E-5 3.83382E-6 9.40954E-6 2.33723E-5 5.54613E-6 8.5778E-6 6.08597E-6 1.56008E-5 5.40176E-6 5.06687E-5 3.83212E-5 4.42923E-5 1.9141E-5 2.41651E-5 7.99767E-6 7.91589E-6 1.6E-5 2.95415E-6 2.23969E-5 3.42207E-6 4.42075E-6 5.18389E-6 8.83184E-6 7.33983E-6 5.17027E-6 6.64936E-6 5.85359E-6 5.74976E-6 6.22435E-6 7.96484E-6 1.06913E-5 5.76107E-6 5.02542E-6 3.6098E-6 2.91177E-6 1.07461E-6 4.38189E-6 1.21026E-5 8.54998E-6 1.40856E-5 6.17017E-6 5.90829E-6 8.07478E-6 1.22833E-5 1.10319E-5 6.66909E-6 5.91694E-6 9.54993E-6 1.65797E-5 9.34218E-6 4.12181E-6 9.02658E-6 2.09455E-5 1.38873E-5 9.75458E-6 1.85662E-5 6.38786E-5 3.55196E-5 9.33103E-5 1.1548E-4 1.1535E-4 8.57103E-5 9.20107E-5 1.37358E-4 1.84213E-4 2.00847E-4 3.83682E-4 7.46263E-4 6.61078E-4 1.61527E-3 6.77417E-4 5.07418E-4 3.21326E-4 3.44383E-4 1.89665E-4 2.37442E-4 3.60147E-4 2.684E-4 1.10646E-4 1.6436E-4 3.82038E-4 4.31869E-4 5.11167E-4 4.21445E-4 4.2265E-4 7.80207E-4 1.05643E-3 7.74683E-4 1.40452E-3 1.76251E-3 2.37042E-3 1.0974E-3 1.62301E-3 1.0504E-3 1.66239E-3 9.05602E-4 1.62017E-3 1.18939E-3 1.13505E-3 2.01978E-3 1.3006E-3 1.38139E-3 1.46031E-3 3.65775E-3 1.88241E-3 1.74516E-3 6.22535E-4 2.25677E-4 3.02274E-4 1.69332E-4 1.27692E-3 1.89943E-3 7.77503E-4 6.74901E-4 1.59786E-3 1.0113E-3 9.77366E-4 1.10506E-3 2.96589E-3 1.88619E-3 1.8573E-3 6.49277E-3 2.73922E-3 2.05461E-3 4.67231E-3 7.62651E-3 1.56105E-3 2.14476E-3 1.62407E-3 1.91821E-3 2.26932E-3 1.19394E-3 1.73751E-3 3.46743E-3 1.46373E-3 2.25379E-3 2.2861E-3 2.21148E-3 1.68197E-3 2.95018E-3 1.70338E-3 5.69458E-4 1.36185E-3 1.79133E-3 4.12946E-4 7.23703E-4 9.32485E-4 2.00291E-3 1.0875E-3 8.48681E-4 5.01331E-4 6.57431E-4 7.19002E-4 7.48003E-4 9.41207E-4 9.13314E-4 1.07341E-3 5.50109E-4 4.6781E-4 6.74285E-4 8.3301E-4 3.9154E-3 3.92205E-3 2.91966E-3 1.88636E-3 1.70454E-3 2.16494E-3 1.82431E-3 7.53245E-4 2.12211E-3 1.57186E-3 3.43536E-3 2.6791E-3 2.3953E-3 6.6438E-3 7.02386E-3 5.14028E-3 4.36011E-3 3.2816E-3 5.83317E-3 3.95237E-3 7.83603E-3 7.03074E-3 6.24517E-3 8.21706E-3 5.41336E-3 9.28051E-3 8.58907E-3 5.88838E-3 6.22107E-3 1.94886E-2 2.03022E-2 9.65426E-3 9.90001E-3 1.20647E-2 3.62057E-3 9.16396E-3 8.86964E-3 5.57477E-3 6.70333E-3 8.54616E-3 4.85931E-3 7.38758E-3 1.48487E-2 1.22784E-2 1.55397E-3 8.11973E-4 1.38743E-4 1.2243E-4 3.65788E-4 4.52457E-4 1.91944E-4 2.38399E-4 1.94321E-4 4.60075E-4 6.31738E-4 2.1792E-4 2.80329E-4 3.29315E-5 1.60741E-4 2.63738E-4 1.45256E-4 4.01621E-4 2.64335E-4 3.84211E-4 5.39623E-4 1.89223E-4 4.15103E-4 3.36545E-4 3.18008E-4 4.02554E-4 4.98339E-4 8.61567E-4 6.25331E-4 7.09058E-4 6.27261E-4 7.96278E-4 4.14893E-4 5.3622E-4 4.61819E-4 5.45832E-4 3.99609E-4 4.40522E-4 3.31054E-4 1.64033E-4 1.32248E-4 4.12625E-4 6.21556E-4 3.77766E-4 3.9123E-4 1.3146E-3 1.15439E-3 4.02757E-4 1.02823E-3 1.30935E-3 1.3808E-3 1.76177E-3 1.29431E-3 1.96288E-3 2.50197E-3 1.20101E-3 7.227E-3 4.32553E-3 7.36021E-3 1.01908E-2 7.80762E-3 9.87227E-3 1.50833E-2 2.35668E-2 3.34581E-2 2.28262E-2 1.80448E-2 1.10081E-2 1.03298E-2 2.01986E-2 3.74784E-2 1.41035E-2 1.9671E-2 3.89612E-2 4.99551E-2 1.77332E-2 2.95003E-2 3.9852E-2 4.20862E-2 4.72686E-2 2.27331E-2 1.60725E-2 1.11739E-2 2.62472E-3 3.90089E-3 8.22069E-3 1.09662E-2 3.49741E-3 1.48233E-2 9.48757E-3 8.02244E-3 1.48737E-2 5.69525E-3 6.3378E-3 3.37303E-3 2.68937E-3 4.05672E-3 4.57934E-3 3.25762E-3 2.38082E-3 6.56249E-3 5.1518E-3 4.65595E-3 1.13217E-2 3.11588E-3 6.04235E-3 1.07712E-2 6.74987E-3 5.95304E-4 1.76731E-3 2.86924E-3 2.9392E-3 2.9232E-3 4.3417E-3 2.88281E-3 3.26449E-3 2.59825E-3 4.0707E-3 5.16611E-3 1.82856E-2 4.40543E-2 8.63495E-2 1.86919E-2 3.24448E-2 7.8439E-2 7.98402E-2 8.12774E-2 4.1711E-2 2.42231E-2 2.38884E-2 8.00502E-3 1.27907E-2 1.26572E-2 3.06706E-3 7.1946E-3 8.69888E-3 1.23791E-2 5.09672E-3 1.221E-2 8.60989E-3 6.32353E-3 7.96797E-3 2.45327E-3 3.02134E-3 1.72423E-3 9.05898E-3 8.80174E-3 7.5414E-3 7.34993E-3 4.75473E-3 5.06653E-3 8.83587E-3 6.7974E-3 5.57801E-3 4.16138E-3 1.29565E-2 8.65205E-3 1.17549E-2 4.41152E-3 1.12743E-3 8.04356E-3 1.33539E-2 1.38913E-2 2.14998E-2 3.08014E-2 5.42174E-2 3.18339E-2 3.7151E-2 2.84818E-2 2.05157E-2 4.43112E-2 4.30531E-2 2.46504E-2 3.40158E-2 6.82645E-3 7.52794E-3 9.50802E-3 2.41998E-3 5.61081E-3 3.94645E-3 4.13981E-3 1.10212E-3 2.06925E-3 5.78939E-3 9.26486E-3 2.43107E-3 1.8207E-3 3.08295E-3 2.32307E-3 1.89549E-3 3.98393E-3 4.03869E-3 6.69557E-3 6.71898E-3 3.98714E-3 4.58146E-3 2.02059E-3 1.25367E-2 8.03429E-3 5.6697E-3 1.33732E-2 8.08878E-3 8.04865E-3 1.02723E-2 1.7666E-2 1.12359E-2 1.98169E-2 2.66646E-2 1.0618E-2 3.28494E-2 2.59024E-2 1.18787E-2 2.94106E-3 3.11116E-2 1.7455E-2 2.31457E-2 2.47372E-2 4.10624E-2 1.5096E-2 1.4187E-2 4.32354E-2 3.73056E-2 3.70335E-2 1.21239E-2 1.95905E-2 1.85526E-2 2.54784E-2 2.28647E-2 1.08989E-2 5.4594E-3 4.28062E-3 1.39761E-2 3.88279E-2 7.75878E-2 1.33399E-1 9.58146E-2 1.42408E-1 1.46758E-1 9.80756E-2 9.63639E-2 4.1828E-2 2.36396E-2 5.90681E-2 1.79059E-2 3.76351E-3 5.88134E-3 1.50737E-3 5.70593E-4 5.99796E-4 5.401E-4 6.08387E-4 3.72122E-3 3.91476E-3 1.6619E-2 1.63954E-2 2.06626E-2 1.78768E-2 3.12619E-2 2.39275E-2 3.9012E-2 4.99895E-2 1.49481E-2 1.24682E-2 6.22757E-2 5.47709E-2 5.8904E-2 7.60713E-2 3.37869E-2 2.10861E-2 1.45099E-2 8.74597E-3 5.89412E-3 2.79235E-3 3.69893E-3 1.81102E-3 2.35537E-3 1.2734E-3 1.70801E-3 1.51828E-3 2.14143E-3 6.22732E-4 7.97827E-4 5.70894E-4 7.09115E-4 6.92714E-4 5.17426E-4 5.61885E-4 3.90341E-4 9.66049E-5 6.46053E-5 1.44136E-4 1.28417E-4 7.29275E-5 6.68265E-5 1.49814E-4 1.43933E-5 3.92343E-5 9.73839E-6 1.46304E-5 1.10541E-5 1.3267E-5 1.75802E-5 2.73425E-5 1.19799E-5 7.45493E-6 1.24374E-5 5.34405E-5 6.12677E-6 1.23926E-6 1.21955E-6 1.29922E-6 2.10335E-6 5.55594E-7 2.67168E-7 1.75836E-6 3.40948E-6 5.89834E-7 7.46739E-7 1.33405E-6 1.35484E-6 1.4417E-6 1.63532E-6 1.14963E-6 1.78866E-6 2.52519E-6 8.4642E-7 8.57699E-7 1.95894E-6 2.02471E-6 1.92033E-6 2.52557E-6 3.66681E-6 1.91203E-6 3.40676E-6 6.21323E-6 2.58041E-6 1.02045E-6 2.08567E-6 4.96319E-6 6.13938E-6 4.53195E-6 6.92984E-6 3.84521E-6 3.53927E-6 2.54457E-6 2.39886E-6 1.34717E-6 2.41407E-6 1.83966E-6 2.09812E-6 1.88615E-6 1.48853E-6 2.25845E-6 3.84624E-6 1.23709E-6 1.7982E-6 5.33815E-7 9.95791E-7 4.17071E-7 7.31388E-7 7.04722E-7 9.90788E-7 6.24065E-7 1.53262E-6 6.21267E-6 8.31322E-6 4.62895E-6 1.64008E-6 2.83335E-6 4.57189E-6 4.08687E-6 4.97367E-6 6.97737E-6 1.29283E-5 3.41912E-6 1.98567E-6 4.76454E-7 3.38501E-7 1.24605E-7 1.15353E-7 2.78321E-8 1.83571E-8 9.86754E-9 3.59496E-8 7.65807E-9 1.22834E-8 2.47692E-8 4.75715E-8 8.23299E-8 1.5018E-7 5.42764E-8 1.07677E-7 7.39859E-8 4.11101E-8 3.73176E-8 7.77057E-8 6.22248E-8 8.36502E-8 8.58589E-8 1.66225E-8 6.80912E-9 3.32928E-9 1.66154E-8 1.96448E-8 2.76081E-8 5.11928E-8 2.87716E-8 1.69349E-8 6.42205E-9 8.16448E-9 1.69772E-8 1.28626E-8 3.77211E-8 1.25456E-7 8.23168E-7 5.35673E-7 4.20781E-7 5.82438E-7 4.2345E-7 4.33986E-7 1.14093E-7 2.80268E-8 5.15387E-8 4.39012E-8 3.45466E-8 2.32579E-8 9.54721E-9 7.98387E-9 2.85728E-9 3.8697E-9 7.85585E-9 3.9061E-9 2.51084E-9 1.60217E-9 1.9468E-9 8.95928E-9 3.79342E-9 4.0482E-9 1.01538E-8 5.12658E-8 6.0562E-7 8.08105E-7 7.14003E-7 8.11754E-7 9.81408E-7 6.91777E-7 7.20541E-7 5.93796E-7 6.49332E-7 3.70458E-7 2.57159E-7 2.51486E-7 3.81504E-7 9.86738E-8 1.34426E-7 1.17295E-7 4.84197E-8 7.53562E-8 8.07567E-9 2.5039E-8 1.7648E-8 6.7529E-8 5.4982E-8 5.10894E-8 2.86855E-8 1.88884E-7 1.47495E-7 1.31249E-7 1.64754E-7 1.88573E-7 2.40546E-7 2.20798E-7 3.07419E-7 3.78728E-7 2.6142E-7 2.07338E-7 2.65448E-7 7.39168E-8 7.41723E-8 2.81554E-7 1.58359E-7 4.08548E-7 4.75655E-7 1.87478E-7 3.84369E-7 6.33738E-7 1.35009E-6 2.63871E-7 1.94209E-6 1.49054E-6 1.08396E-6 1.06828E-6 1.47706E-6 1.54215E-6 8.91678E-7 8.3812E-7 7.5423E-7 6.78109E-7 7.11049E-7 3.73482E-7 4.58301E-7 4.94882E-7 2.75801E-7 4.09629E-7 4.26172E-7 4.85725E-7 6.29519E-7 4.57956E-7 3.62468E-7 2.87602E-7 3.06042E-7 3.08534E-7 5.57016E-7 4.90049E-7 4.67845E-7 3.0333E-7 3.42563E-7 1.97872E-7 2.36845E-7 2.86221E-7 3.38487E-7 3.40967E-7 3.44211E-7 4.15126E-7 4.98432E-7 5.26752E-7 3.77657E-7 4.05353E-7 2.75303E-7 3.68517E-7 3.29162E-7 3.82816E-7 3.26053E-7 3.31555E-7 2.95085E-7 2.45768E-7 2.54361E-7 5.7069E-7 1.83786E-7 2.38966E-7 1.59831E-7 2.84326E-7 4.81992E-7 3.39075E-7 3.22439E-7 3.15437E-7 3.40459E-7 3.51073E-7 8.75591E-7 1.1069E-6 8.52204E-7 9.37664E-7 7.87648E-7 1.061E-6 1.53867E-6 1.62839E-6 2.03945E-6 9.50535E-7 9.88873E-7 1.45238E-6 2.19824E-6 4.96955E-6 1.38738E-6 2.44242E-6 2.86899E-6 3.53105E-6 4.26029E-6 7.18235E-7 2.26188E-6 1.13184E-6 1.41324E-6 8.77143E-7 8.57349E-7 6.1407E-7 6.72053E-7 1.32577E-6 7.46486E-7 2.92244E-7 1.86672E-7 3.56023E-7 4.0799E-7 2.53059E-7 1.29718E-7 2.56622E-7 4.58015E-7 2.8346E-7 1.39367E-7 1.1208E-7 1.2453E-7 9.06782E-8 1.41575E-7 2.68333E-7 1.88448E-7 1.74124E-7 8.72634E-8 1.51228E-7 2.73213E-7 1.55216E-7 1.45222E-7 3.13224E-7 2.94078E-7 4.48313E-8 9.01398E-9 1.12989E-8 2.26922E-8 2.14546E-8 6.54543E-8 1.45601E-7 2.33759E-7 8.3001E-8 3.86912E-8 3.49407E-8 3.85834E-8 4.09219E-8 2.92836E-8 2.65855E-8 2.37797E-8 2.94153E-8 2.80827E-8 1.88865E-8 2.81141E-8 6.49454E-8 5.19561E-8 5.2102E-8 5.89567E-8 3.67214E-8 2.70625E-8 4.93736E-8 4.18552E-8 4.0499E-8 2.26438E-8 3.48722E-8 3.00525E-8 3.28454E-8 5.06913E-8 4.43065E-8 5.56903E-8 1.91244E-8 5.56846E-8 8.02613E-8 1.57138E-8 6.10803E-8 6.38933E-8 3.85032E-8 3.08997E-8 2.51864E-8 1.59249E-8 1.67628E-8 2.00398E-8 2.65049E-8 1.53871E-8 4.24801E-9 6.57108E-9 5.84919E-9 3.32119E-8 3.61793E-8 8.48834E-9 3.14715E-9 5.19364E-9 5.50323E-9 1.27301E-8 5.31035E-8 2.22281E-8 2.49191E-8 5.12674E-8 3.20481E-8 8.30367E-9 7.56638E-9 1.37419E-8 1.87401E-8 5.6741E-8 9.98184E-9 8.76346E-9 5.10803E-8 1.20692E-8 4.93986E-9 4.41647E-9 2.57519E-8 2.11442E-8 4.59142E-9 6.80776E-9 4.39021E-9 4.88108E-9 1.00725E-8 1.35215E-8 5.31063E-9 7.95292E-9 6.43357E-9 2.92358E-9 1.62614E-8 1.29441E-8 1.38036E-8 4.49303E-8 9.52943E-9 -9999 -9999 -9999 -9999 -9999 -9999 -9999 -9999 -9999 -9999 -9999 -9999 -9999 -9999 -9999 -9999 -9999 -9999 -9999 -9999
3.00739E-7 2.80697E-7 2.06952E-7 2.14834E-7 1.19733E-7 1.19503E-7 1.82482E-7 1.56475E-7 1.75846E-7 1.69612E-7 1.87083E-7 2.20348E-7 2.30393E-7 2.29989E-7 2.28443E-7 2.66831E-7 2.4423E-7 2.13543E-7 2.03428E-7 1.83782E-7 1.99692E-7 1.99544E-7 1.65668E-7 1.2102E-7 1.33273E-7 1.59831E-7 9.60238E-8 1.07448E-7 1.26828E-7 1.85322E-7 1.32868E-7 1.14856E-7 1.38565E-7 9.89697E-8 1.1248E-7 1.48888E-7 1.04159E-7 1.19431E-7 1.12824E-7 1.30394E-7 9.26421E-8 1.07482E-7 9.85152E-8 7.31652E-8 6.67311E-8 5.30646E-8 7.78377E-8 1.15534E-7 6.00356E-8 7.43676E-8 6.32935E-8 7.80686E-8 6.65149E-8 6.4198E-8 7.84151E-8 1.39588E-7 7.48782E-8 3.5215E-8 4.55199E-8 6.43984E-8 1.1709E-7 9.91756E-8 5.41023E-8 1.5131E-7 3.37888E-8 4.18029E-8 3.14866E-8 3.31155E-8 2.85577E-8 5.0241E-8 1.24789E-7 5.3652E-8 6.77031E-8 6.27801E-8 1.05434E-7 8.43353E-8 6.57969E-8 5.44375E-8 7.68794E-8 3.22088E-8 5.92439E-8 5.22552E-8 3.88532E-8 6.2294E-8 6.92069E-8 2.91995E-8 3.78911E-8 5.5974E-8 5.77549E-8 7.05355E-8 1.11529E-7 7.21014E-8 8.23048E-8 7.86836E-8 1.34055E-7 8.89977E-8 1.88026E-7 9.83575E-8 1.1788E-7 1.3382E-7 1.60169E-7 1.42077E-7 1.70229E-7 2.13676E-7 2.06847E-7 4.16068E-7 2.44547E-7 2.18201E-7 2.6764E-7 1.20815E-7 3.68053E-7 3.91031E-7 5.19484E-7 1.36205E-6 8.25564E-7 8.13375E-7 8.90645E-7 8.62151E-7 6.61381E-7 8.87949E-7 1.11401E-6 8.35134E-7 8.44329E-7 1.40543E-6 2.61628E-7 6.73181E-7 1.06781E-6 9.44676E-7 2.62477E-6 1.10412E-6 1.06958E-6 6.05822E-7 8.37824E-7 8.2385E-7 6.10856E-7 1.09748E-6 6.84427E-7 1.28341E-6 1.83573E-6 2.78264E-6 3.808E-6 1.46966E-6 2.00265E-6 5.7815E-6 3.26885E-6 3.96647E-6 3.85955E-6 1.70958E-6 4.73978E-6 2.79118E-6 1.56379E-6 4.16802E-6 2.47909E-6 5.13989E-6 9.93218E-6 1.1208E-5 5.70033E-6 3.53792E-6 1.60043E-5 1.49094E-5 7.34759E-6 5.06911E-6 8.66821E-6 1.40484E-5 8.59392E-6 5.28014E-6 3.54606E-6 2.46828E-6 3.96654E-6 6.93537E-6 7.36242E-6 1.31745E-5 8.78786E-6 1.28252E-5 1.13626E-5 3.80455E-6 3.99208E-6 6.94541E-6 5.10028E-6 4.93813E-6 9.08081E-6 3.02301E-6 2.87421E-6 1.64056E-6 2.08201E-6 1.70227E-6 4.02262E-6 4.99332E-6 3.88988E-6 3.29756E-6 1.34063E-6 1.25704E-6 4.55529E-6 2.16165E-6 4.20543E-6 6.05854E-7 3.98362E-7 7.78974E-7 2.14185E-7 6.77398E-7 5.83087E-7 4.10167E-7 1.81328E-6 1.23795E-6 1.26486E-6 1.43496E-6 1.70458E-6 1.19881E-6 2.49166E-6 6.23941E-7 6.33808E-7 6.28606E-7 8.84058E-7 6.15568E-7 1.60599E-6 1.15011E-6 1.18829E-6 1.34438E-6 1.99995E-6 1.42589E-6 2.24291E-6 1.21214E-6 2.44018E-6 2.06422E-6 1.32483E-6 7.02327E-7 1.79158E-6 1.80922E-6 2.47977E-6 1.9082E-6 9.73123E-7 7.7476E-7 2.26234E-7 1.92173E-7 4.19474E-7 3.52841E-8 2.29708E-7 1.02687E-6 8.65409E-7 6.55837E-7 1.70512E-6 1.16952E-6 1.74684E-6 2.73782E-6 2.69106E-6 1.86865E-6 9.08974E-7 1.23346E-6 1.21153E-6 1.34469E-6 1.34957E-6 1.16935E-6 1.15941E-6 1.00535E-6 6.9095E-7 1.39363E-7 4.56738E-7 8.34475E-7 3.97829E-7 1.45197E-7 1.94097E-6 2.61171E-6 2.09223E-6 9.69228E-7 1.90675E-6 9.0498E-7 1.07007E-6 3.23525E-6 7.93868E-7 5.45432E-7 5.53051E-7 2.9659E-6 2.02443E-5 7.79715E-5 4.77919E-5 2.15712E-4 1.87668E-4 1.07915E-4 8.5499E-5 2.81646E-5 2.57966E-5 1.07836E-5 1.27529E-5 2.23846E-5 7.70518E-5 6.81458E-5 1.0933E-4 3.281E-5 1.58578E-6 5.17292E-5 2.84629E-5 1.5219E-5 2.6182E-5 3.5829E-5 1.57731E-5 6.92644E-6 5.14272E-5 1.24347E-4 3.00528E-5 5.83022E-6 3.85995E-6 5.36007E-6 1.28462E-5 1.3164E-5 8.81648E-6 1.46425E-5 2.12598E-6 3.96198E-6 6.16261E-6 9.78065E-6 8.00051E-6 7.68197E-6 6.66775E-6 5.80571E-6 5.02159E-6 7.98756E-6 6.57203E-6 8.50945E-6 6.88093E-6 2.98035E-6 7.25422E-6 7.37059E-6 4.14347E-6 3.63261E-6 1.8784E-6 2.09275E-5 6.60675E-6 9.93357E-6 7.55856E-6 8.49453E-6 4.42528E-6 1.12682E-5 1.07063E-5 9.06518E-6 9.89931E-6 1.40811E-5 1.59525E-5 6.46358E-6 8.01826E-6 1.04162E-5 1.48441E-5 1.34804E-5 4.82809E-5 4.13763E-5 1.07327E-4 8.89249E-5 8.87556E-5 4.39682E-5 8.68576E-5 1.03661E-4 7.5497E-5 1.98676E-4 1.69628E-4 3.60202E-4 7.35215E-4 1.5474E-3 1.17775E-3 5.54974E-4 5.06458E-4 2.43321E-4 1.71644E-4 2.68981E-4 1.64078E-4 3.11678E-4 1.9145E-4 1.00605E-4 1.14256E-4 3.10031E-4 2.83943E-4 3.01074E-4 5.29416E-4 6.8035E-4 3.95758E-4 1.0945E-3 7.45176E-4 1.38725E-3 1.61025E-3 1.16212E-3 8.95833E-4 7.10834E-4 1.97624E-3 3.43094E-3 1.97537E-3 8.40469E-4 1.22874E-3 1.94643E-3 9.81973E-4 1.58822E-3 1.90115E-3 1.93147E-4 1.17822E-3 2.36263E-3 3.17004E-3 7.91498E-4 3.29548E-4 3.22257E-4 3.8221E-4 4.89398E-3 3.32247E-3 2.17374E-3 3.33875E-4 4.85633E-4 1.38016E-3 3.41882E-3 1.98503E-3 3.56171E-3 3.16873E-3 3.23595E-3 5.88517E-3 2.78851E-3 4.67413E-3 4.82837E-3 4.437E-3 7.43114E-3 4.77444E-3 1.89524E-3 4.3235E-3 1.55492E-3 1.28691E-3 3.81294E-3 1.87387E-3 2.22613E-3 2.80663E-3 2.55102E-3 1.45478E-3 1.93792E-3 1.66354E-3 2.25665E-3 2.02527E-3 2.7596E-3 1.06327E-3 2.16529E-3 1.36087E-3 4.64965E-4 3.99596E-4 3.37599E-4 4.36263E-4 7.53277E-4 1.18102E-3 1.1144E-3 2.77156E-3 1.40043E-3 1.31234E-3 5.30262E-4 8.59199E-4 8.42692E-4 1.34873E-3 1.84565E-3 3.1863E-3 5.32223E-3 5.15512E-3 4.18265E-3 4.22704E-3 2.15675E-3 1.64011E-3 3.41308E-3 1.83211E-3 1.81078E-3 6.75079E-3 5.24707E-3 5.09291E-3 6.02626E-3 1.47888E-2 4.20546E-3 4.96088E-3 3.31879E-3 4.99786E-3 4.73388E-3 5.05939E-3 1.24744E-2 1.23773E-2 1.04778E-2 7.68671E-3 1.36598E-2 6.02413E-3 1.3985E-2 2.18706E-2 2.09424E-2 1.34603E-2 7.10532E-3 1.31001E-2 6.13147E-3 5.03203E-3 3.47208E-3 5.18241E-3 6.63562E-3 8.12393E-3 6.26167E-3 5.39738E-3 4.79644E-3 2.44508E-3 1.36813E-3 8.85717E-4 5.32946E-4 3.37643E-4 2.23514E-4 3.0852E-4 4.22392E-4 4.20323E-4 3.96182E-4 3.56706E-4 1.74053E-4 4.24298E-4 6.37047E-4 1.03439E-4 1.62269E-4 3.0911E-4 3.06322E-4 3.89985E-4 2.18617E-4 1.54948E-4 3.68959E-4 4.3545E-4 3.69533E-4 5.63224E-4 3.49619E-4 3.2665E-4 4.67882E-4 3.57421E-4 3.7716E-4 3.4352E-4 3.98051E-4 3.8456E-4 4.6078E-4 6.38805E-4 3.39519E-4 7.96895E-4 3.90785E-4 5.65208E-4 3.35506E-4 4.83791E-4 4.16024E-4 4.28135E-4 4.658E-4 2.78903E-4 3.12657E-4 9.0844E-4 5.20731E-4 3.66197E-4 1.21094E-3 6.94196E-4 6.83541E-4 1.92651E-3 2.13016E-3 9.11567E-4 7.89812E-4 1.60772E-3 3.69016E-3 3.83505E-3 5.98495E-3 4.67383E-3 7.81131E-3 4.90647E-3 1.10677E-2 1.05804E-2 3.5401E-3 2.96719E-2 2.90399E-2 1.83398E-2 1.94656E-2 1.06665E-2 4.44059E-3 2.08042E-2 1.67701E-2 1.74338E-2 1.13923E-2 1.15476E-2 5.31345E-3 8.01796E-3 1.00157E-2 2.03084E-2 1.7336E-2 1.42704E-2 1.57263E-2 1.62787E-2 5.68083E-3 6.9249E-3 7.02099E-3 2.9276E-3 3.27857E-2 3.31123E-2 1.70382E-2 5.30145E-3 7.24098E-3 3.57646E-3 8.15379E-3 5.68204E-3 3.80013E-3 5.23533E-3 3.89142E-3 1.88632E-3 2.97744E-3 7.03558E-3 4.60976E-3 5.33825E-3 4.01011E-3 2.42373E-3 1.01779E-2 3.27504E-3 6.50341E-4 1.64137E-3 2.15703E-3 1.24149E-3 4.75802E-3 1.18832E-2 8.91764E-3 1.36311E-2 7.015E-3 5.01634E-3 8.20733E-3 2.86513E-3 1.13048E-2 2.73299E-2 2.09747E-2 6.97196E-2 5.69211E-2 5.72527E-2 4.80011E-2 3.16939E-2 2.16045E-2 2.59876E-2 3.05644E-2 2.46952E-2 1.16561E-2 1.46373E-2 6.79969E-3 1.33796E-2 7.50163E-3 3.78163E-3 9.58479E-3 5.80217E-3 4.20274E-3 3.11828E-3 1.11403E-2 6.76062E-3 1.8454E-3 1.02236E-2 1.02749E-2 1.01802E-2 1.04733E-2 7.57035E-3 1.07684E-2 1.38615E-2 1.29087E-2 1.25786E-2 6.58079E-3 3.63841E-3 1.36772E-2 1.4846E-2 1.17877E-2 2.16868E-3 1.41046E-2 2.66949E-2 2.16714E-2 2.47693E-2 2.69014E-2 4.09182E-2 3.6582E-2 9.70443E-3 2.37231E-2 3.54773E-2 1.47445E-2 9.6197E-2 7.94984E-2 3.58497E-2 3.69143E-2 2.55821E-2 1.36802E-2 1.00039E-2 3.59238E-3 5.05583E-3 4.08507E-3 6.71536E-3 5.39843E-3 4.7785E-3 3.99865E-3 1.56622E-2 7.67485E-3 5.12484E-3 2.88823E-3 1.32626E-3 4.84665E-3 3.08985E-3 6.14128E-3 6.29889E-3 8.37502E-3 6.14364E-3 1.05688E-2 5.64255E-3 6.79794E-3 6.74241E-3 3.15528E-3 2.14322E-2 2.18168E-2 8.95474E-3 1.99574E-2 1.75598E-2 3.42826E-2 3.25689E-2 1.12885E-2 2.00113E-2 2.47349E-2 1.71239E-2 1.59599E-2 4.00399E-3 1.86623E-2 1.33314E-2 1.60859E-2 6.66704E-3 1.67006E-2 1.18097E-2 3.97958E-2 3.72185E-2 2.00744E-2 2.88018E-2 1.09473E-2 9.50165E-3 3.15858E-2 2.17487E-2 5.26089E-2 1.54222E-2 2.00332E-2 1.0722E-2 4.28297E-2 3.30695E-2 6.39718E-2 1.52826E-1 1.16726E-1 1.13165E-1 9.89631E-2 1.26748E-1 1.68574E-1 2.80413E-2 5.63618E-2 3.66735E-2 1.32464E-2 1.67805E-3 6.50962E-3 2.60375E-3 2.1067E-3 4.01539E-4 7.1973E-4 5.6378E-4 6.01774E-3 2.71907E-3 7.06074E-3 3.48628E-2 2.53734E-2 2.75987E-2 4.36117E-2 4.65126E-2 6.10518E-2 3.14153E-2 7.91615E-3 8.85117E-3 4.55802E-2 5.78385E-2 3.93632E-2 5.4591E-2 4.2904E-2 2.00347E-2 1.33316E-2 1.63712E-2 1.18719E-2 2.44019E-3 1.72962E-3 2.03581E-3 3.27455E-3 1.61996E-3 9.74666E-4 1.23969E-3 6.47976E-4 8.97841E-4 9.04227E-4 8.29807E-4 9.59912E-4 7.22259E-4 8.65996E-4 5.81546E-4 2.76953E-4 1.48853E-4 2.55547E-4 7.90924E-5 9.91362E-5 5.19408E-5 4.01959E-5 3.60586E-5 8.82198E-5 4.14903E-5 7.73867E-6 8.08494E-6 1.63728E-5 8.3272E-6 1.50457E-5 1.34949E-5 1.65011E-5 2.67501E-5 2.12671E-5 2.72157E-5 1.15356E-5 1.07619E-6 1.27445E-6 2.90305E-6 4.01493E-6 3.31336E-6 1.54378E-6 1.52221E-6 1.73493E-7 2.42034E-7 1.24386E-6 1.09621E-6 1.85812E-6 3.90646E-7 3.00536E-6 1.11219E-6 1.0917E-6 2.17936E-6 1.81592E-6 2.15428E-6 1.04899E-6 1.89441E-6 1.99438E-6 1.99074E-6 4.50337E-6 3.05703E-6 4.89957E-6 5.27679E-6 2.6632E-6 2.1942E-6 3.02793E-6 3.92338E-6 4.72487E-6 7.21952E-6 5.09672E-6 6.55708E-6 3.74631E-6 2.21047E-6 1.81902E-6 2.19657E-6 2.71465E-6 2.33814E-6 2.57102E-6 4.06164E-6 5.3884E-6 1.55743E-6 2.51373E-6 1.22528E-6 2.29955E-6 1.78956E-6 1.30711E-6 7.3865E-7 7.98724E-7 1.13333E-6 7.59432E-7 2.67165E-6 2.15935E-6 4.77988E-6 6.63249E-6 1.47702E-6 1.29303E-6 7.04629E-6 1.05557E-6 4.46745E-6 5.54405E-6 5.33333E-6 4.22233E-6 1.17457E-6 2.16216E-6 7.8385E-7 4.67491E-7 3.23747E-7 1.28541E-7 2.73194E-8 2.15184E-8 1.31699E-8 9.5422E-9 1.54097E-8 1.23216E-8 1.11849E-8 1.08567E-7 2.42619E-7 1.14416E-7 4.79624E-8 8.93893E-8 2.56005E-8 1.18944E-7 1.90646E-7 2.09545E-7 4.63836E-8 9.42215E-8 3.79503E-8 6.0588E-9 3.33407E-9 4.48085E-9 2.7136E-8 1.09007E-8 2.96256E-8 1.45961E-8 8.75354E-9 7.33146E-9 1.09096E-8 1.33377E-8 1.60361E-8 3.72696E-8 2.9081E-8 2.4276E-7 5.35875E-7 1.15809E-6 8.92437E-7 3.34776E-7 2.00562E-7 1.90642E-7 4.48985E-8 2.23605E-8 1.91745E-8 2.66055E-8 3.57002E-8 1.94206E-8 8.92947E-9 3.7057E-9 5.698E-9 1.12206E-8 3.23774E-9 2.65595E-9 2.56991E-9 2.87175E-9 2.30951E-9 4.32037E-9 7.81651E-9 2.73158E-8 4.9172E-8 7.35694E-7 1.08287E-6 1.49432E-6 8.62367E-7 6.81933E-7 5.14085E-7 4.10851E-7 5.1158E-7 6.25578E-7 5.37954E-7 3.57822E-7 3.01377E-7 2.29552E-7 1.54582E-7 1.01069E-7 9.81202E-8 4.45336E-8 3.92819E-8 4.04771E-8 7.79182E-9 1.2457E-8 1.84473E-8 2.41283E-8 8.20586E-8 3.37378E-8 3.71947E-8 1.23529E-7 1.89121E-7 1.17855E-7 1.80397E-7 2.96489E-7 3.19057E-7 3.25151E-7 3.30186E-7 3.58961E-7 2.07099E-7 1.89396E-7 1.16591E-7 5.16948E-8 2.22808E-7 3.5748E-7 1.40376E-7 4.15945E-7 3.97469E-7 1.46479E-7 8.4863E-7 2.04259E-6 1.95587E-6 1.81013E-6 2.47462E-6 2.23081E-6 1.41376E-6 1.10633E-6 1.35691E-6 1.43263E-6 1.2643E-6 7.86892E-7 1.00371E-6 9.58136E-7 7.10179E-7 7.73278E-7 5.45267E-7 5.17517E-7 5.17708E-7 4.7225E-7 1.05836E-6 7.49404E-7 4.63099E-7 5.46397E-7 4.29618E-7 5.32472E-7 6.48624E-7 6.35626E-7 7.48404E-7 6.44403E-7 5.44633E-7 4.64034E-7 4.38052E-7 1.53379E-7 2.69577E-7 3.79965E-7 4.44944E-7 4.96948E-7 4.43541E-7 4.12893E-7 3.25591E-7 4.25842E-7 3.98134E-7 3.56284E-7 3.7785E-7 8.56509E-7 6.02564E-7 9.36543E-7 3.42715E-7 3.52485E-7 2.74823E-7 2.31981E-7 2.84272E-7 2.04546E-7 8.66872E-7 3.92478E-7 5.05032E-7 3.7127E-7 3.68695E-7 2.16841E-7 2.92436E-7 3.25563E-7 4.51307E-7 3.72892E-7 2.85322E-7 3.95427E-7 9.12565E-7 8.34364E-7 9.34827E-7 1.09003E-6 1.54212E-6 9.84071E-7 2.13513E-6 2.62447E-6 3.83029E-6 3.73944E-6 2.81937E-6 1.48982E-6 1.1811E-6 1.44923E-6 2.91782E-6 1.8601E-6 1.4395E-6 1.40179E-6 1.82469E-6 9.57797E-7 6.68718E-7 6.29431E-7 6.41888E-7 5.98111E-7 1.27157E-6 9.30821E-7 1.91072E-6 1.05606E-6 3.51757E-7 2.61779E-7 3.23338E-7 3.83649E-7 3.90518E-7 3.34906E-7 2.1482E-7 1.88544E-7 8.587E-8 1.67902E-7 1.55191E-7 9.09897E-8 3.06504E-8 2.50201E-7 4.16864E-7 7.9367E-8 3.8901E-8 8.65801E-8 8.4226E-8 2.01173E-7 2.66008E-7 2.29023E-7 1.47418E-7 1.26825E-7 1.65884E-8 2.05508E-8 3.18525E-8 4.33858E-8 9.19002E-8 8.46982E-8 2.45468E-8 4.54833E-8 3.14696E-8 1.97526E-8 2.34896E-8 3.11605E-8 2.97091E-8 2.77348E-8 2.03171E-8 2.42831E-8 2.62876E-8 9.29756E-8 7.3967E-8 8.98104E-8 6.98626E-8 3.40099E-8 4.63059E-8 4.49466E-8 3.82815E-8 5.87022E-8 5.82348E-8 4.62611E-8 3.63485E-8 2.91977E-8 3.1509E-8 2.47105E-8 2.96625E-8 3.11579E-8 8.87831E-8 6.38357E-8 8.93108E-8 9.4744E-8 4.46906E-8 3.99324E-8 3.97727E-8 5.75877E-8 3.46139E-8 2.37705E-8 3.16358E-8 1.98359E-8 2.26668E-8 3.73399E-8 3.47812E-8 1.92962E-8 2.95763E-9 1.63203E-8 7.02888E-9 2.55112E-8 2.90647E-8 5.1918E-9 5.9421E-9 2.40098E-8 2.95848E-8 3.49827E-8 4.22767E-8 3.98864E-8 8.86966E-9 6.8633E-9 5.48615E-9 8.38884E-9 6.43827E-8 1.29634E-7 1.6137E-8 1.34703E-8 1.11966E-8 5.00129E-8 9.74927E-9 3.88883E-9 3.9135E-9 7.57886E-9 2.76662E-8 1.71053E-8 1.34719E-8 6.44198E-9 8.16392E-9 2.9114E-9 1.55657E-8 1.15164E-8 1.80441E-8 1.48492E-8 5.5401E-9 2.58203E-8 1.08398E-8 8.00086E-9 1.5015E-8 3.17133E-8 3.18302E-8 -9999 -9999 -9999 -9999 -9999 -9999 -9999 -9999 -9999 -9999 -9999 -9999 -9999 -9999 -9999 -9999 -9999 -9999 -9999
1.40808E-7 1.44797E-7 2.15886E-7 2.07659E-7 1.52978E-7 1.36139E-7 1.45872E-7 2.71756E-7 2.031E-7 2.76556E-7 1.72601E-7 2.20919E-7 1.86774E-7 2.79094E-7 2.45878E-7 2.49364E-7 1.79622E-7 1.9864E-7 2.65447E-7 1.7855E-7 1.7375E-7 2.2919E-7 2.15221E-7 2.03604E-7 1.54547E-7 1.36961E-7 1.8355E-7 1.04469E-7 1.1302E-7 1.20117E-7 1.21786E-7 1.22193E-7 1.14051E-7 1.20545E-7 1.02781E-7 1.17406E-7 1.09118E-7 7.5523E-8 1.23117E-7 6.57822E-8 8.30432E-8 1.00882E-7 6.97438E-8 5.64898E-8 3.30694E-8 5.70835E-8 6.1222E-8 6.68145E-8 6.62115E-8 6.04239E-8 4.91617E-8 3.78342E-8 3.37612E-8 2.96353E-8 6.49171E-8 3.46035E-8 6.04371E-8 3.9269E-8 3.69697E-8 6.35813E-8 1.78125E-7 6.35034E-8 6.39457E-8 3.54793E-8 6.38447E-8 3.65559E-8 3.15834E-8 3.18285E-8 8.27341E-8 3.3322E-8 3.13041E-8 6.4242E-8 7.39298E-8 7.30281E-8 1.21003E-7 4.26153E-8 1.08615E-7 8.75462E-8 7.27045E-8 8.28542E-8 9.89622E-8 2.74376E-8 4.49764E-8 3.99698E-8 3.52438E-8 4.75303E-8 4.68621E-8 4.10094E-8 7.19411E-8 5.16399E-8 5.90153E-8 9.08712E-8 1.36326E-7 1.0151E-7 6.34475E-8 6.15124E-8 1.0052E-7 1.92707E-7 1.05724E-7 1.13986E-7 2.24918E-7 1.65328E-7 1.84761E-7 2.72198E-7 2.03333E-7 2.93491E-7 2.23228E-7 2.05961E-7 5.71643E-8 5.06891E-7 3.64166E-7 5.49173E-7 1.13911E-6 8.15327E-7 1.72578E-6 7.84827E-7 9.00532E-7 6.84821E-7 7.98575E-7 6.47188E-7 9.11347E-7 1.06515E-6 8.33307E-7 8.66472E-7 1.38949E-6 8.47932E-7 8.31311E-7 1.23353E-6 1.03599E-6 1.68475E-6 7.01266E-7 9.25338E-7 5.26699E-7 8.77433E-7 1.03211E-6 1.23116E-6 1.20939E-6 1.30469E-6 2.85152E-6 1.49153E-6 2.64617E-6 3.34823E-6 3.21893E-6 9.00079E-6 3.54537E-6 8.43938E-6 2.85422E-6 4.19187E-6 8.80956E-6 1.14808E-5 7.14806E-6 3.53412E-6 3.49675E-6 5.47448E-6 8.57233E-6 6.48237E-6 6.05742E-6 2.55465E-6 2.15797E-6 7.13682E-6 6.41936E-6 2.21413E-5 2.6406E-5 7.25374E-6 6.51302E-6 7.84841E-6 6.42421E-6 3.24764E-6 4.16384E-6 7.08754E-6 7.32749E-6 6.97663E-6 7.39833E-6 1.46692E-5 8.86883E-6 7.25935E-6 1.12981E-5 1.29828E-5 3.90806E-6 4.41005E-6 9.66759E-6 2.57466E-6 4.06464E-6 2.41813E-6 4.02154E-6 1.21192E-5 5.89995E-6 1.01691E-5 1.83019E-6 1.71872E-6 2.21961E-6 1.48073E-6 4.29027E-6 1.33809E-6 1.64831E-6 1.01826E-6 6.96368E-7 6.95457E-7 2.01047E-7 1.98027E-7 4.52007E-7 1.15002E-6 5.59499E-6 1.91521E-6 1.56785E-6 3.09856E-6 3.27212E-6 3.35727E-6 4.19307E-6 3.09539E-6 9.08543E-7 3.11381E-6 2.8465E-6 2.32914E-6 1.3195E-6 1.71356E-6 1.3354E-6 3.52566E-7 2.13819E-6 9.5842E-7 2.10378E-6 1.39392E-6 7.19029E-7 2.79945E-6 1.19828E-6 1.01212E-6 9.74149E-7 1.89636E-6 2.02213E-6 2.63022E-6 1.12826E-6 1.36307E-6 1.63187E-7 1.41154E-7 2.79763E-7 3.6526E-8 2.36402E-7 6.97521E-7 4.66116E-7 7.04608E-7 1.2619E-6 2.15083E-6 1.59071E-6 2.59859E-6 1.72339E-6 2.41833E-6 3.16836E-6 2.87914E-6 1.29793E-6 4.70197E-7 1.41736E-6 1.05579E-6 1.09353E-6 9.186E-7 7.31412E-7 4.55586E-7 3.13974E-7 2.41987E-7 6.85824E-7 6.95361E-7 2.37963E-6 5.06376E-6 3.93522E-6 2.61168E-6 2.9102E-6 5.94429E-7 1.32267E-6 1.93434E-6 3.92067E-6 3.98253E-6 6.93538E-7 4.99177E-6 3.85421E-6 7.16591E-6 3.86883E-5 3.73815E-5 6.16699E-5 2.52413E-4 3.82384E-4 2.43096E-5 9.33782E-5 1.74828E-5 2.91518E-5 1.02345E-5 2.59273E-5 1.34324E-4 6.94656E-5 4.0591E-5 2.97893E-6 1.21371E-5 5.44752E-5 5.20353E-5 4.74438E-6 1.30186E-5 9.03266E-6 4.87072E-5 1.22818E-4 7.61612E-5 2.58035E-5 6.91157E-6 3.7482E-6 1.79737E-5 1.27771E-5 1.13899E-5 1.38967E-5 8.5817E-6 5.29101E-6 6.86723E-6 3.04908E-6 4.2496E-6 1.08488E-5 6.30271E-6 3.60949E-6 2.26663E-6 4.46523E-6 3.81093E-6 3.21133E-6 3.72037E-6 1.24924E-5 7.66566E-6 3.27263E-6 3.69175E-6 4.72142E-6 3.405E-6 1.74417E-6 2.19773E-5 1.34253E-5 8.11565E-6 8.9804E-6 5.3376E-6 9.13021E-6 1.70446E-5 1.46032E-5 1.48712E-5 2.10789E-5 2.43148E-5 1.22101E-5 7.3661E-6 1.83717E-5 1.79384E-5 1.70166E-5 1.99059E-5 1.56899E-4 8.59077E-5 3.15394E-5 1.3679E-4 1.15088E-4 1.48997E-4 1.62303E-4 8.56728E-5 9.48477E-5 1.36373E-4 1.67021E-4 2.42537E-4 6.78723E-4 1.02241E-3 9.21707E-4 3.58268E-4 2.05442E-4 1.4826E-4 2.76388E-4 6.48687E-5 1.22866E-4 1.3815E-4 1.18856E-4 8.81944E-5 1.40743E-4 2.32435E-4 2.58334E-4 2.16214E-4 4.89344E-4 3.50131E-4 5.04852E-4 6.68615E-4 1.19566E-3 1.45395E-3 2.04379E-3 2.84219E-3 2.17187E-3 1.44932E-3 2.04666E-3 2.04595E-3 1.71915E-3 1.83797E-3 1.32746E-3 2.64273E-3 1.81345E-3 2.27185E-3 1.86962E-3 2.7302E-3 2.72327E-3 2.53663E-3 2.58428E-3 1.20375E-3 7.24517E-4 1.79985E-3 1.69771E-3 3.25538E-3 4.56537E-4 1.17872E-3 2.61974E-4 1.25632E-4 8.0118E-4 3.28023E-3 2.07994E-3 2.1648E-3 2.76846E-3 2.14743E-3 4.77866E-3 1.5847E-3 1.80452E-3 3.34394E-3 4.1969E-3 3.62041E-3 6.78214E-3 1.12937E-3 1.25087E-3 2.66266E-3 1.4233E-3 2.53584E-3 9.31182E-4 1.37185E-3 2.88263E-3 2.15768E-3 9.14006E-4 1.68122E-3 3.95263E-3 2.9413E-3 1.18182E-3 1.13089E-3 1.1406E-3 7.39877E-4 1.72021E-3 6.80143E-4 4.14991E-4 8.70595E-4 8.07328E-4 1.02569E-3 2.90307E-3 1.02894E-3 1.33321E-3 1.78324E-3 1.1853E-3 5.27301E-4 7.21908E-4 2.07274E-3 1.09325E-3 1.28469E-3 3.63106E-3 2.57006E-3 7.95836E-3 3.01761E-3 7.10617E-3 3.94708E-3 3.27129E-3 4.80333E-3 2.46224E-3 4.3044E-3 5.66523E-3 8.08898E-3 6.04105E-3 6.25335E-3 4.95329E-3 3.09642E-3 5.61693E-3 3.89735E-3 4.46173E-3 3.5141E-3 4.57684E-3 5.81944E-3 5.20208E-3 1.20865E-2 2.23974E-2 1.03106E-2 1.64921E-2 2.33418E-2 2.16023E-2 4.70666E-2 6.8167E-3 6.18471E-3 5.58595E-3 7.28361E-3 4.0849E-3 6.50061E-3 4.73448E-3 2.09001E-3 1.26054E-3 8.8648E-4 1.03213E-3 9.76411E-4 1.99876E-3 2.06128E-3 2.31502E-3 6.90878E-4 2.35878E-4 2.27952E-4 9.60783E-4 6.69204E-4 7.52543E-4 3.10796E-3 1.84927E-3 1.36649E-3 5.64989E-4 3.11379E-4 1.32339E-4 2.09938E-4 2.88981E-4 2.829E-4 2.49974E-4 4.32449E-4 3.37138E-4 4.24862E-4 2.63479E-4 2.3647E-4 3.61274E-4 4.01588E-4 3.71334E-4 2.35604E-4 3.22716E-4 1.96167E-4 2.02872E-4 4.81486E-4 4.34986E-4 5.70475E-4 3.64362E-4 4.60105E-4 1.67125E-3 5.96093E-4 4.43523E-4 2.68556E-4 3.73723E-4 2.36848E-4 4.28785E-4 5.11882E-4 3.74665E-4 2.84038E-4 6.44591E-4 3.68963E-4 2.66626E-4 4.87772E-4 4.72534E-4 1.0466E-4 8.35387E-4 7.71744E-4 5.9756E-4 1.1136E-3 3.69953E-3 4.27421E-3 2.92033E-3 6.17639E-3 4.75255E-3 7.87572E-3 8.38513E-3 9.86436E-3 1.19515E-2 1.41656E-2 1.25001E-2 5.75338E-3 2.06721E-3 3.23213E-3 3.60846E-3 8.02913E-3 1.82314E-2 1.48339E-2 1.46636E-2 1.6437E-2 2.32186E-2 1.39388E-2 4.45268E-3 4.57532E-3 9.03574E-3 8.11497E-3 1.0053E-2 1.58962E-2 2.29294E-2 9.53574E-3 4.05213E-3 6.55409E-3 6.49753E-3 1.30539E-2 4.26811E-3 4.64219E-3 4.09294E-3 7.71285E-3 3.42731E-3 4.88183E-3 5.08445E-3 9.44772E-3 3.95455E-3 7.28565E-3 4.14082E-3 4.96199E-3 2.22544E-3 9.10695E-3 4.90239E-3 1.93885E-3 2.55153E-3 3.96877E-3 6.25975E-3 1.24998E-3 4.37428E-3 7.38552E-4 4.04005E-3 5.91566E-3 1.72518E-3 1.07882E-2 4.79895E-3 8.03467E-3 7.38192E-3 4.03123E-3 4.26386E-3 1.93472E-2 3.01178E-2 6.91852E-2 6.3113E-2 1.20129E-1 3.93228E-2 2.86881E-2 3.36174E-2 3.30138E-2 3.79249E-2 2.55539E-2 1.61545E-2 8.46892E-3 1.76922E-2 4.30044E-3 5.71596E-3 4.79889E-3 6.66021E-3 1.14002E-2 1.36813E-2 4.85733E-3 8.69771E-3 1.58242E-2 2.76238E-3 7.11176E-3 8.84423E-3 1.08663E-2 2.20151E-2 1.49904E-2 1.84898E-2 4.87887E-3 1.69522E-2 8.41018E-3 6.00092E-3 8.27366E-3 4.05339E-3 1.46389E-2 4.11447E-2 7.40862E-3 2.69202E-2 7.62417E-3 6.90414E-2 3.43878E-2 9.41876E-3 2.25944E-2 7.665E-2 4.12003E-2 2.95721E-2 1.70003E-2 1.92644E-2 2.62759E-2 2.18786E-2 6.24678E-2 5.18226E-2 2.97602E-2 3.14374E-2 1.63287E-3 8.23903E-3 7.88869E-3 6.26164E-3 7.54768E-3 7.2102E-3 1.26202E-2 9.70734E-3 1.04813E-2 1.35829E-2 5.12256E-3 6.12117E-3 2.52086E-3 3.8977E-3 4.92145E-3 3.81654E-3 4.38512E-3 4.27096E-3 8.31809E-3 1.20227E-2 1.23879E-2 6.77992E-3 1.15321E-2 1.85797E-2 7.08396E-3 3.96407E-2 2.29074E-2 1.93632E-2 2.28E-2 3.41135E-2 2.17463E-2 3.98053E-2 2.08623E-2 1.54005E-2 1.13539E-2 1.14014E-2 9.75563E-3 6.39564E-3 5.05076E-2 1.6122E-2 6.50396E-3 1.51286E-2 6.52677E-2 7.6471E-2 3.8855E-2 4.21884E-2 4.62566E-2 3.53054E-2 9.48529E-3 1.08694E-2 2.30699E-2 4.61428E-2 2.7744E-2 3.23542E-2 1.09236E-2 5.99749E-3 1.04341E-2 1.86294E-2 1.67018E-2 3.66416E-2 1.06212E-1 8.51987E-2 2.10453E-1 2.27577E-1 2.8658E-2 1.70311E-2 4.76106E-2 1.07445E-2 2.2057E-2 9.64915E-3 6.06987E-3 4.1932E-3 6.13714E-4 6.63767E-4 2.53646E-4 5.93172E-4 5.37535E-3 2.35044E-3 4.22633E-2 4.54588E-2 2.76125E-2 2.81354E-2 4.25072E-2 1.47389E-2 3.44279E-2 2.43438E-2 9.72827E-3 9E-3 1.77371E-2 7.15041E-2 5.07613E-2 1.01129E-1 5.77809E-2 5.41863E-2 1.45044E-2 9.09296E-3 5.4665E-3 2.37886E-3 2.73685E-3 3.21684E-3 1.86177E-3 1.49321E-3 1.25163E-3 1.17211E-3 3.52752E-4 1.1099E-3 1.00605E-3 1.15625E-3 1.07604E-3 7.28061E-4 8.13956E-4 2.51225E-4 1.68608E-4 2.06255E-4 2.42446E-4 9.55E-5 1.62946E-4 6.34029E-5 4.44676E-5 3.10473E-5 8.44188E-5 1.17802E-4 2.05411E-5 1.409E-5 7.66042E-6 1.04283E-5 1.52692E-5 3.324E-5 1.04744E-5 1.84317E-5 9.44434E-6 8.94357E-6 2.50346E-6 8.07329E-7 1.48142E-6 7.82076E-7 2.24127E-6 1.3355E-6 1.58221E-6 3.02294E-7 2.87913E-7 8.82485E-7 1.71719E-6 1.71147E-6 2.81599E-6 6.52543E-7 1.1514E-6 1.433E-6 1.337E-6 1.75657E-6 2.71067E-6 2.30382E-6 2.05257E-6 1.57311E-6 1.3843E-6 1.30728E-6 4.20527E-6 2.40864E-6 3.2015E-6 4.30129E-6 3.79333E-6 2.95467E-6 4.90457E-6 4.36258E-6 5.90666E-6 5.03469E-6 7.49228E-6 7.90725E-6 3.12158E-6 2.10289E-6 1.68537E-6 2.20992E-6 1.39053E-6 1.70523E-6 2.54591E-6 6.29108E-6 5.78676E-6 4.57456E-6 3.29704E-6 9.11833E-7 1.76089E-6 1.31479E-6 4.5538E-7 9.7086E-7 1.17487E-6 8.55018E-7 9.70208E-7 1.59451E-6 2.33554E-6 5.73138E-6 4.47836E-6 6.9145E-7 1.29394E-6 5.14384E-6 1.33842E-6 3.99629E-6 5.52364E-6 5.52908E-6 4.76187E-6 2.66076E-6 2.47794E-6 5.01085E-7 5.45762E-7 2.6807E-7 7.93434E-8 5.14146E-8 2.84891E-8 1.59239E-8 2.3661E-8 8.24313E-9 2.40332E-8 2.50676E-8 1.66668E-7 6.7301E-8 4.99158E-8 4.78242E-8 5.86755E-8 5.20226E-8 5.00535E-8 9.39479E-8 1.00688E-7 1.13217E-7 1.73123E-7 3.30085E-8 1.12845E-8 1.0798E-8 1.88844E-8 2.13569E-8 2.54261E-8 9.31269E-9 8.58355E-9 1.14266E-8 1.2066E-8 1.44894E-8 1.97221E-8 9.66597E-9 2.68205E-8 1.84326E-8 5.61212E-8 2.35063E-7 4.39785E-7 2.93029E-7 1.50192E-7 1.40221E-7 1.93268E-8 1.22331E-7 4.40069E-8 1.67964E-8 1.4854E-8 1.47102E-8 9.98146E-9 1.00492E-8 5.30609E-9 3.83239E-9 7.14719E-9 3.08426E-9 3.38976E-9 1.4784E-9 2.32289E-9 2.16904E-9 5.54338E-9 7.60975E-9 2.38194E-8 2.72622E-7 9.83556E-7 1.25961E-6 7.95943E-7 1.01481E-6 1.25107E-6 7.73476E-7 5.02291E-7 7.06818E-7 5.70053E-7 8.31692E-7 3.47601E-7 3.43836E-7 2.15935E-7 2.43757E-7 1.73942E-7 5.63096E-8 2.76482E-8 3.42672E-8 1.69244E-7 6.39791E-8 6.72257E-8 5.8447E-8 2.30253E-8 3.71049E-8 2.82298E-8 2.65339E-8 7.16823E-8 9.09747E-8 1.49557E-7 4.60236E-7 2.71322E-7 4.47393E-7 2.37522E-7 3.65347E-7 2.96356E-7 1.73979E-7 1.80106E-7 9.49316E-8 8.27432E-8 1.05479E-7 1.02557E-7 6.70445E-8 9.02675E-8 3.24692E-7 1.66694E-7 1.62181E-6 2.03078E-6 2.53777E-6 2.48861E-6 2.87292E-6 1.6732E-6 1.66751E-6 1.1237E-6 1.2362E-6 1.65631E-6 1.32742E-6 1.40713E-6 1.42171E-6 1.29608E-6 1.74693E-6 9.59971E-7 9.59955E-7 1.0938E-6 1.13534E-6 1.15992E-6 5.91394E-7 7.28995E-7 1.1465E-6 1.06787E-6 7.61074E-7 6.04399E-7 6.29191E-7 8.04876E-7 5.41383E-7 5.73611E-7 5.92029E-7 6.06083E-7 6.09603E-7 3.95648E-7 3.11398E-7 4.51196E-7 6.0101E-7 5.95956E-7 5.83608E-7 6.95688E-7 5.33482E-7 4.30292E-7 3.08764E-7 4.28249E-7 3.14619E-7 5.13811E-7 3.34652E-7 7.95091E-7 7.95559E-7 6.7683E-7 3.5872E-7 3.34584E-7 2.50176E-7 2.91475E-7 2.70245E-7 3.15603E-7 3.44731E-7 2.98136E-7 4.75294E-7 3.43209E-7 3.45503E-7 2.91621E-7 3.79586E-7 6.98032E-7 4.22413E-7 5.5237E-7 5.67214E-7 1.01306E-6 8.84314E-7 9.43215E-7 1.15491E-6 9.46388E-7 4.57497E-7 1.13473E-6 1.22092E-6 2.64594E-6 1.56207E-6 1.41626E-6 1.4908E-6 3.91691E-6 3.67876E-6 1.14764E-6 2.01728E-6 2.03391E-6 2.0153E-6 6.36365E-7 9.07788E-7 5.84056E-7 4.49563E-7 8.41307E-7 8.15373E-7 1.07044E-6 8.90022E-7 2.5982E-6 2.86051E-7 2.55248E-7 4.66729E-7 1.93366E-7 1.30824E-7 2.12883E-7 2.13588E-7 1.47214E-7 2.30036E-7 2.08347E-7 4.20696E-7 1.75306E-7 1.44696E-7 8.93706E-8 3.03678E-7 2.45622E-7 2.05744E-7 2.04876E-7 1.64427E-7 4.12791E-7 4.06372E-7 1.94368E-7 1.87471E-7 4.87171E-8 5.07406E-8 1.10022E-7 1.10018E-7 7.02269E-8 6.26313E-8 7.3533E-8 8.47091E-8 8.97188E-8 1.4752E-7 2.29055E-8 1.61209E-8 3.52785E-8 3.11989E-8 3.48411E-8 2.63998E-8 1.91151E-8 2.13222E-8 8.77657E-8 8.11405E-8 7.67538E-8 6.37174E-8 3.82768E-8 5.11866E-8 3.45239E-8 3.89482E-8 5.23169E-8 4.24154E-8 5.09076E-8 4.11418E-8 3.43306E-8 2.90325E-8 5.85224E-8 1.32144E-7 1.25488E-7 8.97712E-8 8.89657E-8 7.08151E-8 2.64548E-8 1.94354E-8 4.2036E-8 2.97441E-8 2.40398E-8 3.1196E-8 3.85043E-8 3.7919E-8 3.5972E-8 2.24543E-8 2.27557E-8 3.07578E-8 1.83785E-8 1.60424E-8 1.99672E-8 1.74241E-8 2.32991E-8 6.00955E-9 2.52918E-9 7.70855E-9 2.10353E-9 1.99294E-9 1.57028E-9 2.51063E-9 8.71177E-9 9.37248E-9 5.32457E-9 7.00501E-9 7.88178E-9 9.88472E-8 8.0657E-8 7.57878E-8 6.0718E-8 5.73326E-8 6.15288E-8 3.87386E-9 4.46764E-9 4.02539E-9 5.96756E-9 2.59171E-9 1.54361E-8 3.67214E-9 1.40962E-8 8.06261E-9 4.00644E-9 3.6961E-9 8.10629E-9 2.45803E-8 8.83804E-9 6.28241E-9 6.80422E-9 1.00752E-8 3.44076E-8 2.37976E-8 1.9109E-8 9.2982E-9 5.55528E-8 -9999 -9999 -9999 -9999 -9999 -9999 -9999 -9999 -9999 -9999 -9999 -9999 -9999 -9999 -9999 -9999 -9999 -9999
1.37903E-7 1.36717E-7 2.14233E-7 2.03968E-7 1.76507E-7 1.64406E-7 8.60537E-8 1.84053E-7 1.84062E-7 1.30555E-7 1.99172E-7 3.44713E-7 4.85082E-7 4.64205E-7 3.54459E-7 3.11267E-7 2.41184E-7 3.00454E-7 2.44513E-7 1.92469E-7 1.90259E-7 1.7501E-7 2.08614E-7 2.12096E-7 1.5246E-7 1.51431E-7 1.76617E-7 1.36767E-7 1.30085E-7 3.88547E-8 1.29484E-7 1.22125E-7 1.20409E-7 9.19587E-8 1.66693E-7 1.2113E-7 9.13172E-8 7.65409E-8 7.62152E-8 5.80204E-8 7.90737E-8 8.66355E-8 4.94954E-8 4.18958E-8 4.76559E-8 4.73124E-8 4.84031E-8 7.12902E-8 4.20477E-8 4.52764E-8 2.4369E-8 1.68899E-8 2.55194E-8 1.64149E-8 2.42911E-8 2.60254E-8 4.73178E-8 6.99034E-8 1.24816E-7 9.3841E-8 9.09774E-8 1.36103E-7 9.96025E-8 1.26047E-7 3.02492E-8 1.32582E-7 9.17634E-8 1.43703E-7 5.65691E-8 3.73131E-8 7.02452E-8 9.06966E-8 3.78432E-8 1.25936E-7 1.33317E-7 9.91395E-8 9.41033E-8 6.47776E-8 7.38746E-8 1.02024E-7 5.63018E-8 2.90727E-8 2.59664E-8 3.92769E-8 3.13566E-8 4.02838E-8 5.09102E-8 5.73074E-8 6.19159E-8 4.22491E-8 1.0302E-7 1.23913E-7 8.52869E-8 2.3144E-7 3.68768E-8 7.9935E-8 1.83881E-7 8.76038E-8 1.23052E-7 2.43002E-7 1.27955E-7 1.95533E-7 2.54582E-7 3.07794E-7 2.78456E-8 2.76407E-7 2.19813E-7 2.50675E-7 7.75111E-7 5.81201E-7 3.2085E-7 8.9231E-7 4.79691E-7 3.44279E-7 2.77459E-6 9.7094E-7 7.2589E-7 7.86698E-7 5.84008E-7 6.17927E-7 5.39189E-7 6.29324E-7 1.31256E-6 1.17073E-6 3.1843E-6 9.0349E-7 8.81424E-7 1.13332E-6 4.52241E-7 6.09443E-7 7.50494E-7 1.45146E-6 1.2474E-6 1.23871E-6 9.8139E-7 1.23072E-6 9.87882E-7 1.09389E-6 1.76136E-6 2.18361E-6 9.02332E-7 2.80738E-6 4.87995E-6 2.14127E-6 3.17029E-6 4.07141E-6 3.91455E-6 4.31476E-6 7.40398E-6 2.50789E-5 1.04826E-5 1.26178E-5 8.70174E-6 4.0885E-6 5.19475E-6 1.6782E-5 1.22644E-5 9.83894E-6 6.7641E-6 3.4205E-6 4.7973E-6 1.30718E-5 2.53719E-5 8.84203E-6 5.13896E-6 3.66429E-6 3.59961E-6 3.31705E-6 4.23214E-6 4.06088E-6 4.61779E-6 1.80081E-5 1.33223E-5 1.11399E-5 9.70996E-6 8.16054E-6 6.41693E-6 8.87645E-6 5.02629E-6 3.6049E-6 5.16168E-6 7.63941E-6 2.15565E-6 1.08994E-5 1.03315E-5 7.62022E-6 6.51694E-6 4.77976E-6 1.8141E-6 3.52053E-6 3.33399E-6 3.36939E-6 1.20898E-6 3.15897E-6 2.6312E-6 6.76416E-7 5.98063E-7 4.8199E-7 1.27291E-6 8.81346E-7 1.34737E-6 2.4834E-6 7.14128E-7 1.30252E-6 1.09286E-6 1.29458E-6 1.44382E-6 1.05375E-6 2.77405E-6 4.91727E-7 2.01177E-6 1.51721E-6 3.59189E-6 3.35769E-6 1.50906E-6 4.86907E-7 1.84676E-6 3.31862E-6 1.60424E-6 1.49468E-6 7.83892E-7 1.74961E-6 3.63541E-7 2.80397E-6 1.77621E-6 1.76575E-6 1.84714E-6 1.1751E-6 1.42303E-6 1.06833E-6 1.62863E-6 1.50067E-7 1.49549E-7 5.72977E-7 4.1979E-8 2.20152E-8 1.61944E-7 2.15225E-7 1.76705E-7 2.02215E-7 1.06976E-6 1.27596E-6 1.69314E-6 2.28412E-6 2.04858E-6 2.6564E-6 7.46052E-7 2.17057E-6 1.46548E-6 1.28854E-6 1.69842E-6 8.04228E-7 2.24058E-6 7.81065E-7 7.1705E-7 7.41277E-7 1.09212E-6 6.21676E-7 2.38394E-7 9.63389E-7 6.51576E-6 5.63968E-6 4.95986E-6 4.61906E-6 3.04364E-6 1.15541E-6 4.78716E-6 1.61335E-6 1.53161E-6 2.08604E-6 1.5124E-6 9.42784E-7 1.05836E-6 1.94731E-6 1.56864E-5 2.29986E-5 3.23704E-5 1.48926E-4 6.80819E-5 5.04305E-4 1.45693E-4 1.1212E-4 1.13976E-4 2.23118E-5 3.67298E-5 2.8899E-4 6.74376E-4 2.26394E-4 2.67911E-5 2.06175E-5 4.15133E-5 7.14456E-5 1.05212E-5 1.07806E-5 9.6595E-6 1.22569E-4 4.29601E-5 5.74909E-5 1.6961E-5 1.06948E-5 8.57225E-6 2.83864E-6 2.88143E-5 6.9575E-6 5.31829E-6 6.53016E-6 3.78637E-6 1.09325E-5 6.5509E-6 4.22178E-6 1.2428E-5 6.20711E-6 6.41701E-6 1.31325E-5 9.83376E-6 3.5357E-6 3.486E-6 1.85597E-6 5.9043E-6 1.0205E-5 4.32461E-6 2.98239E-6 4.71627E-6 2.27599E-6 3.37041E-6 2.6666E-5 1.20206E-5 1.05435E-5 1.04905E-5 9.5184E-6 8.40989E-6 1.4066E-5 2.21156E-5 2.82086E-5 2.59395E-5 1.52791E-5 1.32881E-5 2.10938E-5 3.3556E-5 1.62347E-5 9.70151E-6 9.26838E-6 3.27539E-5 5.20708E-5 4.27485E-5 1.11526E-4 1.61061E-4 1.21426E-4 1.08847E-4 8.77193E-5 5.66115E-5 1.24654E-4 1.84429E-4 1.52868E-4 1.5329E-3 9.68342E-4 3.43528E-4 3.29329E-4 1.17433E-4 4.45233E-5 1.02938E-4 2.09884E-5 5.04327E-5 6.02317E-5 3.32573E-5 1.22907E-4 4.55075E-4 2.73783E-4 1.60871E-4 4.88382E-4 3.52902E-4 7.26858E-4 8.01299E-4 3.87145E-4 7.73994E-4 1.05378E-3 1.59586E-3 2.24813E-3 1.93953E-3 1.52916E-3 1.51723E-3 1.22043E-3 1.41405E-3 1.12785E-3 7.27488E-4 2.60511E-3 2.53207E-3 1.29695E-3 1.38407E-3 2.37942E-3 1.40045E-3 3.45327E-3 4.03528E-3 6.07863E-4 8.61279E-4 1.229E-3 2.48392E-3 1.20442E-3 1.14416E-3 4.45911E-4 1.72593E-3 7.00541E-4 8.69003E-4 2.22709E-3 1.19392E-3 1.38182E-3 4.65357E-3 4.66522E-3 3.72731E-3 3.48456E-3 2.35297E-3 1.93808E-3 3.64808E-3 5.83011E-3 4.65622E-3 9.23806E-4 1.67345E-3 1.14934E-3 1.16311E-3 1.83511E-3 1.54791E-3 1.49684E-3 1.49853E-3 2.73031E-3 1.88726E-3 2.5889E-3 2.54658E-3 1.33189E-3 1.47617E-3 1.7134E-3 2.06708E-3 5.16433E-4 1.20808E-3 2.4367E-3 7.45605E-4 1.48298E-3 2.93932E-3 4.76233E-3 1.04987E-3 2.09966E-3 2.16638E-3 3.70286E-3 4.25275E-3 2.87578E-3 4.6138E-3 1.76087E-3 7.20666E-4 3.36263E-3 4.48045E-3 3.95036E-3 3.29235E-3 6.23712E-3 6.64547E-3 4.53752E-3 4.55727E-3 6.60227E-3 6.3054E-3 5.00528E-3 4.84712E-3 5.0689E-3 5.90349E-3 5.46621E-3 5.1104E-3 2.6103E-3 2.34253E-3 3.56816E-3 3.09698E-3 5.35128E-3 6.14916E-3 5.07216E-3 7.95305E-3 7.28592E-3 9.38486E-3 1.17017E-2 1.63987E-2 1.99967E-2 3.18408E-3 7.03271E-3 4.15882E-3 5.92726E-3 3.47374E-3 5.14661E-3 2.69712E-3 4.61186E-3 2.42114E-3 1.31765E-3 8.22895E-4 7.19606E-4 1.03573E-3 1.09497E-3 2.24509E-3 3.38778E-3 1.33118E-3 8.96671E-4 2.288E-4 6.42E-4 1.05779E-3 5.18823E-3 2.32224E-3 1.67104E-3 1.01188E-3 4.17869E-4 4.3397E-4 2.12377E-4 4.63804E-4 1.23472E-3 7.11209E-4 2.50172E-4 1.28244E-4 3.74191E-4 2.28584E-4 1.42514E-4 1.8958E-4 1.70213E-4 1.39632E-4 1.14986E-4 1.85579E-4 3.58184E-4 2.93605E-4 3.17595E-4 3.46572E-4 5.51848E-4 4.91666E-4 6.39954E-4 4.5955E-4 1.09948E-3 1.07061E-3 5.37761E-4 5.10698E-4 2.15097E-4 2.79425E-4 2.12906E-4 1.44666E-4 5.26118E-4 5.33745E-4 4.45906E-4 5.57273E-4 3.03269E-4 1.42777E-4 2.17885E-4 1.95481E-4 2.99842E-4 2.77087E-4 1.01422E-3 8.80668E-4 1.69707E-3 3.971E-3 3.66084E-3 4.23373E-3 4.77095E-3 3.56301E-3 6.52628E-3 4.90855E-3 1.47652E-2 7.13007E-3 1.24145E-2 5.32446E-3 6.22981E-3 8.35617E-3 1.61499E-2 3.47012E-3 6.88918E-3 7.91987E-3 9.53224E-3 1.06057E-2 1.04627E-2 1.64609E-2 1.85714E-2 1.22261E-2 7.69948E-3 1.58976E-2 6.13831E-3 5.26536E-3 8.04926E-3 2.38423E-2 3.42469E-2 4.40533E-3 4.40551E-3 2.9799E-3 7.39402E-3 7.90305E-3 5.77972E-3 4.40821E-3 3.70448E-3 1.35724E-2 5.18887E-3 6.56897E-3 6.20422E-3 5.06622E-3 9.27768E-3 7.13097E-3 1.47626E-3 1.21618E-3 3.82193E-3 3.22504E-3 2.73426E-3 6.90093E-3 2.46871E-3 9.87256E-4 2.92962E-3 2.40979E-3 9.94383E-4 1.93026E-3 6.22827E-3 7.53502E-3 1.00124E-2 3.50163E-3 1.34832E-3 1.10849E-3 5.06153E-3 3.35005E-3 4.37918E-3 5.99095E-3 8.1376E-3 3.01451E-2 2.12204E-2 2.03333E-2 1.89893E-2 5.26323E-2 1.46495E-2 1.39656E-2 1.99859E-2 3.08165E-2 1.48016E-2 9.5113E-3 7.47836E-3 1.11267E-2 4.29258E-3 1.26554E-2 6.45941E-3 9.99594E-3 7.76593E-3 1.78809E-2 8.78897E-3 1.92421E-3 3.47712E-3 4.09372E-3 1.09624E-2 1.53022E-2 1.32551E-2 7.43639E-3 4.31528E-2 8.22024E-3 9.28623E-3 5.62419E-3 2.07259E-3 1.40637E-2 2.91599E-2 2.74577E-2 2.58763E-2 4.47607E-3 2.7849E-2 4.09716E-2 2.02797E-1 2.47341E-2 3.64632E-2 5.70582E-2 1.49257E-2 9.0411E-3 1.07903E-2 1.12275E-2 1.87953E-2 1.48061E-2 5.22118E-2 1.24829E-2 1.01071E-2 4.64553E-3 2.01617E-3 1.16767E-2 4.9595E-3 6.32411E-3 9.01192E-3 1.19376E-2 1.71422E-3 1.06864E-2 1.49753E-2 1.0103E-2 2.96702E-3 9.11587E-3 2.80707E-3 6.215E-3 4.16886E-3 9.81197E-3 8.51097E-3 1.60754E-2 3.7294E-2 1.04007E-2 1.43407E-2 1.79813E-2 1.47746E-2 6.40348E-3 8.36997E-3 3.90528E-2 3.16453E-2 2.81842E-2 2.52863E-2 1.13549E-2 2.74842E-2 2.44488E-2 2.60748E-2 1.69108E-2 6.44795E-3 1.39083E-2 6.22091E-3 6.22003E-3 1.09833E-2 2.82041E-2 1.88053E-2 1.9105E-2 3.82556E-2 7.23099E-2 5.06613E-2 4.6068E-2 4.6073E-2 2.59155E-2 7.99613E-3 1.35947E-2 2.84796E-2 3.71972E-2 2.60025E-2 2.23881E-2 1.01753E-2 2.96103E-3 3.94159E-3 1.2138E-2 1.75373E-2 2.35496E-2 4.42978E-2 2.93687E-2 5.69266E-2 1.79854E-1 1.25821E-1 6.04714E-2 6.66402E-2 2.31367E-2 4.26222E-2 1.86103E-2 4.2219E-3 4.21007E-3 1.94917E-3 6.17749E-4 9.1348E-4 2.15169E-3 2.50445E-3 4.54927E-3 1.55922E-2 5.62774E-2 2.36213E-2 1.86561E-2 1.79991E-2 1.12863E-2 1.43202E-2 3.47393E-2 2.6943E-2 3.42041E-3 2.39515E-2 2.23446E-2 5.05854E-2 8.82953E-2 5.86959E-2 3.62631E-2 4.20732E-2 6.42728E-3 1.23615E-2 4.85699E-3 2.85164E-3 1.99095E-3 3.12602E-3 4.00323E-3 1.36569E-3 1.29039E-3 1.64699E-3 1.71563E-3 1.55884E-3 1.28408E-3 1.24313E-3 8.50565E-4 3.9412E-4 9.571E-4 3.76815E-4 2.40698E-4 2.05896E-4 1.51877E-4 2.01585E-4 2.79566E-4 3.92829E-5 3.49818E-5 2.80866E-5 1.38849E-5 1.84658E-5 3.76439E-5 1.37828E-5 8.05484E-6 5.8962E-6 2.06269E-5 1.95533E-5 7.86916E-6 4.12729E-6 2.66116E-5 2.1467E-7 1.00734E-6 1.42403E-6 8.10385E-7 2.24342E-7 1.17259E-6 4.82517E-7 3.81632E-7 4.98678E-7 1.14227E-6 9.9451E-7 1.9911E-6 2.22531E-6 2.17136E-6 1.58857E-6 2.52759E-6 1.89549E-6 9.1507E-7 3.21928E-6 4.92304E-6 2.00802E-6 2.24362E-6 1.6743E-6 2.34231E-6 7.46796E-6 6.30714E-6 4.3347E-6 2.45468E-6 2.21549E-6 1.79441E-6 4.24669E-6 6.70168E-6 5.94829E-6 8.23668E-6 8.67696E-6 6.82135E-6 2.42291E-6 3.56558E-6 1.8129E-6 2.43982E-6 1.61305E-6 1.57831E-6 4.06409E-6 5.62509E-6 6.19044E-6 5.77596E-6 1.11707E-6 8.91643E-7 1.99363E-6 1.10082E-6 1.33942E-6 1.19128E-6 1.2163E-6 9.83477E-7 1.39131E-6 4.57921E-7 1.39811E-6 5.73816E-6 7.90348E-6 3.5828E-6 7.77786E-6 8.95002E-6 2.00945E-6 9.34399E-6 3.68545E-6 4.64636E-6 1.38774E-6 3.6047E-6 2.55286E-6 1.93826E-6 1.87762E-7 1.93717E-7 6.20656E-8 3.71432E-8 1.58982E-8 1.33184E-8 7.02159E-9 5.45213E-9 7.17312E-8 5.94001E-8 5.92806E-8 4.64658E-8 4.25319E-8 1.85611E-8 1.54708E-7 1.24624E-7 1.13333E-7 3.9848E-8 3.53534E-8 9.47242E-8 6.12961E-8 1.4863E-8 5.7704E-8 5.54441E-8 2.33023E-8 1.25212E-8 1.38331E-8 1.58798E-8 2.00571E-8 7.3115E-9 7.40611E-8 2.45123E-8 1.5068E-8 1.11841E-8 2.92295E-8 1.33736E-8 2.29188E-8 3.35302E-8 1.63004E-7 1.17891E-7 1.956E-7 2.49612E-7 3.52415E-8 6.0366E-8 4.95842E-8 1.67285E-8 2.33737E-8 1.65396E-8 1.06257E-8 7.74378E-9 7.30231E-9 1.10337E-8 2.52369E-9 4.23329E-9 3.78478E-9 2.98896E-9 2.18426E-9 3.60426E-9 5.07726E-9 1.24712E-8 3.89654E-7 5.35877E-7 5.86874E-7 1.36715E-6 1.89058E-6 9.64074E-7 5.08079E-7 6.07333E-7 7.16387E-7 5.60804E-7 4.69401E-7 5.17955E-7 5.21326E-7 4.75101E-7 1.8321E-7 2.38402E-7 1.92811E-7 5.39378E-8 4.00395E-8 2.10083E-8 4.645E-8 1.1131E-7 1.01398E-7 7.78733E-8 1.47495E-7 1.20356E-7 5.56932E-8 5.89462E-8 1.08749E-7 7.79431E-8 1.87896E-7 1.22679E-7 2.3164E-7 2.17661E-7 3.47803E-7 4.27948E-7 9.78894E-8 2.35087E-7 1.94065E-7 1.62546E-7 1.3389E-7 1.07445E-7 3.92493E-7 1.60504E-7 1.89195E-6 2.64777E-7 2.26071E-6 2.07858E-6 1.68476E-6 1.10591E-6 5.89721E-7 2.33317E-6 1.91662E-6 1.35605E-6 1.13403E-6 1.44007E-6 1.28883E-6 1.47747E-6 8.01398E-7 1.21716E-6 6.30304E-7 1.20324E-6 1.26784E-6 1.31404E-6 1.24517E-6 1.22755E-6 1.19101E-6 1.45446E-6 1.30967E-6 1.16018E-6 1.01053E-6 6.08055E-7 6.71414E-7 7.20928E-7 6.18127E-7 8.62665E-7 6.27729E-7 6.36044E-7 5.19398E-7 4.73095E-7 6.37377E-7 4.40691E-7 5.44783E-7 4.47247E-7 4.46014E-7 4.25273E-7 5.36413E-7 5.49962E-7 6.23052E-7 4.22525E-7 4.94888E-7 1.86728E-7 6.58698E-7 3.54241E-7 2.08884E-7 2.8191E-7 3.58246E-7 3.02419E-7 3.21432E-7 3.14465E-7 3.27067E-7 2.29354E-7 2.28496E-7 3.02401E-7 2.88087E-7 4.88333E-7 4.48471E-7 6.90006E-7 4.50497E-7 4.73413E-7 4.65904E-7 4.17686E-7 4.2594E-7 6.63352E-7 4.57197E-7 4.14477E-7 4.67022E-7 9.52549E-7 1.31934E-6 5.22112E-7 4.3528E-7 6.46731E-7 9.7497E-7 9.67007E-7 8.89861E-7 1.40415E-6 2.64342E-6 2.47688E-6 1.43839E-6 1.25891E-6 1.11845E-6 1.19528E-6 1.68461E-6 5.98711E-7 7.9942E-7 7.24059E-7 6.59431E-7 4.58633E-7 7.87815E-7 1.66326E-6 8.65238E-7 8.30277E-7 3.94914E-7 3.67935E-7 1.33692E-7 1.74993E-7 1.90262E-7 1.97151E-7 1.56151E-7 3.90503E-7 6.42106E-8 1.24758E-7 2.12287E-7 9.67103E-8 1.34536E-7 2.23973E-8 2.11893E-7 2.29715E-7 1.61701E-7 3.54035E-8 4.5528E-7 3.93515E-7 1.7865E-7 1.10078E-7 9.05084E-8 8.35004E-8 1.41147E-7 1.68278E-7 1.37489E-7 9.59162E-8 1.54796E-7 6.81072E-8 5.39498E-8 6.19136E-8 6.77527E-8 6.01017E-8 1.23707E-7 1.45655E-7 1.35074E-7 3.01665E-8 2.14376E-8 2.5897E-8 5.74528E-8 4.07545E-8 5.94847E-8 4.35076E-8 5.65352E-8 4.10302E-8 5.63364E-8 3.9792E-8 3.31989E-8 2.96375E-8 3.46602E-8 3.75269E-8 1.37634E-7 9.36606E-8 9.33196E-8 2.33695E-8 7.65498E-8 8.65299E-8 8.23786E-8 1.81827E-8 3.25257E-8 4.66109E-8 2.67543E-8 5.27455E-8 3.45305E-8 3.32959E-8 7.96376E-8 4.00357E-8 3.54576E-8 2.78673E-8 3.8442E-8 2.6661E-8 3.15244E-8 2.30992E-8 6.6442E-8 3.62863E-8 1.53493E-8 2.31756E-9 6.83077E-9 6.85683E-9 2.88407E-9 2.25511E-9 3.60221E-9 8.23363E-9 5.12619E-9 6.72744E-9 9.74474E-9 4.47684E-8 3.72373E-8 3.25119E-8 5.41277E-8 7.95292E-8 6.83574E-8 3.40568E-8 5.35575E-8 5.25004E-9 4.74786E-9 4.88388E-9 4.80914E-9 6.92336E-9 1.54094E-8 1.42991E-8 9.74322E-9 2.21807E-8 9.4442E-9 1.1071E-8 1.26687E-8 7.81623E-8 6.40286E-8 5.78508E-9 7.9246E-9 1.70449E-7 3.82815E-8 6.32802E-8 3.74139E-8 2.57386E-8 6.23759E-8 1.8039E-8 3.31614E-9 -9999 -9999 -9999 -9999 -9999 -9999 -9999 -9999 -9999 -9999 -9999 -9999 -9999 -9999 -9999 -9999
[truncated: 10,760,169 more chars]
