# Supplementary material for: Elemental concentration and spatial distribution of wild edible fruits and implications for dietary mineral intake in Ethiopia
Source: Sci Rep. 2025 Nov 27;15:42307. doi: 10.1038/s41598-025-26400-7 (PMC12661052; doi:10.1038/s41598-025-26400-7)
Supplement: Supplementary file 6 — Supplementary Material 6 [file 41598_2025_26400_MOESM6_ESM.zip › Supplementary file 1/Dovyalis_caffra.lambdas]

(LC=1.0)	0.0	0.0	1.0
(LC=10.0)	-0.4912317710599295	0.0	1.0
(LC=12.0)	0.016221576879416236	0.0	1.0
(LC=13.0)	0.6029870214273935	0.0	1.0
(LC=14.0)	0.5177557154440223	0.0	1.0
EVI	0.0	0.0	7368.0
Elev	0.0	5.0	3959.0
GPP	0.0	0.0	65535.0
N_100-200	-3.4422336066961456	233.0	3965.0
N_15-30	0.0	464.0	6545.0
N_30-60	0.0	375.0	4797.0
N_60-100	6.675145875971454	281.0	3986.0
Ptn	0.0	100.87100982666016	1979.4097900390625
Ptn_Dry	0.0	-0.11336734145879745	210.60604858398438
Ptn_SN	0.0	35.408382415771484	135.00657653808594
Ptn_Warm	0.0	16.661958694458008	575.5321044921875
SoC_100-200	0.0	24.0	510.0
SoC_15-30	0.0	36.0	856.0
SoC_30-60	0.0	30.0	555.0
SoC_60-100	0.0	26.0	492.0
Temp	0.0	6.538234233856201	30.57937240600586
VCF	0.0	0.0	83.0
GPP^2	0.2966507497108074	0.0	4.294836225E9
Ptn^2	-0.21931644460280403	10174.96062345017	3918063.1169024855
Temp^2	-1.4624133234731718	42.748506896769186	935.0980167451926
VCF^2	-1.856740567509483	0.0	6889.0
Elev*N_100-200	-5.954705964558015	4105.0	6447042.0
Elev*Temp	-11.725779241893125	150.2687931060791	42768.63443374634
N_100-200*Ptn_SN	-4.0651585206739025	12808.952331542969	343056.445274353
N_100-200*VCF	-0.29012946848793153	0.0	201040.0
N_15-30*VCF	-0.6842347177133394	0.0	354675.0
N_60-100*Ptn_Dry	0.5279547387908458	-59.404486924409866	455124.34356689453
N_60-100*Ptn_Warm	2.8517900556698264	10026.090991973877	1081114.025390625
Ptn*Ptn_SN	-2.404882137134545	4778.6538734026835	197858.2905344814
Ptn_Dry*Ptn_Warm	0.06909298082968893	-13.33960532576424	109505.76945765316
Ptn_Dry*SoC_15-30	0.2271722031296027	-11.446169391274452	76005.72454833984
Ptn_Dry*Temp	0.18885929867295517	-2.882254292265202	4443.246574593824
Ptn_SN*Ptn_Warm	-2.1981781829023603	757.8297939835466	39316.611523682484
Ptn_SN*Temp	-2.2158934426487282	364.4487194673984	3962.317153139855
Ptn_SN*VCF	-0.6602835479789028	0.0	6734.039306640625
SoC_100-200*VCF	-0.781722684736685	0.0	22119.0
'Temp	-5.1776170655169516	19.198630332946777	30.57937240600586
`Elev	-2.632628973943803	5.0	1662.5
'Ptn	-1.0520847202927823	923.323486328125	1979.4097900390625
`SoC_30-60	2.1204950108951395	30.0	117.5
'Temp	-4.72148746138712	19.182039260864258	30.57937240600586
`Ptn_SN	0.5468600541285392	35.408382415771484	61.001508712768555
'Temp	-2.0532527654074455	19.027071952819824	30.57937240600586
'Elev	-0.3237886935494412	1881.5	3959.0
`Ptn_SN	-2.573216567235585	35.408382415771484	45.822715759277344
`Ptn_SN	0.47209965326076847	35.408382415771484	61.220598220825195
`N_60-100	-0.24536122134755822	281.0	710.5
`Elev	-5.688588531301171	5.0	1639.5
`VCF	-0.4694801841805353	0.0	2.5
'Temp	-2.4808454569110205	17.165047645568848	30.57937240600586
`GPP	-1.5683979876891732	0.0	11989.5
`N_30-60	-0.035094317831676845	375.0	1326.5
`Elev	-2.958356621311144	5.0	1656.5
`GPP	0.6258490154655035	0.0	17757.5
`SoC_60-100	1.836539045314094	26.0	81.5
`N_60-100	-1.2858778848100483	281.0	699.5
'Temp	-2.481236270031774	17.16450786590576	30.57937240600586
'Elev	-2.3781466240762104	2202.5	3959.0
`N_30-60	-0.1555895766560751	375.0	1350.5
`N_15-30	0.39852307935156606	464.0	1428.5
`N_30-60	-0.2916592857044041	375.0	1349.5
`Ptn	-1.2480314284397152	100.87100982666016	896.5411682128906
`GPP	0.3288146128893853	0.0	17513.5
`SoC_15-30	0.3712416809269837	36.0	128.5
'Elev	-0.4296556458373477	2203.5	3959.0
`Ptn_SN	0.17837923591719523	35.408382415771484	54.783016204833984
`Ptn	-1.4678754662314788	100.87100982666016	895.9391174316406
`Ptn_Warm	0.1078896256249808	16.661958694458008	232.96218872070312
`SoC_15-30	0.5011175980233986	36.0	129.5
`Ptn_Dry	0.23484440775883622	-0.11336734145879745	34.797035217285156
'EVI	-0.3439974007157127	3552.5	7368.0
'Ptn_SN	0.15719322546557035	80.09542465209961	135.00657653808594
'Ptn	-0.7674590086417209	919.9875793457031	1979.4097900390625
`SoC_100-200	0.9790848600648786	24.0	109.5
`Ptn_SN	0.36989060616751945	35.408382415771484	61.19669532775879
`Ptn_Dry	0.13417112111988863	-0.11336734145879745	34.81245994567871
`GPP	0.2715392455408039	0.0	18868.5
`SoC_100-200	0.2625205115011443	24.0	110.5
'Ptn_Dry	-0.4099686099623463	131.47927856445312	210.60604858398438
`N_60-100	-0.565222576692154	281.0	698.5
`GPP	-0.220195967498969	0.0	11992.0
`Ptn_SN	0.10255027882721234	35.408382415771484	55.735971450805664
`Ptn_SN	0.1374994728657833	35.408382415771484	61.201637268066406
'EVI	-0.3791160311805545	3486.5	7368.0
`Ptn_SN	0.21957254822286984	35.408382415771484	61.2047233581543
'Ptn_SN	0.28779345523043653	80.07413482666016	135.00657653808594
`Elev	-0.6346663702615298	5.0	1657.5
'Elev	-0.6809610728499145	1868.5	3959.0
`VCF	-0.04373773603862016	0.0	5.5
`Ptn_SN	0.07199025768525313	35.408382415771484	61.191871643066406
`SoC_100-200	0.09149361665876775	24.0	108.5
`N_30-60	-0.03109448043952344	375.0	1327.5
linearPredictorNormalizer	-9.791893502150227
densityNormalizer	101.80959834840017
numBackgroundPoints	10078
entropy	6.625847963710735
