# Supplementary material for: Elemental concentration and spatial distribution of wild edible fruits and implications for dietary mineral intake in Ethiopia
Source: Sci Rep. 2025 Nov 27;15:42307. doi: 10.1038/s41598-025-26400-7 (PMC12661052; doi:10.1038/s41598-025-26400-7)
Supplement: Supplementary file 6 — Supplementary Material 6 [file 41598_2025_26400_MOESM6_ESM.zip › Supplementary file 1/Dovyalis_caffraResults.csv]

Species	#Training samples	Regularized training gain	Unregularized training gain	Iterations	Training AUC	#Test samples	Test gain	Test AUC	AUC Standard Deviation	#Background points	EVI contribution	Elev contribution	GPP contribution	LC contribution	N_100-200 contribution	N_15-30 contribution	N_30-60 contribution	N_60-100 contribution	Ptn contribution	Ptn_Dry contribution	Ptn_SN contribution	Ptn_Warm contribution	SoC_100-200 contribution	SoC_15-30 contribution	SoC_30-60 contribution	SoC_60-100 contribution	Temp contribution	VCF contribution	EVI permutation importance	Elev permutation importance	GPP permutation importance	LC permutation importance	N_100-200 permutation importance	N_15-30 permutation importance	N_30-60 permutation importance	N_60-100 permutation importance	Ptn permutation importance	Ptn_Dry permutation importance	Ptn_SN permutation importance	Ptn_Warm permutation importance	SoC_100-200 permutation importance	SoC_15-30 permutation importance	SoC_30-60 permutation importance	SoC_60-100 permutation importance	Temp permutation importance	VCF permutation importance	Entropy	Prevalence (average probability of presence over background sites)	Fixed cumulative value 1 cumulative threshold
Dovyalis_caffra	75	2.7990	3.2520	500	0.9847	25	1.8849	0.9495	0.0107	10073	0.0052	5.4468	0.3120	20.8689	0.7283	0.1026	0.2536	0.1201	11.0021	0.1033	9.8650	0.3398	2.9465	0.0176	2.5024	0.0215	44.8278	0.5366	0.0004	12.9872	1.1291	0.4013	1.6231	0.1542	0.8134	0.4228	4.5486	0.1957	4.3856	0.0129	0.1098	0.0013	2.6846	0.0427	70.0828	0.4045	6.4741	0.0354	1.0000
[truncated: 65 more columns]
