# Supplementary material for: Elemental concentration and spatial distribution of wild edible fruits and implications for dietary mineral intake in Ethiopia
Source: Sci Rep. 2025 Nov 27;15:42307. doi: 10.1038/s41598-025-26400-7 (PMC12661052; doi:10.1038/s41598-025-26400-7)
Supplement: Supplementary file 6 — Supplementary Material 6 [file 41598_2025_26400_MOESM6_ESM.zip › Supplementary file 1/Dovyalis_caffra_explain.bat]

java -mx14564m -cp "/Applications/maxent/maxent.jar:/Applications/maxent/maxent.jar" density.Explain -l /Users/sbzdbk/Documents/WEF_RK/MaxEnt_output3/Dovyalis_caffra.lambdas -c /Users/sbzdbk/Documents/WEF_RK/MaxEnt_output3/Dovyalis_caffra.asc /Users/sbzdbk/Documents/WEF_RK/maxent_rasters
