# Supplementary material for: Elemental concentration and spatial distribution of wild edible fruits and implications for dietary mineral intake in Ethiopia
Source: Sci Rep. 2025 Nov 27;15:42307. doi: 10.1038/s41598-025-26400-7 (PMC12661052; doi:10.1038/s41598-025-26400-7)
Supplement: Supplementary file 6 — Supplementary Material 6 [file 41598_2025_26400_MOESM6_ESM.zip › Supplementary file 1/Dovyalis_caffra_omission.csv]

Raw value	Corresponding cumulative value	Corresponding Cloglog value	Fractional area	Training omission	Test omission
3.23508E-13	0.000000001	0	0.99474102	0	0
4.9604E-13	0.000000003	0	0.991069657	0	0
1.22975E-12	0.00000001	0.000000001	0.982436991	0	0
1.96726E-12	0.000000025	0.000000001	0.973109744	0	0
5.40397E-12	0.0000001	0.000000004	0.95068466	0	0
1.12311E-11	0.000000251	0.000000008	0.932823973	0	0
3.6079E-11	0.000001002	0.000000027	0.899583251	0	0
7.97107E-11	0.000002506	0.00000006	0.873189125	0	0
2.51726E-10	0.000010007	0.00000019	0.824866045	0	0
5.23774E-10	0.000025021	0.000000395	0.785274856	0	0
9.29756E-10	0.000050057	0.000000701	0.750248065	0	0
1.71803E-9	0.000100014	0.000001296	0.711649137	0	0
4.20693E-9	0.000250048	0.000003173	0.658166303	0	0
9.15995E-9	0.000500672	0.00000691	0.61917047	0	0
2.07541E-8	0.001001204	0.000015656	0.583250645	0	0
5.78289E-8	0.002503527	0.000043622	0.541476483	0	0
1.16709E-7	0.005000962	0.000088035	0.511708672	0	0
2.41142E-7	0.01001106	0.000181887	0.4832308	0	0
5.48717E-7	0.025054398	0.000413835	0.443540385	0	0
1.03683E-6	0.050085119	0.000781823	0.410895019	0	0
1.88498E-6	0.100050111	0.001420915	0.375868228	0	0
3.48411E-6	0.200296988	0.002624763	0.33826156	0	0
4.90039E-6	0.300032088	0.003689755	0.314546537	0	0
6.31613E-6	0.40010505	0.004753198	0.29668585	0	0
7.76793E-6	0.500362535	0.005842555	0.282397301	0	0
9.08535E-6	0.600421283	0.006830042	0.270589403	0	0
1.04976E-5	0.700417123	0.007887562	0.260468347	0	0
1.13119E-5	0.750798577	0.008496759	0.255903949	0	0
1.20558E-5	0.801097534	0.009052997	0.25163723	0	0
1.33907E-5	0.900037872	0.01005031	0.243897599	0	0
1.47696E-5	1.000757334	0.011079512	0.23685255	0	0
1.62081E-5	1.100008476	0.012152071	0.230502084	0	0
1.79387E-5	1.200489516	0.013440813	0.224647748	0	0
1.94338E-5	1.301184187	0.014552816	0.219289542	0	0
2.12018E-5	1.401149623	0.015866194	0.214427466	0	0
2.26662E-5	1.502120762	0.016952737	0.209863068	0	0
2.66134E-5	1.752351897	0.019875446	0.199742012	0	0
2.97592E-5	2.000475702	0.022198545	0.191010121	0	0
3.36638E-5	2.250890693	0.025074335	0.183171264	0	0
3.77677E-5	2.50296226	0.028087827	0.176126216	0	0
4.13655E-5	2.752581667	0.030721982	0.169874975	0	0
4.5155E-5	3.000016117	0.033488759	0.164219091	0	0.05
4.90588E-5	3.254098752	0.036330791	0.158860885	0	0.05
5.29065E-5	3.500491973	0.039123799	0.154098035	0	0.05
5.66003E-5	3.7511335	0.041797449	0.149533638	0.0125	0.05
6.11746E-5	4.000270817	0.045098126	0.145366144	0.0125	0.05
6.42181E-5	4.251523553	0.047287913	0.141397103	0.0125	0.05
6.7213E-5	4.500719727	0.04943781	0.137626513	0.0125	0.05
7.06246E-5	4.750139415	0.051880925	0.134054376	0.0125	0.05
7.45005E-5	5.00497119	0.054649016	0.130581465	0.0125	0.05
7.79477E-5	5.256472757	0.057104058	0.127307005	0.0125	0.05
8.1719E-5	5.503638492	0.059782633	0.124230998	0.0125	0.05
8.56351E-5	5.754782046	0.062556014	0.121254217	0.0125	0.05
8.99658E-5	6.001059874	0.065613492	0.118475888	0.0125	0.05
9.31932E-5	6.257863937	0.067885572	0.115697559	0.0125	0.1
9.7083E-5	6.50450708	0.070616643	0.113117682	0.0125	0.1
1.01229E-4	6.752872915	0.073518537	0.110637031	0.0125	0.1
1.0475E-4	7.010218368	0.075975967	0.10815638	0.0125	0.1
1.09328E-4	7.256826913	0.079161549	0.105874181	0.0125	0.1
1.13329E-4	7.50229775	0.081936646	0.103691209	0.0125	0.1
1.17979E-4	7.757035204	0.085151599	0.101508236	0.0125	0.1
1.22213E-4	8.009720872	0.088068665	0.099424489	0.0125	0.1
1.26608E-4	8.25818268	0.091086726	0.097439968	0.025	0.1
1.2968E-4	8.502185833	0.093190647	0.095554674	0.025	0.1
1.34858E-4	8.753957745	0.09672615	0.093669379	0.025	0.1
1.40624E-4	9.002028084	0.100646448	0.09188331	0.0375	0.1
1.4636E-4	9.26106717	0.104529424	0.090097242	0.0375	0.1
1.52476E-4	9.515171513	0.108651241	0.088410399	0.0375	0.1
1.57164E-4	9.7627589	0.111797769	0.086822782	0.0375	0.1
1.63408E-4	10.003393813	0.115971352	0.085334392	0.0375	0.1
1.67434E-4	10.252773555	0.118652242	0.083846001	0.0375	0.1
1.7149E-4	10.506119201	0.121344354	0.082357611	0.0375	0.1
1.76516E-4	10.767245259	0.124669573	0.08086922	0.0375	0.1
1.82072E-4	11.000690232	0.128330327	0.079579282	0.0375	0.1
1.86686E-4	11.259270077	0.131359228	0.078190117	0.0375	0.1
1.91531E-4	11.505186558	0.134527692	0.076900179	0.0375	0.1
1.98522E-4	11.758351139	0.139080183	0.07561024	0.0375	0.1
2.03613E-4	12.000489202	0.142380227	0.074419528	0.0375	0.1
2.10864E-4	12.26916354	0.14705814	0.073129589	0.05	0.1
2.15276E-4	12.504326274	0.149892226	0.072038103	0.05	0.1
2.24463E-4	12.766971076	0.155763296	0.07084739	0.0625	0.1
2.30649E-4	13.016745854	0.159693824	0.069755904	0.0625	0.1
2.36798E-4	13.251268202	0.163582465	0.068763644	0.0625	0.1
2.42463E-4	13.514634081	0.167149192	0.067672157	0.0625	0.1
2.47315E-4	13.758981699	0.170191636	0.066679897	0.0625	0.1
2.5312E-4	14.009382297	0.173817696	0.065687636	0.0625	0.1
2.64494E-4	14.268878003	0.180875706	0.064695376	0.075	0.1
2.69751E-4	14.50981353	0.18411733	0.063802342	0.075	0.1
2.73054E-4	14.754571111	0.186147653	0.062909307	0.075	0.1
2.78525E-4	15.003205189	0.189499818	0.062016273	0.0875	0.1
2.82092E-4	15.256059306	0.19167736	0.061123239	0.0875	0.1
2.86551E-4	15.511970225	0.194391942	0.060230204	0.0875	0.1
2.90377E-4	15.771401702	0.196713763	0.05933717	0.0875	0.1
2.97705E-4	16.007557815	0.20114195	0.058543362	0.0875	0.1
3.03206E-4	16.27786311	0.204449983	0.057650327	0.0875	0.1
3.08631E-4	16.522792811	0.207699159	0.056856519	0.0875	0.1
3.13782E-4	16.772379452	0.210771348	0.056062711	0.0875	0.1
3.19671E-4	17.026404525	0.214269939	0.055268903	0.0875	0.1
3.24212E-4	17.252119025	0.216956938	0.05457432	0.1	0.1
3.31514E-4	17.515126565	0.221257842	0.053780512	0.1	0.1
3.35436E-4	17.782468183	0.223558775	0.052986704	0.1	0.1
3.39845E-4	18.018896306	0.226136612	0.052292121	0.1	0.1
3.42817E-4	18.25800908	0.227869349	0.051597539	0.1	0.1
3.52239E-4	18.501632647	0.233338134	0.050902957	0.1	0.1
3.59907E-4	18.751518776	0.23775993	0.050208375	0.1	0.1
3.6811E-4	19.006236119	0.242461993	0.049513792	0.1	0.1
3.78806E-4	19.26860617	0.24854957	0.04881921	0.1	0.1
3.87816E-4	19.536714579	0.25363931	0.048124628	0.1	0.1
3.95966E-4	19.773650019	0.258214054	0.047529272	0.1	0.1
4.01574E-4	20.013401174	0.261345333	0.046933915	0.1	0.1
4.08684E-4	20.256698126	0.265296509	0.046338559	0.1	0.1
4.13839E-4	20.503906746	0.26814799	0.045743203	0.1	0.1
4.21009E-4	20.754466445	0.272095324	0.045147847	0.1	0.1
4.25204E-4	21.008402183	0.274395375	0.044552491	0.1	0.1
4.32898E-4	21.26577489	0.27859432	0.043957134	0.1	0.1
4.43547E-4	21.528967649	0.2843661	0.043361778	0.1	0.1
4.48917E-4	21.752279521	0.287259368	0.042865648	0.1	0.1
4.59808E-4	22.026092448	0.293090731	0.042270292	0.1125	0.1
4.69229E-4	22.258245059	0.298096779	0.041774162	0.1125	0.1
4.75429E-4	22.541712527	0.301372015	0.041178805	0.1125	0.1
4.81402E-4	22.781255249	0.304512769	0.040682675	0.125	0.1
4.86972E-4	23.023784555	0.307429026	0.040186545	0.1375	0.15
4.96884E-4	23.269716775	0.312588013	0.039690415	0.1375	0.15
5.06344E-4	23.521771137	0.317475642	0.039194285	0.1375	0.15
5.1065E-4	23.775896902	0.319689205	0.038698154	0.1375	0.15
5.26058E-4	24.035994691	0.32755065	0.038202024	0.1375	0.15
5.39566E-4	24.303295514	0.334367858	0.037705894	0.1375	0.15
5.44504E-4	24.520294265	0.336842731	0.03730899	0.1375	0.15
5.61618E-4	24.798505803	0.345348771	0.03681286	0.1375	0.15
5.75018E-4	25.026863607	0.351932735	0.036415956	0.1375	0.15
5.83171E-4	25.258765316	0.355906365	0.036019051	0.1375	0.15
5.89852E-4	25.552713366	0.359144257	0.035522921	0.1375	0.15
6.00717E-4	25.79088267	0.364375426	0.035126017	0.1375	0.15
6.04971E-4	26.032184361	0.366411685	0.034729113	0.1375	0.15
6.13964E-4	26.276727583	0.370695274	0.034332209	0.1375	0.15
6.25923E-4	26.525529339	0.376346934	0.033935305	0.1375	0.15
6.33397E-4	26.778323184	0.379852999	0.0335384	0.1375	0.15
6.47758E-4	27.036325152	0.386535202	0.033141496	0.1375	0.15
6.54492E-4	27.296983571	0.389643406	0.032744592	0.1375	0.15
6.67169E-4	27.56165292	0.39545248	0.032347688	0.1375	0.15
6.80467E-4	27.763529976	0.401486439	0.03205001	0.1375	0.15
6.92636E-4	28.038884921	0.406955529	0.031653106	0.15	0.15
7.07505E-4	28.320247847	0.413569762	0.031256202	0.15	0.15
7.21856E-4	28.535247124	0.419884114	0.030958524	0.15	0.15
7.29216E-4	28.753355188	0.423095834	0.030660845	0.15	0.15
7.47346E-4	29.048615194	0.430932164	0.030263941	0.15	0.15
7.55096E-4	29.274260317	0.434249167	0.029966263	0.15	0.15
7.59131E-4	29.501532806	0.435968803	0.029668585	0.15	0.15
7.71679E-4	29.808107203	0.441282217	0.029271681	0.15	0.15
7.99376E-4	30.043639581	0.452834653	0.028974003	0.15	0.15
8.09082E-4	30.284709396	0.456826253	0.028676325	0.15	0.15
8.1804E-4	30.529723808	0.460484365	0.028378647	0.15	0.15
8.27365E-4	30.776325658	0.464265854	0.028080968	0.15	0.15
8.31312E-4	31.025528563	0.465858692	0.02778329	0.15	0.15
8.40564E-4	31.277454884	0.469573601	0.027485612	0.15	0.15
8.50727E-4	31.531757204	0.473624469	0.027187934	0.1625	0.15
8.6077E-4	31.788841749	0.477597008	0.026890256	0.1625	0.15
8.76302E-4	32.050255613	0.483682244	0.026592578	0.1625	0.15
8.92961E-4	32.31757488	0.490130057	0.0262949	0.1625	0.15
9.08191E-4	32.587544973	0.495953987	0.025997222	0.175	0.15
9.22031E-4	32.770685199	0.50118926	0.02579877	0.175	0.15
9.45296E-4	33.052963573	0.509866753	0.025501091	0.175	0.15
9.5963E-4	33.340624306	0.51513784	0.025203413	0.175	0.15
9.64505E-4	33.533356084	0.516917619	0.025004961	0.175	0.15
9.69786E-4	33.823522861	0.518838218	0.024707283	0.175	0.15
9.76813E-4	34.018584545	0.521382034	0.024508831	0.175	0.15
9.98725E-4	34.316988784	0.52922812	0.024211153	0.175	0.15
1.00918E-3	34.518510887	0.532928056	0.024012701	0.175	0.15
1.02269E-3	34.82385842	0.537660679	0.023715023	0.175	0.15
1.02563E-3	35.028899158	0.538687475	0.023516571	0.1875	0.15
1.04508E-3	35.341138428	0.545404655	0.023218893	0.2125	0.2
1.04727E-3	35.550561048	0.546155117	0.023020441	0.225	0.2
1.06602E-3	35.761973115	0.552528435	0.022821988	0.225	0.2
1.07778E-3	36.084603214	0.556481834	0.02252431	0.225	0.2
1.08101E-3	36.300753884	0.557559769	0.022325858	0.225	0.2
1.09209E-3	36.518781522	0.561242312	0.022127406	0.225	0.2
1.13823E-3	36.856790323	0.576252555	0.021829728	0.225	0.2
1.14431E-3	37.085438532	0.57819173	0.021631276	0.225	0.2
1.1457E-3	37.314501674	0.578633231	0.021432824	0.225	0.2
1.17126E-3	37.548648607	0.586680478	0.021234372	0.225	0.2
1.18133E-3	37.784393255	0.589808709	0.02103592	0.2375	0.2
1.20171E-3	38.022723312	0.596065116	0.020837468	0.2375	0.2
1.22997E-3	38.266393929	0.604584958	0.020639016	0.2375	0.2
1.24735E-3	38.515638785	0.609734762	0.020440564	0.25	0.2
1.25423E-3	38.766307559	0.611754273	0.020242112	0.2625	0.2
1.26545E-3	39.019304738	0.615028353	0.020043659	0.2625	0.2
1.27876E-3	39.273939294	0.61887314	0.019845207	0.2625	0.2
1.32361E-3	39.535839366	0.631551871	0.019646755	0.2625	0.2
1.33572E-3	39.802535822	0.634902578	0.019448303	0.2625	0.2
1.33788E-3	40.069953647	0.635498067	0.019249851	0.2625	0.2
1.35198E-3	40.340009592	0.639352355	0.019051399	0.2625	0.2
1.36195E-3	40.61204497	0.642055513	0.018852947	0.275	0.2
1.3767E-3	40.886510325	0.646015595	0.018654495	0.2875	0.2
1.39111E-3	41.025621306	0.649843394	0.018555269	0.2875	0.25
1.42164E-3	41.309027015	0.657816676	0.018356817	0.2875	0.3
1.43113E-3	41.594326754	0.660257565	0.018158365	0.2875	0.3
1.4418E-3	41.882229368	0.662979663	0.017959913	0.2875	0.3
1.44607E-3	42.026836743	0.664064625	0.017860687	0.3	0.3
1.46051E-3	42.31765933	0.667703051	0.017662235	0.3	0.3
1.47641E-3	42.606984356	0.671665595	0.017463782	0.3	0.3
1.49237E-3	42.761854799	0.67559456	0.017364556	0.3	0.35
1.51707E-3	43.064569267	0.681582968	0.017166104	0.3	0.4
1.53435E-3	43.371228635	0.685706601	0.016967652	0.3	0.4
1.54957E-3	43.526185907	0.689294655	0.016868426	0.3	0.4
1.55914E-3	43.837713142	0.691529082	0.016669974	0.3	0.4
1.58395E-3	44.1538729	0.697247378	0.016471522	0.3125	0.4
1.58552E-3	44.312425282	0.69760759	0.016372296	0.3125	0.4
1.63778E-3	44.637808624	0.709296723	0.016173844	0.3125	0.4
1.64794E-3	44.802602961	0.711515965	0.016074618	0.325	0.4
1.66925E-3	45.134978077	0.716116388	0.015876166	0.3375	0.4
1.67189E-3	45.30216667	0.716679481	0.01577694	0.3375	0.4
1.67918E-3	45.637615879	0.718234877	0.015578488	0.35	0.4
1.69004E-3	45.806620141	0.720533496	0.015479262	0.35	0.4
1.7432E-3	46.153311841	0.731519002	0.01528081	0.375	0.4
1.74707E-3	46.328018436	0.732299914	0.015181584	0.3875	0.4
1.75352E-3	46.50337073	0.733600656	0.015082358	0.3875	0.4
1.78355E-3	46.858336669	0.739567096	0.014883906	0.3875	0.4
1.78378E-3	47.036714665	0.739612142	0.014784679	0.3875	0.4
1.80037E-3	47.265567066	0.742851035	0.014586227	0.3875	0.4
1.82138E-3	47.580073755	0.746893677	0.014487001	0.3875	0.45
1.83748E-3	47.763822086	0.749949846	0.014387775	0.3875	0.45
1.84442E-3	48.132252217	0.751254204	0.014189323	0.3875	0.45
1.85189E-3	48.317441577	0.75265325	0.014090097	0.3875	0.45
1.87324E-3	48.504765309	0.756603768	0.013990871	0.3875	0.45
1.90458E-3	48.884073688	0.762291159	0.013792419	0.4	0.45
1.91616E-3	49.075689794	0.76435853	0.013693193	0.4	0.45
1.94755E-3	49.270444623	0.769872225	0.013593967	0.4	0.5
1.99565E-3	49.66736604	0.778072221	0.013395515	0.4	0.5
2.0095E-3	49.868316131	0.780379483	0.013296289	0.4	0.5
2.01184E-3	50.06950061	0.780767449	0.013197063	0.4	0.5
2.01782E-3	50.271282666	0.781753478	0.013097837	0.4125	0.5
2.034E-3	50.677647003	0.784401674	0.012899385	0.4125	0.5
2.05046E-3	50.882692873	0.787061182	0.012800159	0.4125	0.5
2.0551E-3	51.08820294	0.787805512	0.012700933	0.4125	0.5
2.07583E-3	51.2957859	0.791097736	0.012601707	0.4125	0.5
2.08375E-3	51.504160604	0.792341678	0.012502481	0.4125	0.5
2.11426E-3	51.924870489	0.797067049	0.012304029	0.4125	0.5
2.12763E-3	52.137633927	0.79910389	0.012204803	0.4125	0.55
2.16731E-3	52.354364678	0.805027068	0.012105577	0.4125	0.55
2.17968E-3	52.572332962	0.806838721	0.01200635	0.4125	0.55
2.19019E-3	52.791351951	0.808363653	0.011907124	0.4125	0.55
2.22225E-3	53.013576542	0.812942078	0.011807898	0.425	0.55
2.30418E-3	53.467541974	0.824153689	0.011609446	0.425	0.6
2.30681E-3	53.698222756	0.824501663	0.01151022	0.425	0.6
2.31581E-3	53.929803839	0.825689498	0.011410994	0.425	0.6
2.32196E-3	54.162000165	0.826496606	0.011311768	0.425	0.6
2.33468E-3	54.395468567	0.828153551	0.011212542	0.4375	0.6
2.34216E-3	54.536075705	0.829120276	0.011113316	0.4375	0.6
2.37429E-3	54.867614246	0.833211631	0.01101409	0.4375	0.65
2.39456E-3	55.107070707	0.835743243	0.010914864	0.4375	0.65
2.41472E-3	55.348542905	0.838221969	0.010815638	0.4375	0.65
2.43067E-3	55.59160972	0.840156322	0.010716412	0.4375	0.65
2.4418E-3	55.83578925	0.841492387	0.010617186	0.4375	0.65
2.44463E-3	56.080252253	0.84183097	0.01051796	0.4375	0.65
2.46378E-3	56.326630291	0.844099446	0.010418734	0.4375	0.65
2.47303E-3	56.573932792	0.845182857	0.010319508	0.4375	0.65
2.53657E-3	56.827589376	0.85242846	0.010220282	0.45	0.7
2.56317E-3	57.083906469	0.855360607	0.010121056	0.45	0.7
2.60156E-3	57.344062516	0.859489138	0.01002183	0.45	0.7
2.61605E-3	57.605668008	0.861017087	0.009922604	0.4625	0.7
2.61911E-3	57.867578984	0.86133699	0.009823378	0.4625	0.7
2.62226E-3	58.129804758	0.861665877	0.009724152	0.4625	0.7
2.63578E-3	58.39338323	0.863070259	0.009624926	0.4625	0.7
2.63679E-3	58.657061883	0.863173699	0.0095257	0.4625	0.7
2.63725E-3	58.920786932	0.863221578	0.009426474	0.475	0.7
2.65146E-3	59.185932862	0.864679786	0.009327247	0.475	0.7
2.6581E-3	59.451742615	0.865355707	0.009228021	0.4875	0.7
2.67719E-3	59.719461906	0.867281288	0.009128795	0.4875	0.7
2.69335E-3	59.988796554	0.868888697	0.009029569	0.4875	0.7
2.69631E-3	60.258428	0.86918191	0.008930343	0.4875	0.7
2.70531E-3	60.528959297	0.870066893	0.008831117	0.4875	0.7
2.74811E-3	60.803770543	0.874194855	0.008731891	0.4875	0.7
2.79156E-3	61.08292669	0.87825134	0.008632665	0.4875	0.7
2.79544E-3	61.362470883	0.878607202	0.008533439	0.4875	0.7
2.81811E-3	61.644282326	0.880665711	0.008434213	0.4875	0.7
2.82632E-3	61.926913984	0.881401781	0.008334987	0.4875	0.7
2.84748E-3	62.211661908	0.883280042	0.008235761	0.5	0.7
2.85115E-3	62.496777032	0.883602903	0.008136535	0.5	0.7
2.85147E-3	62.781924067	0.883630918	0.008037309	0.5	0.7
2.88021E-3	63.069944792	0.886126364	0.007938083	0.5125	0.7
2.8841E-3	63.358354476	0.886459989	0.007838857	0.5125	0.7
2.94423E-3	63.652777373	0.891495136	0.007739631	0.5125	0.7
3.00237E-3	63.953014564	0.896151277	0.007640405	0.525	0.7
3.07423E-3	64.260437858	0.90163084	0.007541179	0.525	0.7
3.09232E-3	64.569669506	0.902963602	0.007441953	0.5375	0.7
3.11647E-3	64.881316154	0.904715349	0.007342727	0.5375	0.7
3.16538E-3	65.197853705	0.908166741	0.007243501	0.55	0.7
3.17245E-3	65.515099049	0.90865575	0.007144275	0.55	0.7
3.18971E-3	65.834069816	0.909836948	0.007045049	0.5625	0.7
3.19262E-3	66.153332021	0.910034949	0.006945823	0.5625	0.7
3.19722E-3	66.473054032	0.910346454	0.006846597	0.5625	0.7
3.21919E-3	66.794973194	0.911820131	0.006747371	0.5625	0.7
3.25088E-3	67.120061666	0.91390329	0.006648144	0.575	0.7
3.30584E-3	67.450645524	0.917399386	0.006548918	0.575	0.7
3.34986E-3	67.785631149	0.920097059	0.006449692	0.5875	0.7
3.35346E-3	68.120977644	0.920314274	0.006350466	0.6	0.7
3.35573E-3	68.456551026	0.920450541	0.00625124	0.6	0.7
3.37168E-3	68.793719325	0.921401878	0.006152014	0.6	0.7
3.39065E-3	69.132784011	0.922518242	0.006052788	0.6	0.7
3.51373E-3	69.484157372	0.929388513	0.005953562	0.6	0.7
3.51526E-3	69.835683139	0.929469647	0.005854336	0.6	0.7
3.52623E-3	70.041333944	0.930051055	0.00575511	0.6	0.7
3.55872E-3	70.544967141	0.93174478	0.005655884	0.6	0.75
3.60485E-3	70.905451661	0.934078583	0.005556658	0.6125	0.75
3.61737E-3	71.267188746	0.934698518	0.005457432	0.6125	0.75
3.64588E-3	71.631776474	0.936087747	0.005358206	0.625	0.75
3.67575E-3	71.999351474	0.937511859	0.00525898	0.625	0.75
3.68746E-3	72.368097944	0.938061628	0.005159754	0.6375	0.75
3.75315E-3	72.664643407	0.941055715	0.005060528	0.65	0.75
3.77224E-3	73.122420517	0.941898422	0.004961302	0.65	0.8
3.79716E-3	73.502136561	0.942980597	0.004862076	0.65	0.8
3.86053E-3	73.888189245	0.945642012	0.00476285	0.65	0.85
3.90496E-3	74.278685569	0.947433909	0.004663624	0.65	0.85
3.9268E-3	74.671365947	0.948292854	0.004564398	0.65	0.85
4.08024E-3	75.079390153	0.953944333	0.004465172	0.65	0.9
4.10563E-3	75.489952864	0.954817866	0.004365946	0.65	0.9
4.14897E-3	75.90484973	0.956271182	0.00426672	0.65	0.9
4.20993E-3	76.325843187	0.958236695	0.004167494	0.65	0.9
4.21314E-3	76.7471569	0.958337466	0.004068268	0.65	0.9
4.27094E-3	77.174251046	0.960115095	0.003969041	0.65	0.9
4.30337E-3	77.604587906	0.961078892	0.003869815	0.6625	0.9
4.30856E-3	78.035444127	0.961231077	0.003770589	0.675	0.9
4.30988E-3	78.46643227	0.961269639	0.003671363	0.675	0.9
4.31124E-3	78.897556035	0.961309242	0.003572137	0.6875	0.9
4.40726E-3	79.338282415	0.964012774	0.003472911	0.7	0.9
4.55083E-3	79.793365039	0.967706414	0.003373685	0.7	0.9
4.66667E-3	80.260031976	0.97040862	0.003274459	0.7125	0.9
4.70641E-3	80.730672723	0.971282493	0.003175233	0.7125	0.9
4.72637E-3	81.203310049	0.971711768	0.003076007	0.7125	0.9
4.76112E-3	81.679421955	0.972443578	0.002976781	0.725	0.9
4.79836E-3	82.159257585	0.973206859	0.002877555	0.7375	0.9
4.8608E-3	82.645337747	0.974439692	0.002778329	0.75	0.9
4.86709E-3	83.13204644	0.974560593	0.002679103	0.7625	0.9
4.93268E-3	83.372088566	0.975788684	0.002579877	0.7625	0.9
5.00382E-3	83.632428273	0.977053694	0.002579877	0.7625	0.95
5.00466E-3	84.132893899	0.977068194	0.002480651	0.775	0.95
5.01744E-3	84.634638183	0.977288318	0.002381425	0.775	0.95
5.04217E-3	85.138855666	0.977708109	0.002282199	0.7875	0.95
5.20058E-3	85.658914116	0.980218886	0.002182973	0.7875	0.95
5.20538E-3	86.179451975	0.980290293	0.002083747	0.7875	0.95
5.29609E-3	86.709060563	0.981593814	0.001984521	0.8	0.95
5.38078E-3	87.247138475	0.982732968	0.001885295	0.8	0.95
5.51799E-3	87.798937563	0.984430806	0.001786069	0.8125	0.95
5.54333E-3	88.353270987	0.984725625	0.001686843	0.8125	0.95
5.63257E-3	88.916527589	0.985719926	0.001587617	0.825	0.95
5.97156E-3	89.513683784	0.988942093	0.001488391	0.8375	0.95
6.11362E-3	90.125046023	0.9900658	0.001389165	0.8375	0.95
6.33216E-3	90.564419003	0.991575623	0.001289938	0.85	0.95
6.43362E-3	90.768408423	0.992196345	0.001289938	0.85	1
6.43796E-3	91.412204232	0.992221817	0.001190712	0.8625	1
6.47207E-3	92.059411544	0.99241943	0.001091486	0.875	1
6.75006E-3	92.734417161	0.993853434	0.00099226	0.8875	1
7.13479E-3	93.447895911	0.995401758	0.000893034	0.9	1
7.13567E-3	94.161463295	0.995404832	0.000793808	0.9125	1
7.30396E-3	94.891859152	0.995952656	0.000694582	0.925	1
7.32877E-3	95.624736577	0.996027716	0.000595356	0.9375	1
8.00087E-3	96.424823745	0.997607476	0.00049613	0.95	1
8.42465E-3	97.267288544	0.998262103	0.000396904	0.9625	1
8.67225E-3	98.134513158	0.998558186	0.000297678	0.9625	1
8.83261E-3	99.017774339	0.998722467	0.000198452	0.975	1
9.82226E-3	100	0.99939444	0.000099226	0.9875	1
9.82226E-3	100	0.99939444	0	0.9875	1
