# Supplementary material for: Elemental concentration and spatial distribution of wild edible fruits and implications for dietary mineral intake in Ethiopia
Source: Sci Rep. 2025 Nov 27;15:42307. doi: 10.1038/s41598-025-26400-7 (PMC12661052; doi:10.1038/s41598-025-26400-7)
Supplement: Supplementary file 6 — Supplementary Material 6 [file 41598_2025_26400_MOESM6_ESM.zip › Supplementary file 1/Dovyalis_caffra_sampleAverages.csv]

Predictor variable	Categorical	Sample average
EVI	false	1973.575
Elev	false	1938.2375
GPP	false	15089.6625
LC	true	12.0
N_100-200	false	601.225
N_15-30	false	1611.3
N_30-60	false	1148.625
N_60-100	false	859.65
Ptn	false	955.8707450866699
Ptn_Dry	false	59.614199590682986
Ptn_SN	false	67.94917559623718
Ptn_Warm	false	247.41843814849852
SoC_100-200	false	64.125
SoC_15-30	false	171.9125
SoC_30-60	false	119.875
SoC_60-100	false	87.6875
Temp	false	17.719496536254884
VCF	false	10.9875
