# Supplementary material for: Elemental concentration and spatial distribution of wild edible fruits and implications for dietary mineral intake in Ethiopia
Source: Sci Rep. 2025 Nov 27;15:42307. doi: 10.1038/s41598-025-26400-7 (PMC12661052; doi:10.1038/s41598-025-26400-7)
Supplement: Supplementary file 6 — Supplementary Material 6 [file 41598_2025_26400_MOESM6_ESM.zip › Supplementary file 1/Dovyalis_caffra_samplePredictions.csv]

X	Y	Test or train	Raw prediction	Cumulative prediction	Cloglog prediction
458459.9175005488	795036.1064535256	train	0.0035587249364231375	70.54500571685357	0.9317447804410066
512826.1314297244	873180.8471449942	train	3.233465957307879E-4	17.209103325391307	0.2164453231529263
511736.3176377162	876534.949111244	train	4.814021470133764E-4	22.781261650266096	0.3045127691010133
461441.5389830554	800803.510609727	train	0.006437958088064098	91.4119206153362	0.9922218166001516
466082.8657034684	810985.7380406838	train	0.008000871681690905	96.42482708816246	0.9976074758171171
460082.8657034684	810985.7380406838	train	0.004309881426220647	78.46688438589335	0.9612696388051915
510614.0200374014	944963.283439343	train	0.004860801623908096	82.64546340203765	0.9744396915879558
523846.1476788486	887979.4481732644	train	4.529587825179849E-4	21.85389482735817	0.2894291070682199
517846.1476788486	887979.4481732644	train	0.003219191611243968	66.79498972277372	0.9118201306626347
416935.5840596339	697967.4756643854	train	1.2575918943691548E-4	8.21019701284335	0.0905048734018098
433387.1892733944	758984.979412243	train	0.004303368607289322	77.60456942512613	0.9610788921109745
401478.0984778339	540408.03183523	train	8.405639978819559E-4	31.27745482632695	0.469573601291306
488933.802103323	912342.6971931322	train	0.004726373260775283	81.20335472508447	0.9717117684837882
502963.0672021684	931448.682315085	train	0.004270941459852016	77.17427041782031	0.9601150949100757
445354.6974102415	781088.3037143616	train	0.008672246136377093	98.13449962557317	0.9985581861619314
501338.881428324	959808.8279228824	train	0.0024730250079314908	56.57379932702405	0.8451828569907589
461846.978204902	808980.2452515686	train	0.006113622394394595	90.12505083691181	0.9900657998078847
480855.6510286398	977250.4868844406	train	0.0026367865293617193	58.65615581049812	0.8631736993692423
444999.6245076499	774973.8210514764	train	0.0053807791196313045	87.24713288157753	0.9827329683063679
515565.8488819008	950043.818178148	train	0.0013584049666086364	40.51531733723749	0.6410973471602348
463714.3016844174	817166.0726922737	train	0.004761119063431253	81.67940912301349	0.9724435784127058
466312.3778957708	812666.0726922737	train	0.0056325660243221306	88.91650249569199	0.9857199256788131
461116.2254730642	812666.0726922737	train	0.006750056173808818	92.73440787037609	0.993853433568963
524955.7222449606	895735.86356034	train	0.004311237649105716	78.89681079500382	0.9613092419513795
457735.3045582452	794953.6461310388	train	0.00501744283406718	84.63469596651075	0.9772883183634918
451735.3045582452	794953.6461310388	train	0.0021901898983390884	52.791349832477636	0.8083636526215102
485504.4068969196	975074.2647281074	train	0.0017432044824505634	46.15351419595482	0.731519002497042
469581.361527269	884438.8329662668	train	0.0016544973271110915	44.904878529240214	0.7129386909527893
443050.3878920886	785941.070242306	train	0.0031164664817536153	64.88127075235641	0.9047153486183768
445648.4641034419	781441.070242306	train	0.006433623996850133	90.7690013159412	0.9921963450387449
411801.2513733685	672234.5430948054	train	5.3819910778537896E-5	3.5624711468348034	0.03978561823222515
495588.0236406808	918324.2171305044	train	0.0050038183296061784	83.63242216012625	0.9770536941280022
431657.3649369005	754163.3450394326	train	0.005543334239474534	88.35329774531489	0.9847256250097896
469910.109023203	887289.1093182702	train	0.0017237125194220961	46.026221025155934	0.7275421900744418
480441.3644714588	900980.7892241206	train	0.009822256606670193	99.99999663212691	0.9993944396822526
456518.1333012786	799100.568419831	train	0.003349856251165423	67.78560262092881	0.9200970587589393
459116.209512632	794600.568419831	train	0.007135673833140194	94.1614799312215	0.9954048315725452
453920.0570899254	794600.568419831	train	0.007303958567859266	94.89185293636235	0.9959526558626115
425485.0995924328	736745.4365037074	train	0.00188850248755893	48.689487370757675	0.7593904443257065
461742.4596507936	804537.9846176924	train	0.0052053785935630365	86.17929945339881	0.9802902928176344
476142.7120393726	896391.1753304852	train	0.0036757500047084704	71.99935162226915	0.9375118588464179
447039.6737830825	777518.4105402553	train	0.0026015604693818725	57.34407099031854	0.8594891379723757
441039.6737830825	777518.4105402553	train	0.0036173708544766296	71.26719967310252	0.9346985177309959
532527.9569460826	942307.4295167635	train	0.0010226854171884237	34.823754841154035	0.5376606790877281
526527.9569460826	942307.4295167635	train	0.006472073118297138	92.0594191157403	0.9924194302621824
482066.7566947298	902345.4323890014	train	0.00883261181637267	99.01777614174627	0.9987224667032304
501362.9795730398	966911.3601458928	train	0.0026514593047434034	59.18591988913182	0.8646797855576471
498362.9795730398	963911.3601458928	train	0.0016377844297784596	44.63788047463035	0.7092967229634379
513202.6419124016	948536.8132860065	train	0.0031724534436720097	65.51516268924927	0.9086557500460926
426647.9891818529	728173.5503127574	train	0.002851470347666714	62.781927551176025	0.8836309182891109
471826.5392934126	891621.5483888038	train	0.004550826234518157	79.79335310332152	0.9677064136343541
428472.955658527	733079.6579215972	train	0.0015591405745257968	43.8377204633195	0.6915290822327578
521085.7039661778	886182.670319921	train	6.893972497844446E-4	27.965599861630043	0.4055046600328819
462186.3883556666	802873.8716675548	train	0.007134787504490883	93.44789128309803	0.9954017582324471
518948.4378292864	651303.9835663318	train	1.3935668121201658E-4	8.947504289106467	0.09978604868891605
482706.1726780064	976134.921683657	train	0.0012473475961260851	38.51560431128264	0.6097347617333727
525349.525014848	897401.787422028	train	0.0033058385791116082	67.45063697737034	0.9173993860994216
526806.7635112496	904643.8831232178	train	0.003074232945666134	64.26048821141035	0.9016308400858407
467899.8792600534	870081.0823944452	train	0.0016900426268978217	45.806637272747025	0.7205334956731632
479030.7882396052	978246.3919075524	train	0.004798356293935996	82.15920983254146	0.9732068587705334
534509.8319962176	934941.2695399811	train	0.0014417992097359668	41.882208044749675	0.6629796627865799
436069.5060767341	761448.7432034143	train	0.007328774252409904	95.62474163919103	0.9960277156004864
467210.057460816	790225.3994092328	train	0.0020118447872619536	50.06966214571231	0.7807674486575022
535553.5602438456	919405.3247838878	train	8.929612482723353E-4	32.31757928092617	0.49013005744451743
432904.8982691341	742726.2779107034	train	0.001245100959370732	38.48338551642808	0.6090728044011431
426904.8982691341	742726.2779107034	train	0.0036874646926604183	72.36811912815521	0.9380616275884438
523177.0486070674	890935.0395275904	train	0.0023219632601228584	54.16206000271023	0.8264966061565305
518485.1971214806	946850.9479053786	train	0.0028263165748910212	61.92679607361883	0.8814017813759203
460877.5692363962	854347.4589122244	train	2.0818020741307177E-4	12.169719849940387	0.14532962147624184
517652.8610846086	881419.4041419374	train	2.1917812342138682E-4	12.61588308616825	0.15239081324650805
427855.2155065008	448241.0017413208	train	2.730537146658069E-4	14.754549967280084	0.18614765307015135
421855.2155065008	448241.0017413208	train	0.0010450776152491207	35.341100144561764	0.5454046552217093
403981.7403444332	539936.8032461866	train	0.001176112583138511	37.66225044452522	0.5881899159457447
510327.7171201962	953350.6845488908	train	0.002944228972338999	63.652772341120254	0.8914951356878208
521827.3066308896	786162.4055033906	train	0.0016753084156166998	45.45946499848494	0.7174099949049624
608325.4049427038	780333.4326437028	train	0.001367956744762457	40.723817399398115	0.64367406240951
610923.4811540572	775833.4326437028	train	0.0010406431146466704	35.26991118667366	0.5438814251651667
605727.3287313506	775833.4326437028	train	2.537621698126324E-4	14.02403328248452	0.17421750886911835
805681.1912375066	1030940.2275002812	train	4.7542908812054274E-4	22.54171606100882	0.3013720149512854
415797.9162626916	998809.3839616148	train	0.0010256328028228096	35.02894415292792	0.5386874753964863
439505.7816941149	764858.95477513	test	0.003526230835561329	70.04134689618293	0.930051054556615
430605.0662917231	745012.8616779266	test	0.0014168918267930845	41.26495038892202	0.6565876192679654
461207.2074329834	807105.0373267751	test	0.006332161833120913	90.56442268856348	0.9915756228703188
511652.8610846086	881419.4041419374	test	0.0015125071893852652	43.00864907316097	0.6804846985252605
441961.8881400686	768080.5117713822	test	0.00375314725918954	72.66463103411361	0.9410557151119029
477633.739082749	980637.0436024644	test	0.0019179490221401343	49.08678952961577	0.7646761350849371
509565.8488819008	950043.818178148	test	0.004932679428530149	83.37208647457085	0.9757886838366756
507338.881428324	959808.8279228824	test	0.0021181007474655516	51.98599020741889	0.7976539113656127
423675.8596428478	706474.3936086067	test	9.251058363855184E-5	6.203548185903091	0.06740547607482117
413199.8400513383	994309.3839616148	test	4.8484266263022026E-4	22.93106880732809	0.3063154483345327
431485.0995924328	736745.4365037074	test	0.002233507681873571	53.075954162103194	0.8145244514965087
529527.9569460826	939307.4295167635	test	0.002342162570570108	54.53610222983857	0.8291202761464787
478991.0727192604	992250.5426494164	test	0.0018003728465666301	47.26560967733965	0.7428510345184428
799681.1912375066	1030940.2275002812	test	4.4546750139810806E-5	2.960300595264022	0.03304522768406215
534150.5364759892	940147.6328395798	test	0.0013870340135200053	40.98627262607114	0.6487651628454076
528150.5364759892	940147.6328395798	test	0.0014764129586649953	42.607013065884615	0.671665594999906
524592.9976112774	894198.9774405695	test	0.003833902203702257	73.72597159895695	0.9445392425066607
418395.9924740449	994309.3839616148	test	0.0010333496730632495	35.15282641156852	0.541365053907095
515085.7039661778	886182.670319921	test	0.002496393507186354	56.667201715877084	0.8478880412882371
525719.5501930016	898982.9088150192	test	0.00394925854536396	74.7310872070368	0.9491613251583026
