# Supplementary material for: Elemental concentration and spatial distribution of wild edible fruits and implications for dietary mineral intake in Ethiopia
Source: Sci Rep. 2025 Nov 27;15:42307. doi: 10.1038/s41598-025-26400-7 (PMC12661052; doi:10.1038/s41598-025-26400-7)
Supplement: Supplementary file 6 — Supplementary Material 6 [file 41598_2025_26400_MOESM6_ESM.zip › Supplementary file 1/Ficus_sur.asc]

ncols         1206
nrows         854
xllcorner     -152500.0
yllcorner     366999.9999999999
cellsize      1000.0
NODATA_value  -9999
4.02828E-5 4.70334E-5 1.15282E-5 1.4064E-5 2.97103E-5 3.28701E-5 3.05375E-5 4.45176E-5 5.49001E-5 6.07661E-5 7.03162E-5 6.92332E-5 4.47759E-5 2.78E-5 3.65766E-5 2.21705E-5 1.59388E-5 4.85953E-5 1.77319E-5 4.53686E-5 5.21501E-5 5.08349E-5 1.62928E-5 4.40392E-5 5.73109E-5 3.4325E-5 4.43014E-5 4.7902E-5 5.0657E-5 4.79389E-5 2.25644E-5 5.68834E-5 5.31527E-5 6.73372E-5 3.87412E-5 2.84306E-5 3.15559E-5 2.01069E-5 4.26883E-5 3.59588E-5 4.29778E-5 8.05317E-5 5.53303E-5 9.20377E-5 6.46833E-5 4.86334E-5 2.73427E-5 4.07195E-5 3.51719E-5 1.47632E-4 5.81138E-5 9.45457E-5 8.46506E-5 7.03013E-5 4.47878E-5 4.68347E-5 5.40518E-5 3.66327E-5 4.15464E-5 5.98333E-5 6.44127E-5 9.30988E-5 1.0678E-4 1.84426E-4 1.03007E-4 8.55246E-5 9.91344E-5 1.01199E-4 5.9349E-5 5.03656E-5 1.18908E-4 1.02156E-4 1.01762E-4 1.19042E-4 7.45815E-5 1.56854E-4 2.84148E-4 1.7236E-4 2.604E-4 1.63843E-4 1.47779E-4 2.02585E-4 9.02667E-5 5.8327E-5 6.11305E-5 1.43987E-4 1.08122E-4 1.93994E-4 1.70715E-4 9.20142E-5 1.44065E-4 1.48811E-4 1.66092E-4 1.59463E-4 1.12329E-4 1.68209E-4 1.4354E-4 1.91337E-4 2.04447E-4 2.23562E-4 2.43349E-4 2.16315E-4 2.42938E-4 2.8776E-4 1.83578E-4 3.08182E-4 2.60215E-4 2.92525E-4 -9999 -9999 -9999 -9999 -9999 -9999 -9999 -9999 -9999 -9999 -9999 -9999 -9999 -9999 -9999 -9999 -9999 -9999 -9999 -9999 -9999 -9999 -9999 -9999 -9999 -9999 -9999 -9999 -9999 -9999 -9999 -9999 -9999 -9999 -9999 -9999 -9999 -9999 -9999 -9999 -9999 -9999 -9999 -9999 -9999 -9999 -9999 -9999 -9999 -9999 -9999 -9999 -9999 -9999 -9999 -9999 -9999 -9999 -9999 -9999 -9999 -9999 -9999 -9999 -9999 -9999 -9999 -9999 -9999 -9999 -9999 -9999 -9999 -9999 -9999 -9999 -9999 -9999 -9999 -9999 -9999 -9999 -9999 -9999 -9999 -9999 -9999 -9999 -9999 -9999 -9999 -9999 -9999 -9999 -9999 -9999 -9999 -9999 -9999 -9999 -9999 -9999 -9999 -9999 -9999 -9999 -9999 -9999 -9999 -9999 -9999 -9999 -9999 -9999 -9999 -9999 -9999 -9999 -9999 -9999 -9999 -9999 -9999 -9999 -9999 -9999 -9999 -9999 -9999 -9999 -9999 -9999 -9999 -9999 -9999 -9999 -9999 -9999 -9999 -9999 -9999 -9999 -9999 -9999 -9999 -9999 -9999 -9999 -9999 -9999 -9999 -9999 -9999 -9999 -9999 -9999 -9999 -9999 -9999 -9999 -9999 -9999 -9999 -9999 -9999 -9999 -9999 -9999 -9999 -9999 -9999 -9999 -9999 -9999 -9999 -9999 -9999 -9999 -9999 -9999 -9999 -9999 -9999 -9999 -9999 -9999 -9999 -9999 -9999 -9999 -9999 -9999 -9999 -9999 -9999 -9999 -9999 -9999 -9999 -9999 -9999 -9999 -9999 -9999 -9999 -9999 -9999 -9999 -9999 -9999 -9999 -9999 -9999 -9999 -9999 -9999 -9999 -9999 -9999 -9999 -9999 -9999 -9999 -9999 -9999 -9999 -9999 -9999 -9999 -9999 -9999 -9999 -9999 -9999 -9999 -9999 -9999 -9999 -9999 -9999 -9999 -9999 -9999 -9999 -9999 -9999 -9999 -9999 -9999 -9999 -9999 -9999 -9999 -9999 -9999 -9999 -9999 -9999 -9999 -9999 -9999 -9999 -9999 -9999 -9999 -9999 -9999 -9999 -9999 -9999 -9999 -9999 -9999 -9999 -9999 -9999 -9999 -9999 -9999 -9999 -9999 -9999 -9999 -9999 -9999 -9999 -9999 -9999 -9999 -9999 -9999 -9999 -9999 -9999 -9999 -9999 -9999 -9999 -9999 -9999 -9999 -9999 -9999 -9999 -9999 -9999 -9999 -9999 -9999 -9999 -9999 -9999 -9999 -9999 -9999 -9999 -9999 -9999 -9999 -9999 -9999 -9999 -9999 -9999 -9999 -9999 -9999 -9999 -9999 -9999 -9999 -9999 -9999 -9999 -9999 -9999 -9999 -9999 -9999 -9999 -9999 -9999 -9999 -9999 -9999 -9999 -9999 -9999 -9999 -9999 -9999 -9999 -9999 -9999 -9999 -9999 -9999 -9999 -9999 -9999 -9999 -9999 -9999 -9999 -9999 -9999 -9999 -9999 -9999 -9999 -9999 -9999 -9999 -9999 -9999 -9999 -9999 -9999 -9999 -9999 -9999 -9999 -9999 -9999 -9999 -9999 -9999 -9999 -9999 -9999 -9999 -9999 -9999 -9999 -9999 -9999 -9999 -9999 -9999 -9999 -9999 -9999 -9999 -9999 -9999 -9999 -9999 -9999 -9999 -9999 -9999 -9999 -9999 -9999 -9999 -9999 -9999 -9999 -9999 -9999 -9999 -9999 -9999 -9999 -9999 -9999 -9999 -9999 -9999 -9999 -9999 -9999 -9999 -9999 -9999 -9999 -9999 -9999 -9999 -9999 -9999 -9999 -9999 -9999 -9999 -9999 -9999 -9999 -9999 -9999 -9999 -9999 -9999 -9999 -9999 -9999 -9999 -9999 -9999 -9999 -9999 -9999 -9999 -9999 -9999 -9999 -9999 -9999 -9999 -9999 -9999 -9999 -9999 -9999 -9999 -9999 -9999 -9999 -9999 -9999 -9999 -9999 -9999 -9999 -9999 -9999 -9999 -9999 -9999 -9999 -9999 -9999 -9999 -9999 -9999 -9999 -9999 -9999 -9999 -9999 -9999 -9999 -9999 -9999 -9999 -9999 -9999 -9999 -9999 -9999 -9999 -9999 -9999 -9999 -9999 -9999 -9999 -9999 -9999 -9999 -9999 -9999 -9999 -9999 -9999 -9999 -9999 -9999 -9999 -9999 -9999 -9999 -9999 -9999 -9999 -9999 -9999 -9999 -9999 -9999 -9999 -9999 -9999 -9999 -9999 -9999 -9999 -9999 -9999 -9999 -9999 -9999 -9999 -9999 -9999 -9999 -9999 -9999 -9999 -9999 -9999 -9999 -9999 -9999 -9999 -9999 -9999 -9999 -9999 -9999 -9999 -9999 -9999 -9999 -9999 -9999 -9999 -9999 -9999 -9999 -9999 -9999 -9999 -9999 -9999 -9999 -9999 -9999 -9999 -9999 -9999 -9999 -9999 -9999 -9999 -9999 -9999 -9999 -9999 -9999 -9999 -9999 -9999 -9999 -9999 -9999 -9999 -9999 -9999 -9999 -9999 -9999 -9999 -9999 -9999 -9999 -9999 -9999 -9999 -9999 -9999 -9999 -9999 -9999 -9999 -9999 -9999 -9999 -9999 -9999 -9999 -9999 -9999 -9999 -9999 -9999 -9999 -9999 -9999 -9999 -9999 -9999 -9999 -9999 -9999 -9999 -9999 -9999 -9999 -9999 -9999 -9999 -9999 -9999 -9999 -9999 -9999 -9999 -9999 -9999 -9999 -9999 -9999 -9999 -9999 -9999 -9999 -9999 -9999 -9999 -9999 -9999 -9999 -9999 -9999 -9999 -9999 -9999 -9999 -9999 -9999 -9999 -9999 -9999 -9999 -9999 -9999 -9999 -9999 -9999 -9999 -9999 -9999 -9999 -9999 -9999 -9999 -9999 -9999 -9999 -9999 -9999 -9999 -9999 -9999 -9999 -9999 -9999 -9999 -9999 -9999 -9999 -9999 -9999 -9999 -9999 -9999 -9999 -9999 -9999 -9999 -9999 -9999 -9999 -9999 -9999 -9999 -9999 -9999 -9999 -9999 -9999 -9999 -9999 -9999 -9999 -9999 -9999 -9999 -9999 -9999 -9999 -9999 -9999 -9999 -9999 -9999 -9999 -9999 -9999 -9999 -9999 -9999 -9999 -9999 -9999 -9999 -9999 -9999 -9999 -9999 -9999 -9999 -9999 -9999 -9999 -9999 -9999 -9999 -9999 -9999 -9999 -9999 -9999 -9999 -9999 -9999 -9999 -9999 -9999 -9999 -9999 -9999 -9999 -9999 -9999 -9999 -9999 -9999 -9999 -9999 -9999 -9999 -9999 -9999 -9999 -9999 -9999 -9999 -9999 -9999 -9999 -9999 -9999 -9999 -9999 -9999 -9999 -9999 -9999 -9999 -9999 -9999 -9999 -9999 -9999 -9999 -9999 -9999 -9999 -9999 -9999 -9999 -9999 -9999 -9999 -9999 -9999 -9999 -9999 -9999 -9999 -9999 -9999 -9999 -9999 -9999 -9999 -9999 -9999 -9999 -9999 -9999 -9999 -9999 -9999 -9999 -9999 -9999 -9999 -9999 -9999 -9999 -9999 -9999 -9999 -9999 -9999 -9999 -9999 -9999 -9999 -9999 -9999 -9999 -9999 -9999 -9999 -9999 -9999 -9999 -9999 -9999 -9999 -9999 -9999 -9999 -9999 -9999 -9999 -9999 -9999 -9999 -9999 -9999 -9999 -9999 -9999 -9999 -9999 -9999 -9999 -9999 -9999 -9999 -9999 -9999 -9999 -9999 -9999 -9999 -9999 -9999 -9999 -9999 -9999 -9999 -9999 -9999 -9999 -9999 -9999 -9999 -9999 -9999 -9999 -9999 -9999 -9999 -9999 -9999 -9999 -9999 -9999 -9999 -9999 -9999 -9999 -9999 -9999 -9999 -9999 -9999 -9999 -9999 -9999 -9999 -9999 -9999 -9999 -9999 -9999 -9999 -9999 -9999 -9999 -9999 -9999 -9999 -9999 -9999 -9999 -9999 -9999 -9999 -9999 -9999 -9999 -9999 -9999 -9999 -9999 -9999 -9999 -9999 -9999 -9999 -9999 -9999 -9999 -9999 -9999 -9999 -9999 -9999 -9999 -9999 -9999 -9999 -9999 -9999 -9999 -9999 -9999 -9999 -9999 -9999 -9999 -9999 -9999 -9999 -9999 -9999 -9999 -9999 -9999 -9999 -9999 -9999 -9999 -9999 -9999 -9999 -9999 -9999 -9999 -9999 -9999 -9999 -9999 -9999 -9999 -9999 -9999 -9999 -9999 -9999 -9999 -9999 -9999 -9999 -9999 -9999 -9999 -9999 -9999 -9999 -9999 -9999 -9999 -9999 -9999 -9999 -9999 -9999 -9999 -9999 -9999 -9999 -9999 -9999 -9999 -9999 -9999 -9999 -9999 -9999 -9999 -9999 -9999 -9999 -9999 -9999 -9999 -9999 -9999 -9999 -9999 -9999 -9999 -9999 -9999 -9999 -9999 -9999 -9999 -9999 -9999 -9999 -9999 -9999 -9999 -9999 -9999 -9999 -9999 -9999 -9999 -9999 -9999 -9999 -9999 -9999 -9999 -9999 -9999 -9999 -9999 -9999 -9999 -9999 -9999 -9999 -9999 -9999 -9999 -9999 -9999
4.42637E-5 3.404E-5 3.59536E-5 2.62628E-5 3.20471E-5 3.03763E-5 3.92666E-5 4.9236E-5 3.62871E-5 7.32502E-5 7.99492E-5 6.83248E-5 2.17084E-5 2.27269E-5 2.39561E-5 4.2969E-5 1.65298E-5 3.19795E-5 2.58127E-5 4.25273E-5 1.75439E-5 4.63421E-5 2.86145E-5 4.14484E-5 5.8062E-5 2.85341E-5 4.31117E-5 7.97042E-5 4.09506E-5 3.4688E-5 3.37805E-5 6.26741E-5 8.44768E-5 5.76626E-5 6.56316E-5 3.57238E-5 3.22487E-5 3.39768E-5 4.39179E-5 3.4384E-5 4.35937E-5 2.6791E-5 7.35041E-5 1.57688E-4 5.38593E-5 2.20092E-5 3.53108E-5 5.52903E-5 5.25428E-5 6.0992E-5 1.14593E-4 6.04731E-5 1.65257E-5 3.80953E-5 5.14303E-5 5.3927E-5 8.85543E-5 7.52697E-5 5.72337E-5 4.36107E-5 4.36073E-5 3.38597E-5 1.24377E-4 1.07935E-4 1.13875E-4 6.16698E-5 1.30993E-4 7.81345E-5 7.68156E-5 8.20344E-5 8.63035E-5 1.61559E-4 1.57648E-4 1.30324E-4 1.29783E-4 1.76315E-4 2.99811E-4 3.22073E-4 1.53638E-4 1.76062E-4 3.4458E-4 1.69528E-4 1.64933E-4 5.24352E-5 1.12338E-4 4.30354E-5 6.49382E-5 3.96909E-4 1.93856E-4 1.41868E-4 1.73483E-4 2.25205E-4 2.3947E-4 1.8109E-4 1.50446E-4 2.17619E-4 3.62907E-4 2.46238E-4 3.13369E-4 2.94726E-4 2.6665E-4 2.58076E-4 2.71292E-4 2.19385E-4 2.63432E-4 2.07809E-4 2.04934E-4 4.23416E-4 3.78738E-4 2.50271E-4 3.16048E-4 3.694E-4 3.10381E-4 3.63897E-4 4.36451E-4 4.83054E-4 4.21083E-4 5.19959E-4 3.20382E-4 3.3806E-4 3.60325E-4 4.74496E-4 5.3905E-4 5.60082E-4 4.3427E-4 4.39786E-4 5.95579E-4 3.98455E-4 3.24407E-4 4.21594E-4 2.1795E-4 2.94682E-4 3.3611E-4 5.00855E-4 5.31807E-4 3.55819E-4 3.11182E-4 4.59102E-4 7.45361E-4 4.71338E-4 5.09134E-4 3.82532E-4 6.3124E-4 3.56493E-4 5.97977E-4 4.34049E-4 4.61247E-4 4.4016E-4 5.53642E-4 4.21481E-4 2.78641E-4 2.15878E-4 2.62535E-4 5.73264E-4 6.44764E-4 4.88329E-4 4.46457E-4 7.11815E-4 8.552E-4 4.60263E-4 4.03735E-4 4.48719E-4 3.98646E-4 4.22497E-4 5.24065E-4 8.46633E-4 4.33283E-4 -9999 -9999 -9999 -9999 -9999 -9999 -9999 -9999 -9999 -9999 -9999 -9999 -9999 -9999 -9999 -9999 -9999 -9999 -9999 -9999 -9999 -9999 -9999 -9999 -9999 -9999 -9999 -9999 -9999 -9999 -9999 -9999 -9999 -9999 -9999 -9999 -9999 -9999 -9999 -9999 -9999 -9999 -9999 -9999 -9999 -9999 -9999 -9999 -9999 -9999 -9999 -9999 -9999 -9999 -9999 -9999 -9999 -9999 -9999 -9999 -9999 -9999 -9999 -9999 -9999 -9999 -9999 -9999 -9999 -9999 -9999 -9999 -9999 -9999 -9999 -9999 -9999 -9999 -9999 -9999 -9999 -9999 -9999 -9999 -9999 -9999 -9999 -9999 -9999 -9999 -9999 -9999 -9999 -9999 -9999 -9999 -9999 -9999 -9999 -9999 -9999 -9999 -9999 -9999 -9999 -9999 -9999 -9999 -9999 -9999 -9999 -9999 -9999 -9999 -9999 -9999 -9999 -9999 -9999 -9999 -9999 -9999 -9999 -9999 -9999 -9999 -9999 -9999 -9999 -9999 -9999 -9999 -9999 -9999 -9999 -9999 -9999 -9999 -9999 -9999 -9999 -9999 -9999 -9999 -9999 -9999 -9999 -9999 -9999 -9999 -9999 -9999 -9999 -9999 -9999 -9999 -9999 -9999 -9999 -9999 -9999 -9999 -9999 -9999 -9999 -9999 -9999 -9999 -9999 -9999 -9999 -9999 -9999 -9999 -9999 -9999 -9999 -9999 -9999 -9999 -9999 -9999 -9999 -9999 -9999 -9999 -9999 -9999 -9999 -9999 -9999 -9999 -9999 -9999 -9999 -9999 -9999 -9999 -9999 -9999 -9999 -9999 -9999 -9999 -9999 -9999 -9999 -9999 -9999 -9999 -9999 -9999 -9999 -9999 -9999 -9999 -9999 -9999 -9999 -9999 -9999 -9999 -9999 -9999 -9999 -9999 -9999 -9999 -9999 -9999 -9999 -9999 -9999 -9999 -9999 -9999 -9999 -9999 -9999 -9999 -9999 -9999 -9999 -9999 -9999 -9999 -9999 -9999 -9999 -9999 -9999 -9999 -9999 -9999 -9999 -9999 -9999 -9999 -9999 -9999 -9999 -9999 -9999 -9999 -9999 -9999 -9999 -9999 -9999 -9999 -9999 -9999 -9999 -9999 -9999 -9999 -9999 -9999 -9999 -9999 -9999 -9999 -9999 -9999 -9999 -9999 -9999 -9999 -9999 -9999 -9999 -9999 -9999 -9999 -9999 -9999 -9999 -9999 -9999 -9999 -9999 -9999 -9999 -9999 -9999 -9999 -9999 -9999 -9999 -9999 -9999 -9999 -9999 -9999 -9999 -9999 -9999 -9999 -9999 -9999 -9999 -9999 -9999 -9999 -9999 -9999 -9999 -9999 -9999 -9999 -9999 -9999 -9999 -9999 -9999 -9999 -9999 -9999 -9999 -9999 -9999 -9999 -9999 -9999 -9999 -9999 -9999 -9999 -9999 -9999 -9999 -9999 -9999 -9999 -9999 -9999 -9999 -9999 -9999 -9999 -9999 -9999 -9999 -9999 -9999 -9999 -9999 -9999 -9999 -9999 -9999 -9999 -9999 -9999 -9999 -9999 -9999 -9999 -9999 -9999 -9999 -9999 -9999 -9999 -9999 -9999 -9999 -9999 -9999 -9999 -9999 -9999 -9999 -9999 -9999 -9999 -9999 -9999 -9999 -9999 -9999 -9999 -9999 -9999 -9999 -9999 -9999 -9999 -9999 -9999 -9999 -9999 -9999 -9999 -9999 -9999 -9999 -9999 -9999 -9999 -9999 -9999 -9999 -9999 -9999 -9999 -9999 -9999 -9999 -9999 -9999 -9999 -9999 -9999 -9999 -9999 -9999 -9999 -9999 -9999 -9999 -9999 -9999 -9999 -9999 -9999 -9999 -9999 -9999 -9999 -9999 -9999 -9999 -9999 -9999 -9999 -9999 -9999 -9999 -9999 -9999 -9999 -9999 -9999 -9999 -9999 -9999 -9999 -9999 -9999 -9999 -9999 -9999 -9999 -9999 -9999 -9999 -9999 -9999 -9999 -9999 -9999 -9999 -9999 -9999 -9999 -9999 -9999 -9999 -9999 -9999 -9999 -9999 -9999 -9999 -9999 -9999 -9999 -9999 -9999 -9999 -9999 -9999 -9999 -9999 -9999 -9999 -9999 -9999 -9999 -9999 -9999 -9999 -9999 -9999 -9999 -9999 -9999 -9999 -9999 -9999 -9999 -9999 -9999 -9999 -9999 -9999 -9999 -9999 -9999 -9999 -9999 -9999 -9999 -9999 -9999 -9999 -9999 -9999 -9999 -9999 -9999 -9999 -9999 -9999 -9999 -9999 -9999 -9999 -9999 -9999 -9999 -9999 -9999 -9999 -9999 -9999 -9999 -9999 -9999 -9999 -9999 -9999 -9999 -9999 -9999 -9999 -9999 -9999 -9999 -9999 -9999 -9999 -9999 -9999 -9999 -9999 -9999 -9999 -9999 -9999 -9999 -9999 -9999 -9999 -9999 -9999 -9999 -9999 -9999 -9999 -9999 -9999 -9999 -9999 -9999 -9999 -9999 -9999 -9999 -9999 -9999 -9999 -9999 -9999 -9999 -9999 -9999 -9999 -9999 -9999 -9999 -9999 -9999 -9999 -9999 -9999 -9999 -9999 -9999 -9999 -9999 -9999 -9999 -9999 -9999 -9999 -9999 -9999 -9999 -9999 -9999 -9999 -9999 -9999 -9999 -9999 -9999 -9999 -9999 -9999 -9999 -9999 -9999 -9999 -9999 -9999 -9999 -9999 -9999 -9999 -9999 -9999 -9999 -9999 -9999 -9999 -9999 -9999 -9999 -9999 -9999 -9999 -9999 -9999 -9999 -9999 -9999 -9999 -9999 -9999 -9999 -9999 -9999 -9999 -9999 -9999 -9999 -9999 -9999 -9999 -9999 -9999 -9999 -9999 -9999 -9999 -9999 -9999 -9999 -9999 -9999 -9999 -9999 -9999 -9999 -9999 -9999 -9999 -9999 -9999 -9999 -9999 -9999 -9999 -9999 -9999 -9999 -9999 -9999 -9999 -9999 -9999 -9999 -9999 -9999 -9999 -9999 -9999 -9999 -9999 -9999 -9999 -9999 -9999 -9999 -9999 -9999 -9999 -9999 -9999 -9999 -9999 -9999 -9999 -9999 -9999 -9999 -9999 -9999 -9999 -9999 -9999 -9999 -9999 -9999 -9999 -9999 -9999 -9999 -9999 -9999 -9999 -9999 -9999 -9999 -9999 -9999 -9999 -9999 -9999 -9999 -9999 -9999 -9999 -9999 -9999 -9999 -9999 -9999 -9999 -9999 -9999 -9999 -9999 -9999 -9999 -9999 -9999 -9999 -9999 -9999 -9999 -9999 -9999 -9999 -9999 -9999 -9999 -9999 -9999 -9999 -9999 -9999 -9999 -9999 -9999 -9999 -9999 -9999 -9999 -9999 -9999 -9999 -9999 -9999 -9999 -9999 -9999 -9999 -9999 -9999 -9999 -9999 -9999 -9999 -9999 -9999 -9999 -9999 -9999 -9999 -9999 -9999 -9999 -9999 -9999 -9999 -9999 -9999 -9999 -9999 -9999 -9999 -9999 -9999 -9999 -9999 -9999 -9999 -9999 -9999 -9999 -9999 -9999 -9999 -9999 -9999 -9999 -9999 -9999 -9999 -9999 -9999 -9999 -9999 -9999 -9999 -9999 -9999 -9999 -9999 -9999 -9999 -9999 -9999 -9999 -9999 -9999 -9999 -9999 -9999 -9999 -9999 -9999 -9999 -9999 -9999 -9999 -9999 -9999 -9999 -9999 -9999 -9999 -9999 -9999 -9999 -9999 -9999 -9999 -9999 -9999 -9999 -9999 -9999 -9999 -9999 -9999 -9999 -9999 -9999 -9999 -9999 -9999 -9999 -9999 -9999 -9999 -9999 -9999 -9999 -9999 -9999 -9999 -9999 -9999 -9999 -9999 -9999 -9999 -9999 -9999 -9999 -9999 -9999 -9999 -9999 -9999 -9999 -9999 -9999 -9999 -9999 -9999 -9999 -9999 -9999 -9999 -9999 -9999 -9999 -9999 -9999 -9999 -9999 -9999 -9999 -9999 -9999 -9999 -9999 -9999 -9999 -9999 -9999 -9999 -9999 -9999 -9999 -9999 -9999 -9999 -9999 -9999 -9999 -9999 -9999 -9999 -9999 -9999 7.66889E-9 3.79366E-9 1.17982E-8 2.91883E-8 2.60199E-8 4.61108E-8 1.68043E-8 6.43891E-9 9.69859E-9 3.5346E-9 5.50683E-9 4.74237E-9 8.43606E-9 1.31636E-8 1.61173E-8 2.0107E-8 5.08356E-8 1.47296E-8 4.05953E-8 9.14455E-9 1.87388E-8 1.15429E-8 -9999 -9999 -9999 -9999 -9999 -9999 -9999 -9999 -9999 -9999 -9999 -9999 -9999 -9999 -9999 -9999 -9999 -9999 -9999 -9999 -9999 -9999 -9999 -9999 -9999 -9999 -9999 -9999 -9999 -9999 -9999 -9999 -9999 -9999 -9999 -9999 -9999 -9999 -9999 -9999 -9999 -9999 -9999 -9999 -9999 -9999
3.95935E-5 3.56525E-5 3.77939E-5 5.33356E-5 3.98227E-5 4.14566E-5 3.03931E-5 3.11014E-5 3.56378E-5 9.78836E-5 3.57189E-5 2.96435E-5 1.72863E-5 3.52675E-5 4.39476E-5 5.06017E-5 4.11243E-5 5.23999E-5 2.88045E-5 1.56975E-5 1.39076E-5 1.35777E-5 2.90961E-5 6.03953E-5 5.27085E-5 2.84245E-5 4.31361E-5 8.34409E-5 7.85582E-5 7.01573E-5 4.11092E-5 7.97538E-5 1.05021E-4 3.9963E-5 4.67813E-5 3.40469E-5 3.05449E-5 3.57046E-5 3.84303E-5 3.30676E-5 4.04849E-5 3.36609E-5 1.31431E-4 4.83279E-6 2.135E-5 4.21901E-5 3.998E-5 3.92631E-5 3.27578E-5 4.49947E-5 6.52656E-5 1.24634E-4 7.89704E-5 1.43206E-4 7.03341E-5 8.85917E-5 7.92452E-5 6.89777E-5 1.21494E-4 5.66358E-5 1.39403E-4 1.24642E-4 1.14467E-4 1.90596E-4 2.06924E-4 9.12592E-5 1.4493E-4 1.36678E-4 1.72959E-4 1.13028E-4 1.02849E-4 1.19874E-4 1.02272E-4 1.83366E-4 2.84801E-4 2.71715E-4 2.80865E-4 2.71331E-4 2.96581E-4 1.32183E-4 3.69936E-4 1.11825E-4 2.90287E-4 7.93754E-5 7.52334E-5 4.90497E-5 4.33663E-4 5.64148E-4 1.7359E-4 9.82228E-5 1.58496E-4 1.7582E-4 1.55703E-4 1.72177E-4 2.32443E-4 1.41183E-4 2.05549E-4 3.12513E-4 3.35034E-4 3.41E-4 3.14416E-4 3.3678E-4 2.72796E-4 1.98526E-4 2.90085E-4 2.22951E-4 2.14284E-4 4.4867E-4 2.26963E-4 4.05623E-4 3.41187E-4 3.92293E-4 2.64323E-4 3.35502E-4 5.30763E-4 5.26435E-4 5.32487E-4 1.51581E-3 3.64547E-4 5.57737E-4 5.03289E-4 5.52937E-4 4.43101E-4 4.52985E-4 3.99279E-4 5.55764E-4 3.16182E-4 3.58074E-4 3.83891E-4 1.9992E-4 2.59081E-4 2.04535E-4 3.81059E-4 8.1062E-4 5.28236E-4 4.83585E-4 4.33052E-4 5.88699E-4 3.25958E-4 5.08E-4 4.7722E-4 1.01394E-3 6.0064E-4 5.23912E-4 1.00648E-3 6.77666E-4 3.04222E-4 4.0885E-4 4.25658E-4 6.97011E-4 2.28973E-4 2.86879E-4 2.2529E-4 4.73541E-4 4.83165E-4 6.58136E-4 7.05874E-4 3.45491E-4 4.80133E-4 4.79386E-4 3.74541E-4 4.16363E-4 2.14798E-4 2.76247E-4 4.91383E-4 3.85567E-4 7.41235E-4 2.28091E-4 3.71285E-4 2.29289E-4 1.62486E-4 1.49371E-4 2.0884E-4 1.63515E-4 2.23613E-4 2.76056E-4 2.77044E-4 2.21505E-3 2.50372E-4 3.74651E-4 3.46455E-4 7.6243E-4 7.61586E-4 7.77655E-4 4.63407E-4 5.62209E-4 1.63152E-4 5.15884E-5 1.65826E-4 2.65099E-4 9.66646E-5 1.54923E-4 2.31561E-4 2.46101E-4 7.12811E-5 2.42227E-4 2.25651E-4 4.04936E-4 6.65186E-4 4.38459E-4 5.79667E-4 5.70322E-4 7.34059E-4 2.34281E-3 2.20399E-3 3.80964E-4 1.28787E-4 4.94074E-4 1.24123E-3 5.17387E-3 6.9891E-4 2.77393E-4 4.50482E-4 7.11852E-4 3.92227E-4 7.79363E-4 2.65261E-4 7.93701E-4 2.34111E-4 5.75892E-4 6.32898E-4 3.86699E-4 3.05435E-4 2.28081E-4 2.15258E-4 1.92357E-4 1.10818E-4 4.76492E-5 7.60924E-6 2.33221E-6 7.07646E-6 3.29166E-5 8.10136E-6 1.58684E-6 1.2218E-5 -9999 -9999 -9999 -9999 -9999 -9999 -9999 -9999 -9999 -9999 -9999 -9999 -9999 -9999 -9999 -9999 -9999 -9999 -9999 -9999 -9999 -9999 -9999 -9999 -9999 -9999 -9999 -9999 -9999 -9999 -9999 -9999 -9999 -9999 -9999 -9999 -9999 -9999 -9999 -9999 -9999 -9999 -9999 -9999 -9999 -9999 -9999 -9999 -9999 -9999 -9999 -9999 -9999 -9999 -9999 -9999 -9999 -9999 -9999 -9999 -9999 -9999 -9999 -9999 -9999 -9999 -9999 -9999 -9999 -9999 -9999 -9999 -9999 -9999 -9999 -9999 -9999 -9999 -9999 -9999 -9999 -9999 -9999 -9999 -9999 -9999 -9999 -9999 -9999 -9999 -9999 -9999 -9999 -9999 -9999 -9999 -9999 -9999 -9999 -9999 -9999 -9999 -9999 -9999 -9999 -9999 -9999 -9999 -9999 -9999 -9999 -9999 -9999 -9999 -9999 -9999 -9999 -9999 -9999 -9999 -9999 -9999 -9999 -9999 -9999 -9999 -9999 -9999 -9999 -9999 -9999 -9999 -9999 -9999 -9999 -9999 -9999 -9999 -9999 -9999 -9999 -9999 -9999 -9999 -9999 -9999 -9999 -9999 -9999 -9999 -9999 -9999 -9999 -9999 -9999 -9999 -9999 -9999 -9999 -9999 -9999 -9999 -9999 -9999 -9999 -9999 -9999 -9999 -9999 -9999 -9999 -9999 -9999 -9999 -9999 -9999 -9999 -9999 -9999 -9999 -9999 -9999 -9999 -9999 -9999 -9999 -9999 -9999 -9999 -9999 -9999 -9999 -9999 -9999 -9999 -9999 -9999 -9999 -9999 -9999 -9999 -9999 -9999 -9999 -9999 -9999 -9999 -9999 -9999 -9999 -9999 -9999 -9999 -9999 -9999 -9999 -9999 -9999 -9999 -9999 -9999 -9999 -9999 -9999 -9999 -9999 -9999 -9999 -9999 -9999 -9999 -9999 -9999 -9999 -9999 -9999 -9999 -9999 -9999 -9999 -9999 -9999 -9999 -9999 -9999 -9999 -9999 -9999 -9999 -9999 -9999 -9999 -9999 -9999 -9999 -9999 -9999 -9999 -9999 -9999 -9999 -9999 -9999 -9999 -9999 -9999 -9999 -9999 -9999 -9999 -9999 -9999 -9999 -9999 -9999 -9999 -9999 -9999 -9999 -9999 -9999 -9999 -9999 -9999 -9999 -9999 -9999 -9999 -9999 -9999 -9999 -9999 -9999 -9999 -9999 -9999 -9999 -9999 -9999 -9999 -9999 -9999 -9999 -9999 -9999 -9999 -9999 -9999 -9999 -9999 -9999 -9999 -9999 -9999 -9999 -9999 -9999 -9999 -9999 -9999 -9999 -9999 -9999 -9999 -9999 -9999 -9999 -9999 -9999 -9999 -9999 -9999 -9999 -9999 -9999 -9999 -9999 -9999 -9999 -9999 -9999 -9999 -9999 -9999 -9999 -9999 -9999 -9999 -9999 -9999 -9999 -9999 -9999 -9999 -9999 -9999 -9999 -9999 -9999 -9999 -9999 -9999 -9999 -9999 -9999 -9999 -9999 -9999 -9999 -9999 -9999 -9999 -9999 -9999 -9999 -9999 -9999 -9999 -9999 -9999 -9999 -9999 -9999 -9999 -9999 -9999 -9999 -9999 -9999 -9999 -9999 -9999 -9999 -9999 -9999 -9999 -9999 -9999 -9999 -9999 -9999 -9999 -9999 -9999 -9999 -9999 -9999 -9999 -9999 -9999 -9999 -9999 -9999 -9999 -9999 -9999 -9999 -9999 -9999 -9999 -9999 -9999 -9999 -9999 -9999 -9999 -9999 -9999 -9999 -9999 -9999 -9999 -9999 -9999 -9999 -9999 -9999 -9999 -9999 -9999 -9999 -9999 -9999 -9999 -9999 -9999 -9999 -9999 -9999 -9999 -9999 -9999 -9999 -9999 -9999 -9999 -9999 -9999 -9999 -9999 -9999 -9999 -9999 -9999 -9999 -9999 -9999 -9999 -9999 -9999 -9999 -9999 -9999 -9999 -9999 -9999 -9999 -9999 -9999 -9999 -9999 -9999 -9999 -9999 -9999 -9999 -9999 -9999 -9999 -9999 -9999 -9999 -9999 -9999 -9999 -9999 -9999 -9999 -9999 -9999 -9999 -9999 -9999 -9999 -9999 -9999 -9999 -9999 -9999 -9999 -9999 -9999 -9999 -9999 -9999 -9999 -9999 -9999 -9999 -9999 -9999 -9999 -9999 -9999 -9999 -9999 -9999 -9999 -9999 -9999 -9999 -9999 -9999 -9999 -9999 -9999 -9999 -9999 -9999 -9999 -9999 -9999 -9999 -9999 -9999 -9999 -9999 -9999 -9999 -9999 -9999 -9999 -9999 -9999 -9999 -9999 -9999 -9999 -9999 -9999 -9999 -9999 -9999 -9999 -9999 -9999 -9999 -9999 -9999 -9999 -9999 -9999 -9999 -9999 -9999 -9999 -9999 -9999 -9999 -9999 -9999 -9999 -9999 -9999 -9999 -9999 -9999 -9999 -9999 -9999 -9999 -9999 -9999 -9999 -9999 -9999 -9999 -9999 -9999 -9999 -9999 -9999 -9999 -9999 -9999 -9999 -9999 -9999 -9999 -9999 -9999 -9999 -9999 -9999 -9999 -9999 -9999 -9999 -9999 -9999 -9999 -9999 -9999 -9999 -9999 -9999 -9999 -9999 -9999 -9999 -9999 -9999 -9999 -9999 -9999 -9999 -9999 -9999 -9999 -9999 -9999 -9999 -9999 -9999 -9999 -9999 -9999 -9999 -9999 -9999 -9999 -9999 -9999 -9999 -9999 -9999 -9999 -9999 -9999 -9999 -9999 -9999 -9999 -9999 -9999 -9999 -9999 -9999 -9999 -9999 -9999 -9999 -9999 -9999 -9999 -9999 -9999 -9999 -9999 -9999 -9999 -9999 -9999 -9999 -9999 -9999 -9999 -9999 -9999 -9999 -9999 -9999 -9999 -9999 -9999 -9999 -9999 -9999 -9999 -9999 -9999 -9999 -9999 -9999 -9999 -9999 -9999 -9999 -9999 -9999 -9999 -9999 -9999 -9999 -9999 -9999 -9999 -9999 -9999 -9999 -9999 -9999 -9999 -9999 -9999 -9999 -9999 -9999 -9999 -9999 -9999 -9999 -9999 -9999 -9999 -9999 -9999 -9999 -9999 -9999 -9999 -9999 -9999 -9999 -9999 -9999 -9999 -9999 -9999 -9999 -9999 -9999 -9999 -9999 -9999 -9999 -9999 -9999 -9999 -9999 -9999 -9999 -9999 -9999 -9999 -9999 -9999 -9999 -9999 -9999 -9999 -9999 -9999 -9999 -9999 -9999 -9999 -9999 -9999 -9999 -9999 -9999 -9999 -9999 -9999 -9999 -9999 -9999 -9999 -9999 -9999 -9999 -9999 -9999 -9999 -9999 -9999 -9999 -9999 -9999 -9999 -9999 -9999 -9999 -9999 -9999 -9999 -9999 -9999 -9999 -9999 -9999 -9999 -9999 -9999 -9999 -9999 -9999 -9999 -9999 -9999 -9999 -9999 -9999 -9999 -9999 -9999 -9999 -9999 -9999 -9999 -9999 -9999 -9999 -9999 -9999 3.35719E-3 1.67652E-3 1.15776E-3 1.32161E-3 2.84733E-3 1.34962E-3 5.77678E-4 2.81058E-4 7.9275E-5 1.43048E-6 9.64299E-6 2.97886E-7 1.7008E-7 9.50359E-8 8.36503E-8 1.04648E-5 1.02186E-5 1.31257E-5 6.76964E-6 3.01524E-8 1.62359E-8 9.79329E-7 5.81364E-9 3.26827E-9 4.75387E-9 1.27065E-8 2.50026E-8 3.73613E-8 4.52262E-8 3.30424E-8 1.01181E-8 4.84565E-9 3.77227E-9 7.60159E-9 6.71898E-9 6.79908E-9 1.22062E-8 1.31262E-8 9.11207E-9 5.26899E-9 3.59314E-9 6.09311E-9 6.27137E-9 8.72393E-9 2.75201E-9 2.10805E-9 2.6695E-9 1.60465E-9 1.95922E-9 3.1385E-9 4.33574E-9 1.67325E-8 5.46326E-9 2.56886E-9 2.19604E-9 4.10836E-9 4.74052E-9 1.66223E-9 3.69378E-9 1.72839E-9 7.41187E-9 1.20511E-8 9.19144E-9 1.23024E-8 1.72713E-8 1.56073E-8 9.21242E-9 7.79346E-9 8.5292E-9 5.6955E-9 8.92329E-9 9.05012E-9 1.1815E-8 9.19469E-9 5.23235E-9 8.26265E-9 2.26329E-9 2.64913E-9 2.23154E-9 2.27741E-9 3.96923E-9 5.53919E-9 3.91942E-9 6.64321E-9 1.23844E-8 1.14057E-7 5.64257E-6 8.3082E-9 4.33661E-9 -9999 1.93611E-7 -9999 -9999 -9999 -9999 -9999 -9999 -9999 -9999 -9999 -9999 -9999 -9999 -9999 -9999 -9999 -9999 -9999 -9999 -9999 -9999 -9999 -9999 -9999 -9999 -9999 -9999 -9999 -9999 -9999 -9999 -9999 -9999 -9999 -9999 -9999 -9999 -9999 -9999 -9999 -9999 -9999 -9999 -9999 -9999
5.32391E-5 3.77085E-5 2.92809E-5 2.99935E-5 2.50385E-5 3.01016E-5 2.73129E-5 4.10943E-5 4.65571E-5 6.28369E-5 2.93401E-5 2.19689E-5 3.05829E-5 6.11121E-5 5.99299E-5 3.9137E-5 3.3188E-5 7.03096E-5 2.3334E-5 2.97325E-5 1.31202E-5 1.42362E-5 3.60873E-5 1.16695E-4 9.97039E-5 6.19454E-5 4.57341E-5 1.35716E-4 1.18415E-4 6.86321E-5 3.73012E-5 9.2057E-5 9.69358E-5 1.05823E-4 4.39155E-5 4.63756E-5 4.92558E-5 3.36694E-5 5.55399E-5 5.49101E-5 5.55452E-5 6.47778E-5 3.71147E-5 1.86431E-5 3.82293E-5 4.18198E-5 4.60766E-5 6.60691E-5 1.01475E-4 8.54308E-5 9.30999E-5 2.43427E-4 1.44657E-4 8.05627E-5 1.15693E-4 7.71238E-5 1.34878E-4 7.88456E-5 4.56403E-5 1.17853E-4 1.0212E-4 4.80974E-5 8.83178E-5 1.238E-4 6.81888E-5 7.02315E-5 8.39236E-5 1.05264E-4 1.19784E-4 1.05363E-4 1.19401E-4 1.15997E-4 9.32737E-5 1.03321E-5 2.15435E-4 1.00851E-4 2.15618E-4 3.1994E-4 4.137E-4 2.09775E-4 1.79572E-4 1.33024E-4 2.62393E-4 1.43018E-4 1.47235E-4 1.35731E-4 9.22412E-5 2.13046E-4 1.30512E-4 2.44109E-4 1.81595E-4 2.10218E-4 1.16009E-4 8.67245E-5 1.21235E-4 1.67824E-4 1.57448E-4 1.69769E-4 1.40575E-4 2.14951E-4 2.4991E-4 3.30048E-4 3.30278E-4 2.21386E-4 3.775E-4 2.80942E-4 3.04882E-4 2.49031E-4 1.94524E-4 3.93125E-4 4.77034E-4 2.70734E-4 2.48452E-4 3.63344E-4 6.63759E-4 7.69626E-4 7.71104E-4 8.17907E-4 6.34642E-4 4.05963E-4 3.54786E-4 4.88265E-4 3.79204E-4 3.19832E-4 4.53851E-4 4.06553E-4 5.31662E-4 4.66549E-4 4.9773E-4 5.24263E-4 4.3013E-4 8.72369E-4 3.58767E-4 5.83656E-4 4.75048E-4 6.66846E-4 4.91948E-4 4.79195E-4 6.14388E-4 3.95958E-4 4.38705E-4 6.47482E-4 8.74516E-4 8.71378E-4 7.43793E-4 5.56936E-4 5.15987E-4 2.1386E-4 3.60136E-4 3.60277E-4 2.49114E-4 4.70394E-4 3.02019E-4 7.56675E-4 1.0006E-3 4.96012E-4 7.90942E-4 3.76804E-4 3.49836E-4 6.06074E-4 3.67585E-4 3.55527E-4 2.44705E-4 3.72529E-4 3.52301E-4 4.10882E-4 3.66126E-4 1.45714E-4 3.39964E-4 2.84326E-4 1.98764E-4 2.32278E-4 1.258E-4 1.46617E-4 1.8216E-4 3.2924E-4 3.85455E-4 2.70695E-3 5.19047E-4 6.41187E-4 3.50953E-4 2.47837E-4 2.46955E-3 1.03791E-3 1.02605E-3 2.31029E-4 2.06234E-4 1.19962E-4 3.54623E-4 3.4335E-4 2.12158E-4 3.46617E-4 3.77759E-4 2.13622E-4 5.16922E-4 1.97391E-4 3.33819E-4 1.54885E-4 1.76561E-3 4.02435E-4 6.12511E-4 5.53905E-4 5.37378E-4 2.33785E-3 4.37096E-4 3.79332E-4 1.17083E-3 9.24613E-4 1.43086E-3 3.11111E-3 1.2613E-3 1.26169E-3 3.40208E-4 4.04938E-4 4.67891E-4 4.39165E-4 3.53606E-4 1.74254E-3 7.2814E-4 2.92873E-4 5.95069E-4 3.61486E-4 4.44459E-4 6.0601E-4 2.34527E-4 2.1274E-4 1.63971E-4 2.65546E-5 2.10283E-6 1.70385E-6 1.7283E-6 1.28673E-6 2.07225E-6 4.42158E-6 1.59867E-5 1.71756E-6 3.24806E-6 1.23588E-5 2.96329E-5 4.69022E-5 5.8362E-6 4.15932E-6 5.31778E-6 7.83651E-5 1.79945E-5 6.60867E-5 1.42655E-5 2.66767E-6 8.46066E-6 2.66515E-6 1.10104E-6 4.63921E-6 6.0644E-6 2.05095E-5 9.07981E-5 9.09132E-5 7.35488E-5 9.22872E-5 8.85811E-5 1.84281E-4 2.33282E-4 1.86384E-4 1.88969E-4 1.24753E-4 6.46591E-5 1.12613E-4 1.33165E-4 3.64626E-4 3.21974E-4 3.64365E-4 5.24745E-4 2.14864E-4 2.73024E-4 7.07126E-4 1.9011E-4 1.06825E-4 1.06142E-4 1.57942E-4 8.659E-5 1.89953E-4 9.40148E-5 1.30264E-4 1.14451E-4 7.11422E-5 4.58646E-5 5.05731E-5 6.36162E-5 1.67196E-4 8.79315E-5 1.57988E-4 1.86252E-4 1.48514E-4 1.83941E-4 1.55745E-4 1.41011E-4 2.63922E-4 2.29301E-4 1.29342E-4 4.2895E-4 7.12399E-4 5.63524E-4 7.58536E-4 1.27156E-3 1.48708E-3 1.86795E-3 1.73308E-3 1.18649E-3 7.21148E-4 1.44745E-3 3.48872E-4 1.84298E-3 1.87218E-3 2.06168E-4 2.24288E-4 -9999 -9999 -9999 -9999 -9999 -9999 -9999 -9999 -9999 -9999 -9999 -9999 -9999 -9999 -9999 -9999 -9999 -9999 -9999 -9999 -9999 -9999 -9999 -9999 -9999 -9999 -9999 -9999 -9999 -9999 -9999 -9999 -9999 -9999 -9999 -9999 -9999 -9999 -9999 -9999 -9999 -9999 -9999 -9999 -9999 -9999 -9999 -9999 -9999 -9999 -9999 -9999 -9999 -9999 -9999 -9999 -9999 -9999 -9999 -9999 -9999 -9999 -9999 -9999 -9999 -9999 -9999 -9999 -9999 -9999 -9999 -9999 -9999 -9999 -9999 -9999 -9999 -9999 -9999 -9999 -9999 -9999 -9999 -9999 -9999 -9999 -9999 -9999 -9999 -9999 -9999 -9999 -9999 -9999 -9999 -9999 -9999 -9999 -9999 -9999 -9999 -9999 -9999 -9999 -9999 -9999 -9999 -9999 -9999 -9999 -9999 -9999 -9999 -9999 -9999 -9999 -9999 -9999 -9999 -9999 -9999 -9999 -9999 -9999 -9999 -9999 -9999 -9999 -9999 -9999 -9999 -9999 -9999 -9999 -9999 -9999 -9999 -9999 -9999 -9999 -9999 -9999 -9999 -9999 -9999 -9999 -9999 -9999 -9999 -9999 -9999 -9999 -9999 -9999 -9999 -9999 -9999 -9999 -9999 -9999 -9999 -9999 -9999 -9999 -9999 -9999 -9999 -9999 -9999 -9999 -9999 -9999 -9999 -9999 -9999 -9999 -9999 -9999 -9999 -9999 -9999 -9999 -9999 -9999 -9999 -9999 -9999 -9999 -9999 -9999 -9999 -9999 -9999 -9999 -9999 -9999 -9999 -9999 -9999 -9999 -9999 -9999 -9999 -9999 -9999 -9999 -9999 -9999 -9999 -9999 -9999 -9999 -9999 -9999 -9999 -9999 -9999 -9999 -9999 -9999 -9999 -9999 -9999 -9999 -9999 -9999 -9999 -9999 -9999 -9999 -9999 -9999 -9999 -9999 -9999 -9999 -9999 -9999 -9999 -9999 -9999 -9999 -9999 -9999 -9999 -9999 -9999 -9999 -9999 -9999 -9999 -9999 -9999 -9999 -9999 -9999 -9999 -9999 -9999 -9999 -9999 -9999 -9999 -9999 -9999 -9999 -9999 -9999 -9999 -9999 -9999 -9999 -9999 -9999 -9999 -9999 -9999 -9999 -9999 -9999 -9999 -9999 -9999 -9999 -9999 -9999 -9999 -9999 -9999 -9999 -9999 -9999 -9999 -9999 -9999 -9999 -9999 -9999 -9999 -9999 -9999 -9999 -9999 -9999 -9999 -9999 -9999 -9999 -9999 -9999 -9999 -9999 -9999 -9999 -9999 -9999 -9999 -9999 -9999 -9999 -9999 -9999 -9999 -9999 -9999 -9999 -9999 -9999 -9999 -9999 -9999 -9999 -9999 -9999 -9999 -9999 -9999 -9999 -9999 -9999 -9999 -9999 -9999 -9999 -9999 -9999 -9999 -9999 -9999 -9999 -9999 -9999 -9999 -9999 -9999 -9999 -9999 -9999 -9999 -9999 -9999 -9999 -9999 -9999 -9999 -9999 -9999 -9999 -9999 -9999 -9999 -9999 -9999 -9999 -9999 -9999 -9999 -9999 -9999 -9999 -9999 -9999 -9999 -9999 -9999 -9999 -9999 -9999 -9999 -9999 -9999 -9999 -9999 -9999 -9999 -9999 -9999 -9999 -9999 -9999 -9999 -9999 -9999 -9999 -9999 -9999 -9999 -9999 -9999 -9999 -9999 -9999 -9999 -9999 -9999 -9999 -9999 -9999 -9999 -9999 -9999 -9999 -9999 -9999 -9999 -9999 -9999 -9999 -9999 -9999 -9999 -9999 -9999 -9999 -9999 -9999 -9999 -9999 -9999 -9999 -9999 -9999 -9999 -9999 -9999 -9999 -9999 -9999 -9999 -9999 -9999 -9999 -9999 -9999 -9999 -9999 -9999 -9999 -9999 -9999 -9999 -9999 -9999 -9999 -9999 -9999 -9999 -9999 -9999 -9999 -9999 -9999 -9999 -9999 -9999 -9999 -9999 -9999 -9999 -9999 -9999 -9999 -9999 -9999 -9999 -9999 -9999 -9999 -9999 -9999 -9999 -9999 -9999 -9999 -9999 -9999 -9999 -9999 -9999 -9999 -9999 -9999 -9999 -9999 -9999 -9999 -9999 -9999 -9999 -9999 -9999 -9999 -9999 -9999 -9999 -9999 -9999 -9999 -9999 -9999 -9999 -9999 -9999 -9999 -9999 -9999 -9999 -9999 -9999 -9999 -9999 -9999 -9999 -9999 -9999 -9999 -9999 -9999 -9999 -9999 -9999 -9999 -9999 -9999 -9999 -9999 -9999 -9999 -9999 -9999 -9999 -9999 -9999 -9999 -9999 -9999 -9999 -9999 -9999 -9999 -9999 -9999 -9999 -9999 -9999 -9999 -9999 -9999 -9999 -9999 -9999 -9999 -9999 -9999 -9999 -9999 -9999 -9999 -9999 -9999 -9999 -9999 -9999 -9999 -9999 -9999 -9999 -9999 -9999 -9999 -9999 -9999 -9999 -9999 -9999 -9999 -9999 -9999 -9999 -9999 -9999 -9999 -9999 -9999 -9999 -9999 -9999 -9999 -9999 -9999 -9999 -9999 -9999 -9999 -9999 -9999 -9999 -9999 -9999 -9999 -9999 -9999 -9999 -9999 -9999 -9999 -9999 -9999 -9999 -9999 -9999 -9999 -9999 -9999 -9999 -9999 -9999 -9999 -9999 -9999 -9999 -9999 -9999 -9999 -9999 -9999 -9999 -9999 -9999 -9999 -9999 -9999 -9999 -9999 -9999 -9999 -9999 -9999 -9999 -9999 -9999 -9999 -9999 -9999 -9999 -9999 -9999 -9999 -9999 -9999 -9999 -9999 -9999 -9999 -9999 -9999 -9999 4.09979E-8 9.01444E-8 1.27691E-8 2.39203E-8 1.7908E-8 1.8709E-8 1.89507E-8 5.12046E-8 4.78901E-8 5.60507E-8 6.4269E-8 7.83008E-8 8.84628E-8 9.92069E-8 2.84223E-8 4.19014E-8 6.15029E-8 1.05905E-7 3.92524E-6 1.03935E-7 5.67166E-8 1.14984E-7 9.98643E-8 1.20483E-7 3.49363E-7 4.27809E-7 1.0061E-7 6.85319E-8 5.02092E-8 6.45463E-8 3.89221E-6 4.98172E-8 1.51197E-7 1.3057E-7 4.96272E-6 1.31849E-7 1.29409E-7 2.02639E-7 5.4362E-5 2.75109E-5 2.20576E-5 3.255E-5 3.85084E-5 4.80669E-5 1.10416E-4 6.01505E-5 6.69438E-5 1.15421E-4 9.9989E-5 6.28481E-5 9.08597E-5 1.48132E-4 1.03792E-4 2.1874E-6 2.10873E-6 1.2909E-4 1.02981E-4 5.6014E-5 2.28547E-6 2.90663E-6 1.26282E-5 3.4489E-6 2.76773E-4 2.3375E-4 2.33079E-4 2.97089E-4 3.89283E-6 3.61325E-6 7.89727E-6 5.44196E-6 3.60587E-6 3.71678E-6 5.78918E-6 2.03097E-6 7.3635E-6 3.98181E-3 3.52129E-3 2.86434E-4 3.29854E-4 4.77957E-6 9.47325E-6 1.03691E-3 1.15309E-3 5.36803E-5 2.29721E-4 2.29588E-6 1.71995E-4 1.97529E-4 8.20181E-7 1.58477E-4 1.44771E-7 7.38606E-7 1.21056E-7 1.7012E-5 1.26124E-5 4.58177E-7 1.22028E-5 2.68171E-7 1.0164E-5 3.25643E-8 2.29539E-6 3.31301E-6 2.46805E-6 6.03833E-7 4.96071E-9 8.19068E-9 2.20624E-8 3.99667E-8 1.09993E-7 2.99269E-8 1.58131E-8 7.58817E-9 6.60607E-9 1.99375E-8 5.19682E-9 7.40742E-9 3.94496E-9 7.85221E-9 9.33249E-9 4.36297E-9 3.52121E-9 4.30021E-9 6.74714E-9 8.234E-9 5.46729E-9 7.62434E-9 4.183E-9 1.38901E-9 1.97822E-9 6.33848E-9 8.16141E-9 8.79278E-9 9.16423E-9 1.29867E-8 5.8132E-9 4.60748E-9 4.54411E-9 2.04096E-9 1.81784E-9 5.77039E-9 2.71592E-9 8.24867E-9 1.26142E-8 9.65725E-9 1.56054E-8 1.09926E-8 1.10511E-8 8.10957E-9 1.09835E-8 1.24674E-8 1.23151E-8 1.22708E-8 1.42925E-8 6.06662E-9 6.13324E-9 4.77483E-9 4.24079E-9 2.6773E-9 2.17848E-9 1.06247E-8 4.03247E-9 5.97538E-9 8.1557E-9 3.78648E-8 4.57148E-8 3.4698E-8 6.01603E-6 4.75108E-9 2.81103E-9 6.52153E-9 1.6407E-9 -9999 -9999 -9999 -9999 -9999 -9999 -9999 -9999 -9999 -9999 -9999 -9999 -9999 -9999 -9999 -9999 -9999 -9999 -9999 -9999 -9999 -9999 -9999 -9999 -9999 -9999 -9999 -9999 -9999 -9999 -9999 -9999 -9999 -9999 -9999 -9999 -9999 -9999 -9999 -9999 -9999 -9999 -9999 -9999
5.55635E-5 4.34833E-5 2.16187E-5 2.39617E-5 2.70182E-5 2.85827E-5 2.00012E-5 6.16228E-5 3.78589E-5 4.14473E-5 1.74207E-5 3.66137E-5 3.06074E-5 6.79045E-5 5.52512E-5 2.73893E-5 2.59725E-5 8.57303E-5 5.12771E-5 2.93385E-5 1.70782E-5 1.10805E-5 2.42216E-5 9.75242E-5 6.54433E-5 5.3876E-5 8.95248E-5 7.33939E-5 1.3963E-4 8.1322E-5 9.02124E-5 8.25818E-5 9.13583E-5 7.70034E-5 5.1926E-5 4.9969E-5 2.93239E-5 3.2854E-5 1.00656E-4 6.64293E-5 5.87775E-5 7.31418E-5 4.00334E-5 4.9502E-5 2.21667E-5 4.70637E-5 1.0454E-4 3.55941E-5 5.20214E-5 6.7166E-5 1.00942E-4 1.13266E-4 1.62505E-4 9.71393E-5 1.55886E-4 1.94887E-4 2.22969E-4 3.5371E-4 1.54772E-4 6.81303E-5 1.05336E-4 1.06787E-4 1.5896E-4 2.08549E-4 1.44545E-4 7.37774E-5 1.62822E-4 9.21577E-5 8.37154E-5 1.28242E-4 9.29351E-5 1.08852E-4 1.41086E-4 5.33104E-5 2.65852E-4 2.71375E-4 3.7165E-4 5.0273E-4 3.95631E-4 1.58823E-4 7.60902E-5 1.9241E-4 1.69844E-4 2.09289E-4 1.47165E-4 1.36293E-4 1.30596E-4 1.578E-4 1.76106E-4 6.14986E-5 1.99792E-4 3.67829E-4 1.40718E-4 1.80699E-4 8.45401E-5 3.82056E-5 1.17426E-4 2.7144E-4 1.27503E-4 3.34227E-4 2.96332E-4 3.57238E-4 2.38872E-4 1.75089E-4 2.11872E-4 2.40053E-4 2.98502E-4 3.63066E-4 3.36881E-4 2.60769E-4 3.03767E-4 1.26094E-4 2.33514E-4 3.79753E-4 5.79525E-4 5.05752E-4 5.44227E-4 6.92789E-4 8.18405E-4 4.00115E-4 5.63609E-4 6.13444E-4 4.32564E-4 3.5355E-4 2.64384E-4 3.35594E-4 8.34303E-4 5.13991E-5 5.9216E-4 3.02073E-4 5.44799E-4 8.6357E-4 4.22052E-4 5.71501E-4 9.63301E-4 3.83908E-4 7.59519E-4 6.0593E-4 5.59465E-4 1.10958E-3 2.37107E-3 2.49183E-3 5.75082E-4 7.03705E-4 7.66742E-4 1.03037E-3 4.4288E-4 7.83449E-4 6.93803E-4 5.0963E-4 1.56403E-3 4.64663E-4 4.5878E-4 6.31295E-4 1.23096E-3 9.99028E-4 7.34215E-4 4.89947E-4 5.1745E-4 4.44911E-4 2.78668E-4 3.28714E-4 3.35025E-4 7.11716E-4 3.53072E-4 2.75492E-4 3.21338E-4 1.99195E-4 7.40004E-4 4.5672E-4 4.42003E-4 2.08251E-4 2.64241E-4 6.41439E-4 6.6741E-4 4.31038E-4 2.61679E-3 1.40327E-3 3.93013E-4 4.30945E-4 3.09792E-4 5.72289E-4 2.49508E-3 5.80835E-4 3.96096E-4 3.76315E-4 1.74722E-4 1.06444E-4 1.26203E-4 1.04817E-4 2.65606E-4 3.24883E-4 1.65728E-4 2.31604E-4 7.66266E-4 4.5785E-4 2.31432E-4 1.37027E-4 6.72998E-4 6.69165E-4 4.28517E-4 6.00195E-4 4.26122E-4 3.2698E-3 8.52473E-4 9.82859E-4 1.46051E-3 2.30289E-3 1.86945E-3 3.59264E-3 1.10509E-3 1.37288E-3 9.51014E-4 4.2055E-4 9.0199E-4 2.43192E-4 3.88622E-4 4.48333E-4 2.49476E-4 3.85938E-4 7.92726E-4 5.46128E-4 5.50771E-4 3.92806E-4 2.18864E-4 1.38591E-4 1.18391E-4 5.51127E-6 2.81846E-6 4.43455E-6 1.86946E-6 2.80021E-6 2.17057E-5 6.88743E-5 2.77296E-5 9.16277E-7 2.96288E-6 3.44712E-6 1.94066E-5 1.71526E-5 5.11101E-6 3.02624E-6 5.62523E-6 7.13405E-6 1.27872E-5 3.89961E-6 4.22987E-6 3.46981E-6 6.21206E-6 4.60682E-6 2.03972E-6 1.22869E-5 8.1073E-5 8.88488E-5 6.18443E-5 2.96173E-5 7.99872E-5 1.2511E-4 2.10919E-4 2.20871E-4 1.80242E-4 1.75617E-4 1.87572E-4 7.12801E-5 8.89473E-5 9.96943E-5 1.29941E-4 1.48867E-4 8.88611E-4 4.30617E-4 6.47126E-4 2.65805E-4 1.75809E-4 1.71263E-4 1.84509E-4 1.28458E-4 1.25635E-4 1.28721E-4 9.78784E-5 1.88088E-4 2.31087E-4 1.23236E-4 1.44358E-4 1.88713E-4 2.28128E-4 1.04045E-4 1.59521E-4 9.46533E-5 8.77741E-5 1.32096E-4 7.81056E-5 1.2171E-4 9.74538E-5 1.18695E-4 2.26632E-4 1.57215E-4 3.32504E-4 8.41835E-4 1.08007E-3 1.1221E-3 1.0626E-3 2.01303E-3 2.55564E-3 1.7648E-3 1.12837E-3 2.35338E-3 1.85963E-3 5.82019E-4 1.13788E-3 2.10181E-3 2.09922E-3 2.29347E-3 4.31555E-4 3.54662E-4 2.02782E-4 1.49447E-4 1.94906E-4 2.3833E-4 2.71815E-4 3.68249E-4 3.52208E-4 2.80441E-4 3.26535E-4 3.13684E-4 3.22542E-4 1.58986E-3 8.93303E-4 6.71789E-4 4.55373E-4 2.55101E-4 1.53956E-4 1.24567E-3 2.86088E-4 3.00918E-4 1.92761E-4 2.99483E-4 8.20298E-4 1.54114E-3 1.42812E-3 1.20084E-3 9.96122E-4 3.05783E-3 2.50737E-3 3.46087E-3 1.99795E-3 1.55651E-3 8.27219E-4 7.39564E-4 5.44074E-4 8.26047E-4 8.40115E-4 1.07255E-3 8.62384E-4 1.14307E-3 1.80732E-3 2.55013E-3 2.9193E-3 2.3395E-3 1.32122E-3 1.62117E-3 2.68853E-3 3.3937E-3 3.26914E-3 4.24924E-3 1.95873E-3 4.05537E-3 6.33098E-3 5.73753E-3 9.71615E-3 1.23327E-2 2.26981E-2 2.85777E-2 5.71416E-2 5.70478E-2 6.7358E-2 6.68927E-2 5.22333E-2 3.73527E-2 3.97883E-2 1.89352E-2 2.19203E-2 1.98294E-2 6.58387E-2 2.45182E-2 4.65423E-2 2.69515E-2 7.49176E-2 2.26642E-2 5.99955E-2 2.38851E-2 6.70146E-2 5.22752E-2 4.58646E-2 3.40005E-2 4.03293E-2 3.60827E-2 6.79993E-2 2.99689E-2 1.38548E-1 3.8443E-2 2.62467E-2 5.19516E-2 1.43895E-1 4.39155E-2 4.25023E-2 6.31823E-2 2.53061E-2 3.71647E-2 2.09706E-2 5.69314E-2 2.87193E-2 3.7609E-3 1.66958E-1 6.7841E-1 4.45859E-1 9.97998E-1 9.87161E-1 9.62847E-1 9.50522E-1 9.75375E-1 6.9377E-1 8.93687E-1 8.63107E-1 9.94204E-1 9.88575E-1 8.58383E-1 7.29208E-1 6.81327E-1 8.56637E-1 9.97655E-1 8.71031E-1 8.9091E-1 9.3986E-1 9.79604E-1 9.2531E-1 7.61424E-1 5.71493E-1 6.45799E-1 2.91718E-1 1.41624E-1 1.42397E-1 1.45273E-1 1.54679E-1 1.71622E-1 1.98132E-1 3.61507E-1 2.07975E-1 2.64098E-1 3.7916E-1 1.11381E-1 8.49004E-2 8.87901E-2 8.77775E-2 1.81668E-1 1.0643E-1 1.83296E-1 9.9461E-2 8.96348E-2 1.09515E-1 7.51243E-2 2.33162E-1 1.90904E-1 1.76932E-1 3.23885E-2 1.95895E-2 5.07826E-2 1.50537E-1 1.65705E-1 1.86827E-1 2.38091E-1 1.40266E-1 2.94469E-1 6.91778E-2 5.89388E-2 1.20626E-1 5.33685E-2 5.94807E-2 4.2356E-2 1.23934E-1 8.69627E-2 8.85122E-2 7.36921E-2 5.52253E-2 4.42044E-2 5.53914E-2 2.24221E-2 4.37488E-2 5.46555E-2 4.32835E-2 9.99516E-2 2.89677E-2 1.14376E-1 9.05277E-2 3.56054E-2 3.46788E-2 5.18441E-2 1.25576E-2 5.43711E-2 1.47268E-1 2.40181E-1 1.07741E-1 2.71627E-1 2.47015E-1 2.08513E-1 1.45127E-1 1.12986E-1 2.41386E-2 6.55812E-2 8.41972E-2 1.10094E-1 1.75482E-1 1.97495E-1 1.87688E-1 8.57515E-2 1.88936E-1 1.09526E-1 1.37018E-1 5.76938E-2 6.29109E-2 3.15304E-2 2.95117E-2 4.74844E-2 2.13537E-2 1.4767E-1 1.04694E-1 1.75712E-1 7.06464E-2 1.43488E-1 1.23178E-1 1.30493E-1 6.76425E-2 5.8812E-2 8.56823E-2 1.14957E-1 4.58691E-2 9.39071E-2 2.27233E-1 1.15492E-1 5.35261E-2 7.38521E-2 2.1461E-2 8.53931E-2 5.1771E-2 3.36129E-2 4.01601E-2 8.66408E-2 3.23312E-2 4.63609E-2 1.35522E-2 2.39928E-2 9.70104E-3 2.54024E-2 2.40971E-2 3.38993E-2 3.31521E-2 2.30937E-2 3.13367E-2 3.06896E-2 2.62045E-2 4.27885E-2 8.05653E-2 6.0234E-2 6.99971E-2 2.12895E-2 9.58631E-2 2.37994E-2 1.21706E-2 1.36448E-2 1.6051E-2 8.21136E-3 3.32884E-2 7.52596E-3 9.1554E-3 1.99706E-2 1.57854E-2 4.59746E-2 2.15228E-2 1.60549E-2 6.78203E-3 4.33487E-3 2.61179E-3 5.93818E-3 3.46058E-3 1.82027E-3 3.12441E-3 7.47349E-3 8.40798E-3 5.65393E-3 4.87206E-3 6.9714E-3 5.68922E-3 6.66948E-3 1.50922E-3 4.98956E-4 1.50688E-3 1.94193E-3 1.86385E-4 4.75398E-4 1.61757E-3 1.47454E-3 1.24977E-3 1.85108E-3 3.89552E-4 1.02982E-3 2.79673E-2 5.44016E-3 2.25949E-3 3.54765E-4 4.61209E-4 6.02347E-4 2.30754E-3 4.10771E-3 3.87739E-3 4.08784E-3 1.43019E-2 3.87353E-3 9.02273E-3 7.34804E-3 1.38033E-2 1.23756E-2 1.03267E-2 4.41842E-2 1.30322E-2 2.51307E-2 9.42577E-3 1.13653E-2 2.06511E-2 7.45625E-3 2.19862E-2 2.61528E-2 2.64374E-2 2.57685E-2 5.07377E-3 1.98593E-2 1.93881E-2 1.90193E-2 5.75077E-3 1.31821E-2 1.18712E-2 3.63969E-2 3.21496E-2 1.85458E-2 2.8115E-2 1.20631E-2 4.9384E-3 1.20154E-2 6.68739E-3 6.98248E-3 5.74713E-3 5.88986E-3 2.3163E-3 6.51983E-3 4.92688E-3 3.45667E-3 4.14481E-3 5.18739E-3 1.94491E-3 2.59743E-3 9.69077E-4 4.77882E-3 7.40543E-3 3.43453E-3 2.86518E-2 4.2295E-2 1.01809E-1 8.96542E-2 1.78532E-2 2.73871E-2 1.67044E-2 9.08066E-3 1.89012E-2 2.51354E-2 3.2638E-3 5.31784E-3 2.80584E-3 2.94794E-3 6.52933E-3 5.15065E-3 5.52119E-3 1.8183E-2 1.29778E-2 6.89818E-3 1.91879E-2 1.37013E-2 1.09241E-2 7.93609E-3 5.82659E-3 9.93041E-3 1.29474E-2 1.15647E-2 9.94673E-3 9.49179E-3 2.14913E-2 8.72435E-3 5.54564E-3 1.08261E-2 7.19239E-3 1.39116E-2 1.02481E-2 2.02015E-2 2.36048E-2 5.73936E-3 6.39605E-3 8.66971E-3 1.99671E-2 1.03551E-2 2.07854E-2 1.0516E-2 6.1789E-3 6.23404E-3 7.9634E-3 1.64177E-2 1.00751E-2 1.31803E-2 2.36281E-2 2.08234E-2 1.58488E-2 9.52706E-3 1.64813E-2 2.91201E-3 2.28001E-2 5.0122E-3 5.98114E-3 3.41449E-2 2.2483E-2 3.28431E-2 1.86567E-2 3.82662E-2 2.4059E-2 1.65297E-2 6.7287E-2 7.25755E-2 5.29868E-2 3.89759E-2 2.67763E-2 5.6964E-2 4.99199E-2 2.40072E-1 1.37106E-1 7.73974E-2 5.26334E-2 3.59176E-2 5.77436E-2 3.54501E-2 3.92237E-2 2.70742E-2 6.93716E-2 7.95399E-2 5.22926E-2 5.43299E-2 7.67867E-2 1.14453E-1 4.68088E-2 6.31791E-2 1.01726E-1 1.56986E-1 2.27754E-1 2.02103E-1 2.14439E-2 4.41651E-2 1.81181E-2 1.05369E-2 1.47409E-2 8.96537E-3 7.32027E-3 8.8544E-3 5.31625E-3 5.82802E-3 1.16941E-2 2.4305E-2 1.24191E-2 2.40018E-3 3.42046E-3 2.18248E-3 2.43434E-3 3.11459E-3 5.57658E-3 7.62812E-3 8.73913E-3 6.61726E-3 5.04663E-3 5.46205E-3 3.57154E-3 1.99374E-3 9.54271E-3 1.99713E-3 4.90311E-3 5.14453E-3 9.21484E-4 3.0909E-3 3.51452E-3 2.54712E-3 2.86154E-3 3.03427E-3 1.32942E-3 1.90039E-3 4.4903E-4 1.78246E-4 2.39059E-5 1.6916E-5 2.65826E-6 1.84849E-5 5.38266E-7 4.02185E-7 1.50409E-5 2.02159E-5 4.21032E-7 5.37177E-5 3.04779E-5 8.26476E-6 6.44865E-6 1.09627E-4 2.8913E-4 8.04055E-6 3.05154E-5 2.52456E-7 3.34945E-7 3.56665E-7 4.12473E-7 3.6587E-7 1.51738E-5 1.70085E-5 3.16912E-5 4.7516E-5 2.1858E-5 2.52344E-5 1.39398E-5 1.93248E-5 7.52083E-6 8.63173E-6 1.12177E-5 2.37133E-5 1.70646E-5 1.32627E-5 1.63866E-5 4.52158E-5 1.47666E-5 6.57662E-5 9.93335E-6 4.061E-5 1.50563E-5 2.40047E-5 3.97674E-5 1.62083E-5 1.92039E-5 2.6873E-5 1.50941E-5 2.31156E-5 3.45571E-5 9.04456E-6 3.42329E-5 5.19597E-5 3.93605E-5 5.91953E-5 1.80293E-4 1.01899E-4 1.0664E-4 4.6759E-5 2.12807E-5 2.04242E-5 2.52643E-5 1.37168E-5 6.27566E-5 8.32799E-6 7.27414E-6 3.90604E-7 3.11081E-7 1.82161E-5 2.72029E-5 2.48829E-5 3.03919E-5 5.35524E-5 2.87144E-5 2.53999E-4 8.49704E-5 1.1087E-3 5.2492E-5 3.9541E-5 2.31453E-5 3.78481E-5 9.81572E-6 5.81895E-5 2.72667E-5 3.53406E-5 1.04258E-5 6.10675E-6 1.91003E-5 8.72989E-6 1.13412E-5 6.4548E-6 5.4618E-6 1.10564E-5 3.49346E-5 3.07651E-4 8.22259E-5 1.47902E-5 1.02207E-5 3.95693E-6 1.12026E-5 1.32811E-7 1.74168E-7 3.25943E-7 2.68648E-4 4.69914E-6 2.24114E-5 7.44291E-6 1.20901E-5 7.5794E-6 1.64951E-5 1.11841E-5 1.16689E-5 6.57824E-6 1.30947E-5 1.09338E-5 1.18836E-5 1.31382E-5 1.11473E-5 8.09902E-6 1.5052E-7 1.54383E-7 5.04124E-7 3.58303E-7 1.02566E-7 5.97251E-6 1.35209E-5 6.17718E-7 1.72597E-7 1.62732E-5 6.11056E-5 6.46548E-5 2.3341E-5 4.01408E-5 4.33482E-5 2.11739E-7 1.23544E-7 2.35959E-7 1.69019E-6 1.88863E-7 3.63439E-6 4.96856E-6 5.91041E-6 1.35357E-5 7.33429E-6 1.9383E-5 1.56399E-5 1.93609E-5 3.2393E-5 2.38403E-5 5.27351E-5 2.81482E-5 2.52715E-5 2.86676E-5 1.77465E-5 1.88501E-5 1.51959E-5 2.30433E-7 2.60134E-7 2.00306E-7 9.82198E-8 1.05093E-7 1.00747E-7 2.77673E-8 4.2473E-8 2.42484E-8 1.18763E-8 2.23674E-8 1.77308E-8 1.67936E-8 1.24233E-8 8.50359E-9 4.25956E-9 7.34668E-9 6.60468E-9 6.5303E-9 8.08903E-9 8.67588E-9 4.89344E-9 8.43147E-9 9.21685E-9 6.8839E-9 4.46868E-8 3.99966E-8 8.78259E-7 3.60032E-8 7.88241E-8 1.56096E-7 1.63242E-8 1.51501E-8 1.45474E-8 1.31793E-8 1.45691E-8 1.32876E-8 1.43661E-8 8.69337E-9 1.66511E-8 2.1488E-8 9.40678E-8 3.15283E-8 3.14364E-8 4.78374E-8 4.66168E-8 6.12296E-8 4.74599E-8 9.18376E-8 8.29089E-8 1.00395E-7 1.02795E-7 9.66356E-8 2.14636E-7 5.54353E-8 4.35086E-8 3.73631E-8 1.05576E-7 9.95383E-8 9.71918E-8 1.0535E-7 1.36209E-7 5.65381E-8 3.15125E-8 3.85479E-8 1.17819E-7 7.74774E-6 9.0922E-8 5.79066E-7 9.73724E-8 8.36056E-6 1.80687E-7 1.54903E-7 1.24815E-5 2.60971E-5 3.02232E-5 2.92804E-5 3.1209E-5 6.56917E-5 8.29067E-5 9.21439E-5 7.74474E-5 5.47889E-5 4.72684E-4 6.03614E-6 3.35008E-6 6.51128E-5 1.55964E-4 2.44985E-6 2.22956E-6 3.86914E-6 1.51452E-4 1.33127E-4 1.35746E-4 4.97886E-6 2.78535E-4 3.10243E-6 2.97024E-6 3.10069E-6 2.38632E-4 1.03939E-4 2.15614E-4 6.10049E-4 3.21677E-6 5.1178E-6 1.03062E-5 4.19859E-6 3.84287E-6 3.1682E-6 2.4216E-6 8.22974E-6 2.51283E-4 5.56423E-4 1.81008E-4 7.18489E-6 4.72483E-6 2.53176E-4 5.94367E-4 2.44561E-3 2.48612E-4 4.26723E-6 1.84757E-6 4.39456E-4 4.27263E-4 9.35953E-5 1.59079E-4 3.89005E-6 1.97503E-4 7.88647E-7 5.76995E-5 1.52281E-5 1.69122E-5 3.97784E-7 3.18671E-6 1.50595E-5 5.92841E-6 5.46476E-6 7.62379E-6 5.5311E-6 2.15295E-6 8.72475E-7 7.35631E-9 2.44004E-8 2.17375E-8 2.43793E-8 1.41073E-8 4.38923E-9 1.24395E-8 2.57588E-8 1.60637E-8 1.22196E-8 1.26641E-8 9.97568E-9 7.28298E-9 2.91157E-9 1.99298E-9 3.8149E-9 2.93837E-9 2.11587E-9 3.90979E-9 7.38188E-9 4.44953E-9 7.75608E-9 7.79404E-9 9.37878E-9 1.49149E-8 8.33946E-9 1.07781E-8 4.391E-9 4.16704E-9 4.381E-9 5.14257E-9 4.40822E-9 7.71849E-9 5.74823E-9 5.6084E-9 5.1449E-9 5.64972E-9 5.57359E-9 4.77575E-9 2.76355E-9 1.53379E-9 1.57177E-9 4.45179E-9 5.61362E-9 1.50043E-8 2.80535E-8 2.28527E-8 1.38333E-8 2.14644E-8 9.32356E-9 9.44342E-9 7.21622E-9 6.66829E-9 5.19508E-9 5.82874E-9 2.65158E-8 1.77181E-8 1.09466E-8 7.72724E-9 2.89059E-8 3.75421E-9 5.58122E-7 8.20657E-8 3.1219E-9 4.47964E-9 3.20275E-9 1.37348E-8 -9999 -9999 -9999 -9999 -9999 -9999 -9999 -9999 -9999 -9999 -9999 -9999 -9999 -9999 -9999 -9999 -9999 -9999 -9999 -9999 -9999 -9999 -9999 -9999 -9999 -9999 -9999 -9999 -9999 -9999 -9999 -9999 -9999 -9999 -9999 -9999 -9999 -9999 -9999 -9999 -9999 -9999 -9999
9.5012E-5 7.78898E-5 3.027E-5 3.48821E-5 2.32556E-5 2.48575E-5 2.13724E-5 4.57405E-5 2.59613E-5 3.27312E-5 7.94366E-5 9.44353E-5 6.46489E-5 7.49331E-5 6.3266E-5 8.19464E-5 7.03168E-5 7.4567E-5 4.36954E-5 1.57784E-5 4.95494E-5 3.03081E-5 5.07795E-5 1.12561E-4 4.8034E-5 4.66554E-5 6.51699E-5 7.49009E-5 4.48403E-5 6.10443E-5 1.13702E-4 1.12049E-4 1.26305E-4 1.13284E-4 1.83486E-4 5.07593E-5 6.65237E-5 4.47561E-5 1.02283E-4 1.68484E-4 6.09493E-5 4.36707E-5 4.45043E-5 7.52185E-5 4.81995E-5 5.31099E-5 4.81194E-5 3.97732E-5 5.01554E-5 1.95329E-4 1.18367E-4 1.59829E-4 1.49194E-4 2.03703E-4 3.65107E-4 4.68256E-4 2.7704E-4 1.35125E-4 9.79222E-5 1.25789E-4 1.20509E-4 1.4589E-4 2.18197E-4 2.88216E-4 1.71939E-4 3.19939E-4 2.13921E-4 1.34296E-4 8.44115E-5 1.27031E-4 1.42504E-4 1.10919E-4 1.67281E-4 3.1456E-4 2.63683E-4 3.62596E-4 2.64405E-4 4.88513E-4 2.96284E-4 2.18075E-4 2.03178E-4 2.04326E-4 2.45803E-4 2.01354E-4 2.01463E-4 2.52727E-4 1.1097E-4 1.56182E-4 1.54974E-4 1.45541E-4 2.07717E-4 2.48749E-4 2.45021E-4 3.10861E-4 2.13487E-4 1.99081E-5 1.62044E-4 2.02266E-4 1.75696E-4 4.35816E-4 3.68328E-4 4.19343E-4 3.02756E-4 2.02347E-4 1.2557E-4 2.09287E-4 5.15729E-4 1.45696E-4 2.49781E-4 2.53719E-4 3.09297E-4 1.80079E-4 2.53661E-4 1.7491E-4 5.71479E-4 5.15241E-4 4.82552E-4 4.06096E-4 4.16432E-4 4.59631E-4 4.06305E-4 4.6131E-4 5.58134E-4 6.16461E-4 1.56404E-3 9.56843E-4 8.3075E-4 7.99321E-4 4.54697E-4 3.26989E-4 8.97916E-5 6.52288E-4 4.75381E-4 5.76446E-4 8.1983E-4 5.1587E-4 1.19712E-3 8.58544E-4 4.85882E-4 4.19108E-4 1.25879E-3 1.69989E-3 1.35468E-3 6.48663E-4 3.53406E-4 2.89707E-4 1.99612E-4 1.98205E-4 4.91328E-4 8.01252E-4 2.35561E-3 8.84472E-4 2.68105E-4 9.21106E-4 1.07533E-3 9.86684E-4 6.08462E-4 9.87792E-4 5.43825E-4 8.11061E-4 3.68555E-4 6.51167E-4 3.93433E-4 2.54485E-4 6.57695E-4 2.81822E-4 5.26004E-4 2.8096E-4 3.62519E-4 3.29369E-4 6.75172E-4 5.08963E-4 4.21528E-4 5.11498E-4 1.00228E-3 3.59394E-3 1.3486E-3 8.58269E-4 6.80711E-4 4.57592E-4 3.88259E-4 2.01502E-4 1.06617E-3 2.27538E-3 4.90922E-4 3.54747E-4 3.94916E-4 2.1144E-4 6.16406E-4 6.74971E-4 1.59972E-4 1.9264E-4 2.49316E-4 8.85277E-4 3.78081E-4 2.58837E-4 2.99096E-4 5.95963E-4 1.97264E-4 3.52732E-4 4.60185E-4 7.30571E-4 1.20626E-3 7.68459E-4 1.4298E-3 1.36064E-3 3.40905E-4 3.60947E-4 6.9063E-4 2.38768E-3 6.68476E-3 1.76383E-3 1.59167E-3 1.08539E-3 2.77333E-4 3.88757E-4 3.10001E-4 2.0968E-4 6.36446E-4 6.24996E-4 9.29077E-4 4.73134E-4 5.22146E-4 3.82346E-4 3.72832E-4 1.91935E-4 8.02508E-5 5.56013E-5 2.28998E-6 5.9188E-6 2.00307E-6 3.13877E-6 1.13624E-4 1.04606E-4 -9999 3.76473E-6 1.07199E-6 5.45792E-6 9.68136E-6 8.70517E-6 3.70127E-6 7.18703E-6 4.75785E-6 3.6926E-6 3.07866E-6 8.33448E-6 5.52308E-6 2.98127E-6 3.7252E-6 2.22309E-6 3.05335E-6 4.62732E-5 4.61883E-5 3.8738E-5 1.2952E-4 8.53288E-5 4.44057E-5 4.7339E-5 1.05592E-4 2.30802E-4 1.94513E-4 1.22281E-4 1.62616E-4 9.46155E-5 1.19011E-4 1.51788E-4 1.85136E-4 4.31657E-4 3.02978E-4 1.8554E-4 1.24076E-3 3.84322E-4 2.27974E-4 1.5826E-4 2.09656E-4 1.28492E-4 3.23098E-4 1.22684E-4 1.18779E-4 1.5516E-4 1.91424E-4 4.98808E-4 1.61653E-4 2.87381E-4 3.7676E-4 2.83817E-4 1.35522E-4 1.03062E-4 6.8787E-5 1.01433E-4 1.09606E-4 1.36974E-4 1.28371E-4 1.84885E-4 1.41848E-4 2.90769E-4 9.01413E-4 3.35779E-4 9.44184E-4 1.36562E-3 2.67673E-3 1.1633E-3 4.61262E-3 2.48233E-3 1.62361E-3 2.47663E-3 1.1436E-3 1.95766E-3 1.40189E-3 2.50528E-3 1.45538E-3 1.2971E-3 3.18674E-4 2.21524E-4 1.04411E-4 1.32234E-4 1.02564E-4 2.52861E-4 8.29415E-4 3.09562E-4 6.03235E-4 6.16294E-4 4.62607E-4 5.96539E-4 3.82677E-4 5.34679E-4 1.07668E-3 3.72933E-4 3.45339E-4 2.81844E-4 1.91527E-4 8.55394E-5 1.54554E-4 6.00497E-4 5.57796E-4 5.98076E-4 2.27728E-3 1.11645E-3 1.0124E-3 7.27463E-4 3.4287E-3 2.71579E-3 3.75204E-3 3.12461E-3 1.06144E-3 1.48463E-3 6.89303E-4 9.82938E-4 1.14849E-3 7.18056E-4 1.13715E-3 1.51046E-3 1.15445E-3 1.39163E-3 1.74987E-3 2.595E-3 2.5882E-3 1.599E-3 1.37759E-3 1.07863E-3 2.73792E-3 3.23647E-3 3.77816E-3 2.45617E-3 4.14814E-3 1.02272E-2 1.10569E-2 9.87254E-3 1.2374E-2 2.53799E-2 6.05376E-2 2.23117E-2 1.58682E-2 5.39676E-2 5.01208E-2 5.35475E-2 3.1333E-2 2.11609E-2 1.02391E-2 2.68888E-2 3.28577E-2 2.03815E-2 4.78171E-2 5.83505E-2 3.51762E-2 1.88472E-2 3.43405E-2 4.16712E-2 6.41139E-2 4.98544E-2 5.0837E-2 5.20904E-2 6.32265E-2 1.18028E-1 3.02476E-2 1.70874E-2 1.88146E-2 9.49878E-3 5.89553E-2 7.69592E-2 7.36219E-2 5.56974E-2 3.32927E-2 7.36352E-2 8.78432E-2 3.1434E-2 4.87367E-2 5.30773E-2 4.05079E-2 2.64011E-2 6.45501E-2 5.76344E-2 4.45263E-2 5.28157E-1 8.59347E-1 9.99867E-1 9.98524E-1 9.55555E-1 8.73839E-1 7.31211E-1 9.69891E-1 9.86614E-1 9.95543E-1 9.76219E-1 9.3986E-1 9.82467E-1 9.99955E-1 9.91222E-1 9.99182E-1 7.47766E-1 9.51539E-1 9.49169E-1 9.57717E-1 9.34324E-1 9.87108E-1 9.26259E-1 7.98865E-1 5.07463E-1 6.31344E-1 3.18929E-1 2.40765E-1 2.38435E-1 5.55232E-1 2.36932E-1 1.43684E-1 1.52579E-1 1.81631E-1 1.66016E-1 1.76995E-1 1.15444E-1 1.10309E-1 1.11232E-1 1.07751E-1 1.07027E-1 1.16044E-1 1.32409E-1 3.53506E-1 1.89979E-1 1.05952E-1 1.70251E-1 1.2707E-1 1.69554E-1 1.76592E-1 1.04496E-1 7.56329E-2 4.60086E-2 4.9989E-2 1.41071E-1 1.49143E-1 1.18001E-1 1.0339E-1 9.33637E-2 1.60511E-1 6.26624E-2 1.62498E-1 1.24862E-1 9.87865E-2 9.13592E-2 1.25783E-1 1.99158E-1 8.03347E-2 2.54811E-1 5.71744E-2 1.12582E-1 3.5825E-2 2.38612E-2 3.67795E-2 4.02722E-2 1.16793E-1 2.6452E-1 7.10092E-2 9.51352E-2 1.84292E-2 9.1639E-2 3.55726E-2 4.08659E-2 1.02548E-2 5.11083E-2 6.60675E-2 3.1127E-2 1.44822E-1 9.93795E-2 2.23928E-1 1.80908E-1 9.22098E-2 1.30008E-1 6.1496E-2 9.33894E-2 1.25686E-1 8.76136E-2 3.04424E-1 2.72832E-1 1.99557E-1 1.94162E-1 1.46141E-1 1.56562E-1 8.39237E-2 9.32339E-2 4.66744E-2 2.809E-2 1.00712E-2 3.49236E-2 1.43973E-1 8.00262E-2 2.14616E-1 7.99002E-2 7.12906E-2 7.77164E-2 8.82288E-2 6.67484E-2 5.37656E-2 1.2053E-1 7.35202E-2 1.42595E-1 6.66812E-2 8.82315E-2 8.92643E-2 9.73838E-2 3.15355E-2 5.88978E-2 6.90106E-2 7.30667E-2 5.15798E-2 6.71938E-2 5.42682E-2 5.27798E-2 1.20403E-1 6.05476E-2 7.94768E-2 4.44715E-2 1.38421E-2 2.18614E-2 7.54539E-2 6.12915E-2 2.30375E-2 2.80458E-2 9.3855E-2 7.6E-2 4.41025E-2 1.02432E-1 1.73751E-2 1.66879E-2 1.85358E-2 2.35657E-2 3.92772E-2 4.78378E-2 4.67305E-2 1.43558E-2 1.70863E-2 1.65257E-2 9.09681E-3 9.44261E-3 8.50372E-3 1.63033E-2 1.12265E-2 7.54661E-2 4.07546E-2 1.34066E-2 7.65805E-3 3.09509E-3 2.62533E-3 5.54491E-3 2.09194E-2 9.11056E-3 1.23143E-2 4.98885E-3 5.45079E-3 7.75657E-3 6.08957E-3 4.70659E-3 1.44025E-3 4.25142E-3 1.13218E-2 7.3939E-4 6.8083E-4 8.32481E-4 6.01524E-4 1.98865E-4 2.19187E-3 9.86547E-4 6.12573E-4 2.51791E-4 7.47022E-4 2.78462E-4 2.74274E-4 3.47107E-4 9.21432E-4 1.80232E-3 5.74715E-3 4.80422E-3 3.6859E-3 3.40115E-3 3.98869E-3 3.76474E-3 6.12495E-3 3.98861E-2 2.0171E-2 2.53649E-2 4.6984E-3 2.36459E-2 4.01034E-2 4.98591E-2 2.96393E-2 8.67973E-3 5.30456E-3 6.64901E-3 2.00849E-2 5.12415E-2 6.86073E-3 2.12452E-2 1.35959E-2 1.77757E-2 2.06355E-2 2.4612E-2 6.58752E-3 2.32292E-2 1.85998E-2 2.35355E-2 2.02035E-2 2.6566E-2 1.27066E-2 1.81675E-2 1.41787E-2 3.96097E-3 4.58376E-3 4.18702E-3 1.98258E-2 2.59295E-3 3.63905E-3 8.85835E-3 1.59392E-2 5.59375E-3 3.59711E-3 1.85035E-3 2.0276E-3 1.59075E-2 4.28046E-3 2.34014E-3 2.32668E-3 1.00265E-3 3.93071E-3 1.88177E-2 1.04201E-2 8.05553E-2 4.34988E-2 1.77313E-2 6.97912E-3 1.69631E-2 6.05154E-3 1.11265E-2 2.37066E-2 2.82577E-2 2.45894E-3 6.14558E-3 2.39468E-3 4.14654E-3 4.31525E-3 1.17761E-2 1.01618E-2 7.7053E-3 2.0353E-2 6.70962E-3 5.76142E-3 1.84691E-3 1.70101E-2 5.80194E-3 2.83811E-3 5.80175E-3 1.58297E-3 1.97672E-3 6.5792E-3 5.51926E-3 1.18446E-3 3.40143E-3 6.5187E-3 7.89649E-3 5.10476E-3 1.99217E-2 8.25448E-3 1.92677E-2 1.58858E-2 2.25353E-2 1.35691E-2 5.78705E-3 4.67165E-3 2.27727E-2 4.83252E-3 4.42007E-3 4.7966E-3 1.29893E-2 7.29017E-3 1.41485E-2 2.29075E-2 5.27412E-3 1.40042E-2 9.56143E-3 3.70653E-3 3.59164E-3 3.94367E-3 5.37261E-3 3.0753E-3 1.80031E-2 2.94826E-2 1.11887E-2 5.54307E-2 3.30815E-2 5.61714E-2 6.24387E-2 6.77908E-2 5.77741E-2 7.33465E-2 4.87883E-2 5.34597E-2 4.3854E-2 2.66373E-2 1.99382E-2 3.24206E-2 5.74645E-2 2.82444E-1 2.11284E-1 1.9008E-2 -9999 5.98803E-2 4.48908E-2 8.46198E-2 3.26668E-2 4.23959E-2 1.06186E-1 4.37012E-2 2.88687E-2 3.7707E-2 1.50787E-2 9.67684E-3 1.42187E-1 6.67356E-2 6.28876E-2 1.2787E-1 5.17089E-2 3.18226E-2 1.38767E-1 7.77542E-2 1.35399E-2 2.27817E-2 9.88631E-2 6.54141E-3 6.78434E-3 5.08124E-3 3.76616E-3 4.22281E-3 1.34944E-2 1.52421E-2 1.2426E-2 7.90188E-3 3.96285E-3 5.63532E-3 5.87559E-3 8.76475E-3 5.8998E-3 4.73024E-3 9.6114E-3 5.64623E-3 2.30156E-3 4.91627E-3 3.27949E-3 4.24878E-3 1.69816E-3 1.95973E-3 3.56108E-3 3.34818E-3 3.69348E-3 2.2039E-3 3.38671E-3 1.75759E-2 3.58436E-3 3.77153E-3 1.0661E-3 4.91587E-4 3.97369E-4 3.70383E-5 1.38439E-5 2.34823E-5 4.17519E-7 1.6811E-5 5.9811E-7 1.68837E-5 2.90167E-5 7.46177E-7 1.84043E-5 9.44136E-6 1.01896E-5 2.04622E-5 1.05435E-3 4.7673E-5 7.76976E-6 8.13929E-7 2.31907E-5 1.07482E-5 3.05131E-5 1.34427E-5 1.28002E-5 5.31731E-7 1.89633E-5 2.53908E-5 2.58626E-5 1.78465E-4 3.3884E-5 1.706E-5 1.30531E-5 3.39148E-5 3.83793E-5 1.39995E-5 1.51067E-5 1.60632E-5 1.87375E-5 3.61229E-5 2.53965E-5 3.00557E-5 1.06948E-5 9.5456E-6 5.58238E-5 1.96399E-5 1.63156E-5 2.48155E-5 2.5556E-5 1.41037E-5 2.83391E-5 1.79602E-5 1.49562E-5 2.115E-5 3.05289E-5 1.85586E-5 2.04992E-5 1.57128E-5 4.13129E-5 1.4229E-4 4.82181E-5 7.81275E-5 4.52463E-5 4.7139E-5 8.69532E-6 3.48475E-5 3.65145E-5 1.2076E-5 6.54844E-6 1.46926E-5 4.37221E-7 6.56364E-5 1.15367E-5 1.50638E-5 1.26728E-5 3.28104E-5 6.51571E-5 7.16785E-5 3.48504E-4 2.39705E-4 4.559E-4 6.34403E-5 4.48124E-5 1.34525E-5 6.77279E-5 2.29009E-5 2.75555E-5 2.20118E-5 8.46416E-6 7.02425E-6 5.00948E-6 1.08533E-5 9.70145E-6 1.2036E-5 2.75755E-5 8.40726E-6 2.848E-5 6.59809E-5 7.58874E-5 2.21292E-5 1.2995E-5 7.26064E-6 7.30142E-8 1.45989E-6 1.10826E-7 1.25348E-7 1.27017E-5 4.787E-5 3.72276E-6 5.0818E-5 2.04938E-5 8.48882E-6 1.07294E-5 1.27965E-5 9.76106E-6 9.9714E-6 1.0718E-5 6.75747E-6 5.71518E-6 8.98338E-6 1.71264E-5 1.52189E-5 1.39239E-5 1.23837E-7 4.06291E-6 1.60731E-7 6.66058E-6 1.67091E-7 1.03017E-7 2.15043E-7 2.71475E-7 1.67516E-7 9.61489E-6 3.25738E-7 1.6206E-4 9.90465E-6 6.81971E-5 1.3437E-6 1.20972E-5 5.01386E-7 7.0287E-6 8.08233E-7 1.46722E-7 3.56849E-6 4.53974E-6 1.32402E-5 1.24796E-5 1.91053E-5 1.88087E-5 1.39876E-5 2.41059E-5 3.02362E-5 2.11486E-5 5.20727E-5 2.30668E-5 2.64436E-5 3.29009E-5 1.35075E-5 1.79421E-5 1.69734E-5 3.41172E-7 1.9497E-5 2.13579E-7 8.02508E-6 1.5526E-7 9.80531E-8 5.95891E-8 2.4589E-8 1.05264E-8 1.92577E-8 2.62363E-8 3.28127E-8 1.8233E-8 2.38733E-8 1.59436E-8 6.45847E-9 7.12303E-9 5.38527E-9 5.89371E-9 2.04996E-8 1.6582E-8 2.14612E-8 1.02297E-7 1.11424E-7 1.13707E-8 1.56835E-8 3.03115E-8 1.81044E-8 1.55329E-8 7.54145E-9 5.16814E-9 5.43043E-9 6.33905E-9 6.41965E-9 1.59854E-8 1.20853E-8 2.88677E-8 4.34171E-8 3.03085E-8 1.18356E-7 8.54614E-6 4.26793E-8 8.85427E-8 7.61755E-8 5.94471E-8 8.35149E-8 2.0672E-8 2.6059E-8 1.1923E-7 9.14008E-8 1.22723E-7 1.10051E-7 1.16173E-7 6.30012E-8 2.09087E-8 9.94478E-9 1.10599E-8 1.89498E-8 1.204E-7 6.645E-8 1.23442E-7 1.18482E-7 6.59246E-8 7.46372E-8 1.04294E-7 1.7876E-7 1.31524E-7 4.28266E-6 1.25877E-7 1.48541E-7 1.56589E-7 1.75967E-7 3.90476E-7 1.06688E-5 1.86509E-5 2.91473E-5 2.89011E-5 5.14994E-5 5.55183E-5 8.96966E-5 1.01141E-4 4.78925E-5 6.39052E-5 1.19644E-6 5.54114E-7 1.11829E-6 9.72719E-7 1.22556E-4 2.18007E-4 3.62027E-6 3.30753E-6 3.64585E-6 4.92192E-6 7.1419E-6 4.65362E-6 2.26974E-4 2.90407E-6 1.98642E-6 1.32463E-6 2.53701E-6 1.12624E-4 1.43606E-4 8.10478E-4 8.78811E-4 5.5962E-4 5.28228E-4 2.05756E-5 6.06257E-4 5.13297E-4 1.52479E-6 5.63246E-6 1.36648E-4 1.37517E-4 9.48379E-5 2.46009E-6 5.2165E-6 3.03925E-4 2.75192E-4 8.71986E-4 1.18268E-3 1.19731E-4 1.65754E-4 8.91223E-4 1.16117E-3 6.78834E-4 4.47733E-4 1.08464E-4 4.86793E-5 1.46094E-6 3.0162E-5 3.66524E-5 3.22472E-5 4.56828E-7 9.49199E-8 3.5658E-7 8.41902E-8 2.41136E-6 7.33068E-6 6.76205E-6 1.32573E-5 3.89803E-8 1.40727E-6 2.90617E-6 7.14732E-7 4.18802E-7 8.45092E-9 6.28278E-9 1.8758E-8 1.17619E-8 9.15335E-9 1.51584E-8 1.11209E-8 8.04751E-9 6.11293E-9 7.17478E-9 7.98467E-9 2.05899E-9 1.39015E-9 3.55895E-9 4.06162E-9 4.1731E-9 3.53415E-9 4.50376E-9 6.95984E-9 8.98906E-9 1.73332E-8 1.18919E-8 1.22418E-8 5.42251E-9 2.69716E-9 2.85786E-9 5.6688E-9 7.52428E-9 5.05143E-9 4.80142E-9 8.24522E-9 9.71197E-9 2.57755E-9 5.87135E-9 4.69398E-9 3.97206E-9 1.32609E-9 1.82002E-9 4.29846E-9 4.2313E-9 1.1688E-8 1.792E-8 2.2359E-8 2.87504E-8 1.45199E-8 6.23846E-8 2.32843E-8 1.32112E-8 1.5552E-8 1.69952E-9 3.09116E-9 1.30299E-8 1.2795E-8 9.46498E-9 2.59597E-8 8.60975E-9 2.06733E-8 4.20617E-9 5.65386E-9 1.60488E-8 1.65618E-8 1.91032E-9 4.06769E-9 2.66022E-9 -9999 -9999 -9999 -9999 -9999 -9999 -9999 -9999 -9999 -9999 -9999 -9999 -9999 -9999 -9999 -9999 -9999 -9999 -9999 -9999 -9999 -9999 -9999 -9999 -9999 -9999 -9999 -9999 -9999 -9999 -9999 -9999 -9999 -9999 -9999 -9999 -9999 -9999 -9999 -9999 -9999 -9999
7.10998E-5 4.39338E-5 3.07438E-5 3.29661E-5 2.11731E-5 1.71833E-5 2.73694E-5 3.06257E-5 5.84318E-5 6.57435E-5 5.79109E-5 6.35618E-5 7.11531E-5 5.39892E-5 4.96825E-5 6.60889E-5 5.03873E-5 8.85084E-5 8.20903E-5 5.20437E-5 6.78273E-5 1.09298E-5 8.24103E-5 9.57755E-5 5.53925E-5 3.87616E-5 8.49509E-5 9.20102E-5 6.38443E-5 6.5479E-5 7.41962E-5 6.38234E-5 8.55027E-5 1.05094E-4 1.70165E-4 5.00771E-5 6.22878E-5 6.28099E-5 4.89065E-5 7.5918E-5 5.17059E-5 4.61759E-5 9.4979E-5 9.54286E-5 6.85318E-5 3.51438E-5 3.99976E-5 3.53676E-5 4.57822E-5 5.70141E-5 8.89117E-5 6.63558E-5 7.00062E-5 1.61932E-4 2.2855E-4 2.81219E-4 2.23285E-4 1.20425E-4 1.49888E-4 1.8007E-4 1.66863E-4 1.62609E-4 2.39834E-4 2.12776E-4 1.35073E-4 2.2817E-4 1.60811E-4 2.03296E-4 7.91234E-5 1.69581E-4 1.56688E-4 2.80584E-4 2.69439E-4 2.6493E-4 4.24026E-4 3.12869E-4 2.49954E-4 1.81402E-4 3.95798E-4 2.70209E-4 3.52161E-4 2.1251E-4 2.47223E-4 1.63366E-4 3.20761E-4 4.45828E-4 2.87715E-4 1.18206E-4 1.64654E-4 1.5844E-4 1.39389E-4 1.9624E-4 3.32371E-4 2.0139E-4 2.36032E-4 1.71481E-4 3.48777E-4 3.01118E-4 2.2413E-4 2.28857E-4 3.13376E-4 3.97919E-4 3.7835E-4 2.26831E-4 3.51803E-4 5.19077E-4 2.4539E-4 2.0637E-4 2.50212E-4 3.26218E-4 2.28802E-4 1.70182E-4 2.36918E-4 3.61272E-4 3.64792E-4 4.20057E-4 4.33846E-4 4.95016E-4 3.95505E-4 1.12813E-3 6.00131E-4 3.94966E-4 4.09497E-4 2.40709E-4 6.6361E-4 3.09771E-4 4.7466E-4 9.71434E-4 5.95613E-4 8.31783E-4 3.94892E-4 3.48173E-4 3.72495E-4 7.32495E-4 5.42825E-4 1.23287E-3 6.46002E-4 5.85616E-4 1.90185E-3 6.76068E-4 3.25175E-3 2.21549E-3 2.75212E-3 2.04008E-3 1.31175E-4 8.52738E-5 2.65908E-3 4.16037E-4 7.36943E-4 1.68723E-3 4.67067E-4 1.30006E-3 3.84493E-4 4.82374E-4 6.34829E-4 1.01329E-3 1.14905E-3 6.57098E-4 7.93007E-4 4.6758E-4 4.35168E-4 5.82153E-4 4.38191E-4 9.88234E-4 5.74348E-4 3.11232E-4 2.51434E-4 3.14951E-4 5.0772E-4 3.23306E-4 6.56431E-4 7.05386E-4 5.0177E-4 3.81385E-4 1.02452E-3 3.34521E-3 1.11832E-3 6.67799E-4 3.37802E-4 3.5137E-4 2.96559E-4 4.69663E-4 4.42234E-4 5.33308E-4 1.07595E-3 4.95246E-4 1.5401E-3 5.7341E-4 2.11772E-4 2.83657E-4 5.14567E-4 1.06608E-4 2.55416E-4 6.94176E-4 9.86144E-4 3.23654E-4 5.77972E-4 5.75799E-4 5.94526E-4 2.47411E-4 1.96991E-4 7.8417E-4 1.65879E-3 8.72314E-4 1.78571E-3 8.7414E-4 1.06144E-3 6.74131E-4 1.46177E-3 4.22861E-3 9.44571E-3 4.72352E-3 4.4738E-4 2.06396E-3 6.47395E-4 4.78322E-4 9.72883E-4 1.04589E-3 3.03762E-4 1.95688E-3 1.76704E-3 3.70929E-4 1.91515E-4 6.94338E-4 1.71103E-4 1.22987E-4 5.55239E-5 2.14011E-6 1.21885E-5 4.71824E-6 1.58438E-6 4.4755E-6 2.93882E-5 1.35868E-4 -9999 1.17281E-5 2.43021E-6 8.81977E-6 2.25361E-6 3.01396E-6 2.82055E-6 6.7076E-6 5.82793E-6 4.71327E-6 4.87574E-6 7.36951E-6 7.52553E-6 4.81051E-6 5.22848E-6 2.98372E-6 1.78983E-5 6.54904E-5 8.05555E-5 3.71026E-5 7.25636E-5 1.03081E-4 8.70103E-5 1.84168E-4 2.6434E-4 5.69328E-4 2.80811E-4 2.0862E-4 2.39378E-4 1.86281E-4 6.8795E-4 3.45737E-4 4.9892E-4 5.55378E-4 8.56105E-4 1.23747E-3 9.34696E-4 3.15832E-4 3.7044E-4 4.22357E-4 1.7205E-4 1.99849E-4 1.32011E-4 1.32723E-4 9.97411E-5 1.21391E-4 1.24496E-4 1.57856E-4 1.66968E-4 1.51214E-4 1.80758E-4 1.14328E-4 2.15467E-4 3.33184E-4 2.03477E-4 1.64533E-4 6.63588E-4 3.79643E-5 9.61721E-5 2.12313E-4 1.98129E-4 4.46181E-4 1.48423E-3 6.52604E-4 5.02153E-4 3.16119E-3 2.28057E-3 2.08285E-3 1.71688E-3 2.19416E-3 1.44393E-3 1.06047E-3 8.22965E-4 2.45407E-3 1.18873E-3 2.43112E-3 1.62613E-3 5.86453E-4 7.81332E-4 1.17334E-3 3.12284E-4 2.18588E-4 1.29824E-4 2.37686E-4 4.34932E-4 3.02931E-4 1.05537E-3 1.15661E-3 4.98474E-4 6.43053E-4 3.67534E-4 2.75536E-4 2.73251E-4 3.04292E-4 2.30524E-3 4.84442E-4 1.47949E-4 1.03042E-3 7.03081E-4 1.19725E-3 1.00016E-3 1.4595E-3 1.44883E-3 4.61482E-3 2.10758E-3 1.59836E-3 9.09138E-4 3.4333E-3 4.84166E-3 1.84478E-3 1.13646E-3 9.96924E-4 1.05999E-3 4.44434E-4 5.99119E-4 7.82067E-4 7.65482E-4 9.07636E-4 9.61516E-4 1.58105E-3 2.446E-3 3.77105E-3 1.88942E-3 1.6155E-3 1.7126E-3 1.27124E-3 4.17282E-3 4.46403E-3 4.46708E-3 4.15826E-3 5.90311E-3 4.11827E-3 7.04276E-3 1.4628E-2 1.21943E-2 1.95341E-2 7.45221E-3 7.40206E-3 6.13103E-3 1.05185E-2 4.01841E-2 2.22638E-2 1.77172E-2 1.77822E-2 7.82841E-2 1.36231E-1 6.36447E-3 1.91556E-2 2.12123E-2 5.45154E-2 2.00214E-2 3.27002E-2 3.43493E-2 2.0255E-2 3.26466E-2 6.33244E-2 2.30253E-2 3.05826E-2 1.38266E-2 4.34394E-2 9.9345E-2 3.798E-2 5.89103E-2 1.22925E-2 8.96575E-2 8.81446E-2 5.93991E-2 7.05271E-2 2.48726E-2 4.12062E-2 7.13022E-2 6.21676E-2 9.37225E-2 1.0779E-1 5.43551E-2 5.97946E-2 2.09759E-2 1.99886E-2 1.50946E-2 3.28048E-2 3.02812E-1 9.34979E-1 9.87663E-1 9.94545E-1 9.23905E-1 9.57123E-1 9.99755E-1 9.49462E-1 9.65327E-1 9.76677E-1 9.99203E-1 9.99996E-1 9.97852E-1 9.92596E-1 9.99427E-1 9.68584E-1 9.82516E-1 9.5682E-1 8.68285E-1 9.75332E-1 9.87525E-1 7.72477E-1 4.253E-1 5.00821E-1 6.34737E-1 5.70532E-1 7.6075E-1 6.77387E-1 5.11855E-1 5.41574E-1 2.90132E-1 2.27477E-1 1.66917E-1 1.62706E-1 1.30612E-1 1.2996E-1 9.92446E-2 1.28985E-1 1.02446E-1 1.66563E-1 1.12759E-1 1.06093E-1 6.53471E-2 1.29653E-1 1.68064E-1 8.55386E-2 1.92729E-1 2.02901E-1 7.92795E-2 1.85904E-1 1.0372E-1 4.22472E-2 5.8616E-2 8.43381E-2 2.33402E-1 2.49754E-1 1.11225E-1 1.27739E-1 5.16041E-2 3.94234E-2 6.56937E-2 9.88823E-2 7.53802E-2 1.25725E-1 1.56092E-1 3.37737E-1 1.35341E-1 5.52228E-2 3.31496E-2 1.65296E-2 2.1411E-2 2.32063E-2 2.86965E-2 8.21806E-2 1.75196E-1 2.54246E-1 1.16221E-1 6.34526E-2 1.11831E-1 5.35468E-2 1.1684E-2 1.53816E-2 1.02598E-2 6.71628E-3 2.97838E-2 6.69527E-2 5.66922E-2 1.86803E-1 1.5085E-1 2.02296E-1 2.79829E-1 1.75655E-2 3.56388E-2 3.3367E-1 1.04853E-1 1.04339E-1 9.94227E-2 2.39193E-1 2.07454E-1 6.49192E-2 1.40384E-1 9.15107E-2 8.43418E-2 7.96775E-2 2.67767E-2 3.35899E-2 2.47613E-2 4.71492E-2 1.125E-1 7.19835E-2 8.33808E-2 1.13703E-1 1.45343E-1 6.07399E-2 9.99453E-2 2.66958E-2 7.90322E-2 4.73126E-2 1.22966E-1 1.55496E-1 9.99054E-2 8.38112E-2 1.00909E-1 3.08659E-2 8.63023E-2 5.83352E-2 2.17446E-2 1.27202E-1 3.68575E-2 8.26921E-2 6.40835E-2 4.20609E-2 7.30649E-2 7.34665E-2 5.46221E-2 3.91019E-2 1.66139E-2 2.16147E-2 3.97841E-2 3.89696E-2 2.79644E-2 4.71768E-2 1.13598E-1 4.95159E-2 3.38234E-2 1.26502E-2 4.31354E-2 1.24673E-2 2.01211E-2 3.57222E-2 2.46654E-2 1.67014E-2 4.62371E-2 9.20699E-2 1.5619E-2 4.49124E-2 5.31216E-3 3.04519E-2 1.28867E-2 8.70866E-3 3.75624E-2 2.10115E-2 2.23645E-2 1.7136E-2 5.59232E-3 8.45931E-3 1.24132E-2 1.7439E-2 1.17256E-2 4.57811E-3 5.80918E-3 4.4796E-3 5.35812E-3 2.54644E-2 7.9494E-3 5.02922E-3 8.97861E-3 9.35727E-3 2.53642E-3 1.17707E-3 3.5448E-3 2.56091E-3 2.16523E-4 2.29036E-4 3.93327E-4 1.16789E-3 5.43047E-4 1.94996E-4 2.52294E-4 4.09199E-4 9.13727E-4 1.24337E-3 1.14458E-3 1.15789E-2 5.84948E-3 1.16434E-2 7.36768E-3 3.52123E-3 3.74453E-3 2.71478E-3 8.41305E-3 1.41823E-2 1.51378E-2 2.24699E-2 2.70166E-2 2.76925E-2 8.78903E-3 2.9192E-2 1.97091E-2 4.40054E-2 1.96529E-2 1.79607E-2 1.011E-2 2.99219E-2 1.75816E-2 1.58031E-2 1.32065E-2 1.1922E-2 2.66901E-2 9.84466E-3 1.26135E-2 2.60429E-2 2.90937E-2 2.7868E-2 2.00457E-2 2.137E-2 2.27175E-2 2.01184E-2 5.38188E-3 7.65936E-3 1.59895E-2 6.77539E-3 2.86172E-3 2.9554E-3 2.82427E-3 2.32026E-3 9.05372E-3 1.04222E-2 1.34635E-3 3.46961E-3 1.93757E-3 3.87385E-3 4.3742E-3 1.82174E-3 1.43203E-3 1.85744E-3 5.59612E-3 2.37271E-2 6.93063E-2 1.16136E-1 2.98515E-2 1.68479E-2 1.38012E-2 8.65787E-3 9.46494E-3 5.47669E-3 3.62282E-2 8.93891E-3 3.90928E-3 4.51817E-3 4.2431E-3 3.20978E-3 5.28438E-3 9.52582E-3 4.79307E-3 3.08318E-3 4.57449E-3 5.40393E-3 3.36634E-3 2.87081E-3 2.38609E-3 6.6258E-3 1.53902E-3 1.23484E-3 2.60942E-3 4.17553E-3 6.40495E-3 6.08399E-3 4.45055E-3 1.29665E-3 3.04328E-3 9.17968E-3 8.05993E-3 1.4102E-2 6.73975E-3 2.74662E-2 2.14251E-2 -9999 1.30208E-2 4.19417E-3 1.68855E-3 2.06401E-2 7.003E-3 4.01894E-3 1.09563E-2 7.32936E-3 1.48696E-2 3.45263E-2 2.03729E-2 2.11547E-2 9.90805E-3 1.09135E-2 6.25134E-3 2.7452E-3 1.13239E-2 1.91777E-3 1.24896E-2 3.32148E-2 1.6134E-1 -9999 7.18261E-2 3.50501E-2 8.5548E-2 7.04026E-2 2.32371E-1 2.09635E-1 9.75938E-2 7.13119E-2 3.20352E-2 4.06964E-2 2.84767E-2 3.61125E-2 2.51183E-2 8.41144E-2 2.07226E-1 1.49297E-2 3.49873E-2 1.61809E-2 4.53751E-2 1.90312E-1 1.35696E-1 3.95413E-2 2.1806E-2 3.52168E-2 1.27516E-2 1.99133E-2 1.24961E-2 1.25112E-2 4.20452E-2 7.89366E-2 6.73422E-2 7.82859E-2 1.17009E-1 6.4705E-2 3.71522E-2 5.27949E-2 3.84904E-2 3.48676E-2 3.14045E-2 2.09069E-2 1.97393E-2 1.15353E-2 3.69222E-2 1.45098E-3 7.9497E-3 3.41608E-3 1.36301E-3 4.61144E-3 1.46426E-2 4.24756E-3 1.14938E-2 5.1426E-3 7.91082E-3 3.06446E-3 7.05363E-3 4.7317E-3 3.31411E-3 4.10943E-3 3.49593E-3 7.92964E-3 4.99469E-3 1.26775E-3 3.88191E-3 2.52098E-3 2.97528E-3 3.57923E-3 3.27978E-3 9.24784E-3 5.28552E-3 6.56762E-3 1.16624E-3 1.43012E-3 3.69001E-4 1.55606E-4 4.6636E-5 1.40359E-5 2.35952E-5 1.82503E-5 8.18949E-7 7.69531E-7 1.64225E-5 1.05372E-6 2.55873E-5 6.58809E-5 3.40333E-5 2.94608E-5 2.58867E-5 8.22447E-4 2.20173E-5 2.60162E-7 8.15654E-7 1.14532E-5 4.93444E-7 4.0274E-5 1.44019E-5 2.44303E-7 3.35695E-7 7.39533E-5 3.60758E-5 2.35369E-5 1.70593E-4 3.02869E-5 1.59247E-5 6.0369E-5 2.8267E-5 1.14907E-5 1.77269E-5 2.50343E-5 2.86377E-5 2.82243E-5 3.67603E-5 6.58598E-5 4.91301E-5 2.16293E-5 3.40509E-5 4.86299E-5 4.20093E-5 1.9225E-5 2.19809E-5 2.33769E-5 1.63276E-5 2.65282E-5 2.48556E-5 2.41653E-5 1.68904E-5 3.48139E-7 1.45729E-5 1.53773E-5 1.02389E-5 5.63489E-5 4.24158E-5 1.95431E-5 2.11226E-5 3.35628E-5 3.50403E-5 2.18801E-5 1.1175E-5 1.31774E-5 1.96945E-5 4.15638E-5 1.57509E-7 4.29564E-7 1.79999E-5 3.01081E-5 2.4208E-5 6.53869E-5 1.91506E-5 9.30113E-5 2.31412E-5 1.83509E-4 2.16545E-4 3.39433E-4 1.5356E-4 1.17729E-4 3.97473E-5 2.13057E-5 4.13388E-5 2.30655E-5 1.55368E-5 6.54522E-6 7.31791E-6 4.71793E-6 4.72375E-6 3.85055E-6 1.66707E-5 1.20933E-5 7.96639E-6 1.20277E-5 1.79846E-5 1.41521E-7 5.36798E-7 8.96408E-6 1.85543E-5 3.42165E-6 2.13644E-6 2.07895E-6 5.85008E-6 7.50327E-5 2.80397E-5 2.91576E-6 7.24139E-6 3.26042E-5 4.69081E-6 9.57429E-6 9.67316E-6 8.76773E-6 1.46563E-5 1.50871E-5 7.95418E-6 1.56096E-5 1.56205E-5 2.09446E-5 9.8664E-6 1.18029E-5 1.23305E-5 8.37667E-6 4.45762E-6 6.83119E-6 4.39606E-6 5.82798E-6 9.71882E-6 1.06866E-5 1.50923E-5 2.51066E-7 1.61967E-6 2.11966E-6 3.5688E-6 1.38552E-5 5.89842E-6 5.71534E-5 4.51731E-5 5.23522E-7 1.79104E-7 1.38162E-7 4.99042E-6 2.46533E-5 4.7576E-6 5.78021E-6 6.97688E-6 1.18397E-5 5.79623E-5 2.37573E-5 2.38194E-5 1.89689E-5 1.80091E-5 1.45279E-5 1.5552E-5 2.58918E-5 1.92211E-5 1.33584E-5 3.82389E-7 3.51925E-5 4.26303E-5 3.88062E-5 2.97073E-5 6.03296E-6 1.95591E-7 9.31924E-8 6.68141E-8 8.68308E-8 4.48913E-8 2.87434E-8 1.8717E-8 1.92223E-8 2.19665E-8 1.4416E-8 1.56711E-8 1.03523E-8 8.30215E-9 7.02476E-9 8.16717E-9 2.45017E-8 1.71951E-8 1.53629E-8 1.97275E-8 2.45703E-8 3.2613E-8 6.94973E-9 4.90052E-9 5.64091E-9 5.81395E-9 9.035E-9 7.45272E-9 5.90116E-9 7.71166E-9 2.5427E-8 2.87371E-8 5.64783E-8 2.53613E-7 2.76297E-5 1.27302E-7 1.38093E-7 7.38323E-8 5.19158E-6 2.2098E-7 9.97941E-8 1.18978E-7 3.55064E-8 6.43828E-8 4.56557E-8 1.06697E-7 8.16891E-8 8.70504E-8 7.38234E-8 1.01308E-7 1.04036E-7 1.65646E-8 1.55079E-8 1.51372E-8 7.45914E-8 1.02598E-7 1.42806E-7 1.23315E-7 1.13971E-7 9.77883E-8 9.93087E-8 3.42465E-7 1.30699E-7 1.89063E-7 1.96726E-7 1.59494E-7 1.18127E-5 3.22853E-7 7.44216E-5 4.06382E-5 1.96983E-5 2.49392E-5 5.28801E-7 2.89937E-5 4.04948E-5 6.35753E-5 5.92959E-5 4.22612E-5 4.75323E-5 5.54252E-5 3.77594E-6 1.54518E-6 6.36469E-6 5.07715E-5 2.1735E-6 3.13813E-6 4.16384E-6 3.89468E-6 3.22772E-6 1.98293E-4 1.02753E-4 1.54389E-4 2.04615E-4 2.1807E-6 1.49677E-6 1.80934E-4 2.35424E-4 2.92722E-6 3.44576E-4 2.47843E-4 2.28653E-4 8.94424E-4 4.18325E-6 2.39225E-6 2.34701E-6 9.273E-5 2.52512E-6 1.05573E-4 3.38949E-4 1.37778E-6 1.94512E-6 1.38335E-6 2.55339E-4 1.0399E-4 2.46276E-4 2.18913E-4 4.72039E-4 8.15605E-4 1.07456E-3 9.42534E-4 6.8526E-4 3.96357E-4 6.931E-5 8.17766E-7 2.79131E-5 4.336E-7 5.95266E-5 1.19299E-5 6.62496E-7 3.74035E-7 2.71011E-5 2.1757E-5 4.18767E-6 7.27426E-6 5.81134E-6 7.68541E-6 2.6831E-6 1.35439E-7 2.83195E-8 3.10725E-8 1.27297E-8 1.0328E-8 1.60625E-8 8.85929E-9 9.73691E-9 7.51775E-9 1.00494E-8 8.85937E-9 7.97767E-9 6.66852E-9 6.80266E-9 6.14744E-9 3.00965E-9 1.21681E-9 1.5982E-9 2.14142E-9 4.46943E-9 6.37311E-9 1.03552E-8 9.03787E-9 1.02496E-8 4.93767E-9 1.24877E-8 1.30718E-8 1.18983E-8 3.46048E-9 2.01562E-9 2.23932E-9 3.86071E-9 5.48039E-9 7.11673E-9 1.35022E-8 1.05021E-8 4.49677E-9 4.51661E-9 4.84624E-9 5.00218E-9 4.78975E-9 3.86506E-9 3.68171E-9 3.31035E-9 6.79082E-9 1.85333E-8 3.07015E-8 1.64639E-8 1.43286E-8 1.66571E-8 7.11392E-9 1.08271E-8 1.07083E-8 4.7641E-9 5.55169E-9 3.858E-9 4.40292E-9 4.9027E-9 1.27553E-8 1.36011E-8 5.95446E-8 3.1491E-8 7.84919E-9 4.1652E-9 1.81947E-8 2.36722E-9 1.28205E-9 7.08159E-10 1.04802E-9 -9999 -9999 -9999 -9999 -9999 -9999 -9999 -9999 -9999 -9999 -9999 -9999 -9999 -9999 -9999 -9999 -9999 -9999 -9999 -9999 -9999 -9999 -9999 -9999 -9999 -9999 -9999 -9999 -9999 -9999 -9999 -9999 -9999 -9999 -9999 -9999 -9999 -9999 -9999 -9999 -9999
7.18477E-5 6.03243E-5 3.6489E-5 4.16932E-5 1.59842E-5 1.72543E-5 4.28435E-5 3.48083E-5 2.03334E-5 3.21306E-5 4.03246E-5 6.01597E-5 4.56541E-5 7.66228E-5 4.15807E-5 4.91137E-5 3.83993E-5 4.8388E-5 4.7621E-5 5.31697E-5 6.73105E-5 9.4004E-5 5.47583E-5 9.23429E-5 4.04282E-5 6.16823E-5 1.06389E-4 8.34417E-5 4.81964E-5 1.24634E-4 1.10512E-4 7.42842E-5 8.54157E-5 1.39191E-4 8.69782E-5 1.24587E-4 4.75345E-5 7.66278E-5 6.8062E-5 7.34011E-5 7.82094E-5 6.79919E-5 9.01378E-5 9.2888E-5 5.0771E-5 4.64357E-5 4.45789E-5 5.72301E-5 3.22385E-5 7.52959E-5 5.215E-5 5.41094E-5 1.78356E-4 4.7472E-4 1.97382E-4 2.86278E-4 2.42459E-4 2.1276E-4 1.79917E-4 2.01462E-4 1.57948E-4 2.41868E-4 2.98915E-4 1.95534E-4 2.12399E-4 1.65751E-4 1.85955E-4 2.52324E-4 2.15722E-4 1.69282E-4 1.55707E-4 2.10081E-4 2.1859E-4 2.5146E-4 3.84885E-4 5.53815E-4 2.48058E-4 2.45949E-4 2.53801E-4 3.44067E-4 3.11322E-4 1.96871E-4 1.84998E-4 2.64706E-4 1.47311E-4 2.99736E-4 2.00475E-4 9.46568E-5 2.50188E-4 1.48374E-4 3.91149E-4 4.13064E-4 2.90673E-4 2.15105E-4 2.05221E-4 1.57781E-4 1.59952E-4 1.65414E-4 1.71406E-4 3.1417E-4 2.92718E-4 2.5875E-4 4.73874E-4 2.18625E-4 3.40406E-4 3.71254E-4 1.68839E-4 3.93083E-4 1.29817E-4 2.47964E-4 3.51711E-4 4.5287E-4 1.44091E-4 4.08257E-4 3.53967E-4 8.61726E-4 5.036E-4 6.32099E-4 3.30874E-4 5.48265E-4 6.59059E-4 6.98066E-4 7.93169E-4 4.92345E-4 5.19175E-4 2.77263E-4 4.03988E-4 4.59102E-4 8.198E-4 6.95827E-4 5.17159E-4 3.98629E-4 6.55286E-4 6.71095E-4 8.04681E-4 1.03871E-3 2.01948E-3 7.88814E-4 1.70862E-3 5.94763E-4 6.98427E-4 3.06879E-3 2.05489E-3 3.26137E-4 6.0094E-4 1.1301E-3 1.28529E-3 3.84103E-4 1.8599E-3 1.72329E-3 5.53862E-4 5.44231E-4 5.33434E-4 4.10405E-4 4.96347E-4 8.41087E-4 7.63129E-4 7.66111E-4 9.64443E-4 9.19379E-4 7.6771E-4 6.51458E-4 7.34577E-4 5.72509E-4 7.393E-4 5.21862E-4 2.86517E-4 2.47501E-4 4.00466E-4 3.80382E-4 5.4201E-4 1.16215E-3 4.2431E-4 6.73281E-4 7.7528E-4 3.56597E-3 9.95501E-4 7.52995E-4 3.62947E-4 2.34835E-4 2.08656E-4 4.41266E-4 4.38759E-4 3.12624E-4 8.15664E-4 8.09468E-4 5.02926E-4 4.10392E-4 4.09218E-4 2.72343E-4 4.23096E-4 2.7505E-4 5.68748E-4 2.50596E-4 6.38573E-4 4.3511E-3 1.55612E-3 8.2513E-4 6.01153E-4 4.37675E-4 5.06592E-4 7.09953E-4 1.42255E-3 2.55298E-3 1.58025E-3 1.49712E-3 1.58435E-3 1.69181E-3 1.35064E-3 1.86304E-3 1.64471E-3 1.89033E-3 2.1388E-3 3.75811E-3 3.60338E-4 4.26969E-4 9.12178E-4 6.90903E-4 9.9354E-4 5.83884E-4 8.49038E-4 3.11063E-4 1.55088E-4 2.31885E-4 4.37548E-4 6.23863E-5 7.16609E-5 2.97487E-4 6.51547E-5 3.91591E-6 6.38615E-6 8.20867E-6 4.78306E-5 1.89248E-4 5.52187E-6 2.79886E-6 -9999 1.99161E-6 3.03962E-6 5.83779E-6 2.85882E-6 3.50107E-6 5.43993E-6 3.43086E-6 5.72254E-6 9.91609E-5 8.52299E-5 3.1277E-5 1.4538E-5 2.62836E-5 8.58398E-5 1.91554E-4 1.36401E-4 5.81416E-5 8.55362E-5 1.16276E-4 1.431E-4 4.26408E-4 6.55034E-4 4.64296E-4 1.61285E-4 4.37966E-4 3.86489E-4 5.49777E-4 6.15442E-4 1.23373E-3 1.35922E-3 6.94919E-4 1.48735E-3 1.39057E-3 4.65908E-4 2.83063E-4 3.98686E-4 3.52915E-4 1.0317E-3 2.60161E-4 3.95624E-4 3.2593E-4 2.73497E-4 3.24537E-4 2.65483E-4 1.99718E-4 3.28295E-4 1.90976E-4 1.38942E-4 1.26057E-4 1.79909E-4 1.4109E-4 1.89188E-4 2.52361E-4 1.13927E-4 8.83458E-5 1.34982E-4 2.69652E-4 2.27159E-4 2.58342E-4 2.25346E-4 1.17221E-3 1.30104E-3 6.89046E-4 3.59392E-3 1.47763E-3 1.87055E-3 1.33865E-3 1.63408E-3 1.89898E-3 6.0401E-3 4.12382E-3 1.67887E-3 9.80807E-4 5.65175E-4 4.29679E-4 8.34796E-4 2.94185E-4 5.5621E-4 4.46308E-4 2.23346E-4 5.29312E-4 7.83289E-4 4.50326E-4 6.61101E-4 2.83912E-4 3.79619E-4 1.62745E-3 9.82279E-4 2.56283E-4 5.90934E-4 3.0637E-4 3.11073E-4 1.6426E-4 6.5216E-4 1.18363E-3 2.5418E-3 2.3658E-3 3.81294E-3 3.06969E-3 3.90939E-3 4.93388E-3 5.02831E-3 3.34011E-3 1.25044E-3 4.43049E-3 3.302E-3 1.15494E-3 1.93882E-3 9.67143E-4 6.26918E-4 4.8957E-4 6.14056E-4 7.86403E-4 8.14375E-4 9.4269E-4 1.01842E-3 6.45939E-4 9.15663E-4 1.53956E-3 1.30918E-3 2.35848E-3 9.08712E-4 3.16943E-3 3.52243E-3 5.05201E-3 5.86631E-3 4.20926E-3 5.34682E-3 1.08812E-2 9.74278E-3 1.64727E-2 2.31676E-2 4.44976E-2 2.82202E-2 8.79004E-3 9.21079E-3 1.93822E-2 2.4878E-2 1.82269E-2 3.70872E-2 1.50381E-2 -9999 5.18491E-2 5.483E-2 5.28405E-2 1.99731E-2 5.45035E-2 7.64201E-2 5.69388E-2 5.85848E-2 4.25268E-2 1.94077E-2 2.72053E-2 4.84664E-2 6.31122E-2 1.58472E-2 4.20665E-2 1.2183E-1 8.64653E-2 4.8977E-2 9.65039E-2 7.8709E-2 1.0866E-1 8.85879E-2 8.02928E-2 7.31958E-2 5.35797E-2 5.19446E-2 7.8948E-2 9.46531E-2 4.75577E-2 3.42805E-2 1.65245E-2 3.52489E-2 7.1392E-3 1.63646E-2 5.55597E-2 7.28288E-1 9.99175E-1 9.98407E-1 9.97368E-1 9.9989E-1 9.98461E-1 9.74478E-1 9.97295E-1 8.935E-1 8.8904E-1 8.36692E-1 6.62221E-1 8.72062E-1 9.03771E-1 9.97197E-1 9.99979E-1 9.96911E-1 9.80838E-1 8.42888E-1 7.9992E-1 6.71696E-1 4.18212E-1 3.13821E-1 2.99622E-1 4.20685E-1 1.22522E-1 4.0034E-1 3.69684E-1 2.8507E-1 2.42903E-1 1.83165E-1 2.11961E-1 2.1582E-1 1.78647E-1 1.54177E-1 1.15543E-1 2.78949E-1 1.76227E-1 1.10507E-1 1.05563E-1 1.75855E-1 1.53386E-1 1.07942E-1 1.41066E-1 2.90904E-1 1.65505E-1 7.2147E-2 6.8719E-2 6.21833E-2 7.864E-2 7.19486E-2 8.28377E-2 6.99146E-2 2.62884E-2 1.21029E-1 7.93038E-2 1.52598E-1 8.54876E-2 1.07754E-1 6.88779E-2 5.05725E-2 1.19804E-1 6.86853E-2 8.43433E-2 7.65867E-2 2.09043E-1 1.11085E-1 1.38548E-1 7.03993E-2 7.07499E-2 2.15483E-2 3.26804E-2 3.66444E-2 2.0725E-2 1.49722E-1 1.6435E-1 9.7551E-2 4.36906E-2 6.16183E-2 9.53604E-2 8.81997E-2 4.1698E-2 4.55644E-2 2.77563E-2 6.93282E-2 3.39282E-2 8.29002E-2 8.14679E-2 1.41886E-1 1.2946E-1 1.42373E-1 2.94871E-2 1.46417E-1 6.08126E-2 5.29824E-2 8.25739E-2 2.67706E-1 2.07804E-1 1.65317E-1 2.36375E-1 1.56817E-1 8.17927E-2 2.24394E-1 1.29662E-1 1.25387E-1 4.051E-2 2.22519E-2 1.38496E-1 1.19411E-1 1.22643E-1 1.35069E-1 8.30838E-2 1.09243E-1 1.37696E-1 6.79848E-2 6.59049E-2 1.35315E-1 8.38511E-2 4.05095E-2 1.30124E-1 9.60923E-2 7.5862E-2 4.75779E-2 4.82011E-2 7.47914E-2 1.22383E-1 7.89406E-2 9.04133E-2 7.13099E-2 1.27317E-1 6.62955E-2 1.41268E-1 1.41347E-1 7.76583E-2 8.48927E-2 6.4618E-2 2.30698E-2 6.31442E-2 5.06837E-2 5.47468E-2 2.53275E-2 5.38719E-2 2.74431E-2 6.14175E-2 6.56934E-2 -9999 1.18683E-2 4.60106E-2 5.59539E-2 1.7828E-2 1.70479E-2 3.47952E-2 4.63602E-2 6.76351E-2 1.7069E-2 1.9675E-2 2.27723E-2 2.13327E-2 1.39554E-2 8.07747E-3 2.64294E-2 5.37776E-3 6.08586E-3 1.43144E-2 5.83767E-2 1.04021E-2 9.70451E-3 8.76434E-3 1.76135E-2 3.75546E-2 3.53283E-2 1.97027E-2 6.61814E-3 9.36012E-3 2.42608E-3 4.13705E-3 1.65391E-3 3.7603E-3 1.0298E-2 3.43488E-3 1.43643E-3 5.76168E-4 1.11799E-4 1.47651E-4 1.31276E-3 4.56266E-4 6.60563E-4 6.85891E-4 2.4752E-3 2.57774E-3 6.9136E-3 2.44837E-2 4.18698E-3 9.2443E-3 1.06471E-2 2.98655E-2 3.96635E-2 3.88305E-2 2.66478E-2 3.58687E-2 3.56956E-2 7.28589E-2 1.03745E-2 4.75326E-2 2.89497E-2 1.65236E-2 2.62837E-2 1.83311E-2 1.00381E-2 7.24222E-3 1.64516E-2 4.13193E-3 1.88892E-2 6.16049E-3 1.61957E-2 2.43563E-2 1.14695E-2 2.97736E-3 9.55257E-3 1.48786E-2 4.26705E-3 7.32101E-3 5.86894E-3 1.3745E-2 4.49754E-3 1.62287E-2 1.9473E-2 6.33475E-3 4.13635E-3 7.448E-3 1.32271E-2 3.89997E-3 1.78712E-3 3.03395E-3 6.93417E-4 8.22803E-4 1.82737E-3 2.92064E-3 4.86262E-3 3.3497E-3 3.18526E-3 3.08133E-3 2.66239E-3 8.50193E-4 1.343E-3 5.10277E-3 5.21801E-3 1.17421E-2 8.08984E-2 8.23246E-2 4.93597E-2 2.31968E-2 2.34803E-2 1.99951E-2 1.61454E-2 2.30158E-2 1.3908E-2 3.51214E-3 1.06656E-2 7.07544E-3 1.096E-2 4.67145E-3 5.04072E-3 7.87946E-3 -9999 8.91933E-3 1.40177E-2 3.61437E-3 4.3023E-3 7.08317E-3 3.28032E-3 5.91699E-3 2.32973E-3 1.41798E-3 1.0921E-3 1.38041E-2 6.35538E-3 6.64168E-3 2.11613E-3 2.15608E-3 7.88154E-3 2.1087E-2 7.95314E-3 4.43869E-3 1.41869E-2 5.6151E-3 8.14748E-3 1.12963E-2 6.50576E-2 1.34181E-2 2.44164E-3 4.44278E-3 7.03996E-3 2.691E-2 1.78685E-2 1.58566E-2 5.23411E-3 2.18693E-2 1.45002E-2 2.96198E-2 1.65459E-2 9.44614E-3 2.96533E-3 3.63986E-3 4.58332E-3 3.9102E-3 5.51001E-2 3.19433E-2 1.5936E-1 1.11951E-1 6.43286E-2 1.14235E-1 5.74581E-2 1.91045E-2 1.79106E-2 7.45137E-2 1.96763E-1 2.23889E-2 5.22401E-2 4.99395E-2 1.01776E-2 2.84254E-2 1.80168E-2 1.99335E-2 3.77754E-2 3.86823E-2 3.6425E-2 2.45598E-2 3.07957E-2 2.46765E-2 1.48841E-2 1.37531E-2 1.42939E-2 4.50887E-2 1.97715E-2 8.97724E-3 9.75458E-3 8.4073E-3 2.01321E-2 4.95956E-2 1.84852E-1 2.52755E-1 1.45758E-1 3.97374E-2 4.14753E-2 3.56145E-2 3.17827E-2 2.18165E-2 2.64012E-2 1.98712E-2 3.0486E-2 1.29786E-2 8.69509E-3 5.92363E-3 7.81856E-3 2.08164E-2 7.7898E-3 4.13667E-3 2.41302E-3 3.74245E-3 4.29963E-3 7.88048E-3 9.54678E-3 9.05785E-3 4.18159E-3 7.19076E-3 1.59585E-3 4.5176E-3 9.11306E-4 2.52799E-3 7.30497E-3 1.46945E-3 2.25135E-3 4.72656E-3 4.17381E-3 3.55055E-3 2.78583E-3 1.02808E-2 8.13911E-3 3.46802E-3 1.22752E-3 5.50659E-4 5.44776E-4 1.232E-4 2.82638E-5 2.43709E-5 1.45619E-5 2.22444E-5 2.3141E-5 5.33583E-7 1.78708E-5 4.7761E-7 2.2554E-5 7.84374E-6 1.65916E-7 5.71682E-6 8.19967E-4 9.99718E-6 6.66423E-6 1.10262E-5 1.70163E-5 1.26105E-5 2.60005E-5 7.15095E-7 5.01369E-7 6.20191E-5 2.45689E-5 3.35186E-5 2.05474E-5 4.5836E-5 3.70563E-5 2.38914E-5 5.41733E-5 3.24074E-5 3.40203E-5 1.97722E-5 9.57459E-6 4.26117E-5 4.67658E-5 4.27935E-5 5.06668E-5 8.76812E-5 6.04608E-5 1.04494E-4 1.76018E-4 3.30949E-5 4.16146E-5 2.90051E-5 2.14327E-5 6.49915E-5 1.76952E-5 6.24773E-5 1.5015E-5 1.36091E-5 1.34052E-5 2.93004E-5 4.5021E-5 3.13193E-7 1.83838E-5 8.61468E-5 3.63824E-5 2.56779E-6 3.40243E-5 2.09685E-5 4.48542E-5 1.54898E-5 6.10408E-6 1.58787E-5 2.24934E-5 1.02543E-5 9.22496E-6 2.89043E-7 9.65952E-6 1.21869E-4 6.99439E-5 8.9174E-5 3.31075E-5 8.49999E-5 3.71411E-5 9.50254E-5 2.76574E-4 1.66116E-4 1.86517E-4 4.5856E-5 8.82097E-5 1.96702E-5 2.65928E-5 1.30208E-5 3.97939E-5 1.65125E-5 2.01505E-5 7.93649E-6 4.04084E-5 4.99806E-5 6.6272E-6 1.35664E-6 7.15018E-6 1.84735E-6 9.91123E-7 8.12673E-7 7.32451E-7 4.24882E-7 1.00803E-6 3.55805E-6 1.55354E-6 4.55772E-6 7.67188E-8 2.37185E-5 7.75613E-6 2.71036E-6 4.63263E-6 1.68947E-5 9.629E-6 1.02739E-5 1.26588E-5 1.12762E-5 2.01457E-5 1.71996E-5 1.35947E-5 1.34112E-5 4.88323E-5 2.64587E-5 1.51153E-5 2.07416E-5 1.50123E-5 8.28816E-6 7.41945E-6 5.45418E-6 1.51293E-5 1.58911E-5 1.28125E-5 2.18761E-5 1.70957E-5 3.4487E-7 1.49071E-7 2.1076E-5 5.82315E-5 5.19805E-6 5.42267E-6 3.35117E-5 9.26937E-6 1.13788E-5 1.70445E-7 8.67753E-6 5.23109E-6 1.28932E-5 9.34674E-6 6.40311E-6 1.85642E-5 1.77639E-5 1.45874E-5 3.10726E-5 1.3688E-5 1.2712E-5 1.36654E-5 1.73485E-5 1.41586E-5 1.76765E-5 2.38869E-5 1.24023E-5 1.68522E-5 3.7684E-5 2.57257E-5 3.91104E-5 4.93409E-7 1.75563E-5 5.39302E-6 6.1175E-6 1.76629E-7 9.42837E-8 4.37018E-6 4.49031E-8 2.86844E-8 7.40671E-8 4.58297E-8 2.37303E-8 7.24826E-8 2.36553E-8 1.2205E-8 4.55815E-8 2.11444E-8 1.14467E-8 8.5568E-9 7.07601E-9 7.99222E-9 1.5262E-8 1.36143E-8 7.47712E-9 6.10152E-9 4.0469E-9 1.02699E-8 2.14743E-8 4.6087E-8 3.10454E-8 5.97854E-8 1.11475E-7 6.6422E-8 3.9272E-6 1.30085E-7 1.10239E-6 6.19754E-6 1.57864E-7 1.13814E-7 2.56921E-8 3.20445E-8 3.285E-8 6.64218E-6 7.60721E-8 1.98002E-8 4.14305E-8 3.95132E-8 4.68357E-8 5.96401E-8 1.74156E-5 3.85877E-6 2.44876E-6 1.06583E-8 2.39232E-8 1.44936E-8 8.36336E-8 7.65738E-8 3.44419E-7 1.07726E-7 1.18646E-7 1.69228E-7 1.89811E-7 1.58642E-7 2.68059E-7 2.55032E-7 2.90963E-7 2.7463E-7 2.40902E-7 1.9688E-7 1.25072E-5 7.42374E-5 1.58256E-5 1.77624E-5 2.63816E-5 1.77071E-4 6.47131E-5 2.82272E-5 3.8362E-5 4.8023E-5 2.25986E-4 3.3415E-4 8.00725E-5 1.5879E-6 1.46851E-6 4.53638E-5 3.80612E-4 1.99426E-6 1.9839E-6 1.31476E-5 3.1785E-6 2.72937E-4 2.23827E-4 2.43557E-6 2.71513E-6 2.66479E-6 2.86011E-6 2.32917E-6 2.6871E-4 3.784E-6 2.46748E-4 3.57991E-4 5.93584E-6 7.21464E-4 3.44336E-6 2.32943E-6 1.67255E-6 8.45911E-6 1.65698E-6 2.52157E-6 1.23546E-4 6.77961E-6 3.33207E-6 5.03828E-6 8.47637E-4 2.18304E-4 1.38416E-3 2.26E-4 1.75539E-4 2.51454E-4 2.14922E-4 1.63822E-4 1.783E-3 5.65258E-4 7.52478E-5 4.4418E-5 1.43371E-6 2.78223E-5 5.4097E-7 4.05249E-5 2.51504E-5 1.24265E-7 1.9783E-5 5.43768E-6 3.61659E-7 1.14304E-5 1.08481E-5 2.14828E-6 5.32384E-6 7.54951E-7 1.71257E-6 1.69263E-8 1.3357E-8 1.07468E-8 1.13848E-8 5.98815E-9 3.04044E-9 5.67987E-9 7.3195E-9 7.93463E-9 6.67951E-9 2.19738E-8 1.33085E-8 5.19929E-9 4.08812E-9 2.47682E-9 2.07157E-9 2.58047E-9 1.92263E-9 4.94782E-9 6.55644E-9 1.0723E-8 1.24012E-8 5.61452E-9 1.16149E-8 1.22352E-8 6.49217E-9 7.59039E-9 2.40019E-9 3.78712E-9 2.6495E-9 4.20345E-9 3.82817E-9 3.07384E-9 4.80328E-9 5.3153E-9 6.48423E-10 3.58955E-10 7.25727E-9 9.30457E-9 7.21849E-9 7.98042E-9 4.57076E-9 4.62495E-9 1.19618E-8 2.7161E-8 1.85069E-8 1.80677E-8 5.58645E-9 5.66096E-9 7.07726E-9 8.26314E-9 5.66994E-9 9.32061E-9 6.24864E-9 4.31548E-9 5.0594E-9 6.51485E-9 1.24916E-8 7.53884E-9 1.69874E-9 1.94988E-9 1.62917E-9 1.10391E-8 1.65249E-8 1.63177E-8 1.39365E-9 2.35241E-9 5.38636E-10 -9999 -9999 -9999 -9999 -9999 -9999 -9999 -9999 -9999 -9999 -9999 -9999 -9999 -9999 -9999 -9999 -9999 -9999 -9999 -9999 -9999 -9999 -9999 -9999 -9999 -9999 -9999 -9999 -9999 -9999 -9999 -9999 -9999 -9999 -9999 -9999 -9999 -9999 -9999 -9999
4.24073E-5 5.62487E-5 6.48364E-5 4.47486E-5 2.98083E-5 3.90272E-5 2.40541E-5 1.41263E-5 9.97673E-6 4.56091E-5 3.86E-5 4.97613E-5 6.23064E-5 4.93759E-5 3.46807E-5 2.9505E-5 3.50104E-5 3.62464E-5 2.77138E-5 7.18487E-5 8.56374E-5 7.97505E-5 8.58353E-5 1.18415E-5 6.99121E-5 1.00497E-4 8.8369E-5 8.72004E-5 5.32699E-5 6.47217E-5 7.74808E-5 1.15409E-4 1.36121E-4 8.78013E-5 1.1828E-4 7.27988E-5 8.58292E-5 8.83281E-5 9.86126E-5 1.00375E-4 8.2947E-5 1.35309E-4 1.07161E-4 9.48687E-5 8.85038E-5 5.86112E-5 3.85216E-5 7.43205E-5 1.13492E-4 1.45545E-4 9.71315E-5 1.49674E-4 2.94001E-4 2.29297E-4 3.41504E-4 1.97902E-4 1.74567E-4 1.80762E-4 1.65924E-4 1.61088E-4 4.69321E-4 2.61143E-4 1.66502E-4 1.79591E-4 1.66984E-4 1.99674E-4 2.78443E-4 2.79386E-4 1.69322E-4 2.61685E-4 2.52889E-4 2.1117E-4 1.67614E-4 3.3356E-4 2.09577E-4 5.87799E-4 1.83515E-4 2.69734E-4 1.79541E-4 2.7578E-4 3.03724E-4 1.60875E-4 1.63475E-4 2.85408E-4 2.31887E-4 1.74752E-4 1.42085E-4 1.06861E-4 1.34821E-4 1.94406E-4 2.90586E-4 2.41485E-4 2.19678E-4 2.11322E-4 2.52038E-4 2.50144E-4 2.97666E-4 1.81045E-4 2.06313E-4 2.42799E-4 2.93796E-4 4.10418E-4 2.15378E-4 1.9105E-4 3.84388E-4 2.79645E-4 4.14388E-4 3.2004E-4 1.94327E-4 1.8742E-4 2.36431E-4 2.62716E-4 3.72071E-4 5.10851E-4 5.38141E-4 3.80975E-4 2.50903E-4 6.40496E-4 8.10613E-4 4.06788E-4 4.09102E-4 3.79085E-4 8.28025E-4 3.46978E-4 3.57121E-4 6.76141E-4 6.4764E-4 5.00758E-4 5.39899E-4 2.38212E-4 3.58916E-4 1.25636E-3 8.74884E-4 1.18086E-3 7.87628E-4 1.19236E-3 7.90205E-4 1.4852E-3 7.26975E-4 3.03797E-4 6.08277E-4 1.01476E-3 8.70064E-4 5.69855E-4 1.2021E-3 1.9752E-3 1.29532E-3 5.81802E-4 1.47057E-3 5.04845E-4 6.07405E-4 5.09711E-4 6.11412E-4 6.73057E-4 9.68947E-4 3.75005E-4 1.12528E-3 1.67428E-4 7.86943E-4 3.27526E-4 1.1668E-3 8.85196E-4 5.3584E-4 6.99702E-4 3.45871E-4 6.32482E-4 4.79659E-4 2.33205E-4 3.43307E-4 4.94225E-4 4.27149E-4 4.83652E-4 4.89632E-4 7.02631E-4 1.05343E-3 4.75675E-4 5.49418E-4 7.73622E-4 5.85301E-4 1.56815E-4 6.88979E-4 4.86887E-4 4.18979E-4 1.64743E-3 9.89978E-4 4.2041E-4 2.05874E-3 3.84164E-4 3.81967E-4 4.13763E-4 8.39641E-4 5.04688E-4 2.67878E-4 2.46745E-4 3.64827E-4 1.95718E-3 6.48503E-3 1.01165E-3 6.05128E-4 7.80159E-4 4.06916E-4 3.86359E-4 7.29751E-4 1.98678E-3 2.32343E-3 2.54892E-3 1.78628E-3 2.20348E-3 5.85574E-4 1.57651E-3 2.01197E-3 1.53945E-3 3.80827E-3 1.05609E-3 8.43922E-4 4.38097E-4 4.68956E-4 7.67967E-4 6.7403E-4 5.14954E-4 2.28944E-4 4.84181E-4 3.76683E-4 2.02109E-4 2.22951E-4 2.36637E-4 2.38156E-4 2.10431E-4 2.48624E-5 2.56196E-5 2.79599E-5 8.90729E-5 2.62139E-4 8.69292E-5 1.35597E-4 9.4456E-6 -9999 1.07265E-6 7.83482E-6 1.23253E-6 1.09117E-6 2.36235E-6 2.90721E-6 3.71331E-6 6.11611E-6 9.01733E-6 1.99228E-4 2.22367E-4 9.71785E-5 1.09238E-4 9.97493E-5 2.3698E-4 2.13449E-4 2.73332E-4 7.38216E-5 3.28802E-4 3.0529E-4 1.68173E-3 8.48197E-4 4.01113E-4 3.66109E-4 4.27567E-4 2.54651E-3 5.25311E-4 1.74974E-3 1.46687E-3 1.08271E-3 9.15084E-4 5.80123E-4 1.21513E-3 5.51105E-4 4.49937E-4 5.14299E-4 2.6558E-4 2.44272E-4 1.53955E-4 1.24169E-4 2.68098E-4 3.71961E-4 3.06521E-4 5.75193E-4 1.68275E-4 1.0751E-4 1.12738E-4 1.70745E-4 2.40088E-4 1.55121E-4 2.38173E-4 3.25457E-4 3.73528E-4 2.43677E-4 1.14971E-4 2.1616E-4 9.74839E-5 1.65509E-4 1.4369E-4 4.76837E-4 1.76306E-3 6.11401E-4 6.24948E-4 1.0135E-3 1.87655E-3 2.18996E-3 1.74137E-3 2.85495E-3 1.27296E-3 2.27562E-3 1.61258E-3 6.08929E-4 4.69054E-4 1.73779E-3 4.97154E-4 3.38057E-4 1.28913E-3 6.08743E-4 4.45928E-4 4.81438E-4 7.19141E-4 2.5776E-4 1.25063E-3 1.71819E-3 6.71844E-4 1.01279E-3 1.73068E-3 1.46743E-3 8.8705E-4 3.46305E-4 3.59458E-4 5.30925E-4 3.4949E-4 5.52894E-4 9.3209E-4 1.09366E-3 1.76779E-3 3.7932E-3 2.72829E-3 2.2858E-3 2.68812E-3 6.23913E-3 2.94984E-3 2.78763E-3 3.77009E-3 1.24065E-3 1.97133E-3 1.23228E-3 9.29997E-4 6.25857E-4 8.80422E-4 6.866E-4 8.05525E-4 7.52796E-4 8.48219E-4 1.19473E-3 1.20646E-3 1.18243E-3 1.50609E-3 1.69126E-3 1.7908E-3 1.89449E-3 2.8208E-3 2.62296E-3 4.77431E-3 9.24477E-3 9.96605E-3 6.07296E-3 3.69265E-2 4.08692E-2 1.35448E-2 3.60294E-2 2.01733E-2 1.53829E-2 1.96777E-2 1.42977E-2 1.07567E-2 4.55935E-2 7.06641E-2 1.65464E-2 1.70255E-2 1.06869E-4 -9999 6.14448E-2 6.72183E-3 2.91593E-2 2.85061E-2 2.00697E-2 2.68376E-2 2.45786E-2 6.83268E-2 5.65175E-2 2.8299E-2 2.81368E-2 4.95326E-2 1.77911E-2 4.18735E-2 4.81434E-2 1.30358E-1 7.98018E-2 4.00528E-2 4.59015E-2 9.32595E-2 7.61555E-2 6.27456E-2 1.38866E-1 3.86969E-2 7.84939E-2 4.09251E-2 2.38151E-2 2.54759E-2 4.12139E-2 2.75953E-2 4.06241E-2 4.10981E-2 2.33771E-2 1.05551E-1 9.63944E-1 9.9839E-1 9.99885E-1 9.90573E-1 9.97835E-1 8.6345E-1 8.92461E-1 9.99858E-1 9.75512E-1 9.82771E-1 9.91191E-1 -9999 -9999 9.49085E-1 9.988E-1 9.94769E-1 9.92696E-1 9.50575E-1 6.05895E-1 5.28078E-1 3.52613E-1 3.08637E-1 2.93094E-1 3.26046E-1 3.15914E-1 1.4474E-1 1.97237E-1 1.68919E-1 3.00908E-1 2.66889E-1 -9999 2.676E-1 2.53253E-1 2.24231E-1 2.34303E-1 2.02995E-1 1.67707E-1 1.56101E-1 1.40578E-1 1.19529E-1 1.28295E-1 1.08332E-1 8.51736E-2 6.43783E-2 1.83032E-1 1.63743E-1 6.15634E-2 7.09275E-2 7.93131E-2 6.56876E-2 4.14502E-2 7.12072E-2 7.61472E-2 7.37728E-2 4.82807E-2 1.13132E-1 1.60934E-1 2.06288E-1 1.31477E-1 7.23637E-2 5.88994E-2 1.6723E-1 6.17727E-2 7.4969E-2 5.05656E-2 2.12185E-1 1.68371E-1 9.70053E-2 6.23717E-2 1.6799E-1 3.51463E-2 2.50752E-2 1.62378E-2 4.64228E-2 1.00051E-1 1.55524E-1 2.62824E-1 2.01506E-1 8.50331E-2 2.83024E-2 4.3596E-2 2.31359E-2 3.26626E-2 6.8272E-2 2.46261E-2 7.79035E-2 9.11599E-2 9.44096E-2 9.16285E-2 1.74064E-1 9.71728E-2 1.54923E-1 1.66875E-1 9.9448E-2 1.44062E-1 8.24565E-2 3.19516E-1 1.55039E-1 1.81252E-1 1.60435E-1 8.18433E-2 1.28801E-1 6.47793E-2 1.65315E-1 5.46427E-2 3.53776E-2 5.82577E-2 1.59257E-1 1.35665E-1 1.45256E-1 4.08341E-2 1.44415E-1 1.19091E-1 5.7649E-2 1.52273E-1 2.29967E-1 5.25503E-2 5.21721E-2 7.8474E-2 9.71681E-2 1.14769E-1 3.74848E-2 6.30668E-2 1.33053E-1 1.00056E-1 1.3554E-1 1.53645E-1 8.36914E-2 1.26785E-1 1.08298E-1 1.42196E-1 1.29304E-1 1.10505E-1 5.78186E-2 6.75296E-2 7.18708E-2 3.6708E-2 1.24295E-2 5.88683E-2 4.03865E-2 7.25558E-2 3.85984E-2 7.81562E-2 2.95021E-2 3.00909E-2 4.27264E-7 2.42533E-2 5.53403E-2 4.5682E-2 2.15361E-2 9.05825E-3 1.82352E-3 5.94501E-3 4.86461E-3 1.32519E-2 4.00553E-2 4.7283E-2 7.05473E-3 1.87633E-2 2.15983E-2 1.93427E-2 2.99377E-3 1.71052E-2 1.36128E-2 1.32791E-2 1.96319E-2 8.1027E-3 5.79755E-3 1.07027E-2 2.3894E-2 1.58406E-2 1.21786E-2 2.42036E-2 1.49969E-2 1.23339E-2 1.23172E-2 8.81498E-3 4.05663E-3 3.08711E-2 2.30417E-3 2.13238E-3 8.64141E-4 5.29069E-4 2.309E-4 4.76462E-4 1.99664E-4 3.0398E-4 1.69579E-3 7.1548E-4 3.16864E-4 9.45709E-4 1.87463E-3 4.07233E-3 2.09423E-3 6.37233E-3 2.74393E-3 9.4801E-3 9.70644E-3 2.19549E-3 1.13227E-2 5.39497E-3 2.21958E-2 3.99425E-2 2.0664E-2 5.52649E-2 3.94933E-2 3.56314E-2 1.81408E-2 2.60982E-2 9.43619E-3 6.96245E-3 9.94357E-3 1.31335E-2 4.28385E-3 5.67241E-3 7.99363E-3 1.62506E-2 7.88915E-3 5.23733E-3 5.2012E-3 1.34889E-3 1.11143E-2 6.81502E-3 8.06069E-3 8.21591E-3 7.15621E-3 2.33792E-2 1.34361E-2 6.80039E-3 2.78281E-3 1.64139E-2 8.21486E-3 4.89908E-3 1.66312E-2 2.03521E-3 1.21891E-3 1.30843E-3 2.06509E-3 2.80078E-3 1.0898E-2 3.64496E-3 5.36267E-3 5.8941E-3 2.63273E-3 4.25573E-3 1.73721E-2 3.08991E-2 4.98176E-2 1.311E-1 1.5069E-1 2.34299E-2 2.52443E-2 2.38826E-2 1.32016E-2 2.40951E-2 1.51001E-2 1.65149E-1 2.22316E-2 8.50264E-3 1.8835E-2 6.45639E-3 1.27708E-2 8.10139E-3 -9999 3.39829E-3 6.14727E-3 7.71373E-3 2.55163E-2 4.21587E-3 7.39102E-3 8.59922E-3 1.33414E-2 8.3696E-3 2.29348E-3 3.72046E-3 1.19465E-2 7.47746E-3 4.09205E-3 4.11249E-3 1.8315E-3 1.39768E-2 9.94947E-3 6.25987E-3 1.02508E-2 1.00663E-2 4.23295E-2 1.45496E-2 1.15797E-2 3.89427E-2 6.40903E-2 4.63773E-2 4.22335E-2 1.19263E-2 5.04669E-3 8.41679E-3 1.37345E-2 1.96627E-2 1.15157E-2 1.50494E-2 1.26495E-2 1.17177E-2 3.21651E-3 6.27408E-3 5.92406E-3 2.71337E-3 2.89345E-3 1.96246E-2 3.92841E-2 3.37195E-2 8.08903E-2 1.02387E-1 4.78067E-2 1.0487E-1 5.18733E-2 3.60494E-2 4.01787E-2 3.64606E-2 5.44625E-2 4.79274E-2 5.9569E-2 1.45285E-2 1.25568E-2 2.5234E-2 1.83759E-2 2.31871E-2 2.16947E-2 4.17053E-2 3.53394E-2 7.87797E-2 4.40219E-2 3.26691E-2 3.21663E-2 1.45286E-2 4.17667E-3 1.09512E-2 1.02753E-2 1.74591E-2 6.38325E-3 1.10104E-2 4.27583E-2 8.86098E-2 9.21808E-2 4.46864E-2 6.98444E-2 6.78278E-2 3.39831E-2 2.6923E-2 2.07987E-2 7.628E-2 5.48384E-2 3.48227E-2 7.85098E-3 2.80251E-3 3.36417E-3 2.56734E-3 1.15394E-3 3.52147E-3 2.96897E-3 6.90648E-3 6.5485E-3 2.17591E-3 2.95254E-3 5.36943E-3 3.08256E-3 3.16394E-3 4.05663E-3 9.20771E-3 3.22278E-3 5.92586E-4 1.48751E-3 5.7949E-3 2.02652E-3 1.34435E-3 5.04906E-3 3.63558E-3 9.15352E-3 8.34884E-3 8.80646E-3 8.38002E-3 4.03203E-3 2.76909E-3 9.5582E-4 2.89577E-4 8.76655E-5 3.1789E-5 2.45968E-5 2.85731E-5 5.20118E-7 6.52802E-7 1.43351E-5 1.10779E-5 1.36924E-5 9.67609E-6 6.23549E-6 6.1503E-6 2.27665E-5 1.04175E-3 1.06471E-5 1.45206E-5 4.99137E-7 1.26198E-5 2.63337E-5 1.78934E-4 6.52777E-5 9.04685E-5 1.21227E-4 6.44913E-5 3.22872E-5 3.57219E-5 2.81901E-5 2.8763E-5 1.84205E-5 3.11819E-5 1.64912E-5 3.58234E-5 2.85122E-5 2.64246E-5 4.66823E-5 5.42264E-5 3.93147E-5 1.91914E-5 4.80062E-5 7.13961E-5 1.93583E-5 1.44349E-4 2.87015E-5 5.66472E-5 8.54841E-5 5.75342E-5 4.67674E-5 2.34027E-5 3.07647E-5 3.14747E-5 3.07445E-5 1.88115E-5 2.82077E-5 2.36136E-5 2.6138E-7 1.29688E-5 1.57639E-5 7.17587E-5 1.43626E-5 3.38176E-5 1.45424E-5 1.90289E-5 2.34162E-5 7.78174E-6 1.97208E-5 3.56361E-5 2.58166E-5 7.77377E-6 4.65118E-5 2.24415E-5 2.59975E-5 6.90585E-5 6.43472E-5 6.88712E-5 7.76057E-5 2.17847E-5 6.39451E-5 4.54373E-5 1.46979E-4 4.80083E-5 6.78043E-5 3.13866E-5 2.09831E-5 2.1455E-5 2.10533E-5 2.5273E-5 1.65402E-5 2.52185E-5 2.37653E-5 5.78256E-5 1.82352E-5 3.56646E-6 4.25189E-6 9.12013E-7 8.95577E-7 6.2684E-7 4.55988E-7 3.72185E-7 6.33371E-7 2.31265E-7 1.23796E-6 1.21961E-6 3.87898E-6 7.52967E-8 7.39291E-6 8.56073E-6 2.31881E-6 2.74453E-6 7.69236E-6 1.28019E-5 1.52728E-5 1.27519E-5 1.3366E-5 1.488E-5 2.12373E-5 2.20752E-5 2.40086E-5 2.63692E-5 2.98723E-5 3.22154E-5 2.10509E-5 1.33848E-5 2.87564E-5 2.42376E-5 1.99375E-5 1.28542E-5 1.41435E-5 2.06326E-5 5.76767E-7 1.28948E-5 4.81082E-8 8.60148E-5 4.12474E-5 2.66993E-4 7.4997E-6 6.83045E-6 2.44996E-5 5.41427E-6 3.03996E-5 6.40038E-8 7.58952E-8 8.55309E-6 1.34474E-5 1.19213E-5 1.25086E-5 4.33849E-5 1.45755E-5 9.10672E-6 1.88238E-5 1.81861E-5 1.81967E-5 1.70733E-5 2.14238E-5 1.77213E-5 1.52087E-5 5.29349E-7 1.07103E-5 7.47655E-6 1.27847E-5 1.90437E-5 4.77007E-5 4.01606E-5 2.56979E-5 2.52276E-5 1.81157E-5 1.90907E-5 1.99239E-5 2.14985E-5 1.0492E-5 6.29577E-6 2.89303E-6 5.44214E-8 5.41435E-8 4.6917E-7 6.89251E-7 2.87849E-8 1.9327E-8 1.6535E-8 1.34473E-8 7.24134E-9 3.97445E-9 1.04979E-8 1.13784E-8 7.89474E-9 7.75464E-9 1.27537E-8 1.15167E-8 2.43093E-8 7.30057E-8 1.30513E-7 5.89747E-7 7.23999E-6 2.30125E-7 2.03477E-7 2.1732E-7 3.64798E-7 3.75662E-7 6.09002E-6 3.10788E-5 3.70301E-6 2.51601E-5 2.58277E-7 3.83583E-7 5.99959E-7 3.68804E-7 4.19197E-7 8.20106E-8 5.58133E-8 1.12634E-7 1.53349E-7 2.48287E-5 1.42064E-7 9.62093E-6 2.55707E-8 1.21227E-8 1.265E-8 2.0392E-8 6.72795E-8 3.28742E-6 2.09398E-7 6.43761E-8 2.49567E-7 1.36303E-7 2.06626E-7 2.89437E-7 3.76492E-7 3.93227E-7 2.06557E-7 3.81335E-7 3.53374E-5 1.45421E-5 1.13088E-5 1.07281E-5 1.91864E-5 1.61624E-5 2.54115E-5 3.08715E-5 3.03432E-5 2.5454E-5 5.28112E-5 3.13346E-4 2.7889E-4 3.13597E-4 2.31021E-4 1.93331E-6 9.60715E-5 7.21063E-6 6.53314E-4 1.1222E-4 2.0681E-6 3.22284E-6 2.77244E-4 2.55538E-4 1.13309E-4 1.98401E-6 4.21342E-6 1.41193E-6 1.13526E-4 1.7387E-4 1.28319E-4 2.05756E-4 1.8641E-4 1.71751E-6 4.14005E-6 1.89122E-4 1.64053E-6 7.10534E-6 6.52196E-6 5.5966E-6 4.3058E-4 1.24472E-4 1.38958E-5 4.19636E-6 1.5134E-4 9.14084E-4 1.77451E-3 3.10373E-4 6.5135E-4 1.89662E-4 2.72497E-4 2.5703E-4 5.00741E-4 1.0257E-3 1.57153E-4 4.86315E-5 1.95049E-4 2.09904E-4 1.31996E-4 8.05337E-7 5.88608E-7 6.52307E-5 3.35997E-5 2.00864E-5 4.08307E-5 7.34604E-6 3.48677E-6 2.63861E-6 2.74225E-6 4.20001E-6 1.10983E-6 1.73031E-8 2.46651E-8 2.55276E-8 1.34849E-8 2.47653E-8 6.81802E-9 4.59069E-9 2.87013E-9 7.08298E-9 5.27953E-9 9.25545E-9 1.91976E-8 1.38591E-8 5.27624E-9 5.98672E-9 3.78045E-9 5.71181E-9 2.37089E-9 1.13134E-9 2.37906E-9 8.75939E-9 5.86626E-9 8.53209E-9 4.34107E-9 8.9263E-9 1.48453E-8 8.90138E-9 5.07338E-9 4.19106E-9 5.76363E-9 5.65209E-9 3.69198E-9 1.4589E-9 3.92933E-9 7.89999E-9 5.33182E-9 3.4007E-9 8.64401E-9 1.02912E-8 1.12357E-8 2.05259E-8 1.87166E-8 1.19873E-8 1.31279E-8 1.12387E-8 1.50882E-8 3.11237E-8 2.60146E-8 1.52734E-8 1.0305E-8 1.38922E-8 1.17255E-8 1.04591E-8 8.23726E-9 7.05935E-9 5.36566E-9 9.64836E-9 1.01779E-8 1.56219E-8 1.33982E-8 9.25041E-9 1.98911E-8 3.8581E-9 6.40985E-9 1.43729E-8 1.27839E-8 1.77429E-8 1.31096E-9 2.09197E-9 -9999 -9999 -9999 -9999 -9999 -9999 -9999 -9999 -9999 -9999 -9999 -9999 -9999 -9999 -9999 -9999 -9999 -9999 -9999 -9999 -9999 -9999 -9999 -9999 -9999 -9999 -9999 -9999 -9999 -9999 -9999 -9999 -9999 -9999 -9999 -9999 -9999 -9999 -9999 -9999
4.53407E-5 2.95793E-5 5.31032E-5 5.96009E-5 6.01261E-5 4.19015E-5 4.65609E-5 2.21488E-5 5.05127E-5 4.90077E-5 4.37213E-5 2.84431E-5 5.10644E-5 3.38225E-5 4.60677E-5 5.80269E-5 3.34476E-5 2.95456E-5 3.14077E-5 3.24264E-5 6.8114E-5 7.86725E-5 8.15126E-5 4.51839E-5 8.48187E-5 6.59321E-5 5.50102E-5 5.99518E-5 4.61177E-5 8.56926E-5 5.16992E-5 4.82741E-5 4.97748E-5 5.38305E-5 7.84741E-5 1.38163E-4 6.74801E-5 7.84521E-5 3.83689E-5 4.42578E-5 8.26999E-5 8.59513E-5 1.59353E-4 6.64068E-5 7.51059E-5 1.21963E-4 1.10269E-4 7.53317E-5 7.94962E-5 7.37675E-5 1.38319E-4 1.27739E-4 1.63767E-4 1.57808E-4 2.55741E-4 2.17116E-4 2.97362E-4 1.85374E-4 1.68079E-4 2.52763E-4 1.89814E-4 3.93E-4 1.73436E-4 1.24367E-4 1.04119E-4 2.26694E-4 1.729E-4 4.97395E-4 2.43952E-4 1.39778E-4 9.563E-5 1.41913E-4 1.15826E-4 2.0062E-4 2.3476E-4 4.69456E-4 2.20282E-4 3.41504E-4 4.90934E-4 3.43415E-4 3.10234E-4 2.85581E-4 3.1546E-4 2.17918E-4 1.73874E-4 1.81688E-4 1.46569E-4 1.47327E-4 1.63578E-4 2.17056E-4 2.20149E-4 2.40769E-4 1.38825E-4 2.09927E-4 2.00814E-4 1.93938E-4 2.89417E-4 2.90625E-4 3.00368E-4 3.41868E-4 4.02242E-4 3.71622E-4 2.86592E-4 2.66604E-4 3.6773E-4 2.66393E-4 2.243E-4 1.94995E-4 1.33368E-4 2.06371E-4 3.11582E-4 4.33023E-4 2.77877E-4 3.20526E-4 4.75901E-4 3.06442E-4 4.02156E-4 4.16746E-4 8.69973E-4 1.42374E-3 6.40279E-4 6.66547E-4 4.64355E-4 6.45237E-4 6.05796E-4 5.70899E-4 5.10014E-4 3.56237E-4 3.82719E-4 1.90656E-4 2.83254E-4 7.54334E-4 6.89803E-4 7.89459E-4 8.74978E-4 6.28744E-4 6.21845E-4 8.19053E-4 8.66136E-4 4.82E-4 4.72327E-4 1.56519E-3 2.1971E-3 1.31909E-3 1.24763E-3 6.72602E-4 1.52956E-3 9.13977E-4 4.99536E-4 9.2591E-4 1.11794E-3 6.81601E-4 1.22145E-3 4.40584E-4 1.38773E-3 4.60433E-4 2.14932E-3 2.04851E-3 9.7457E-4 1.11225E-3 4.44605E-4 4.58104E-4 6.07498E-4 8.55104E-4 5.81852E-4 3.52155E-4 7.75622E-4 3.20344E-4 4.77787E-4 5.48728E-4 2.31165E-4 1.32616E-4 3.58646E-4 5.37553E-4 2.60355E-3 2.68141E-4 3.82754E-4 1.92671E-4 4.60184E-4 1.53182E-4 3.21671E-4 8.04556E-4 3.69032E-4 6.72053E-4 8.67821E-4 1.01706E-3 6.17347E-4 1.98782E-4 1.71533E-4 1.29943E-4 5.44174E-4 6.72806E-4 5.1805E-4 4.62896E-4 1.1758E-4 5.9296E-4 4.40458E-3 1.14991E-3 1.28794E-3 5.45241E-4 2.02971E-4 4.25104E-4 6.93469E-4 3.67572E-3 2.30259E-3 3.08807E-3 1.55726E-3 1.69347E-3 9.55382E-4 7.94592E-4 1.72167E-3 8.70541E-4 7.46278E-4 1.0774E-3 9.2324E-4 3.66394E-4 5.27592E-4 8.65769E-4 9.08152E-4 3.19069E-4 2.17838E-4 3.02779E-4 3.09452E-4 3.22446E-4 2.30817E-4 4.92915E-4 5.66303E-4 1.68265E-4 8.02508E-6 1.10131E-4 6.42552E-5 1.56774E-4 2.43037E-4 3.44773E-4 2.22028E-4 2.0222E-5 2.75658E-5 1.83232E-6 1.74676E-6 1.36331E-6 1.12752E-6 2.05189E-6 2.65604E-6 6.36363E-6 1.34831E-5 6.997E-6 2.89782E-5 2.92579E-4 2.74471E-4 1.1473E-4 1.8006E-4 1.96785E-4 1.50964E-4 1.60047E-4 3.02203E-4 8.21959E-4 3.61147E-4 1.01925E-3 1.50368E-3 4.5226E-4 4.65552E-4 5.72574E-4 8.66124E-4 9.40042E-4 2.05764E-3 1.80867E-3 2.0236E-3 1.90682E-3 2.12287E-3 2.79378E-3 2.48553E-3 5.47852E-4 6.41942E-4 2.59899E-4 2.13487E-4 2.15848E-4 9.84491E-4 4.34292E-4 5.19218E-4 3.67171E-4 3.72398E-4 2.61986E-4 1.77059E-4 1.4761E-4 1.93291E-4 2.75783E-4 1.81891E-4 2.09508E-4 5.12738E-4 3.75091E-4 5.08743E-4 5.80811E-4 3.02776E-4 2.79475E-4 7.23708E-4 3.82475E-4 6.24878E-4 5.06253E-4 6.37611E-4 5.36505E-4 1.04019E-3 1.22356E-3 1.70405E-3 2.37036E-3 2.88563E-3 5.0146E-3 3.05279E-3 9.69649E-4 8.26729E-4 2.8029E-4 4.11792E-4 8.5057E-4 1.6011E-3 3.28238E-4 3.98245E-4 6.43766E-4 1.12791E-3 7.17343E-4 4.67576E-4 7.55032E-4 1.04626E-3 1.21148E-3 4.76926E-4 8.27873E-4 1.02322E-3 6.88691E-4 7.68459E-4 8.98467E-4 9.54718E-4 1.64213E-3 9.71211E-4 5.53625E-4 7.99238E-4 2.66176E-3 6.58619E-3 1.92708E-3 3.52938E-3 2.96387E-3 6.21737E-3 2.95404E-3 4.52669E-3 6.99638E-3 2.90519E-3 1.83177E-3 1.17234E-3 1.2274E-3 1.30043E-3 1.00103E-3 1.06468E-3 9.36698E-4 9.9786E-4 1.35295E-3 2.26685E-3 1.91337E-3 1.42005E-3 1.71616E-3 1.80952E-3 1.42445E-3 1.33224E-3 2.00735E-3 3.12105E-3 8.01794E-3 5.86688E-3 1.23108E-2 3.85999E-2 1.2873E-2 1.61366E-2 1.09855E-2 5.03685E-3 1.70474E-2 2.40839E-2 4.22954E-2 3.8583E-2 1.61514E-2 2.25552E-2 1.48585E-2 7.80213E-3 1.4298E-2 8.78377E-3 3.65648E-2 4.14803E-2 6.6751E-2 2.44238E-2 2.79845E-2 1.67658E-2 8.72582E-2 2.04816E-2 6.66933E-2 2.0954E-2 2.93063E-2 4.29425E-2 4.86654E-2 2.00888E-2 2.02164E-2 2.11827E-2 9.91937E-2 5.2745E-2 7.37927E-2 5.3939E-2 6.0578E-2 2.71074E-2 4.78203E-2 6.13652E-2 7.093E-2 5.30493E-2 2.11224E-2 1.50435E-2 1.6251E-2 5.09395E-2 3.31656E-2 2.45929E-2 3.88759E-2 4.60018E-2 4.78605E-1 9.93431E-1 9.92894E-1 8.61179E-1 6.81674E-1 8.74054E-1 7.58622E-1 9.0368E-1 9.98368E-1 9.99495E-1 9.96023E-1 9.96313E-1 7.81755E-1 7.05689E-1 9.93354E-1 9.99495E-1 9.60524E-1 7.68957E-1 7.43119E-1 5.18164E-1 3.0845E-1 3.30341E-1 3.24829E-1 2.68155E-1 5.14395E-1 2.27481E-1 2.44372E-1 1.28404E-1 2.18437E-1 7.76615E-2 1.73573E-1 2.6872E-1 3.13926E-1 3.37811E-1 1.44728E-1 1.73813E-1 1.47627E-1 2.79028E-1 3.59958E-1 2.60017E-1 2.0982E-1 1.16064E-1 1.2022E-1 1.10803E-1 6.91763E-2 3.57366E-2 1.20759E-1 5.2217E-2 6.17919E-2 7.19917E-2 5.78444E-2 4.87982E-2 4.74235E-2 1.23991E-1 3.71212E-2 2.27611E-2 6.36715E-2 1.04126E-1 1.12157E-1 1.03639E-1 1.257E-1 8.48641E-2 1.03298E-1 5.84258E-2 1.08732E-1 7.88735E-2 1.26232E-1 1.62568E-1 1.14372E-1 2.34111E-2 2.82221E-2 5.46333E-2 1.77532E-2 3.71691E-2 1.3306E-1 3.32452E-2 7.78046E-2 2.2271E-1 2.31817E-1 2.63162E-1 1.03702E-1 4.08664E-2 3.11275E-2 6.31997E-2 1.15342E-1 2.70604E-2 7.04671E-2 4.92807E-2 4.14489E-2 7.3858E-2 2.72176E-2 7.08622E-2 7.98099E-2 7.52451E-2 2.02483E-1 2.08418E-1 2.92569E-1 1.08848E-1 1.45143E-1 1.53775E-1 5.23217E-2 2.48207E-2 3.62223E-2 1.60393E-1 6.95171E-2 9.3434E-2 4.93174E-2 3.71131E-2 7.68951E-2 1.33954E-1 1.62715E-1 4.21155E-2 1.54053E-1 1.07711E-1 4.25067E-2 2.18691E-1 1.89378E-1 9.27375E-2 3.55885E-2 8.97226E-2 5.24005E-2 1.45702E-1 5.65777E-2 1.30063E-1 1.65553E-1 1.02929E-1 1.19974E-1 9.94285E-2 6.08735E-2 1.06109E-1 1.1222E-1 1.57733E-1 9.19107E-2 6.11798E-2 1.23262E-1 7.71691E-2 9.71436E-2 4.11416E-2 4.21457E-2 6.77079E-2 4.33871E-2 3.20782E-2 3.66929E-2 5.30878E-2 6.24777E-2 5.32845E-2 4.86637E-2 6.31916E-2 5.53873E-2 1.56907E-2 2.91985E-2 1.50743E-2 5.52749E-3 3.65789E-3 1.40663E-2 4.94849E-3 9.03938E-3 1.57023E-2 1.1736E-2 1.26778E-3 2.63135E-3 1.49493E-2 8.20418E-3 3.31619E-2 7.37686E-3 1.27029E-2 8.89753E-3 4.90075E-3 1.36674E-2 7.42287E-3 3.77167E-3 9.39807E-3 1.43683E-2 5.79238E-3 6.83137E-3 1.1599E-2 2.49838E-3 1.21524E-2 2.04147E-3 3.06197E-3 6.97841E-3 4.7162E-3 3.43313E-4 2.30859E-4 4.13038E-4 2.05482E-4 3.80146E-4 2.29922E-3 5.54137E-4 5.17926E-4 4.21613E-4 1.65395E-3 6.50823E-3 9.14582E-4 1.10269E-3 1.24321E-3 7.00919E-4 1.54036E-3 7.41671E-3 3.25447E-3 2.88474E-3 1.60065E-2 2.96565E-2 2.2542E-2 2.55852E-2 3.24561E-2 7.61546E-2 1.74554E-2 1.3961E-2 2.08925E-2 3.67718E-3 6.55463E-3 9.5132E-3 8.68539E-3 1.21759E-2 9.23232E-3 4.12032E-3 4.18895E-3 9.68526E-3 4.63861E-3 3.01694E-3 7.79265E-3 4.75221E-3 8.22196E-3 9.3825E-3 1.77356E-2 6.29496E-3 2.57705E-2 1.42805E-2 6.6191E-3 2.96911E-3 2.10505E-3 2.5271E-3 2.45725E-3 1.82265E-2 5.25267E-3 2.79065E-3 2.49737E-4 1.29033E-3 5.84841E-3 3.07319E-3 7.61628E-3 3.35575E-3 2.83515E-3 1.54825E-2 5.59507E-3 8.5854E-3 1.30384E-2 5.63078E-2 2.07544E-1 2.94638E-1 2.35318E-1 4.71545E-2 3.48234E-2 2.51502E-2 3.20146E-2 1.28321E-2 4.97338E-2 1.22322E-2 1.16745E-2 6.84128E-3 4.58527E-3 1.51236E-2 1.11927E-2 5.70802E-3 6.73171E-3 1.42619E-2 3.68858E-3 2.47417E-2 4.75759E-3 2.28056E-2 7.29646E-3 2.95373E-2 1.64143E-2 2.05208E-2 2.37143E-2 9.9462E-3 2.16643E-3 1.21084E-2 4.93107E-3 1.13625E-2 8.25705E-3 8.10342E-3 8.15006E-3 4.75972E-3 1.42377E-2 2.07547E-2 5.80744E-3 1.47141E-2 -9999 2.52409E-1 2.45875E-1 2.34626E-2 8.18042E-3 1.31733E-2 4.5235E-2 2.83372E-2 2.09901E-2 5.81699E-3 1.35684E-2 1.52368E-2 2.06182E-2 8.0801E-3 5.38096E-3 5.77029E-3 2.7909E-3 5.91371E-3 5.67786E-2 3.23563E-2 6.67794E-3 8.74816E-2 4.71828E-2 8.48121E-2 5.34948E-2 5.03589E-2 3.49425E-2 1.02795E-2 4.4332E-2 4.29914E-2 5.49967E-2 5.58015E-2 1.98596E-2 1.08173E-2 2.07291E-2 2.34943E-2 4.10339E-2 1.75724E-2 3.66242E-2 3.83908E-2 4.64525E-2 1.3381E-2 6.01894E-3 2.3374E-2 6.79563E-3 5.90124E-2 5.09688E-2 1.14806E-2 8.31723E-3 1.20535E-2 9.06294E-3 2.605E-2 3.52639E-2 3.8914E-2 3.11881E-2 4.26342E-2 2.42503E-2 2.47172E-2 1.74367E-2 1.714E-2 5.6851E-2 5.51157E-2 1.00976E-2 8.01812E-3 2.07766E-3 5.3741E-3 3.19151E-3 5.50582E-3 1.85207E-2 6.61769E-3 9.40699E-3 3.60434E-3 3.62483E-3 3.6629E-3 2.77138E-3 8.97211E-3 4.01717E-3 5.40701E-3 3.08123E-3 3.08032E-3 3.6754E-3 2.88625E-3 1.53378E-3 1.40805E-3 1.23906E-3 2.42005E-3 6.52702E-3 6.1377E-3 6.29178E-3 3.19061E-3 2.33871E-2 4.14396E-3 1.30026E-3 6.14455E-4 1.1155E-4 1.39395E-4 3.37727E-5 3.02283E-5 1.33265E-5 2.06348E-5 3.84809E-5 1.99847E-5 9.27899E-6 7.55871E-6 1.08011E-5 1.0317E-4 3.86799E-4 4.61001E-4 6.61763E-5 2.33254E-5 7.32595E-6 2.83301E-5 1.34838E-5 4.44005E-5 5.07327E-5 9.23891E-5 1.34109E-4 1.012E-4 3.99074E-5 3.74911E-5 2.7688E-5 2.14292E-5 7.23622E-5 7.61983E-5 6.7713E-5 4.92153E-5 2.90212E-5 6.78041E-5 4.15336E-5 5.33326E-5 9.35772E-5 7.24784E-5 2.9535E-5 3.17877E-5 4.91154E-5 6.55311E-5 5.06561E-5 2.43023E-5 7.43297E-5 7.93203E-5 8.77415E-5 7.58495E-5 2.78152E-5 1.94966E-5 1.86062E-5 2.49804E-5 5.694E-5 3.68893E-5 4.15796E-5 2.44824E-5 1.12286E-5 2.48818E-5 2.33051E-4 3.1326E-5 5.45487E-5 2.99188E-5 4.69896E-5 6.04308E-5 1.93305E-5 1.13938E-5 9.96915E-6 9.03868E-6 5.57968E-6 6.06108E-6 7.7249E-5 1.42259E-5 3.10349E-5 1.66556E-4 3.61371E-5 8.31261E-5 1.00518E-4 1.50699E-4 6.03713E-5 3.69619E-5 4.25396E-5 8.6854E-5 4.80783E-5 6.7789E-5 2.23082E-5 1.40125E-5 1.33947E-5 1.13393E-5 2.01764E-5 1.77922E-5 2.27836E-5 1.23837E-5 4.90853E-6 4.8055E-7 1.07872E-6 5.69702E-7 2.79217E-7 4.03004E-7 2.30371E-7 3.1375E-4 2.01048E-7 5.09415E-6 2.42467E-6 1.76486E-6 4.20486E-8 2.36208E-5 2.90903E-6 1.00745E-7 7.13589E-6 2.21173E-5 2.39222E-5 6.30473E-5 7.77894E-5 4.98356E-6 1.08175E-5 2.39602E-5 3.16439E-5 2.17803E-5 1.53007E-5 1.2791E-5 1.57886E-5 3.16815E-5 2.57794E-5 2.57992E-5 4.46702E-5 2.81924E-5 2.51381E-5 2.84997E-5 4.51215E-5 6.0911E-5 4.54748E-8 2.24977E-7 2.35735E-7 1.56706E-5 1.42652E-5 1.89114E-5 5.95157E-6 9.29373E-6 3.8013E-5 7.6707E-6 4.05601E-7 2.59283E-6 7.78614E-8 4.67531E-6 5.4148E-6 6.13756E-6 2.64462E-5 3.89297E-5 2.59501E-5 2.52688E-5 2.85885E-5 1.13579E-5 2.11711E-5 3.43468E-5 9.62305E-6 1.1629E-5 6.82826E-5 2.36416E-5 4.37232E-5 5.76294E-5 3.9376E-5 1.05426E-5 7.98253E-6 1.15067E-5 6.43838E-6 1.54041E-5 1.38376E-5 1.17427E-5 8.3904E-6 9.84871E-6 3.57939E-5 1.83805E-5 1.40566E-5 1.61569E-7 2.72849E-5 2.34851E-5 7.99625E-6 3.27724E-7 1.69589E-7 1.28761E-7 3.57852E-8 2.32004E-8 1.03258E-8 6.46934E-9 5.17736E-9 2.83185E-8 5.43433E-8 3.55808E-8 2.83456E-8 2.24369E-6 7.08546E-7 1.90843E-7 7.3174E-8 7.97087E-8 1.67458E-7 2.45305E-7 4.9013E-6 6.3616E-6 5.17816E-6 2.1844E-5 1.39797E-5 1.70027E-5 1.09986E-5 1.93791E-7 2.06704E-7 2.99677E-7 5.52904E-7 3.26909E-6 6.50578E-8 6.68593E-6 3.48452E-7 4.86637E-7 1.35339E-7 1.27093E-5 1.90985E-8 5.93953E-8 4.56993E-8 5.66851E-8 7.94584E-8 1.18622E-7 8.84436E-8 1.05939E-7 1.17504E-7 1.07492E-7 1.22977E-7 2.17517E-7 2.27293E-7 1.85448E-7 9.12345E-6 2.6375E-7 1.63164E-7 2.94635E-7 3.0069E-7 1.42978E-5 1.17972E-5 1.53093E-5 2.2523E-5 3.82931E-5 2.72565E-5 4.39939E-5 4.18771E-5 9.58838E-5 6.70616E-5 1.29562E-4 2.42828E-4 8.8535E-6 2.64837E-4 3.33444E-4 3.71999E-4 2.48857E-4 4.17975E-4 2.76162E-6 9.99205E-5 1.85091E-4 2.65596E-6 1.3622E-4 2.78729E-6 1.57212E-6 2.01459E-6 5.83679E-5 1.1362E-6 4.90224E-5 1.01317E-6 1.29254E-6 1.63551E-6 2.18773E-6 9.51116E-6 8.20556E-6 5.23715E-6 1.36249E-6 1.96909E-6 3.41792E-6 2.62875E-6 4.92344E-6 1.53796E-4 1.59878E-4 1.0729E-5 9.65304E-6 1.34021E-4 1.80925E-6 1.72042E-4 3.94756E-6 3.67169E-6 1.49894E-4 1.80478E-6 2.96799E-5 1.97605E-4 5.11022E-5 1.23936E-4 1.39625E-4 4.72464E-5 1.74205E-5 7.93002E-6 5.54731E-6 3.31114E-5 1.39802E-5 1.72865E-5 1.47703E-6 3.34478E-8 2.58817E-8 3.01657E-8 3.41728E-8 1.89243E-8 2.4078E-8 2.56936E-8 3.01508E-8 2.1282E-8 3.11791E-8 6.64104E-8 2.95742E-8 2.27937E-8 1.78718E-8 1.80362E-8 7.28989E-9 3.03809E-9 8.85784E-9 1.55154E-8 4.23057E-9 1.19469E-8 7.90642E-9 5.8178E-9 1.51819E-8 8.82655E-9 6.00299E-9 6.76249E-9 7.67047E-9 8.5261E-9 6.52042E-9 5.35128E-9 3.46458E-9 1.00584E-9 1.64669E-9 2.98635E-9 3.87019E-9 4.80672E-9 8.6683E-9 3.69473E-9 3.63571E-9 7.79977E-9 6.22502E-9 1.62164E-8 1.29802E-8 1.47412E-8 2.12069E-8 1.61523E-8 1.6922E-8 1.02777E-8 7.27836E-9 1.68007E-8 2.63374E-8 3.12685E-8 2.98236E-8 3.28205E-8 6.02255E-9 7.57065E-9 2.21274E-8 8.75235E-9 2.81242E-8 8.41583E-9 1.43399E-8 1.21529E-8 1.17091E-8 7.76962E-9 4.62663E-9 2.80361E-8 2.74852E-8 1.34814E-8 7.86598E-9 2.4727E-9 4.09834E-9 2.51722E-9 -9999 -9999 -9999 -9999 -9999 -9999 -9999 -9999 -9999 -9999 -9999 -9999 -9999 -9999 -9999 -9999 -9999 -9999 -9999 -9999 -9999 -9999 -9999 -9999 -9999 -9999 -9999 -9999 -9999 -9999 -9999 -9999 -9999 -9999 -9999 -9999 -9999 -9999 -9999
1.12316E-5 5.47809E-5 7.19244E-5 6.40838E-5 6.352E-5 3.70077E-5 4.05228E-5 3.4733E-5 3.00865E-5 5.94304E-5 6.4571E-5 6.28689E-5 1.17528E-4 5.1925E-5 4.95041E-5 8.03267E-5 5.25987E-5 2.91762E-5 2.20757E-5 4.3161E-5 6.43447E-5 9.15E-5 9.66464E-5 8.21775E-5 6.49137E-5 7.85819E-5 4.93418E-5 4.51467E-5 5.93434E-5 4.54156E-5 5.00032E-5 4.57873E-5 5.56841E-5 7.10708E-5 1.13412E-4 1.01912E-4 5.39134E-5 5.37537E-5 9.68657E-5 7.07683E-5 1.27983E-4 7.65668E-5 1.02816E-4 5.49034E-5 4.37237E-5 7.78894E-5 8.19923E-5 1.1552E-4 5.13003E-5 1.07203E-4 9.64272E-5 1.03998E-4 1.67694E-4 2.09052E-4 2.75481E-4 1.74982E-4 2.5457E-4 2.08803E-4 1.66108E-4 2.14954E-4 2.35384E-4 3.46603E-4 2.86457E-4 2.24384E-4 1.64939E-4 2.22402E-4 3.03014E-4 2.04482E-4 2.34421E-4 2.00411E-4 1.51767E-4 9.09999E-5 1.52386E-4 3.3352E-4 4.18289E-4 4.82659E-4 9.60495E-5 2.02817E-4 4.53741E-4 1.89872E-4 2.97137E-4 2.15709E-4 1.78094E-4 2.49259E-4 1.88513E-4 3.06217E-4 2.92212E-4 1.59281E-4 1.34623E-4 9.11238E-5 2.03713E-4 2.6781E-4 1.62192E-4 2.84535E-4 1.76157E-4 1.49667E-4 2.35486E-4 2.23033E-4 2.64949E-4 3.47786E-4 3.1313E-4 4.9011E-4 1.87194E-4 3.74135E-4 3.19158E-4 3.17176E-4 3.74904E-4 2.38169E-4 3.226E-4 3.8685E-4 6.67304E-4 2.95206E-4 3.52758E-4 4.37865E-4 4.40439E-4 5.96053E-4 3.9312E-4 1.07518E-3 9.16233E-4 7.41529E-4 9.09947E-4 7.41804E-4 4.5424E-4 5.3494E-4 4.02605E-4 4.42282E-4 4.92551E-4 5.64021E-4 3.99635E-4 2.59059E-4 3.59386E-4 6.79717E-4 7.57714E-4 5.87505E-4 8.9449E-4 6.49617E-4 1.31658E-3 6.58238E-4 4.18836E-4 3.43688E-4 1.16936E-3 1.89336E-3 2.75545E-3 1.30011E-3 2.45098E-3 8.08728E-4 1.55875E-3 1.14736E-3 6.49489E-4 1.0679E-3 3.71818E-4 4.4801E-4 1.38087E-3 9.22944E-4 5.92399E-4 1.03788E-3 1.66512E-3 2.58884E-4 5.92041E-4 1.13449E-3 5.63598E-4 5.43601E-4 5.15428E-4 1.80969E-3 5.69845E-4 2.73305E-4 4.85944E-4 5.02896E-4 1.18279E-3 1.09547E-4 3.5879E-4 6.99915E-4 1.06833E-3 3.49425E-4 3.76301E-4 7.00359E-4 1.31793E-3 6.23342E-4 4.28248E-4 1.94605E-4 3.48376E-4 7.79939E-4 1.09203E-3 5.26111E-4 4.75143E-4 4.17977E-4 3.48247E-4 2.43713E-4 4.18703E-4 4.17199E-4 1.43533E-4 2.01163E-4 3.18143E-4 2.72572E-4 2.67291E-4 1.4284E-4 1.39504E-4 6.66441E-4 3.93895E-4 3.92779E-4 3.73831E-4 5.7558E-4 5.27168E-4 1.88165E-3 6.59566E-4 1.3911E-3 1.87166E-3 1.32309E-3 5.75653E-4 8.02419E-4 1.87511E-3 6.55292E-4 5.03462E-4 1.02964E-3 1.00008E-3 9.8536E-4 5.87185E-4 1.41776E-3 5.88741E-4 3.63095E-4 1.5115E-4 2.10159E-4 1.97993E-4 1.71685E-4 1.09357E-4 4.46016E-4 6.47215E-4 2.05497E-5 1.67335E-4 3.73316E-4 1.74021E-4 3.19804E-4 3.34444E-4 2.16105E-4 1.4959E-4 3.12019E-4 -9999 7.34302E-6 4.53191E-6 3.56729E-6 7.41246E-6 2.20625E-6 5.86887E-6 5.1957E-6 3.96971E-5 7.2048E-5 7.03518E-5 1.86902E-4 2.8808E-4 1.42512E-4 3.66585E-4 3.863E-4 1.44069E-4 1.72607E-4 5.7887E-4 9.14696E-4 5.73271E-4 4.80774E-4 5.0753E-4 3.9939E-4 1.5508E-4 1.35308E-4 2.90731E-4 9.1968E-4 1.47681E-3 2.45231E-3 2.04803E-3 1.38725E-3 3.63394E-3 1.72371E-3 1.35612E-3 8.22533E-4 1.55687E-3 7.17681E-4 1.3159E-3 3.50783E-4 3.53622E-4 1.60444E-4 1.91739E-4 6.49036E-4 2.40649E-4 3.00661E-4 1.92599E-4 5.45492E-4 2.74974E-4 5.35707E-4 1.96795E-4 2.03756E-4 4.72135E-4 4.21436E-4 6.53991E-4 4.24864E-4 2.39152E-4 1.15706E-4 1.65799E-4 2.38841E-4 5.73661E-4 6.9222E-4 2.12549E-3 2.35538E-3 2.3714E-3 1.57059E-3 2.44516E-3 2.72405E-3 2.73572E-3 4.11985E-3 3.02388E-3 1.16984E-3 5.8289E-4 6.38639E-4 7.05989E-4 8.85395E-4 4.7843E-4 2.12409E-4 2.57994E-4 4.49243E-4 7.65073E-4 7.83434E-4 5.97937E-4 9.06604E-4 8.99273E-4 3.9827E-4 4.20425E-4 9.63505E-4 7.51468E-4 1.05345E-3 5.77814E-4 1.21746E-3 1.01974E-3 1.65539E-3 1.50932E-3 7.46622E-4 9.00595E-4 1.54619E-3 4.93496E-3 4.89339E-3 7.16365E-3 5.74231E-3 5.8511E-3 3.52375E-3 1.28426E-2 1.17081E-2 1.52779E-3 1.0932E-3 8.97077E-4 7.76379E-4 7.676E-4 1.14459E-3 9.65888E-4 5.8977E-4 1.41939E-3 2.47726E-3 2.62478E-3 2.96774E-3 1.99357E-3 2.20689E-3 1.68428E-3 1.95084E-3 1.35714E-3 3.67919E-3 6.07775E-3 4.53247E-3 9.29062E-3 1.10003E-2 1.02149E-2 1.80688E-2 1.20927E-2 5.61329E-3 1.12582E-2 1.00755E-2 1.16367E-2 2.16048E-2 1.09371E-2 3.23322E-2 1.0837E-2 4.32431E-3 1.39843E-2 1.46041E-2 1.01834E-2 1.25619E-2 1.70993E-2 2.90966E-2 2.98358E-2 3.83515E-2 2.82199E-2 1.98821E-2 8.61412E-3 3.2665E-2 8.20916E-2 2.8077E-2 3.14486E-2 6.31558E-2 5.88083E-2 3.00545E-2 2.89361E-2 3.11129E-2 3.61536E-2 4.05101E-2 6.23687E-2 5.33544E-2 3.3635E-2 1.31809E-2 3.28984E-2 5.90798E-2 6.01871E-2 2.42634E-1 4.36254E-2 3.95437E-1 9.78759E-2 4.02818E-2 2.2389E-2 3.26026E-2 1.65491E-1 6.48292E-1 9.6813E-1 9.89979E-1 8.61973E-1 6.29878E-1 5.76563E-1 7.29491E-1 6.76294E-1 7.7466E-1 9.08396E-1 9.9162E-1 8.96406E-1 9.78041E-1 9.29066E-1 8.22113E-1 9.96232E-1 9.89243E-1 9.18699E-1 8.07486E-1 5.75541E-1 6.10065E-1 5.29932E-1 2.13324E-1 1.4976E-1 5.41758E-1 3.20617E-1 1.85764E-1 1.38188E-1 2.1865E-1 2.10944E-1 2.37421E-1 1.6711E-1 2.77309E-1 2.72146E-1 2.26004E-1 2.19853E-1 1.45372E-1 7.34911E-2 2.95462E-1 9.74454E-2 1.10847E-1 1.84632E-1 1.06952E-1 3.49344E-2 1.51513E-1 1.6819E-1 9.02804E-2 2.77444E-2 4.77288E-2 2.23771E-2 5.9224E-2 8.22387E-2 1.42391E-1 1.75913E-1 1.38015E-1 2.83355E-2 5.70585E-2 2.16491E-1 9.29272E-2 8.35597E-2 2.12826E-1 2.11129E-1 5.94192E-2 8.03348E-2 3.44855E-2 1.45619E-1 1.59116E-1 8.00642E-2 6.69148E-2 4.81711E-2 5.70564E-2 1.82638E-2 5.8921E-2 4.01141E-2 1.02102E-1 5.77826E-2 9.86661E-2 1.41486E-1 2.16897E-1 1.01447E-1 5.22803E-2 3.10822E-2 6.15369E-2 1.36189E-1 8.85521E-2 8.70476E-2 9.07319E-2 5.45596E-2 1.38272E-1 5.92605E-2 1.05277E-1 1.1536E-1 8.99488E-2 1.1168E-1 1.06623E-1 1.03334E-1 1.6468E-1 1.49675E-1 6.38344E-2 5.64029E-2 1.27627E-2 5.4316E-2 9.85168E-2 5.68566E-2 1.07797E-1 6.23187E-2 2.87079E-2 2.2999E-1 1.30454E-1 8.86441E-2 8.68993E-2 9.19903E-2 1.11879E-1 1.39561E-1 4.65277E-2 9.37916E-2 6.63953E-2 6.04885E-2 6.85488E-2 1.08871E-1 4.61946E-2 1.11842E-1 1.10508E-1 8.88892E-2 1.78353E-1 9.37882E-2 1.52742E-1 6.19237E-2 1.2396E-1 9.7474E-2 8.04908E-2 1.17841E-1 1.43743E-1 9.59897E-2 4.73673E-2 9.86424E-2 1.00295E-1 3.62302E-2 5.22275E-2 4.92317E-2 4.95272E-2 3.88763E-2 4.38327E-2 5.89174E-2 4.60012E-2 3.66786E-2 4.67972E-2 4.94143E-2 5.74584E-2 2.46389E-2 1.70422E-2 2.65086E-2 5.79759E-3 2.98906E-2 1.93048E-2 1.73105E-2 3.13866E-2 3.02838E-3 9.69457E-3 7.09965E-3 3.39752E-2 1.31853E-2 1.6685E-3 4.68044E-3 2.63285E-3 2.06877E-3 1.06666E-2 2.3398E-2 1.28391E-2 7.7852E-3 6.11761E-3 4.08637E-3 9.4412E-3 1.96476E-3 4.2214E-3 1.50583E-3 5.38964E-3 1.54203E-2 3.18768E-3 2.94541E-4 8.14005E-4 2.33638E-4 1.17478E-4 2.08499E-4 3.96695E-4 5.45272E-4 9.9731E-4 3.68908E-3 5.38054E-3 2.75093E-3 1.49028E-3 3.08895E-3 3.13479E-3 1.11579E-2 4.53527E-3 2.60907E-3 4.03748E-3 2.28925E-3 4.73097E-3 1.34254E-2 1.1181E-2 3.01134E-2 2.75587E-2 7.27235E-2 5.46441E-3 2.83735E-2 3.096E-2 8.30032E-3 3.65436E-3 1.53251E-2 1.46587E-2 3.14905E-3 8.9322E-3 1.67698E-2 1.57616E-2 6.54553E-3 8.71301E-3 8.65354E-3 2.74097E-3 2.8199E-3 1.28776E-3 4.50712E-3 5.53027E-3 3.15567E-3 9.57212E-3 1.79913E-2 1.47623E-2 1.60605E-2 8.18028E-3 8.03063E-3 3.7638E-3 2.19656E-3 3.75904E-3 3.96119E-3 6.0139E-3 2.77319E-2 8.79799E-3 4.04011E-3 1.7278E-3 2.82179E-3 5.99541E-3 1.33171E-2 1.61572E-3 9.35619E-3 1.09474E-2 1.92812E-2 7.22357E-3 2.01085E-2 3.20975E-2 2.1775E-1 2.27775E-1 9.26147E-2 2.70264E-2 2.2096E-2 8.34894E-3 8.76469E-3 1.45428E-2 2.06627E-2 1.9268E-2 4.33362E-3 3.33167E-3 1.44415E-2 1.20969E-2 5.24171E-3 4.92675E-3 6.23429E-3 6.07E-3 7.74044E-3 2.81354E-2 2.07181E-2 2.54014E-2 1.37575E-2 3.277E-2 4.11139E-2 2.98136E-2 2.63489E-2 2.26488E-2 3.87045E-3 3.99031E-3 6.88619E-4 4.63811E-3 4.98041E-3 6.21039E-3 9.7804E-3 6.47015E-3 1.37409E-2 2.05116E-2 3.25054E-2 2.9802E-3 3.19629E-2 1.68342E-1 1.69053E-1 2.98266E-2 1.08492E-2 4.44975E-2 2.40086E-2 3.3288E-3 8.70483E-3 1.33605E-2 4.90037E-3 1.5279E-2 1.55734E-2 1.47907E-2 3.89365E-3 2.83539E-3 1.99577E-3 4.07122E-3 7.27925E-3 2.35156E-2 3.81845E-2 6.68318E-2 5.15455E-2 1.08454E-1 1.07314E-1 5.58507E-2 6.45371E-2 2.18887E-2 2.34291E-2 2.01455E-2 2.7797E-2 2.79563E-2 2.80013E-2 1.63699E-2 2.47547E-2 2.15049E-2 2.67941E-2 1.13936E-2 4.47662E-2 3.90403E-2 1.115E-1 3.0275E-2 1.00359E-2 4.45773E-2 9.10023E-2 9.82085E-2 3.37387E-2 7.69856E-2 5.68061E-2 4.78997E-2 3.0361E-2 1.73766E-2 2.92742E-2 2.35764E-2 9.06517E-3 1.24364E-2 1.55449E-2 1.03762E-2 1.78778E-2 9.606E-3 3.45929E-2 1.17489E-2 4.09536E-3 3.37424E-3 3.17453E-3 4.75558E-3 6.79854E-3 2.46082E-3 8.77375E-3 3.07602E-3 3.48862E-3 4.55847E-3 4.21517E-3 1.01772E-2 9.15038E-3 7.89523E-3 5.96143E-3 8.89629E-4 9.81574E-4 9.28786E-3 2.23563E-3 5.06964E-3 1.55269E-3 1.88687E-3 2.03151E-3 3.76E-3 3.55523E-3 3.13622E-3 3.46346E-3 6.31166E-3 4.92271E-3 5.96635E-3 7.30465E-3 3.99546E-4 2.69574E-4 1.00872E-4 4.00337E-5 3.05185E-5 1.64988E-5 1.68221E-5 1.8778E-5 1.6232E-5 1.52342E-5 4.20014E-5 9.31926E-4 5.41347E-4 3.5347E-4 1.86548E-5 1.07815E-5 1.2781E-5 6.44361E-6 2.76535E-5 2.02358E-5 3.67384E-5 7.96241E-5 8.03979E-5 7.46451E-5 8.03646E-5 7.47612E-5 2.27075E-5 2.96268E-5 3.1304E-5 5.02017E-5 7.68476E-5 4.4716E-5 8.18967E-5 5.62626E-5 3.30054E-5 7.20352E-5 3.11657E-5 3.19407E-5 4.66817E-5 6.98875E-5 3.46409E-5 4.64806E-5 3.69785E-5 9.62778E-5 2.44994E-4 2.94317E-5 7.40366E-5 3.83394E-5 2.27499E-5 2.34901E-5 3.32793E-5 2.33776E-5 5.39025E-5 5.37868E-5 9.4876E-7 8.18437E-7 1.50738E-5 1.07239E-5 1.81268E-5 2.65809E-4 1.05984E-4 3.01289E-5 1.81611E-5 2.25984E-5 3.6695E-5 6.32413E-6 1.78257E-5 3.09102E-7 5.38254E-5 1.20471E-5 5.24673E-6 2.45985E-5 2.45418E-5 1.50427E-5 5.43018E-5 1.24543E-4 8.79472E-5 1.10465E-4 1.06246E-4 1.75787E-4 5.64885E-5 1.37039E-4 4.93993E-5 9.44414E-5 4.19505E-5 5.5357E-5 4.31242E-5 1.5985E-5 1.2921E-5 3.95993E-5 7.85921E-6 1.31943E-5 4.54599E-6 5.85363E-8 6.66525E-6 5.18066E-7 4.17173E-7 1.94938E-7 2.37117E-7 1.21375E-5 9.26974E-6 9.901E-8 6.94369E-8 1.72077E-6 5.20289E-8 2.35997E-7 5.10483E-7 4.73218E-6 2.40998E-5 9.69188E-6 7.94259E-6 3.80436E-5 1.37518E-4 5.34197E-5 2.27147E-5 3.61481E-5 2.10516E-5 3.12425E-5 1.37206E-5 1.72552E-5 1.93963E-5 2.0264E-5 3.1598E-5 2.56443E-5 1.80572E-5 3.80217E-5 1.75041E-5 1.73809E-5 2.57517E-5 3.68296E-5 3.12787E-5 1.88915E-7 2.07245E-7 2.69549E-7 3.16629E-7 1.65167E-7 3.35893E-5 6.0908E-6 9.11922E-6 3.44649E-6 7.76511E-7 2.89081E-6 2.48344E-6 7.32909E-6 1.54805E-5 8.86794E-7 5.83517E-6 1.52515E-5 2.33378E-5 2.8842E-5 3.67248E-5 2.7998E-5 1.6952E-5 1.62616E-5 1.86831E-5 4.42182E-5 7.36262E-5 4.74441E-5 7.83604E-6 5.10541E-5 4.83244E-5 5.5965E-5 4.50106E-5 6.56961E-5 7.69515E-5 6.97022E-6 9.65352E-6 1.23766E-5 1.43123E-5 6.06407E-6 5.35579E-6 1.74524E-5 1.22734E-5 1.76996E-5 2.21203E-5 2.02788E-5 2.35995E-5 1.82688E-5 2.02979E-7 3.34312E-7 1.77076E-7 5.83162E-8 4.34213E-8 4.39022E-8 2.00918E-8 2.59146E-8 1.49951E-8 2.92086E-8 6.85902E-8 1.56165E-5 1.17094E-7 6.0871E-8 1.2528E-6 2.19522E-7 1.17418E-7 1.12238E-5 2.63919E-7 1.13455E-5 1.31709E-5 1.43287E-5 6.22371E-5 3.24603E-5 1.42573E-5 3.13203E-5 1.13851E-5 2.58248E-7 1.45336E-5 4.06184E-7 2.64823E-7 1.03782E-7 7.19184E-6 1.51834E-5 2.43E-5 1.56689E-7 1.08883E-7 2.55994E-6 8.45395E-8 4.70364E-6 4.57504E-6 1.27697E-5 7.70104E-8 8.90794E-8 4.70905E-8 9.96535E-8 2.14967E-7 1.5003E-7 1.80803E-7 1.95457E-7 2.31399E-7 2.47714E-7 1.10818E-5 3.20127E-7 2.77121E-7 3.43942E-7 2.35856E-7 1.69996E-7 1.91063E-7 1.06536E-5 1.34879E-5 2.1573E-5 8.10093E-5 1.34231E-4 5.97406E-5 8.41007E-5 5.18119E-5 2.03483E-4 7.80637E-6 1.18909E-4 1.68594E-4 4.85617E-4 1.50545E-5 9.21386E-5 2.81582E-6 2.1211E-6 2.29456E-6 2.59524E-6 1.00997E-4 2.13994E-4 2.01525E-6 1.17859E-5 5.96541E-5 1.14064E-6 9.89634E-7 1.21985E-6 1.28985E-6 2.09971E-6 1.72839E-6 8.99586E-6 6.14204E-6 6.73276E-6 1.07777E-6 1.63682E-6 2.28179E-6 2.07717E-6 4.21305E-6 1.04501E-4 1.96046E-4 4.43448E-6 3.58679E-6 9.08334E-5 2.29549E-6 2.15733E-6 2.96529E-6 4.43521E-6 2.07044E-6 1.37736E-6 8.05159E-5 3.34441E-4 4.43784E-5 1.85189E-4 1.39928E-4 6.94396E-5 4.24862E-5 1.51417E-5 6.52202E-6 6.59238E-6 4.50482E-8 1.51346E-5 5.40449E-6 1.13667E-5 9.39773E-6 6.48912E-6 4.90087E-6 2.22604E-8 2.50161E-8 4.22994E-8 1.99945E-8 1.68135E-8 3.57267E-8 7.16046E-8 7.52117E-8 2.87992E-8 3.06355E-8 1.1558E-8 4.94391E-9 5.18239E-9 2.86507E-9 5.83063E-9 9.22777E-9 1.16593E-8 7.81077E-9 1.05946E-8 1.58678E-8 7.05072E-9 4.81999E-9 5.19153E-9 1.71439E-8 9.45529E-9 4.29288E-9 7.25373E-9 8.67659E-9 3.04864E-9 2.49637E-9 3.43456E-9 7.86351E-9 6.68599E-9 6.39892E-9 5.9576E-9 4.93836E-9 4.77611E-9 4.29624E-9 8.27506E-9 7.70285E-9 1.3982E-8 1.93345E-8 2.49891E-8 5.89233E-9 1.67803E-9 1.80455E-9 5.76991E-9 5.45263E-8 1.32764E-8 1.96832E-8 1.47837E-8 1.14352E-8 1.06525E-8 1.04285E-8 1.42671E-8 7.57599E-9 1.01281E-8 1.48127E-8 1.75715E-8 3.37183E-8 9.06237E-9 8.96889E-9 7.56604E-9 1.3363E-8 5.91636E-8 8.92918E-9 9.12848E-9 2.61976E-9 4.03484E-9 3.67392E-9 -9999 -9999 -9999 -9999 -9999 -9999 -9999 -9999 -9999 -9999 -9999 -9999 -9999 -9999 -9999 -9999 -9999 -9999 -9999 -9999 -9999 -9999 -9999 -9999 -9999 -9999 -9999 -9999 -9999 -9999 -9999 -9999 -9999 -9999 -9999 -9999 -9999 -9999
7.2139E-6 8.83311E-6 2.6637E-5 3.13791E-5 4.41158E-5 4.36484E-5 4.56688E-5 3.37027E-5 3.06859E-5 3.97237E-5 5.55835E-5 3.84642E-5 4.77519E-5 5.74741E-5 2.80682E-5 2.59759E-5 2.18561E-5 2.26586E-5 2.06563E-5 2.66646E-5 3.37666E-5 8.35862E-5 1.07617E-4 9.32393E-5 8.24632E-5 6.83753E-5 6.92123E-5 8.97457E-5 7.71794E-5 1.16947E-4 9.54101E-5 6.29145E-5 1.48279E-4 9.81307E-5 1.13994E-4 6.94915E-5 5.04802E-5 4.60964E-5 4.90753E-5 6.57004E-5 9.37007E-5 7.47828E-5 1.19295E-4 5.47799E-5 5.70393E-5 1.05589E-4 1.12883E-4 1.07732E-4 1.0903E-4 1.30112E-4 1.98094E-4 8.06344E-5 1.84376E-4 1.54882E-4 1.30905E-4 2.32669E-4 1.94721E-4 1.96008E-4 1.98407E-4 1.8101E-4 1.19113E-4 2.64098E-4 2.30809E-4 2.40106E-4 2.00716E-4 1.65842E-4 3.32273E-4 1.3548E-4 1.49468E-4 1.33962E-4 9.9689E-5 1.58708E-4 3.21836E-4 5.18107E-4 6.69124E-4 4.60835E-4 9.11496E-5 2.27102E-4 3.69214E-4 2.9799E-4 1.15606E-4 2.95605E-4 2.57897E-4 2.98194E-4 2.56642E-4 1.97433E-4 2.01808E-4 1.86095E-4 2.16746E-4 2.03608E-4 1.93428E-4 2.75534E-4 2.25947E-4 2.11978E-4 2.95714E-4 2.43142E-4 2.64681E-4 2.63872E-4 3.4226E-4 3.35706E-4 2.27729E-4 4.08481E-4 3.16013E-4 3.61214E-4 5.04138E-4 2.33067E-4 3.07073E-4 2.88315E-4 4.44197E-4 3.32951E-4 4.23938E-4 2.85846E-4 3.85657E-4 3.65441E-4 4.36391E-4 5.9016E-4 1.25496E-3 5.77354E-4 1.10741E-3 8.00867E-4 9.16695E-4 6.49476E-4 6.37202E-4 5.77557E-4 5.91044E-4 3.60818E-4 6.06738E-4 1.21108E-4 3.73313E-4 4.92031E-4 4.32847E-4 9.31693E-4 8.12643E-4 1.44424E-3 3.91366E-4 7.45213E-4 6.88327E-4 1.38837E-3 6.23949E-4 1.90271E-3 9.05744E-4 4.40361E-4 1.133E-3 2.25967E-3 2.02008E-3 1.69208E-3 9.26745E-4 5.55889E-4 4.95183E-4 4.34098E-4 7.27722E-4 5.96366E-4 7.82427E-4 1.17826E-3 1.23563E-3 2.02671E-3 3.33495E-3 1.42522E-4 1.37493E-4 9.2369E-4 1.01795E-3 2.52839E-4 4.27435E-4 6.07266E-4 4.40521E-4 3.70598E-4 1.098E-3 1.67339E-3 5.9236E-4 5.3523E-4 5.04372E-4 1.28849E-3 2.23445E-3 2.52199E-3 2.12938E-3 1.35884E-4 3.22216E-4 4.25756E-4 4.08885E-4 3.61283E-4 1.47817E-4 2.62919E-4 1.50381E-3 5.06791E-5 2.70306E-4 1.24901E-3 4.75567E-4 2.16378E-4 7.57102E-4 4.76607E-4 9.19552E-4 2.55366E-4 1.09114E-4 2.1026E-4 5.9188E-4 6.21073E-4 2.70318E-4 8.29274E-4 5.10653E-4 1.42492E-3 2.97921E-4 9.83288E-4 6.76362E-4 1.02315E-3 1.42689E-3 1.20409E-3 1.97066E-3 4.00276E-4 2.22303E-4 1.21796E-3 7.61252E-4 1.38965E-3 1.96423E-3 2.90282E-4 1.35633E-3 8.10793E-4 8.9452E-4 6.77548E-4 9.1939E-4 4.83232E-4 2.02252E-4 2.43908E-4 3.69773E-4 2.30008E-4 2.44557E-4 2.98966E-4 1.10379E-4 1.99033E-4 9.05872E-5 8.31415E-5 3.09397E-4 1.46298E-4 2.25348E-4 1.32261E-3 2.37828E-4 5.55172E-4 -9999 9.07707E-6 2.39964E-6 2.98077E-6 3.93334E-6 5.38151E-6 9.0476E-6 4.5123E-5 1.10214E-4 7.62958E-5 1.06586E-4 1.17594E-4 1.8851E-4 1.50311E-4 2.65075E-4 1.97156E-4 3.54189E-4 3.72281E-4 3.89556E-4 5.60026E-4 9.59262E-4 4.55115E-4 1.88051E-4 5.33253E-4 2.38517E-4 5.24407E-4 3.64604E-4 7.02214E-4 1.58743E-3 4.79493E-3 1.6047E-3 1.54114E-3 1.37707E-3 8.3126E-4 1.09836E-3 8.19816E-4 6.89724E-4 2.17008E-4 3.64344E-4 6.03814E-4 4.21849E-4 2.40988E-4 2.61152E-4 3.98747E-4 4.31391E-4 2.22568E-4 4.25837E-4 3.06565E-4 1.89441E-4 2.52679E-4 3.74684E-4 2.68992E-4 3.21531E-4 3.11646E-4 5.09402E-4 6.38641E-4 4.16437E-4 2.54493E-4 3.13907E-4 4.35999E-4 2.39733E-4 7.07521E-4 1.65798E-3 1.66282E-3 3.31499E-3 2.84977E-3 7.03856E-3 5.12192E-3 3.90067E-3 4.09208E-3 2.81154E-3 1.3548E-3 1.17811E-3 1.99361E-3 9.25941E-4 9.28139E-4 4.57573E-4 3.891E-4 1.71118E-4 5.46506E-4 6.11666E-4 7.96563E-4 1.06197E-3 1.09441E-3 3.74028E-4 5.53185E-4 3.02138E-4 3.96616E-4 5.892E-4 3.71671E-3 1.77495E-3 1.05723E-3 6.69494E-4 9.5852E-4 8.01112E-4 2.34158E-3 1.30736E-3 1.37917E-3 5.32943E-3 6.00243E-3 5.93199E-3 8.68695E-3 8.40155E-3 8.0749E-3 1.00501E-2 4.97499E-3 3.7897E-3 1.94528E-3 8.02573E-4 1.6032E-3 1.09565E-3 1.34797E-3 1.82995E-3 3.28156E-3 2.65806E-3 3.39419E-3 2.3459E-3 1.57536E-3 1.22917E-3 1.55095E-3 1.60891E-3 1.8147E-3 1.58838E-3 3.72064E-3 4.67891E-3 6.61129E-3 7.56089E-3 1.14829E-2 1.45846E-2 3.83185E-2 4.41668E-2 1.81109E-2 1.42869E-2 1.6523E-2 5.28751E-2 4.23333E-2 1.38407E-2 2.1088E-2 1.8061E-2 4.49477E-3 1.38152E-2 1.82402E-2 1.54518E-2 1.18753E-2 2.31437E-2 1.68301E-2 2.30003E-2 2.25806E-2 2.51887E-2 6.67892E-2 1.87921E-2 3.47118E-2 3.98624E-2 3.4747E-2 2.36162E-2 2.06804E-2 8.10314E-2 6.60928E-2 1.49896E-1 8.41885E-2 6.06273E-2 6.55323E-2 4.64192E-2 5.01489E-2 7.3182E-2 9.39667E-2 3.40531E-2 5.1324E-2 3.45965E-2 6.75821E-2 6.21411E-2 1.1522E-1 7.44559E-2 2.47374E-1 6.08761E-1 5.09275E-1 7.76053E-1 9.29369E-1 8.65246E-1 9.68486E-1 9.67949E-1 6.36585E-1 3.91096E-1 5.01094E-1 6.55406E-1 8.63249E-1 8.12796E-1 4.03963E-1 6.16302E-1 8.68715E-1 9.59931E-1 7.31545E-1 9.72811E-1 8.06347E-1 8.40527E-1 7.54372E-1 8.10201E-1 7.08506E-1 8.43602E-1 6.4667E-1 2.3831E-1 2.28616E-1 1.92834E-1 1.91214E-1 2.14272E-1 2.83604E-1 2.43516E-1 2.39099E-1 1.9335E-1 1.61547E-1 1.04888E-1 1.32482E-1 1.02163E-1 1.18752E-1 1.18615E-1 2.29277E-1 1.31644E-1 1.4231E-1 1.38866E-1 4.02888E-2 8.99866E-2 4.09178E-2 6.75759E-2 1.46656E-1 3.11634E-2 5.16894E-2 3.19002E-2 6.49995E-2 6.17134E-2 1.12746E-1 8.82893E-2 1.18519E-1 7.64292E-2 4.78161E-2 1.91717E-1 2.53288E-1 2.50042E-1 9.61233E-2 1.11334E-1 2.43694E-1 9.53145E-2 1.55029E-1 1.74484E-1 1.6337E-1 2.24126E-1 8.08576E-2 4.46659E-2 2.51456E-2 1.61992E-2 9.31849E-2 5.14736E-2 3.06049E-2 5.35695E-2 7.68061E-2 1.87139E-1 2.54336E-1 1.5809E-1 1.9035E-1 4.52118E-2 4.27779E-2 9.22679E-2 9.22599E-2 9.39803E-2 7.14215E-2 6.68463E-2 1.12637E-1 9.34167E-2 9.92364E-2 3.14907E-2 2.88633E-2 5.86317E-2 2.48204E-2 1.06988E-1 1.49242E-1 7.07208E-2 1.19347E-1 9.19191E-2 6.0384E-2 6.58312E-2 2.42998E-2 1.01548E-1 9.89866E-2 5.16445E-2 5.44614E-2 1.04342E-1 1.28592E-1 7.85405E-2 9.34163E-2 8.44296E-2 8.64048E-2 6.01098E-2 1.64786E-1 1.15554E-1 1.10766E-1 7.5091E-2 1.50756E-1 1.10793E-1 1.31931E-1 8.84015E-2 4.93226E-2 1.09236E-1 1.58337E-1 1.30881E-1 1.9918E-1 1.34393E-1 8.66485E-2 1.91624E-1 6.72023E-2 9.09051E-2 1.08487E-1 7.88332E-2 1.00093E-1 6.84002E-2 4.63208E-2 5.8474E-2 7.79718E-2 6.08563E-2 6.21662E-2 8.2049E-2 3.9582E-2 4.87268E-2 4.13501E-2 6.73897E-2 4.38505E-2 4.72046E-2 2.96436E-2 3.59317E-2 3.37457E-2 2.13998E-2 1.48347E-2 6.98363E-3 6.17086E-3 1.05655E-2 9.23351E-3 5.79959E-3 9.55931E-3 1.15596E-2 1.58858E-2 2.51455E-2 8.31298E-3 5.58915E-3 7.29893E-3 7.11271E-3 1.01791E-2 2.25896E-2 1.74797E-2 1.20029E-2 1.35092E-2 7.97198E-3 5.11562E-3 1.71586E-3 4.57775E-4 1.54319E-3 2.50807E-3 7.05642E-4 3.92227E-4 2.62521E-4 1.90914E-4 3.61833E-4 3.86152E-4 2.43718E-4 2.74927E-4 3.69697E-4 7.23437E-4 2.0759E-3 3.15964E-3 1.3882E-3 1.39274E-3 5.14751E-4 1.15325E-3 1.2776E-2 2.86177E-3 2.50152E-3 5.78105E-3 9.37415E-3 1.47151E-2 2.9998E-2 2.40258E-2 4.35632E-2 2.68692E-2 3.31756E-2 1.16868E-2 3.10781E-2 1.79086E-2 1.20998E-2 5.92027E-3 1.02991E-2 1.17406E-2 2.00385E-3 3.53941E-3 7.825E-3 1.04103E-2 9.82442E-3 1.97005E-3 2.19307E-3 2.2973E-3 1.31562E-3 4.36949E-3 2.67896E-3 2.559E-3 6.456E-3 9.38893E-3 1.72996E-2 1.47255E-2 1.67102E-2 6.80031E-3 4.55789E-3 2.92274E-3 6.19068E-4 1.05491E-3 2.21236E-3 1.65118E-2 3.52739E-3 1.37438E-2 4.33028E-3 9.72171E-4 3.30304E-3 5.80877E-3 7.0565E-3 7.48876E-3 1.01218E-2 1.79665E-2 2.23275E-2 5.63573E-2 1.00272E-1 1.17475E-1 3.85183E-1 2.97906E-1 9.35762E-2 1.93353E-2 1.11814E-2 6.52721E-3 7.39074E-3 1.12788E-2 1.42551E-2 1.00486E-1 1.84775E-2 5.12141E-3 3.90907E-3 4.97989E-3 9.58075E-3 5.37649E-3 1.34225E-2 9.69454E-3 4.59525E-3 4.17874E-3 3.02566E-3 2.34938E-2 5.04358E-2 7.21755E-3 2.03549E-2 2.44445E-2 3.39302E-2 5.4326E-3 5.63193E-3 7.27437E-3 5.61393E-4 2.92029E-3 7.84195E-3 9.69551E-3 5.37751E-3 1.13144E-2 1.04549E-2 2.08669E-2 2.96859E-2 2.41134E-2 2.54153E-2 1.18316E-1 8.31009E-2 6.4881E-2 1.60404E-2 4.31424E-2 1.29492E-2 1.84828E-2 8.66269E-3 2.12077E-2 8.16124E-3 1.40144E-2 1.88854E-2 5.29133E-3 8.27296E-3 2.94163E-3 1.37586E-2 8.77289E-3 4.65149E-3 6.33671E-3 3.94392E-2 5.97445E-2 9.33798E-2 7.19111E-2 7.44817E-2 1.30503E-1 5.20673E-2 3.6109E-2 2.71608E-2 3.87214E-2 3.89488E-2 1.94841E-2 1.64062E-2 1.83841E-2 3.81377E-2 1.19729E-2 1.17678E-2 1.68909E-2 2.97479E-2 3.33766E-2 3.46187E-2 3.75851E-2 5.71598E-3 3.35766E-2 1.3443E-1 2.6835E-2 1.33755E-2 2.29732E-1 2.26505E-1 7.62831E-2 3.97874E-2 3.73239E-2 2.54981E-2 1.21961E-2 1.29435E-2 1.22363E-2 1.16715E-2 1.49693E-2 7.94866E-3 9.15941E-3 2.05721E-2 1.44456E-2 7.89712E-3 5.4281E-3 3.21158E-3 2.76754E-3 2.79301E-3 2.44024E-3 2.79881E-3 7.63801E-3 6.80451E-3 7.26982E-3 6.86682E-3 6.39183E-3 1.89452E-3 3.43482E-3 2.80506E-3 2.19418E-3 1.08758E-2 6.76747E-3 2.67524E-3 1.57386E-3 7.71154E-4 3.33383E-4 5.95044E-4 1.62951E-3 2.6906E-3 1.66291E-3 2.90739E-3 2.58804E-3 5.50165E-3 6.16837E-3 1.28417E-3 3.30531E-3 8.14067E-4 8.30355E-5 3.83413E-5 2.81471E-5 4.43267E-5 4.46639E-5 5.20452E-5 1.84022E-5 1.4813E-5 5.20099E-5 2.49941E-5 8.82082E-5 6.02537E-6 2.5969E-5 1.44246E-5 1.17316E-5 6.72987E-6 8.8342E-6 1.24499E-5 2.34097E-5 6.47785E-5 6.34166E-5 9.06842E-5 6.4521E-5 4.19264E-5 2.83717E-5 2.6451E-5 3.73093E-5 2.50788E-5 1.2633E-4 9.19381E-5 1.0712E-4 5.36554E-4 1.64523E-4 7.74929E-5 8.42532E-5 3.20354E-5 3.75287E-5 1.12342E-4 7.41591E-5 1.3391E-6 5.70612E-5 3.46746E-5 7.05986E-5 4.31133E-5 5.69284E-5 6.42961E-5 2.64085E-5 2.43903E-5 3.2042E-5 3.15065E-5 3.64243E-5 3.72936E-5 6.22922E-7 3.29233E-5 2.20808E-5 7.56644E-6 2.2466E-5 6.5844E-5 4.66949E-5 2.44489E-5 2.4127E-5 4.67987E-5 1.96811E-5 1.58889E-5 2.60947E-5 9.95141E-6 2.96964E-5 2.76139E-5 7.50056E-6 2.30242E-5 4.22857E-5 1.31174E-5 3.39917E-5 4.74259E-5 4.8149E-5 7.73258E-5 5.82789E-5 6.60142E-5 6.88245E-5 2.98797E-5 9.18997E-5 9.24503E-5 8.18626E-5 5.61327E-5 4.28555E-5 1.68687E-5 1.00502E-5 1.64678E-5 1.20627E-5 5.58168E-6 2.46597E-6 1.65264E-5 4.98391E-7 4.87949E-7 2.57478E-7 2.06924E-7 1.7527E-7 4.95122E-7 2.29288E-6 1.10097E-5 4.92277E-6 1.30821E-5 3.18124E-6 2.68725E-7 8.02834E-8 2.20033E-6 9.23054E-6 2.98352E-5 9.6477E-5 5.58954E-5 3.76963E-5 4.93974E-5 3.9634E-5 1.04744E-4 5.98695E-5 3.03239E-5 2.9871E-5 1.99649E-5 1.81726E-5 1.53452E-5 1.66103E-5 1.87086E-5 2.07444E-5 2.00708E-5 2.91909E-5 3.09529E-5 3.56621E-5 1.83726E-5 2.13101E-5 8.57288E-8 3.64195E-8 6.68574E-6 1.03786E-5 7.49016E-6 3.74875E-5 7.06449E-6 1.37232E-5 1.80423E-5 2.00718E-6 5.21504E-6 1.22766E-5 1.97352E-5 5.86697E-6 2.40082E-5 5.9698E-6 8.61691E-6 1.15238E-5 3.74911E-7 6.19465E-5 3.06463E-5 1.24268E-5 5.91872E-6 2.44714E-5 1.45659E-5 3.66036E-5 6.8537E-5 4.26258E-5 5.39127E-5 5.82061E-5 1.57893E-5 1.5475E-5 1.68986E-5 2.27438E-5 2.05564E-5 1.09017E-5 3.08607E-5 5.76585E-6 8.00284E-6 4.63632E-6 7.21074E-6 8.4906E-6 8.77019E-6 9.4947E-6 2.07805E-5 2.51357E-5 1.91743E-5 1.53642E-5 8.49306E-6 1.1424E-5 6.81872E-8 1.22402E-7 1.19233E-7 2.37469E-6 1.82239E-6 2.00506E-6 2.33892E-6 4.95636E-6 6.00432E-6 6.22097E-6 1.21957E-7 1.46057E-7 1.00592E-5 8.49909E-6 1.50744E-7 1.31553E-5 1.68967E-5 4.55398E-5 1.73033E-5 1.62129E-5 7.87301E-5 7.3179E-5 2.92369E-7 1.76787E-5 1.82152E-5 1.81796E-5 1.29767E-5 1.5992E-5 5.3365E-6 6.33746E-5 2.12119E-5 1.92821E-5 1.86736E-7 6.39649E-6 3.38844E-5 1.44024E-4 1.90347E-5 1.73279E-5 1.03929E-5 1.13967E-5 1.23748E-5 1.01001E-7 9.00011E-8 7.53913E-8 6.10989E-8 7.36944E-8 1.65008E-7 1.41804E-7 2.24479E-7 1.49985E-5 1.43249E-7 3.35254E-7 2.59731E-7 1.87856E-7 2.118E-7 2.12794E-7 2.45759E-7 1.53477E-5 1.29836E-5 1.40813E-5 3.75831E-7 1.48003E-5 2.49329E-5 4.5769E-5 7.06401E-5 7.05781E-5 1.16154E-4 1.03764E-4 1.34344E-4 4.19535E-4 8.67371E-5 7.32556E-5 2.35344E-6 1.51084E-6 1.62194E-6 2.88524E-6 2.16879E-6 1.51613E-6 4.97604E-6 1.27498E-6 1.11935E-6 6.31661E-7 1.50123E-6 5.39609E-6 1.99885E-6 1.75847E-6 6.78827E-6 5.35332E-6 1.23512E-6 1.85236E-6 2.54095E-6 9.87043E-5 7.88486E-5 1.58598E-6 7.34031E-6 1.73599E-4 4.17751E-6 1.80941E-4 4.81373E-5 1.7737E-4 3.63612E-4 5.58063E-6 4.3108E-6 3.09291E-6 1.4768E-3 5.95568E-4 3.23663E-4 1.24452E-4 3.63867E-6 2.69112E-5 6.54957E-5 7.38837E-5 4.16682E-5 4.95024E-6 5.58056E-6 8.1008E-8 7.11435E-6 3.23275E-5 8.15794E-6 1.9327E-6 9.91493E-6 6.15047E-8 4.23921E-8 4.30966E-8 8.77842E-8 3.38462E-8 2.66713E-8 3.05508E-8 4.54758E-8 9.12003E-8 1.48002E-8 2.3649E-8 1.60964E-8 9.47543E-9 8.3354E-9 7.07287E-9 4.35604E-9 5.06125E-9 8.63133E-9 1.22163E-8 1.48182E-8 1.25788E-8 6.73047E-9 8.42686E-9 9.26098E-9 7.15943E-9 1.54517E-8 1.01908E-8 1.23963E-8 2.46965E-8 8.0169E-9 3.83978E-9 4.07004E-9 4.36635E-9 5.42272E-9 9.59409E-9 9.37259E-9 1.17854E-8 6.12604E-9 4.42088E-9 7.40779E-9 4.77685E-9 9.74299E-9 1.95055E-8 2.12187E-8 1.41789E-8 6.66954E-9 7.24408E-9 1.15427E-8 8.77063E-9 1.21502E-8 1.18803E-8 4.17746E-8 7.83984E-9 2.02839E-8 1.66787E-8 2.6933E-8 1.6062E-8 1.66865E-8 2.20847E-8 9.40578E-9 1.58889E-8 2.42943E-8 5.64601E-9 7.93272E-9 3.00975E-8 3.3206E-8 1.40575E-8 2.18329E-8 1.2372E-8 4.83536E-9 5.03602E-9 6.17403E-10 -9999 -9999 -9999 -9999 -9999 -9999 -9999 -9999 -9999 -9999 -9999 -9999 -9999 -9999 -9999 -9999 -9999 -9999 -9999 -9999 -9999 -9999 -9999 -9999 -9999 -9999 -9999 -9999 -9999 -9999 -9999 -9999 -9999 -9999 -9999 -9999 -9999
4.56685E-5 9.79667E-6 1.80095E-5 3.87906E-5 2.32198E-5 2.93596E-5 2.97359E-5 3.74297E-5 2.69522E-5 3.7714E-5 3.48677E-5 4.95058E-5 2.43806E-5 2.1782E-5 1.60988E-5 1.51449E-5 2.0087E-5 1.88009E-5 2.10114E-5 2.4702E-5 3.93729E-5 5.08363E-5 4.62147E-5 6.90284E-5 6.70177E-5 7.86388E-5 1.04578E-4 9.01108E-5 1.08467E-4 1.15254E-4 7.30757E-5 1.37837E-4 1.62099E-4 1.14846E-4 7.99335E-5 8.65223E-5 9.83491E-5 6.56999E-5 9.07204E-5 9.5256E-5 7.67976E-5 1.14617E-4 9.7819E-5 1.17065E-4 4.39739E-5 5.36568E-5 6.18693E-5 9.44652E-5 1.38845E-4 1.3132E-4 1.4337E-4 1.38972E-4 7.53502E-5 1.05963E-4 8.47514E-5 1.5216E-4 1.45769E-4 2.059E-4 1.6584E-4 2.37003E-4 2.79985E-4 3.00597E-4 2.87133E-4 1.19301E-4 8.22804E-5 2.59904E-4 1.83254E-4 1.38261E-4 1.49585E-4 1.29349E-4 1.24605E-4 2.18147E-4 5.49562E-4 6.31358E-4 7.28566E-4 3.45288E-4 1.06049E-4 2.78258E-4 3.0751E-4 1.73745E-4 1.4926E-4 2.19957E-4 2.18618E-4 1.21689E-4 2.48091E-4 3.5673E-4 3.09753E-4 1.31644E-4 2.80805E-4 2.77172E-4 1.46683E-4 2.50545E-4 1.43296E-4 2.66295E-4 2.51862E-4 3.7725E-4 3.11395E-4 2.98791E-4 1.38163E-4 2.39125E-4 2.9732E-4 3.83665E-4 5.57573E-4 2.67798E-4 2.58703E-4 3.76574E-4 5.22279E-4 7.80352E-4 4.07456E-4 4.45929E-4 3.72055E-4 3.18166E-4 4.13845E-4 5.76195E-4 5.40084E-4 5.90392E-4 1.03283E-3 8.19137E-4 7.66779E-4 1.39708E-3 8.0065E-4 4.03986E-4 5.0135E-4 6.39852E-4 6.10048E-4 6.70226E-4 6.18419E-4 8.45449E-4 4.4374E-4 1.69177E-3 1.07901E-3 8.92349E-4 1.04058E-3 1.41071E-3 7.49537E-4 1.25247E-3 2.04304E-3 7.83378E-4 2.1709E-3 5.37234E-4 4.572E-4 1.19771E-3 1.71039E-3 6.6886E-4 1.67534E-3 9.31845E-4 4.32761E-4 7.38732E-4 1.28558E-3 5.16848E-4 6.8747E-4 5.09148E-4 4.92974E-4 7.1314E-4 1.10213E-3 8.60947E-4 2.1041E-3 2.18434E-4 2.88587E-4 5.25342E-4 7.47531E-4 8.94323E-4 8.20499E-4 8.69412E-4 1.58514E-3 7.50851E-4 4.75416E-4 5.50591E-4 9.47848E-4 3.23368E-4 6.47648E-4 2.95771E-3 8.68165E-4 1.03162E-3 9.47095E-5 5.00642E-4 1.0235E-3 2.53324E-4 1.97097E-4 3.43453E-4 2.65988E-4 8.78427E-4 2.35609E-4 1.20814E-4 6.89288E-4 4.57485E-4 5.30916E-4 4.46673E-4 1.12584E-3 1.47614E-3 5.63975E-4 4.30737E-4 7.58778E-4 2.84623E-4 4.69359E-4 6.44288E-4 4.99645E-4 4.2094E-4 1.01862E-3 3.15207E-4 5.14028E-4 3.05031E-4 3.30767E-4 9.78755E-4 2.36964E-3 1.10418E-3 8.61373E-4 7.19783E-4 6.63591E-4 1.50805E-3 5.63981E-4 1.51371E-3 6.64346E-4 1.68998E-3 1.14309E-3 1.87728E-3 1.34971E-3 6.50766E-4 1.59735E-4 3.49741E-4 2.6467E-4 1.86251E-4 6.94939E-4 3.71133E-4 1.04503E-4 2.92604E-4 1.9859E-4 2.3531E-4 2.83824E-4 1.8932E-4 2.13134E-4 1.13546E-3 1.35464E-4 3.81225E-4 2.34317E-4 3.04899E-4 -9999 1.37105E-5 2.08046E-5 2.10774E-5 1.51914E-6 4.80175E-6 8.30137E-6 2.59958E-5 6.51658E-5 1.07187E-4 1.38317E-4 1.11644E-4 2.30556E-4 3.21199E-4 4.54578E-4 3.11849E-4 1.15281E-4 3.29639E-4 2.00579E-4 8.326E-5 6.78996E-4 3.90439E-4 2.25289E-4 5.10353E-4 2.06032E-4 5.87364E-4 2.13921E-4 1.84769E-4 1.46691E-3 2.28145E-3 2.13546E-3 1.43492E-3 1.11478E-3 1.60798E-3 2.76049E-3 6.14677E-4 6.18018E-4 1.15022E-3 7.03762E-4 4.2152E-4 2.21484E-4 1.32921E-4 1.83603E-4 1.43263E-4 4.48193E-4 2.62902E-4 5.10312E-4 3.81317E-4 2.88949E-4 2.34631E-4 2.20893E-4 4.33441E-4 5.4601E-4 1.07343E-3 3.06773E-4 6.44775E-4 2.04258E-4 3.63848E-4 1.5278E-4 3.64841E-4 4.24344E-4 1.05348E-3 2.25843E-3 3.14449E-3 2.4662E-3 4.01499E-3 9.93072E-3 3.11943E-3 3.04829E-3 3.43116E-3 3.25859E-3 1.16336E-3 1.11997E-3 1.37795E-3 9.42403E-4 3.35418E-4 3.57814E-4 2.00645E-4 1.68596E-4 6.52949E-4 7.42263E-4 2.95639E-4 2.93804E-4 1.40593E-4 4.2856E-4 8.55613E-4 3.81869E-4 7.24938E-4 4.30357E-4 7.9411E-4 1.05342E-3 8.11933E-4 9.09891E-4 7.52219E-4 1.52386E-3 1.64611E-3 1.23673E-3 5.17858E-3 3.32904E-3 1.01925E-2 1.12775E-2 8.80837E-3 1.0632E-2 5.75016E-3 3.35461E-3 6.34677E-3 2.65814E-3 2.21299E-3 1.05587E-3 1.70931E-3 8.63443E-4 1.0612E-3 1.62117E-3 2.13377E-3 2.98562E-3 2.15196E-3 1.72501E-3 1.01889E-3 1.57628E-3 2.2491E-3 9.465E-4 1.85813E-3 3.71147E-3 4.56096E-3 5.78929E-3 6.55601E-3 8.98877E-3 8.59576E-3 4.00323E-2 2.03038E-2 3.71242E-2 2.95574E-2 2.27074E-2 1.79267E-2 4.12796E-2 3.22415E-2 1.69749E-2 3.76502E-2 3.47382E-2 8.10806E-3 4.37605E-2 2.23239E-2 1.71822E-2 1.32226E-2 8.1729E-3 2.64892E-2 6.6521E-2 2.4778E-2 2.57169E-2 5.806E-2 3.28318E-2 6.95549E-2 4.17115E-2 3.79977E-2 3.80021E-2 3.21978E-2 3.50354E-2 3.0566E-2 4.60389E-2 1.58038E-1 5.60158E-2 7.78107E-2 7.30461E-2 5.71577E-2 8.80508E-2 4.53712E-2 2.75728E-2 5.17915E-2 3.59586E-2 3.79531E-2 3.43565E-2 3.84507E-2 1.96153E-2 1.39301E-1 9.81335E-1 9.77445E-1 9.4968E-1 9.01374E-1 5.93428E-1 8.04621E-1 9.01675E-1 6.925E-1 4.83748E-1 4.49394E-1 4.37712E-1 3.82621E-1 8.79842E-1 6.24849E-1 7.51389E-1 6.44408E-1 4.87634E-1 7.61718E-1 9.75348E-1 8.75734E-1 6.8777E-1 7.68088E-1 4.90709E-1 4.7242E-1 4.65986E-1 4.43506E-1 3.38973E-1 1.18979E-1 1.67958E-1 2.10316E-1 2.01469E-1 2.45404E-1 2.17147E-1 1.38364E-1 1.17437E-1 7.32613E-2 7.26172E-2 6.32319E-2 2.26767E-1 1.67232E-1 1.75216E-1 1.37201E-1 1.26263E-1 5.2486E-2 7.25257E-2 3.83808E-2 3.44079E-2 3.21724E-2 1.30654E-1 7.64663E-2 6.8864E-2 5.21319E-2 3.48995E-2 9.85407E-2 6.18928E-2 1.01344E-1 9.93741E-2 5.26462E-2 5.83629E-2 1.20056E-1 5.8348E-2 1.43576E-1 2.15382E-1 7.69903E-2 8.86213E-2 1.30876E-1 6.80733E-2 9.61964E-2 7.07028E-2 1.33803E-1 2.05043E-1 1.27766E-1 6.30326E-2 3.31098E-2 1.76482E-2 2.15167E-2 8.07537E-2 4.90432E-2 7.87358E-2 9.89011E-2 2.13854E-1 1.52859E-1 2.43933E-1 4.49133E-2 2.93363E-2 5.11485E-2 9.84013E-2 1.32054E-1 5.60908E-2 9.0629E-2 7.93814E-2 1.5998E-1 1.14403E-1 4.15688E-2 6.12281E-2 1.18896E-1 2.81338E-2 3.70121E-2 1.73279E-1 1.2596E-1 5.62765E-2 1.46356E-1 2.93202E-2 2.12412E-2 6.56898E-2 1.77015E-2 9.30881E-2 6.55693E-2 5.68466E-2 8.54755E-2 6.49506E-2 7.99867E-2 6.11011E-2 6.98161E-2 1.08842E-1 9.67905E-2 1.11844E-1 1.12139E-1 7.01043E-2 9.07837E-2 8.60103E-2 8.22234E-2 1.00743E-1 1.108E-1 4.91952E-2 7.90403E-2 8.27243E-2 1.82542E-1 9.68926E-2 1.20991E-1 1.45982E-1 9.25675E-2 1.15077E-1 3.91949E-2 2.77921E-2 7.12241E-2 8.61399E-2 6.78952E-2 6.98517E-2 3.65426E-2 2.09727E-2 2.97547E-2 -9999 3.05284E-2 4.89186E-2 7.13602E-2 5.05225E-2 9.83613E-2 6.96798E-2 8.04269E-2 7.38829E-2 3.71438E-2 4.87393E-2 3.59814E-2 2.02854E-2 1.79136E-2 1.7648E-2 4.51201E-3 5.55292E-3 5.10488E-3 1.7734E-2 7.0655E-3 6.22513E-3 1.16228E-2 9.37125E-3 8.88197E-3 1.16593E-2 1.40204E-2 2.64765E-2 3.41646E-2 1.45986E-2 2.20285E-2 1.25087E-2 1.04193E-2 7.59484E-3 2.41496E-3 2.29669E-3 3.36257E-3 6.28264E-4 3.8451E-3 1.54564E-3 6.6915E-4 2.71742E-3 2.60827E-3 7.9918E-4 7.38666E-4 1.62436E-3 3.50522E-3 1.52209E-3 8.20827E-4 2.82667E-4 7.75492E-4 5.44146E-4 3.80122E-4 3.66176E-4 3.23719E-4 5.22639E-4 1.06318E-2 5.05912E-3 8.95084E-3 1.24076E-2 3.892E-3 1.29982E-2 2.83714E-2 5.47265E-2 5.82889E-2 2.59609E-2 1.89168E-2 1.59395E-2 2.96885E-3 1.45531E-2 4.87424E-3 6.37844E-3 7.04548E-3 1.02219E-2 4.30456E-3 1.39478E-3 1.32291E-3 3.94764E-2 2.46639E-3 1.90343E-3 1.4985E-3 1.15506E-3 2.36522E-3 1.97367E-3 8.29956E-4 1.64686E-3 7.69356E-3 4.6311E-3 3.86587E-3 3.8434E-3 6.69046E-3 2.28739E-2 4.77327E-3 2.25055E-3 3.76244E-3 2.82914E-3 1.52381E-2 3.86264E-2 9.43621E-3 2.42899E-2 2.5156E-2 1.4898E-2 7.6923E-4 3.58774E-3 5.31375E-3 7.55632E-3 6.54376E-2 1.18728E-1 4.84844E-2 1.90376E-2 5.32278E-2 5.38476E-2 6.94936E-2 7.08402E-3 3.99654E-3 1.01514E-2 3.27112E-3 9.23372E-3 5.62856E-3 5.94228E-3 6.61659E-2 1.39006E-2 8.28579E-3 8.19107E-3 1.00299E-2 1.65899E-2 4.20315E-3 2.70089E-2 1.61524E-2 7.37205E-3 7.00437E-3 4.54266E-3 3.35224E-2 1.06081E-1 1.83097E-2 3.56986E-2 6.29767E-2 3.09323E-2 8.26215E-3 8.72624E-3 3.48297E-3 6.80934E-3 6.50634E-3 1.04599E-2 5.68881E-3 4.53925E-3 1.35155E-2 8.43248E-3 1.09728E-2 2.35823E-2 2.72843E-2 7.05351E-2 -9999 8.09766E-2 4.21553E-2 2.50316E-2 2.02546E-2 1.54612E-2 1.32836E-2 3.48256E-2 4.82024E-2 2.84409E-2 2.70419E-2 6.58786E-3 4.08512E-3 1.84993E-3 3.37124E-3 9.43695E-3 3.00149E-2 4.97817E-2 3.86677E-2 2.52997E-2 4.37157E-2 5.7899E-2 5.81215E-2 5.37036E-2 9.51352E-2 3.91288E-2 3.07901E-2 2.24569E-2 1.3688E-2 1.33466E-2 2.89908E-2 2.28326E-2 4.80983E-2 -9999 -9999 4.89143E-3 1.86672E-3 9.65826E-3 1.94175E-2 3.77507E-2 4.53006E-2 2.63167E-2 4.44453E-2 4.69945E-2 4.11759E-2 3.99057E-2 4.52712E-2 2.99193E-2 3.61681E-2 2.62429E-2 1.53105E-2 8.04286E-3 8.85758E-3 1.51913E-2 6.7136E-3 3.06924E-2 1.64139E-2 9.0022E-3 3.5262E-3 2.2908E-3 4.83229E-3 8.88007E-3 3.00067E-3 3.60954E-3 1.71298E-3 4.31418E-3 6.66662E-3 2.76088E-3 8.48365E-3 5.26126E-3 6.76237E-3 6.10112E-3 3.40802E-3 1.43614E-3 8.46896E-4 1.56824E-3 4.23892E-3 3.08997E-3 7.01062E-3 3.30442E-3 3.61674E-4 2.86857E-4 2.31593E-4 6.19138E-4 1.51859E-3 9.53942E-4 3.92198E-4 8.58034E-4 1.5039E-3 1.94586E-3 1.84548E-3 5.85813E-3 6.29354E-4 5.77817E-4 9.67605E-5 1.39937E-4 3.67459E-5 4.26762E-5 3.00753E-5 3.65245E-5 2.9217E-5 2.71091E-5 3.3809E-5 2.26348E-5 3.22553E-5 8.71076E-6 1.24071E-5 1.40464E-5 2.28102E-5 3.84958E-5 2.15694E-5 1.24289E-5 2.29106E-5 6.59519E-5 5.63431E-5 7.20525E-5 1.41666E-4 4.28396E-5 5.26148E-5 7.56491E-5 8.32681E-5 8.95633E-5 1.19058E-4 2.89115E-4 2.79084E-4 9.51148E-5 1.13692E-4 1.44562E-4 1.81793E-4 1.24372E-4 7.98387E-5 9.29038E-5 6.0051E-5 2.66082E-5 4.3878E-5 3.06278E-5 3.49378E-5 2.73106E-5 6.05886E-5 5.4248E-5 8.38834E-5 7.58701E-5 7.44744E-5 6.45592E-5 5.0954E-5 2.09677E-5 1.6469E-5 1.76879E-5 2.71892E-5 5.47768E-6 8.39916E-5 7.2041E-5 3.51441E-5 2.93121E-5 1.93033E-5 5.8564E-5 7.8678E-5 2.16568E-5 2.78677E-5 5.64812E-7 2.46896E-5 6.49674E-5 7.01801E-6 9.15543E-6 1.77272E-5 2.03854E-5 3.44029E-5 4.83353E-5 8.08165E-5 1.49036E-4 7.29825E-5 4.77526E-5 1.75019E-4 8.24839E-5 8.84538E-5 1.11809E-4 3.4265E-5 3.67491E-5 3.12999E-5 2.43744E-5 5.70772E-6 2.106E-5 1.92741E-5 3.01822E-6 1.9619E-6 1.10704E-6 3.68971E-7 9.12692E-7 8.37454E-7 9.24667E-7 3.33161E-7 2.90355E-7 2.96711E-6 1.10198E-7 5.81308E-6 2.23995E-7 1.08182E-7 2.03218E-7 7.43281E-8 1.39854E-6 1.0085E-5 1.50563E-4 1.01037E-4 1.57943E-4 9.64721E-5 8.21211E-5 5.47638E-5 6.56565E-5 5.69518E-5 5.35237E-5 1.73761E-5 3.66096E-5 3.31009E-5 1.08506E-5 2.34196E-5 2.9436E-5 1.15993E-5 1.50451E-5 3.82831E-5 3.64242E-5 1.84309E-5 3.75216E-5 2.56597E-5 1.42807E-5 1.79114E-6 1.78438E-5 2.57141E-5 1.85844E-5 1.15864E-5 1.41309E-5 2.90347E-5 2.52961E-5 1.19337E-5 2.3407E-7 4.39377E-6 4.93436E-6 1.92457E-5 1.37243E-4 1.37835E-5 2.49468E-5 1.63365E-5 2.11716E-5 2.32285E-5 1.49177E-5 1.49554E-5 7.69394E-6 1.25177E-5 1.03828E-5 2.08579E-5 1.81986E-5 5.20338E-5 3.62767E-5 2.08723E-7 3.78826E-5 4.86693E-5 6.86397E-5 1.76884E-5 1.51321E-5 2.83589E-5 1.11046E-5 6.89956E-6 6.55366E-6 1.14993E-5 1.86538E-5 1.8423E-5 8.17316E-5 8.77666E-5 6.64346E-5 1.66408E-5 1.7617E-5 1.90132E-5 4.03404E-7 1.77276E-5 3.10524E-5 4.79256E-5 4.26764E-5 1.1657E-5 3.98316E-5 9.23969E-6 1.53692E-7 2.21541E-5 1.52045E-5 2.60475E-7 4.6877E-6 3.64041E-6 3.04208E-6 7.50605E-6 1.72342E-7 8.22258E-6 1.69083E-5 1.41436E-5 7.67681E-5 4.29478E-5 2.25752E-7 5.62507E-7 3.27497E-7 3.56949E-7 4.85381E-7 2.75581E-7 2.12677E-7 3.33033E-7 1.82879E-5 2.11666E-5 2.3341E-5 2.58841E-5 2.11968E-7 8.64058E-6 1.57805E-5 1.63658E-5 1.6495E-5 1.30419E-5 5.30697E-5 2.44035E-5 1.64039E-5 2.96042E-5 1.30988E-5 7.59108E-6 6.91503E-8 1.12154E-7 1.59868E-7 1.42656E-7 8.67103E-6 1.17567E-5 8.9335E-6 3.34401E-7 1.64822E-5 2.50311E-7 4.68003E-5 1.47285E-5 2.24984E-5 3.06132E-5 8.47761E-7 3.01192E-7 3.03253E-7 4.21114E-7 2.08764E-5 7.02774E-7 2.78685E-4 2.18462E-4 5.67753E-5 1.49139E-6 1.34663E-6 4.05156E-4 9.43223E-5 2.58062E-6 7.36245E-5 2.06522E-6 1.6144E-6 2.07222E-6 9.46131E-7 7.56135E-7 8.82884E-7 9.08213E-7 9.79837E-7 6.65465E-7 1.34947E-6 1.49381E-6 1.95298E-6 7.59222E-6 1.73589E-6 1.33868E-6 1.29353E-6 1.05653E-6 1.95704E-6 1.2632E-4 8.50929E-5 1.47926E-6 2.38963E-6 1.12261E-4 2.78682E-4 1.38584E-4 4.67282E-6 2.99575E-4 1.26453E-3 2.75138E-6 2.4166E-6 2.06016E-6 2.69193E-6 8.25446E-4 6.87257E-4 4.05007E-4 1.49788E-6 3.76067E-6 5.17278E-7 2.34061E-5 5.64348E-5 9.54481E-6 2.66056E-5 3.365E-5 1.38611E-5 1.76506E-5 1.04374E-5 1.40633E-5 2.11277E-7 7.68077E-8 5.62529E-8 1.18579E-7 1.51703E-7 2.4788E-7 1.54497E-7 8.86171E-8 7.64587E-8 1.69931E-7 8.59421E-8 4.51627E-9 4.5158E-9 2.93325E-9 1.87941E-9 3.97292E-9 7.1508E-9 5.36655E-9 1.35805E-8 6.8861E-9 1.56771E-8 1.56314E-8 2.48321E-8 2.24602E-8 2.46399E-8 1.34807E-8 1.60303E-8 1.23193E-8 8.93924E-9 1.61378E-8 8.57141E-9 7.89538E-9 4.21752E-9 5.42066E-9 6.43766E-9 1.08182E-8 4.68036E-9 9.23755E-9 9.4671E-9 5.24997E-9 1.68177E-8 7.02525E-9 2.52673E-9 4.43036E-9 1.71997E-8 1.54581E-8 5.72765E-9 8.21878E-9 1.41317E-8 1.67974E-8 1.12319E-8 1.26168E-8 1.22177E-8 7.63948E-9 4.10416E-9 1.44472E-8 3.71806E-8 1.47375E-8 2.08386E-8 2.94877E-8 9.52925E-9 1.84949E-8 1.34261E-8 2.60442E-8 5.70416E-9 1.30963E-8 3.30927E-8 1.11365E-7 4.14756E-8 9.44391E-9 3.11674E-8 2.39554E-9 4.59174E-9 2.19239E-9 -9999 -9999 -9999 -9999 -9999 -9999 -9999 -9999 -9999 -9999 -9999 -9999 -9999 -9999 -9999 -9999 -9999 -9999 -9999 -9999 -9999 -9999 -9999 -9999 -9999 -9999 -9999 -9999 -9999 -9999 -9999 -9999 -9999 -9999 -9999 -9999
4.92392E-5 3.1506E-5 5.73838E-6 1.46799E-5 7.45846E-5 3.03573E-5 3.19526E-5 2.30549E-5 2.89878E-5 1.87547E-5 2.99203E-5 2.00365E-5 1.35827E-5 1.4888E-5 1.78826E-5 1.69389E-5 2.06086E-5 2.20839E-5 2.02976E-5 3.7214E-5 2.3672E-5 5.08903E-5 6.71095E-5 8.02128E-5 6.93023E-5 6.07866E-5 7.76792E-5 8.40702E-5 9.05695E-5 9.07624E-5 9.13275E-5 1.06222E-4 1.44639E-4 1.02209E-4 6.79867E-5 9.34499E-5 1.06188E-4 5.31533E-5 1.84005E-4 1.14324E-4 9.51409E-5 1.21749E-4 9.85508E-5 7.73982E-5 1.18367E-4 9.57525E-5 1.2596E-4 1.17777E-4 7.56993E-5 1.06039E-4 1.82428E-4 7.49416E-5 1.09544E-4 9.7703E-5 1.08564E-4 1.04302E-4 8.79754E-5 1.44975E-4 1.68248E-4 2.70516E-4 2.93946E-4 1.47323E-4 2.62916E-4 1.3782E-4 1.54889E-4 2.23909E-4 1.60615E-4 1.23024E-4 1.18144E-4 1.7504E-4 2.51641E-4 3.81708E-4 5.78411E-4 4.8072E-4 7.26911E-4 1.73346E-4 1.77583E-4 6.38672E-4 2.26804E-4 1.76551E-4 2.08741E-4 4.91372E-4 3.43704E-4 2.37758E-4 2.81294E-4 5.06364E-4 2.86741E-4 3.56202E-4 3.73496E-4 2.76062E-4 2.95711E-4 3.05911E-4 2.61495E-4 2.24675E-4 2.80682E-4 2.86488E-4 3.67651E-4 2.82313E-4 1.5402E-4 8.34655E-4 4.06663E-4 3.99055E-4 3.6309E-4 2.05749E-4 3.17137E-4 4.20207E-4 4.52141E-4 3.23301E-4 3.80079E-4 5.12826E-4 4.19633E-4 4.88683E-4 4.44273E-4 4.92099E-4 6.97403E-4 1.9349E-3 1.00964E-3 6.96266E-4 6.11261E-4 6.61691E-4 7.55559E-4 7.28178E-4 6.52958E-4 3.24565E-4 7.22636E-4 7.61216E-4 9.01367E-4 1.35178E-3 1.05027E-3 9.7408E-4 1.0973E-3 1.02129E-3 9.90813E-4 8.2229E-4 1.68972E-3 1.70471E-3 1.74068E-3 1.21883E-3 7.85886E-4 7.91577E-3 1.4799E-3 6.03135E-4 9.79849E-4 8.2346E-4 6.8057E-4 7.12001E-4 6.03888E-4 8.94493E-4 4.91921E-4 7.13133E-4 7.60307E-4 4.29801E-4 9.92084E-4 1.42283E-3 7.31857E-4 1.86292E-3 2.27048E-3 2.35988E-4 2.32241E-4 5.37799E-4 7.17038E-4 1.16324E-3 1.32068E-3 4.56894E-4 2.44706E-3 1.02406E-3 5.91544E-4 6.93486E-4 4.64581E-4 3.28575E-3 1.08506E-3 5.46758E-4 1.49031E-3 1.26222E-3 1.05385E-4 1.89515E-3 7.69545E-4 6.19853E-4 4.999E-4 5.27097E-4 6.13018E-4 5.26429E-4 3.16608E-4 3.05831E-4 5.05402E-4 4.65017E-4 7.46396E-4 4.29099E-4 7.026E-4 6.63498E-4 2.58257E-4 2.44117E-4 5.43787E-4 6.77347E-4 3.56373E-4 4.88528E-4 3.83563E-4 5.75771E-4 3.61225E-4 4.75624E-4 2.95365E-4 1.23547E-3 8.46656E-4 6.51164E-4 1.12263E-3 1.2358E-3 1.15397E-3 5.43355E-4 1.39844E-3 1.73972E-3 1.92868E-3 6.35373E-4 2.17141E-3 1.22466E-3 1.27506E-3 8.93758E-4 9.66845E-4 2.47565E-4 2.32338E-4 3.83427E-4 1.91469E-4 3.35242E-4 3.93374E-4 4.90272E-4 3.15975E-4 2.51006E-4 2.46644E-4 5.78381E-4 5.9975E-4 2.88225E-4 6.15673E-4 1.62768E-4 1.76763E-4 1.69664E-4 4.6145E-5 4.33957E-5 7.88858E-6 5.14445E-6 1.10842E-5 1.03698E-5 9.19173E-6 7.76572E-6 3.7306E-6 9.14438E-6 7.80451E-6 6.46704E-6 1.23725E-5 1.89913E-4 3.04814E-4 1.22713E-4 4.12872E-4 2.6336E-4 2.04673E-4 1.96286E-4 2.92747E-4 6.39165E-4 3.48281E-4 1.24164E-4 2.96829E-4 1.69001E-4 4.92156E-4 1.59622E-3 1.26969E-3 2.50489E-4 1.38478E-3 3.76788E-3 8.51039E-4 1.88898E-3 5.40974E-4 8.55456E-4 1.10235E-3 1.68795E-3 1.75004E-3 9.66364E-4 2.36514E-4 4.6666E-4 7.69072E-4 2.91949E-4 2.66204E-4 1.55208E-3 6.26079E-4 9.4979E-4 2.87396E-4 3.83577E-4 2.87884E-4 3.85054E-4 6.5555E-4 1.25818E-3 5.15688E-4 4.53866E-4 2.0587E-4 4.92499E-4 4.16304E-4 3.23853E-4 4.13349E-4 2.40399E-4 5.36079E-4 6.00448E-4 2.82333E-3 2.58497E-3 1.97031E-2 8.61926E-3 1.31578E-2 1.75301E-3 2.1796E-3 3.39531E-3 3.41046E-3 8.1974E-4 1.1956E-3 1.21497E-3 8.31773E-4 3.10389E-4 6.14476E-4 3.11663E-4 3.43836E-4 3.78755E-4 3.48391E-4 1.89222E-3 2.18647E-4 5.2085E-4 9.57076E-4 1.53146E-3 1.26534E-3 1.1554E-3 2.20385E-3 4.65996E-4 3.36837E-4 7.8237E-4 7.87225E-4 1.3914E-3 1.24391E-3 4.83245E-4 5.78183E-4 1.60361E-3 2.78636E-3 3.74468E-3 6.87214E-3 4.77973E-3 1.16463E-2 1.54313E-2 7.94585E-3 4.47338E-3 3.21814E-3 2.9449E-3 2.38045E-3 9.54359E-4 1.25405E-3 2.7151E-3 2.49393E-3 1.66472E-3 3.62667E-3 4.34852E-3 2.34636E-3 1.41189E-3 1.29281E-3 1.7328E-3 1.52614E-3 2.66566E-3 3.86142E-3 5.74727E-3 8.55566E-3 8.75964E-3 7.84524E-3 9.66891E-3 1.30025E-2 5.35068E-2 1.89339E-2 2.21403E-2 3.44481E-2 1.83516E-2 1.77025E-2 4.99415E-2 5.61053E-2 5.5734E-2 4.62748E-2 5.16094E-3 1.14802E-2 1.81075E-2 1.73784E-2 2.8472E-2 1.77867E-2 1.86663E-2 4.10884E-2 2.30724E-2 2.31942E-2 3.53125E-2 1.59115E-2 1.64966E-2 5.05779E-2 4.32407E-2 1.15154E-1 2.46047E-2 1.67993E-2 1.87889E-2 4.14917E-2 5.09988E-2 1.31316E-1 1.02711E-1 7.82921E-2 8.70726E-2 5.40203E-2 5.56432E-2 7.57688E-2 2.82449E-2 3.92736E-2 4.59739E-2 4.23954E-2 4.91071E-2 3.70591E-2 3.04267E-1 9.99634E-1 8.58573E-1 4.16101E-1 3.92518E-1 2.25116E-1 2.96307E-1 4.23391E-1 3.0241E-1 2.80307E-1 3.62251E-1 3.11027E-1 3.56807E-1 6.23859E-1 5.48372E-1 5.57414E-1 8.21099E-1 5.59414E-1 4.66659E-1 6.3182E-1 -9999 9.56144E-1 7.49918E-1 4.24691E-1 4.23891E-1 2.82307E-1 3.47982E-1 3.32585E-1 1.06077E-1 1.94326E-1 2.31242E-1 2.05715E-1 2.42596E-1 1.78633E-1 2.467E-1 2.1681E-1 1.93619E-1 1.45695E-1 1.11628E-1 1.7113E-1 1.81077E-1 1.67271E-1 6.90494E-2 7.42133E-2 6.12551E-2 7.65199E-2 4.85569E-2 4.96913E-2 7.93191E-2 3.07648E-2 6.83231E-2 6.13112E-2 6.98074E-2 1.19266E-1 9.0962E-2 1.57552E-1 1.00946E-1 5.00876E-2 6.79925E-2 5.47633E-2 1.21718E-1 5.36551E-2 1.75962E-2 2.11434E-1 1.49453E-1 9.82561E-2 8.99122E-2 9.58667E-2 6.82313E-2 1.18789E-1 1.07882E-1 1.56478E-1 8.32375E-2 6.08272E-2 2.66938E-2 5.43049E-2 1.84566E-2 3.63793E-2 1.02495E-1 3.01948E-2 4.88946E-2 6.96588E-2 1.18138E-1 8.09844E-2 1.1534E-1 1.89193E-2 2.84966E-2 6.81671E-2 2.81031E-2 4.90007E-2 1.03977E-1 1.26029E-1 7.6209E-2 1.84932E-2 4.12051E-2 9.34186E-2 5.83017E-2 1.96428E-2 5.09494E-2 1.38431E-1 4.70014E-2 1.09412E-1 1.41219E-2 2.2342E-2 9.51838E-2 1.87339E-2 2.93726E-2 7.31803E-2 1.05289E-1 3.8997E-2 9.48915E-2 7.48643E-2 7.80537E-2 1.13558E-1 6.26787E-2 6.14362E-2 6.11756E-2 4.97182E-2 1.08055E-1 1.1661E-1 1.17394E-1 1.37379E-1 7.12789E-2 7.15223E-2 7.00088E-2 7.7452E-2 6.26958E-2 1.67674E-1 1.40095E-1 1.23198E-1 9.19696E-2 1.15883E-1 1.13336E-1 1.55023E-1 6.35395E-2 8.98747E-2 1.38186E-1 4.96078E-2 7.74886E-2 8.22048E-2 2.90041E-2 2.83711E-2 6.37359E-2 5.03231E-2 3.92932E-2 4.40132E-2 6.71767E-2 1.01839E-1 9.13367E-2 4.40976E-2 4.25686E-2 7.81692E-2 4.50651E-2 2.69678E-2 3.26483E-2 3.89223E-2 2.71128E-2 2.89873E-2 1.01086E-2 1.56375E-2 2.88786E-3 9.08891E-3 7.29904E-2 1.10911E-2 2.34459E-2 1.02101E-2 3.11961E-2 3.00563E-2 1.43386E-2 2.62667E-2 1.53509E-2 3.11733E-2 2.27085E-2 3.57621E-2 6.03416E-3 6.59227E-3 6.54799E-3 1.96963E-2 2.9996E-3 3.70686E-3 7.05191E-3 5.9722E-3 3.89534E-3 3.23969E-3 7.19512E-3 3.97724E-3 5.51334E-3 9.31299E-3 5.574E-3 1.33037E-3 6.50496E-4 2.06934E-3 8.64507E-4 7.46505E-4 1.13423E-3 2.74993E-4 2.94107E-4 3.71407E-4 7.48252E-4 1.17595E-2 1.19698E-2 3.15917E-3 3.62803E-3 2.35892E-2 5.40504E-2 3.65916E-2 4.7438E-2 9.25566E-3 1.05392E-2 3.03979E-2 3.032E-2 2.01872E-2 6.03939E-3 7.71108E-3 8.70994E-3 5.13391E-3 2.76569E-3 3.26821E-3 1.03028E-3 5.75262E-3 3.23521E-3 3.33768E-3 2.76449E-3 3.09906E-3 4.31487E-3 2.91804E-3 1.71468E-3 1.9037E-3 2.7071E-3 3.29466E-3 5.81449E-3 8.78286E-3 8.0888E-3 1.50428E-2 1.14204E-2 1.4231E-2 5.04958E-3 1.07318E-3 9.18586E-3 1.33513E-2 1.12676E-2 2.29305E-2 1.66339E-2 8.65075E-3 3.33494E-3 2.81907E-3 5.69186E-3 2.42865E-3 3.53263E-2 2.82576E-2 2.4356E-2 2.55751E-2 1.95722E-2 1.47523E-2 1.39687E-2 7.96339E-3 6.81801E-3 -9999 3.4909E-3 3.67505E-3 5.5002E-3 4.5416E-3 3.52764E-2 9.68049E-3 3.21137E-3 4.03599E-3 2.80952E-3 9.91054E-3 1.80424E-2 7.29054E-3 2.02621E-2 5.52245E-3 4.60397E-3 4.1722E-3 1.97761E-2 1.4962E-2 9.94918E-3 1.44693E-2 4.22097E-2 1.00646E-1 2.44757E-2 1.96749E-2 1.53932E-2 1.0416E-2 5.20905E-3 1.91078E-2 7.32123E-3 2.13362E-2 1.77626E-2 7.88901E-3 9.35314E-3 7.44932E-3 1.45488E-2 2.20719E-2 1.50772E-1 8.7452E-2 1.35441E-1 3.53661E-2 3.56295E-2 3.53547E-2 1.82026E-2 5.81698E-2 3.13644E-2 6.38984E-2 1.77164E-2 7.79781E-3 1.10705E-2 1.95716E-3 2.14854E-3 4.66122E-3 5.9629E-2 6.46946E-2 5.1545E-2 3.23782E-2 5.91481E-2 2.39369E-2 3.49612E-2 5.60245E-2 6.09784E-2 6.03667E-2 2.45614E-2 1.20841E-2 2.54603E-2 1.97053E-2 1.70077E-2 1.35319E-2 7.66514E-3 4.9464E-2 1.96343E-2 8.15913E-3 6.48142E-3 5.86551E-3 1.97604E-2 4.9646E-2 1.84338E-2 1.75194E-2 3.73923E-2 4.69289E-2 3.82806E-2 1.98029E-2 1.61266E-2 6.52688E-3 1.14442E-2 4.88333E-3 7.16953E-3 1.40027E-2 8.68065E-3 1.5924E-2 1.18688E-2 9.5727E-3 7.26078E-3 1.3238E-2 8.88937E-3 4.05142E-3 6.1037E-3 1.72753E-3 2.12988E-3 7.23397E-3 5.48698E-3 3.10047E-3 3.33148E-3 3.54933E-3 6.07899E-3 5.60965E-3 7.635E-3 7.17313E-3 6.13219E-3 2.08232E-3 1.10924E-3 1.5066E-3 2.89499E-3 1.16956E-3 2.03039E-3 2.19858E-3 1.04597E-3 9.14164E-4 7.30675E-4 1.05586E-3 1.84372E-3 1.28757E-3 7.68558E-4 1.30771E-3 2.34659E-3 6.44979E-3 7.48864E-3 3.70731E-3 8.21518E-4 1.79102E-4 7.41891E-5 8.9972E-5 1.11772E-5 1.31506E-5 1.33561E-5 1.38104E-5 1.50764E-5 1.45888E-5 2.18273E-5 2.27562E-5 3.76806E-5 2.8858E-5 1.43037E-5 6.20389E-6 5.71315E-5 1.13582E-5 8.81508E-6 1.12089E-5 1.80512E-5 6.11698E-5 9.69355E-5 1.12016E-4 1.10868E-4 3.32049E-5 4.15821E-5 4.42271E-5 3.16949E-5 7.90081E-5 1.72362E-4 2.08247E-4 2.3791E-4 5.8407E-4 3.17558E-4 6.63673E-4 3.61289E-4 1.72825E-4 1.45491E-4 2.54409E-4 4.71977E-5 2.98922E-5 3.16644E-5 3.33312E-5 1.14724E-4 6.06941E-5 8.68553E-5 1.34488E-4 1.91267E-4 1.9287E-4 1.0568E-4 3.97502E-5 2.54463E-5 2.15146E-5 9.84695E-6 2.9964E-5 1.93512E-5 9.11448E-6 6.93731E-5 6.40212E-5 2.88654E-5 4.46969E-5 1.64842E-5 8.32666E-5 7.18779E-5 6.90981E-5 3.4956E-5 4.05934E-5 1.67676E-5 2.27759E-5 1.09156E-5 1.33262E-5 2.49101E-5 4.48025E-5 5.49181E-5 8.01205E-5 8.17574E-5 1.31547E-4 1.81676E-5 4.61829E-5 8.89641E-5 7.1886E-5 3.87412E-5 8.61393E-5 1.66817E-5 5.73213E-5 3.79678E-5 2.05534E-5 4.39952E-6 7.74067E-6 7.22221E-6 1.03444E-7 4.23639E-7 2.63171E-7 3.76058E-7 3.08402E-7 3.66246E-7 4.34021E-7 2.4688E-7 6.35648E-6 4.21355E-7 4.98103E-7 1.85475E-7 4.42009E-5 7.40815E-6 4.13418E-6 9.73844E-8 6.04477E-6 1.08469E-5 5.38404E-5 9.95856E-5 9.46786E-5 6.95565E-4 6.71072E-5 3.69365E-4 5.135E-5 6.06796E-5 4.54924E-5 3.223E-5 4.374E-5 3.64773E-5 2.61514E-5 1.91865E-5 5.40138E-5 2.31265E-5 3.882E-5 2.09103E-5 4.00818E-5 8.57012E-6 4.05725E-5 6.31679E-7 3.6486E-6 3.00881E-6 1.89559E-5 6.02614E-6 3.25585E-5 2.34368E-5 1.25051E-5 2.32112E-5 2.24878E-5 3.4337E-5 2.14152E-7 6.9839E-7 4.66986E-6 7.39887E-6 9.28307E-6 1.53031E-5 3.50521E-5 1.50569E-5 1.20838E-5 1.40725E-5 2.52614E-5 1.47197E-5 8.11613E-6 1.00648E-5 1.20117E-5 1.97984E-5 2.48752E-5 2.09096E-5 1.91764E-5 2.91956E-5 7.57869E-5 1.72641E-5 8.35481E-7 1.53305E-5 3.20126E-5 5.42634E-5 1.80603E-5 6.48163E-7 4.87287E-5 8.93605E-6 5.64043E-6 7.49155E-6 2.00966E-5 7.32306E-5 6.63177E-5 9.89067E-5 8.49366E-5 2.66479E-5 2.38401E-5 2.84586E-5 9.62214E-5 1.2716E-4 2.10363E-5 7.51105E-6 1.27638E-4 2.85025E-5 5.33359E-5 2.01804E-7 9.74705E-6 3.19956E-7 3.09941E-6 8.89626E-6 7.39563E-8 2.56208E-7 1.07346E-5 3.03144E-7 3.07975E-7 2.82274E-7 4.5169E-7 5.86023E-7 3.49211E-7 3.06471E-7 3.03906E-7 3.04612E-7 3.83464E-7 1.74632E-7 6.1872E-7 1.41907E-5 3.09425E-7 6.77824E-7 3.39879E-5 1.62073E-5 3.5899E-6 5.18009E-6 1.44213E-5 1.06989E-5 1.79412E-5 7.95326E-5 2.12479E-5 2.734E-5 1.98127E-5 1.79368E-5 7.91662E-5 1.51939E-5 5.38869E-6 1.35339E-7 2.07498E-7 1.81965E-7 1.52903E-7 8.28129E-6 7.32416E-6 3.35218E-7 3.31104E-7 8.43813E-7 5.53298E-7 7.55721E-5 2.53665E-5 2.47649E-5 3.74018E-5 4.64945E-5 2.81501E-5 3.4471E-5 4.7543E-5 2.84655E-5 3.33177E-5 8.06306E-5 1.25883E-6 1.36863E-6 1.30243E-4 8.80484E-5 2.57855E-6 1.02977E-4 8.38802E-5 1.65136E-6 1.70943E-6 1.39686E-6 8.39206E-7 9.61308E-7 4.64661E-5 6.05759E-5 8.02831E-7 7.43264E-7 1.13675E-6 1.27893E-6 1.23366E-6 3.69527E-4 2.14062E-6 1.63854E-6 1.20575E-6 2.07517E-6 1.90095E-6 1.68832E-6 2.15882E-6 1.54773E-6 1.13635E-4 1.50621E-4 2.21334E-4 1.13207E-4 4.39042E-4 2.06314E-4 4.99911E-5 7.88542E-7 2.45328E-6 1.5858E-6 2.60062E-6 1.71351E-4 8.6503E-4 6.65739E-4 8.02222E-5 5.4172E-5 3.96045E-5 2.17545E-5 2.77715E-5 2.07365E-5 1.1042E-5 4.72244E-6 7.84407E-6 8.65276E-6 2.07052E-5 2.23351E-5 1.42801E-5 7.86225E-8 7.95213E-8 1.34114E-7 2.18384E-7 3.44181E-7 4.11579E-7 1.8125E-7 1.06456E-7 4.04577E-8 6.56614E-8 3.88515E-8 1.22965E-8 1.17104E-8 7.39491E-9 3.08226E-9 5.72278E-9 6.14482E-9 8.56946E-9 2.19422E-8 2.60071E-8 2.59798E-8 2.01846E-8 1.48911E-8 2.61857E-8 2.69213E-8 5.60941E-8 2.06288E-8 1.40604E-8 6.93789E-9 4.41628E-9 7.49259E-9 9.20715E-9 1.14268E-8 1.54789E-8 4.05974E-9 1.08361E-8 2.22886E-8 1.95666E-8 1.23051E-8 2.62198E-8 2.92323E-8 7.9534E-9 6.9626E-9 1.22013E-8 2.40135E-8 1.2995E-8 3.00419E-8 1.35647E-8 2.01652E-8 1.2322E-8 1.37006E-8 5.7296E-9 5.41963E-9 2.14987E-9 2.88072E-9 1.33861E-7 7.22136E-8 1.00639E-7 4.39592E-8 1.19555E-8 1.42943E-8 1.62223E-8 3.04061E-8 1.3164E-8 3.3899E-8 7.40069E-8 2.53334E-7 8.71256E-8 5.24348E-8 5.25118E-8 1.3029E-7 1.24818E-8 1.61423E-8 1.45669E-9 -9999 -9999 -9999 -9999 -9999 -9999 -9999 -9999 -9999 -9999 -9999 -9999 -9999 -9999 -9999 -9999 -9999 -9999 -9999 -9999 -9999 -9999 -9999 -9999 -9999 -9999 -9999 -9999 -9999 -9999 -9999 -9999 -9999 -9999 -9999
5.1182E-5 3.64682E-5 3.85577E-5 1.44155E-5 4.75633E-5 3.4985E-5 2.67154E-5 2.2473E-5 2.8779E-5 2.39853E-5 2.71209E-5 3.41599E-5 5.27564E-5 3.73379E-5 3.89836E-5 2.40805E-5 3.45631E-5 3.29261E-5 3.46625E-5 1.37389E-5 2.1432E-5 5.3329E-5 7.02682E-5 5.00603E-5 7.21392E-5 6.96479E-5 5.12162E-5 7.25565E-5 8.44999E-5 1.06635E-4 7.69247E-5 6.0763E-5 8.5109E-5 1.67615E-4 2.02724E-4 1.33885E-4 1.16109E-4 9.93989E-5 1.88205E-4 8.37333E-5 9.31927E-5 8.69326E-5 7.9507E-5 3.00197E-4 1.96111E-4 5.73916E-5 5.78003E-5 8.07882E-5 7.01597E-5 1.32468E-4 1.51406E-4 1.41047E-4 1.14101E-4 1.85231E-4 2.33499E-4 1.41035E-4 1.47257E-4 1.70806E-4 1.88483E-4 2.59104E-4 1.98589E-4 3.28824E-4 2.82881E-4 1.9514E-4 1.59656E-4 1.82168E-4 2.12118E-4 1.84737E-4 1.72509E-4 1.294E-4 4.1974E-4 3.36032E-4 2.57584E-4 3.26246E-4 4.50622E-4 8.80184E-5 2.52007E-4 3.20466E-4 2.16605E-4 4.7332E-4 1.68589E-4 9.42201E-4 2.44608E-4 2.32445E-4 2.64009E-4 3.60607E-4 2.17059E-4 2.64143E-4 2.69729E-4 2.60938E-4 3.25206E-4 2.58229E-4 2.65475E-4 2.31051E-4 3.71774E-4 3.42826E-4 2.64266E-4 2.59591E-4 4.84414E-4 4.3771E-4 3.39117E-4 2.8895E-4 2.93627E-4 1.86237E-4 2.06154E-4 3.26407E-4 3.57148E-4 4.83363E-4 4.48756E-4 5.8361E-4 4.58414E-4 4.04861E-4 4.66642E-4 7.28473E-4 8.38715E-4 1.04549E-3 6.80942E-4 5.98238E-4 6.56676E-4 7.80013E-4 4.93754E-4 6.39763E-4 1.11532E-3 7.44658E-4 4.46681E-4 7.29666E-4 7.14715E-4 1.01264E-3 1.04734E-3 7.60528E-4 1.2204E-3 1.22572E-3 1.75064E-3 1.39549E-3 1.20393E-3 8.31727E-4 1.64404E-3 4.66775E-4 3.96727E-3 1.00497E-3 1.44275E-3 1.86513E-3 4.51325E-4 3.45021E-3 6.74062E-4 8.27273E-4 6.43947E-4 6.48639E-4 5.00205E-4 3.86977E-4 4.32813E-4 7.71319E-4 3.64384E-4 5.34252E-4 6.13853E-4 1.82665E-3 1.3354E-3 2.2261E-3 7.62208E-4 7.63486E-4 8.9515E-4 1.3783E-3 2.89272E-3 2.08214E-3 5.58705E-3 1.9929E-3 8.45973E-4 4.34808E-4 3.86945E-4 1.74088E-3 5.44597E-4 8.88362E-4 5.02074E-3 2.88798E-4 3.798E-4 1.21368E-3 2.11648E-3 4.86828E-4 3.50819E-4 8.46795E-4 9.35233E-4 5.82187E-4 5.17724E-4 2.16694E-4 5.66821E-4 1.12376E-3 5.96541E-4 1.43775E-4 6.16073E-4 4.47613E-4 6E-4 4.50647E-4 6.93623E-4 2.45026E-4 3.14164E-4 4.54322E-4 3.51338E-4 5.83301E-4 1.34027E-4 1.95549E-4 5.66805E-4 7.62077E-4 1.28301E-3 1.1546E-3 7.92426E-4 5.8783E-4 1.07398E-3 6.64828E-4 2.20343E-3 2.21012E-3 9.97924E-4 2.33605E-3 8.27598E-4 1.51791E-3 7.10069E-4 3.10205E-4 2.7091E-4 8.70065E-4 4.0188E-4 3.24214E-4 1.03596E-3 4.55146E-4 6.65375E-4 5.6803E-4 2.79638E-4 1.75408E-4 2.76258E-4 1.37268E-4 2.32082E-4 5.44161E-4 6.15471E-4 1.13488E-4 9.14096E-6 1.36447E-5 1.1954E-5 3.09991E-6 -9999 1.03354E-5 6.37733E-6 1.87427E-5 8.82544E-6 5.76882E-6 6.18433E-6 4.39048E-6 2.80345E-6 3.96961E-6 6.03464E-6 1.15013E-4 9.75508E-5 1.9533E-4 3.76559E-4 2.56026E-4 1.73761E-4 1.03667E-4 1.46096E-4 1.72412E-4 2.85958E-4 1.96217E-4 2.40946E-4 1.4832E-4 9.30203E-4 8.91402E-4 4.36668E-4 6.53182E-4 1.39031E-3 4.29392E-4 1.28654E-3 1.08604E-3 8.54808E-4 1.38736E-3 1.95148E-3 1.52813E-3 1.58718E-3 6.64407E-4 3.96884E-4 8.13094E-4 8.32328E-4 2.65373E-4 5.56035E-4 1.76135E-3 7.51155E-4 1.55459E-3 8.25296E-4 3.79378E-4 8.79061E-4 7.88126E-4 8.2256E-4 4.80951E-4 3.09683E-4 5.58805E-4 2.92443E-4 2.8529E-4 5.89205E-4 4.93847E-4 5.40724E-4 8.37912E-4 6.69552E-4 7.78976E-4 1.98026E-3 1.31572E-3 5.67513E-3 5.07599E-3 3.89531E-3 1.70989E-3 2.26526E-3 9.60247E-4 6.38749E-4 6.01501E-4 3.66144E-4 7.43106E-4 5.73365E-4 3.69739E-4 8.95474E-5 1.01067E-4 3.77496E-4 2.24725E-4 1.79925E-4 2.31612E-3 2.77552E-4 6.97576E-4 1.60343E-3 2.94081E-3 7.62915E-4 1.29665E-3 1.53943E-3 3.22387E-3 6.1763E-4 4.82816E-4 1.20305E-3 9.93971E-4 1.02799E-3 9.64674E-4 4.62417E-4 1.07168E-3 1.84975E-3 1.99571E-3 4.10606E-3 9.16214E-3 3.31721E-3 6.51939E-3 4.16314E-3 6.20948E-3 4.0435E-3 3.85811E-3 1.95624E-3 1.96133E-3 1.61323E-3 1.65057E-3 2.3205E-3 1.99946E-3 6.19904E-3 2.88231E-3 3.15824E-3 1.55289E-3 1.33879E-3 2.26749E-3 2.19084E-3 2.35689E-3 1.73974E-3 2.76263E-3 4.41014E-3 6.42238E-3 6.09417E-3 2.68848E-2 1.34737E-1 2.37508E-2 2.89245E-2 1.905E-2 2.46322E-2 3.60044E-2 3.4684E-2 3.04766E-2 5.40832E-2 1.618E-2 1.66215E-2 6.87612E-3 9.20465E-3 7.93811E-3 1.05339E-2 1.40421E-2 1.40384E-2 1.25804E-2 4.25582E-2 2.53274E-2 1.81784E-2 1.23436E-1 8.36944E-2 3.25625E-2 1.35725E-2 3.16952E-2 4.58452E-2 7.64351E-2 3.33593E-2 3.447E-2 4.00934E-2 9.88245E-2 1.22938E-1 1.27519E-1 6.64475E-2 5.36805E-2 5.15109E-2 5.94386E-2 8.40926E-2 6.83596E-2 5.74123E-2 5.01818E-2 3.38288E-2 3.43274E-1 1.81734E-1 6.21329E-1 9.3935E-1 4.09973E-1 9.9309E-2 8.85938E-2 9.45673E-2 1.07034E-1 1.65181E-1 1.11162E-1 1.23156E-1 2.1243E-1 1.97236E-1 2.26776E-1 3.76591E-1 4.7463E-1 4.20518E-1 4.57573E-1 3.59869E-1 2.4204E-1 2.47369E-1 4.81938E-1 7.751E-1 7.5315E-1 4.5251E-1 5.01724E-1 3.50889E-1 2.68463E-1 3.17083E-1 1.48151E-1 1.1229E-1 1.50866E-1 2.17207E-1 2.3942E-1 2.51916E-1 1.50263E-1 1.73116E-1 2.48175E-1 2.42885E-1 2.26876E-1 3.00192E-1 1.37512E-1 9.8456E-2 9.30964E-2 1.68649E-1 9.5317E-2 5.48835E-2 5.46389E-2 4.9091E-2 4.02304E-2 5.01406E-2 5.60871E-2 1.26397E-1 1.66484E-1 6.81812E-2 4.04225E-2 6.55381E-2 6.69602E-2 4.32838E-2 3.33286E-2 2.94983E-2 2.60387E-2 1.25352E-1 7.0199E-2 7.95E-2 2.70977E-1 1.49388E-1 1.00901E-1 7.87265E-2 5.76748E-2 6.90412E-2 7.71468E-2 1.83501E-1 1.34036E-1 9.02253E-2 5.12329E-2 1.94249E-2 3.5178E-2 4.42821E-2 4.29628E-2 7.39112E-2 2.86832E-2 3.45302E-2 6.85067E-2 2.93387E-1 1.83492E-1 3.10042E-2 3.23236E-2 2.5222E-2 3.97262E-2 1.18366E-1 4.01594E-2 2.55101E-2 3.88781E-2 8.3864E-2 1.33426E-1 1.06021E-1 2.46196E-2 4.11715E-2 7.31587E-2 1.08572E-1 9.53625E-2 4.9858E-2 3.39573E-2 1.88047E-2 1.32142E-2 3.7971E-2 3.09837E-2 6.51143E-2 6.32616E-2 4.99348E-2 7.4855E-2 1.02342E-1 8.25216E-2 9.13574E-2 3.2957E-2 1.16212E-1 7.49462E-2 7.20869E-2 1.02861E-1 6.80985E-2 6.74654E-2 1.17982E-1 1.01401E-1 3.83771E-2 5.8249E-2 6.75086E-2 1.37353E-1 7.65289E-2 1.9759E-1 8.88339E-2 7.44512E-2 5.40835E-2 6.27623E-2 9.30393E-2 1.9399E-1 6.38409E-2 6.35142E-2 7.37675E-2 6.11879E-2 6.34825E-2 5.19527E-2 6.03409E-2 7.65473E-2 7.22636E-2 9.54487E-2 5.73678E-2 6.5543E-2 1.07533E-1 7.5925E-2 6.48678E-2 4.2798E-2 6.81323E-2 4.77977E-2 4.11428E-2 3.58172E-2 2.78441E-2 3.22912E-2 1.18142E-2 1.75099E-2 8.73088E-3 7.44993E-3 1.1584E-2 3.78401E-2 2.2202E-2 7.77727E-3 1.58979E-2 3.06582E-2 3.13606E-2 1.66025E-2 1.16455E-2 2.07083E-2 3.04196E-2 2.67058E-2 2.49388E-2 8.04858E-3 1.34008E-2 1.81542E-2 1.75143E-1 1.04664E-2 1.32244E-2 1.80023E-2 2.29854E-2 8.56724E-3 3.298E-3 3.47312E-3 5.36902E-3 7.97395E-3 8.49841E-3 2.14298E-3 7.05794E-4 4.38481E-4 1.51268E-3 3.46366E-4 2.75287E-4 9.28576E-4 5.27071E-4 6.23295E-4 4.83596E-4 5.48525E-4 1.15617E-3 1.73338E-3 2.6637E-3 4.15485E-3 9.57982E-3 3.84915E-2 2.67748E-2 1.80985E-2 5.65414E-2 2.187E-2 1.3122E-2 7.86161E-3 2.96933E-3 2.44537E-3 3.1754E-3 2.75298E-3 2.40179E-3 9.953E-3 8.06301E-3 4.66155E-3 6.20015E-3 7.65762E-3 7.95013E-3 4.0118E-3 3.57765E-3 4.07456E-3 4.66397E-3 1.67706E-2 3.01622E-3 3.86181E-3 2.41747E-3 5.82993E-3 6.31323E-3 1.25559E-3 8.81006E-3 5.28792E-3 2.50075E-2 6.35169E-3 5.91168E-3 3.03845E-3 7.7231E-3 7.90182E-3 3.15672E-2 2.36139E-3 4.49781E-3 1.5247E-3 1.90631E-3 2.68544E-3 4.95138E-3 7.92576E-3 5.03523E-2 4.49669E-3 6.83329E-3 2.20469E-2 1.19368E-2 3.28952E-2 3.83712E-2 2.15196E-2 6.45403E-3 5.9154E-3 4.83628E-3 4.19218E-3 3.70356E-3 1.64332E-2 8.00579E-3 5.20232E-3 3.66613E-3 2.53088E-3 9.90836E-3 1.16164E-2 1.06052E-2 6.72914E-3 1.27041E-3 3.58218E-3 8.97957E-3 1.24944E-2 1.07201E-2 3.12006E-2 1.77777E-2 2.46332E-2 4.19995E-2 3.64669E-2 3.97979E-2 1.97605E-2 7.60579E-3 4.22089E-3 6.02633E-3 1.69964E-2 1.39682E-2 1.34984E-2 1.706E-2 5.55844E-3 1.59577E-2 2.44259E-2 9.2962E-3 6.26137E-2 3.03816E-2 5.52045E-2 1.83039E-2 1.19503E-2 1.29492E-2 3.4331E-2 1.4719E-2 1.91511E-2 1.3187E-2 3.54337E-2 1.21201E-2 1.59181E-2 2.45837E-2 9.33996E-3 6.09334E-3 2.90195E-2 1.66481E-2 7.64239E-2 1.1664E-2 3.81241E-2 4.26676E-2 2.04523E-2 1.43612E-1 8.13935E-2 8.88742E-2 2.12434E-2 2.38287E-2 2.25847E-2 2.5989E-2 2.3848E-2 3.7313E-2 7.23806E-3 2.57984E-2 2.25116E-2 3.12952E-3 9.33547E-3 4.68533E-3 4.06412E-2 2.48243E-2 1.22341E-2 1.49905E-2 1.11757E-2 3.0747E-2 3.51423E-2 3.3765E-2 4.36286E-2 2.74938E-2 2.9937E-2 9.58414E-3 5.57347E-3 1.38187E-2 9.05899E-3 9.67894E-3 1.26773E-2 5.25544E-3 1.28992E-2 3.17353E-3 4.38876E-3 1.38271E-2 5.20108E-3 1.62087E-2 7.1554E-3 4.28542E-3 4.99971E-3 4.62576E-3 4.32147E-3 7.45993E-3 4.36547E-3 5.89269E-3 4.6009E-3 4.036E-3 5.50402E-3 4.31014E-3 4.88014E-3 3.69947E-3 1.23519E-3 2.5154E-3 3.05344E-3 2.79432E-3 4.31309E-3 1.10468E-3 1.00385E-3 5.45261E-4 7.54557E-4 9.25922E-4 4.0176E-3 7.35049E-3 6.46449E-3 8.24236E-3 3.31017E-3 9.71772E-3 1.5907E-3 8.10477E-4 2.22497E-4 1.27823E-4 1.92055E-5 6.50046E-6 2.02697E-5 4.43109E-7 4.15836E-5 1.87078E-5 2.61822E-7 3.16914E-5 3.37102E-5 2.1992E-5 7.80733E-6 7.30813E-6 3.57237E-5 1.12603E-5 7.73525E-6 8.34964E-6 1.40329E-5 7.01092E-5 6.7809E-5 6.69183E-5 1.0886E-4 7.72054E-5 3.09588E-5 3.22009E-5 1.37811E-4 1.30525E-4 3.33905E-4 9.00916E-4 3.89225E-4 2.4286E-3 9.56907E-4 3.63975E-4 2.44466E-4 2.85694E-4 1.94297E-4 2.86907E-4 7.5395E-5 4.67948E-5 5.69995E-5 6.72923E-5 1.11449E-4 6.13969E-5 2.16195E-4 3.77589E-4 1.43438E-4 1.48306E-4 6.11919E-5 5.38653E-5 1.75003E-5 1.3846E-5 1.43023E-5 3.51591E-5 1.68028E-5 8.8259E-6 9.84529E-5 5.57183E-5 1.19442E-5 2.79627E-5 5.44019E-5 2.05291E-4 5.32731E-5 8.34359E-5 7.08398E-5 5.14912E-5 4.01319E-5 4.51261E-5 2.18679E-5 6.7934E-5 2.59274E-5 4.36502E-5 3.60042E-5 6.23397E-5 1.03192E-4 1.02939E-4 6.36434E-5 4.73741E-5 5.98672E-5 7.01189E-5 4.70168E-5 3.02033E-5 3.2268E-5 3.39655E-5 3.48983E-5 1.43388E-5 7.47886E-6 6.31067E-6 4.42972E-6 1.65487E-7 3.60165E-7 3.01596E-7 5.31513E-7 2.16178E-7 3.68396E-7 3.10591E-7 4.19558E-5 2.56977E-6 4.58134E-7 3.46425E-7 3.6606E-6 1.72554E-5 6.07655E-6 3.46444E-6 2.43369E-6 1.13659E-5 2.17192E-5 4.97514E-5 1.14472E-4 1.76835E-4 2.84813E-3 9.25186E-5 8.34653E-5 2.19646E-5 3.71239E-5 4.06783E-5 4.0736E-5 2.93835E-5 1.66796E-5 1.95985E-5 2.87996E-5 2.90697E-5 1.71828E-5 3.14692E-5 6.73959E-5 5.66461E-5 6.48572E-5 3.59325E-5 6.09216E-7 2.25917E-5 6.49786E-5 1.63215E-5 6.52174E-5 1.6317E-5 1.73594E-5 1.16447E-5 2.18672E-5 1.50565E-5 7.3141E-6 1.35204E-6 9.26985E-6 1.36834E-5 2.717E-5 1.42764E-5 2.23507E-5 4.44909E-6 3.46231E-6 1.00642E-5 1.48476E-5 1.15214E-5 8.16322E-6 9.44017E-6 4.57723E-6 1.82657E-5 1.73826E-5 1.71747E-5 1.8425E-5 1.35043E-5 1.0553E-5 1.40796E-5 2.49681E-5 1.90307E-5 1.51656E-5 1.14854E-5 5.56236E-6 1.12385E-5 1.05429E-4 6.51798E-5 3.00464E-5 9.44479E-6 1.40352E-5 9.96504E-6 1.08529E-5 9.74248E-6 7.34112E-6 9.48257E-6 1.40775E-5 6.20206E-5 3.01837E-5 7.50007E-5 2.60754E-5 1.60266E-5 3.68626E-7 1.90821E-7 1.58976E-7 1.47717E-7 3.28438E-7 1.60368E-7 1.71466E-7 1.14827E-7 1.88553E-5 7.66371E-6 4.35944E-8 6.39628E-6 1.05742E-5 1.39023E-5 2.39531E-5 2.65743E-5 2.12774E-5 2.2664E-5 2.74662E-5 2.68494E-5 1.61207E-5 7.50467E-6 1.09007E-5 4.23853E-5 5.53705E-5 2.40264E-5 3.23591E-5 4.50798E-5 6.08707E-5 1.09262E-5 1.85023E-5 1.07604E-5 1.71416E-5 2.70454E-5 2.29155E-5 6.21748E-5 2.1565E-5 1.6999E-5 1.55656E-5 1.14711E-5 9.20279E-6 9.12544E-8 7.24352E-8 1.13803E-7 5.24081E-7 3.30861E-5 1.22679E-5 1.43131E-7 3.49434E-7 3.41377E-7 1.88579E-5 2.07778E-5 2.13115E-5 2.07408E-5 2.63544E-5 2.18455E-5 6.27846E-7 3.94143E-5 5.07364E-5 8.26489E-7 5.48932E-5 3.93009E-5 1.58108E-6 1.09759E-4 7.77746E-5 1.10843E-4 9.01337E-5 1.01514E-4 1.26465E-6 9.77031E-7 6.5013E-6 1.26729E-6 5.59203E-7 8.66599E-7 7.88433E-5 1.94384E-4 4.00994E-5 2.71652E-5 6.37029E-7 7.54618E-7 9.42296E-7 1.13871E-6 1.09489E-6 2.64419E-6 1.74391E-6 1.7198E-6 2.30964E-6 1.28659E-4 2.12182E-6 1.42818E-6 1.45213E-6 1.28706E-4 1.99277E-6 9.41613E-5 3.43707E-4 2.08957E-4 4.7065E-4 2.48574E-4 6.97514E-7 1.30263E-6 1.03754E-6 3.41861E-6 7.27214E-4 1.51222E-4 1.83316E-4 9.63025E-5 2.95162E-4 2.0062E-4 8.10064E-5 7.46571E-5 5.67497E-5 1.30766E-5 2.05906E-5 4.25642E-5 2.69903E-5 2.95511E-5 2.45106E-7 2.20038E-7 6.05867E-8 1.50334E-7 2.15137E-7 3.49905E-7 3.00589E-7 4.20431E-7 1.84772E-7 9.54853E-8 3.50853E-8 1.49453E-8 2.37092E-8 6.0763E-8 6.91758E-9 5.23309E-9 4.7116E-9 6.58292E-9 1.07375E-8 1.68612E-8 1.28218E-8 9.57409E-9 1.88078E-8 1.13584E-8 1.25181E-8 1.41186E-8 7.79706E-9 1.5192E-8 2.01178E-8 3.69044E-8 1.24219E-8 1.46027E-8 1.23225E-8 2.31634E-8 8.716E-9 2.05361E-8 1.96128E-8 1.6106E-8 1.99346E-8 2.30349E-8 3.18921E-8 2.11241E-8 1.42332E-8 1.16851E-8 1.70757E-8 8.3867E-9 1.2936E-8 2.03984E-8 2.31202E-8 7.85069E-9 3.9358E-9 2.51183E-9 8.1458E-9 6.07782E-9 2.03943E-8 1.46968E-8 1.97953E-8 1.31207E-8 1.16496E-8 4.94723E-8 8.45746E-8 3.98828E-8 5.51238E-9 1.83858E-8 6.13316E-9 1.01864E-8 2.18169E-8 1.27011E-7 3.06902E-8 1.09061E-7 5.79209E-8 7.33546E-8 1.23528E-7 1.69118E-8 5.35802E-9 1.02216E-8 -9999 -9999 -9999 -9999 -9999 -9999 -9999 -9999 -9999 -9999 -9999 -9999 -9999 -9999 -9999 -9999 -9999 -9999 -9999 -9999 -9999 -9999 -9999 -9999 -9999 -9999 -9999 -9999 -9999 -9999 -9999 -9999 -9999 -9999 -9999
4.40039E-5 7.10704E-5 3.55616E-5 4.09022E-5 2.40583E-5 4.26948E-5 3.50316E-5 2.80731E-5 2.27919E-5 2.44773E-5 2.31879E-5 2.37182E-5 3.00563E-5 3.7618E-5 6.34842E-5 2.03022E-5 2.29809E-5 2.421E-5 4.27592E-5 2.59957E-5 2.01182E-5 4.15781E-5 5.91438E-5 5.49857E-5 7.57356E-5 8.65627E-5 1.15633E-4 9.97052E-5 9.62824E-5 9.87336E-5 6.09498E-5 3.22739E-5 6.24581E-5 1.30415E-4 1.12104E-4 1.12441E-4 9.20014E-5 9.89928E-5 1.71142E-4 8.05869E-5 6.66449E-5 1.72276E-4 2.01032E-4 3.02448E-4 1.72055E-4 1.39341E-4 1.15423E-4 9.04383E-5 1.64234E-4 1.24658E-4 8.68796E-5 1.76898E-4 9.2322E-5 2.78419E-4 1.92932E-4 1.61908E-4 1.78438E-4 3.14125E-4 2.21867E-4 3.68869E-4 2.65901E-4 3.37922E-4 1.54197E-4 1.18421E-4 2.50465E-4 4.00106E-4 2.3935E-4 2.3536E-4 2.20427E-4 2.2247E-4 3.776E-4 3.44883E-4 3.52867E-4 3.11223E-4 1.68816E-4 1.34712E-4 2.44127E-4 2.65395E-4 1.75309E-4 4.10204E-4 1.94438E-4 5.83371E-4 3.9732E-4 2.46045E-4 5.32581E-4 2.37296E-4 2.78648E-4 3.21299E-4 3.52723E-4 3.68157E-4 1.9609E-4 2.15289E-4 3.49749E-4 2.526E-4 3.26551E-4 2.2241E-4 1.83624E-4 2.31806E-4 2.89415E-4 2.70838E-4 3.52933E-4 2.54737E-4 1.92886E-4 2.33321E-4 3.17834E-4 3.87135E-4 5.09161E-4 6.12962E-4 4.0959E-4 3.34172E-4 3.35547E-4 4.79618E-4 6.0262E-4 5.98558E-4 7.9733E-4 5.99472E-4 7.15155E-4 5.76649E-4 9.06208E-4 8.73151E-4 8.7004E-4 9.01849E-3 9.21552E-4 1.00755E-3 7.26438E-4 8.63257E-4 4.71137E-4 7.62989E-4 9.26193E-4 1.2151E-3 1.37501E-3 1.6142E-3 1.44851E-3 1.12084E-3 5.89608E-4 7.17392E-4 1.33564E-3 1.41948E-3 7.74581E-4 7.20142E-3 1.5832E-3 2.76367E-3 5.64928E-3 4.31865E-3 7.81996E-4 1.12869E-3 9.98155E-4 1.09783E-3 7.32903E-4 6.90398E-4 7.61535E-4 1.37195E-3 8.18396E-4 5.43528E-4 7.77517E-4 1.22451E-3 1.96609E-3 3.30661E-3 2.08239E-3 8.69158E-4 1.1536E-3 1.5642E-3 2.27982E-3 3.12335E-3 2.66826E-3 2.35275E-3 9.97053E-4 3.68484E-4 5.57611E-4 3.85622E-4 7.33468E-4 6.8918E-4 2.9654E-3 6.0413E-4 3.23084E-4 1.52493E-3 8.33543E-4 9.27848E-4 1.06002E-3 8.74783E-4 6.16686E-4 5.96851E-4 4.51214E-4 4.46809E-4 1.64789E-3 9.68612E-4 2.78074E-4 5.88858E-4 2.04172E-4 5.46861E-4 4.90451E-4 1.21181E-3 3.54267E-4 4.21444E-4 3.52278E-4 5.42649E-4 5.60227E-4 2.20348E-4 5.33181E-4 4.67181E-4 2.80706E-4 4.48601E-4 2.23683E-3 1.65325E-3 3.57119E-3 1.13851E-3 1.34637E-3 1.57157E-3 9.88504E-4 1.0689E-3 1.32778E-3 7.56799E-4 7.72219E-4 1.39239E-3 6.34087E-4 2.65694E-4 3.05384E-4 6.26913E-4 8.89122E-5 2.38099E-4 6.97382E-4 4.55688E-4 7.20533E-4 8.04765E-4 3.33059E-4 1.65147E-4 2.52063E-4 4.8684E-4 6.20966E-4 3.567E-4 6.73837E-4 4.13519E-4 2.76907E-5 4.49667E-6 3.70778E-6 1.26685E-5 3.30179E-6 -9999 7.63773E-6 2.15989E-4 1.109E-5 9.42194E-6 4.91631E-6 2.11451E-6 3.0621E-6 2.44601E-6 9.42715E-6 7.06091E-5 8.0224E-5 1.4022E-4 1.08937E-4 1.5446E-4 1.11832E-4 1.71783E-4 2.24676E-4 6.204E-4 2.24322E-4 2.62672E-4 2.37204E-4 7.50242E-4 1.31586E-3 6.41218E-4 3.44706E-4 1.03209E-3 1.34345E-4 1.38694E-3 2.31705E-3 2.7058E-3 3.66926E-3 1.18338E-3 9.9358E-4 8.02069E-4 1.7508E-3 2.47525E-3 5.83107E-4 3.8088E-4 2.28626E-4 7.63429E-4 2.25376E-4 3.56484E-4 1.00222E-3 2.68447E-3 1.6248E-3 5.07993E-4 3.97407E-4 7.03746E-4 4.76621E-4 6.96582E-4 6.15688E-4 1.38951E-3 4.05082E-4 5.68515E-4 5.40604E-4 7.32104E-4 9.31676E-4 5.14423E-4 1.19565E-3 3.03161E-3 1.30882E-3 2.34526E-3 3.32357E-3 2.93003E-3 1.93654E-3 1.78864E-3 2.09463E-3 1.19471E-3 7.89368E-4 1.43934E-3 4.90392E-4 1.19608E-3 4.36452E-4 2.69519E-4 4.45714E-4 2.1976E-4 4.27791E-4 1.72039E-4 1.38015E-4 2.81034E-4 4.61846E-4 5.30074E-4 1.37042E-3 1.63657E-3 1.30912E-3 7.91995E-4 1.91552E-3 1.17707E-3 9.08391E-4 1.71245E-3 1.29756E-3 1.43934E-3 1.29672E-3 6.55219E-4 6.53232E-4 2.82083E-3 3.059E-3 2.64813E-3 1.8527E-3 4.13861E-3 5.29628E-3 4.64798E-3 5.86663E-3 1.6134E-3 3.97509E-3 5.12581E-3 2.90186E-3 3.5038E-3 3.23119E-3 1.36627E-3 1.23377E-3 5.07262E-3 4.1161E-3 2.32723E-3 2.31253E-3 3.68113E-3 2.44024E-3 3.61612E-3 2.65259E-3 2.37367E-3 1.52614E-3 1.86561E-3 6.76917E-3 7.829E-3 1.24039E-2 1.3884E-2 2.24332E-2 3.24248E-2 3.14237E-2 2.41885E-2 2.10067E-2 8.93129E-3 1.55095E-2 1.5747E-2 4.1996E-2 6.72905E-3 5.10717E-3 7.24537E-3 2.58328E-3 1.07656E-2 1.21385E-2 6.40577E-3 9.35569E-3 1.1504E-2 1.45546E-2 1.50115E-2 3.11282E-2 7.87338E-2 3.66653E-2 2.68073E-2 2.06787E-2 3.87889E-2 7.64327E-2 8.36682E-2 7.7089E-2 4.79701E-2 9.72326E-2 2.04914E-1 8.78269E-2 3.31186E-2 3.36449E-2 3.72167E-2 4.41325E-2 4.21518E-2 2.55064E-2 1.11455E-1 5.01329E-2 1.15232E-1 1.56085E-1 7.39942E-1 5.67765E-1 4.89775E-1 6.67618E-1 2.62507E-1 6.12315E-2 6.01304E-2 7.69601E-2 1.16535E-1 1.01695E-1 8.67965E-2 9.11348E-2 1.15311E-1 9.06684E-2 1.13351E-1 2.3184E-1 2.80844E-1 2.12153E-1 4.35344E-1 4.15424E-1 2.74052E-1 3.03916E-1 9.60265E-2 7.97635E-1 4.97191E-1 5.5353E-1 6.24888E-1 4.10225E-1 3.10919E-1 3.92946E-1 1.64705E-1 1.66023E-1 1.61196E-1 2.67882E-1 3.23164E-1 2.51543E-1 2.26678E-1 2.56474E-1 1.45163E-1 2.06602E-1 3.39762E-1 1.62979E-1 1.11179E-1 1.4539E-1 7.80187E-2 1.64298E-1 7.12219E-2 6.68421E-2 4.9541E-2 4.86512E-2 5.24116E-2 -9999 -9999 2.21616E-2 9.52557E-2 7.7855E-2 4.58313E-2 6.09652E-2 7.49555E-2 8.24531E-2 1.07629E-1 1.40306E-1 9.16714E-2 2.78341E-2 5.47269E-2 6.14877E-2 1.27311E-1 1.37959E-1 1.40557E-1 1.0357E-1 7.15164E-2 5.58435E-2 1.30366E-1 1.05969E-1 1.74492E-1 9.60995E-2 7.95375E-2 6.85069E-2 7.70245E-2 6.25365E-2 6.06754E-2 6.57143E-2 1.92891E-2 2.3524E-2 3.60987E-2 1.04392E-1 1.29667E-1 6.61342E-2 3.17256E-2 1.71265E-2 2.0278E-2 2.23366E-2 6.11125E-2 4.58129E-2 1.15018E-1 6.30053E-2 1.29745E-1 4.4386E-2 3.31022E-2 4.50657E-2 5.45029E-2 8.23006E-3 9.24482E-2 4.02261E-2 1.11146E-1 7.75845E-2 9.6286E-2 5.83953E-2 8.91339E-2 2.85103E-2 3.47211E-2 6.1675E-2 8.18493E-2 6.77518E-2 4.33565E-2 9.00049E-2 8.3275E-2 3.85785E-2 5.62969E-2 4.18909E-2 8.64996E-2 8.55671E-2 2.60894E-2 5.08428E-2 4.42077E-2 3.89176E-2 3.99106E-2 9.33832E-2 1.03771E-1 4.64819E-2 8.82212E-2 8.47041E-2 6.08464E-2 1.18901E-1 6.58781E-2 1.63987E-1 7.16696E-2 9.92052E-2 6.96674E-2 1.11699E-1 4.92565E-2 7.3577E-2 5.85377E-2 6.63004E-2 6.73377E-2 4.73349E-2 1.28595E-1 1.15828E-1 8.06396E-2 1.14209E-1 5.2545E-2 4.31122E-2 3.28857E-2 3.10062E-2 6.74265E-2 2.742E-2 3.31897E-2 2.05516E-2 3.93499E-2 3.74288E-2 2.32186E-2 1.75083E-2 3.93542E-2 9.99088E-3 1.43016E-2 1.07124E-2 1.48698E-2 1.41785E-2 5.15782E-3 2.88933E-2 4.99013E-2 7.13788E-2 6.73754E-2 3.50348E-2 3.65297E-2 1.59068E-2 4.7702E-3 4.94987E-3 7.04621E-3 1.63405E-2 9.34255E-3 6.21346E-3 3.82619E-2 8.16477E-3 8.67999E-3 9.87329E-3 5.62629E-3 8.65666E-3 7.50875E-3 7.30119E-3 2.0988E-3 3.8148E-3 1.31882E-3 2.38069E-4 3.74182E-4 1.67453E-3 2.30356E-3 2.86316E-2 6.20463E-3 2.60694E-3 2.11352E-3 1.5637E-3 1.91445E-3 1.25331E-3 3.18264E-3 8.5306E-3 2.28915E-2 7.74567E-3 8.76533E-2 4.20369E-2 1.5399E-2 2.8193E-2 6.83889E-3 3.1437E-3 2.69685E-3 3.4843E-3 3.22137E-3 3.0695E-3 1.78226E-3 7.41724E-3 -9999 9.48377E-3 7.7437E-3 3.70529E-3 4.33183E-3 5.08975E-3 3.93852E-3 1.62941E-3 1.39414E-2 1.00332E-2 6.98167E-3 6.47967E-3 3.61699E-3 3.13975E-3 2.86426E-3 7.09676E-3 1.3101E-3 3.53563E-3 1.5215E-2 1.1947E-2 3.45329E-3 1.57902E-2 4.29289E-3 5.78867E-3 2.14758E-3 4.52411E-3 2.3333E-3 2.68501E-3 3.81657E-3 5.56728E-3 1.97458E-2 2.16515E-2 8.75377E-3 2.93532E-3 5.88988E-3 1.42961E-2 2.20757E-2 4.20633E-2 -9999 1.60018E-2 1.21194E-2 7.02018E-3 9.04931E-3 7.59199E-3 3.69945E-3 3.19523E-3 1.49688E-3 2.36071E-3 3.10399E-3 1.15486E-2 6.17506E-3 7.38949E-3 1.25347E-2 2.5072E-3 4.6124E-3 2.07088E-3 6.04611E-3 1.11166E-2 1.55529E-2 2.32078E-2 7.21811E-3 2.67894E-2 1.27683E-2 2.02842E-2 7.94132E-3 7.54803E-3 1.53902E-2 1.37691E-2 1.23631E-2 5.18262E-3 6.07166E-3 1.32592E-2 2.32594E-2 2.54258E-2 2.02317E-2 2.83844E-2 7.5442E-2 2.60544E-2 4.31247E-2 4.01954E-2 2.3843E-2 2.91176E-2 1.91701E-2 3.8798E-2 2.03303E-2 2.05993E-2 6.53448E-3 5.76073E-3 8.54918E-3 1.44748E-2 7.21267E-3 2.03444E-3 7.11443E-4 4.32539E-3 2.99407E-2 4.29863E-2 4.41706E-2 5.08222E-2 2.7575E-2 5.61701E-2 5.16382E-2 4.34172E-2 6.65275E-2 3.49439E-2 2.34869E-2 1.53762E-2 1.12106E-2 8.93112E-3 1.4387E-2 1.07245E-2 1.99143E-2 1.04775E-2 7.68304E-3 9.95529E-3 7.26759E-2 4.82121E-2 2.73312E-2 2.3937E-2 3.64602E-2 6.36649E-2 5.8134E-2 6.76517E-2 4.96895E-2 5.82647E-2 1.46649E-2 2.62687E-2 2.10445E-2 2.84413E-2 3.49683E-2 1.582E-2 1.34354E-2 2.71828E-2 6.51256E-3 8.93386E-3 3.59063E-3 3.50485E-3 1.66937E-2 6.76801E-3 2.70456E-3 3.48495E-3 5.78611E-3 5.23784E-3 6.98042E-3 6.32458E-3 4.4888E-3 5.06748E-3 5.60479E-3 4.65658E-3 3.34972E-3 3.84208E-3 2.23926E-3 3.51045E-3 2.96453E-3 1.91736E-3 1.12775E-2 4.80849E-3 9.5113E-4 1.34035E-3 7.39797E-4 5.12635E-4 7.71445E-4 1.23888E-3 3.26875E-3 8.39347E-3 8.29715E-3 1.07963E-2 7.26622E-4 8.54738E-3 1.23474E-3 2.32512E-4 3.20073E-4 4.9402E-5 3.11357E-5 1.00702E-5 2.13595E-7 1.66448E-5 1.12966E-6 4.42149E-5 5.59048E-5 3.42803E-5 1.1193E-5 1.08204E-5 7.06016E-6 1.03394E-5 7.36531E-5 8.94385E-6 1.48093E-5 1.5072E-5 2.13714E-5 5.46141E-5 8.50009E-5 6.19558E-5 7.82338E-5 5.85237E-5 6.14317E-5 7.31464E-5 1.8962E-4 8.84591E-5 2.0871E-4 1.23159E-4 9.59652E-4 7.52994E-4 1.70707E-3 3.6626E-4 4.15193E-4 2.59907E-4 6.48475E-4 1.09284E-4 1.1234E-4 6.42751E-5 1.05985E-4 6.61173E-5 5.15006E-5 3.27654E-4 3.59559E-4 2.10267E-4 1.45054E-4 2.41253E-4 1.92013E-4 5.7006E-5 2.49399E-5 1.98289E-5 1.93005E-5 3.5322E-5 1.56581E-5 1.00874E-5 3.21483E-5 1.63961E-4 2.65643E-5 1.04268E-5 5.12994E-5 2.87486E-5 2.33004E-5 2.71204E-5 3.22343E-5 4.63064E-5 1.52868E-5 1.45069E-5 1.28235E-5 1.5916E-5 1.86249E-5 5.10979E-5 2.72985E-5 4.96722E-5 2.82534E-5 5.89718E-5 2.28774E-5 3.49169E-5 1.20351E-5 8.04236E-5 7.96707E-5 1.34184E-5 1.76992E-5 1.03126E-5 1.65849E-5 5.05485E-6 5.54171E-6 8.3113E-6 7.66193E-8 4.93533E-7 1.86883E-7 1.51758E-7 3.22999E-7 3.31745E-7 3.3315E-7 3.05134E-7 4.96467E-6 4.57343E-6 7.38897E-6 1.83715E-5 1.73948E-7 1.13487E-5 1.32161E-5 3.51778E-6 2.74062E-6 6.00877E-6 4.83239E-5 9.5469E-5 1.48126E-4 1.61773E-3 5.70121E-4 5.77272E-5 3.38308E-4 6.03186E-5 3.94179E-5 3.98729E-5 2.3892E-5 2.97343E-5 1.23376E-5 2.82573E-5 2.83375E-5 3.16887E-5 3.16306E-5 3.15606E-5 6.92203E-5 3.25534E-5 8.29031E-5 4.25072E-5 9.35604E-7 3.52789E-6 2.93661E-6 2.84656E-5 8.5851E-5 2.64369E-5 7.7644E-6 2.01683E-5 2.12356E-5 2.41528E-5 4.5211E-5 3.01827E-5 5.26717E-6 1.36301E-5 2.93449E-5 9.76985E-6 5.21941E-6 2.97629E-5 1.84609E-6 1.01103E-6 1.7504E-6 8.58671E-7 4.74019E-6 1.33807E-5 2.29946E-5 9.53045E-6 9.31419E-5 1.12307E-5 2.2126E-5 2.22421E-5 8.34093E-5 1.25659E-5 1.33992E-5 1.41579E-5 1.69192E-5 1.57985E-5 2.42519E-5 6.80082E-6 5.86819E-5 4.52551E-6 8.55027E-6 1.87028E-5 1.1627E-5 6.23E-6 9.27644E-6 4.62124E-6 9.8339E-8 1.39036E-7 1.58211E-7 4.05737E-6 6.26568E-6 7.03717E-6 2.01435E-6 4.39315E-6 3.54732E-5 8.40495E-6 2.35533E-7 2.40643E-7 2.38282E-7 1.71295E-7 2.07632E-7 2.26791E-7 2.03341E-7 3.53574E-7 1.18139E-7 8.62322E-8 2.75467E-8 1.53318E-6 2.98582E-7 1.22749E-5 5.1025E-6 1.82323E-5 1.37947E-5 1.33E-5 1.33046E-5 4.63567E-7 1.24032E-5 1.53671E-5 9.99557E-6 2.12653E-5 7.00981E-5 1.63871E-5 1.44522E-5 1.35858E-5 1.34441E-5 1.58276E-5 1.13078E-5 1.14775E-5 2.51677E-5 6.43986E-5 1.58531E-5 2.55442E-7 9.16926E-6 6.46329E-6 1.51834E-7 1.59147E-7 1.58438E-7 1.76361E-7 1.95283E-7 1.44956E-7 3.06546E-7 1.81047E-5 4.32131E-7 2.994E-7 2.80222E-5 2.89487E-5 3.07872E-5 3.22894E-5 3.05619E-5 7.2506E-7 7.91171E-7 5.54251E-7 7.63898E-7 7.14149E-7 5.14787E-5 3.86015E-5 1.11219E-4 9.70715E-5 8.26159E-5 8.0681E-5 8.96023E-5 6.22275E-5 1.51918E-6 7.65589E-7 1.26957E-6 1.39641E-6 5.45106E-7 4.15538E-7 6.87364E-5 1.10649E-4 1.40887E-6 4.57772E-5 1.03926E-6 4.89518E-5 4.01951E-5 1.44931E-6 1.7103E-6 1.69818E-6 1.27731E-6 1.35927E-6 1.58624E-6 2.4099E-6 2.00458E-6 1.55432E-6 1.47315E-6 1.4959E-6 1.69708E-6 4.90309E-4 9.36082E-5 9.20237E-5 4.84164E-6 6.52523E-5 2.15396E-5 2.86647E-5 6.49954E-7 2.0813E-4 1.74672E-5 6.65732E-4 1.0069E-4 9.29731E-5 2.10268E-4 1.23412E-4 1.55042E-5 4.68554E-5 5.91159E-5 4.27E-5 4.98071E-5 3.52859E-5 9.96573E-6 1.41401E-7 2.50324E-7 2.16731E-7 1.90579E-7 1.48427E-7 1.44947E-7 2.04958E-7 1.61971E-7 1.50933E-7 1.25348E-7 1.31442E-7 4.05299E-8 2.78129E-8 4.61836E-8 2.09903E-8 3.09014E-8 3.84973E-8 4.04649E-9 6.43421E-9 9.03999E-9 2.25229E-8 1.12385E-8 5.20214E-9 9.13128E-9 7.69526E-9 1.34416E-8 1.20231E-8 1.14286E-8 2.15696E-8 2.03581E-8 3.9797E-8 2.52679E-8 1.34646E-8 1.33372E-8 1.59037E-8 1.76561E-8 1.85195E-8 1.69623E-8 1.5554E-8 1.12287E-8 1.57792E-8 1.75129E-8 2.11411E-8 1.86113E-8 1.35802E-8 1.64489E-8 1.05725E-8 4.65161E-9 6.08277E-9 9.86338E-9 9.24017E-9 1.01998E-8 1.15182E-8 4.08271E-9 5.70731E-9 1.26802E-8 2.72967E-8 1.05838E-8 9.80299E-9 1.00668E-8 1.66626E-8 3.31666E-8 4.49189E-8 4.04747E-9 6.21447E-9 4.01756E-9 8.93149E-9 1.03405E-8 5.75568E-8 5.19453E-8 4.28001E-8 8.28212E-8 7.35175E-8 7.95834E-8 9.228E-9 4.91686E-8 1.14258E-8 8.24169E-10 1.18542E-9 -9999 -9999 -9999 -9999 -9999 -9999 -9999 -9999 -9999 -9999 -9999 -9999 -9999 -9999 -9999 -9999 -9999 -9999 -9999 -9999 -9999 -9999 -9999 -9999 -9999 -9999 -9999 -9999 -9999 -9999 -9999 -9999 -9999
5.39897E-5 8.87299E-5 4.90211E-5 3.09956E-5 3.83228E-5 1.09779E-5 2.99517E-5 2.94632E-5 2.65439E-5 2.42891E-5 1.68483E-5 2.63781E-5 2.94995E-5 3.64186E-5 2.88728E-5 2.00895E-5 2.30885E-5 4.02737E-5 3.27033E-5 3.78429E-5 4.40875E-5 7.1644E-5 7.9818E-5 1.12646E-4 8.4914E-5 8.3559E-5 1.77428E-4 1.96319E-4 1.29805E-4 1.1801E-4 8.8672E-5 8.27871E-5 6.31424E-5 6.51447E-5 1.18871E-4 1.03498E-4 8.23154E-5 1.12176E-4 1.88247E-4 7.40977E-5 5.8776E-5 1.02752E-4 2.36392E-4 1.85888E-4 7.31885E-5 1.24078E-4 9.2483E-5 8.63832E-5 1.07097E-4 1.6924E-4 1.22915E-4 1.45675E-4 1.24808E-4 2.06379E-4 1.73446E-4 1.69747E-4 2.24058E-4 2.7268E-4 1.78033E-4 2.81873E-4 2.93053E-4 3.68457E-4 2.56967E-4 1.58566E-4 1.53906E-4 4.50314E-4 3.09375E-4 2.62409E-4 1.92668E-4 4.34164E-4 4.82236E-4 3.06508E-4 2.78525E-4 1.39634E-4 2.88035E-4 3.06547E-4 1.98694E-4 1.94651E-4 7.15492E-4 2.9537E-4 4.29395E-4 3.78874E-4 3.7367E-4 1.52501E-4 2.32392E-4 3.10482E-4 3.46345E-4 3.47866E-4 3.21858E-4 4.66245E-4 1.52247E-4 2.29532E-4 3.22229E-4 1.98622E-4 2.88249E-4 1.77146E-4 5.22196E-4 3.84523E-4 2.378E-4 2.3055E-4 3.63246E-4 4.23388E-4 1.88273E-4 3.12889E-4 3.53605E-4 3.87918E-4 5.67681E-4 4.73101E-4 5.99407E-4 3.58058E-4 3.63663E-4 4.84674E-4 6.09404E-4 7.03794E-4 6.54238E-4 6.7731E-4 8.56175E-4 7.56252E-4 1.05708E-3 8.95327E-4 9.29705E-4 1.07945E-3 8.00374E-4 1.16282E-3 8.19339E-4 8.75161E-4 7.49495E-4 8.07998E-4 1.03146E-3 1.10193E-3 8.40988E-4 9.67109E-4 1.75454E-3 1.10196E-3 8.30744E-4 1.51018E-3 1.61278E-3 4.27229E-3 5.99093E-4 1.01621E-3 4.86446E-4 9.08114E-4 1.14735E-3 9.20911E-4 8.10165E-4 9.1573E-4 1.29682E-3 7.77362E-4 6.35301E-4 8.95669E-4 1.54614E-3 3.79626E-4 4.64837E-4 5.42285E-4 1.03928E-3 9.66705E-4 1.48699E-3 2.63809E-3 1.28773E-3 1.86331E-3 2.85175E-3 2.69762E-3 1.84264E-3 1.55912E-3 8.78741E-4 7.70316E-4 8.00021E-4 1.09023E-3 1.2828E-3 1.83692E-3 1.6466E-3 3.38376E-3 8.46163E-4 2.7977E-4 4.48806E-4 9.88978E-4 9.73775E-4 5.65985E-4 8.77503E-4 7.24506E-4 3.723E-4 5.8324E-4 4.57875E-4 6.2641E-4 2.48711E-3 2.49843E-4 2.83833E-4 1.23897E-3 1.19414E-3 2.81142E-4 2.35389E-4 2.33486E-4 5.24693E-4 3.84873E-4 4.5496E-4 6.91608E-4 2.73672E-4 1.00385E-4 7.3916E-4 2.17389E-4 4.74845E-4 2.15008E-3 8.10887E-3 6.6653E-3 3.28402E-3 4.40463E-3 1.63352E-3 3.85826E-3 1.64728E-3 1.8002E-3 2.45179E-3 1.51423E-3 1.4522E-3 1.41116E-3 9.04636E-4 5.30211E-4 4.42375E-4 8.88261E-4 6.56557E-4 2.17251E-4 5.90064E-4 4.69675E-4 5.25776E-4 7.48617E-4 4.90247E-4 4.92658E-4 4.58471E-4 3.46156E-4 3.53734E-4 5.72274E-4 4.02081E-4 2.75621E-3 2.37569E-4 4.76297E-5 5.29359E-5 4.8194E-5 9.60466E-6 -9999 5.05894E-6 9.37923E-5 2.73383E-5 1.20681E-5 1.4587E-5 2.47037E-6 2.34401E-6 4.54566E-6 3.04766E-5 3.54455E-5 1.17433E-4 1.59742E-4 6.13944E-5 1.14598E-4 1.4093E-4 4.70542E-4 5.29381E-4 1.96722E-4 1.70464E-4 5.21926E-4 2.14647E-4 2.99444E-4 1.10964E-3 1.00126E-3 1.00289E-3 1.63391E-3 7.75796E-4 5.64208E-4 8.29271E-4 1.28875E-3 6.45229E-4 4.16925E-4 1.10529E-3 1.19507E-3 2.65045E-3 1.91086E-3 2.30161E-3 3.06717E-3 1.08371E-3 1.79118E-3 7.03765E-4 1.5399E-3 5.56909E-3 9.42596E-3 1.88276E-3 1.76955E-3 2.62279E-4 1.10727E-3 8.02391E-4 6.6234E-4 8.98636E-4 6.00802E-4 8.03077E-4 8.94965E-4 6.70411E-4 8.42737E-4 6.58835E-4 6.58678E-4 2.54285E-3 3.92021E-3 1.00271E-3 3.64477E-3 2.76848E-3 2.03911E-3 2.50225E-3 4.16555E-3 2.07883E-3 1.7954E-3 7.89473E-4 4.33881E-4 5.0122E-4 6.68111E-4 3.33608E-4 4.96284E-4 4.57673E-4 5.32157E-4 1.74025E-4 3.81901E-4 9.19201E-4 6.73682E-4 6.62313E-4 2.10277E-3 7.17423E-4 5.43886E-4 1.23558E-3 2.6621E-3 1.86495E-3 1.09906E-3 1.09315E-3 9.27432E-4 1.17472E-3 1.43822E-3 1.92795E-3 1.71793E-3 1.67641E-3 1.15695E-3 2.64468E-3 6.09331E-3 3.87364E-3 4.42641E-3 4.66706E-3 5.28355E-3 3.71092E-3 1.34929E-3 5.54249E-3 4.70594E-3 3.38969E-3 3.77266E-3 4.72448E-3 1.69189E-3 4.08779E-3 3.3601E-3 3.63497E-3 3.94501E-3 5.63958E-3 6.00398E-3 4.65831E-3 5.47095E-3 4.28652E-3 4.97099E-3 6.53463E-3 7.33995E-3 7.78079E-3 6.70615E-3 6.32506E-3 1.07249E-2 6.54691E-3 3.04328E-2 1.9973E-2 3.32296E-2 7.93788E-3 1.84844E-2 1.06953E-2 6.76811E-3 1.36863E-2 1.24037E-2 2.48618E-2 4.50764E-3 1.41129E-2 1.96765E-2 1.85012E-2 1.87891E-2 2.09238E-2 5.51221E-2 8.94268E-3 1.69989E-2 2.43962E-2 5.37106E-2 2.38399E-2 1.01407E-1 3.72977E-2 2.81188E-2 2.41854E-2 6.74657E-2 5.99568E-2 1.00006E-1 8.67579E-2 1.37908E-1 3.60485E-2 9.55168E-2 6.54136E-2 6.34769E-2 1.55879E-1 4.49865E-2 2.27455E-2 7.90581E-2 4.81086E-1 5.28395E-1 7.69841E-1 9.52188E-1 6.86828E-1 1.14606E-1 1.14786E-1 8.32809E-2 5.61216E-2 5.98811E-2 5.53855E-2 8.91157E-2 6.71745E-2 8.235E-2 1.02907E-1 9.30319E-2 7.82138E-2 3.7399E-2 5.94226E-2 8.97086E-2 3.38604E-1 5.16308E-1 3.40422E-1 2.3714E-1 3.79445E-1 7.86018E-1 9.44239E-1 4.97681E-1 2.53077E-1 2.03366E-1 1.09003E-1 9.16051E-2 9.93363E-2 1.00485E-1 1.18517E-1 1.6015E-1 2.31113E-1 2.11109E-1 2.52388E-1 2.2404E-1 2.07739E-1 2.71054E-1 1.68474E-1 1.09827E-1 1.4448E-1 9.78874E-2 1.2555E-1 2.21259E-1 1.33955E-1 8.36632E-2 5.87597E-2 6.44682E-2 5.44539E-2 6.03225E-2 7.44981E-4 4.00377E-6 8.99563E-2 1.03064E-1 8.25548E-2 3.74069E-2 3.71608E-2 8.69165E-2 6.48009E-2 5.55961E-2 6.01056E-2 8.12259E-2 3.42373E-2 3.33305E-2 6.60936E-2 4.51774E-2 5.92835E-2 6.14458E-2 1.46306E-1 6.3243E-2 6.52715E-2 7.60544E-2 6.98029E-2 9.98324E-2 1.61147E-1 1.44988E-1 1.79249E-1 6.20898E-2 2.04124E-2 2.54717E-2 6.75427E-2 6.23371E-2 2.09059E-2 1.60442E-2 5.23741E-2 7.40354E-2 7.57275E-2 6.44686E-2 2.98972E-2 7.26386E-2 7.24023E-2 2.37033E-2 8.17297E-2 4.23975E-2 5.55677E-2 5.70467E-2 5.43326E-2 5.76739E-2 2.5123E-2 6.61844E-2 1.05697E-2 4.73108E-2 4.40625E-2 3.46837E-2 2.6484E-2 4.23462E-2 6.54054E-2 5.52862E-2 4.02495E-2 1.2143E-1 7.01194E-2 6.69065E-2 1.38671E-1 1.13001E-1 5.22918E-2 9.77868E-2 6.19211E-2 6.85521E-2 6.85358E-2 5.92598E-2 8.62257E-2 3.63361E-2 5.06819E-2 5.13408E-2 7.52063E-2 3.0507E-2 8.11508E-2 5.02703E-2 1.14976E-1 5.1108E-2 6.56701E-2 5.7198E-2 6.82356E-2 9.15385E-2 1.30549E-1 1.24751E-1 1.15952E-1 7.74456E-2 4.06711E-2 4.81245E-2 2.84924E-2 3.81567E-2 3.13995E-2 7.02936E-2 4.97829E-2 3.79038E-2 5.2179E-2 4.31755E-2 3.88725E-2 1.84562E-2 3.20072E-2 2.67668E-2 2.73107E-2 5.04521E-2 9.86564E-3 2.3488E-2 5.82591E-2 7.34412E-2 2.71149E-2 6.75827E-2 2.50236E-2 3.67426E-2 9.40986E-3 1.52073E-2 3.35609E-2 3.81699E-2 2.27116E-2 1.85689E-2 2.4675E-2 3.36229E-2 8.67369E-2 2.86177E-2 4.65448E-2 7.57967E-3 6.63365E-3 4.07091E-3 2.34778E-2 2.09653E-2 1.39135E-2 1.99374E-2 1.62072E-2 1.36591E-2 5.84383E-3 2.84943E-3 3.56869E-3 1.32874E-2 3.29192E-3 3.02271E-3 7.18343E-3 3.65011E-3 1.02717E-3 5.71677E-4 1.41505E-4 1.89284E-3 8.50578E-4 1.48199E-3 2.67584E-3 1.68176E-2 3.5462E-3 3.98021E-3 6.59132E-3 5.23032E-3 2.8919E-3 2.45587E-2 5.76976E-2 1.23324E-1 2.53297E-2 4.22318E-2 1.46539E-2 1.74204E-2 1.09014E-2 2.14662E-3 4.04624E-3 3.29209E-3 2.12217E-3 5.43923E-3 3.49309E-3 2.83942E-3 2.83084E-3 9.39739E-3 4.29796E-3 1.82222E-3 4.75514E-3 8.03605E-3 1.78154E-2 4.44639E-2 1.58437E-2 3.62547E-2 5.52105E-2 1.24462E-2 1.17658E-2 2.02754E-2 1.27654E-2 2.04609E-2 9.75112E-3 1.15577E-3 6.23491E-3 1.95067E-3 1.00187E-2 3.69965E-2 7.35471E-3 3.78622E-3 2.92851E-3 3.56646E-3 2.34528E-3 8.15902E-4 1.83818E-3 2.89648E-3 3.81648E-3 1.74504E-3 1.06263E-2 9.60704E-3 5.56905E-3 4.01328E-3 6.39307E-3 9.14702E-3 9.96601E-3 7.74214E-3 1.06607E-2 5.01744E-3 1.64638E-3 1.12058E-2 1.40614E-2 1.68672E-3 1.33189E-3 1.12234E-3 1.23393E-3 1.70851E-3 6.57291E-4 1.5346E-3 5.60627E-3 4.90046E-3 2.73913E-3 1.09213E-2 2.3091E-2 1.46057E-2 1.01619E-2 1.52946E-2 2.38587E-2 1.32842E-2 8.98276E-3 2.81885E-3 1.64302E-3 3.72295E-3 1.25247E-2 1.15628E-2 5.24686E-3 7.3316E-3 3.38169E-3 3.58774E-3 1.47004E-2 9.06876E-3 1.34235E-2 8.42538E-3 2.27634E-2 2.23722E-2 6.34366E-2 2.88071E-2 1.59272E-2 1.92407E-2 1.32741E-2 1.51323E-2 2.55542E-2 1.21953E-2 3.30665E-2 2.37143E-2 1.39546E-2 1.03602E-2 8.40249E-3 1.29054E-2 2.28644E-3 8.67328E-4 1.14117E-3 1.51756E-2 3.7167E-2 8.51163E-2 4.46892E-2 3.25225E-2 5.31405E-2 6.86975E-2 4.92398E-2 2.76778E-2 1.76038E-2 1.54632E-2 1.11859E-2 1.18397E-2 1.54537E-2 1.74645E-2 3.56133E-2 1.91353E-2 -9999 2.23104E-2 1.69908E-2 3.46399E-2 3.25904E-2 1.87944E-2 1.47546E-2 5.50969E-2 3.99142E-2 5.6658E-2 7.22662E-2 5.59062E-2 3.8447E-2 3.66277E-2 4.69809E-2 3.99588E-2 2.8902E-2 1.59246E-2 2.21972E-2 7.32597E-3 1.10566E-2 1.07118E-2 1.32857E-2 1.03109E-2 3.29334E-3 1.60998E-2 6.05313E-3 2.2324E-3 1.83287E-3 5.91055E-3 4.7213E-3 8.77051E-3 5.48015E-3 6.26619E-3 2.27479E-3 5.94028E-3 4.48931E-3 4.70244E-3 3.32948E-3 9.34936E-3 1.15412E-2 8.48691E-3 3.42916E-3 7.5917E-3 4.37404E-3 1.10837E-3 1.65211E-3 2.3088E-3 1.39426E-3 1.75643E-3 9.06395E-4 2.6821E-3 7.9094E-3 5.86057E-3 8.80867E-3 6.70708E-3 2.38002E-3 1.09731E-3 1.12204E-3 3.46167E-4 9.12196E-5 3.1271E-5 1.14729E-5 1.29729E-5 1.63566E-5 3.47874E-5 1.57785E-5 2.03115E-5 5.14656E-5 2.83248E-5 1.14295E-5 8.21633E-6 1.08614E-4 2.61404E-4 8.88321E-6 1.78896E-5 1.61639E-5 1.77533E-5 7.43422E-5 5.51876E-5 9.447E-5 2.79305E-4 5.68486E-5 1.01236E-4 2.06691E-4 4.79369E-4 2.1558E-4 1.96119E-4 2.67864E-4 7.63366E-4 4.33495E-4 1.95228E-4 5.55062E-4 3.01141E-4 5.111E-4 2.96994E-4 2.51864E-4 2.23623E-4 2.03981E-4 1.63499E-4 5.31391E-5 9.05949E-5 3.54667E-4 1.60191E-4 2.88449E-4 2.03544E-4 6.73557E-4 4.27142E-5 5.19236E-5 2.09307E-5 1.27463E-5 9.59105E-6 3.47721E-5 3.78128E-5 1.65464E-5 2.29318E-5 1.92596E-5 1.6875E-5 1.87751E-5 1.96623E-5 1.91663E-5 2.72068E-5 4.50088E-5 3.32472E-5 5.64363E-5 2.10507E-5 4.14352E-5 1.38687E-5 3.16154E-5 6.36268E-7 3.0153E-5 2.73047E-5 3.48149E-5 1.80996E-5 1.47076E-5 2.1587E-5 3.71332E-5 5.48324E-5 2.66978E-5 7.02454E-5 8.61763E-6 1.82224E-5 1.06301E-5 9.18382E-6 1.0536E-5 8.69576E-6 6.42059E-6 5.27474E-7 1.02203E-7 1.81377E-7 1.25823E-7 1.3261E-7 1.03917E-7 2.46626E-7 1.13784E-5 4.15362E-6 1.21463E-5 9.91017E-6 4.68483E-6 1.0596E-5 2.0435E-5 2.44577E-5 4.55436E-6 1.2814E-6 1.77633E-5 2.21133E-5 4.86997E-5 8.77098E-5 7.32774E-5 1.13117E-4 1.11283E-4 1.16312E-4 7.70822E-5 3.91853E-5 6.54893E-5 3.06458E-5 2.34141E-5 1.29454E-5 3.94072E-5 4.76851E-5 1.42641E-5 3.85772E-5 3.22257E-5 4.64663E-5 2.65814E-7 1.18445E-5 2.2365E-7 1.78118E-7 1.15936E-7 5.65836E-6 8.53638E-6 5.55638E-8 1.06097E-5 4.19796E-7 2.77416E-7 1.35039E-5 7.82717E-6 4.39343E-6 8.01544E-6 7.41226E-6 1.07988E-5 7.25345E-6 1.88465E-5 2.80503E-5 5.45308E-5 2.71941E-5 7.60917E-6 4.80517E-7 9.92952E-7 1.19556E-5 2.78613E-5 1.12115E-4 6.69553E-5 1.50998E-4 4.27931E-5 1.16073E-5 1.12041E-5 1.6724E-5 1.67165E-5 1.58013E-5 1.20285E-5 2.73547E-5 7.37612E-5 1.38717E-4 8.48148E-5 7.54546E-5 4.82E-5 5.71795E-6 1.81024E-5 2.7156E-5 1.58833E-5 3.07702E-7 1.31388E-7 1.79287E-7 1.70931E-7 1.57795E-7 1.47564E-7 3.12672E-7 2.41094E-7 1.39935E-7 3.82729E-6 5.95177E-6 1.28145E-6 1.07185E-6 8.47703E-7 4.5691E-5 1.1228E-5 2.56395E-7 2.58568E-8 1.76991E-8 1.25873E-7 1.0767E-8 1.25395E-8 1.01718E-7 1.27192E-7 4.71028E-8 5.47644E-6 1.39216E-6 7.14112E-6 1.54015E-5 1.18957E-5 7.55601E-6 1.62093E-5 1.3404E-5 4.9407E-5 1.35266E-5 1.47301E-5 2.43252E-7 3.79817E-7 3.35675E-7 4.77891E-7 1.04438E-4 2.27339E-7 1.34501E-5 1.19126E-5 2.48696E-5 2.25572E-5 1.81928E-5 1.72115E-5 4.80416E-5 1.99344E-7 1.287E-7 8.86101E-8 2.05541E-7 1.40064E-7 3.57861E-7 2.88799E-7 2.81823E-7 1.80269E-5 2.3113E-5 2.13169E-5 3.60162E-5 8.28834E-7 8.75584E-7 7.85772E-7 6.30482E-7 7.16542E-7 6.20935E-7 5.25931E-7 6.01082E-7 5.04084E-7 8.12062E-7 4.94331E-5 5.40712E-5 1.36471E-4 1.04007E-4 8.96331E-5 4.96714E-5 7.36854E-5 1.22822E-6 8.94039E-7 1.23685E-6 6.49692E-7 6.61673E-7 4.65874E-7 7.10572E-7 8.02409E-7 6.39857E-5 6.152E-5 4.63666E-5 1.05565E-4 8.94895E-7 1.48167E-6 1.41611E-6 1.57721E-6 1.38153E-6 1.56167E-6 1.78216E-6 1.73663E-6 1.7719E-6 1.51331E-4 7.6113E-5 8.87618E-7 7.3771E-7 7.07037E-4 1.33189E-4 4.89234E-5 4.22089E-5 7.28775E-7 4.28544E-7 6.85091E-5 1.80272E-6 5.58529E-4 1.14022E-3 9.508E-4 3.50136E-4 5.57846E-6 2.5757E-6 9.63032E-5 5.08808E-5 4.36938E-7 4.48558E-7 3.9366E-7 2.30222E-7 2.08636E-7 2.53313E-7 1.90126E-7 1.66654E-7 2.91726E-7 3.85531E-7 3.35468E-7 3.52517E-7 1.83975E-7 1.9857E-7 1.34581E-7 6.92382E-8 2.5822E-8 2.98876E-8 3.99328E-8 5.37767E-8 4.9804E-8 5.71289E-8 4.54917E-8 4.71892E-8 3.22501E-8 3.0792E-8 2.48813E-8 2.47174E-8 9.55302E-8 1.1394E-8 1.25272E-8 2.51044E-8 1.012E-7 5.95805E-8 9.65969E-8 4.16864E-8 3.16459E-8 2.36006E-8 2.1571E-8 8.28198E-9 1.0465E-8 2.03206E-8 3.85088E-8 2.29383E-8 1.07139E-8 8.61305E-9 3.47614E-8 2.13283E-8 1.62534E-8 1.78396E-8 8.01451E-9 5.39615E-9 7.26017E-9 4.90212E-9 5.47897E-9 5.20991E-9 6.41441E-9 8.51993E-9 6.40258E-9 6.65435E-9 1.05271E-8 1.22256E-8 6.43914E-9 9.94263E-9 3.48718E-8 1.19101E-8 1.43753E-8 1.55146E-8 6.08566E-9 2.89604E-9 4.31115E-9 2.75902E-9 1.91805E-9 2.76414E-9 3.72579E-9 3.13807E-8 6.87921E-8 1.47324E-7 8.68546E-8 8.63742E-8 2.96937E-8 1.07063E-8 2.85298E-8 1.51648E-8 1.29515E-9 7.38866E-8 -9999 -9999 -9999 -9999 -9999 -9999 -9999 -9999 -9999 -9999 -9999 -9999 -9999 -9999 -9999 -9999 -9999 -9999 -9999 -9999 -9999 -9999 -9999 -9999 -9999 -9999 -9999 -9999 -9999 -9999 -9999 -9999
8.25789E-5 8.74493E-5 7.91589E-5 5.76781E-5 3.56901E-5 1.65501E-5 8.25599E-6 4.05362E-5 1.88266E-5 2.3595E-5 1.88581E-5 2.09795E-5 2.36073E-5 2.35483E-5 1.81658E-5 2.45801E-5 3.57375E-5 2.27777E-5 3.24498E-5 3.33185E-5 5.55089E-5 8.04751E-5 5.18501E-5 7.91559E-5 9.77441E-5 1.13367E-4 2.73041E-4 1.55396E-4 1.36109E-4 1.39586E-4 7.00778E-5 8.23949E-5 8.61772E-5 5.78935E-5 7.2323E-5 1.91013E-4 1.02829E-4 7.71631E-5 1.07024E-4 8.7696E-5 2.0711E-5 2.102E-4 1.42964E-4 1.22278E-4 1.44689E-4 1.62569E-4 9.0193E-5 9.77358E-5 2.08619E-4 1.67016E-4 1.39939E-4 1.2467E-4 1.4734E-4 1.98015E-4 1.62755E-4 2.0766E-4 2.20118E-4 4.92392E-4 2.97488E-4 5.00401E-4 4.23213E-4 4.55619E-4 2.20333E-4 2.82815E-4 2.22418E-4 3.37884E-4 8.9026E-4 3.75309E-4 4.05077E-4 4.42045E-4 6.24196E-4 2.34357E-4 3.52874E-4 1.21769E-4 3.3996E-4 3.90159E-4 1.81198E-4 1.38173E-4 3.02744E-4 3.57545E-4 4.66606E-4 4.35311E-4 3.48624E-4 4.1572E-4 4.10942E-4 2.09598E-4 2.71085E-4 3.59442E-4 3.8439E-4 2.18873E-4 4.22873E-4 1.84853E-4 2.12988E-4 2.70204E-4 3.09459E-4 1.70683E-4 2.73147E-4 1.66622E-4 2.60229E-4 3.12111E-4 1.88443E-4 1.45956E-4 1.58722E-4 3.81873E-4 4.31593E-4 5.16689E-4 6.18879E-4 3.54711E-4 9.01231E-4 3.36715E-4 5.59619E-4 9.17652E-5 7.4389E-4 6.99342E-4 5.76519E-4 8.45123E-4 8.17467E-4 6.41198E-4 9.3773E-4 1.2209E-3 5.70411E-4 9.92996E-4 5.83998E-4 7.23107E-4 7.272E-4 6.71372E-4 8.73029E-4 1.11782E-3 8.05971E-4 7.07675E-4 1.03373E-3 8.26572E-4 1.72089E-3 1.40982E-3 1.6191E-3 1.00583E-3 1.27002E-3 1.41416E-3 4.16693E-4 4.66762E-4 8.03587E-4 9.07343E-4 1.7533E-3 9.66068E-4 6.2409E-4 2.39178E-3 1.60012E-3 7.93153E-4 1.4895E-3 1.1433E-3 9.45869E-4 2.56862E-3 1.1159E-3 1.21221E-3 1.58971E-3 8.78201E-4 1.7327E-3 1.24035E-3 2.70524E-3 1.00687E-3 1.93496E-3 2.20785E-3 2.68832E-3 7.74274E-4 1.81167E-3 6.38108E-4 5.17707E-4 1.43383E-3 1.04606E-3 1.00137E-3 3.33875E-3 2.49287E-3 1.33045E-3 7.94228E-4 1.37027E-3 3.52606E-4 9.72593E-4 5.20529E-4 7.85214E-4 9.99E-4 2.8897E-4 3.565E-4 6.75395E-4 6.45519E-4 1.5074E-3 1.83987E-3 6.99706E-4 4.0161E-4 7.84532E-4 3.85231E-4 3.22946E-4 2.29089E-4 2.51261E-4 2.56867E-4 1.68105E-4 2.66261E-4 2.79984E-4 5.73197E-5 1.98065E-4 2.1394E-3 2.30935E-3 8.85122E-4 3.67399E-3 6.48224E-3 2.56234E-3 1.5079E-3 4.89809E-3 4.26579E-3 3.1628E-3 1.25541E-3 1.72383E-3 2.27518E-3 1.95553E-3 1.25399E-3 9.51272E-4 7.4561E-4 6.38121E-4 3.29116E-4 9.49839E-4 3.05217E-4 2.66019E-4 6.82588E-4 9.56183E-4 4.52817E-4 6.94797E-4 7.41457E-4 7.10745E-4 5.32389E-4 2.35809E-4 4.60243E-4 3.52907E-4 4.01571E-4 5.30287E-4 2.66092E-4 3.84093E-5 3.61111E-5 2.59559E-6 -9999 2.21598E-6 7.0355E-6 1.27871E-5 1.44408E-4 2.00547E-4 4.96785E-5 1.5507E-5 1.22611E-4 1.44791E-4 2.99696E-5 6.36666E-5 1.5359E-4 1.0439E-4 1.20008E-4 1.49459E-4 2.8298E-4 3.39793E-4 8.09897E-4 4.02412E-4 8.99571E-4 1.15016E-4 2.37417E-4 1.40946E-3 2.9347E-3 8.39671E-4 9.9092E-4 2.06555E-3 1.3334E-3 2.80183E-3 2.62025E-3 1.48493E-3 1.12341E-3 1.18888E-3 2.45288E-3 3.68831E-3 2.40429E-3 1.89041E-3 3.11905E-3 2.99563E-3 1.52686E-3 2.39873E-3 3.25949E-3 8.11843E-3 4.4632E-3 6.12016E-3 1.55528E-3 4.7617E-4 4.69025E-4 1.09703E-3 7.13675E-4 5.1497E-4 2.75464E-4 2.28915E-3 6.70833E-4 7.44281E-4 1.14232E-3 1.25847E-3 1.43193E-3 1.18699E-3 6.90815E-4 1.16069E-3 5.31577E-3 1.754E-3 2.52539E-3 2.05592E-3 4.39077E-3 2.34697E-3 1.55213E-3 8.41683E-4 1.17951E-3 3.80997E-4 2.6045E-4 5.30824E-4 3.8509E-4 5.16649E-4 2.51398E-4 7.77399E-4 5.02497E-4 9.00395E-4 3.54534E-4 4.382E-4 5.784E-4 1.90772E-3 9.95294E-4 1.06009E-3 7.53745E-4 3.42284E-3 2.03263E-3 1.7068E-3 6.83704E-4 1.24666E-3 2.06898E-3 5.39907E-3 3.31074E-3 1.83757E-3 2.66057E-3 2.57131E-3 2.32972E-3 3.43157E-3 5.1126E-3 4.54759E-3 6.43958E-3 4.64493E-3 3.61501E-3 7.07425E-3 7.43597E-3 4.87088E-3 2.67306E-3 4.10478E-3 6.68886E-3 1.25152E-2 4.58497E-3 5.40771E-3 4.71676E-3 9.82989E-3 4.7244E-3 4.65639E-3 6.90832E-3 6.32252E-3 3.90267E-3 3.19738E-3 5.84902E-3 1.2573E-2 4.0644E-3 6.60597E-3 6.26316E-3 7.5027E-3 2.34811E-2 2.98677E-3 2.91974E-2 1.20034E-2 9.61758E-3 2.29301E-2 2.10575E-2 3.49686E-2 3.15933E-2 1.19087E-2 1.02646E-2 1.10077E-2 1.43144E-2 5.87164E-2 1.4028E-1 5.26437E-2 2.25486E-2 3.61782E-2 2.63506E-2 3.6616E-2 3.53426E-2 5.79896E-2 1.46986E-2 9.11997E-2 3.87242E-2 4.79473E-2 1.24778E-1 1.19988E-1 1.7691E-1 1.05995E-1 1.0672E-1 1.14561E-1 4.84944E-2 1.98351E-2 1.32518E-2 6.47422E-2 6.56214E-2 3.8808E-2 5.99597E-2 9.18186E-1 7.33827E-1 9.993E-1 9.71808E-1 9.39679E-1 3.78321E-1 1.51873E-1 6.9351E-2 5.14609E-2 5.83104E-2 4.09152E-2 3.97073E-2 5.04815E-2 6.59794E-2 9.88409E-2 7.51775E-2 3.69062E-2 3.08411E-2 3.42904E-2 4.83701E-2 1.17541E-1 1.11804E-1 1.44199E-1 1.22988E-1 2.52164E-1 6.91737E-1 9.79039E-1 8.93056E-1 5.06211E-1 2.60042E-1 1.02217E-1 9.32097E-2 8.20665E-2 8.83631E-2 9.13749E-2 1.91818E-1 1.8209E-1 1.66113E-1 2.14375E-1 2.64716E-1 2.20881E-1 2.72072E-1 1.37517E-1 1.34422E-1 1.41072E-1 1.2022E-1 5.62267E-2 1.53965E-1 4.32294E-2 7.05616E-2 8.18819E-2 7.48381E-2 3.63647E-2 2.03926E-2 5.37197E-2 1.03387E-1 6.49457E-2 8.66344E-2 1.15299E-1 1.04807E-1 1.02115E-1 1.94881E-1 1.15714E-1 5.93626E-2 1.26199E-1 9.09924E-2 4.79741E-2 7.88341E-2 1.14201E-1 8.22627E-2 3.3221E-2 1.35509E-1 8.95255E-2 9.06863E-2 1.9633E-1 6.01944E-2 1.74994E-1 2.56588E-1 1.42462E-1 6.66518E-2 9.74759E-2 9.85368E-2 4.52637E-2 5.66391E-2 5.86752E-2 2.18853E-2 2.23247E-2 2.16807E-2 3.45938E-2 9.43367E-2 4.36689E-2 4.60411E-2 1.85342E-1 6.39602E-2 1.04566E-1 3.01445E-2 2.08066E-2 8.00244E-2 8.12017E-2 4.25759E-2 4.62715E-2 9.80146E-2 6.02055E-2 7.90924E-3 2.44904E-2 4.97095E-2 8.58228E-2 6.1634E-2 6.57978E-2 7.21023E-2 5.45796E-2 7.39502E-2 1.29222E-2 2.90743E-2 5.30337E-2 5.76145E-2 6.71371E-2 1.02275E-1 2.43174E-2 5.89741E-2 8.54271E-2 5.17451E-2 4.55451E-2 6.45744E-2 1.57194E-2 3.21834E-2 1.58768E-2 4.23319E-2 1.98374E-2 2.08088E-2 3.11636E-2 4.13236E-2 6.30652E-2 4.9705E-2 3.78474E-2 1.68321E-2 4.45751E-2 2.91516E-2 6.6443E-2 4.92209E-2 7.26539E-2 5.58811E-2 7.78712E-2 6.64169E-2 2.35833E-2 6.02188E-2 3.85584E-2 5.44459E-2 2.76836E-2 7.49767E-2 2.64167E-2 3.17301E-2 1.40769E-2 3.40475E-2 7.99883E-3 3.68627E-2 3.03174E-2 1.88709E-2 4.03832E-2 5.1009E-2 6.40174E-2 3.70098E-2 5.94572E-2 4.18276E-2 4.73355E-2 7.72952E-2 5.11547E-2 4.40196E-2 4.11359E-2 9.14146E-3 9.95724E-3 5.98272E-2 1.12604E-1 3.02523E-2 6.37112E-2 3.77162E-2 5.63764E-2 4.4254E-2 2.11438E-2 1.38619E-2 9.48823E-3 1.02701E-2 1.76742E-2 4.43999E-3 8.94814E-3 6.59542E-3 2.43361E-3 8.07136E-4 9.35762E-3 5.48853E-3 7.35916E-3 2.64137E-3 3.95371E-3 9.19824E-3 8.95134E-4 1.46426E-3 1.39767E-4 9.02471E-4 1.47337E-3 4.36566E-3 6.75846E-3 4.91511E-3 1.78827E-2 1.06278E-2 5.00817E-3 1.29074E-2 6.18905E-2 2.97341E-2 3.54706E-2 4.97175E-2 4.64398E-2 4.64906E-2 1.21396E-2 7.04186E-3 1.7983E-3 2.03542E-3 2.88836E-3 3.5491E-3 6.12996E-3 5.7476E-3 2.22708E-3 3.19528E-3 5.89096E-3 5.2631E-3 4.40791E-3 1.60362E-3 5.57308E-3 6.35735E-3 1.23136E-2 2.64968E-2 1.22775E-2 1.34995E-2 3.27367E-2 2.41838E-2 3.06825E-2 1.87241E-2 5.56601E-3 1.83487E-2 5.18309E-3 2.66652E-3 2.97306E-3 3.49534E-3 5.84618E-3 6.87846E-3 1.17178E-3 9.61408E-4 5.86264E-4 3.86726E-3 3.71482E-3 1.00932E-3 1.68031E-3 1.90732E-3 1.72018E-3 2.25148E-3 7.91316E-3 3.38899E-3 3.28427E-3 1.88857E-3 2.63167E-3 3.57394E-3 3.4398E-3 1.54299E-3 6.23117E-3 7.23129E-3 3.38631E-3 3.02534E-3 3.28247E-3 3.37491E-3 1.5732E-3 1.9917E-3 1.11718E-3 2.33548E-3 1.96659E-3 1.29132E-3 3.5007E-4 4.82497E-3 7.39693E-3 1.82698E-2 3.47179E-2 2.14174E-2 3.20316E-3 1.45349E-3 1.29498E-2 4.56993E-3 6.32911E-3 6.19985E-3 8.66799E-3 1.96752E-3 4.92962E-3 2.01806E-2 1.01971E-2 7.10075E-3 3.98256E-3 8.60279E-3 7.15614E-3 4.66153E-3 1.00748E-2 5.97272E-3 8.05544E-3 3.56674E-2 4.5568E-2 2.22891E-2 7.28425E-3 2.50037E-2 4.05619E-2 2.10968E-2 1.7041E-2 2.80525E-2 1.77291E-2 7.20156E-3 2.73561E-2 2.11516E-2 1.94451E-2 6.03635E-3 3.43729E-3 1.04438E-2 3.08221E-3 7.90482E-3 2.46574E-2 5.93609E-2 3.28202E-2 3.35356E-2 3.31259E-2 2.65739E-2 1.27417E-2 1.32129E-2 2.69459E-2 1.72877E-2 2.72862E-2 3.48535E-2 3.03738E-2 3.30946E-2 3.02084E-2 2.93732E-2 2.01517E-2 1.23252E-2 3.344E-3 4.88871E-2 5.96507E-2 7.2792E-2 4.76214E-2 5.20871E-2 2.90393E-2 1.57589E-1 1.27843E-1 9.96923E-2 1.50761E-1 8.17787E-2 4.39443E-2 2.05787E-2 1.16469E-2 3.85502E-3 6.806E-3 4.73728E-3 8.39916E-3 6.74257E-3 8.11432E-3 1.35051E-2 8.78945E-3 6.59016E-3 1.85361E-2 1.33639E-2 8.2991E-3 7.17191E-3 2.07354E-3 5.36967E-3 3.90769E-3 7.1487E-3 5.21835E-3 6.03483E-3 2.156E-3 2.9761E-3 4.2527E-3 6.91386E-3 6.85796E-3 4.22783E-3 5.55379E-3 4.24392E-3 7.24112E-3 1.24194E-3 2.70008E-3 3.24867E-3 1.98754E-3 1.63867E-3 1.20905E-3 1.97402E-3 6.09367E-3 3.02864E-3 2.26025E-2 5.45185E-3 4.61242E-3 6.78457E-4 5.30521E-4 3.23349E-4 3.81249E-5 1.44845E-5 2.81788E-5 2.00297E-5 2.98923E-7 8.05887E-6 2.44255E-5 2.44782E-5 4.12531E-5 3.21524E-7 3.36694E-5 6.53483E-6 8.48403E-5 3.57571E-5 9.90063E-6 3.75432E-5 2.35637E-5 1.30589E-5 3.57981E-5 5.52808E-5 8.71474E-5 8.41043E-5 7.4934E-5 1.42639E-4 2.44294E-4 8.29508E-4 1.92819E-4 5.55134E-4 8.92317E-4 7.697E-4 3.87661E-4 1.59624E-3 8.80054E-4 1.06889E-3 1.23528E-3 2.7035E-4 3.39296E-4 3.91573E-4 4.79603E-4 2.99396E-4 1.23237E-4 1.95593E-4 2.94761E-4 2.27428E-4 1.77475E-4 1.91189E-4 3.04662E-4 7.52857E-5 4.94932E-5 4.11578E-5 1.38745E-4 4.07296E-5 5.5783E-5 3.73735E-5 1.39594E-5 5.90603E-5 1.86527E-5 1.29038E-5 1.92619E-5 3.50514E-5 3.13932E-5 1.27864E-5 5.9154E-5 4.00739E-5 3.60027E-5 1.0616E-4 6.26569E-5 9.02837E-5 2.07958E-5 3.14449E-5 4.20425E-5 2.35588E-5 2.96658E-5 1.53461E-5 3.4022E-5 6.39108E-5 1.0179E-4 2.95434E-5 2.89873E-5 4.25607E-5 3.48089E-5 1.70769E-5 3.6354E-5 6.59387E-6 4.40715E-6 3.87281E-6 3.03809E-6 7.40885E-8 2.01357E-7 1.303E-5 1.74556E-7 2.92741E-7 2.25968E-7 4.42639E-7 1.16172E-7 2.71234E-6 1.10104E-5 1.50037E-5 2.84223E-5 1.0057E-5 9.51854E-6 5.1647E-6 8.01287E-6 1.16911E-7 1.94947E-5 8.33239E-5 3.614E-5 7.67774E-5 4.03641E-5 7.73322E-5 1.0146E-4 3.81518E-5 2.26862E-5 3.07958E-5 2.23845E-5 6.32917E-5 3.41145E-5 1.6761E-5 4.53415E-5 4.24872E-5 9.10685E-5 4.00681E-5 6.47065E-7 3.2437E-5 1.17062E-5 9.24015E-7 6.19207E-8 1.95147E-7 6.41947E-6 2.93647E-6 8.68257E-6 1.72356E-7 1.37074E-5 1.49407E-5 3.3494E-5 3.89843E-5 1.1614E-5 7.22906E-6 1.08622E-5 1.27398E-5 6.95089E-5 9.88576E-5 2.98794E-5 2.93142E-5 1.63747E-5 1.94499E-5 2.89079E-5 1.34369E-6 2.31432E-6 2.06987E-5 2.14608E-5 2.53902E-4 3.55267E-5 9.36244E-6 1.20719E-4 4.4596E-5 1.50536E-5 7.13956E-6 3.84008E-5 2.8121E-5 2.57706E-5 2.37007E-5 5.43735E-6 7.85778E-6 1.90795E-5 4.62193E-5 3.01588E-5 1.46773E-5 9.58533E-6 3.16146E-5 5.50608E-7 4.40372E-7 2.93415E-7 3.80111E-7 2.24884E-7 1.50806E-7 1.74274E-7 2.64019E-7 3.84737E-7 3.10799E-7 1.16094E-7 8.92188E-8 6.46083E-8 4.82289E-8 1.30873E-7 8.06273E-8 3.132E-8 2.76149E-8 1.76415E-8 7.36279E-9 8.80848E-9 1.42702E-8 1.19864E-8 1.31453E-8 1.05215E-8 1.04293E-8 3.48947E-8 1.11126E-7 1.91703E-8 1.76499E-6 5.86092E-6 5.5836E-6 1.49421E-5 1.48635E-5 1.54051E-5 1.43866E-5 1.01547E-5 1.94968E-5 8.01597E-6 3.84758E-5 3.29116E-5 8.11575E-6 3.11882E-5 9.82945E-6 1.89517E-7 2.97091E-7 2.55391E-7 1.33049E-5 1.99555E-5 5.37337E-5 6.14935E-6 7.29061E-8 6.21009E-8 1.16501E-7 2.24864E-7 7.60004E-7 1.01789E-6 1.17028E-6 4.60749E-7 4.24187E-5 5.85588E-5 7.82931E-5 1.40318E-6 7.74227E-7 1.5083E-6 1.22495E-6 8.01364E-7 4.58012E-7 5.85189E-7 5.42009E-7 8.02284E-7 5.15518E-7 5.94445E-7 6.94905E-5 4.58593E-5 6.47835E-5 5.89202E-5 8.29271E-5 8.31051E-5 1.32355E-6 1.37622E-6 2.45846E-6 1.35493E-6 5.75777E-7 3.16474E-7 6.4709E-7 6.39867E-7 4.34247E-5 3.06474E-5 6.52611E-5 6.90311E-5 4.57518E-5 1.0685E-6 1.14978E-6 1.97626E-6 1.31111E-6 9.81933E-7 1.9401E-6 1.76228E-6 2.27215E-6 2.28664E-6 1.31821E-6 1.03331E-6 7.30888E-7 1.18089E-4 4.34168E-5 2.68212E-5 3.06921E-5 2.04566E-5 2.67081E-5 2.92261E-5 3.82423E-7 1.20064E-4 2.01391E-4 1.24136E-4 2.59092E-4 5.36294E-5 2.20645E-5 3.95612E-7 4.26416E-5 1.11552E-6 2.13757E-6 1.39218E-6 4.20849E-7 4.459E-7 1.1374E-7 3.78173E-7 7.71083E-7 7.28096E-7 4.43944E-7 2.42127E-7 3.02504E-7 2.1254E-7 1.59366E-7 9.24436E-8 7.19219E-8 1.44946E-7 4.28382E-8 8.65015E-8 8.35819E-8 5.91207E-8 6.22056E-8 2.79346E-8 4.37227E-8 3.1962E-8 2.00785E-8 2.75548E-8 5.44126E-8 5.52973E-8 4.37262E-8 2.31108E-8 2.13226E-8 3.65338E-8 3.54493E-8 5.28729E-8 8.81829E-8 4.42167E-9 2.86817E-9 1.80724E-8 1.92604E-8 1.6322E-8 1.10371E-8 8.0629E-9 8.00206E-9 6.68241E-9 7.33353E-9 5.28463E-9 2.07233E-9 2.44633E-8 3.02405E-8 2.08257E-8 7.53354E-9 6.56836E-9 3.98957E-9 8.84077E-9 1.21193E-8 1.23926E-8 1.50672E-8 8.31075E-9 7.94884E-9 4.50882E-9 3.71386E-9 4.82149E-9 5.99862E-9 4.44146E-8 1.35582E-8 9.33222E-9 6.42789E-9 4.83435E-9 5.66764E-9 1.72223E-8 6.7502E-9 5.51633E-9 1.72845E-8 2.32587E-8 1.51959E-8 4.07576E-8 1.63913E-8 2.67088E-8 2.20255E-7 1.58429E-7 1.1004E-7 4.63657E-9 1.47188E-8 9.127E-9 1.12794E-8 1.82265E-8 -9999 -9999 -9999 -9999 -9999 -9999 -9999 -9999 -9999 -9999 -9999 -9999 -9999 -9999 -9999 -9999 -9999 -9999 -9999 -9999 -9999 -9999 -9999 -9999 -9999 -9999 -9999 -9999 -9999 -9999 -9999
7.69804E-5 8.11414E-5 9.33968E-5 3.56883E-5 3.09934E-5 2.67291E-5 2.61626E-5 3.34378E-5 2.20431E-5 2.62463E-5 2.16053E-5 2.39197E-5 2.11862E-5 3.04559E-5 3.86089E-5 3.14708E-5 2.8819E-5 2.78795E-5 3.15501E-5 3.23572E-5 5.41229E-5 7.313E-5 6.20489E-5 7.94457E-5 1.03258E-4 1.2683E-4 1.04269E-4 1.22631E-4 6.95344E-5 1.31492E-4 8.10981E-5 1.1297E-4 1.56325E-4 1.80159E-4 3.22362E-5 1.07804E-4 1.31736E-4 7.36577E-5 1.01343E-4 6.0905E-5 1.47028E-4 6.20297E-5 1.14621E-4 1.13043E-4 9.84515E-5 7.77345E-5 8.30074E-5 1.25699E-4 1.44339E-4 1.88374E-4 1.98159E-4 1.54672E-4 2.05414E-4 1.52678E-4 2.40497E-4 5.19389E-4 2.45099E-4 3.36263E-4 4.72861E-4 4.43982E-4 4.69034E-4 6.04218E-4 3.42759E-4 5.12861E-4 3.99805E-4 3.82068E-4 4.27185E-4 3.93573E-4 5.4492E-4 5.55701E-4 5.05797E-4 4.18609E-4 3.3828E-4 2.75228E-4 6.05026E-4 4.14928E-4 1.34405E-4 2.83117E-4 2.18983E-4 5.09259E-4 2.88467E-4 2.61305E-4 1.88924E-4 2.73717E-4 3.69679E-4 5.21219E-4 3.81308E-4 2.47309E-4 2.63618E-4 1.45918E-4 2.901E-4 2.11741E-4 2.30872E-4 2.68475E-4 2.79676E-4 3.28716E-4 1.7931E-4 2.91379E-4 1.25372E-4 2.16858E-4 2.12599E-4 1.90171E-4 1.68353E-4 3.7934E-4 4.6488E-4 4.31438E-4 3.79901E-4 2.73787E-4 4.87063E-4 5.39503E-4 3.50541E-4 4.86575E-4 5.65141E-4 7.96141E-4 7.84952E-4 7.75521E-4 7.793E-4 7.94628E-4 1.03952E-3 1.02103E-3 5.55749E-4 8.35808E-4 8.28776E-4 7.63106E-4 6.65126E-4 6.9319E-4 9.37188E-4 1.44994E-3 1.34598E-3 1.29719E-3 9.87495E-4 9.84061E-4 1.43123E-3 1.56007E-3 1.13231E-3 2.29743E-3 8.97812E-4 2.29045E-3 1.29129E-3 5.99731E-4 2.22361E-3 3.41073E-3 1.41536E-3 5.71846E-4 7.39305E-4 2.3852E-3 6.56534E-4 1.57569E-3 1.45732E-3 2.782E-3 6.55086E-4 5.02432E-4 5.03671E-4 5.60265E-4 1.88629E-3 8.6711E-4 1.32842E-3 1.80601E-3 4.69413E-3 3.63997E-3 1.47663E-3 4.15194E-3 2.51192E-3 1.85292E-3 3.26765E-4 3.13193E-3 1.21476E-3 9.24162E-4 2.15793E-3 1.36119E-3 1.93907E-3 3.42385E-3 9.70216E-4 7.49022E-4 7.54232E-4 1.25385E-3 1.06857E-3 4.58326E-4 9.84496E-4 3.77054E-4 1.28092E-3 4.29401E-4 4.68339E-4 1.66008E-3 7.44007E-4 1.93257E-3 4.81217E-4 7.781E-4 4.37341E-4 2.20965E-4 3.03719E-4 2.04573E-4 3.02047E-4 3.83636E-4 1.39033E-4 6.32588E-4 4.59771E-4 3.12468E-4 7.45889E-4 6.93637E-4 1.64549E-3 5.76453E-3 1.83016E-3 2.0857E-3 2.34366E-3 1.27043E-3 3.84703E-3 5.4356E-3 4.4057E-3 1.72788E-3 1.02388E-3 1.574E-3 8.57864E-4 1.20374E-3 9.22122E-4 2.44851E-4 3.6015E-4 4.74836E-4 3.53526E-4 4.69702E-4 7.24349E-4 8.80133E-4 1.10528E-3 5.63329E-4 6.62084E-4 6.13048E-4 3.6648E-4 2.39903E-4 1.93083E-4 1.40267E-4 2.45875E-4 2.10732E-4 4.00762E-4 1.03672E-4 1.4704E-5 2.17125E-5 4.82118E-6 9.26847E-7 2.18511E-6 7.89727E-6 6.83096E-6 3.00767E-5 8.34577E-5 7.13155E-5 1.45586E-4 2.92485E-4 1.10234E-4 1.55079E-4 6.65028E-5 1.42332E-4 1.64757E-4 1.82216E-4 8.60803E-5 2.13608E-4 3.0503E-4 4.87391E-4 4.56542E-4 1.55074E-4 3.2579E-4 3.70622E-4 1.78167E-3 2.42007E-3 7.45414E-4 2.02889E-3 1.00166E-3 5.93145E-4 6.74325E-3 2.93298E-3 2.5622E-3 2.66887E-3 1.21522E-3 4.50025E-3 6.28928E-3 2.29859E-3 9.47436E-4 2.72375E-3 1.55358E-3 1.06545E-3 2.28869E-3 5.46658E-3 7.88684E-3 1.31746E-2 5.79547E-3 2.81367E-3 5.17684E-4 5.0733E-4 6.04404E-4 6.39505E-4 4.2807E-4 5.148E-4 1.38416E-3 8.79607E-4 2.22429E-3 1.31856E-3 9.12554E-4 6.65544E-4 1.88794E-3 4.10323E-3 2.69419E-3 2.67289E-3 3.85447E-3 2.1676E-3 4.43236E-3 7.21666E-3 1.92948E-3 1.65156E-3 8.60407E-4 4.32854E-4 1.58359E-3 6.12575E-4 6.53173E-4 7.05752E-4 3.08326E-4 5.96894E-4 7.52012E-4 7.38156E-4 8.88138E-4 3.73658E-4 4.5792E-4 8.78477E-4 4.1985E-4 7.7536E-4 7.23198E-4 1.63209E-3 2.71991E-3 1.73368E-3 1.46621E-3 1.08169E-3 1.28675E-3 2.15682E-3 2.57454E-3 5.08022E-3 3.16529E-3 2.18129E-3 3.12098E-3 4.6335E-3 4.63384E-3 5.25728E-3 3.58603E-3 6.29408E-3 3.29323E-3 2.48316E-3 7.44363E-3 7.09129E-3 4.91116E-3 3.9982E-3 5.51465E-3 7.06116E-3 4.94289E-3 3.14923E-3 3.35801E-3 2.23299E-2 1.28097E-2 5.66608E-3 7.39656E-3 7.37436E-3 5.20075E-3 4.59548E-3 1.95328E-3 1.03609E-2 5.15781E-3 6.51097E-3 4.44727E-3 1.01662E-2 1.29165E-2 1.11215E-2 1.92202E-2 1.25716E-2 1.97486E-2 1.22114E-2 1.68501E-2 1.62022E-2 1.2718E-2 1.2634E-2 1.01493E-2 9.67214E-3 5.50781E-3 2.52164E-2 8.5148E-2 1.06128E-1 4.4094E-2 3.41999E-2 2.51483E-2 3.54223E-2 6.98782E-2 5.27705E-2 5.84944E-2 2.0253E-1 1.15255E-1 4.44428E-2 1.39761E-2 5.99709E-2 5.74377E-2 5.38842E-2 3.21312E-2 5.66324E-2 8.16906E-2 7.89265E-2 7.84658E-2 1.90312E-2 2.22976E-2 6.08881E-2 2.35003E-2 3.21279E-2 1.14032E-1 9.25984E-1 9.95542E-1 9.78031E-1 8.92604E-1 9.94714E-1 7.94452E-1 1.20987E-1 5.92379E-2 6.51429E-2 4.24163E-2 4.00325E-2 5.69881E-2 6.95514E-2 2.96089E-2 3.12601E-2 3.51316E-2 2.32006E-2 3.19933E-2 3.10002E-2 5.4737E-2 6.23447E-2 5.5975E-2 9.86477E-2 1.6009E-1 2.94605E-1 8.89724E-1 9.77085E-1 7.00807E-1 2.58769E-1 1.74536E-1 1.4516E-1 3.33951E-1 1.68601E-1 6.75815E-2 1.53518E-1 2.38903E-1 2.23584E-1 2.85079E-1 2.64714E-1 2.28729E-1 4.34849E-1 2.44231E-1 1.88436E-1 1.17559E-1 1.35454E-1 1.78895E-1 7.93599E-2 5.93265E-2 7.34009E-2 1.51427E-1 6.96082E-2 4.72565E-2 3.08573E-2 3.47622E-2 1.64825E-1 8.62415E-2 1.44807E-1 6.99796E-2 6.81695E-2 2.87375E-2 7.97069E-2 6.51088E-2 8.30269E-2 5.43343E-2 6.25833E-2 3.61794E-2 7.78145E-2 1.29037E-1 8.46319E-2 1.48892E-1 1.65155E-1 1.07448E-1 1.01318E-1 9.33897E-2 1.10213E-1 3.30509E-1 9.27058E-2 1.43943E-1 6.94421E-2 3.45866E-2 3.45932E-2 4.14784E-2 3.38558E-2 3.79259E-2 2.48244E-2 2.53831E-2 4.21217E-2 5.72298E-2 3.19532E-2 7.06946E-2 2.18773E-1 2.01285E-1 7.62223E-2 8.61573E-2 7.38156E-2 8.54213E-2 1.32378E-1 6.07847E-2 6.31863E-2 7.68296E-2 1.00299E-1 2.47187E-2 8.51547E-2 3.71149E-2 2.43806E-2 6.20962E-2 6.57669E-2 8.57336E-2 9.56203E-2 6.58449E-2 7.85263E-2 4.48047E-2 1.45315E-1 1.29133E-1 5.15134E-2 5.71837E-2 3.96266E-2 3.01781E-2 5.63817E-2 6.31019E-2 2.59837E-2 4.0967E-2 4.69224E-2 4.89644E-2 1.46669E-2 1.34994E-2 1.12806E-2 9.56438E-3 1.11351E-2 1.55993E-2 3.26787E-2 6.99177E-2 1.24751E-2 1.00348E-2 2.09931E-2 2.45484E-2 3.71137E-2 2.51118E-2 5.17345E-2 5.03663E-2 3.37105E-2 3.6741E-2 3.5616E-2 2.72115E-2 6.97621E-2 3.39602E-2 6.4085E-2 3.7717E-2 6.23738E-2 4.5768E-2 4.40348E-2 1.85645E-2 3.00616E-2 3.21935E-2 5.75145E-2 2.95421E-2 3.93684E-2 1.1908E-2 1.05954E-1 5.39156E-2 3.03169E-2 5.96689E-2 2.87599E-2 2.22973E-2 1.30272E-1 5.58735E-2 1.0916E-1 1.28186E-2 2.76423E-2 8.91824E-3 1.55753E-2 1.72311E-2 4.54629E-2 3.42772E-2 6.10537E-2 1.97486E-2 2.4869E-2 2.63378E-2 1.05657E-2 1.23137E-2 9.07538E-3 1.90494E-2 7.99066E-3 6.47994E-3 6.53441E-3 2.77044E-3 1.94246E-3 1.52478E-3 7.63575E-3 7.27629E-3 1.48806E-3 4.70329E-3 4.84185E-4 6.16787E-4 2.66598E-4 3.13356E-4 5.20118E-4 1.18973E-3 2.20597E-3 3.99862E-3 1.25952E-3 1.07963E-3 3.79752E-3 2.05981E-2 1.5946E-2 2.94581E-2 1.469E-2 3.39266E-2 8.37513E-2 3.59059E-2 2.72315E-2 1.63003E-2 1.0544E-2 1.53434E-2 2.0278E-2 6.39094E-3 2.51885E-2 2.08816E-2 1.16434E-2 1.83665E-2 9.43449E-3 3.89118E-3 4.28335E-3 2.43075E-3 5.8564E-3 1.59266E-2 4.23428E-2 5.92404E-2 3.29216E-2 1.03153E-2 2.33479E-3 3.3512E-3 1.76067E-3 4.86043E-3 1.29465E-3 7.85657E-4 1.01948E-3 2.30699E-3 3.12965E-3 2.12154E-3 6.77364E-3 1.21879E-3 6.38557E-3 6.48443E-3 1.70639E-3 3.27404E-3 1.38501E-3 2.47727E-3 2.11951E-3 3.70437E-3 1.65662E-3 1.64831E-3 2.26707E-3 8.93176E-3 3.04201E-3 2.46259E-3 2.43992E-3 6.04835E-3 1.9827E-3 6.87855E-3 2.64856E-3 2.59935E-3 2.82834E-3 1.39045E-3 2.64552E-3 4.14748E-3 8.76692E-3 1.48348E-3 2.20374E-3 1.32661E-3 3.05836E-3 2.62481E-3 1.62502E-3 5.08844E-3 5.88807E-3 2.45702E-3 2.36867E-2 1.20012E-2 2.94051E-3 2.56705E-3 6.0358E-4 2.31755E-3 2.91456E-3 4.26377E-3 5.99681E-3 2.30399E-3 7.70281E-3 5.69753E-3 3.18402E-2 1.00359E-2 2.9861E-2 7.82467E-3 7.31097E-3 7.4042E-3 8.06376E-3 1.70765E-2 6.47944E-3 1.21726E-2 1.39409E-2 1.17654E-2 1.02804E-2 2.94354E-2 3.65416E-2 3.90307E-2 1.82517E-2 8.83892E-3 6.33057E-3 5.9038E-3 2.1623E-2 1.40686E-2 2.13982E-2 3.58332E-2 1.07682E-2 8.87523E-3 3.41186E-3 2.67579E-3 7.81054E-3 2.91984E-2 2.00244E-2 1.8304E-2 8.87104E-3 1.77108E-2 2.39155E-2 2.87391E-2 3.00281E-2 1.41626E-2 2.10871E-2 3.92173E-2 4.33347E-2 6.93055E-3 8.49129E-3 2.05252E-2 3.47665E-2 1.43076E-2 8.93362E-3 9.17525E-3 2.9274E-2 3.13474E-2 7.053E-2 4.42374E-2 2.99662E-2 4.66846E-2 2.76876E-1 6.94066E-2 4.14412E-2 8.32704E-2 3.77061E-2 4.35217E-2 1.79544E-2 2.07514E-2 4.3382E-3 3.04076E-2 8.74323E-3 8.27929E-3 2.97471E-3 2.49946E-2 5.67233E-3 3.36476E-3 2.40925E-3 5.70081E-3 7.23426E-3 4.84573E-3 6.3674E-3 6.98062E-3 8.10116E-3 7.35684E-3 3.89104E-3 3.42091E-3 5.39609E-3 3.03564E-3 2.53984E-3 4.10688E-3 7.38495E-3 4.03587E-3 1.25081E-3 3.72631E-3 5.01408E-3 3.78658E-3 2.97215E-3 1.9364E-3 3.18458E-3 3.9879E-3 4.61104E-3 2.07571E-3 2.33656E-3 4.2574E-3 8.5665E-3 1.13551E-2 4.29046E-3 2.52911E-3 3.51805E-3 1.94696E-4 1.54646E-4 6.19002E-5 2.30675E-5 2.75612E-5 1.20718E-5 3.03426E-7 2.78691E-7 3.53037E-5 2.71141E-5 2.71283E-5 2.73238E-5 4.27492E-5 1.24048E-5 4.01732E-4 9.18687E-6 6.8441E-6 7.63827E-6 3.68664E-7 2.61168E-7 1.34188E-5 4.04555E-5 8.59164E-5 9.24797E-5 2.22069E-4 1.38901E-4 1.95451E-4 1.6423E-4 8.82472E-4 4.68653E-4 5.6396E-4 3.58321E-4 4.84257E-4 1.79018E-3 8.83949E-4 1.56647E-3 3.2318E-4 4.05379E-4 5.49802E-4 3.76731E-4 6.46745E-4 4.58112E-4 3.14352E-4 3.32456E-4 2.18613E-4 4.8188E-4 2.08297E-4 9.52639E-4 1.11969E-4 7.75511E-5 1.79046E-4 2.69354E-5 5.89567E-5 5.28502E-5 9.3103E-5 4.94998E-5 1.06922E-5 1.02598E-5 3.35911E-5 1.44862E-5 1.8623E-5 8.64542E-5 2.20321E-5 2.14357E-5 2.71045E-5 5.15872E-5 5.70202E-5 3.99745E-5 1.79179E-4 3.78309E-5 3.87604E-5 9.67157E-5 3.01217E-5 2.00907E-5 1.98243E-5 1.99856E-5 3.87094E-5 3.99786E-5 2.91455E-5 3.11383E-5 8.57863E-5 4.02643E-5 3.44714E-5 3.81288E-5 1.21161E-5 1.19362E-5 6.53511E-6 3.23656E-6 2.13609E-7 1.73716E-7 3.50382E-5 3.59933E-5 1.079E-6 3.36273E-7 3.51843E-7 1.97776E-7 1.70102E-5 1.06616E-5 1.17659E-5 5.51947E-6 2.21817E-5 6.75988E-6 9.83785E-6 5.99577E-6 5.52886E-6 2.97244E-6 3.77284E-6 7.7084E-5 5.11142E-5 9.11165E-5 4.58743E-5 5.24998E-5 5.29078E-5 2.51834E-5 4.25212E-5 3.88591E-5 1.38934E-5 2.23381E-5 2.53128E-5 4.03493E-5 3.91142E-5 2.70137E-5 1.64513E-5 3.18433E-5 2.29694E-5 3.10657E-7 3.55555E-5 2.69139E-5 1.24214E-6 1.24958E-4 5.49739E-6 2.37899E-6 1.86769E-6 5.68109E-7 3.47062E-7 1.15646E-7 8.78971E-6 9.19171E-6 1.15808E-5 8.77096E-6 1.99584E-5 2.45581E-5 1.04136E-4 3.22117E-5 5.92445E-5 6.34875E-5 6.51236E-5 3.71774E-5 4.44916E-5 5.01164E-5 9.37826E-6 6.88808E-6 1.21389E-5 1.51479E-5 1.57426E-5 4.62744E-5 4.7157E-5 1.01319E-4 4.59732E-5 5.4666E-5 2.93444E-5 5.36847E-5 1.20622E-5 2.23757E-5 8.48097E-6 3.13206E-5 3.24535E-5 1.78885E-5 1.88236E-5 1.77659E-5 4.95049E-5 4.91691E-5 7.89999E-5 6.74359E-5 3.05703E-7 2.83158E-7 1.43021E-7 1.23344E-7 2.2278E-7 1.83329E-7 2.76291E-7 2.06114E-7 3.9541E-7 1.0493E-7 1.17922E-7 1.00395E-7 2.91685E-8 1.10574E-7 1.98974E-8 1.52827E-8 9.70679E-9 7.32568E-9 1.36079E-8 1.06517E-8 1.06719E-8 8.5868E-9 6.54174E-9 1.05421E-8 1.04241E-8 1.63788E-8 1.94418E-8 6.48811E-6 1.06659E-5 1.0408E-5 1.61634E-5 1.09548E-5 1.28387E-5 2.30093E-5 8.74358E-6 2.00682E-5 1.87456E-5 1.28488E-5 1.13941E-5 9.17002E-6 7.64564E-6 4.35384E-7 8.33272E-6 7.28317E-6 1.27837E-5 1.32349E-5 1.5969E-5 6.76068E-6 3.55001E-5 4.27466E-7 7.44352E-8 1.11261E-7 2.60611E-7 2.75571E-7 2.74236E-7 3.68098E-7 1.4555E-4 3.58672E-5 3.91777E-5 3.4692E-5 9.68102E-7 1.71561E-6 8.94564E-7 1.00143E-6 6.20443E-7 5.31275E-7 5.28533E-7 4.9245E-7 2.06667E-6 6.73647E-7 6.22154E-7 6.54755E-7 8.10457E-7 3.35382E-5 4.62138E-5 1.48386E-6 9.22023E-7 1.15486E-6 9.82248E-7 1.44232E-6 6.77368E-7 5.51209E-7 4.34164E-7 4.11127E-7 3.1929E-7 3.83058E-7 1.79633E-5 5.04494E-7 4.93702E-5 6.01515E-7 5.65165E-7 9.89791E-7 2.07456E-6 1.34282E-6 1.88367E-6 3.30908E-6 2.38223E-6 1.9003E-6 1.66821E-6 1.91181E-6 6.2299E-7 7.61252E-7 3.1693E-5 1.77061E-5 6.23934E-5 2.08133E-5 1.10185E-4 1.83168E-4 2.49808E-4 1.0234E-4 1.64686E-4 2.62377E-4 1.68124E-4 6.91259E-5 5.2097E-5 3.61458E-5 9.17056E-7 1.09391E-6 1.81438E-6 4.82751E-5 1.71294E-6 1.18586E-6 8.31468E-7 3.92361E-7 1.65568E-7 3.65765E-7 4.39292E-7 4.12641E-7 2.43081E-7 4.83736E-7 3.15908E-7 1.02824E-7 7.7278E-8 1.06389E-7 9.68756E-8 1.02316E-7 7.59043E-8 8.52569E-8 9.32456E-8 7.27709E-8 7.74527E-8 1.88411E-8 2.45041E-8 1.82875E-8 1.23414E-8 6.55327E-8 7.8889E-8 1.11883E-8 1.60551E-8 5.00721E-8 7.03719E-8 4.85042E-8 3.786E-8 9.2515E-8 1.9193E-8 1.80315E-8 2.65341E-8 3.00441E-8 3.56284E-8 1.92329E-8 7.94815E-9 5.56482E-9 1.06455E-8 3.96662E-9 2.08129E-9 2.5691E-9 2.19558E-8 1.99702E-8 1.36626E-8 1.09782E-8 8.45801E-9 5.07844E-9 6.70259E-8 5.19247E-8 5.23895E-8 4.92549E-8 1.04778E-8 2.34085E-8 1.01381E-8 4.72829E-9 2.20711E-8 4.70561E-8 8.46316E-8 1.28803E-8 2.6025E-9 1.34928E-9 5.12742E-9 1.30709E-8 9.29581E-9 1.1726E-8 6.42181E-9 1.21617E-8 1.24594E-8 2.50509E-8 1.30772E-8 5.77208E-8 2.81135E-8 4.54611E-8 4.83247E-8 1.12352E-7 1.0055E-7 1.38907E-7 3.95363E-8 1.65582E-8 5.73873E-9 1.92076E-8 -9999 -9999 -9999 -9999 -9999 -9999 -9999 -9999 -9999 -9999 -9999 -9999 -9999 -9999 -9999 -9999 -9999 -9999 -9999 -9999 -9999 -9999 -9999 -9999 -9999 -9999 -9999 -9999 -9999 -9999
6.9991E-5 7.92241E-5 6.83767E-5 1.97818E-5 4.74536E-5 3.08286E-5 3.88104E-5 3.42385E-5 2.71319E-5 2.50768E-5 3.65773E-5 2.68867E-5 2.72444E-5 3.31252E-5 3.29874E-5 2.73842E-5 2.62645E-5 2.35364E-5 2.53078E-5 4.18091E-5 5.46773E-5 5.87457E-5 3.71582E-5 1.05327E-4 8.69919E-5 8.83484E-5 1.14297E-4 1.27966E-4 1.16362E-4 1.07059E-4 7.32755E-5 6.37822E-5 1.12942E-4 9.71237E-5 7.10666E-5 1.11826E-4 8.55064E-5 1.16717E-4 1.16223E-4 6.0998E-5 4.37349E-5 4.83855E-5 7.71621E-5 8.50565E-5 1.14596E-4 8.42295E-5 8.9187E-5 2.12819E-4 7.60191E-5 1.87177E-4 1.62032E-4 2.14372E-4 2.38578E-4 2.13996E-4 3.27858E-4 3.4378E-4 2.19957E-4 4.10063E-4 4.82709E-4 3.79762E-4 3.60454E-4 3.20042E-4 5.52426E-4 4.55205E-4 7.25415E-4 3.48295E-4 4.62196E-4 5.39037E-4 7.83546E-4 7.42873E-4 3.98329E-4 3.30979E-4 2.21885E-4 3.50618E-4 2.34654E-4 3.70654E-4 3.18438E-4 3.31701E-4 3.41957E-4 3.33683E-4 3.14745E-4 4.64357E-4 5.11318E-4 7.61738E-4 6.84148E-4 2.1427E-4 8.15331E-4 2.32452E-4 2.86552E-4 1.64831E-4 1.75797E-4 2.21478E-4 3.2007E-4 1.54742E-4 1.14154E-4 2.94939E-4 2.64183E-4 2.00951E-4 1.60317E-4 1.74693E-4 3.08137E-4 3.69866E-4 2.49043E-4 3.05242E-4 5.27756E-4 3.08619E-4 4.04952E-4 4.56021E-4 4.84866E-4 4.95823E-4 4.52343E-4 6.12577E-4 6.56929E-4 9.02997E-4 5.82304E-4 8.25602E-4 7.73973E-4 8.3561E-4 1.16832E-3 1.64836E-3 7.61481E-4 1.82944E-3 1.48019E-3 1.55582E-3 1.2288E-3 9.56522E-4 1.2709E-3 1.16414E-3 1.05236E-3 9.17866E-4 8.33748E-4 1.10446E-3 1.18941E-3 7.93246E-4 7.59245E-4 5.83456E-4 1.60476E-3 1.12639E-3 7.93473E-4 7.73906E-4 1.32758E-3 1.07605E-3 7.59095E-4 2.18874E-3 7.98389E-4 2.4625E-3 1.79144E-3 8.07451E-4 1.04228E-3 2.42153E-3 5.57508E-4 9.31391E-4 1.51577E-3 4.76796E-4 1.55538E-3 6.81532E-4 1.43416E-3 2.71379E-3 4.15204E-3 1.92694E-3 5.01127E-4 1.13712E-3 1.01421E-3 2.52522E-4 4.01075E-4 7.2193E-4 1.57089E-3 1.65187E-3 1.89049E-3 7.31245E-4 3.48726E-3 8.72335E-4 3.45231E-4 3.64494E-4 3.96799E-4 4.71383E-4 3.2159E-4 9.24116E-4 1.31115E-3 6.44185E-4 2.15767E-3 5.44546E-4 6.35692E-4 5.22132E-4 4.4449E-4 1.30943E-3 1.43738E-3 3.36271E-4 3.20182E-4 5.76023E-4 3.43623E-4 1.55395E-4 2.5697E-4 3.12537E-4 1.10271E-3 5.12713E-4 4.58979E-4 4.55356E-4 3.00076E-4 8.14451E-4 7.83288E-4 1.20578E-3 3.35726E-3 5.78676E-3 1.73127E-3 2.60791E-3 3.46008E-3 2.16097E-3 4.70222E-3 5.54371E-3 1.18197E-3 4.22006E-4 5.93035E-4 1.39239E-3 1.72359E-3 1.28361E-3 9.10462E-4 4.62631E-4 3.86471E-4 4.1874E-4 1.86213E-4 2.34767E-4 3.09545E-4 5.00311E-4 2.74704E-4 3.66965E-4 3.32575E-4 7.9555E-4 1.7501E-4 1.25131E-4 1.86009E-4 1.13069E-4 2.3232E-4 1.12533E-4 4.04189E-5 1.66883E-5 6.62616E-6 3.70574E-6 3.51127E-6 2.64892E-5 1.28647E-5 9.35023E-6 3.12147E-5 4.99354E-4 2.52704E-4 2.88995E-4 2.46454E-4 1.33111E-4 1.338E-4 5.86846E-5 1.30042E-4 8.81396E-5 1.3174E-4 2.03305E-4 4.60704E-4 2.40018E-4 1.60051E-4 2.6087E-4 1.57136E-4 4.09131E-4 1.59924E-3 2.13542E-3 1.40471E-3 5.29205E-4 1.68133E-3 2.68536E-3 2.39752E-3 1.16137E-2 3.51935E-3 2.55816E-3 1.48089E-3 6.38298E-3 6.12055E-3 1.86348E-3 1.99089E-3 2.62304E-3 1.71192E-3 3.1983E-3 1.48927E-3 2.85223E-3 5.83812E-3 1.95191E-2 1.00136E-2 2.26295E-3 7.68226E-4 6.03895E-4 2.65334E-3 6.75775E-4 9.65465E-4 2.21875E-3 8.09865E-4 6.8309E-4 1.87322E-3 1.09639E-3 1.23643E-3 1.80449E-3 3.43581E-3 1.11416E-2 6.00905E-3 3.33102E-3 2.63005E-3 3.12721E-3 2.17121E-3 1.25051E-3 2.09329E-3 1.44519E-3 3.25414E-3 3.5093E-4 3.57575E-4 4.19231E-4 5.25063E-4 7.37463E-4 3.03338E-3 9.79897E-4 9.6483E-4 1.9363E-3 7.93373E-4 8.17006E-4 6.39523E-4 7.00769E-4 5.47808E-4 1.1284E-3 1.87524E-3 3.38813E-3 3.05592E-3 1.94354E-3 1.38541E-3 1.50863E-3 9.45105E-4 1.59494E-3 1.82809E-3 4.33699E-3 2.02205E-3 3.18649E-3 2.67667E-3 4.73625E-3 7.82166E-3 7.44577E-3 4.88485E-3 4.94469E-3 4.38085E-3 9.77452E-3 7.44525E-3 7.72913E-3 3.22708E-3 3.80091E-3 3.79944E-3 8.9127E-3 5.29072E-3 9.4504E-3 3.91241E-3 1.16108E-2 1.11845E-2 5.53296E-3 8.24024E-3 8.83461E-3 8.16901E-3 1.18143E-2 1.41112E-2 1.14899E-2 1.12004E-2 8.48687E-3 1.40008E-2 1.01902E-2 2.8651E-2 1.71229E-2 1.24024E-2 8.43376E-3 1.26712E-2 5.53608E-3 1.38979E-2 1.26602E-2 2.03149E-2 2.05925E-3 1.24494E-2 6.48875E-3 3.61694E-3 2.29825E-2 4.56302E-2 7.97878E-2 9.57139E-2 2.96038E-2 1.71392E-2 1.4599E-2 1.66558E-2 5.43072E-2 4.30618E-2 2.97235E-1 2.14948E-1 1.71783E-2 1.11101E-1 6.06656E-2 1.78035E-2 1.57939E-2 2.81952E-2 9.27428E-3 1.04119E-1 5.11531E-2 1.46814E-1 8.00933E-2 3.05332E-2 3.37046E-2 2.56868E-2 5.9452E-2 3.75036E-1 8.12509E-1 9.95304E-1 9.99131E-1 9.96806E-1 4.67537E-1 2.46862E-1 2.58133E-1 3.92036E-2 5.79739E-2 4.775E-2 4.26518E-2 5.20229E-2 5.58146E-2 3.04008E-2 3.07647E-2 2.66912E-2 -9999 7.8328E-2 6.31462E-2 7.88011E-2 8.17264E-2 5.4737E-2 4.34342E-2 4.98086E-2 1.08074E-1 2.73305E-1 5.69543E-1 4.17659E-1 2.2302E-1 2.62414E-1 3.6001E-1 1.08936E-1 1.67901E-1 1.0895E-1 1.37378E-1 2.21027E-1 1.4885E-1 1.60515E-1 2.27935E-1 1.90419E-1 1.88417E-1 3.37285E-1 2.76732E-1 1.47385E-1 1.15528E-1 8.88978E-2 6.66452E-2 1.19181E-1 6.38037E-2 6.7258E-2 5.76363E-2 1.32361E-2 2.51673E-2 5.07221E-2 1.27929E-1 1.25603E-1 1.82545E-1 1.43247E-1 5.14105E-2 1.16654E-1 9.26171E-2 1.6282E-1 1.41466E-1 3.73394E-2 1.13511E-1 9.25017E-2 5.54059E-2 1.32328E-1 1.0665E-1 1.08785E-1 2.09409E-1 6.94797E-2 1.06099E-1 3.86801E-2 4.74315E-2 1.22758E-1 1.13511E-1 1.70893E-1 7.95104E-2 1.19212E-1 5.89786E-2 1.917E-2 2.03335E-2 2.17943E-2 2.00776E-2 2.32853E-2 5.21E-2 2.93829E-2 3.46312E-2 1.12014E-1 1.43388E-1 2.1958E-1 1.38327E-1 1.39062E-1 1.47736E-1 9.4269E-2 1.34182E-1 9.0346E-2 7.52182E-2 6.60022E-2 6.95763E-2 6.41769E-2 6.50432E-2 6.01791E-2 2.41085E-2 8.27226E-2 2.62664E-2 6.59667E-2 7.40966E-2 1.07984E-1 2.63419E-2 4.59406E-2 2.80102E-2 3.48344E-2 1.10383E-1 3.56228E-2 2.70969E-2 1.53433E-2 6.66919E-2 6.66899E-2 1.79492E-2 5.45662E-2 3.42975E-2 3.08171E-2 5.86367E-3 2.58715E-2 3.94045E-2 4.37381E-2 1.68321E-2 2.20429E-2 1.3026E-2 7.22726E-2 3.36839E-2 1.91292E-2 3.61058E-2 4.08398E-2 3.14258E-2 1.40041E-2 3.64349E-2 5.44139E-2 2.63135E-2 2.68191E-2 4.30861E-2 4.32738E-2 5.06107E-2 6.84386E-2 4.99123E-2 5.74174E-2 9.66527E-2 4.06737E-2 8.16612E-2 4.13484E-2 1.94618E-2 5.70051E-2 4.2884E-2 4.46566E-2 8.56865E-2 6.60147E-2 4.84182E-2 1.12947E-1 2.37745E-2 4.64069E-2 5.42211E-2 8.41358E-2 5.47236E-2 1.42497E-1 6.97607E-2 1.2922E-2 1.28188E-2 2.41008E-2 3.75667E-2 1.63285E-2 7.69974E-2 5.67664E-2 4.34756E-2 5.52231E-3 1.48199E-2 9.02619E-3 6.71027E-3 7.41532E-3 2.03818E-2 1.09429E-2 4.29562E-2 4.38157E-3 2.9419E-3 4.31191E-3 2.87364E-3 7.52479E-4 1.5521E-3 7.84421E-3 1.34397E-3 2.72118E-4 5.26243E-4 3.74239E-4 4.5747E-4 4.65916E-4 2.99395E-4 3.62808E-4 2.29485E-4 6.11567E-4 9.20562E-4 4.80053E-3 3.22322E-3 1.45063E-2 7.95921E-3 1.3403E-2 3.93947E-2 6.93963E-2 3.53186E-2 5.39209E-2 9.17892E-2 3.98867E-2 4.05614E-2 3.36599E-2 4.82367E-2 3.40919E-3 3.98305E-2 2.13563E-2 3.96249E-3 3.8302E-3 8.90744E-3 1.59927E-2 2.83423E-2 1.12189E-2 2.65126E-2 3.533E-2 3.32356E-2 2.77035E-2 1.14068E-2 1.09491E-2 1.68821E-3 1.00214E-3 1.85246E-3 1.20032E-3 7.77505E-4 7.56626E-4 3.5069E-4 5.30754E-3 3.95417E-3 3.36598E-3 5.08979E-3 1.56142E-3 4.62458E-3 1.82623E-3 4.48753E-3 5.2014E-3 1.22835E-3 1.43317E-3 3.41929E-3 7.10368E-4 6.36488E-4 3.1492E-3 6.85292E-3 3.88044E-3 2.73738E-3 9.29782E-4 1.7848E-3 1.00259E-2 6.23254E-3 1.74751E-3 3.88563E-3 4.05648E-3 2.68028E-3 4.69822E-3 6.49854E-3 6.55352E-3 4.75764E-3 2.42272E-3 1.60924E-3 1.27719E-3 2.60866E-3 1.08073E-2 7.95475E-3 8.24244E-3 1.44678E-2 4.74723E-3 3.25812E-3 1.25192E-3 8.95317E-4 8.14976E-4 1.25319E-3 2.92031E-3 3.30743E-3 5.7944E-3 4.97857E-3 6.85003E-3 9.81241E-3 3.23539E-3 9.04516E-3 9.55467E-3 1.55709E-2 3.01434E-2 9.72084E-3 9.4996E-3 1.11435E-2 1.0947E-2 1.30297E-2 6.43222E-3 9.61491E-3 6.79035E-3 -9999 7.20155E-3 1.36677E-2 1.01589E-2 4.02115E-2 2.2979E-2 2.14457E-2 4.64977E-3 6.73155E-3 9.66169E-3 9.31866E-3 2.7334E-2 5.33541E-2 3.20234E-2 2.92473E-2 7.13653E-3 9.85191E-3 1.96356E-2 8.10103E-3 1.26132E-2 1.19252E-2 3.06327E-2 7.19649E-2 3.34104E-2 2.70724E-2 1.33718E-2 1.04837E-2 1.90345E-2 1.34306E-2 1.32847E-2 2.05577E-2 1.59256E-2 2.31523E-2 5.86074E-3 8.70284E-3 5.73734E-3 1.54746E-2 2.38645E-2 2.19846E-2 5.85466E-2 4.44858E-2 8.92058E-2 1.72437E-1 7.24614E-2 2.34537E-2 4.40217E-2 3.12901E-2 2.69369E-2 2.18319E-2 1.03859E-2 5.11981E-3 7.52902E-3 7.16195E-3 6.36792E-3 4.45113E-3 5.80334E-3 9.01126E-3 4.78024E-3 4.86506E-2 1.05182E-2 6.42609E-3 8.56796E-3 4.32615E-3 9.98513E-3 3.4623E-3 3.1526E-3 2.70808E-3 2.28105E-3 5.21487E-3 3.62814E-3 4.36287E-3 1.06101E-2 1.05416E-2 2.27066E-3 1.08814E-2 3.39503E-3 1.48249E-2 2.8028E-3 1.2426E-3 2.07324E-3 1.77695E-3 3.25326E-3 3.4555E-3 3.64376E-3 6.55984E-3 7.83813E-3 6.0746E-3 3.90187E-3 7.28928E-3 4.4505E-3 2.12066E-3 1.13096E-3 1.26382E-4 4.21126E-5 1.9024E-5 1.38241E-5 1.09486E-5 3.87201E-7 1.81992E-6 2.9358E-5 2.86904E-5 4.23309E-5 9.02547E-5 3.58245E-5 1.43691E-4 3.58471E-4 1.52644E-5 1.65761E-5 8.25646E-6 1.44577E-5 1.41133E-5 1.63552E-5 8.68185E-5 6.72848E-5 7.46934E-5 7.96626E-5 1.15664E-4 1.07713E-4 1.26239E-4 3.01891E-4 8.97384E-4 9.38391E-4 3.92498E-4 1.14032E-3 1.31594E-3 6.93351E-4 5.42998E-4 3.53118E-4 1.75451E-3 4.8839E-4 4.51598E-4 1.2725E-3 3.59611E-4 3.16585E-4 2.71249E-4 3.34113E-4 6.44298E-4 4.52425E-4 1.77965E-3 2.63077E-4 7.6404E-5 1.89912E-4 8.2507E-5 7.98996E-5 2.96687E-5 3.84081E-5 2.80388E-5 1.21351E-5 1.26139E-5 1.48357E-5 1.324E-5 6.90679E-5 4.85019E-5 3.39543E-5 6.22936E-5 4.30016E-5 8.90493E-5 6.02823E-5 1.35218E-4 9.58371E-5 2.48567E-4 4.35399E-5 6.28986E-5 2.43775E-5 6.76878E-5 2.41124E-5 2.71559E-5 5.01123E-5 2.89415E-5 1.02203E-5 2.65397E-5 2.03435E-5 5.57256E-5 5.99232E-5 5.76382E-5 1.86821E-5 9.54123E-6 6.54843E-6 3.17493E-6 5.52403E-6 4.71909E-5 1.31506E-4 5.8527E-5 1.96301E-5 1.88665E-5 1.34766E-5 6.58514E-6 4.17821E-6 9.34658E-6 1.4134E-7 6.39411E-6 1.80581E-5 1.14141E-5 1.41513E-5 1.10207E-5 5.41727E-6 2.15572E-6 2.17696E-5 6.60783E-5 3.55383E-5 8.55114E-5 7.34619E-5 2.44677E-5 8.05175E-5 5.45442E-5 4.14037E-5 5.11841E-5 5.61235E-5 4.43326E-5 3.51453E-5 1.28514E-5 2.52501E-5 1.37177E-5 2.64958E-5 3.71994E-5 3.09754E-5 6.14609E-6 8.41544E-7 1.53262E-6 2.47232E-8 1.63549E-6 8.47273E-6 1.20794E-6 1.606E-6 2.01375E-6 9.35693E-8 8.31538E-8 6.12005E-6 1.43091E-5 1.8925E-5 1.04839E-5 1.56839E-6 2.92489E-5 4.31828E-5 4.64666E-5 4.10523E-5 4.53507E-5 3.92258E-5 3.20389E-5 4.14844E-5 4.47974E-5 2.37724E-5 2.22668E-5 1.34252E-5 1.03406E-5 9.58633E-6 2.20934E-5 8.14088E-6 6.47807E-5 7.06244E-5 6.53739E-5 9.69388E-6 1.94314E-5 1.01247E-5 1.09267E-5 1.9139E-5 2.41793E-5 4.48039E-5 4.83307E-5 2.68756E-5 2.01306E-5 1.18956E-5 1.09403E-5 4.45117E-5 2.84466E-5 1.38926E-7 1.1145E-7 1.12487E-7 1.27772E-7 1.60827E-7 1.89446E-7 2.66293E-7 1.12519E-7 1.00821E-6 7.74454E-6 8.27193E-8 8.55589E-8 1.08663E-7 7.10447E-8 6.20394E-8 6.50767E-8 3.73631E-8 3.75514E-8 5.87325E-8 1.8079E-7 1.38748E-7 2.8699E-8 7.99703E-9 1.08351E-8 1.58783E-8 3.60721E-8 2.35667E-8 1.56216E-8 1.48509E-8 1.40271E-5 1.48034E-5 1.33603E-5 2.36207E-5 7.00988E-6 1.52568E-5 1.19176E-5 1.91501E-5 4.55977E-5 8.96991E-6 9.00654E-6 3.01846E-7 2.38025E-7 1.45099E-7 2.30272E-7 1.61081E-7 1.10498E-7 2.88186E-5 1.99079E-5 9.53177E-6 2.98422E-5 8.49275E-8 7.44356E-8 2.9322E-7 3.487E-7 5.29028E-7 5.27406E-7 8.3651E-5 3.10372E-5 4.66892E-5 5.52538E-5 2.12882E-4 4.75978E-5 8.94015E-7 1.02622E-6 8.4081E-7 5.99656E-7 4.00412E-7 6.00535E-7 5.49794E-7 5.71736E-7 3.0986E-5 6.74354E-7 6.38183E-7 4.19841E-5 4.98936E-5 4.05972E-5 8.8835E-7 1.14046E-6 5.34107E-7 5.66388E-7 5.53636E-7 3.79376E-7 2.93571E-7 3.77566E-7 2.36275E-7 4.47974E-7 3.6911E-5 3.18659E-7 2.46399E-5 7.3366E-7 3.55556E-7 9.69462E-7 1.04423E-6 1.19436E-6 1.15432E-6 2.0729E-6 2.42583E-6 1.00139E-6 1.24719E-6 9.29938E-7 1.16684E-6 6.54404E-7 5.23824E-7 2.81755E-5 1.4592E-4 7.83185E-5 2.73645E-4 5.45914E-5 3.59603E-5 2.54869E-4 2.80558E-4 1.3033E-4 9.08493E-5 3.50616E-5 3.74937E-5 4.57662E-5 3.78278E-5 2.28643E-5 1.26423E-4 1.31523E-4 7.21965E-5 5.79583E-7 6.50228E-7 6.14825E-7 1.27682E-7 2.89606E-7 5.12006E-7 4.98765E-7 3.85873E-7 4.00908E-7 7.63089E-8 5.47897E-8 1.53028E-7 2.23928E-7 1.20871E-7 2.3859E-7 8.84837E-8 9.89796E-8 1.38336E-7 7.60591E-8 8.73302E-8 6.945E-8 7.99963E-8 2.01899E-8 1.22999E-8 3.40972E-8 4.06191E-8 4.01377E-8 3.73516E-8 2.75356E-8 3.55322E-8 3.28827E-8 3.19236E-8 3.46595E-8 5.6713E-8 5.80779E-8 1.12331E-8 1.27639E-8 2.12254E-8 1.22302E-8 1.08851E-8 6.93843E-9 7.15785E-9 3.60855E-9 3.15798E-9 3.49348E-9 3.02047E-9 5.33256E-9 1.1065E-8 7.80231E-9 6.68954E-9 3.4311E-9 5.84003E-8 4.49803E-9 8.62477E-9 7.0423E-9 4.81808E-9 1.8581E-8 7.62832E-9 7.25472E-9 4.17067E-8 1.31841E-8 2.76308E-8 5.55177E-8 9.36472E-9 2.44181E-9 5.88934E-9 1.09914E-8 1.98086E-8 6.7702E-9 3.6251E-9 1.66463E-8 2.69869E-8 1.93702E-8 5.09225E-9 7.92396E-9 3.09094E-9 5.34905E-8 7.53261E-9 6.64034E-8 1.2809E-7 3.13855E-7 1.28863E-7 5.22808E-8 2.47399E-8 1.59996E-8 -9999 -9999 -9999 -9999 -9999 -9999 -9999 -9999 -9999 -9999 -9999 -9999 -9999 -9999 -9999 -9999 -9999 -9999 -9999 -9999 -9999 -9999 -9999 -9999 -9999 -9999 -9999 -9999 -9999 -9999
2.73564E-5 3.51365E-5 6.147E-5 3.55863E-5 7.38539E-5 6.75546E-5 3.08394E-5 3.24395E-5 1.79462E-5 3.4301E-5 3.57412E-5 4.88148E-5 3.02654E-5 1.85525E-5 2.57236E-5 2.73472E-5 3.33564E-5 3.4395E-5 8.03438E-5 6.09954E-6 2.42704E-5 5.33543E-5 4.29672E-5 8.55021E-5 1.00217E-4 1.2136E-4 9.63989E-5 1.29229E-4 8.15153E-5 7.16865E-5 8.52185E-5 8.00356E-5 7.80613E-5 4.82438E-5 7.89364E-5 1.05248E-4 1.10176E-4 1.2708E-4 8.16885E-5 7.69212E-5 1.51551E-4 1.31471E-4 1.686E-4 1.9222E-4 1.21862E-4 8.87889E-5 6.59111E-5 1.06192E-4 7.25789E-5 8.10267E-5 2.81153E-4 2.76871E-4 1.52124E-4 3.99259E-4 4.73084E-4 3.52328E-4 2.69769E-4 5.19129E-4 4.14409E-4 3.34701E-4 3.58741E-4 2.58314E-4 4.05585E-4 5.67162E-4 2.8763E-4 3.97242E-4 4.59302E-4 3.57266E-4 6.24423E-4 4.4324E-4 1.6107E-4 3.78985E-4 2.3885E-4 5.2391E-4 3.25976E-4 1.89045E-4 2.9895E-4 4.93505E-4 5.12635E-4 4.53762E-4 4.22918E-4 4.41844E-4 6.19547E-4 5.64316E-4 1.77669E-4 4.6153E-4 3.33486E-4 3.55387E-4 1.40962E-4 2.06406E-4 1.71024E-4 4.4541E-4 1.47282E-4 1.04613E-4 9.14489E-5 2.50648E-4 2.1088E-4 2.07295E-4 7.95075E-5 1.86956E-4 1.92744E-4 2.24162E-4 2.47976E-4 2.83886E-4 2.75263E-4 2.00059E-4 4.95246E-4 4.93067E-4 5.43495E-4 4.55288E-4 5.5894E-4 6.63346E-4 7.55066E-4 4.64592E-4 5.96976E-4 7.02024E-4 1.05884E-3 9.2874E-4 7.71191E-4 1.06542E-3 9.38823E-4 7.83931E-4 1.54681E-3 1.92416E-3 1.04612E-3 9.79503E-4 1.14705E-3 8.00141E-4 9.59285E-4 1.01962E-3 1.00733E-3 1.054E-3 5.22114E-4 4.45944E-4 3.96819E-4 8.3586E-4 1.0497E-3 1.20719E-3 8.43912E-4 1.04669E-3 3.14515E-3 1.3827E-3 5.24387E-4 1.59491E-3 1.71636E-3 7.56928E-4 2.15299E-3 1.49409E-3 1.10073E-3 1.41691E-3 2.88895E-3 7.859E-4 9.51389E-4 4.81507E-4 1.94066E-3 6.0142E-4 1.07871E-3 2.16758E-3 1.27056E-3 1.01217E-3 9.16473E-4 1.09397E-3 5.36677E-4 5.46592E-4 9.27546E-4 6.91098E-4 5.59551E-4 8.85326E-4 1.20008E-3 1.29969E-3 1.15509E-2 4.52825E-4 1.08407E-3 1.21763E-3 1.19051E-3 9.1335E-4 9.52622E-4 1.51886E-3 9.22707E-4 5.32472E-4 1.36547E-3 8.57116E-4 4.57548E-4 4.30471E-4 5.88167E-4 1.8688E-3 9.72814E-4 1.77391E-3 3.56513E-4 7.35703E-4 5.02418E-4 2.94945E-4 3.47956E-4 2.30844E-4 2.11626E-4 4.26307E-4 3.58535E-4 6.20707E-4 4.03992E-4 4.94712E-4 7.97701E-4 9.75749E-4 3.42892E-3 3.50529E-3 1.28525E-3 1.54943E-3 2.316E-3 3.1347E-3 3.59994E-3 2.9917E-3 3.22501E-3 2.24018E-3 1.12432E-3 9.84283E-4 1.00493E-3 1.27111E-3 9.85433E-4 6.04496E-4 3.33924E-4 9.09394E-4 4.08505E-4 3.19149E-4 4.20463E-4 6.91093E-4 3.04012E-4 1.76683E-4 2.5339E-4 4.8116E-4 3.69601E-4 1.30283E-4 1.76694E-4 1.49106E-4 1.75326E-4 2.69061E-4 1.07895E-4 1.14156E-5 2.55839E-6 1.53039E-5 2.85945E-6 2.91138E-4 5.24278E-5 1.20754E-5 1.98036E-4 2.15441E-4 3.95135E-4 1.16957E-4 2.14119E-4 7.60822E-5 2.14173E-4 6.15438E-5 1.17797E-4 1.88525E-4 1.28374E-3 5.2744E-4 6.50947E-4 4.51036E-4 1.75678E-4 2.05241E-4 1.18005E-4 1.29079E-4 7.52113E-4 1.39784E-3 6.70019E-4 1.95809E-3 2.91896E-3 4.82549E-3 5.97794E-3 3.74428E-3 2.35747E-3 2.4818E-3 4.99146E-3 9.12805E-3 5.07818E-3 2.45951E-3 1.91688E-3 2.17373E-3 2.45258E-3 2.29842E-3 2.11277E-3 3.62193E-3 9.29479E-3 7.16677E-3 3.99193E-3 2.81854E-3 1.01827E-3 2.15986E-3 1.27641E-3 1.45403E-3 1.53409E-3 1.23484E-3 1.96668E-3 1.55996E-3 1.0573E-3 1.27814E-3 1.31241E-3 3.59056E-3 6.76243E-3 9.77738E-3 3.06683E-3 2.25123E-3 1.864E-3 4.15802E-3 4.81072E-3 2.7476E-3 1.80911E-3 1.52711E-3 1.69247E-3 1.54527E-3 3.25676E-4 2.68643E-4 3.7926E-4 2.32109E-4 5.55205E-4 2.85252E-3 8.23433E-4 1.36839E-3 1.24225E-3 1.13767E-3 7.75097E-4 6.00442E-4 1.10431E-3 5.08461E-4 9.5074E-4 2.52426E-3 2.99071E-3 1.91339E-3 1.58524E-3 2.4303E-3 1.43366E-3 1.54969E-3 2.59925E-3 3.69658E-3 6.42317E-3 3.84585E-3 2.76318E-3 2.47343E-3 3.18438E-3 5.54553E-3 3.40868E-3 2.79094E-3 6.92427E-3 4.86736E-3 5.61079E-3 6.06856E-3 3.5755E-3 5.15987E-3 5.42119E-3 4.70159E-3 9.73959E-3 1.07804E-2 1.05355E-2 1.25186E-2 5.76838E-3 4.886E-3 6.1308E-3 7.15558E-3 9.21424E-3 1.31184E-2 5.41824E-3 1.90232E-2 2.41873E-2 3.11281E-2 1.55985E-2 1.58371E-2 2.3898E-2 2.47667E-2 1.01656E-2 4.72575E-3 6.39431E-3 2.67311E-2 3.17555E-2 1.09374E-2 1.78437E-2 8.31888E-3 5.41075E-3 1.39849E-2 2.86934E-3 6.22283E-3 4.53808E-2 8.0753E-2 3.23557E-2 5.95273E-2 5.4829E-2 1.41713E-2 8.86754E-2 2.98389E-2 3.29737E-2 5.21864E-2 5.00907E-2 3.74991E-2 5.06093E-2 8.26763E-2 5.5646E-2 1.24015E-1 1.38569E-1 1.24713E-1 8.88781E-2 4.71103E-2 5.2602E-2 8.84373E-2 8.49132E-2 8.64073E-2 4.22623E-2 4.15116E-2 2.91241E-1 6.39996E-1 9.74622E-1 9.47637E-1 7.81214E-1 3.69638E-1 4.30513E-2 8.29769E-2 4.0503E-2 4.06737E-2 3.92848E-2 5.37768E-2 4.54386E-2 3.92592E-2 2.91002E-2 2.51622E-2 3.36768E-2 -9999 7.29356E-2 7.73393E-2 6.63744E-2 4.26525E-2 5.23513E-2 3.00113E-2 4.4098E-2 6.95265E-2 1.4411E-1 1.48054E-1 1.20618E-1 1.56005E-1 4.84986E-1 -9999 2.12691E-1 1.60697E-1 1.51445E-1 1.13576E-1 1.50774E-1 2.05184E-1 3.70631E-1 3.79675E-1 2.14762E-1 2.19373E-1 9.65579E-2 2.16196E-1 1.39949E-1 1.42725E-1 9.20756E-2 7.5622E-2 6.49738E-2 5.83148E-2 7.56825E-2 4.82652E-2 2.80993E-2 2.82547E-2 8.41649E-2 6.71564E-2 6.88665E-2 1.27586E-1 1.29195E-1 4.55933E-2 3.49683E-2 3.42074E-2 1.09203E-1 1.03843E-1 3.86573E-2 4.7135E-2 1.15249E-1 4.93878E-2 8.17523E-2 3.63747E-2 1.38931E-1 8.62282E-2 5.86199E-2 4.49503E-2 1.67732E-1 2.55712E-1 4.57699E-2 9.28095E-2 1.30505E-1 6.2221E-2 1.07821E-1 5.8813E-2 3.98741E-2 3.42695E-2 5.09531E-2 7.20831E-2 4.77422E-2 5.87122E-2 7.17449E-2 1.40027E-1 8.9673E-2 1.10509E-1 1.7135E-1 2.20105E-1 -9999 1.66603E-1 2.10226E-1 1.71219E-1 2.17327E-1 1.34882E-1 6.88911E-2 1.08208E-1 6.3389E-2 7.94644E-2 5.5586E-2 7.33868E-2 4.70599E-2 6.58417E-2 6.64855E-2 8.30898E-2 7.15752E-2 5.57581E-2 5.81415E-2 1.65593E-1 4.39345E-2 1.36053E-1 3.32291E-2 6.49933E-2 6.64559E-2 7.2375E-2 3.49362E-2 2.49058E-2 2.72289E-2 2.85137E-2 7.49227E-3 5.40863E-2 2.48143E-2 7.28015E-2 8.18425E-2 3.17341E-2 2.04025E-2 3.35269E-2 4.44946E-2 3.61694E-2 2.28867E-2 2.20492E-2 6.34381E-2 3.01758E-2 6.48675E-3 1.40578E-2 4.05941E-2 2.454E-2 4.28842E-2 2.89684E-2 2.50886E-2 2.75245E-2 5.63887E-2 5.52511E-2 5.19652E-2 6.6862E-2 8.78874E-2 6.60743E-2 3.91961E-2 5.17452E-2 4.34421E-2 5.55082E-2 8.699E-2 2.14621E-2 4.21878E-2 5.28062E-2 6.6309E-2 8.19604E-2 1.07118E-1 4.30211E-2 2.50732E-2 1.29031E-1 1.4132E-1 3.73547E-2 5.31241E-2 6.77159E-3 3.96477E-2 1.627E-2 1.55804E-2 6.49292E-2 4.47373E-2 7.11336E-2 7.65503E-2 7.38932E-3 2.12885E-2 3.5041E-2 1.08399E-2 8.33717E-3 8.40637E-3 1.004E-2 9.80058E-3 5.97481E-3 3.53292E-3 1.64861E-3 1.75497E-3 1.67919E-3 4.93521E-4 2.43063E-4 1.75059E-4 2.24591E-4 2.05362E-4 5.11536E-4 5.48496E-4 2.51962E-4 4.17531E-4 4.53329E-4 1.07299E-3 3.63111E-3 4.08241E-3 1.72974E-2 4.35725E-2 5.01161E-2 4.88907E-2 1.92423E-2 1.79406E-2 1.57949E-2 1.19164E-2 8.59124E-2 6.23123E-2 3.52133E-2 2.12878E-2 5.92592E-3 5.0867E-3 8.24818E-3 3.09312E-3 5.24101E-3 4.22451E-3 4.09895E-3 3.28383E-3 5.85656E-3 1.21259E-3 8.76316E-3 1.39276E-2 3.67031E-3 3.43931E-3 8.26115E-3 5.47434E-3 2.77769E-3 8.50364E-3 2.39448E-3 2.10526E-3 6.04596E-3 2.79143E-3 2.04962E-3 3.21787E-3 8.67015E-4 2.12564E-3 7.76078E-4 3.65588E-3 1.84673E-3 2.15953E-3 3.93936E-3 6.39988E-3 2.12342E-3 4.03782E-3 5.8297E-3 1.32638E-3 2.05163E-3 1.6329E-3 9.12276E-3 3.17485E-2 3.07276E-3 1.57824E-3 2.53522E-4 5.60457E-4 1.64832E-3 1.30838E-3 4.19503E-3 7.43357E-3 2.38857E-2 8.78471E-3 8.78208E-3 2.45033E-2 6.29761E-3 5.32715E-3 2.80577E-3 3.35572E-3 6.14255E-3 1.98E-3 5.38835E-3 1.152E-2 3.47881E-3 1.00957E-2 2.92821E-3 8.25022E-4 2.0008E-3 3.44848E-3 2.66644E-3 1.78926E-3 1.98452E-3 6.06081E-3 1.19938E-2 1.03864E-2 1.06082E-2 3.10036E-3 2.5804E-2 2.2325E-3 2.32706E-3 5.08064E-3 5.47893E-3 5.66575E-3 4.01703E-3 3.41187E-3 6.31792E-3 6.62751E-3 1.15968E-2 1.39467E-2 6.23878E-3 1.1233E-2 3.30271E-3 3.12857E-3 3.65259E-2 9.06251E-3 6.36556E-2 1.15867E-2 2.79182E-2 1.40278E-2 2.91325E-2 9.20809E-3 3.24444E-2 2.39014E-2 3.55624E-2 1.00478E-2 5.67436E-3 5.92049E-3 3.141E-3 4.99381E-3 9.86964E-3 1.74907E-2 1.6568E-2 7.07055E-2 5.14878E-2 2.94233E-2 1.5013E-2 1.00035E-2 1.42378E-2 1.1746E-2 2.05172E-2 5.71681E-3 7.52653E-3 6.34531E-3 1.13207E-2 3.66301E-3 2.49849E-2 1.0316E-2 4.70441E-2 4.83953E-2 5.82212E-2 4.01475E-2 3.4454E-2 3.6965E-2 3.14799E-2 4.61446E-2 3.5149E-2 2.4597E-2 1.52298E-2 2.60686E-2 1.13546E-2 5.30589E-3 6.02094E-3 1.37841E-2 1.40602E-2 4.81716E-3 1.96981E-2 1.2058E-2 4.85566E-3 1.13658E-2 3.5798E-3 2.63487E-3 1.25104E-2 3.34007E-3 7.78349E-3 5.38282E-3 3.9939E-3 2.1869E-3 3.79898E-3 2.34592E-3 6.40224E-3 4.62977E-3 5.02295E-3 1.55019E-3 4.32305E-3 5.38968E-3 7.14216E-3 9.68506E-3 3.4262E-3 1.43125E-3 4.23842E-3 9.30988E-3 1.62495E-3 1.49085E-3 3.84692E-3 4.04594E-3 1.07836E-2 4.37964E-3 3.92793E-3 6.8776E-3 6.42854E-4 2.78439E-4 8.81006E-5 4.40563E-5 4.02707E-5 1.88067E-5 9.19453E-6 2.98587E-7 1.31132E-6 2.58352E-6 2.70968E-5 8.00972E-5 4.57662E-5 2.16314E-7 6.91516E-6 1.11499E-4 9.30957E-5 1.77599E-5 1.34932E-5 1.47405E-5 1.49866E-5 2.76571E-5 6.3371E-5 6.11795E-5 5.12091E-5 6.67254E-5 4.18521E-5 2.46427E-5 1.78213E-4 7.79711E-4 4.40736E-4 4.19361E-4 4.18691E-4 2.36785E-4 7.2808E-4 4.2406E-4 3.759E-4 7.16577E-4 1.33694E-3 8.56524E-4 6.87555E-4 6.17022E-4 5.57854E-4 9.26318E-4 2.29637E-4 3.53602E-4 8.50161E-4 6.86977E-4 1.24871E-3 5.5686E-4 1.62059E-4 3.0085E-4 1.76708E-4 4.59132E-5 9.73963E-5 9.44045E-5 5.55084E-5 2.5039E-5 1.35966E-5 1.77744E-5 1.87639E-5 4.187E-5 1.17557E-4 1.16198E-4 1.4707E-4 8.09315E-5 1.13033E-4 7.07254E-5 1.31638E-4 5.51152E-5 7.22648E-5 1.35756E-4 4.95659E-5 2.17421E-5 2.24611E-4 4.28547E-5 1.33491E-4 2.06614E-4 3.0355E-5 6.21066E-5 2.74845E-5 4.76997E-5 3.20934E-5 9.70877E-5 5.6479E-5 1.07687E-5 3.53436E-5 2.67562E-6 8.45192E-6 6.70854E-6 3.0276E-5 3.55933E-5 8.42085E-5 1.05535E-5 1.11477E-5 3.74627E-6 1.02285E-5 1.15538E-5 9.50074E-6 2.69028E-7 2.71507E-5 1.08243E-5 8.54018E-6 1.52408E-5 1.07106E-5 4.10824E-6 3.8435E-6 3.95647E-6 3.09462E-5 3.00076E-4 5.38267E-5 6.0623E-4 5.93538E-5 4.84722E-5 9.13819E-5 1.41152E-4 5.39061E-5 6.46343E-5 6.06003E-5 3.42208E-5 1.46898E-5 1.56032E-5 2.12987E-5 2.97325E-5 3.60766E-5 2.15315E-5 4.09507E-5 1.72023E-7 2.42741E-8 2.41392E-8 1.64737E-6 1.53448E-6 9.77179E-6 3.22337E-8 3.42304E-6 6.95572E-8 1.66254E-7 1.47312E-5 2.39544E-5 1.50702E-5 1.37639E-5 1.84516E-5 5.34315E-5 5.53785E-5 3.95599E-5 4.99075E-5 4.2676E-5 3.44579E-5 3.28559E-5 3.28493E-5 4.13191E-5 2.5695E-5 2.17087E-5 2.16613E-5 2.13465E-5 2.13485E-5 1.82703E-5 2.87446E-5 6.22219E-5 6.10697E-5 4.02093E-5 6.89686E-7 4.49351E-7 4.14879E-7 2.67125E-7 1.38017E-5 6.88825E-6 8.09684E-6 2.03435E-5 6.49602E-5 2.33276E-5 1.12144E-5 2.35922E-5 4.73607E-7 5.65892E-8 4.33317E-8 6.92214E-8 9.20262E-8 4.09164E-6 2.30722E-6 2.33271E-6 7.57332E-8 9.04508E-8 1.00102E-7 7.46597E-6 6.3272E-9 2.19184E-8 4.03076E-8 2.80075E-8 1.36016E-6 1.34684E-6 1.83339E-6 2.07129E-5 1.33705E-5 1.09546E-5 6.93731E-6 2.62997E-8 4.85584E-8 7.48394E-8 5.52168E-8 7.45514E-9 1.22914E-8 6.80627E-8 3.75711E-8 5.64763E-8 2.3995E-8 2.96442E-8 2.85324E-8 3.14544E-8 2.15075E-7 1.74819E-7 3.19103E-5 3.17095E-5 6.81351E-6 2.23348E-7 2.58081E-7 2.46235E-7 2.65177E-7 1.24628E-7 4.57236E-6 9.95295E-6 1.69984E-7 3.31079E-7 7.84715E-6 1.43897E-7 1.41777E-7 1.29098E-7 3.4526E-7 3.88022E-7 3.56135E-7 3.42973E-7 3.50841E-7 5.28644E-7 4.19079E-7 4.65752E-5 6.17235E-5 4.72124E-5 5.12718E-5 9.61244E-7 5.45916E-7 2.61403E-5 6.08261E-7 7.76979E-7 7.43069E-7 2.59651E-6 5.48616E-7 2.06804E-5 2.63045E-5 2.62487E-5 8.10775E-7 3.11113E-5 4.31604E-5 7.92549E-7 6.84324E-7 5.09114E-7 3.85726E-7 5.51432E-7 5.15986E-7 3.58579E-7 4.12981E-7 6.45463E-7 4.36533E-7 6.05068E-7 9.07557E-7 5.04331E-7 3.62241E-7 2.91075E-7 8.24088E-7 7.7249E-7 1.66096E-6 1.34604E-6 2.80837E-6 2.09617E-6 9.46568E-7 6.98205E-7 8.36929E-7 7.31442E-7 8.18687E-7 6.08767E-5 6.28987E-5 3.61445E-5 6.04255E-5 4.58963E-5 1.16966E-4 1.86484E-4 3.49096E-5 8.51304E-7 2.09099E-5 2.23216E-6 2.33437E-5 1.96672E-4 3.5769E-5 3.567E-5 3.97967E-5 5.07361E-5 1.87565E-4 1.0583E-4 7.20033E-7 1.38708E-6 1.23064E-6 2.85857E-7 3.61793E-7 6.8322E-7 7.61779E-7 3.51891E-7 2.04502E-7 1.16633E-7 1.81842E-7 1.51022E-7 2.7887E-7 1.03735E-7 1.87204E-7 3.85798E-7 3.09526E-7 1.42065E-7 7.39496E-8 5.07347E-8 6.14979E-8 6.93865E-8 9.0677E-8 1.03522E-7 1.31746E-7 1.04154E-7 2.18512E-8 2.99573E-9 5.77947E-8 5.46631E-8 7.47877E-8 6.58759E-8 3.38322E-8 3.42941E-8 6.55428E-8 9.9554E-9 1.02791E-8 1.0771E-8 6.40867E-9 6.7425E-9 4.532E-9 2.25948E-9 5.84114E-9 4.46155E-9 3.20337E-9 9.06907E-9 2.17312E-8 1.10514E-8 2.50772E-8 3.19929E-8 1.67476E-8 1.23982E-8 7.64078E-9 4.99989E-9 4.81437E-9 6.5654E-9 1.00321E-8 1.94443E-8 5.618E-8 3.20497E-8 4.4601E-8 1.67873E-8 1.8699E-8 5.13904E-9 5.14037E-9 3.72818E-9 1.52563E-8 5.57668E-9 2.28127E-9 4.31549E-9 3.92635E-9 1.44478E-9 2.50167E-9 4.20965E-9 1.26927E-8 2.55126E-8 1.42776E-8 4.24683E-9 3.41255E-8 2.61385E-8 4.5962E-8 2.56445E-8 4.13081E-8 6.33941E-9 4.32623E-9 -9999 -9999 -9999 -9999 -9999 -9999 -9999 -9999 -9999 -9999 -9999 -9999 -9999 -9999 -9999 -9999 -9999 -9999 -9999 -9999 -9999 -9999 -9999 -9999 -9999 -9999 -9999 -9999 -9999
3.07026E-5 2.24184E-5 2.32912E-5 5.20706E-5 3.96318E-5 3.94473E-5 3.29072E-5 2.89604E-5 3.15138E-5 2.84114E-5 3.48337E-5 1.69808E-5 3.3389E-6 3.0567E-5 2.80399E-5 1.9348E-5 2.60307E-5 2.90783E-5 5.3145E-5 2.38112E-5 2.30452E-5 3.67188E-5 5.99514E-5 5.48224E-5 8.41074E-5 7.40288E-5 8.43817E-5 8.98403E-5 8.253E-5 7.78156E-5 6.68817E-5 9.32385E-5 1.00515E-4 8.06637E-5 1.01452E-4 1.31531E-4 9.62846E-5 7.74045E-5 6.28431E-5 1.00425E-4 9.90968E-5 1.20396E-4 9.18506E-5 1.40616E-4 9.84459E-5 1.47719E-4 1.38785E-4 1.52388E-4 1.43883E-4 1.19791E-4 2.25209E-4 1.367E-4 1.94645E-4 2.52091E-4 2.50706E-4 1.68459E-4 3.04887E-4 6.04183E-4 6.45592E-4 3.26525E-4 2.90998E-4 2.99385E-4 4.97513E-4 5.00827E-4 5.05733E-4 5.10182E-4 2.54852E-4 3.31913E-4 3.47462E-4 3.7301E-4 4.95429E-4 3.14411E-4 4.76249E-4 3.40675E-4 2.55429E-4 2.29637E-4 2.80229E-4 8.27628E-4 6.81339E-4 4.91209E-4 3.86535E-4 4.8478E-4 4.24085E-4 5.16882E-4 4.6928E-4 4.64804E-4 3.90793E-4 4.28719E-4 1.72331E-4 2.05365E-4 3.21348E-4 2.3327E-4 8.98571E-5 1.19765E-4 7.87723E-5 7.65066E-5 1.88813E-4 1.73226E-4 2.42249E-4 1.65209E-4 1.37432E-4 1.30743E-4 1.76839E-4 3.96594E-4 2.71859E-4 3.34139E-4 4.54809E-4 7.29162E-4 6.73257E-4 4.56473E-4 4.94052E-4 6.06589E-4 4.3328E-4 5.553E-4 5.92573E-4 8.18485E-4 1.06277E-3 9.516E-4 1.27011E-3 1.17952E-3 9.24366E-4 3.24339E-3 1.0931E-3 1.24966E-3 1.09658E-3 1.06683E-3 1.4574E-3 1.21943E-3 1.39435E-3 1.25841E-3 1.0167E-3 1.15023E-3 6.54016E-4 1.37725E-3 7.48547E-4 1.14055E-3 2.11004E-3 1.47322E-3 9.97488E-4 3.18705E-3 8.56648E-4 3.88345E-3 1.31724E-3 2.36556E-3 2.65824E-3 1.25351E-3 2.91772E-3 9.90568E-4 1.02521E-3 2.59344E-3 2.18977E-3 1.15483E-3 7.85868E-4 1.55805E-3 5.69615E-4 3.61065E-4 2.79044E-3 3.63788E-3 9.01876E-4 1.87346E-3 1.31575E-3 7.31537E-4 5.44466E-4 6.96383E-4 1.74879E-3 1.28134E-3 1.58053E-3 8.12226E-4 1.69418E-3 9.90991E-4 5.52723E-3 2.26408E-3 6.14463E-4 1.58197E-3 9.19408E-4 4.94373E-4 7.55506E-4 6.78984E-4 7.41391E-4 6.85195E-4 2.7709E-4 1.07475E-3 4.61203E-4 1.14612E-3 6.72398E-4 5.00351E-4 9.45945E-4 1.86291E-3 1.04986E-3 9.16594E-4 9.23035E-4 4.29763E-4 3.3909E-4 2.9372E-4 3.1918E-4 3.44478E-4 1.24626E-3 3.25808E-3 5.56111E-4 2.98519E-4 4.99805E-4 9.28563E-4 1.49063E-3 5.46921E-4 6.85342E-4 1.9384E-3 4.58903E-3 3.98352E-3 8.13525E-3 3.80936E-3 3.39034E-3 3.46283E-3 2.32463E-3 1.14168E-3 4.97731E-4 8.21835E-4 7.28561E-4 8.72819E-4 1.04744E-3 5.9163E-4 6.41193E-4 4.98392E-4 4.17585E-4 3.83467E-4 3.02092E-4 2.77928E-4 1.48466E-4 3.96425E-4 1.45019E-4 2.72034E-5 1.63102E-4 9.30856E-5 2.5754E-4 1.26405E-4 2.40238E-5 1.94075E-5 6.39376E-6 1.11501E-4 4.99624E-4 6.40349E-4 3.40086E-4 2.9156E-4 1.14727E-4 2.37736E-4 1.9247E-4 2.24755E-4 1.47533E-4 6.42806E-5 9.57176E-5 2.12178E-4 8.66163E-5 4.93937E-4 8.88518E-4 6.74261E-4 4.43951E-4 3.97252E-4 1.65127E-4 4.53447E-4 1.63771E-4 2.59624E-4 1.81885E-3 1.79334E-3 1.02897E-3 1.55319E-3 1.80829E-3 1.91594E-3 2.4025E-3 4.4936E-3 2.6195E-3 2.43978E-3 7.14284E-3 8.25495E-3 5.78049E-3 1.94841E-3 2.55117E-3 4.30004E-3 3.1776E-3 5.8924E-3 1.76604E-3 9.60891E-3 4.12318E-3 1.02258E-2 6.14307E-3 5.95555E-3 1.56518E-3 2.26834E-3 2.42409E-3 1.56779E-3 1.43938E-3 1.93589E-3 1.9607E-3 1.91277E-3 1.75545E-3 1.63418E-3 1.15043E-3 2.05204E-3 1.1818E-2 1.1321E-2 6.84568E-3 3.36471E-3 2.22649E-3 2.05463E-3 4.16824E-3 3.85734E-3 3.15884E-3 1.9276E-3 1.21034E-3 8.65608E-4 6.88654E-4 4.26806E-4 4.04926E-4 6.24952E-4 6.86432E-4 4.31066E-4 6.03028E-4 1.01272E-3 2.32838E-3 6.98953E-4 9.73804E-4 7.33645E-4 6.41757E-4 4.67235E-4 2.63443E-3 3.83105E-3 3.27941E-3 2.99465E-3 1.22826E-3 1.95121E-3 1.66601E-3 1.32688E-3 1.63267E-3 3.09939E-3 3.8856E-3 3.67816E-3 1.23E-3 1.77029E-3 3.72781E-3 5.26237E-3 1.49732E-3 2.84259E-3 6.0393E-3 5.37029E-3 6.54576E-3 4.02317E-3 6.25336E-3 2.40372E-3 7.72774E-3 8.63534E-3 4.06031E-3 7.8777E-3 6.9667E-3 9.99988E-3 6.78901E-3 4.12668E-3 7.95373E-3 6.32953E-3 6.87341E-3 6.58064E-3 1.50559E-2 1.05773E-2 2.99607E-2 1.57081E-2 2.69632E-2 3.85426E-2 1.77727E-2 7.58002E-3 5.98296E-3 7.08764E-3 4.81899E-3 9.42565E-3 2.1784E-2 8.60192E-3 2.75321E-2 1.27419E-2 4.88191E-3 1.44823E-2 1.06994E-2 1.48551E-2 3.59501E-2 3.4335E-2 4.61039E-2 4.50759E-2 9.01278E-2 1.03879E-1 4.97742E-2 3.18691E-2 7.5575E-2 3.15959E-2 3.68606E-2 1.82233E-2 2.14787E-2 5.68493E-2 4.4801E-2 2.28864E-2 7.00236E-2 4.23244E-2 6.3317E-2 8.34993E-2 2.0506E-2 4.18306E-2 3.38934E-2 6.07438E-2 8.94169E-2 2.27327E-1 9.86835E-1 9.78335E-1 7.22007E-1 8.27418E-1 9.8873E-1 4.31769E-1 9.72774E-2 3.20227E-2 3.69329E-2 5.77341E-2 4.04402E-2 5.09321E-2 5.55473E-2 5.17841E-2 3.46209E-2 3.65E-2 2.75103E-2 2.34268E-2 5.55855E-2 5.12584E-2 3.3998E-2 3.92134E-2 3.96002E-2 4.39859E-2 2.60935E-2 4.45027E-2 3.05654E-2 8.08261E-2 1.01801E-1 1.39298E-1 2.12994E-1 1.30687E-1 2.80968E-1 2.13887E-1 2.26972E-1 1.30296E-1 2.0472E-1 2.58411E-1 2.90606E-1 3.97667E-1 2.03356E-1 1.83492E-1 1.79045E-1 1.27969E-1 1.74676E-1 8.45642E-2 9.84954E-2 8.68942E-2 8.54097E-2 6.34283E-2 6.51908E-2 1.29304E-1 4.9935E-2 2.01353E-2 3.57441E-2 1.25964E-1 1.04823E-1 1.38398E-1 8.68665E-2 3.68377E-2 4.49992E-2 7.12599E-2 5.63771E-2 4.5387E-2 5.4391E-2 4.64948E-2 4.08606E-2 2.48624E-2 2.66614E-2 1.40565E-1 1.17886E-1 5.40654E-2 9.70387E-2 8.41004E-2 7.68298E-2 3.20148E-1 7.33594E-2 7.38704E-2 1.05399E-1 1.24355E-1 9.26087E-2 2.61786E-2 2.35476E-2 6.46802E-2 3.21266E-2 6.24636E-2 7.35376E-2 8.40435E-2 8.48615E-2 1.04383E-1 9.82958E-2 1.67732E-1 1.36847E-1 1.69451E-1 1.35746E-1 1.35113E-1 1.6836E-1 1.84473E-1 1.08878E-1 1.57997E-1 1.68521E-1 1.2481E-1 1.11934E-1 7.36066E-2 9.03514E-2 8.28279E-2 8.88362E-2 8.20099E-2 6.67316E-2 1.06787E-1 2.55727E-2 3.15678E-2 8.66905E-2 7.05546E-2 5.00073E-2 2.54198E-2 7.9344E-2 6.62076E-2 8.17794E-2 7.57621E-2 5.60808E-2 7.36484E-2 1.57724E-2 7.39334E-2 6.23508E-2 6.40476E-2 3.42E-2 6.50067E-2 4.98993E-2 7.5012E-2 1.10651E-2 4.99914E-2 4.78029E-2 2.56731E-2 5.06295E-2 2.19678E-2 4.08411E-2 3.05014E-2 1.87092E-2 1.53857E-2 1.48276E-2 4.91745E-2 4.59578E-2 2.25699E-2 7.59186E-2 8.08866E-2 6.15407E-2 6.13693E-2 4.67153E-2 6.44798E-2 7.39485E-2 3.48157E-2 6.65335E-2 4.24655E-2 6.50196E-2 3.18233E-2 2.31736E-2 1.23451E-2 1.22669E-2 3.19936E-2 1.75962E-2 3.33765E-2 4.67824E-2 2.54554E-2 1.52061E-2 1.76305E-1 5.75928E-2 2.41983E-2 4.65624E-2 4.1565E-2 2.70868E-2 9.2614E-2 2.71264E-2 2.82863E-2 4.85056E-2 2.18606E-2 2.86809E-2 2.91154E-3 6.89251E-3 4.65464E-2 8.80052E-3 9.35152E-3 1.0446E-2 9.43033E-3 1.16178E-2 1.53856E-2 1.5216E-2 4.57583E-3 2.59179E-3 1.60165E-3 1.20568E-3 1.39043E-4 1.42479E-4 4.1775E-4 3.78245E-4 4.28367E-4 8.32488E-4 4.36333E-4 6.15537E-4 8.26122E-4 2.64722E-3 1.5752E-2 1.36805E-2 2.44406E-2 1.84459E-2 1.71417E-2 1.96706E-2 5.18903E-3 4.26477E-3 1.40359E-2 1.99172E-2 4.00037E-2 3.7563E-2 9.45213E-2 2.55837E-2 1.45432E-2 1.04207E-2 2.62603E-3 2.42407E-3 6.64925E-3 7.23084E-3 2.32585E-3 1.42871E-3 5.58748E-3 3.75725E-3 1.19935E-2 3.72442E-3 6.25365E-3 2.37167E-3 7.67617E-3 1.1149E-2 2.17851E-3 8.95765E-3 8.39499E-3 8.52811E-3 2.18794E-3 1.90164E-3 2.52394E-3 4.67677E-3 3.86385E-3 2.92572E-3 5.224E-3 4.95506E-3 1.51891E-3 5.21347E-3 6.89934E-3 1.80179E-3 1.05637E-3 3.44848E-3 1.39439E-2 1.71066E-3 1.39729E-3 8.30567E-4 1.34585E-3 3.87121E-3 1.81098E-3 3.05565E-4 1.29288E-3 8.37792E-4 9.3746E-4 3.57901E-3 4.147E-3 8.07546E-3 9.85927E-3 5.71944E-3 6.42647E-3 1.63965E-2 1.00589E-2 4.66027E-3 1.59813E-2 4.89088E-3 5.42492E-3 2.97477E-3 1.98444E-3 5.53848E-3 3.14309E-3 2.0135E-3 1.01472E-3 6.19255E-4 1.72625E-3 2.2846E-3 1.65618E-3 2.58044E-3 3.28208E-3 3.5444E-3 8.71605E-3 3.97286E-3 2.84313E-3 4.7964E-3 1.19801E-2 1.58142E-2 2.28681E-3 1.26227E-2 1.15217E-2 4.87179E-3 8.45784E-3 3.83838E-3 9.51449E-3 1.96326E-2 9.49102E-3 5.80776E-3 3.25511E-3 2.84365E-2 5.8671E-3 1.81526E-2 3.47933E-2 8.49565E-2 3.46044E-2 1.92471E-2 1.6504E-2 1.23776E-2 1.59437E-2 1.79823E-2 3.81293E-2 2.81154E-2 2.88457E-2 8.5956E-3 1.45305E-3 7.08779E-3 1.70258E-3 4.5095E-3 5.74324E-3 5.82009E-3 6.77165E-3 5.968E-2 4.65475E-2 3.49665E-2 1.92106E-2 2.85062E-2 2.1398E-2 1.83721E-2 1.67591E-2 3.72252E-3 7.40491E-3 8.51036E-3 1.14445E-2 2.95515E-3 3.37977E-3 1.81248E-2 3.32448E-2 6.29153E-2 3.92208E-2 2.16548E-2 2.50524E-2 4.25926E-2 4.12763E-2 1.49793E-1 2.84817E-2 1.65451E-2 2.99337E-2 2.09653E-2 9.2656E-3 1.09502E-2 1.456E-2 2.49531E-2 1.83332E-2 1.35907E-2 5.0061E-3 5.84479E-3 4.52216E-3 5.73968E-3 5.96985E-3 7.65206E-3 4.22678E-2 6.41962E-3 5.18595E-3 4.83751E-3 1.85779E-3 5.69616E-3 2.77381E-3 2.27972E-3 5.94128E-3 8.42824E-3 1.8E-3 2.99792E-3 6.61171E-3 4.61398E-3 5.71597E-3 4.60657E-3 1.89816E-3 2.98496E-3 1.14254E-2 4.5269E-3 1.28481E-3 1.93207E-3 5.67984E-3 1.38826E-2 1.23698E-2 8.50557E-3 8.15499E-3 2.73642E-3 5.38684E-4 5.67918E-4 8.20409E-5 3.0242E-5 2.32232E-5 8.13429E-6 5.74349E-6 5.84468E-6 1.52711E-6 4.95799E-5 7.30152E-5 4.79062E-5 2.51177E-6 3.96209E-7 6.38203E-6 4.04846E-4 1.93601E-5 9.78664E-6 1.14673E-5 1.60543E-5 4.24338E-5 1.94355E-5 3.63885E-5 4.6437E-5 5.22895E-5 2.85175E-5 2.02167E-5 4.69475E-5 2.38858E-4 8.14843E-4 1.15506E-3 4.39021E-4 3.41914E-4 7.23129E-4 7.51392E-4 9.81667E-4 2.13386E-3 1.0131E-3 4.92654E-4 1.1002E-3 4.61839E-4 3.2529E-4 6.43589E-4 1.15752E-3 6.51391E-4 2.63597E-4 7.68988E-4 1.0041E-3 9.55673E-4 5.62413E-4 5.19286E-4 2.3543E-4 1.71762E-4 3.98245E-4 9.77087E-5 7.02286E-5 5.55378E-5 8.11771E-5 4.11613E-5 2.92323E-5 2.24505E-5 9.42374E-5 2.19942E-5 1.19639E-4 1.34419E-4 3.34264E-5 2.06199E-4 1.27587E-4 7.98302E-5 2.04634E-4 5.57249E-5 1.75156E-4 1.80786E-5 3.91515E-5 3.24561E-5 2.28089E-5 2.71457E-5 2.83114E-5 2.17387E-5 7.31973E-5 5.48942E-5 4.99148E-5 2.46492E-5 7.3063E-5 3.51658E-5 1.3587E-5 3.91866E-6 6.98885E-6 6.38863E-6 6.45854E-6 4.02798E-7 6.41943E-5 3.5234E-5 6.75804E-5 7.0099E-6 2.27265E-6 4.89944E-6 1.8749E-5 4.88537E-6 1.38673E-5 6.91592E-7 2.90449E-7 1.44021E-5 1.55368E-5 1.21761E-5 4.92751E-6 2.37004E-6 3.4314E-6 3.25636E-5 6.95792E-5 2.85754E-4 1.98468E-4 2.00231E-4 4.09573E-5 4.62911E-5 5.751E-5 4.27294E-5 3.28562E-5 3.39996E-5 9.30435E-6 1.1986E-5 1.58299E-5 1.33438E-5 1.48191E-5 1.04164E-5 2.54401E-5 2.80238E-5 6.78024E-7 4.2674E-8 1.44673E-6 1.15596E-6 3.91435E-8 3.71551E-8 2.91429E-6 5.12994E-6 9.39616E-8 1.37041E-7 2.87194E-7 1.56302E-5 1.04256E-5 2.778E-6 1.86164E-5 4.66945E-5 6.05788E-5 8.05082E-5 1.61289E-4 1.43365E-4 1.72457E-4 4.1548E-5 3.93623E-5 4.41499E-5 3.40614E-5 1.04589E-4 1.91593E-5 2.47981E-5 2.02621E-5 2.85024E-5 3.56588E-5 2.39985E-5 6.24694E-5 8.23563E-5 6.95593E-5 3.14035E-7 7.55342E-5 1.21724E-5 1.22411E-5 7.80635E-6 1.70837E-5 1.38296E-5 1.15894E-5 1.59935E-5 2.00865E-5 8.94261E-6 6.37915E-5 3.617E-5 4.41915E-5 4.03666E-5 2.97409E-5 1.87169E-5 1.19937E-5 5.12397E-6 1.56781E-5 6.871E-8 3.55419E-8 8.26087E-8 2.88642E-8 6.21213E-8 5.26902E-8 1.17536E-7 5.15373E-8 7.94584E-8 7.75974E-6 4.30698E-6 1.08682E-5 7.55981E-6 5.47001E-6 3.10936E-5 3.13679E-6 6.64928E-8 1.63599E-5 1.90037E-5 3.38339E-7 8.16814E-8 4.99835E-7 1.26233E-7 4.2093E-8 3.33864E-8 8.40707E-8 2.5256E-8 3.19313E-7 3.2587E-7 4.15957E-7 3.39772E-7 3.06303E-7 2.73536E-7 2.06302E-7 1.65619E-7 2.09079E-7 1.69425E-7 1.01425E-6 2.5488E-7 3.00934E-7 2.91569E-7 2.17626E-7 2.10308E-7 3.081E-7 4.35349E-7 3.17346E-7 4.00743E-7 3.60516E-7 1.44295E-6 2.24541E-5 2.43073E-6 6.68417E-7 4.48023E-7 4.24698E-6 1.92116E-4 4.68372E-5 1.85279E-4 1.02878E-6 7.33437E-7 1.8728E-5 5.59023E-7 6.66576E-7 6.52977E-7 5.2596E-7 3.7707E-7 2.25692E-5 3.71387E-5 8.25268E-7 2.95977E-5 3.19867E-5 6.18609E-7 4.17815E-7 6.54078E-7 6.13435E-7 4.03359E-7 3.52564E-7 4.66442E-7 7.77079E-7 5.46612E-7 1.74196E-7 4.59968E-7 5.07195E-7 5.01668E-7 3.85304E-7 5.75949E-7 8.77549E-7 1.08096E-6 1.97038E-6 2.34958E-6 2.74936E-6 3.68866E-6 9.67414E-7 5.62073E-5 4.86933E-5 1.47612E-6 1.02136E-4 1.00507E-4 2.62575E-4 3.75591E-5 1.3113E-6 3.83492E-4 9.28327E-5 2.65679E-4 6.43511E-5 2.94728E-5 7.82918E-7 6.9202E-7 2.75408E-6 9.94592E-5 9.78361E-5 2.57614E-5 3.81161E-7 1.3454E-4 1.93023E-4 1.10614E-4 8.5068E-7 7.69691E-7 1.92425E-6 2.49275E-7 4.45051E-7 4.92587E-7 6.32599E-7 7.5463E-7 5.0988E-7 2.05417E-7 3.59852E-7 1.92712E-7 1.9455E-7 1.14174E-7 3.03137E-7 1.75435E-7 1.38037E-7 1.57382E-7 7.35784E-8 7.21738E-8 8.76657E-8 7.65714E-8 6.67891E-8 2.05883E-7 3.31385E-7 9.43004E-8 4.82543E-8 6.75316E-9 4.53974E-8 9.19106E-8 7.4141E-8 6.90273E-8 1.25982E-8 1.23185E-8 3.31123E-8 5.35774E-8 1.4714E-8 1.4889E-8 2.46872E-8 1.25388E-8 9.84521E-9 1.49271E-8 5.52933E-9 6.3579E-9 5.76102E-9 1.44602E-8 1.99086E-8 7.69339E-9 3.10053E-8 1.95413E-8 7.0204E-9 2.01854E-8 1.81797E-8 9.27744E-9 5.61516E-9 4.9654E-9 1.48319E-8 6.05479E-9 1.94543E-8 1.79044E-8 2.25749E-8 6.84579E-9 6.44655E-9 1.09259E-8 2.48239E-9 1.41984E-8 1.20398E-7 2.67675E-8 8.81918E-9 4.28263E-9 6.86741E-9 3.85177E-9 2.41324E-9 9.43358E-10 1.31561E-8 9.80769E-9 1.73379E-8 7.29171E-9 2.23239E-8 8.40666E-9 1.21676E-8 8.21035E-9 2.05472E-8 4.10139E-9 4.64148E-9 3.50987E-8 -9999 -9999 -9999 -9999 -9999 -9999 -9999 -9999 -9999 -9999 -9999 -9999 -9999 -9999 -9999 -9999 -9999 -9999 -9999 -9999 -9999 -9999 -9999 -9999 -9999 -9999 -9999 -9999
3.06148E-5 2.69038E-5 2.68325E-5 2.50987E-5 2.27985E-5 3.57107E-5 3.85354E-5 2.81428E-5 3.23476E-5 3.49205E-5 2.66281E-5 1.93049E-5 2.98618E-5 2.84436E-5 2.66755E-5 2.54495E-5 4.26495E-5 2.3058E-5 2.01216E-5 2.09604E-5 3.11909E-5 4.57441E-5 5.25704E-5 5.62278E-5 4.54656E-5 6.15276E-5 6.83263E-5 5.67641E-5 8.07268E-5 8.96196E-5 8.55047E-5 8.7718E-5 1.87468E-5 7.81286E-5 5.39101E-5 4.73964E-5 1.01178E-4 6.32509E-5 9.69261E-5 1.83826E-4 1.74505E-4 9.45815E-5 1.05541E-4 5.47852E-5 1.09492E-4 1.07456E-4 1.26964E-4 1.37387E-4 1.60903E-4 1.61395E-4 2.12244E-4 2.77267E-4 2.40332E-4 3.14972E-4 3.94607E-4 2.80877E-4 5.32875E-4 5.0346E-4 4.61415E-4 5.02786E-4 4.29962E-4 5.65033E-4 5.24714E-4 6.19888E-4 3.35982E-4 5.39357E-4 3.57665E-4 2.5093E-4 3.21894E-4 3.16046E-4 2.8447E-4 3.5301E-4 5.72131E-4 4.4873E-4 5.34269E-4 4.71385E-4 4.453E-4 1.12704E-3 1.08462E-3 5.54329E-4 2.87216E-4 3.64049E-4 4.1104E-4 6.17312E-4 4.60248E-4 4.64383E-4 4.16787E-4 3.2089E-4 1.52191E-4 1.58189E-4 5.0177E-4 1.34579E-4 9.4804E-5 1.08889E-4 7.95005E-5 5.42349E-5 1.78583E-4 3.03785E-4 2.32478E-4 3.44843E-4 1.49169E-4 8.66891E-5 3.17466E-4 4.03525E-4 4.05791E-4 3.57454E-4 7.08573E-4 7.11545E-4 6.97666E-4 7.27492E-4 5.81265E-4 6.87946E-4 4.74659E-4 6.97882E-4 9.50443E-4 6.98808E-4 8.03904E-4 7.54542E-4 9.45557E-4 1.14143E-3 8.35478E-4 1.95551E-3 1.36089E-3 1.588E-3 7.03968E-4 7.27763E-4 8.22387E-4 1.21246E-3 9.12846E-4 8.44215E-4 1.36088E-3 1.1403E-3 1.70397E-3 9.71911E-4 9.15256E-4 1.35178E-3 1.49993E-3 4.26879E-4 2.51798E-3 4.99546E-3 3.58326E-3 1.16435E-3 8.91862E-4 1.89727E-3 2.16433E-3 5.34974E-4 1.21136E-3 1.25872E-3 3.27332E-4 4.08883E-3 2.4241E-3 2.43491E-3 2.35685E-3 1.66363E-3 1.20805E-3 3.02184E-4 5.64926E-3 3.08879E-3 1.14506E-3 4.07858E-3 1.03769E-3 1.10927E-3 1.13579E-3 3.6702E-4 2.95637E-3 6.55251E-4 9.71026E-4 1.61052E-3 6.68846E-4 1.93196E-3 2.20985E-3 3.95797E-3 1.13151E-3 1.46518E-3 1.87266E-3 1.28375E-3 9.03627E-4 9.09742E-4 1.29912E-3 4.68586E-4 7.30151E-4 8.89062E-4 5.84815E-4 4.72551E-4 5.92354E-4 1.56355E-3 7.15806E-4 2.13526E-3 1.728E-3 1.96811E-3 6.10784E-4 4.78306E-4 1.68497E-4 1.44876E-4 1.45512E-4 8.47255E-4 5.36816E-4 2.42951E-3 1.35955E-3 6.99314E-4 5.58609E-4 1.69797E-3 1.31367E-3 1.7494E-3 8.23175E-4 3.58441E-3 5.97313E-3 2.54282E-3 2.33158E-3 2.08796E-3 1.74646E-3 9.3798E-4 1.40514E-3 4.99928E-4 4.72937E-4 1.15359E-3 5.14099E-4 3.87813E-4 1.40115E-3 2.29058E-4 2.31024E-4 5.00438E-4 3.98993E-4 2.01221E-4 3.58317E-4 4.10136E-4 2.43768E-4 1.65532E-4 1.63423E-4 2.02727E-5 8.27531E-5 1.14702E-4 1.2246E-5 5.11646E-6 1.90453E-4 4.30413E-6 5.32637E-6 3.26138E-5 1.61453E-4 2.08763E-4 1.10757E-4 2.71486E-4 4.80861E-4 4.81047E-4 2.30069E-4 2.09343E-4 2.48603E-4 1.94799E-4 1.99832E-4 1.66251E-4 2.62758E-4 1.18875E-4 8.91188E-5 3.3407E-4 4.58503E-4 2.85109E-4 2.79625E-4 2.71068E-4 5.67202E-4 1.14401E-3 4.79403E-4 4.23569E-4 1.95449E-3 2.206E-3 6.08336E-3 4.32809E-3 4.3165E-3 2.09118E-3 2.99363E-3 2.46405E-3 1.22696E-2 4.12168E-3 6.79249E-3 7.27684E-3 1.17092E-3 2.58053E-5 2.82288E-3 8.8448E-4 1.26934E-3 5.08436E-3 6.29751E-3 1.91181E-2 2.14233E-2 6.77518E-3 3.9935E-3 1.5935E-3 8.43917E-4 2.31382E-3 1.95016E-3 2.84443E-3 1.54537E-3 1.80195E-3 2.94094E-3 2.04257E-3 1.46046E-3 1.92808E-3 5.02108E-3 1.27182E-2 8.43949E-3 5.71561E-3 2.79572E-3 1.6636E-3 2.95557E-3 8.98748E-4 1.1754E-3 5.31367E-4 1.4626E-3 1.50302E-3 1.17083E-3 2.54648E-4 2.27708E-4 1.00458E-3 1.19782E-3 8.01427E-4 6.22207E-4 5.63445E-4 7.3694E-4 5.74399E-4 4.32737E-4 3.32933E-4 4.87988E-4 2.18994E-3 7.0912E-4 2.55101E-3 2.15309E-3 3.67639E-3 2.64605E-3 3.02309E-3 1.58591E-3 1.26164E-3 1.92383E-3 2.39799E-3 4.38901E-3 3.41711E-3 1.62504E-3 5.1136E-4 2.36111E-3 1.89389E-3 2.84827E-3 2.45514E-3 6.59542E-3 8.5147E-3 5.07188E-3 5.45971E-3 7.31338E-3 4.65647E-3 6.51738E-3 4.01937E-3 9.95143E-3 5.51591E-3 9.89577E-3 6.67144E-3 6.88771E-3 8.64766E-3 9.07442E-3 7.40237E-3 1.06265E-2 1.56614E-2 1.2117E-2 1.86735E-2 1.93964E-2 1.68422E-2 1.59116E-2 1.09454E-2 2.90574E-2 1.08431E-2 8.31244E-3 4.03647E-3 1.30016E-2 1.40057E-2 1.13745E-2 8.94565E-3 6.48005E-3 6.9813E-3 1.8133E-2 1.37682E-2 1.12415E-2 2.08346E-2 2.37361E-2 7.99138E-2 7.1299E-2 5.33406E-2 6.61529E-2 9.8441E-2 1.12994E-1 5.43771E-2 5.78643E-2 1.45905E-2 2.68234E-2 1.6489E-2 1.80939E-2 3.53334E-2 9.40504E-3 4.43656E-2 2.77016E-2 1.03651E-1 3.49657E-2 2.54933E-2 4.40347E-2 8.87552E-2 9.69675E-2 5.75134E-1 8.33725E-1 9.73336E-1 9.90019E-1 9.99961E-1 9.56871E-1 8.41653E-1 9.86578E-1 8.09632E-1 6.15206E-1 3.98052E-2 3.54247E-2 5.6258E-2 4.69394E-2 4.03297E-2 -9999 7.18192E-2 5.63217E-2 3.38726E-2 2.32999E-2 2.84614E-2 3.06847E-2 4.38202E-2 1.51309E-2 3.0021E-2 2.74692E-2 2.64062E-2 6.3392E-2 2.79932E-2 3.13985E-2 6.54546E-2 7.45843E-2 1.03671E-1 1.78908E-1 1.21783E-1 1.45537E-1 3.04102E-1 6.07781E-1 2.79372E-1 2.84669E-1 3.31936E-1 3.74388E-1 2.51681E-1 1.98624E-1 1.49411E-1 1.71843E-1 2.27854E-1 1.11316E-1 1.06861E-1 7.66205E-2 6.67093E-2 6.60988E-2 5.46136E-2 5.75913E-2 4.91546E-2 1.09501E-1 4.01066E-2 2.0448E-2 1.99685E-2 2.21132E-2 8.72231E-2 1.00355E-1 3.12383E-2 4.07442E-2 1.16536E-1 1.21799E-1 4.52417E-2 5.90627E-2 2.31824E-2 2.2504E-2 4.45135E-2 2.71817E-2 2.97849E-2 3.46701E-2 1.28817E-1 1.38749E-1 7.23504E-2 4.85579E-2 2.44597E-1 5.08069E-2 8.95539E-2 9.88663E-2 8.9149E-2 1.16351E-1 4.87712E-2 7.34405E-2 2.00692E-2 2.70283E-2 5.16889E-2 2.69104E-2 4.60343E-2 3.71265E-2 1.02513E-2 7.70266E-3 2.23561E-2 9.91093E-2 9.62491E-2 6.36612E-2 3.67144E-2 9.97785E-2 1.53143E-1 2.1535E-1 1.62159E-1 1.47286E-1 8.62625E-2 1.33456E-1 1.04691E-1 9.99724E-2 9.30579E-2 1.02509E-1 1.0781E-1 5.89521E-2 9.27128E-2 9.19696E-2 1.10892E-1 6.79789E-2 2.04069E-2 5.03931E-2 1.04957E-1 7.20365E-2 5.20026E-2 1.08319E-1 4.12682E-2 7.95131E-2 4.66458E-2 7.07031E-2 5.30756E-2 3.03472E-2 2.36377E-2 2.76286E-2 2.10567E-2 3.10864E-2 2.53158E-2 1.77893E-2 4.27895E-2 4.04761E-2 7.6095E-2 3.92231E-2 2.89946E-2 6.73316E-2 4.55082E-2 1.47934E-2 2.59488E-2 2.05543E-2 2.1951E-2 3.04431E-2 4.68296E-2 3.92274E-2 6.51658E-2 4.6965E-2 7.59824E-2 8.10399E-2 3.5188E-2 1.0835E-1 9.10965E-2 3.20522E-2 6.30554E-2 4.5529E-2 5.98717E-2 2.13659E-2 3.69884E-2 3.49213E-2 4.07789E-2 3.37209E-2 3.07556E-2 3.08403E-2 4.49115E-2 1.66586E-2 9.41916E-2 6.38434E-2 3.42485E-2 5.8174E-2 1.16529E-2 1.07403E-2 4.21104E-2 6.62845E-2 8.67378E-3 1.81039E-2 1.75435E-2 1.99224E-2 1.32717E-2 4.95896E-3 6.27891E-3 3.1192E-2 3.95699E-3 9.38753E-3 1.82378E-2 8.55794E-3 7.21402E-3 9.43167E-3 2.13195E-2 5.57095E-2 2.21855E-2 2.79424E-3 1.39841E-3 1.09499E-3 2.9605E-4 2.9565E-4 3.44386E-4 2.68196E-4 7.53479E-4 8.5967E-3 1.44263E-2 1.62018E-2 1.31082E-2 9.33186E-3 9.61491E-3 1.92885E-2 4.5977E-3 3.42528E-3 6.4379E-2 2.1235E-2 2.26921E-2 8.4592E-2 4.12653E-2 6.70213E-2 2.7297E-2 1.15981E-2 1.39695E-2 7.52742E-3 2.83633E-3 9.55996E-3 2.86008E-3 2.32093E-3 1.71507E-3 2.89765E-3 4.69399E-3 3.051E-3 2.63723E-3 1.12295E-2 1.15814E-2 2.07935E-3 2.1071E-3 2.11965E-2 8.52123E-3 1.4208E-2 1.41451E-2 9.95634E-3 1.00182E-2 3.16641E-3 9.82974E-3 2.26266E-3 1.54949E-3 3.65884E-3 5.27092E-3 6.73363E-3 3.4806E-3 5.00216E-3 4.80979E-3 3.96163E-3 3.02997E-3 5.6306E-3 1.16699E-2 2.67339E-3 8.23998E-4 2.40618E-4 5.35896E-4 5.55133E-4 6.58866E-4 1.06173E-3 1.36617E-3 2.91206E-3 2.1995E-3 8.34426E-4 2.76496E-3 4.41538E-3 4.0957E-3 6.97342E-3 7.59003E-3 3.96166E-3 7.63156E-3 5.74091E-3 4.18517E-3 3.64843E-3 2.11571E-3 7.08435E-3 3.65195E-3 1.69444E-3 1.9111E-3 3.85529E-3 3.5069E-3 3.4756E-3 1.95967E-3 1.24678E-3 1.41048E-3 2.61278E-3 1.12075E-2 3.48386E-3 7.24617E-3 3.13726E-2 4.63444E-3 3.43741E-3 3.51028E-2 7.84503E-3 1.17042E-2 1.07809E-2 1.37974E-2 2.8705E-2 6.55407E-3 3.24537E-3 6.02695E-3 1.20689E-2 8.61896E-3 7.34445E-3 5.67414E-3 8.20396E-3 7.44385E-3 8.46082E-3 5.662E-2 4.32948E-2 7.78864E-3 1.57372E-2 1.13093E-2 1.39505E-2 1.05858E-2 1.1745E-2 2.14028E-2 2.89367E-2 1.21319E-2 3.72503E-3 1.28611E-3 5.0057E-3 5.3342E-3 1.91841E-3 1.43527E-3 3.62639E-3 8.73754E-3 3.01982E-2 6.29578E-2 4.61586E-2 5.61007E-2 4.96551E-2 9.12505E-2 3.5613E-2 2.75347E-2 9.25556E-3 5.28356E-3 6.44438E-3 2.8538E-2 6.15966E-3 1.82066E-2 9.10706E-3 1.28862E-2 3.45467E-2 4.21418E-2 2.06912E-2 3.50377E-2 2.97056E-2 1.58041E-1 9.58359E-2 3.05945E-2 5.74787E-2 6.58064E-2 5.79576E-2 4.93349E-2 1.36889E-2 8.46115E-3 1.61547E-2 1.92344E-2 1.16039E-2 1.99677E-2 3.49306E-2 9.14388E-3 1.71188E-2 1.16838E-2 3.06906E-3 2.43806E-3 1.00623E-2 5.52409E-3 4.10241E-3 2.19259E-3 1.44668E-3 2.91886E-3 5.6386E-3 5.00139E-3 1.24837E-3 2.50022E-3 1.16748E-2 9.00152E-3 1.33645E-2 7.06289E-3 1.38828E-2 8.93621E-3 3.50577E-3 3.93543E-3 3.73578E-3 3.90351E-3 2.61259E-3 3.94264E-3 2.54677E-3 6.63495E-3 6.04529E-3 4.82145E-3 5.72102E-3 1.27311E-3 2.16942E-4 4.66692E-5 1.99906E-4 1.60623E-5 1.76866E-5 7.72859E-6 5.13024E-6 2.02361E-7 6.59866E-7 7.17914E-5 4.45029E-5 7.15936E-5 3.33538E-5 6.33796E-6 2.68603E-4 1.66726E-5 1.20859E-5 1.55859E-5 2.19668E-5 1.96347E-5 1.92892E-5 3.84913E-5 5.30554E-5 8.54127E-5 1.88631E-5 4.97923E-5 1.03381E-4 2.98113E-4 1.02339E-3 1.03344E-3 2.35137E-3 4.54077E-4 1.30226E-3 1.07955E-3 1.26607E-3 2.12818E-3 1.41081E-3 4.76069E-4 5.92423E-4 3.3044E-4 3.50924E-4 5.59784E-4 4.72391E-4 9.19447E-4 7.68682E-4 2.58491E-4 3.63781E-4 3.04148E-4 1.4914E-4 3.85339E-4 5.62004E-4 1.64513E-4 3.58067E-4 5.53763E-5 6.70136E-5 2.64353E-5 4.06334E-5 4.77116E-5 3.8403E-5 5.5381E-5 1.55493E-4 2.40513E-4 3.15973E-5 5.60364E-5 3.95414E-4 7.05002E-5 9.40109E-5 1.07948E-4 1.77778E-4 1.04539E-4 2.1644E-5 2.65524E-5 2.52243E-5 1.14607E-5 8.57434E-5 1.38443E-5 1.9872E-5 4.58704E-5 5.13001E-5 4.98651E-5 6.37524E-5 3.5245E-5 4.42797E-5 3.19307E-5 1.32547E-5 2.59759E-7 7.37766E-6 7.73739E-6 6.30447E-6 1.54266E-7 2.79567E-5 3.29475E-5 1.66525E-5 6.64676E-6 2.5953E-6 2.17237E-5 1.83389E-5 1.62229E-5 1.06406E-5 8.28299E-6 1.66114E-5 1.95955E-5 1.52844E-5 1.30712E-5 1.07396E-5 5.36673E-6 3.37544E-6 1.64215E-5 4.72852E-5 4.52109E-5 1.95819E-5 1.26263E-4 6.92529E-5 5.31117E-5 8.70253E-5 6.66221E-5 6.6789E-5 3.29263E-5 1.6441E-5 1.3921E-5 1.11269E-5 3.55258E-5 3.39557E-5 9.36698E-6 1.66876E-5 1.93843E-5 1.13351E-6 1.30876E-6 2.42443E-8 1.22427E-6 1.91628E-8 2.62904E-6 2.991E-6 4.59014E-8 2.21629E-7 1.16039E-5 3.98652E-7 5.64339E-6 3.86042E-6 1.32551E-5 4.15307E-5 1.45845E-4 4.14485E-5 2.0015E-4 1.74616E-4 6.46596E-5 2.17178E-4 3.80835E-5 4.5695E-5 3.88252E-5 3.56582E-5 2.08888E-5 2.51617E-5 6.25531E-5 1.66956E-5 1.60275E-5 2.94341E-5 1.48399E-5 1.15078E-5 2.98768E-5 1.03026E-6 5.92824E-7 9.06503E-7 1.38973E-7 9.87965E-8 6.16134E-6 8.02962E-6 1.06199E-5 8.72096E-6 1.15533E-5 1.08996E-5 1.27429E-5 8.02143E-6 1.9007E-5 1.12042E-4 5.57441E-4 1.72066E-4 5.77035E-4 1.67031E-4 8.1392E-5 3.9152E-5 4.92812E-5 5.24673E-5 1.63053E-7 9.90195E-8 1.8332E-7 2.11622E-5 1.93101E-5 1.05238E-5 3.95278E-7 8.30861E-6 4.06598E-8 1.33543E-7 1.48671E-7 2.77091E-8 5.91249E-8 1.46712E-7 4.9219E-8 4.09409E-8 8.47154E-8 4.39549E-8 2.12046E-5 7.08154E-7 1.43606E-7 2.29312E-7 5.0243E-8 3.86275E-8 6.3015E-8 3.30168E-8 2.56071E-7 2.2968E-7 2.72623E-7 2.51643E-7 8.47033E-8 5.10415E-8 6.77542E-8 9.43105E-6 2.21638E-7 3.05627E-7 2.51693E-7 2.77174E-7 3.15321E-7 3.01985E-7 4.93283E-5 1.35876E-5 5.05546E-7 5.11949E-7 2.08723E-5 4.98416E-7 2.99578E-6 2.47822E-5 2.56457E-5 4.27138E-5 4.06851E-5 6.12089E-5 6.13973E-5 1.60921E-4 4.92212E-5 1.46716E-4 9.04615E-7 5.39573E-7 5.60932E-7 6.24894E-7 4.40504E-7 6.40187E-7 6.33545E-7 4.91872E-5 1.55311E-6 9.47481E-5 6.96374E-5 4.29162E-5 6.43278E-7 9.10434E-7 1.94188E-7 3.48641E-7 5.89487E-7 2.51229E-7 4.59196E-7 3.81946E-7 1.14832E-6 2.80041E-7 1.60621E-7 2.67518E-7 2.73059E-7 2.5075E-5 7.57158E-7 1.36441E-6 1.08896E-6 9.97843E-7 8.21758E-7 2.21105E-6 1.66577E-6 1.1496E-6 5.86835E-7 1.0981E-6 2.32952E-6 2.17935E-6 2.2415E-6 5.38853E-5 3.86179E-5 9.64367E-7 1.43925E-6 1.89749E-6 7.49507E-5 1.641E-4 5.68923E-5 3.81663E-6 3.20898E-7 2.46448E-5 2.4228E-5 1.64949E-5 1.44575E-4 1.05862E-4 4.93518E-5 4.52141E-7 6.79394E-7 1.92216E-6 1.52572E-6 3.93213E-7 5.57191E-7 8.73386E-7 8.54741E-7 1.13476E-6 9.82788E-7 8.48986E-7 7.33139E-7 6.08601E-7 5.60177E-7 1.07702E-7 1.1695E-7 1.73513E-7 1.6377E-7 5.74432E-8 7.64521E-8 5.43296E-8 5.49442E-8 1.06093E-7 7.24149E-8 1.22988E-7 1.671E-7 1.35463E-7 1.47117E-7 7.84947E-8 6.23369E-8 1.23472E-7 9.70578E-8 4.9338E-8 1.07684E-8 1.14764E-8 1.9386E-8 9.18089E-8 9.08866E-8 5.47616E-8 3.22676E-8 5.12541E-8 4.37606E-8 5.63026E-8 2.86713E-8 1.72213E-8 1.0042E-8 1.51429E-8 9.51523E-9 1.40392E-8 7.53756E-9 2.00074E-8 2.15513E-8 1.96575E-8 2.86086E-8 1.0236E-8 5.54745E-9 2.05813E-8 1.20647E-7 7.57418E-8 3.29507E-8 9.8141E-9 1.5209E-8 1.82911E-8 6.92369E-9 3.74607E-9 9.41941E-9 7.24213E-9 7.75858E-9 1.68159E-8 4.031E-8 1.0945E-8 4.85107E-9 5.44738E-9 4.89687E-9 1.83566E-8 2.43685E-8 6.85663E-9 9.34248E-9 6.64037E-9 8.594E-9 5.85756E-9 3.7121E-9 3.18644E-9 2.81089E-8 3.17161E-8 1.34778E-8 3.43338E-8 5.33744E-8 8.77299E-8 -9999 -9999 -9999 -9999 -9999 -9999 -9999 -9999 -9999 -9999 -9999 -9999 -9999 -9999 -9999 -9999 -9999 -9999 -9999 -9999 -9999 -9999 -9999 -9999 -9999 -9999 -9999
2.84284E-5 8.69049E-5 3.33247E-5 2.61606E-5 2.79786E-5 2.37516E-5 5.07144E-5 4.32244E-5 2.32381E-5 3.66352E-5 3.57188E-5 2.25558E-5 3.1331E-5 3.15197E-5 3.12829E-5 2.71E-5 2.8647E-5 3.26844E-5 1.65347E-5 1.84863E-5 1.52106E-5 3.79655E-5 4.90771E-5 7.76008E-5 4.46678E-5 8.92082E-5 7.78965E-5 7.71669E-5 5.50068E-5 6.83566E-5 9.80928E-5 1.07847E-4 1.16694E-4 1.51522E-4 6.72224E-5 4.08676E-5 6.49597E-5 1.27477E-4 1.21678E-4 8.37771E-5 1.11635E-4 9.33344E-5 9.38346E-5 9.49811E-5 8.11887E-5 1.04871E-4 1.04778E-4 1.75918E-4 1.19715E-4 1.74427E-4 2.94591E-4 2.81366E-4 2.60645E-4 3.68232E-4 3.11672E-4 3.18378E-4 3.69377E-4 5.03426E-4 4.03428E-4 5.47877E-4 5.25197E-4 5.26791E-4 5.29446E-4 5.45389E-4 5.50382E-4 5.9469E-4 4.11322E-4 2.30368E-4 2.70436E-4 3.30148E-4 3.31229E-4 2.80921E-4 1.12562E-3 3.78514E-4 6.59182E-4 4.48756E-4 5.15565E-4 5.51674E-4 4.93739E-4 3.40261E-4 2.54386E-4 3.7536E-4 5.93941E-4 6.77399E-4 4.92447E-4 3.69961E-4 3.92235E-4 4.17233E-4 3.56749E-4 2.75106E-4 2.61085E-4 2.7756E-4 2.49693E-4 1.13981E-4 2.2754E-4 2.93581E-4 6.1142E-5 1.78505E-4 2.30461E-4 2.53537E-4 1.54609E-4 2.63228E-4 3.16434E-4 3.44439E-4 4.16568E-4 4.18255E-4 6.07115E-4 6.26954E-4 6.38832E-4 1.02366E-3 6.41497E-4 6.86264E-4 6.28654E-4 5.44729E-4 6.49981E-4 9.09767E-4 8.22398E-4 7.02677E-4 1.25764E-3 1.04642E-3 1.46893E-3 9.94586E-4 1.0129E-3 1.06788E-3 1.00705E-3 7.21843E-4 4.81518E-4 1.05839E-3 6.45302E-4 7.86297E-4 1.16821E-3 1.17818E-3 1.05281E-3 7.02842E-4 8.33103E-4 1.04406E-3 6.50076E-4 6.49956E-4 8.5022E-4 9.18857E-4 1.81034E-3 1.86058E-3 2.70384E-3 3.08696E-3 8.51388E-4 1.81569E-3 1.97831E-3 3.36633E-3 2.51498E-3 6.57004E-4 2.8723E-3 1.26973E-3 2.50741E-3 2.03158E-3 1.26754E-3 4.05004E-3 2.25415E-3 1.84808E-3 1.69819E-3 7.86483E-4 1.58004E-3 6.91664E-4 2.63507E-4 1.30337E-3 1.34065E-3 1.93512E-3 8.79354E-4 6.98524E-4 1.31965E-3 2.29892E-3 3.15758E-3 6.20488E-3 2.01903E-3 2.79787E-3 2.60518E-3 1.52129E-3 7.12959E-4 1.13389E-3 8.20667E-4 2.30793E-3 1.54734E-3 1.62687E-3 1.25448E-3 1.06888E-3 1.15026E-3 1.83025E-3 7.13946E-4 1.07329E-3 1.06057E-3 2.20799E-3 1.05923E-3 1.07145E-3 2.32819E-4 1.28613E-4 3.34311E-4 3.86561E-4 7.08063E-4 6.09352E-4 6.42683E-4 8.20417E-4 1.48834E-3 8.1424E-4 8.31551E-4 1.23798E-3 8.46067E-4 3.29207E-3 4.84839E-3 3.20003E-3 6.92688E-3 1.7486E-3 4.30883E-3 2.09157E-3 1.85142E-3 5.36853E-4 1.07825E-3 8.3035E-4 5.28797E-4 5.62941E-4 4.40661E-4 2.85756E-4 2.21035E-4 8.6821E-4 2.30067E-4 2.95676E-4 5.42183E-4 4.88043E-4 3.28095E-4 1.86765E-4 5.37618E-5 3.53762E-6 6.1067E-5 1.03243E-4 8.05441E-6 7.13737E-6 7.71479E-6 5.75093E-6 1.1594E-4 3.12634E-4 4.21226E-4 4.2659E-4 3.56913E-4 1.1666E-3 4.99199E-4 8.08466E-4 3.69551E-4 1.38887E-4 3.84306E-4 1.16828E-3 2.84355E-4 3.05529E-4 2.55759E-4 2.34872E-4 2.64384E-4 5.3158E-4 1.48292E-4 3.4515E-4 2.79218E-4 5.23538E-4 6.13063E-4 3.87199E-4 9.41208E-4 6.67342E-4 1.61329E-3 2.89122E-3 4.95009E-3 4.72819E-3 7.27257E-3 6.40415E-3 3.76414E-3 1.9264E-3 1.19304E-2 3.79516E-3 8.04869E-3 5.37715E-3 5.33059E-3 6.76252E-3 7.00916E-3 9.46996E-3 1.41982E-2 1.30776E-2 1.47132E-2 1.49472E-2 7.90526E-3 6.2372E-3 5.1213E-3 5.3853E-3 1.73039E-3 1.24431E-3 1.87975E-3 1.46466E-3 2.45494E-3 2.69216E-3 1.58154E-3 3.28439E-3 8.22722E-4 4.70165E-3 6.55658E-3 1.45496E-2 7.6268E-3 5.39273E-3 2.26481E-3 4.15715E-3 3.82246E-3 8.47953E-4 2.76078E-3 1.86616E-3 9.33123E-4 1.70532E-3 2.11745E-3 2.15247E-3 2.60554E-4 9.7684E-4 1.04532E-3 9.33731E-4 4.45744E-4 7.88791E-4 6.51917E-4 5.38316E-4 2.03483E-3 5.19274E-4 6.2661E-4 4.10308E-4 2.05835E-3 1.33926E-3 2.93074E-3 5.64868E-3 2.65963E-3 2.7039E-3 2.33458E-3 1.77626E-3 1.39936E-3 1.21036E-3 5.5258E-3 2.87899E-3 1.80473E-3 4.15121E-4 1.23514E-3 2.29872E-3 3.31909E-3 4.02088E-3 6.50069E-3 5.72498E-3 6.3385E-3 7.88865E-3 4.66792E-3 4.8119E-3 9.25574E-3 8.1555E-3 1.55813E-2 5.61025E-3 6.41903E-3 6.39648E-3 6.23361E-3 8.72099E-3 6.89322E-3 6.88202E-3 8.63311E-3 1.1539E-2 1.01684E-2 6.51222E-3 3.15382E-2 2.53949E-2 2.2982E-2 3.15578E-2 9.22128E-3 7.48243E-3 1.3404E-2 1.10256E-2 1.34119E-2 7.72753E-3 7.28942E-3 1.03928E-2 1.97774E-2 1.96133E-2 7.64657E-3 1.06912E-2 6.94405E-3 1.4169E-2 2.3248E-2 3.73174E-2 6.09662E-2 4.17502E-2 2.53409E-2 3.48127E-2 3.30226E-2 4.3303E-2 3.47585E-2 2.85656E-2 1.80185E-2 2.50479E-2 1.95072E-2 2.65501E-2 6.58992E-2 2.95818E-2 3.07122E-2 1.01094E-1 1.16287E-1 2.02016E-2 6.24904E-2 2.29722E-2 1.18939E-1 3.05699E-1 6.36453E-1 9.18124E-1 7.51874E-1 8.00714E-1 8.49887E-1 2.78004E-1 7.23182E-1 9.78828E-1 8.40273E-1 5.16247E-2 3.526E-2 3.45133E-2 5.64366E-2 4.98958E-2 4.76981E-2 6.14658E-2 3.57954E-2 2.95205E-2 3.70481E-2 2.98053E-2 3.33308E-2 3.5164E-2 4.52339E-2 3.63204E-2 4.44733E-2 3.41474E-2 2.28365E-2 2.74124E-2 3.13844E-2 7.82292E-2 9.03508E-2 1.0426E-1 1.08575E-1 1.06772E-1 1.32895E-1 2.35648E-1 2.27104E-1 2.16183E-1 2.55028E-1 2.17429E-1 3.29973E-1 3.41446E-1 2.40403E-1 1.01359E-1 1.53507E-1 2.03041E-1 1.47535E-1 1.28796E-1 8.56933E-2 3.46943E-2 4.67174E-2 1.48253E-2 1.43191E-1 2.67002E-2 1.23553E-1 3.29061E-2 3.79842E-2 2.04893E-2 3.52716E-2 8.84838E-2 8.50048E-2 5.6576E-2 2.17167E-2 6.70264E-2 2.41072E-2 2.35477E-2 7.75832E-2 3.7243E-2 7.75444E-2 1.21832E-1 9.04365E-2 3.99821E-2 3.48619E-2 1.64266E-1 4.53786E-2 1.21639E-1 1.21638E-1 1.13103E-1 1.2569E-1 4.64357E-2 3.07718E-2 3.4245E-2 4.7838E-2 3.78327E-2 5.93783E-2 2.30342E-2 6.6358E-2 2.66047E-2 4.74137E-2 3.67223E-2 4.17029E-2 2.6412E-2 4.34896E-3 2.54402E-2 3.35946E-2 8.42112E-2 1.30968E-2 3.61949E-2 9.96858E-2 1.93987E-1 1.51249E-1 1.44321E-1 2.23635E-1 1.17066E-1 1.72092E-1 1.11082E-1 1.10505E-1 9.21645E-2 1.38195E-1 1.25734E-1 8.39134E-2 1.08639E-1 1.12193E-1 9.89476E-2 9.74934E-2 5.03523E-2 3.57747E-2 8.28729E-2 6.54376E-2 4.76269E-2 3.4909E-2 2.47628E-2 2.60437E-2 7.11329E-2 7.2766E-2 5.59783E-2 1.69647E-2 3.68421E-2 1.51886E-2 2.09455E-2 2.36687E-2 4.74046E-2 3.4857E-2 1.53976E-2 1.743E-2 5.90512E-2 2.57495E-2 6.08053E-2 3.54052E-2 2.71769E-2 4.79809E-2 2.8372E-2 2.02269E-2 2.75801E-2 5.50338E-2 6.31869E-2 4.46758E-2 4.84504E-2 1.01144E-1 9.37763E-2 7.46477E-2 4.2349E-2 5.40106E-2 2.2866E-2 1.78456E-2 2.6275E-2 2.04935E-2 4.82384E-2 5.04006E-2 5.06556E-2 3.12645E-2 1.24465E-1 2.50271E-2 1.72109E-2 7.82703E-2 1.56635E-2 1.3585E-2 2.87833E-2 8.88531E-3 3.73793E-3 3.8255E-2 1.22819E-2 2.04659E-2 4.82706E-2 1.82369E-2 3.32053E-2 3.51106E-2 1.58215E-2 5.21614E-2 2.99905E-2 6.84839E-3 1.0374E-2 1.22469E-2 2.41488E-2 3.79612E-2 2.3707E-2 2.07972E-2 4.50154E-3 3.14297E-3 1.64809E-2 2.45823E-2 2.24818E-2 5.09638E-3 9.22857E-4 5.12482E-4 4.18108E-4 3.02404E-4 3.62006E-4 3.69984E-4 3.18883E-4 2.82002E-3 3.55762E-2 1.40847E-2 1.66552E-2 6.89082E-3 1.50421E-3 1.01975E-3 3.30338E-3 2.94961E-2 1.2067E-1 4.65308E-2 6.68097E-2 2.69877E-2 2.69222E-2 3.66353E-2 5.88613E-3 3.75656E-3 2.08175E-2 5.9395E-3 1.09711E-2 2.14739E-2 1.29578E-2 5.36633E-3 1.91362E-3 3.57649E-3 9.13806E-3 2.23434E-3 3.66709E-3 2.10339E-2 1.16802E-2 4.07467E-3 6.72259E-3 1.69272E-2 5.21703E-3 7.98524E-3 5.43086E-3 7.62685E-3 2.18129E-3 5.41961E-3 7.58424E-3 1.24486E-2 5.13556E-3 8.95409E-3 9.62289E-3 6.53985E-3 2.75751E-3 2.87657E-3 3.13016E-3 4.18764E-3 6.21451E-3 1.32379E-2 2.15327E-3 7.29947E-3 1.1186E-3 9.38519E-4 6.40046E-4 3.62956E-4 1.19596E-3 5.341E-3 6.79069E-3 9.36189E-4 1.23486E-3 1.31518E-3 1.30212E-3 4.18265E-3 6.83368E-3 1.16648E-2 2.67971E-2 1.24568E-2 2.42176E-3 1.29098E-2 3.51966E-3 1.13868E-2 9.68578E-3 5.89861E-3 4.94519E-3 2.35314E-3 1.74373E-3 8.1739E-3 1.4428E-2 1.67398E-2 4.38844E-3 1.09827E-3 7.16488E-4 5.52521E-3 5.06689E-3 6.72066E-3 5.93922E-3 4.86409E-3 4.57975E-3 1.07288E-2 3.0342E-2 1.42207E-2 1.8515E-2 1.32449E-2 1.21705E-2 1.15012E-2 9.1348E-3 3.01948E-3 6.89949E-3 1.06342E-2 5.98732E-3 1.8285E-2 1.18586E-3 5.59695E-3 2.88092E-2 1.21188E-2 1.78685E-2 2.02237E-2 8.0111E-3 7.13311E-3 6.54366E-3 2.58541E-2 1.28135E-2 2.03622E-2 3.44818E-2 5.79565E-2 9.14203E-3 5.56832E-3 4.6998E-3 5.7702E-3 4.69234E-3 4.36669E-3 6.18826E-3 4.54092E-3 1.39079E-2 1.9961E-2 8.79037E-2 7.4902E-2 1.0568E-1 8.31914E-2 2.36005E-1 2.46234E-2 1.5283E-2 1.47063E-2 1.59366E-2 2.10014E-2 2.52881E-2 1.65333E-2 1.18905E-2 1.40799E-2 9.10666E-3 3.48379E-2 2.99127E-2 2.82098E-2 2.5602E-2 6.60248E-2 2.93569E-2 1.71741E-1 5.0897E-2 1.93972E-1 1.27774E-1 1.21461E-1 6.85132E-2 4.77424E-2 3.47247E-2 2.50738E-2 1.84701E-2 1.36751E-2 1.89436E-2 1.40162E-2 1.4582E-2 1.36613E-2 8.64618E-3 2.63908E-2 1.57252E-2 6.67067E-3 5.7201E-3 1.04215E-2 4.40048E-3 5.71109E-3 2.30199E-3 4.24096E-3 1.78375E-3 1.9911E-4 3.06012E-3 5.96247E-3 6.0255E-3 9.02931E-3 6.08814E-3 4.15181E-3 3.4661E-3 1.35666E-3 1.90302E-3 1.93576E-3 2.4435E-3 2.44046E-3 5.40174E-3 2.86587E-3 4.50368E-3 4.55492E-3 1.49335E-3 2.86997E-3 1.99891E-3 3.71498E-4 7.76381E-5 6.03545E-5 1.51866E-5 1.11346E-5 6.30444E-6 8.08381E-6 6.05252E-7 7.10718E-7 5.03531E-7 7.36141E-5 5.27904E-5 4.48538E-5 1.17151E-5 1.47945E-4 1.21072E-5 2.00804E-5 4.71042E-5 4.9874E-5 2.84537E-5 2.49861E-5 2.64499E-5 4.14123E-5 4.97856E-5 1.49003E-4 2.01813E-4 1.78932E-4 6.26792E-4 1.84912E-3 1.33584E-3 5.76837E-4 1.30399E-3 9.05086E-4 7.06355E-4 1.09512E-3 1.5167E-3 1.47731E-3 1.31823E-3 6.90964E-4 4.73E-4 1.01855E-3 5.75522E-4 5.00469E-4 7.39098E-4 9.74696E-4 4.16869E-4 2.50002E-4 4.32883E-4 2.62318E-4 2.40349E-4 1.66272E-4 1.75473E-4 2.89348E-4 8.60875E-5 5.68271E-5 5.27797E-5 3.41082E-5 5.04713E-5 4.28333E-5 6.37721E-5 1.23096E-4 6.77074E-5 8.47275E-5 4.41359E-5 7.14691E-5 9.82228E-5 1.09604E-4 2.56992E-4 1.00738E-4 6.1104E-5 6.71066E-5 5.90406E-5 2.92028E-5 1.62087E-5 4.19558E-5 3.18622E-5 2.84975E-5 3.43556E-5 3.53471E-5 8.82169E-5 4.79845E-5 2.14739E-5 3.93738E-5 4.01878E-5 2.3374E-5 3.46092E-7 1.85197E-7 8.93407E-6 1.5182E-7 1.2925E-7 3.35976E-5 1.13878E-5 7.30415E-6 3.67249E-5 4.09623E-6 1.24029E-5 8.89597E-6 5.72535E-6 1.90127E-7 4.62075E-6 1.029E-5 1.0358E-5 7.96669E-6 1.09884E-5 9.63017E-6 6.30967E-6 3.3243E-6 1.33317E-5 1.20866E-5 6.50359E-5 1.24467E-5 4.8454E-5 5.47069E-5 3.2561E-5 4.85477E-5 4.20376E-5 3.51657E-5 3.18977E-5 2.15202E-5 1.71968E-5 1.38801E-5 3.25696E-5 2.88943E-5 1.19955E-5 4.93347E-6 1.37595E-7 6.82965E-6 1.46297E-8 5.67439E-7 1.13403E-7 1.67742E-6 1.89139E-6 2.34667E-6 3.74133E-8 9.03401E-8 3.50764E-7 1.32487E-5 6.79207E-6 2.98084E-5 1.79269E-5 1.89746E-4 1.52185E-4 1.82115E-4 5.18688E-5 7.11214E-5 1.52381E-4 6.10295E-5 5.12131E-5 7.61713E-5 3.23022E-5 3.06734E-5 3.04177E-5 2.05177E-5 2.03141E-5 1.63883E-5 3.63138E-5 2.47658E-5 5.06788E-5 4.33628E-5 2.83811E-5 3.14891E-5 4.62614E-5 6.35592E-5 1.61823E-6 2.24478E-7 1.06058E-7 2.70331E-5 5.93811E-6 2.12087E-7 1.31832E-5 4.61123E-6 1.1713E-5 1.77195E-5 2.26777E-5 1.35495E-5 2.77352E-5 4.54361E-5 8.61499E-4 8.19888E-4 1.77994E-4 3.47767E-5 3.54762E-5 7.92097E-5 1.39388E-4 2.75792E-4 5.80958E-5 9.30768E-5 1.08699E-4 1.06851E-4 6.25842E-5 6.80109E-5 4.29992E-5 1.98024E-5 3.11007E-5 6.02911E-8 1.65921E-7 8.46313E-8 4.34894E-8 2.4591E-8 4.47073E-8 2.7185E-8 4.39946E-8 7.5882E-8 4.58542E-8 4.58219E-8 3.77797E-8 7.89787E-8 4.15709E-8 1.92147E-7 1.25701E-7 1.82109E-7 5.75867E-6 4.90489E-8 7.90674E-8 6.93896E-7 3.02151E-6 1.03496E-6 3.60267E-7 1.38636E-5 4.57937E-5 1.0277E-6 1.22865E-6 1.78301E-5 1.69806E-5 2.2211E-5 2.45294E-5 5.83021E-7 2.50621E-5 2.5261E-5 5.62416E-7 1.09803E-4 1.5892E-4 1.08798E-4 1.62507E-4 4.58998E-5 7.28129E-5 3.22699E-5 1.50655E-4 1.505E-4 2.07935E-4 2.22633E-5 8.26001E-7 8.51269E-7 6.56751E-7 4.15557E-7 6.32387E-7 8.59099E-7 1.41371E-6 6.64601E-5 1.33967E-4 8.76324E-5 1.04599E-6 1.15626E-6 7.02871E-7 6.09957E-7 8.13698E-7 5.51616E-7 5.01506E-7 2.43353E-7 3.80136E-7 5.16425E-7 2.63688E-7 1.85877E-7 2.81045E-7 4.2748E-7 4.77967E-7 1.12407E-6 1.80244E-6 1.24479E-6 1.08756E-6 1.09414E-6 1.57184E-6 1.46996E-6 1.6563E-6 1.40706E-6 2.57478E-6 2.58793E-6 1.58754E-6 7.60491E-5 1.16855E-4 8.32259E-7 9.73799E-5 2.46016E-5 6.90935E-5 4.57669E-5 3.87299E-5 1.2619E-4 7.40821E-5 2.07635E-5 2.14289E-5 5.36379E-5 7.74625E-7 3.72992E-5 1.59227E-5 8.73451E-7 1.26614E-5 3.43746E-7 4.90215E-7 2.89596E-6 7.14345E-7 3.2997E-6 3.37173E-6 1.39537E-6 1.22409E-6 2.35639E-6 2.30811E-6 1.7794E-6 8.05912E-7 3.35904E-7 1.58783E-7 1.10527E-7 6.6301E-8 6.44452E-8 6.27247E-8 2.85227E-8 7.68466E-8 1.40495E-7 1.26881E-7 1.31971E-7 9.47751E-8 1.3421E-7 1.34977E-7 1.06158E-7 1.4084E-7 1.75574E-7 1.16047E-7 4.66283E-8 2.83778E-8 9.968E-8 2.35156E-7 1.20148E-7 7.0881E-8 8.41107E-8 7.78844E-8 1.04143E-7 6.43746E-8 3.59188E-8 4.2478E-8 1.6596E-8 8.36403E-9 7.8622E-9 1.87969E-8 1.53095E-8 1.10755E-7 7.30256E-9 6.95481E-9 9.99174E-8 2.94211E-8 4.15023E-8 7.1338E-9 4.01501E-8 7.20206E-8 5.79221E-8 2.23584E-8 5.32337E-8 3.76816E-8 1.13722E-7 1.27549E-7 5.67374E-8 6.00151E-8 4.66539E-7 4.69886E-7 3.21038E-8 6.5033E-9 6.9404E-9 6.95308E-9 3.9315E-9 8.51892E-9 6.0781E-8 4.27696E-8 3.78129E-8 7.28176E-8 1.22688E-8 4.49349E-9 3.49935E-8 6.08829E-9 3.82471E-9 2.76569E-8 1.45464E-8 3.48558E-8 8.694E-8 1.1507E-7 3.92387E-8 -9999 -9999 -9999 -9999 -9999 -9999 -9999 -9999 -9999 -9999 -9999 -9999 -9999 -9999 -9999 -9999 -9999 -9999 -9999 -9999 -9999 -9999 -9999 -9999 -9999 -9999 -9999
6.15842E-5 3.48028E-5 3.43881E-5 2.06607E-5 3.27697E-5 2.38641E-5 6.6926E-5 3.34881E-5 2.65314E-5 2.34971E-5 1.85338E-5 3.67065E-5 2.34497E-5 6.11034E-5 2.96282E-5 2.67963E-5 3.29077E-5 3.34943E-5 2.41397E-5 2.33188E-5 2.84455E-5 4.14777E-5 4.74934E-5 4.37697E-5 5.54348E-5 7.1652E-5 4.46636E-5 3.67225E-5 6.32376E-5 5.19053E-5 8.08468E-5 7.87488E-5 1.03902E-4 1.00811E-4 9.58318E-5 1.02219E-4 9.03108E-5 1.01293E-4 8.38613E-5 5.97659E-5 8.07252E-5 7.87002E-5 9.95248E-5 1.34165E-4 9.83696E-5 8.6889E-5 1.28133E-4 1.86515E-4 2.7497E-4 1.72625E-4 2.4804E-4 4.23062E-4 3.60461E-4 3.4349E-4 3.10976E-4 4.5058E-4 5.39057E-4 7.01327E-4 7.34311E-4 4.97283E-4 4.60241E-4 6.97595E-4 7.91954E-4 5.95175E-4 6.20775E-4 5.69815E-4 4.65759E-4 3.04684E-4 2.55404E-4 3.48975E-4 3.66255E-4 4.3691E-4 5.23714E-4 4.01342E-4 5.31358E-4 5.8717E-4 2.33346E-4 5.20006E-4 4.50077E-4 5.10282E-4 4.5455E-4 6.00028E-4 6.24343E-4 4.9312E-4 6.52275E-4 5.06814E-4 6.97702E-4 4.31704E-4 2.98354E-4 4.84921E-4 3.33731E-4 2.93606E-4 1.2446E-4 1.83026E-4 1.63921E-4 7.16918E-4 1.15037E-4 1.41362E-4 1.53542E-4 2.33045E-4 2.61E-4 2.58448E-4 2.40592E-4 3.13143E-4 4.51729E-4 7.78992E-4 6.03661E-4 6.10582E-4 8.89308E-4 9.78572E-4 9.16481E-4 6.55453E-4 5.96711E-4 5.88127E-4 5.88877E-4 1.02328E-3 6.12758E-4 6.37096E-4 1.09435E-3 1.30927E-3 7.27466E-4 1.07837E-3 9.83107E-4 8.64187E-4 6.78122E-4 6.01873E-4 8.67468E-4 7.74783E-4 8.8282E-4 1.41213E-3 8.81279E-4 7.75906E-4 9.59064E-4 2.21412E-3 6.15664E-4 8.22024E-4 1.88826E-3 1.21361E-3 1.28373E-3 3.88341E-3 2.56132E-3 2.42379E-3 2.41921E-3 2.12752E-3 9.3506E-4 2.28096E-3 1.18183E-3 1.476E-3 6.27688E-4 1.21237E-3 3.3967E-3 2.33487E-3 7.07693E-4 9.12415E-4 1.30674E-3 2.01811E-3 4.03596E-3 2.93618E-3 4.85236E-4 1.01498E-3 9.31567E-4 7.02108E-4 5.50325E-4 5.98109E-4 5.19926E-4 2.12537E-3 5.80915E-4 1.06659E-3 2.66228E-3 2.22422E-3 5.81781E-3 6.12147E-3 4.33666E-3 2.84291E-3 2.18032E-3 2.07128E-3 2.94886E-3 1.59288E-3 5.9518E-4 1.15797E-3 7.98228E-4 1.05279E-3 8.95214E-4 6.9873E-4 8.75439E-4 7.81085E-4 6.35074E-4 1.54814E-3 8.22098E-4 2.46014E-3 2.30308E-3 6.1009E-4 1.09794E-4 5.57855E-5 1.58116E-4 3.98083E-4 6.6388E-4 7.62763E-4 5.05602E-4 1.54344E-3 2.04728E-3 1.60576E-3 9.21815E-4 1.00986E-3 1.0688E-3 2.89627E-3 3.69226E-3 6.59254E-3 3.45351E-3 3.82098E-4 1.55275E-3 3.49935E-3 6.70895E-4 5.61906E-4 6.00558E-4 7.64066E-4 9.60365E-4 6.02184E-4 5.07821E-4 1.90031E-4 3.85907E-4 5.14162E-4 1.97523E-4 1.22859E-4 3.08555E-4 2.28389E-4 1.71932E-4 8.66423E-5 8.4435E-5 2.65174E-6 1.25165E-5 1.30529E-5 3.41527E-6 1.50945E-5 -9999 1.57152E-5 6.18376E-4 1.02778E-3 3.41907E-4 1.19601E-3 8.95982E-4 1.83187E-3 4.15574E-4 4.42567E-4 1.81714E-4 4.85275E-4 5.10661E-4 2.16546E-4 2.62285E-4 2.67005E-4 8.77975E-5 1.27992E-4 2.04589E-4 3.96818E-4 1.69542E-4 4.12222E-4 2.03893E-4 4.64996E-4 3.66939E-4 2.89145E-4 2.37464E-4 9.12917E-4 1.94094E-3 2.36843E-3 3.51022E-3 3.36792E-3 3.54551E-3 8.14536E-3 3.6686E-3 3.86336E-3 6.00566E-3 7.96717E-3 6.68195E-3 2.93829E-3 2.06554E-3 4.10879E-3 3.46785E-3 1.41064E-2 1.15804E-2 6.38891E-3 2.78406E-2 3.09418E-2 5.14399E-3 4.08815E-3 8.16208E-3 4.15973E-3 2.20701E-3 3.5059E-3 1.83057E-3 1.92577E-3 2.86834E-3 1.87311E-3 3.66273E-3 3.23702E-3 1.09585E-3 5.22761E-3 4.36803E-3 1.7121E-2 7.2001E-3 3.55744E-3 3.55393E-3 2.20772E-3 4.9596E-3 3.0128E-3 1.38411E-3 1.43737E-3 1.84835E-3 2.23552E-3 1.97363E-3 6.23055E-4 7.97689E-4 4.80664E-4 8.88772E-4 8.84227E-4 1.70969E-3 4.14175E-4 5.64295E-4 5.98727E-4 9.26288E-4 4.19678E-4 1.17571E-3 1.20229E-3 1.0115E-3 2.22802E-3 3.03707E-3 9.81315E-3 5.99689E-3 4.22428E-3 1.90509E-3 3.24008E-3 1.64238E-3 2.96128E-3 5.50373E-3 3.27075E-3 1.22302E-3 1.53677E-3 1.83809E-3 2.34377E-3 1.97716E-3 2.60419E-3 4.58699E-3 1.0021E-2 5.39592E-3 4.94016E-3 6.66792E-3 1.12813E-2 5.04251E-3 2.89414E-3 1.03158E-2 5.81639E-3 1.32418E-2 5.25501E-3 5.11113E-3 8.71382E-3 1.04689E-2 1.09216E-2 1.09186E-2 6.41216E-3 7.26962E-3 1.94119E-2 3.03117E-2 2.40242E-2 1.26761E-2 1.10601E-2 1.02483E-2 1.64505E-2 8.05177E-3 1.00786E-2 1.61753E-2 9.98511E-3 7.75093E-3 1.05131E-2 6.70554E-3 1.51799E-2 1.50008E-2 1.96375E-2 1.70837E-2 1.15096E-2 1.60652E-2 7.96832E-2 3.65384E-2 5.76279E-2 3.29817E-2 3.39042E-2 6.81599E-2 6.25255E-2 8.5823E-2 1.96478E-1 1.86392E-2 7.54934E-2 2.21162E-2 3.00206E-2 3.8449E-2 7.12469E-2 9.35219E-2 7.18074E-2 2.49844E-2 2.26035E-2 2.67976E-2 6.70051E-2 4.84224E-2 6.568E-2 3.9578E-1 8.29821E-1 2.26456E-1 5.95335E-2 1.71895E-1 1.91735E-1 9.9573E-1 9.04701E-1 3.47519E-1 3.46401E-2 6.43811E-2 5.56011E-2 6.70867E-2 5.04989E-2 4.54976E-2 5.32438E-2 3.20265E-2 2.35448E-2 3.04298E-2 3.07504E-2 2.98298E-2 3.40072E-2 3.84515E-2 3.01352E-2 2.30402E-2 4.20772E-2 4.1711E-2 1.23909E-1 5.14686E-2 8.50202E-2 8.20428E-2 9.43273E-2 7.29259E-2 1.12669E-1 1.10287E-1 1.38644E-1 1.23137E-1 1.6944E-1 2.81467E-1 1.82465E-1 6.51932E-1 3.00351E-1 1.94749E-1 1.21905E-1 1.34349E-1 1.22303E-1 1.02041E-1 8.1806E-2 9.00834E-2 9.23465E-2 4.25777E-2 3.54775E-2 5.59961E-2 6.24613E-2 6.27089E-2 6.05957E-2 2.83944E-2 2.83412E-2 5.43998E-2 1.06107E-1 1.13151E-1 1.23525E-1 6.43094E-2 6.65812E-2 1.23366E-1 1.37865E-1 9.30554E-2 6.60167E-2 3.83401E-2 1.01192E-1 3.76002E-2 5.05995E-2 7.88423E-2 4.96265E-2 6.73409E-2 9.91887E-2 1.53877E-1 1.03927E-1 4.68536E-2 3.32503E-2 2.59751E-2 4.52736E-2 2.78761E-2 3.53739E-2 2.65672E-2 2.37345E-2 4.41051E-2 4.85733E-2 2.56629E-2 3.78592E-2 3.27603E-2 3.02902E-2 1.86017E-2 4.28287E-2 2.99888E-2 7.54775E-2 8.35644E-2 3.00244E-2 5.96448E-2 8.73983E-2 1.92614E-1 1.64771E-1 1.70751E-1 1.50805E-1 1.19697E-1 1.55326E-1 1.35125E-1 1.12677E-1 7.81896E-2 8.06259E-2 8.89213E-2 7.30273E-2 1.23107E-1 1.15702E-1 8.80072E-2 1.26649E-1 3.20417E-2 8.28479E-2 2.98613E-2 8.2279E-2 8.28941E-2 5.03696E-2 6.3853E-2 6.49448E-2 9.12608E-2 7.27905E-2 5.06031E-2 4.42337E-2 3.36622E-2 5.91306E-2 5.52318E-2 3.54337E-2 2.27369E-2 1.73939E-2 2.60258E-2 6.68016E-2 6.25462E-2 5.22511E-2 7.91254E-2 1.66706E-2 2.57009E-2 1.8707E-2 1.48636E-2 1.61879E-2 2.48157E-2 6.4706E-2 2.7263E-2 1.6207E-2 8.30805E-3 3.57591E-2 4.8277E-2 9.32664E-3 2.88786E-2 3.1933E-2 5.6461E-2 2.16452E-2 6.53788E-2 6.02037E-2 1.31053E-1 3.94938E-2 4.23393E-2 8.66655E-2 8.0329E-2 4.43939E-2 5.70421E-2 4.24402E-2 1.18507E-2 2.10663E-2 4.8603E-3 4.31526E-3 5.96731E-2 7.11987E-3 6.2217E-3 3.33237E-2 5.52047E-2 8.65576E-3 1.75759E-2 1.68894E-2 4.85999E-3 5.31774E-3 9.85674E-2 7.94478E-2 1.08037E-2 6.77889E-3 1.0686E-2 3.58088E-3 9.26588E-3 6.19417E-3 8.09134E-4 2.52691E-3 5.26889E-3 6.7668E-3 3.6221E-3 1.99544E-3 9.01646E-3 1.86187E-3 1.59442E-4 2.6583E-4 4.54671E-4 2.9296E-4 1.07078E-3 6.17704E-4 5.36576E-4 3.73162E-4 1.07875E-3 6.62958E-4 1.33732E-3 7.61596E-3 1.58787E-2 4.63003E-2 9.72716E-2 8.2019E-2 1.03096E-1 4.8714E-2 8.10739E-3 3.48432E-3 3.55934E-3 2.66183E-2 1.02372E-2 7.78159E-3 3.74789E-2 7.09118E-3 2.55625E-2 1.64179E-2 2.54736E-3 5.15141E-3 4.01945E-3 6.99184E-3 3.03376E-2 6.12893E-3 1.26303E-2 9.69597E-3 3.63501E-2 9.45194E-3 1.13471E-2 1.30644E-2 8.83734E-3 3.86625E-3 3.02885E-3 7.37087E-3 1.32526E-2 1.06862E-2 4.14907E-3 1.03269E-2 7.23588E-3 7.09832E-3 6.50584E-3 1.14617E-2 8.74223E-3 1.63649E-2 8.61201E-3 2.25778E-2 4.15756E-3 5.04401E-3 6.56619E-3 8.16035E-4 2.80954E-3 6.04895E-4 1.14508E-3 8.04028E-3 9.37362E-3 2.70026E-3 1.07847E-3 1.33632E-3 6.89986E-4 4.74955E-3 1.39329E-2 1.10762E-2 4.54795E-3 7.85021E-3 2.8648E-3 1.84211E-2 6.77049E-3 9.1703E-3 1.70067E-3 4.43817E-3 2.85584E-3 3.8294E-3 5.05765E-3 6.06321E-3 7.16106E-3 8.65444E-3 4.29032E-3 3.39289E-3 3.98969E-3 3.5892E-3 3.79565E-3 3.02582E-3 1.04383E-2 7.18867E-3 1.85369E-2 1.65136E-2 7.76212E-3 1.71434E-2 2.52703E-2 9.37797E-3 2.25941E-2 1.04367E-2 5.79806E-3 1.09766E-2 2.93218E-3 6.86899E-3 1.20831E-2 7.41854E-3 9.46697E-3 4.25642E-2 1.22608E-2 1.29894E-2 1.26818E-2 1.92051E-2 2.66716E-2 1.09019E-2 1.5784E-2 8.4089E-3 2.74571E-2 3.20636E-2 3.60858E-2 2.93658E-2 1.73927E-2 7.33099E-3 1.61503E-2 5.38023E-3 2.04218E-2 3.46684E-2 2.46244E-2 3.55373E-2 3.97038E-2 5.36257E-2 9.05895E-2 1.78804E-1 9.97037E-2 5.9156E-2 4.87203E-2 8.1995E-3 5.36849E-3 1.9156E-2 2.86212E-2 2.05027E-2 2.53484E-2 4.27952E-2 2.60083E-2 1.14056E-2 1.0551E-2 2.7062E-2 3.34033E-2 3.14517E-2 6.42123E-2 4.4516E-2 1.19563E-1 1.05018E-1 2.36013E-1 1.19486E-1 7.14907E-2 8.59254E-2 5.22276E-2 5.677E-2 4.48735E-2 2.83524E-2 1.98041E-2 2.87757E-2 1.36717E-2 2.16981E-2 1.87664E-2 1.7357E-2 2.31944E-3 5.02384E-2 8.38961E-3 5.91788E-3 3.25915E-3 2.91514E-3 1.8078E-3 2.99589E-3 4.08348E-3 4.59724E-3 7.03242E-3 1.21254E-2 9.09433E-3 4.13417E-3 3.81631E-3 1.56556E-3 3.32869E-3 2.70022E-3 2.46278E-3 7.68787E-4 1.27084E-3 2.10317E-3 3.28842E-3 6.52044E-3 5.46749E-3 4.43665E-3 1.86071E-3 2.50674E-3 1.38995E-3 5.78787E-4 1.00922E-3 1.56935E-4 3.76994E-5 2.72477E-5 6.58335E-5 2.50563E-5 1.06477E-5 1.28994E-5 1.56229E-6 2.39207E-6 1.41674E-4 9.00631E-5 3.84139E-5 7.75954E-6 4.22431E-4 1.20456E-5 4.57899E-5 1.2465E-5 1.25036E-5 1.05079E-5 1.14111E-5 1.30845E-5 3.31048E-5 2.14692E-5 1.2006E-4 2.28287E-4 3.55511E-4 1.4096E-3 1.07905E-3 8.87476E-4 6.38385E-4 2.48132E-3 2.1335E-3 1.20685E-3 4.76383E-4 1.48998E-3 6.06345E-4 6.38609E-4 1.02938E-3 1.32031E-3 1.31583E-3 4.5262E-4 8.82323E-4 2.14487E-3 1.24694E-3 7.3446E-4 3.49893E-4 5.00495E-4 2.24989E-4 2.51535E-4 2.09849E-4 2.77257E-4 2.88826E-4 1.22418E-4 9.35895E-5 4.20006E-5 3.29312E-5 4.54316E-5 8.72284E-5 1.09893E-4 1.94314E-4 8.557E-4 8.95262E-5 6.98411E-5 2.09443E-4 7.05962E-5 6.54242E-5 3.68733E-4 1.30545E-4 6.20201E-5 8.11526E-5 3.4062E-5 2.39196E-5 6.22042E-5 1.86821E-4 1.63922E-5 1.53092E-5 4.0463E-5 1.4837E-5 5.18017E-5 3.05036E-5 4.06538E-5 5.79094E-5 1.93962E-4 1.39496E-5 4.48723E-7 5.5145E-7 1.05714E-5 2.20503E-7 4.04158E-6 7.44953E-6 9.76481E-6 1.86721E-5 3.29354E-7 6.20623E-8 1.07988E-5 1.18578E-6 2.04647E-7 3.6483E-6 4.29251E-6 8.4099E-6 1.7693E-5 3.69797E-6 9.69463E-6 1.07504E-5 8.08774E-6 4.94463E-6 7.19368E-6 2.0592E-5 1.926E-4 1.16475E-5 1.88113E-4 1.20287E-3 4.32384E-5 3.15396E-5 1.28988E-5 3.16024E-5 2.16525E-5 1.96187E-5 1.24254E-5 9.50338E-6 3.41002E-5 1.11708E-5 2.5145E-6 3.49119E-6 2.79942E-5 5.68224E-6 3.11451E-6 1.03848E-6 3.00837E-8 2.57076E-6 3.92417E-6 2.5604E-6 5.49515E-8 1.25552E-7 1.73761E-7 4.08004E-6 1.54038E-5 2.03043E-5 3.51368E-5 4.25656E-5 3.96894E-5 5.3448E-5 4.95972E-5 7.28551E-5 1.72755E-4 1.70484E-4 1.96191E-4 2.22807E-4 4.5906E-5 2.22552E-5 2.4459E-5 5.23023E-7 2.64512E-5 3.58697E-7 4.39754E-5 3.32618E-5 2.33936E-5 5.36056E-5 9.62069E-5 3.688E-5 5.03715E-5 1.88057E-5 1.943E-5 1.21889E-5 2.72161E-5 2.52284E-5 1.99736E-5 2.17465E-5 2.11041E-5 1.72065E-5 2.04138E-5 2.07314E-5 2.99546E-5 1.04671E-5 1.78624E-5 1.98793E-4 8.05241E-4 1.5452E-4 1.57219E-4 3.7692E-5 6.79318E-5 2.99862E-5 2.44916E-5 2.68474E-5 4.96126E-5 1.08132E-4 1.27435E-4 9.72764E-5 1.06642E-4 9.695E-5 9.9083E-5 1.08179E-4 2.25486E-5 1.10646E-5 2.1019E-5 1.3356E-5 3.43594E-6 1.0329E-5 3.77597E-7 1.17014E-7 6.64239E-8 4.42558E-8 4.41662E-8 5.8803E-8 1.17551E-7 1.1487E-7 1.59806E-7 7.00929E-8 2.52153E-8 2.85111E-7 2.4473E-7 8.33381E-6 1.02409E-5 1.10998E-5 2.11635E-5 2.61395E-5 3.32986E-5 2.86206E-5 2.19107E-5 1.74105E-5 3.43374E-5 1.8897E-5 4.80311E-7 4.31587E-7 2.3855E-5 1.92012E-5 2.37235E-5 3.23832E-5 7.28596E-7 2.72841E-5 9.41736E-5 1.21904E-4 1.47788E-4 1.63059E-4 3.48472E-5 3.29026E-5 3.54676E-5 1.75915E-4 1.47965E-4 5.78576E-7 3.85737E-7 6.8477E-7 7.94299E-7 7.43105E-7 4.56189E-7 5.96037E-7 7.94567E-7 5.2382E-5 4.5205E-5 4.99277E-5 5.65279E-5 6.81843E-7 5.07194E-7 9.27282E-7 1.07383E-6 1.31067E-6 7.97338E-7 1.12161E-6 4.95342E-7 2.15271E-7 3.23126E-7 3.93426E-7 4.11129E-7 4.30225E-7 7.52231E-7 1.41091E-6 8.70184E-7 1.09466E-6 1.27348E-6 1.03356E-6 1.11253E-6 1.12055E-6 1.86781E-6 1.33098E-6 2.45349E-6 2.10625E-6 2.18509E-6 1.35371E-6 2.39265E-5 1.20632E-6 1.10626E-6 6.76095E-5 1.2538E-4 3.11105E-4 5.55285E-6 5.13064E-7 4.57556E-7 3.82704E-5 3.63504E-6 3.78989E-5 6.08071E-7 2.67389E-7 1.75247E-7 1.36213E-5 6.72362E-5 6.63658E-7 2.29029E-6 3.5171E-6 2.68239E-6 8.88228E-7 9.13029E-7 1.38269E-6 1.18265E-6 4.24309E-7 2.60678E-7 3.28598E-7 7.70569E-7 5.48092E-7 1.68783E-7 1.92148E-7 1.64624E-7 1.97017E-7 2.19077E-7 1.00433E-7 5.80038E-8 6.23898E-8 6.71738E-8 6.14671E-8 4.89535E-8 9.47372E-8 1.45796E-7 1.59511E-7 1.53077E-7 1.06618E-7 7.68766E-8 5.91671E-8 6.36162E-8 1.36533E-7 1.66144E-7 1.13494E-7 6.98493E-8 1.27414E-7 9.12862E-8 5.53773E-8 2.92438E-8 2.67703E-8 7.78058E-8 7.26812E-8 1.34618E-8 8.71846E-9 1.07667E-8 2.36256E-8 1.35723E-7 1.61536E-8 3.50004E-8 3.19207E-8 6.54278E-8 5.22789E-8 4.14053E-8 1.79055E-8 1.42911E-8 2.43568E-8 2.10046E-8 1.6556E-8 7.99468E-8 2.57556E-7 2.98031E-7 1.83184E-7 5.49301E-8 2.61699E-7 2.3712E-7 3.03973E-9 3.48431E-9 8.71216E-9 5.3857E-9 1.01497E-8 1.02059E-8 3.42683E-8 3.07802E-8 2.97733E-8 5.64066E-8 4.86733E-8 7.35557E-9 1.14484E-8 1.34186E-8 1.88185E-8 4.75555E-9 2.73699E-8 1.67997E-7 8.31079E-8 1.64209E-8 2.08927E-8 1.09603E-7 -9999 -9999 -9999 -9999 -9999 -9999 -9999 -9999 -9999 -9999 -9999 -9999 -9999 -9999 -9999 -9999 -9999 -9999 -9999 -9999 -9999 -9999 -9999 -9999 -9999 -9999
4.24158E-5 2.65461E-5 3.81384E-5 4.65774E-5 3.07708E-5 2.34649E-5 3.40206E-5 2.56331E-5 2.7133E-5 1.94503E-5 2.71952E-5 2.3755E-5 4.26711E-5 2.33508E-5 5.204E-5 5.50415E-5 2.39652E-5 4.42506E-5 3.0109E-5 2.79722E-5 2.81777E-5 4.45286E-5 5.28305E-5 2.60498E-5 2.06673E-5 4.9726E-5 4.10781E-5 3.35595E-5 3.4826E-5 5.99193E-5 6.49796E-5 5.63179E-5 7.27701E-5 8.28784E-5 1.04378E-4 8.63191E-5 7.92284E-5 6.88897E-5 5.87916E-5 9.25848E-5 8.51522E-5 7.82671E-5 9.7069E-5 1.03492E-4 8.24733E-5 9.00592E-5 1.09693E-4 2.63723E-4 1.7475E-4 3.39775E-4 3.94699E-4 2.30593E-4 3.236E-4 4.21505E-4 1.98632E-4 4.96076E-4 7.72383E-4 9.60332E-4 1.07495E-3 5.99482E-4 6.32147E-4 6.70412E-4 7.07014E-4 5.26998E-4 3.90319E-4 4.87563E-4 5.3192E-4 3.054E-4 4.38808E-4 4.45405E-4 4.79015E-4 4.4588E-4 5.30153E-4 2.85276E-4 4.32007E-4 3.98342E-4 2.92261E-4 1.65251E-4 2.34179E-4 5.20549E-4 3.47542E-4 5.39472E-4 3.43726E-4 5.1278E-4 5.41431E-4 6.15392E-4 3.85612E-4 4.00435E-4 7.77389E-4 1.80903E-4 3.91946E-4 3.42064E-4 1.72005E-4 2.16077E-4 1.30557E-4 2.34977E-4 1.52045E-4 2.65E-4 2.49158E-4 2.11121E-4 2.89971E-4 3.0895E-4 3.15679E-4 3.03249E-4 2.21032E-4 4.58512E-4 6.15876E-4 5.68387E-4 8.87637E-4 6.70277E-4 3.62112E-4 4.9553E-4 8.18581E-4 7.77313E-4 6.27554E-4 7.00786E-4 5.20537E-4 1.21157E-3 6.42221E-4 1.05028E-3 9.20553E-4 1.14397E-3 4.35847E-4 7.08902E-4 7.64024E-4 2.95813E-4 6.21914E-4 5.03051E-4 8.97073E-4 9.374E-4 1.88248E-3 1.32775E-3 6.34904E-4 6.48014E-4 8.96205E-4 7.65655E-4 1.23554E-3 6.60569E-4 1.21589E-3 1.87178E-3 1.20669E-3 1.86832E-3 2.40026E-3 8.83925E-4 2.67625E-3 6.46485E-4 9.97538E-4 8.60582E-4 7.20997E-3 5.90259E-4 2.09845E-3 1.2601E-3 1.29794E-3 1.87888E-3 1.327E-3 1.65469E-3 1.47929E-3 3.13711E-4 9.21874E-4 6.53882E-4 4.66923E-4 1.16089E-3 8.36141E-4 2.25457E-4 1.87212E-3 1.13827E-3 9.903E-4 7.82471E-4 6.55738E-3 1.55043E-3 7.57031E-3 1.86943E-3 3.24623E-3 1.75983E-3 1.70338E-3 1.32977E-3 1.65172E-3 1.50439E-3 9.89963E-4 1.00439E-3 7.71994E-4 3.97765E-4 1.65703E-3 8.68145E-4 1.42401E-3 1.02125E-3 1.42696E-3 6.43181E-4 2.91221E-3 1.11847E-3 1.16469E-3 3.1914E-4 5.23641E-5 1.34817E-4 9.96789E-5 2.97425E-4 5.33541E-4 1.02021E-3 8.20099E-4 8.86612E-4 1.91328E-3 2.94814E-3 1.26685E-3 2.15759E-3 2.03837E-3 1.65305E-3 2.70465E-3 1.17634E-2 3.74472E-3 4.47756E-3 2.356E-3 2.08568E-3 2.75295E-3 1.54967E-3 1.89069E-3 8.66101E-4 1.20818E-3 3.62643E-4 5.93041E-4 3.45224E-4 1.79807E-4 3.4972E-4 2.2726E-4 3.59069E-4 1.5551E-4 3.26856E-4 2.91675E-4 7.87863E-5 6.75605E-6 6.73563E-6 7.01896E-6 2.88768E-6 2.73906E-6 3.65301E-6 -9999 8.59827E-5 7.11299E-4 4.68281E-4 6.5499E-4 4.44806E-4 1.17245E-3 8.86101E-4 2.04861E-4 6.2891E-4 9.47647E-4 3.90462E-4 2.57678E-4 4.65336E-4 3.49731E-4 4.99905E-4 1.75285E-4 1.7039E-4 3.06355E-4 2.42048E-4 1.80554E-4 4.29824E-4 2.33773E-4 6.00242E-4 4.04228E-4 1.5191E-4 3.40704E-4 7.55512E-4 3.79587E-3 5.49299E-4 5.65244E-4 4.05436E-3 3.93934E-3 4.03588E-3 6.53566E-3 1.37531E-2 9.40697E-3 4.32571E-3 4.24406E-3 1.49651E-2 2.96337E-3 2.11176E-2 3.41744E-3 1.37473E-2 1.01207E-2 7.35054E-2 4.86248E-2 8.02655E-3 6.28304E-3 6.22145E-3 4.96188E-3 4.7483E-3 6.0838E-3 2.22875E-3 2.51219E-3 3.37311E-3 4.40888E-3 3.95106E-3 3.28302E-3 2.23106E-3 1.27545E-3 7.09285E-3 2.64136E-3 2.29728E-2 7.30693E-3 2.95588E-3 1.3833E-3 1.0164E-3 1.27755E-3 1.42741E-3 7.6122E-4 3.04728E-4 1.32266E-3 2.43529E-3 1.68812E-3 9.23912E-4 6.90933E-4 8.27101E-4 4.10832E-4 1.57218E-4 3.60356E-4 5.63727E-4 1.45494E-3 6.41088E-4 4.3341E-4 2.73682E-4 1.6613E-3 1.57443E-3 1.08343E-3 8.57E-4 3.61836E-3 8.39055E-3 2.98151E-3 6.28455E-3 2.78676E-3 3.45625E-3 1.56895E-3 6.19249E-3 1.08438E-2 3.23939E-3 1.42509E-3 9.48256E-4 2.53085E-3 3.04444E-3 3.7455E-3 3.94788E-3 5.83892E-3 7.32878E-3 4.81036E-3 4.97404E-3 3.5937E-3 3.4943E-3 4.6775E-3 8.69604E-3 4.64637E-3 2.89082E-2 1.96809E-2 2.22774E-2 1.7492E-2 7.8012E-3 4.00999E-3 7.78528E-3 3.18003E-2 5.64976E-3 1.08936E-2 7.96511E-3 2.713E-2 2.02881E-2 1.73554E-2 1.4831E-2 1.34701E-2 1.28174E-2 1.88198E-2 7.385E-3 7.83049E-3 1.20762E-2 6.99299E-3 6.80093E-3 1.55313E-2 1.60919E-2 9.06521E-3 2.39625E-2 8.03058E-3 3.63391E-2 3.21936E-2 5.01795E-2 3.74966E-2 6.98498E-2 4.35792E-2 1.64291E-1 9.07012E-2 7.63286E-2 2.14391E-2 5.39705E-2 6.55724E-2 5.42718E-2 1.35711E-1 5.23214E-2 5.96786E-2 5.92764E-2 2.43924E-2 8.23258E-2 1.1634E-2 9.21454E-2 3.48704E-2 2.57928E-2 2.56754E-2 5.4657E-2 1.84914E-1 5.71461E-1 4.30439E-1 6.85903E-2 2.79969E-2 1.05319E-1 9.30336E-1 9.88698E-1 2.84472E-1 5.00618E-2 4.59436E-2 5.57249E-2 5.77874E-2 5.05736E-2 5.05751E-2 4.79501E-2 2.93749E-2 3.32084E-2 2.64157E-2 3.04212E-2 3.07541E-2 3.2721E-2 3.44025E-2 2.93251E-2 3.41271E-2 3.53671E-2 3.70319E-2 5.69142E-2 5.49922E-2 1.43918E-1 6.14973E-2 1.6653E-1 5.22042E-2 8.56384E-2 7.97837E-2 9.78219E-2 1.47513E-1 2.29451E-1 2.05673E-1 3.1216E-1 3.24276E-1 8.11888E-2 7.07473E-2 1.05205E-1 1.64992E-1 1.04637E-1 7.28084E-2 7.30094E-2 4.57999E-2 5.21886E-2 6.68967E-2 6.50724E-2 6.71555E-2 6.50212E-2 5.97232E-2 1.27265E-1 5.25193E-2 3.19945E-2 5.88486E-2 1.9617E-1 3.17394E-2 4.24936E-2 5.34102E-2 7.28094E-2 3.92067E-2 1.23812E-1 1.07942E-1 1.24447E-1 3.02046E-2 4.37784E-2 1.29541E-2 4.21386E-2 6.58421E-2 7.27017E-2 1.18699E-1 5.34218E-2 1.35253E-1 9.14549E-2 8.49785E-2 2.627E-2 1.89714E-2 6.0029E-2 3.66607E-2 3.51811E-2 1.53502E-2 3.20388E-2 5.75169E-2 5.72557E-2 2.01453E-2 3.60569E-2 2.13878E-2 4.2072E-2 2.0694E-2 7.63958E-2 6.12412E-2 7.94012E-2 2.88055E-2 3.15522E-2 4.95478E-2 1.76651E-1 7.98854E-2 5.62587E-2 6.43848E-2 1.54475E-1 2.29505E-1 2.11867E-1 7.94888E-2 1.65947E-1 1.56283E-1 9.71671E-2 9.99938E-2 9.9856E-2 6.70671E-2 1.26529E-1 8.04489E-2 7.01503E-2 2.18643E-2 3.82714E-2 4.03099E-2 6.24278E-2 1.22856E-1 1.37476E-1 7.23133E-2 2.6272E-2 6.72886E-2 6.38578E-2 9.27179E-2 1.11128E-1 1.18786E-1 5.05627E-2 5.91885E-2 3.8805E-2 1.19153E-1 8.14922E-2 9.5724E-2 4.22694E-2 5.64605E-2 8.74349E-2 5.64972E-2 7.43412E-2 2.44061E-2 2.3958E-2 2.09774E-2 3.66579E-2 3.23321E-2 2.91058E-2 9.72543E-3 9.96318E-3 3.46479E-2 5.03791E-2 6.08447E-2 9.40616E-2 1.84766E-1 3.16336E-2 1.34841E-1 5.00986E-2 3.23207E-2 7.04705E-2 5.62869E-2 1.26902E-1 9.86552E-2 4.51845E-2 1.8412E-2 2.81573E-2 5.76682E-2 7.26875E-2 4.79437E-2 5.10723E-2 1.13058E-2 4.90176E-3 4.71885E-3 2.79223E-2 6.17494E-3 3.04595E-2 1.91661E-2 3.05002E-2 8.43929E-3 2.60916E-2 7.78356E-3 1.54967E-2 1.2302E-2 1.51377E-2 8.44537E-3 2.3704E-2 2.42979E-2 1.03621E-2 8.7064E-3 8.46318E-3 1.84268E-3 3.31236E-3 1.34925E-3 1.8246E-3 3.96066E-4 3.63906E-4 3.29431E-4 3.21586E-4 1.97411E-4 5.40152E-4 3.21704E-4 4.38964E-4 8.4421E-4 1.28242E-3 1.04947E-3 8.42157E-4 3.06821E-4 4.10246E-4 2.03049E-3 8.27138E-3 2.6786E-2 2.9224E-2 3.27033E-2 1.20947E-1 7.48663E-2 7.12334E-2 7.59515E-2 5.42855E-2 2.97945E-2 3.29906E-2 5.3063E-2 4.38266E-2 1.41931E-2 8.364E-3 4.63272E-3 9.37777E-3 7.67218E-3 7.56936E-3 1.89126E-2 4.0482E-2 1.43235E-2 1.67983E-2 7.34974E-3 9.11221E-3 1.76889E-2 8.46069E-3 1.13194E-2 1.56763E-2 9.44864E-3 2.20268E-3 9.5049E-3 1.0192E-2 1.00595E-2 1.1621E-2 7.49903E-3 9.33195E-3 6.82335E-3 9.34158E-3 1.21863E-2 1.46167E-2 4.03201E-2 1.40715E-2 4.7258E-3 1.58632E-2 6.74475E-2 4.47907E-2 1.80476E-2 1.47838E-2 6.34363E-3 5.1389E-3 1.60014E-2 9.08809E-3 1.64744E-2 4.47103E-3 2.48999E-3 1.58095E-3 5.39555E-3 7.48258E-3 2.67877E-3 1.09166E-2 1.69731E-2 9.95588E-3 1.57287E-2 1.19034E-2 1.05441E-2 9.40255E-3 1.37483E-3 3.06492E-3 1.50511E-3 2.1787E-3 4.54375E-3 9.58744E-3 6.14301E-3 6.3114E-3 5.35376E-3 7.44345E-3 1.86277E-3 4.04883E-3 2.17943E-3 6.52296E-3 3.55241E-3 1.13478E-2 1.70717E-2 1.81759E-2 3.19139E-2 1.33322E-2 1.38779E-2 3.77679E-3 1.2568E-2 2.35763E-2 9.42816E-3 8.75823E-3 2.74007E-3 2.7912E-2 7.41991E-3 6.6138E-3 1.27846E-2 2.55339E-2 1.13906E-2 4.31227E-2 1.07749E-2 3.06852E-2 1.11084E-2 6.2661E-3 1.23566E-2 5.89821E-2 3.09093E-2 1.9538E-2 4.37831E-2 2.55763E-2 2.41007E-2 9.60617E-3 2.97348E-2 7.56866E-3 4.11499E-2 4.23471E-2 5.66054E-2 7.23005E-2 2.77431E-2 6.55162E-2 1.04316E-1 9.9579E-2 9.6673E-2 3.6896E-2 1.66984E-2 1.67043E-2 7.13008E-3 5.89763E-3 3.65404E-2 3.43001E-2 2.87743E-2 3.55465E-2 1.58269E-2 1.73499E-2 6.15032E-3 3.03218E-2 2.66442E-2 4.17833E-2 7.56419E-2 4.96782E-2 1.09132E-1 1.04621E-1 3.31855E-1 4.24566E-2 6.175E-2 6.25925E-2 7.44263E-2 3.36413E-2 3.568E-2 4.56583E-2 2.69924E-2 3.80267E-2 3.19199E-2 1.67686E-2 2.40484E-2 1.44476E-2 7.27393E-3 5.49557E-3 2.84972E-3 3.85185E-3 3.64598E-3 3.1473E-3 1.78229E-3 6.15133E-3 3.81159E-3 5.49827E-3 4.94681E-3 1.15012E-2 2.09439E-2 8.05301E-3 4.97379E-3 2.34969E-3 1.06973E-3 5.70829E-3 6.90328E-3 5.6433E-3 1.52312E-3 3.03131E-3 7.32279E-3 3.13177E-3 2.42707E-3 1.78639E-3 2.28066E-3 1.86576E-3 1.8431E-3 1.84802E-3 2.48064E-4 1.80014E-4 9.83083E-5 7.0761E-5 2.69404E-5 1.55241E-5 1.0751E-7 1.97441E-5 5.76917E-7 1.06917E-6 7.21596E-5 2.1895E-5 3.12044E-5 2.3864E-4 1.39407E-4 9.01858E-6 1.22439E-5 9.27036E-6 9.67551E-6 7.17538E-6 1.42521E-5 9.105E-5 5.25356E-5 4.97658E-5 8.76368E-5 2.43783E-4 4.51289E-4 1.48438E-3 1.00777E-3 1.29026E-3 3.73482E-4 3.95357E-4 7.19759E-4 6.39984E-4 8.3035E-4 1.56713E-3 1.06254E-3 2.11213E-3 3.11242E-3 2.49899E-3 1.15947E-3 5.70226E-4 8.12E-4 6.85298E-4 1.20868E-3 1.1426E-3 6.27525E-4 3.81009E-4 3.34528E-4 1.41681E-4 3.8552E-4 2.3056E-4 1.43724E-4 1.1163E-4 1.06165E-4 3.55957E-5 3.75944E-5 5.91423E-5 2.02424E-4 1.78386E-4 1.25009E-4 2.1985E-4 1.54323E-4 1.12389E-4 6.23089E-5 8.51015E-5 1.01493E-4 7.92085E-5 8.24782E-5 3.69148E-5 9.83044E-5 4.16123E-5 3.92913E-5 5.08014E-5 1.10369E-4 7.72315E-5 1.58846E-5 6.36847E-5 5.61389E-5 4.63111E-7 4.61169E-5 2.78535E-5 8.70865E-5 4.82028E-5 1.17051E-5 3.44768E-7 6.2173E-7 3.37452E-5 1.31992E-6 8.81746E-5 2.25398E-4 4.46107E-5 6.56261E-6 3.50227E-8 1.23178E-5 3.47162E-5 1.02919E-7 7.27895E-6 2.36708E-5 1.45728E-5 2.6553E-5 1.26692E-5 1.63389E-5 1.77095E-5 2.27243E-5 4.99513E-6 9.09597E-6 4.75881E-6 7.68172E-6 5.45804E-6 2.22127E-5 6.15424E-5 6.4096E-5 2.82094E-5 3.33287E-5 1.44223E-5 1.40341E-5 1.56299E-5 1.61697E-5 2.17648E-5 1.60163E-5 3.90054E-5 1.16148E-5 4.30754E-6 2.02646E-5 3.36679E-5 6.28813E-6 1.2232E-6 1.25448E-5 2.56695E-6 2.82644E-6 1.00832E-7 1.14666E-7 1.72316E-7 1.0882E-5 5.22675E-6 4.63097E-6 1.79798E-4 4.92774E-5 4.24039E-5 5.46198E-5 8.02638E-5 4.06373E-5 4.33131E-5 1.57485E-4 2.03068E-4 5.39344E-5 4.71039E-5 1.94202E-4 2.88907E-5 2.43274E-5 6.34457E-7 5.05551E-7 5.96063E-5 3.84265E-5 8.09911E-7 1.28955E-4 5.18141E-5 3.1966E-5 1.51435E-5 1.71248E-5 3.4286E-7 1.37788E-5 1.25774E-5 1.29409E-5 1.17249E-5 2.00996E-5 2.73693E-5 3.74541E-5 3.30351E-5 4.98755E-5 2.08752E-5 1.54477E-5 1.98143E-5 3.04058E-5 1.3727E-4 1.61905E-3 6.67441E-4 1.2855E-4 2.85705E-5 1.39282E-4 1.5266E-4 4.45862E-5 2.52087E-5 2.95117E-5 1.51542E-4 1.47397E-4 1.23473E-4 1.5877E-4 1.50076E-4 1.40389E-4 1.59603E-4 4.18862E-5 3.83365E-5 2.58495E-5 1.27732E-4 9.37525E-5 7.11469E-6 3.1021E-5 2.26083E-5 7.31808E-6 4.82554E-6 2.63543E-7 3.14051E-5 1.08136E-7 2.71569E-7 3.88474E-7 1.10262E-7 8.39111E-7 2.01769E-6 3.82554E-5 1.80147E-5 1.48151E-5 1.24742E-5 3.06803E-5 7.67752E-5 1.07049E-4 1.1292E-4 8.20417E-5 2.92955E-5 3.05277E-5 1.02526E-4 2.22588E-4 1.94562E-4 1.6674E-4 1.38052E-4 3.16206E-5 9.01282E-5 2.7584E-5 2.12171E-5 2.63699E-5 3.42698E-5 1.45664E-4 1.55169E-4 6.04274E-5 3.52974E-5 6.59216E-7 1.73838E-4 5.51823E-5 3.58299E-5 4.20385E-5 6.04187E-7 5.80357E-7 5.74579E-7 8.57439E-7 7.00571E-7 1.08756E-6 1.11069E-6 3.25773E-5 4.3292E-5 3.96393E-5 5.95195E-5 4.4806E-5 9.10383E-7 4.26554E-7 4.73764E-7 7.10419E-7 1.11729E-6 3.97954E-7 6.47107E-7 9.27082E-7 6.32652E-7 5.99237E-7 3.52758E-7 4.04016E-7 4.927E-7 6.24005E-7 1.06297E-6 1.14576E-6 1.36167E-6 8.48283E-7 8.08011E-7 1.09192E-6 1.33068E-6 2.10776E-6 4.29455E-6 2.45021E-6 1.97015E-6 7.72038E-5 7.12112E-5 1.71042E-6 9.0237E-7 1.35532E-6 7.09035E-5 3.00956E-5 5.10757E-7 1.65795E-5 2.66224E-5 1.5667E-4 4.54002E-6 3.56363E-5 2.32237E-4 1.09733E-4 1.75041E-4 2.66915E-7 2.00964E-7 1.91605E-7 2.16169E-6 4.39694E-6 2.54663E-6 2.54735E-6 1.9366E-6 2.78355E-6 3.52046E-6 1.71014E-6 7.79406E-7 5.94976E-7 3.49033E-7 4.90398E-7 2.69429E-7 4.80119E-7 3.18248E-7 4.29178E-7 2.75118E-7 2.06446E-7 2.85594E-7 1.34888E-7 1.56885E-7 6.70002E-8 7.96201E-8 2.03454E-7 1.0742E-7 1.53983E-7 1.53838E-7 1.97488E-7 1.1713E-7 8.24758E-8 4.77378E-8 6.07034E-8 6.31571E-8 5.99824E-8 5.56919E-8 7.64863E-8 1.02767E-7 5.55905E-8 6.0888E-8 4.21271E-8 1.30183E-8 1.97644E-8 1.31491E-8 1.94076E-8 1.80028E-8 4.18255E-8 6.35647E-8 2.74689E-8 1.47882E-8 2.05045E-8 1.56163E-7 1.9184E-7 3.40221E-8 2.71565E-8 1.25291E-8 8.65973E-9 5.02831E-8 1.22013E-8 9.53441E-8 1.68559E-8 5.98134E-8 2.92535E-8 1.07683E-7 1.77347E-7 1.56968E-8 6.03804E-9 2.95783E-9 1.45606E-8 1.22096E-8 1.61497E-8 1.35539E-8 2.40732E-8 8.53584E-9 7.02771E-9 1.31821E-8 7.53132E-9 3.91786E-9 3.33724E-9 2.13928E-8 1.80215E-8 8.49342E-9 2.16091E-8 4.66766E-8 1.4048E-8 2.44828E-8 1.7928E-9 1.38181E-8 4.48968E-8 -9999 9.25946E-9 -9999 -9999 -9999 -9999 -9999 -9999 -9999 -9999 -9999 -9999 -9999 -9999 -9999 -9999 -9999 -9999 -9999 -9999 -9999 -9999 -9999 -9999 -9999
1.57241E-5 1.88833E-5 1.85285E-5 1.26608E-5 1.49157E-5 1.48232E-5 2.08531E-5 2.43043E-5 3.53075E-5 1.67207E-5 2.55125E-5 1.97173E-5 2.41522E-5 3.41147E-5 2.89364E-5 2.25486E-5 2.37303E-5 3.2769E-5 3.54374E-5 3.00096E-5 4.38894E-5 5.59327E-5 5.46791E-5 6.32271E-5 3.63186E-5 6.85663E-5 3.47929E-5 2.94307E-5 5.06698E-5 4.30366E-5 4.83016E-5 4.65234E-5 4.58567E-5 7.47937E-5 1.00407E-4 9.15331E-5 1.3862E-4 1.20651E-4 1.09885E-4 1.03989E-4 8.37821E-5 1.13565E-4 6.27201E-5 5.5742E-5 7.01782E-5 1.84205E-4 2.24649E-4 9.54584E-5 1.09291E-4 2.19802E-4 2.4369E-4 3.28446E-4 3.54246E-4 2.76422E-4 3.78655E-4 5.95868E-4 1.32141E-3 9.30711E-4 1.05415E-3 5.0596E-4 7.62114E-4 8.99128E-4 5.67286E-4 4.05788E-4 3.09022E-4 7.09284E-4 4.78082E-4 4.51898E-4 4.98887E-4 3.58908E-4 4.29804E-4 7.69426E-4 3.24796E-4 4.81826E-4 4.45873E-4 3.13101E-4 2.26917E-4 2.61142E-4 2.94504E-4 6.06976E-4 3.472E-4 5.16086E-4 4.93458E-4 3.75258E-4 4.32933E-4 4.40601E-4 5.38857E-4 1.55565E-3 5.27826E-4 2.09585E-4 2.43055E-4 2.93625E-4 1.43691E-4 2.04307E-4 2.05142E-4 3.91569E-4 1.79622E-4 1.40417E-4 2.18808E-4 2.74832E-4 2.45063E-4 1.6828E-4 2.02636E-4 3.25163E-4 4.0823E-4 4.42487E-4 4.40362E-4 5.32622E-4 5.6078E-4 4.61359E-4 6.31817E-4 8.41631E-4 9.07428E-4 7.76354E-4 6.52603E-4 5.45517E-4 6.20496E-4 7.04621E-4 1.08326E-3 1.00946E-3 1.2452E-3 7.47359E-4 4.1564E-4 9.11498E-4 4.21611E-4 5.40584E-4 9.44979E-4 7.198E-4 7.82238E-4 1.26561E-3 8.47583E-4 9.55949E-4 2.84287E-3 8.89546E-4 9.8389E-4 5.63308E-4 5.22912E-4 5.87523E-4 1.19285E-3 1.59288E-3 6.12366E-4 1.58894E-3 3.40722E-3 7.16579E-4 5.14079E-4 3.16974E-3 1.13556E-3 1.58857E-3 5.47034E-3 5.41967E-3 2.35008E-3 1.13673E-3 8.16345E-4 1.03633E-3 1.08918E-3 9.49875E-4 5.11555E-4 4.44267E-4 4.69138E-4 1.25082E-3 1.27819E-3 1.72339E-3 3.94449E-4 3.62979E-4 7.68456E-4 8.23234E-4 7.39103E-4 7.43831E-4 1.06745E-3 1.91113E-3 2.46951E-3 3.06064E-3 2.36479E-3 1.12303E-3 1.34087E-3 1.18892E-3 1.3723E-3 6.29271E-4 7.68736E-4 5.16591E-4 2.6522E-4 1.82354E-4 5.97326E-4 4.77936E-4 5.35758E-4 1.49896E-3 9.21599E-4 7.49468E-4 2.21803E-4 4.82505E-4 1.25671E-3 2.64528E-3 1.01524E-3 8.65775E-4 1.71968E-4 9.06723E-4 5.9207E-4 2.88714E-3 1.97338E-3 1.57718E-3 1.16146E-3 2.13754E-3 3.81983E-3 2.48665E-3 1.45805E-3 4.33917E-3 2.39313E-3 3.1671E-3 3.91894E-3 2.50859E-3 3.09599E-3 3.35648E-3 5.15593E-3 3.13065E-3 1.1019E-3 6.145E-4 5.23723E-4 3.00854E-4 2.44011E-4 2.56665E-4 1.73532E-4 3.5331E-4 5.15551E-4 3.02478E-4 1.46092E-4 3.6862E-4 2.33726E-4 2.41337E-4 1.79472E-5 5.31033E-6 7.10616E-6 5.24765E-6 2.81053E-6 5.44731E-6 3.7739E-6 4.87559E-6 4.91155E-4 3.73644E-4 1.66316E-4 3.32062E-4 8.29287E-4 2.12692E-4 1.26969E-4 7.72424E-4 1.0806E-3 2.38943E-4 2.30868E-4 3.36103E-4 2.80951E-4 5.75369E-4 3.40631E-4 1.09791E-3 3.72835E-4 3.14885E-4 2.56139E-4 6.60909E-4 7.17183E-4 5.94868E-4 6.93959E-4 1.08686E-3 6.97322E-4 5.02825E-4 9.48621E-4 1.29802E-3 4.22948E-4 6.69654E-4 2.52885E-3 3.57392E-3 7.42193E-3 5.90101E-3 4.50066E-3 8.30277E-3 6.00748E-3 1.31253E-2 1.13329E-2 8.07984E-3 4.33346E-3 3.76219E-2 2.46035E-2 2.62093E-2 7.71893E-2 7.60074E-3 8.50198E-3 1.15035E-2 3.83032E-3 1.20972E-2 1.49055E-2 6.7233E-3 2.48783E-3 6.90387E-3 3.60594E-3 3.83627E-3 2.48746E-3 2.52992E-3 2.21157E-3 9.7915E-3 1.09264E-2 9.03449E-3 5.51608E-3 3.9702E-3 2.88155E-3 2.14132E-3 2.53101E-3 2.48513E-3 1.82992E-3 7.40551E-4 1.13644E-3 9.09091E-4 2.21506E-3 8.35844E-4 5.91674E-4 6.9778E-4 5.11054E-4 2.37494E-4 2.93964E-4 6.64674E-4 7.38185E-4 9.77134E-4 8.02207E-4 1.17272E-3 2.2616E-3 2.31637E-3 1.04574E-3 1.26156E-3 2.54626E-3 3.51641E-3 2.77367E-3 6.95205E-3 3.93984E-3 3.09764E-3 7.95395E-4 6.24486E-3 1.1562E-2 4.39815E-3 1.74202E-3 1.43397E-3 2.65231E-3 3.46642E-3 2.95351E-3 3.09989E-3 3.79402E-3 5.26741E-3 3.76634E-3 2.40985E-3 4.50629E-3 4.29614E-3 7.81606E-3 1.21442E-2 1.3581E-2 3.05969E-2 1.52231E-2 9.17039E-3 8.00092E-3 5.21818E-3 8.811E-3 1.42182E-2 6.75146E-3 1.07969E-2 1.02396E-2 9.80831E-3 7.57573E-3 1.00708E-2 1.99222E-2 2.10387E-2 8.47799E-3 6.071E-3 1.62876E-2 1.34295E-2 2.13582E-2 1.31732E-2 5.68867E-3 1.17837E-2 8.43842E-3 1.12458E-2 1.31902E-2 1.43143E-2 1.25101E-2 3.52178E-2 4.27206E-2 6.4409E-2 2.73151E-2 4.27469E-2 1.14588E-1 2.21997E-2 5.90015E-2 1.03759E-1 2.44232E-2 3.14122E-2 7.86892E-2 6.9116E-2 7.29173E-2 2.35516E-1 1.72757E-1 4.97607E-2 2.21927E-2 4.84072E-2 3.45956E-2 5.50406E-2 5.26141E-2 4.36951E-2 3.5079E-2 2.74834E-2 9.98762E-2 5.20359E-1 7.47825E-1 1.93657E-1 9.68493E-2 5.74023E-2 1.34552E-1 9.69347E-2 5.37216E-2 8.99978E-2 5.23432E-2 7.82875E-2 6.04539E-2 5.47903E-2 5.3048E-2 4.98071E-2 4.63086E-2 3.92068E-2 2.70311E-2 2.44099E-2 3.21762E-2 2.91644E-2 3.35348E-2 4.32942E-2 2.1922E-2 3.46809E-2 3.39001E-2 3.22807E-2 3.83028E-2 6.45012E-2 4.56551E-2 4.89161E-2 4.66356E-2 6.6175E-2 1.26145E-1 1.24325E-1 1.46309E-1 2.52757E-1 2.92143E-1 2.45807E-1 9.64894E-2 7.6671E-2 9.02889E-2 1.71511E-1 1.19908E-1 1.32047E-1 6.1533E-2 7.41826E-2 8.75858E-2 5.92548E-2 6.70103E-2 7.95246E-2 5.96628E-2 4.20381E-2 6.54612E-2 1.204E-1 7.97494E-2 4.41801E-2 5.28387E-2 1.57871E-1 6.29267E-2 6.40405E-2 7.58071E-2 9.26923E-2 5.66967E-2 5.23401E-2 9.51807E-2 4.46928E-2 9.56179E-2 6.69876E-2 3.73363E-2 5.82759E-2 2.28999E-1 1.90888E-1 5.59153E-2 2.03695E-1 1.76004E-1 6.65924E-2 1.43845E-1 6.95881E-2 1.0279E-2 3.44651E-2 2.94285E-2 5.09646E-2 2.46017E-2 2.28663E-2 1.0158E-1 7.70925E-2 3.36439E-2 7.19083E-2 7.16372E-2 1.12517E-1 1.03802E-1 1.02514E-1 6.41652E-2 3.61022E-2 2.70483E-2 3.30223E-2 3.7226E-2 4.2267E-2 7.63717E-2 5.28168E-2 3.58972E-2 7.90247E-2 1.5435E-1 1.64707E-1 8.14836E-2 1.21689E-1 1.46874E-1 9.83949E-2 7.57534E-2 6.33944E-2 1.82975E-1 1.08163E-1 7.72432E-2 4.05845E-2 2.62383E-2 2.85934E-2 3.65719E-2 1.45643E-1 1.1893E-1 1.95177E-1 1.29119E-1 3.85658E-2 5.00411E-2 3.75695E-2 1.07275E-1 1.61746E-1 5.29942E-2 4.47994E-2 3.27308E-2 2.0509E-2 9.67452E-2 4.25852E-2 5.29696E-2 7.41099E-2 9.97675E-2 5.68998E-2 4.01548E-2 8.8937E-2 4.12514E-2 2.4125E-2 4.7229E-2 3.15491E-2 4.75E-2 1.05931E-2 8.97867E-3 3.65229E-2 6.51994E-2 5.48901E-2 6.77731E-2 5.93073E-2 1.06338E-1 1.18215E-1 6.72119E-2 8.56801E-2 6.76319E-2 1.18084E-1 1.20868E-1 1.40591E-2 1.44212E-2 1.07827E-2 1.19719E-2 9.6411E-3 5.30718E-2 3.08892E-2 3.03847E-2 4.32355E-2 3.28198E-2 2.73883E-2 1.30639E-2 4.0287E-2 5.99268E-3 6.27011E-3 4.4855E-2 2.09662E-2 2.37387E-2 3.96395E-2 1.12039E-2 1.61668E-2 6.91999E-3 1.06202E-2 3.31958E-3 3.79277E-3 4.31059E-3 5.10706E-3 7.11394E-3 2.4996E-2 2.23849E-2 1.92783E-3 1.87533E-3 1.9115E-3 3.51538E-4 2.25276E-4 1.31336E-4 3.45464E-4 3.42706E-4 3.757E-4 2.95233E-4 3.59971E-4 5.86935E-4 1.31148E-3 9.96408E-4 2.68396E-3 3.66893E-3 2.13014E-3 4.78736E-3 9.65526E-3 3.78086E-2 4.01929E-2 6.17105E-2 1.49567E-1 5.08113E-2 1.08258E-1 1.18978E-2 4.5564E-2 1.72336E-2 3.95886E-2 5.29067E-2 3.55677E-2 2.56486E-2 3.27433E-2 1.93336E-2 2.5668E-2 4.27804E-2 4.20498E-2 5.43493E-2 1.52531E-2 2.79948E-2 3.22796E-2 1.63533E-3 8.93264E-3 5.94254E-3 6.00345E-3 9.44896E-3 6.79627E-3 7.39055E-3 2.1172E-2 9.41635E-3 8.81803E-3 6.80534E-3 1.62301E-2 2.36383E-2 2.77742E-2 1.528E-2 3.04732E-2 1.76105E-2 2.6478E-2 1.35109E-2 1.75406E-2 1.70429E-2 1.29363E-2 4.48452E-2 2.90812E-2 1.06129E-2 6.51148E-3 1.91064E-2 1.6028E-2 2.02362E-2 5.4205E-3 1.22968E-2 1.06877E-2 8.46983E-3 1.1844E-2 2.29492E-3 4.03943E-3 3.11074E-3 1.38447E-3 3.76703E-3 4.69176E-3 6.80913E-3 2.65723E-3 1.49959E-3 1.21592E-2 9.29228E-4 1.95573E-3 3.37607E-3 2.43677E-3 1.51741E-2 1.34468E-2 3.19754E-3 3.40439E-3 3.4308E-3 2.3723E-3 3.35891E-3 3.51384E-3 1.02744E-2 1.66471E-2 6.3876E-3 2.10454E-2 3.42743E-3 1.94244E-2 9.09426E-3 1.19521E-2 2.2141E-2 5.39754E-3 1.3483E-2 1.93341E-2 5.44919E-3 2.94561E-3 3.61964E-3 5.48538E-3 8.48445E-3 3.30808E-3 7.22565E-3 8.86947E-3 9.88337E-3 1.26729E-2 5.08818E-3 9.4742E-3 1.19434E-2 3.38666E-2 4.63681E-2 2.30166E-2 6.93965E-3 2.07273E-2 2.99925E-2 3.08955E-2 1.70522E-2 4.90389E-2 1.19286E-2 4.67522E-2 2.19848E-2 3.37943E-2 4.94212E-2 6.40239E-2 2.77018E-2 2.66917E-2 5.97291E-2 1.64543E-1 1.01392E-1 4.18082E-2 2.79045E-2 2.65828E-2 2.67946E-2 5.0912E-3 8.807E-3 2.03789E-2 2.25665E-2 3.11836E-2 1.97E-2 1.76631E-2 9.67142E-3 2.80409E-2 3.72623E-2 2.49354E-2 7.01018E-2 5.84379E-2 1.44052E-1 2.3663E-1 1.81223E-1 3.68827E-2 6.62315E-2 6.75366E-2 7.03321E-2 5.47E-2 3.31967E-2 3.97269E-2 3.64269E-2 2.93096E-3 1.83517E-2 1.83069E-2 1.73072E-2 1.62963E-2 7.56085E-3 5.7698E-3 4.56679E-3 6.59052E-3 4.78411E-3 2.90842E-3 3.68921E-3 7.02848E-3 6.57548E-3 4.10976E-3 8.21489E-3 7.25418E-3 8.3027E-3 1.31589E-2 8.10171E-3 4.43071E-3 1.00116E-2 2.24615E-3 9.44184E-3 3.97335E-3 2.25307E-3 2.14124E-3 3.47996E-3 5.11461E-3 5.16354E-3 5.849E-3 1.14181E-3 2.57385E-3 4.00316E-3 1.96791E-3 5.12701E-4 1.73148E-4 6.9695E-5 3.32582E-4 9.39796E-5 1.61972E-5 1.21839E-5 1.45578E-5 8.9962E-7 4.67689E-6 3.15308E-5 5.94973E-7 5.22713E-5 1.07083E-3 1.80681E-5 7.68845E-6 8.88631E-6 8.29951E-6 3.47228E-5 2.87393E-5 1.2472E-5 3.6984E-5 5.27672E-5 2.203E-4 2.10217E-4 3.45431E-4 8.99637E-4 4.71577E-4 1.93331E-3 2.60768E-3 7.94445E-4 9.4063E-4 6.51324E-4 1.1155E-3 1.17901E-3 8.44791E-4 5.22643E-4 1.05066E-3 1.55101E-3 1.21314E-3 1.13272E-3 5.10256E-4 2.05374E-3 1.40772E-3 9.31443E-4 1.07333E-3 1.42992E-3 5.49162E-4 5.0043E-4 1.82769E-4 2.39472E-4 1.05055E-4 2.74833E-4 1.40809E-4 1.5268E-4 9.27253E-5 8.64083E-5 1.3924E-4 9.01802E-4 1.51631E-4 9.64642E-4 1.79438E-4 2.13574E-4 1.18056E-4 2.10724E-4 1.51024E-4 1.11387E-4 2.67246E-4 4.61914E-5 5.3807E-5 9.21055E-5 4.7557E-5 3.36331E-5 2.19863E-5 2.63525E-5 2.99094E-5 1.88444E-5 4.03802E-5 1.70605E-5 5.01147E-5 2.04694E-5 1.6046E-7 1.18782E-5 5.59802E-6 7.45528E-6 2.11868E-7 1.69937E-7 8.92068E-5 5.36881E-5 5.98802E-4 1.69444E-4 1.22512E-5 2.00677E-5 2.12234E-6 4.80625E-8 4.58726E-8 1.25069E-7 7.23064E-6 1.75595E-5 1.87819E-5 1.23321E-5 6.74119E-6 5.15603E-5 2.1653E-5 1.95113E-5 1.63396E-5 1.87171E-7 1.79027E-7 6.81297E-6 1.76351E-5 1.73363E-5 1.0137E-3 4.7758E-5 3.74671E-5 1.27787E-5 1.1693E-5 7.2685E-6 2.64554E-5 1.71146E-5 2.41961E-5 3.28486E-5 4.32371E-5 4.00439E-6 6.83863E-6 7.40365E-7 1.18304E-5 1.81974E-7 1.10523E-5 2.7561E-7 3.24243E-6 1.20499E-6 1.16529E-7 1.23665E-7 1.81658E-5 1.75313E-5 4.03164E-6 8.60196E-6 4.00685E-5 1.77898E-4 5.07419E-5 8.49799E-5 1.01893E-4 9.45341E-5 4.74729E-5 2.05993E-4 4.42448E-5 5.27678E-5 4.00958E-5 3.26499E-5 6.97E-5 3.98196E-5 2.30021E-5 3.01191E-5 1.62533E-5 1.96406E-5 1.42183E-4 2.62664E-4 8.95287E-7 5.82218E-7 8.37424E-5 1.5815E-5 2.93248E-5 1.71112E-5 2.28843E-5 2.94478E-5 2.0918E-5 1.82546E-5 2.29271E-5 2.56076E-5 2.31124E-5 4.13294E-5 1.81976E-5 1.81622E-5 2.66438E-5 4.82067E-5 3.53191E-5 7.94874E-5 2.21061E-4 5.81779E-5 1.59277E-4 1.52874E-4 1.21313E-4 1.36305E-4 3.00856E-5 4.75697E-5 1.50214E-4 1.77884E-4 2.53748E-4 1.7197E-4 1.48189E-4 1.58856E-4 1.47807E-4 1.078E-4 9.74348E-5 1.29685E-4 1.32772E-4 2.47029E-5 4.39136E-7 1.13308E-5 4.27697E-5 2.72482E-5 2.45414E-5 2.90014E-5 3.97876E-5 1.17955E-5 1.26065E-5 2.63203E-5 8.35723E-6 3.55818E-5 3.23379E-5 1.51995E-5 5.60839E-5 4.17368E-5 2.38734E-5 1.07594E-4 1.29193E-4 1.61364E-4 2.54101E-4 1.13427E-4 1.08994E-4 4.10597E-5 3.21156E-5 1.49462E-4 3.99731E-4 5.49015E-5 1.95957E-4 5.56765E-5 5.11766E-5 3.83756E-5 3.83755E-5 4.13673E-5 3.97913E-5 3.59996E-5 3.85339E-5 1.09445E-6 1.01014E-6 4.84716E-5 1.61279E-4 5.86367E-5 5.36298E-5 4.67129E-5 1.71398E-4 6.54653E-5 4.76267E-5 9.58256E-7 6.34635E-7 6.51423E-7 7.38684E-7 4.5733E-5 4.1124E-5 4.12357E-5 3.15374E-5 1.05721E-6 9.05476E-7 7.62024E-7 5.7801E-7 5.17594E-7 7.87671E-7 7.55039E-7 6.01223E-7 5.0403E-7 1.18821E-6 7.89519E-7 5.85587E-7 4.35809E-7 8.06291E-7 5.23537E-7 1.23411E-6 2.49588E-6 9.98467E-7 1.01648E-6 1.10726E-6 9.21372E-7 1.98947E-6 2.18163E-6 2.06552E-6 1.37306E-4 1.87684E-6 1.42972E-6 1.60278E-6 1.62128E-6 1.50934E-6 7.37115E-7 4.68738E-5 4.91646E-5 1.20763E-4 1.31053E-4 1.48476E-4 2.00665E-4 5.69042E-4 1.02766E-4 1.94234E-4 5.91123E-5 6.61452E-5 5.43703E-5 7.41534E-5 8.72643E-6 6.05679E-7 2.08664E-6 1.98199E-6 1.78587E-6 7.77539E-7 1.28356E-6 1.22253E-6 4.59505E-7 1.18122E-6 1.33338E-6 1.44845E-6 5.12237E-7 6.02594E-7 8.33401E-7 5.87731E-7 2.36859E-7 2.31179E-7 2.49077E-7 3.92435E-7 3.91304E-7 1.24738E-7 1.54835E-7 1.95315E-7 2.62023E-7 2.29011E-7 2.58374E-7 1.71523E-7 2.00361E-7 1.78703E-7 2.16001E-7 9.17476E-8 7.53356E-8 9.10592E-8 7.66221E-8 5.84364E-8 6.76659E-8 7.40093E-8 3.02705E-8 3.02346E-8 1.8345E-8 2.44169E-8 2.08339E-8 1.36571E-8 4.2676E-8 2.58097E-8 5.05025E-8 2.05927E-8 1.42521E-8 7.34682E-8 2.25761E-7 1.66269E-7 2.01969E-7 3.30776E-8 2.21186E-8 1.10131E-8 9.61008E-8 6.1424E-8 1.83778E-7 3.10189E-7 1.04563E-8 1.98754E-8 6.53605E-8 7.85985E-8 1.11121E-7 1.41742E-8 3.46816E-9 1.3083E-8 1.6488E-8 1.25967E-8 3.67323E-9 1.2354E-8 2.88642E-8 9.37908E-9 1.66659E-8 2.23612E-8 2.34046E-9 3.85448E-9 3.0954E-9 3.64245E-9 1.89137E-9 2.0745E-8 2.9691E-8 3.54073E-8 1.74829E-8 1.43165E-8 1.11995E-8 1.97516E-8 1.87825E-8 2.77032E-8 1.60215E-8 -9999 -9999 -9999 -9999 -9999 -9999 -9999 -9999 -9999 -9999 -9999 -9999 -9999 -9999 -9999 -9999 -9999 -9999 -9999 -9999 -9999 -9999 -9999
2.23702E-5 2.15254E-5 1.56482E-5 1.99635E-5 4.29572E-5 3.39479E-5 2.39307E-5 3.58505E-5 1.70356E-5 2.3103E-5 1.44117E-5 2.68198E-5 3.28774E-5 2.31315E-5 1.7103E-5 1.81152E-5 2.02184E-5 5.28584E-5 3.14915E-5 4.49171E-5 4.37754E-5 6.6837E-5 4.48151E-5 3.27547E-5 3.34867E-5 3.43804E-5 4.29235E-5 5.10839E-5 5.26599E-5 2.78611E-5 3.91126E-5 5.63349E-5 4.78284E-5 7.62691E-5 7.90263E-5 1.4959E-4 1.21875E-4 9.69651E-5 1.28484E-4 1.06793E-4 6.08018E-5 3.94994E-5 7.42349E-5 1.10898E-4 1.45421E-4 1.7107E-4 2.03467E-4 1.59716E-4 2.72348E-4 2.21932E-4 2.20682E-4 2.81851E-4 4.0853E-4 3.97688E-4 3.98859E-4 6.6794E-4 1.09873E-3 7.53422E-4 6.49878E-4 6.78034E-4 7.39799E-4 7.70321E-4 8.31314E-4 5.95772E-4 4.7378E-4 5.30804E-4 3.63135E-4 3.86034E-4 3.33264E-4 2.25247E-4 7.29226E-4 5.94493E-4 3.72932E-4 5.86378E-4 3.41187E-4 2.01159E-4 2.69193E-4 2.21097E-4 2.82628E-4 5.50568E-4 4.46162E-4 3.18126E-4 6.68124E-4 4.47323E-4 3.55851E-4 7.25507E-4 1.39322E-3 1.05872E-3 4.08586E-4 5.2894E-4 3.18193E-4 2.84799E-4 3.56546E-4 4.37334E-4 5.09494E-4 3.82729E-4 3.11418E-4 3.0596E-4 3.73093E-4 2.61127E-4 3.01889E-4 4.90171E-4 5.01246E-4 6.7993E-4 6.22125E-4 3.12092E-4 4.67911E-4 3.39792E-4 3.06924E-4 7.29015E-4 6.66897E-4 4.96882E-4 5.48629E-4 9.514E-4 5.31164E-4 4.06143E-4 8.36169E-4 6.8964E-4 7.70295E-4 1.14867E-3 1.0596E-3 9.36528E-4 3.51987E-4 7.78913E-4 7.43849E-4 5.9718E-4 2.07299E-3 8.24367E-4 1.02504E-3 1.0506E-3 1.41423E-3 1.3789E-3 1.08676E-3 1.73137E-3 9.46783E-4 6.24143E-4 1.24156E-3 5.82165E-4 1.06399E-3 6.40733E-4 7.1105E-4 7.84137E-4 1.33221E-3 3.0605E-3 8.34509E-4 3.29566E-3 1.61733E-3 9.87701E-4 1.05514E-3 4.31728E-3 1.77154E-3 3.19822E-3 1.1123E-3 1.21599E-3 2.21609E-3 1.04051E-3 9.5104E-4 3.65813E-4 3.6339E-4 1.33373E-3 1.17923E-3 4.44892E-3 6.27966E-4 1.59549E-4 7.51419E-4 1.7678E-3 1.39345E-3 1.26904E-3 1.5163E-3 1.94013E-3 2.966E-3 2.72743E-3 3.23585E-3 1.84303E-3 1.81961E-3 1.53769E-3 1.96821E-3 1.33698E-3 5.1476E-4 5.61326E-4 2.98102E-4 6.32992E-4 7.21981E-4 4.73886E-4 9.76808E-4 8.48647E-4 8.62404E-4 1.1021E-3 1.25582E-3 9.06115E-4 4.93643E-4 2.17615E-3 1.2329E-3 6.89937E-4 1.47669E-4 4.92362E-4 5.47829E-4 2.22816E-3 1.13768E-3 1.38076E-3 3.10415E-3 6.1351E-3 4.37196E-3 8.45807E-3 5.35897E-3 2.70392E-3 1.28666E-3 4.39288E-3 2.38479E-3 1.67102E-3 2.67608E-3 2.02668E-3 1.98315E-3 1.64241E-3 7.79881E-4 4.9374E-4 6.71269E-4 6.22839E-4 3.29062E-4 6.00621E-4 4.64596E-4 2.18203E-4 1.75268E-4 2.78858E-4 1.76908E-4 4.1978E-4 4.17008E-4 1.65419E-4 2.76335E-5 3.91671E-6 3.52474E-6 2.45038E-6 5.42042E-6 1.38955E-5 5.70862E-6 2.45173E-5 2.25104E-5 6.02732E-5 3.46434E-4 2.4087E-4 1.35693E-3 2.24158E-4 1.03903E-3 9.48237E-4 9.0661E-4 4.82757E-4 5.26719E-4 6.03648E-4 5.85093E-4 1.78813E-4 3.05443E-4 3.36207E-4 2.59896E-4 5.80164E-4 7.77969E-4 4.22121E-4 5.492E-4 5.31426E-4 7.6897E-4 9.43034E-4 3.91134E-4 6.9E-4 9.6865E-4 1.25658E-3 8.38529E-3 3.63905E-3 4.50407E-3 4.4961E-3 2.63337E-3 3.37437E-3 2.50884E-3 6.29582E-3 4.46593E-3 1.07594E-2 1.10278E-2 1.08547E-2 3.57044E-2 1.6865E-2 5.34949E-3 3.06192E-2 9.37856E-2 3.67831E-2 1.19453E-2 2.11137E-2 6.97563E-3 1.13491E-2 1.49E-2 1.34831E-2 2.67655E-3 1.44953E-2 8.47513E-3 7.09526E-3 5.3414E-3 6.17226E-3 4.4243E-3 5.06458E-3 2.5119E-2 1.21147E-2 9.19794E-3 6.59301E-3 3.78155E-3 2.31421E-3 2.16774E-3 1.18529E-3 4.73565E-3 3.42913E-3 6.69182E-4 7.51937E-4 3.10583E-3 9.67784E-4 6.20776E-4 5.41326E-4 9.59173E-4 3.56242E-4 2.13825E-4 3.81374E-4 4.18885E-4 7.04697E-4 1.23234E-3 1.3861E-3 2.7163E-3 3.38014E-3 2.52558E-3 3.16083E-3 4.33644E-3 8.97639E-4 3.81263E-3 1.55784E-3 2.39747E-3 1.92958E-3 1.2527E-3 3.65059E-3 3.98729E-3 6.29049E-3 4.027E-3 3.35897E-3 2.58574E-3 3.54247E-3 2.55234E-3 6.58522E-3 4.67249E-3 5.03089E-3 1.02726E-2 5.30168E-3 3.45765E-3 6.69558E-3 9.10068E-3 1.08332E-2 1.87077E-2 2.13631E-2 1.01385E-2 9.27819E-3 1.04063E-2 2.19366E-2 9.62253E-3 9.80827E-3 1.67167E-2 1.41038E-2 1.04152E-2 1.2782E-2 8.32753E-3 1.32817E-2 1.55628E-2 1.38562E-2 1.53361E-2 6.18398E-3 1.15696E-2 1.33935E-2 7.33431E-3 1.43509E-2 3.04698E-3 7.34218E-3 1.21388E-2 1.05638E-2 9.12825E-3 9.35464E-3 1.18407E-2 5.50857E-2 2.93825E-2 5.18758E-2 5.7866E-2 3.96023E-2 2.59666E-2 2.52017E-2 3.6179E-2 3.94643E-2 5.62244E-2 4.21234E-2 7.42979E-2 5.96731E-2 9.42019E-2 1.01244E-1 5.15885E-2 8.80684E-2 1.52787E-2 2.17415E-2 2.96649E-2 5.38946E-2 7.25526E-2 1.3955E-2 2.64423E-2 4.04031E-2 7.14498E-2 4.86554E-2 3.84139E-2 4.04804E-2 1.80609E-1 1.61172E-1 1.09522E-1 2.42408E-1 8.85077E-2 2.59943E-1 8.69826E-2 8.14133E-2 5.96116E-2 4.04291E-2 1.18081E-1 4.36572E-2 8.54081E-2 8.27494E-2 5.47156E-2 4.84968E-2 3.43689E-2 4.01482E-2 3.35148E-2 4.25115E-2 2.32872E-2 4.34087E-2 4.02647E-2 2.90073E-2 4.13758E-2 6.23391E-2 9.40844E-2 4.87409E-2 4.77426E-2 5.1271E-2 5.39089E-2 8.06959E-2 1.46006E-1 1.30206E-1 3.96692E-2 1.03508E-1 1.78557E-1 1.9273E-1 9.88917E-2 3.184E-1 9.40475E-2 7.64749E-2 6.60416E-2 5.46073E-2 6.19447E-2 6.35438E-2 4.96744E-2 7.44244E-2 6.17516E-2 1.33871E-1 8.5934E-2 7.28604E-2 4.94511E-2 2.64255E-2 4.46518E-2 1.55227E-1 1.62052E-1 4.12832E-2 7.81514E-2 2.86362E-2 6.90197E-2 1.3445E-1 2.49171E-2 9.35529E-2 1.27975E-1 7.66524E-2 5.43951E-2 9.6669E-2 1.00254E-1 6.32716E-2 4.35892E-2 7.06761E-2 1.12005E-1 6.54109E-2 1.43872E-1 4.26194E-2 8.92147E-2 7.11742E-2 1.45699E-1 1.26484E-1 3.29681E-2 3.8754E-2 2.19252E-2 1.06863E-1 9.35834E-2 1.29434E-1 6.88934E-2 8.93309E-2 7.68747E-2 3.27298E-2 2.91619E-2 3.21815E-2 4.8446E-2 3.05682E-2 6.69533E-2 5.60472E-2 3.4685E-2 3.01827E-2 6.82692E-2 1.2529E-2 9.85093E-2 1.19279E-1 1.40578E-1 2.08721E-1 1.4257E-1 2.04182E-1 3.00142E-1 1.63695E-1 1.84997E-1 1.92753E-1 3.33922E-1 1.4252E-1 6.83486E-2 1.86274E-2 3.91514E-2 5.99241E-2 2.79437E-2 7.35169E-2 1.95707E-1 1.9862E-1 1.0772E-1 2.59559E-2 1.13293E-1 2.06611E-1 1.12258E-1 1.14688E-1 1.05869E-1 7.23222E-2 6.36944E-2 3.28093E-2 1.41968E-1 6.01508E-2 3.22826E-2 5.33719E-2 5.49123E-2 8.37919E-2 2.63651E-2 1.85836E-2 1.69023E-2 2.84745E-2 1.26042E-2 1.27679E-2 1.17382E-2 4.51498E-2 8.35944E-2 4.23164E-2 6.85684E-2 6.0942E-2 4.05251E-2 8.47666E-2 3.75079E-2 7.59975E-2 1.65645E-1 8.88949E-2 4.15112E-2 6.67453E-2 7.47213E-2 4.43128E-2 1.67045E-2 2.00842E-2 9.58531E-3 7.92493E-3 1.99981E-2 9.8501E-3 1.04976E-2 1.12251E-2 1.81337E-2 1.67375E-2 3.27208E-3 1.64658E-2 2.30165E-3 5.58092E-3 3.51361E-3 3.81691E-2 2.58682E-2 1.76538E-3 2.95277E-3 4.06189E-3 4.98428E-3 4.50604E-3 3.70881E-2 9.43953E-3 2.30854E-2 8.96344E-3 9.21572E-3 9.16751E-3 3.1011E-3 3.53778E-3 3.70785E-3 6.14382E-3 8.03585E-4 3.98259E-4 4.19723E-4 6.39267E-4 4.93196E-4 2.88968E-4 5.091E-4 8.34674E-3 8.57942E-3 1.03362E-2 2.05224E-2 3.86612E-3 5.7452E-3 1.11212E-2 2.63395E-2 2.37254E-2 1.27807E-2 3.63507E-2 2.80859E-2 2.01712E-2 3.64684E-2 2.32141E-2 2.83096E-2 3.2136E-2 5.31023E-2 8.10695E-2 2.12876E-2 6.38611E-2 3.92368E-2 2.00588E-2 1.699E-2 3.62995E-2 1.92849E-2 1.60594E-2 3.27131E-2 1.53625E-2 9.79386E-3 6.72839E-3 9.11122E-3 1.19332E-2 6.71607E-3 9.33859E-3 1.34987E-2 8.08555E-3 2.09397E-2 8.90762E-3 1.11613E-2 1.7245E-2 3.65864E-2 1.0666E-2 3.33901E-2 1.30135E-2 8.48482E-3 1.06239E-2 1.91659E-2 1.32001E-2 2.03399E-2 1.28E-2 1.05391E-2 2.14404E-2 1.62337E-2 1.29439E-2 3.10922E-3 2.34951E-2 1.54102E-2 1.12445E-2 1.77667E-2 2.45116E-2 1.34612E-2 1.87375E-2 4.47925E-3 4.04565E-3 4.80391E-3 1.13217E-2 5.36674E-3 7.13483E-4 3.42795E-3 4.58147E-3 4.46167E-3 8.27838E-3 3.0828E-3 1.38961E-3 6.57012E-3 8.15021E-3 6.4388E-3 4.58098E-3 3.96881E-3 2.78938E-3 3.98462E-3 2.88242E-3 3.85155E-3 4.84951E-3 2.02719E-2 2.67562E-2 1.69986E-2 1.37084E-2 8.71695E-3 6.06339E-3 1.63342E-2 1.49658E-2 1.20794E-2 1.23596E-2 1.0095E-2 1.43821E-2 4.07401E-3 1.11044E-2 1.60182E-2 3.88744E-3 9.65025E-3 5.86992E-3 1.41761E-2 7.55538E-3 3.47094E-3 7.65329E-3 1.37156E-2 4.27488E-3 4.64991E-3 1.39993E-2 3.02071E-2 5.87766E-2 1.99025E-2 2.36957E-2 1.51582E-2 3.45415E-2 2.11572E-2 8.76812E-3 2.11862E-2 9.40885E-2 4.15687E-2 2.97096E-2 5.46251E-2 8.83469E-2 4.76657E-2 4.83286E-2 3.28876E-2 1.53229E-1 4.10703E-2 2.1867E-2 1.76231E-2 6.78266E-3 1.121E-2 1.11052E-2 2.09896E-2 2.09523E-2 3.68048E-2 6.98079E-3 2.31824E-2 1.1994E-2 8.97919E-3 3.69431E-2 8.10274E-2 3.40965E-2 3.29279E-2 7.62652E-2 1.23361E-1 1.76528E-1 1.43581E-1 5.02066E-2 4.20524E-2 3.17291E-2 9.57286E-2 8.57274E-2 4.02071E-2 4.01256E-2 3.48377E-2 2.51945E-2 3.48888E-2 1.45962E-2 1.68234E-2 1.47363E-2 3.0901E-2 3.3946E-2 9.63028E-3 7.15121E-3 5.64015E-3 3.52092E-3 1.57014E-3 4.86948E-3 1.1845E-2 4.90384E-3 2.88233E-3 2.51344E-3 2.72468E-3 1.57087E-3 9.14453E-3 1.01271E-2 4.30135E-3 6.85035E-3 5.80102E-3 4.55341E-3 5.14643E-3 6.71863E-3 7.09759E-3 1.3664E-2 9.52732E-3 3.57327E-3 1.06886E-3 4.88095E-3 1.73048E-3 1.17134E-3 3.62635E-4 2.12083E-4 9.30063E-5 2.00377E-4 3.72142E-5 1.63586E-5 1.95066E-7 6.44312E-7 8.09173E-5 1.2541E-6 7.65159E-7 4.63455E-5 7.57362E-5 1.28934E-3 2.88613E-5 8.32516E-6 7.82086E-6 7.34433E-6 1.50943E-5 1.48619E-5 1.6398E-5 3.86269E-5 7.43608E-5 1.79295E-4 2.16036E-4 3.49986E-4 5.43331E-4 1.07594E-3 9.38947E-4 2.08832E-3 1.10409E-3 1.19023E-3 4.685E-4 1.41376E-3 1.40609E-3 8.02531E-4 9.05835E-4 1.65865E-3 1.37779E-3 1.61111E-3 5.24773E-4 5.2051E-4 1.39166E-3 1.19402E-3 1.10636E-3 1.02758E-3 1.29365E-3 1.16987E-3 4.84907E-4 9.10453E-4 3.63277E-4 2.42441E-4 2.37588E-4 2.26365E-4 2.31854E-4 8.83193E-5 4.54588E-5 2.69706E-4 6.55852E-4 8.8208E-5 2.35472E-3 2.22093E-4 2.44955E-4 9.92205E-5 1.35666E-4 1.45178E-4 9.86735E-5 8.97644E-5 7.30367E-5 1.63162E-4 7.70369E-5 4.86901E-5 3.14208E-5 1.94333E-5 3.00337E-5 3.39469E-5 7.16692E-5 3.88093E-5 3.62103E-5 3.4364E-5 4.54828E-5 4.94519E-7 8.77075E-6 7.4972E-6 1.6103E-5 8.60426E-6 4.10272E-7 1.74904E-5 8.3526E-5 1.35662E-4 4.2695E-5 1.55239E-5 9.61436E-5 1.36382E-5 6.53132E-8 1.58144E-7 2.44232E-7 3.13354E-6 7.0795E-6 3.02378E-5 1.99008E-5 1.37372E-5 1.0363E-5 2.16315E-5 3.0394E-5 1.13931E-5 1.77391E-5 1.64458E-5 6.92964E-6 1.3689E-4 1.46736E-4 4.16202E-4 5.46367E-5 3.61169E-5 1.88555E-5 1.27281E-5 2.04803E-5 1.51627E-5 2.56513E-5 3.41736E-5 6.93934E-5 2.55814E-5 3.30908E-6 2.04752E-7 1.84661E-5 2.69669E-7 6.99722E-6 1.84524E-5 3.6428E-6 6.97576E-8 3.16078E-6 1.56252E-7 5.2737E-6 9.98069E-6 1.80576E-5 1.08956E-5 2.37727E-5 5.27319E-5 3.16581E-5 6.43173E-5 8.0093E-5 5.98437E-5 4.57606E-5 5.3059E-5 3.83838E-5 5.02233E-5 6.54551E-5 9.37268E-5 4.88868E-5 5.77945E-7 7.82671E-7 8.9762E-7 2.45512E-5 1.0158E-5 5.04933E-5 3.6435E-5 1.31788E-4 4.91464E-7 1.81806E-5 2.32119E-5 1.18098E-5 2.09058E-5 2.63104E-5 2.99789E-5 3.44997E-5 2.6903E-5 2.29899E-5 3.86803E-5 3.69018E-5 2.30651E-5 6.46665E-5 6.16984E-5 1.12961E-5 1.7876E-5 2.66324E-5 1.95864E-4 1.76442E-4 8.44247E-4 2.41731E-4 1.97104E-4 7.45929E-4 3.57824E-4 2.1584E-4 2.06349E-4 2.03561E-4 1.55042E-4 4.39767E-5 4.91796E-5 4.73506E-5 1.84829E-4 1.29571E-4 4.53779E-5 1.86262E-4 1.15637E-4 1.00497E-4 1.07162E-4 1.01921E-4 1.03415E-4 4.21053E-5 8.47743E-5 8.76243E-5 8.3862E-5 1.00597E-4 7.70237E-5 3.05481E-7 1.50277E-5 9.77477E-5 7.49465E-5 7.66103E-5 6.88617E-5 6.76862E-5 8.08847E-5 2.08457E-5 1.56304E-5 2.49576E-5 9.49386E-5 1.79995E-4 2.64089E-4 8.48036E-5 2.10724E-4 1.77018E-4 1.7717E-4 2.57403E-4 1.9579E-4 4.23067E-5 6.92491E-5 1.75934E-4 5.14765E-5 4.34501E-5 2.13373E-4 2.08726E-4 5.3964E-5 4.89263E-5 1.02521E-6 7.92318E-7 9.13232E-7 1.53075E-4 5.41577E-5 1.26345E-4 1.36348E-4 4.54152E-5 3.52666E-5 4.48483E-5 5.19423E-5 7.42576E-7 8.56889E-7 6.47187E-7 8.72244E-7 9.3547E-7 9.30264E-7 4.29564E-5 4.22266E-5 4.72953E-7 8.04966E-7 6.23024E-7 1.21319E-6 6.17117E-7 6.76665E-7 1.03707E-6 7.56392E-7 1.08367E-6 5.81875E-7 4.84865E-7 1.27567E-6 5.77848E-7 4.49596E-7 6.90066E-7 7.62825E-7 1.07986E-6 8.29499E-7 9.19441E-7 1.41165E-6 1.2228E-6 1.23251E-6 1.13219E-4 1.54601E-6 2.82661E-6 2.40834E-6 2.74194E-6 7.86279E-5 1.45148E-6 1.14918E-6 1.07129E-6 3.48288E-5 2.34817E-5 4.61647E-4 2.65069E-4 9.03683E-7 3.09239E-4 2.80218E-4 1.89606E-4 1.34664E-4 6.54751E-5 9.26277E-5 1.36842E-4 1.87189E-5 2.13901E-5 1.38342E-6 1.27593E-6 1.25866E-6 1.2952E-6 2.08688E-6 9.44587E-7 3.45991E-7 2.9098E-7 1.18192E-6 1.29179E-6 1.94118E-6 1.64829E-6 7.8514E-7 6.76678E-7 4.26356E-7 5.59816E-7 7.75632E-7 4.96279E-7 5.407E-7 1.92575E-7 1.84049E-7 4.32745E-7 3.99929E-7 3.00128E-7 2.20167E-7 5.45102E-7 6.15321E-7 3.60648E-7 1.74589E-7 1.32862E-7 1.42004E-7 1.70771E-7 1.97226E-7 1.55213E-7 1.35145E-7 8.74312E-8 9.53202E-8 1.05331E-7 3.55884E-8 3.31086E-8 3.69775E-8 3.79012E-8 2.61313E-8 4.21863E-8 2.37906E-8 1.94921E-8 1.89735E-8 4.69531E-8 3.48584E-8 3.3211E-8 1.95341E-7 1.9607E-7 2.96914E-7 2.38139E-8 2.13818E-8 7.89825E-8 5.80098E-8 3.8432E-8 9.17912E-8 6.64249E-8 8.18161E-8 1.67873E-7 1.08266E-7 1.66342E-7 9.77709E-9 2.54956E-8 2.97979E-8 4.93331E-9 5.27542E-9 1.29764E-8 6.80944E-8 3.11257E-8 5.64816E-8 4.43125E-8 1.5376E-8 1.10363E-8 4.54218E-9 7.12008E-9 3.30493E-8 3.12221E-8 3.08108E-8 3.96728E-8 3.04967E-8 1.53953E-8 2.75348E-8 7.99646E-8 3.5997E-8 2.2535E-8 9.23804E-9 3.49295E-9 5.44945E-9 5.2008E-10 -9999 -9999 -9999 -9999 -9999 -9999 -9999 -9999 -9999 -9999 -9999 -9999 -9999 -9999 -9999 -9999 -9999 -9999 -9999 -9999 -9999
3.31947E-5 1.99334E-5 3.27403E-5 5.16692E-5 5.20632E-5 8.31377E-5 2.6156E-5 2.09244E-5 2.59908E-5 2.01625E-5 3.03767E-5 2.7009E-5 3.41664E-5 4.16464E-5 3.69215E-5 3.20028E-5 2.40994E-5 2.44781E-5 3.04592E-5 4.09465E-5 5.45137E-5 4.00388E-5 6.01902E-5 5.77431E-5 4.01858E-5 5.44176E-5 5.18222E-5 6.43506E-5 4.35801E-5 7.05004E-5 4.14747E-5 7.29229E-5 7.23862E-5 8.82857E-5 6.46481E-5 1.18994E-4 1.33369E-4 8.8065E-5 6.41879E-5 1.16234E-4 8.09839E-5 8.80171E-5 9.82726E-5 1.62942E-4 1.32241E-4 1.52787E-4 1.56022E-4 1.82591E-4 2.27559E-4 2.58569E-4 3.34574E-4 3.31848E-4 2.26348E-4 5.55482E-4 4.49103E-4 4.51479E-4 5.53494E-4 8.3303E-4 8.77778E-4 8.73235E-4 6.08531E-4 8.99461E-4 3.75368E-4 4.12894E-4 5.5358E-4 4.60204E-4 3.74679E-4 4.03671E-4 2.77354E-4 4.12241E-4 4.46943E-4 4.97976E-4 6.00051E-4 5.40573E-4 3.47205E-4 2.06739E-4 2.47597E-4 2.65429E-4 2.801E-4 3.45423E-4 4.56915E-4 5.36594E-4 6.42543E-4 4.76916E-4 2.1524E-3 8.7165E-4 4.16958E-4 5.86153E-4 2.89212E-4 3.69668E-4 3.58358E-4 2.43877E-4 5.75916E-4 4.9242E-4 4.3555E-4 4.29458E-4 4.19834E-4 4.44029E-4 4.99396E-4 5.41854E-4 3.33651E-4 5.49718E-4 4.74208E-4 7.04695E-4 5.05564E-4 4.73555E-4 3.50933E-4 5.67571E-4 5.32515E-4 8.56798E-4 5.08465E-4 4.97772E-4 1.97319E-4 5.56921E-4 4.24992E-4 3.04308E-4 6.81379E-4 5.32985E-4 8.98518E-4 7.52555E-4 6.3195E-4 6.33489E-4 6.88184E-4 2.09624E-3 1.47566E-3 2.70479E-3 6.47885E-4 9.70928E-4 4.4972E-4 7.36441E-4 1.33549E-3 1.36973E-3 1.50351E-3 8.82682E-4 1.17561E-3 4.64373E-4 4.54607E-4 1.97673E-3 2.0203E-3 2.08564E-3 8.6041E-4 7.28883E-4 1.01773E-3 3.09878E-3 2.64229E-3 4.93579E-3 2.17993E-3 1.76405E-3 4.08989E-3 3.66113E-3 2.86352E-3 3.3775E-3 4.43773E-3 3.13325E-3 1.63228E-3 1.60408E-3 1.54257E-3 3.48259E-4 2.53287E-4 9.43171E-4 1.3209E-3 1.19744E-3 1.0952E-3 1.19206E-3 2.52254E-4 1.9204E-3 1.09713E-3 1.62597E-3 1.06792E-3 3.02851E-3 2.71291E-3 3.82113E-3 1.85846E-3 2.89128E-3 2.50007E-3 8.43067E-4 1.15095E-3 6.52416E-4 5.21049E-4 4.59337E-4 1.63186E-3 7.39925E-4 2.80016E-4 5.81863E-4 1.33398E-3 6.50322E-4 8.66198E-4 6.69361E-4 8.23373E-4 4.01494E-4 7.64097E-4 1.30102E-3 6.11952E-4 3.12216E-4 1.7069E-4 4.79174E-4 8.67009E-4 6.28494E-4 7.51549E-4 7.85818E-4 2.75258E-3 7.75227E-3 6.45517E-3 4.94881E-3 2.89474E-3 2.28031E-3 3.74349E-3 3.2638E-3 2.36247E-3 1.63494E-3 2.38397E-3 1.55701E-3 1.53315E-3 9.17825E-4 4.95184E-4 4.06427E-4 3.98769E-4 3.4598E-4 8.42317E-4 2.1805E-4 3.35774E-4 4.85588E-4 2.85745E-4 1.77223E-4 4.1475E-4 5.20236E-4 7.04505E-4 2.05667E-4 1.05829E-4 1.39655E-4 4.79749E-5 8.47063E-6 1.21448E-5 1.1412E-4 6.11804E-6 1.3467E-5 9.90635E-5 6.10062E-4 3.49568E-4 1.46606E-3 1.3381E-3 3.47903E-4 1.24921E-3 7.87652E-4 6.05673E-4 8.12917E-4 1.12551E-3 9.63288E-4 8.25752E-4 5.19777E-4 5.80707E-4 4.29825E-4 3.24809E-4 3.05105E-4 1.17093E-3 4.95323E-4 8.66293E-4 1.34206E-3 3.46073E-4 8.20597E-4 4.77421E-4 6.18224E-4 5.17875E-4 1.82259E-3 3.18412E-3 4.11679E-3 3.22841E-3 2.43471E-3 2.29484E-3 1.33047E-3 2.56165E-3 4.0077E-3 5.78333E-3 1.81164E-2 8.1752E-3 2.35151E-2 4.2134E-2 1.87457E-2 4.22688E-3 1.59082E-2 7.68381E-2 6.46782E-2 2.17135E-2 2.59624E-2 1.26705E-2 1.08636E-2 9.3395E-3 1.01325E-2 4.92743E-3 7.81692E-3 1.39953E-2 5.82677E-3 7.96771E-3 6.51474E-3 9.87047E-3 7.16532E-3 1.14383E-2 1.77923E-2 9.22607E-3 5.93812E-3 2.6002E-3 6.03352E-3 5.22418E-3 3.25751E-3 3.94354E-3 8.49747E-4 1.4096E-3 2.2264E-3 2.13519E-3 1.11621E-3 9.31042E-4 1.38068E-3 9.22701E-4 1.0648E-3 7.17955E-4 7.56733E-4 1.45908E-3 2.84516E-3 2.21427E-3 1.78478E-3 1.11998E-3 1.6618E-3 5.71783E-3 5.41013E-3 4.79357E-3 4.28393E-3 1.36991E-3 3.65752E-3 6.38504E-3 4.61077E-3 2.63876E-3 3.7261E-3 5.75439E-3 5.51564E-3 5.41989E-3 3.8163E-3 2.31487E-3 2.88535E-3 3.77093E-3 3.86548E-3 5.39107E-3 5.42005E-3 4.14065E-3 4.97771E-3 6.86846E-3 4.43046E-3 8.7573E-3 1.23369E-2 1.98245E-2 1.08756E-2 1.71926E-2 8.98996E-3 1.05371E-2 3.41272E-2 1.30646E-2 2.26177E-2 8.14552E-3 1.18598E-2 1.29313E-2 1.06912E-2 3.8101E-3 3.51742E-3 1.3761E-2 1.54369E-2 1.96514E-2 7.4737E-3 1.83596E-2 3.70919E-2 1.78326E-2 8.20224E-3 1.29644E-2 1.84999E-2 2.5302E-2 1.09449E-2 2.58638E-2 4.67811E-3 9.38706E-3 2.87752E-2 3.11213E-2 6.38068E-2 2.92024E-2 4.09204E-2 8.6409E-2 5.65057E-2 3.81588E-2 4.4374E-2 1.39357E-2 3.47235E-2 8.76701E-2 3.08841E-2 1.11471E-1 7.22671E-2 3.28551E-2 2.40967E-2 1.09665E-2 1.536E-2 2.54576E-2 1.41065E-1 1.07252E-1 5.211E-2 7.72733E-2 3.87293E-2 8.88119E-2 8.56384E-2 2.7809E-2 8.80835E-2 5.77509E-2 9.93018E-2 1.25613E-1 1.39889E-1 1.74905E-1 9.08326E-2 1.6951E-1 7.42334E-2 8.89994E-2 1.22293E-1 8.32404E-2 5.11363E-2 5.6059E-2 9.7833E-2 5.4293E-2 6.21682E-2 4.07187E-2 2.95502E-2 2.97466E-2 4.0148E-2 4.68669E-2 4.40682E-2 2.50745E-2 4.55016E-2 4.34883E-2 5.91758E-2 5.35077E-2 5.75597E-2 4.45803E-2 9.25814E-2 9.91572E-2 5.07933E-2 1.80135E-1 1.04169E-1 1.57319E-1 1.33988E-1 1.60172E-1 9.46511E-2 7.84457E-2 1.08852E-1 5.83146E-2 7.66921E-2 4.81476E-2 5.35611E-2 6.03924E-2 8.14844E-2 7.01778E-2 6.38132E-2 6.05359E-2 6.62633E-2 1.18752E-1 6.41549E-2 5.69889E-2 2.60354E-2 2.97988E-2 4.19127E-2 7.17335E-2 1.45777E-1 3.58823E-2 7.40676E-2 4.55003E-2 7.66901E-2 4.37803E-2 5.58119E-2 7.98022E-2 7.97452E-2 5.82535E-2 7.42593E-2 8.28593E-2 9.0754E-2 9.96638E-2 8.44578E-2 1.10477E-1 8.09302E-2 1.09768E-1 3.29858E-2 9.61229E-2 2.64274E-1 6.76143E-2 9.45498E-2 2.85828E-2 3.32806E-2 5.58583E-2 5.11996E-2 8.02309E-2 3.40627E-2 2.78818E-2 3.05179E-2 2.883E-2 3.21162E-2 7.50575E-2 6.17693E-2 1.64357E-2 5.50891E-2 2.36876E-2 2.61283E-2 4.78919E-2 3.01091E-2 2.69391E-2 4.91606E-2 3.68623E-2 1.19945E-1 1.23561E-1 1.79384E-1 9.0589E-2 2.08514E-1 4.33715E-1 8.07234E-2 2.15886E-1 2.18938E-1 2.44626E-1 1.42502E-1 6.17569E-2 5.30454E-2 2.37584E-2 9.74789E-2 3.48394E-2 6.58857E-2 1.1485E-1 2.17286E-1 7.45696E-2 9.57546E-2 3.75683E-2 3.13449E-1 1.80361E-1 2.66311E-1 1.70253E-1 2.72825E-2 2.22005E-2 9.64786E-2 1.17453E-1 2.04543E-1 3.67598E-2 5.15807E-2 7.55814E-2 6.73736E-2 2.50076E-2 5.52371E-2 7.71838E-2 2.11136E-2 1.78762E-2 7.91961E-3 2.93809E-2 1.34903E-1 9.58025E-2 3.15317E-2 5.9735E-2 4.24656E-2 4.20223E-2 3.13261E-2 5.91922E-2 5.17543E-2 3.91301E-2 1.03108E-1 4.64066E-2 3.41586E-2 9.93042E-2 1.75484E-2 6.49398E-3 1.04111E-2 8.87402E-3 1.31497E-2 8.65174E-3 5.27816E-3 1.58484E-2 5.78459E-3 8.98027E-3 1.5114E-2 2.77214E-2 3.02302E-3 6.18275E-3 1.69061E-2 3.23201E-3 3.63365E-3 8.01099E-3 2.67702E-3 9.90147E-4 3.03968E-3 1.92733E-3 1.06551E-2 1.74233E-2 8.63583E-3 4.26115E-3 1.11124E-2 5.49103E-3 1.02212E-2 5.57301E-3 1.02479E-2 1.43026E-2 4.42215E-3 1.05801E-2 3.47449E-3 1.58932E-3 4.8663E-4 8.06113E-4 1.46623E-3 1.21507E-3 7.3808E-3 9.29726E-3 1.49537E-2 9.7092E-3 5.74343E-3 5.41364E-3 5.30747E-3 9.69136E-3 2.0168E-2 4.11281E-2 1.03158E-1 6.66692E-3 1.29718E-2 4.03893E-2 1.82003E-2 4.04214E-2 3.10397E-2 8.87651E-2 5.76522E-2 8.7087E-2 4.73498E-2 1.24894E-1 2.43446E-2 3.63043E-2 3.65518E-2 4.2994E-2 1.93395E-2 2.98651E-2 2.22469E-2 1.81281E-2 2.36924E-2 1.02876E-2 5.29138E-3 9.95896E-3 1.86226E-2 2.71141E-2 2.59429E-2 6.76752E-3 1.32666E-2 1.59947E-2 4.26605E-2 3.4582E-2 1.16563E-2 1.85508E-2 3.50494E-2 9.8111E-3 1.55174E-2 5.02596E-3 1.59797E-2 3.64816E-2 8.69912E-3 7.52852E-3 6.14226E-2 1.45637E-2 1.49829E-2 1.97293E-2 8.34203E-2 1.18951E-2 3.61786E-2 2.16385E-2 2.32968E-2 2.29479E-2 2.80674E-2 5.72476E-3 1.02744E-2 1.09936E-2 9.47522E-3 4.97905E-3 2.95274E-3 2.11012E-3 5.03241E-3 4.93885E-3 7.68617E-3 6.09151E-3 1.64202E-3 1.21014E-3 1.11303E-2 2.49249E-2 5.51106E-3 4.18602E-3 6.73311E-3 5.06409E-3 4.36563E-3 2.40081E-3 7.33783E-3 8.24092E-3 1.6308E-2 3.42346E-3 6.83316E-3 7.55024E-3 1.44375E-2 7.42794E-3 1.12229E-2 6.24232E-3 1.5937E-2 5.931E-3 3.79591E-3 2.32638E-3 7.35734E-3 7.16555E-3 8.15446E-3 8.56612E-3 1.46733E-2 1.4116E-2 7.38229E-3 2.89047E-3 8.37657E-3 6.13832E-3 3.37387E-3 1.63593E-2 1.6849E-2 3.14466E-2 6.76804E-2 2.94837E-2 2.24615E-2 2.18312E-2 3.59864E-2 5.22229E-3 5.18889E-3 1.40534E-2 4.37529E-2 5.32776E-2 6.54347E-2 1.04726E-1 1.22762E-1 8.66369E-2 4.99586E-2 6.49856E-2 7.59853E-2 5.4145E-2 1.58953E-2 5.64504E-3 3.26393E-3 1.52605E-2 1.51096E-2 1.16169E-2 1.56965E-2 1.68043E-2 1.67747E-2 3.39726E-2 8.28142E-3 4.764E-2 3.8123E-2 4.80562E-2 8.50232E-2 6.50178E-2 8.22731E-2 1.49897E-1 1.97676E-1 1.92748E-1 1.00228E-1 9.54999E-2 7.79239E-2 8.13758E-2 3.74016E-2 4.77696E-2 4.6689E-2 4.14025E-2 3.86846E-2 2.81368E-2 1.91546E-2 1.55713E-2 6.68936E-3 2.34317E-2 4.88516E-2 1.55984E-2 8.19532E-3 5.20484E-3 2.62048E-3 4.37409E-3 4.92454E-3 5.96978E-3 4.37882E-3 2.86719E-3 2.94443E-3 2.41133E-3 1.65566E-3 5.14712E-3 1.4193E-2 2.49373E-3 1.31412E-3 1.49468E-3 1.97957E-3 9.68331E-3 2.69086E-3 1.78027E-3 8.86387E-3 7.59538E-3 4.55366E-3 2.81589E-3 8.11609E-4 8.1898E-4 3.57391E-3 4.13632E-3 1.91044E-3 8.56103E-5 6.09612E-5 2.0202E-5 1.22753E-5 5.73787E-7 8.60532E-7 5.81522E-5 5.43227E-5 7.68118E-7 3.80332E-7 2.29426E-4 1.7036E-3 1.71485E-5 1.30516E-5 1.08581E-5 1.63033E-5 1.02523E-5 2.17241E-5 2.83907E-5 1.7172E-4 5.21693E-4 2.5278E-4 2.59684E-4 5.33346E-4 5.66436E-4 5.26522E-4 1.5836E-3 2.32719E-3 8.80017E-4 6.674E-4 3.17484E-4 1.37672E-3 1.97829E-3 5.23892E-4 1.21875E-3 2.78556E-4 1.91151E-3 8.20352E-4 7.55844E-4 9.3095E-4 1.07923E-3 1.24925E-3 1.06751E-3 6.39298E-4 9.30517E-4 1.23987E-3 6.3759E-4 2.31841E-4 4.68067E-4 2.57142E-4 9.87268E-5 6.67876E-5 7.45459E-5 3.29104E-4 1.10466E-4 1.30121E-4 2.95227E-4 2.88717E-4 1.7812E-4 4.40635E-4 1.15641E-4 3.02136E-4 1.48647E-4 9.3378E-5 7.85332E-5 4.42348E-5 7.05026E-5 1.58146E-4 6.32871E-5 9.6423E-5 3.57627E-5 2.99336E-5 8.34371E-5 2.97922E-5 5.06361E-5 4.85572E-5 3.52671E-5 1.04027E-5 3.48966E-5 1.5769E-5 2.57056E-7 1.57045E-7 3.50933E-5 3.84429E-6 1.41721E-5 2.14366E-5 1.27311E-4 1.27034E-4 2.40945E-5 3.24081E-5 3.74869E-6 1.12979E-7 2.11215E-7 2.56689E-7 1.40216E-5 6.8569E-6 1.67768E-5 3.79714E-5 1.22703E-5 9.65523E-6 9.2233E-6 1.30979E-5 3.23036E-5 2.28329E-5 9.28848E-6 1.21075E-5 1.33912E-5 7.25203E-5 8.76853E-5 1.27271E-5 4.09268E-4 1.2755E-5 1.24067E-5 8.92989E-6 1.81507E-5 2.6331E-5 9.31899E-6 9.78927E-6 1.09703E-5 3.93383E-6 4.59275E-6 2.21625E-5 1.60396E-5 6.62348E-6 3.92657E-6 8.81423E-6 1.09021E-5 3.4532E-6 8.68567E-6 7.43294E-8 9.39915E-6 1.50087E-5 6.37337E-6 1.26307E-4 1.34848E-4 3.25393E-5 1.6591E-4 2.62583E-4 1.53302E-4 5.71911E-5 3.59063E-5 6.29937E-5 8.05685E-5 6.26807E-5 4.5044E-5 3.98386E-5 1.25917E-4 2.53678E-5 2.10442E-5 1.9849E-6 2.22988E-5 1.92906E-5 5.51909E-5 1.6351E-6 7.39287E-7 2.98075E-6 9.20686E-5 8.21598E-5 2.74922E-5 2.66974E-7 1.52284E-5 1.74051E-5 2.08516E-5 3.87563E-5 3.59237E-5 4.84659E-5 4.49698E-5 3.64989E-5 2.23446E-5 6.24086E-5 6.57267E-5 1.79439E-5 7.83566E-4 7.86738E-4 1.41292E-3 8.389E-4 9.37028E-4 1.72961E-3 6.84328E-4 4.30155E-4 2.66321E-4 8.10702E-4 2.194E-4 2.43214E-4 2.22724E-4 2.01212E-4 1.515E-4 1.73947E-4 2.45202E-4 2.46025E-4 1.11974E-4 1.3275E-4 1.24911E-4 1.35016E-4 1.72366E-4 1.85865E-4 1.84112E-4 1.91386E-4 1.59263E-4 1.254E-4 9.97144E-5 9.98143E-5 1.54966E-4 1.29783E-4 1.09323E-4 1.63607E-4 1.55546E-4 9.00484E-5 8.0031E-5 1.37116E-4 1.73544E-4 4.05634E-5 1.57878E-4 1.5899E-4 1.52544E-4 1.67523E-4 1.49028E-4 1.58473E-4 1.25512E-4 9.36531E-5 1.58071E-4 1.46298E-4 4.18799E-5 1.96942E-4 1.59383E-4 3.86865E-5 5.17917E-5 4.45927E-5 3.53498E-5 3.6604E-5 5.61413E-5 5.22952E-7 4.01022E-5 1.13774E-4 3.23964E-5 1.2579E-4 2.24501E-5 1.45691E-4 1.27791E-4 2.76654E-5 4.31538E-5 4.66526E-5 7.84804E-7 7.67486E-7 6.91926E-7 9.6742E-7 9.85736E-7 9.09425E-7 8.62263E-7 5.5641E-7 4.59441E-7 5.15568E-7 7.59504E-7 1.40242E-6 8.64803E-7 5.42838E-7 8.47193E-7 7.87744E-7 9.47208E-7 7.01025E-7 5.11686E-7 9.11688E-7 5.07071E-7 5.35502E-7 7.69821E-7 9.49128E-7 9.79625E-7 1.25347E-6 9.08682E-7 7.74174E-7 1.44595E-6 2.20363E-6 5.61908E-5 2.19737E-6 2.12068E-6 2.60265E-6 1.08298E-4 7.59317E-5 7.04809E-7 8.1452E-7 9.42827E-7 1.36336E-4 3.69197E-6 2.42086E-4 3.68971E-4 2.01666E-4 2.06362E-4 2.39299E-4 2.92765E-4 2.39549E-4 7.86571E-5 8.04023E-5 1.5368E-5 2.50743E-7 2.50622E-7 1.39575E-6 1.62673E-4 7.81165E-5 3.10525E-6 2.87792E-6 8.68889E-7 3.69442E-7 2.64018E-7 3.62475E-7 1.13599E-6 1.23156E-6 8.94249E-7 9.15398E-7 9.71336E-7 6.73674E-7 5.62953E-7 4.35994E-7 2.98903E-7 5.27101E-7 3.49226E-7 1.16318E-7 3.44321E-7 4.19668E-7 3.36929E-7 3.43301E-7 4.72605E-7 3.91072E-7 3.44353E-7 3.44301E-7 3.49541E-7 1.65539E-7 1.35874E-7 1.15194E-7 5.92757E-8 9.47728E-8 7.35917E-8 1.80422E-7 6.83192E-8 3.95506E-8 5.11264E-8 1.51788E-8 1.92046E-8 3.94471E-8 3.65549E-8 2.45706E-8 2.73195E-8 5.52431E-8 3.16399E-8 3.19801E-8 3.38779E-8 1.14049E-7 1.36841E-7 1.19724E-7 2.47145E-8 4.06475E-8 8.45325E-8 9.35884E-8 6.17729E-8 1.18494E-7 9.34207E-8 1.81573E-8 2.71891E-8 1.6878E-8 1.47772E-8 3.94039E-8 1.77322E-7 3.89038E-8 9.23443E-8 2.60329E-8 1.67032E-8 8.25239E-8 6.62651E-8 6.94226E-9 5.68335E-8 4.12034E-8 4.17773E-8 1.1729E-8 2.08382E-8 6.12069E-8 6.52489E-8 9.14848E-8 1.14854E-7 4.04128E-8 3.00867E-8 3.15539E-8 5.06429E-8 2.26859E-8 1.3027E-7 3.6662E-8 3.24849E-8 3.11797E-8 2.40999E-9 4.36766E-9 -9999 -9999 -9999 -9999 -9999 -9999 -9999 -9999 -9999 -9999 -9999 -9999 -9999 -9999 -9999 -9999 -9999 -9999 -9999 -9999
9.17236E-5 6.56741E-5 4.91971E-5 5.4002E-5 9.36937E-5 7.48017E-5 9.06154E-5 2.51669E-5 1.9441E-5 2.01404E-5 3.63804E-5 1.58116E-5 3.31555E-5 3.64741E-5 4.11768E-5 4.15197E-5 3.77017E-5 3.62375E-5 3.36216E-5 3.3388E-5 3.7049E-5 2.96211E-5 5.25348E-5 5.44487E-5 7.30397E-5 4.35772E-5 7.91687E-5 7.65897E-5 3.83307E-5 7.03036E-5 9.80089E-5 3.41465E-5 6.95351E-5 4.70226E-5 9.99974E-5 9.2228E-5 1.51068E-4 1.20571E-4 1.10362E-4 1.20001E-4 1.12954E-4 1.41552E-4 7.84241E-5 6.98309E-5 7.78906E-5 9.19298E-5 8.7863E-5 1.51011E-4 1.42282E-4 2.92388E-4 3.80151E-4 4.81502E-4 3.41076E-4 3.43898E-4 2.58428E-4 4.41581E-4 4.57158E-4 4.72672E-4 4.78505E-4 4.48143E-4 3.71318E-4 3.06041E-4 3.54222E-4 3.90486E-4 2.88027E-4 2.77057E-4 4.10919E-4 2.72377E-4 2.34717E-4 6.51933E-4 3.62243E-4 4.81015E-4 2.7751E-4 2.96122E-4 1.31893E-4 2.4096E-4 1.26355E-4 2.57471E-4 9.68561E-5 3.82731E-4 3.11361E-4 1.37194E-3 3.52559E-4 3.18227E-4 3.11969E-4 4.57628E-4 3.76302E-4 2.83621E-4 4.02703E-4 4.09485E-4 3.16657E-4 3.78437E-4 4.571E-4 5.65797E-4 5.88403E-4 5.26664E-4 4.44492E-4 4.56974E-4 3.50628E-4 5.01206E-4 5.65739E-4 4.98107E-4 4.49307E-4 3.57387E-4 5.15032E-4 3.11538E-4 4.99693E-4 4.14299E-4 4.92404E-4 7.71663E-4 5.21007E-4 3.79773E-4 1.31027E-3 5.69926E-4 4.04051E-4 4.19606E-4 4.25125E-4 6.07111E-4 7.4543E-4 5.91931E-4 5.7907E-4 6.9168E-4 6.54824E-4 8.28574E-4 1.93834E-3 1.23501E-3 4.96395E-4 5.47046E-4 4.89721E-4 4.13917E-4 1.48471E-3 2.41452E-3 2.30913E-3 1.04282E-3 1.40158E-3 9.60222E-4 1.55644E-3 9.50293E-4 9.67873E-4 2.11745E-3 2.52992E-3 1.33625E-3 1.40143E-3 4.37849E-3 8.52272E-3 4.98889E-3 1.17422E-3 2.90239E-3 7.59844E-3 9.58874E-3 5.81018E-3 5.36828E-3 3.28256E-3 3.02593E-3 2.04878E-3 4.84111E-3 1.00138E-3 8.02591E-4 2.61971E-4 2.96709E-4 2.34603E-3 2.6786E-3 1.21833E-3 3.27147E-4 5.95E-4 2.4119E-3 8.62228E-4 2.34656E-3 1.80314E-3 3.81443E-3 1.72707E-3 1.99687E-3 2.68191E-3 1.47159E-3 1.94985E-3 2.809E-3 1.77393E-3 1.58508E-3 4.98768E-4 8.59648E-4 5.12418E-4 5.15112E-4 1.26487E-3 2.50756E-3 2.16312E-3 3.90173E-3 7.17352E-4 1.47789E-3 3.87877E-4 3.99103E-4 2.70625E-4 2.77814E-3 5.53887E-4 3.05412E-4 2.09709E-4 6.44579E-4 1.1918E-3 5.72754E-4 6.93872E-4 7.2137E-4 1.75886E-3 3.21407E-3 6.72632E-3 6.56482E-3 5.68626E-3 3.84347E-3 3.58642E-3 3.52932E-3 1.52337E-3 3.25678E-3 1.42505E-3 1.77048E-3 1.55218E-3 6.08372E-4 7.90554E-4 5.83448E-4 3.63645E-4 2.30009E-4 2.59982E-4 3.84934E-4 1.45731E-4 3.52349E-4 1.4617E-4 1.88086E-4 1.50007E-4 2.5701E-4 2.52598E-4 1.87166E-4 2.43718E-4 1.17738E-4 2.23674E-4 1.42424E-4 3.43229E-4 3.97741E-4 7.67885E-5 1.70526E-5 4.34168E-5 6.25472E-4 8.45611E-4 6.47148E-4 2.71358E-4 1.09558E-3 1.00686E-3 6.34196E-4 6.73245E-4 6.58011E-4 1.6759E-3 1.25944E-3 8.14764E-4 6.23198E-4 8.30443E-4 3.3822E-4 3.1285E-4 7.36562E-4 5.25973E-4 1.15876E-3 8.13894E-4 1.01071E-3 4.50412E-4 7.49204E-4 5.54171E-4 4.37242E-4 4.17177E-4 7.08484E-4 7.85437E-4 3.36607E-3 2.60506E-3 1.39917E-3 1.59227E-3 1.28939E-3 1.95965E-3 3.74883E-3 4.58117E-3 5.9328E-3 7.22697E-3 1.93047E-2 2.02545E-2 1.72822E-2 1.47338E-2 1.05402E-2 1.4338E-2 4.25269E-2 8.00443E-3 1.26983E-2 2.47364E-2 2.512E-2 3.45E-2 1.56949E-2 2.96423E-3 1.50988E-2 1.31254E-2 1.02578E-2 6.58063E-3 4.69068E-3 1.2859E-2 1.1252E-2 8.72865E-3 1.55048E-2 5.79716E-3 5.33202E-3 3.7602E-3 6.03581E-3 3.22745E-3 5.49761E-3 3.61334E-3 9.06409E-4 2.1705E-3 2.02964E-3 3.93435E-3 9.49116E-4 4.53842E-4 6.12182E-4 1.76964E-3 1.12582E-3 6.94429E-4 1.24873E-3 2.00985E-3 2.4256E-3 2.30625E-3 1.05353E-3 1.20962E-3 1.18597E-3 2.32466E-3 3.66126E-3 3.99384E-3 4.57896E-3 5.17377E-3 3.89201E-3 3.4128E-3 1.87488E-3 2.86776E-3 2.92523E-3 3.12115E-3 6.68225E-3 7.03878E-3 5.236E-3 5.49664E-3 5.18497E-3 4.5468E-3 6.87935E-3 2.66637E-3 3.91037E-3 9.69246E-3 6.64233E-3 3.61218E-3 8.16454E-3 9.49008E-3 1.20813E-2 9.50611E-3 5.88018E-3 4.09195E-3 7.42542E-3 7.49887E-3 1.26303E-2 2.51407E-2 1.31044E-2 1.51464E-2 1.56928E-2 1.39906E-2 1.11799E-2 3.59282E-3 3.98093E-3 5.0465E-3 2.05454E-2 1.38925E-2 6.82657E-3 7.55744E-3 1.29777E-2 7.04503E-3 2.57994E-3 7.48479E-3 1.08851E-2 7.02745E-3 1.03495E-2 9.60672E-3 1.04526E-2 2.2895E-2 2.9508E-2 1.76936E-2 3.77824E-2 3.31914E-2 2.56167E-2 2.57855E-2 1.29531E-2 9.42624E-2 2.85215E-2 1.62664E-2 1.1407E-2 2.59727E-2 5.64455E-2 3.15535E-2 1.33352E-1 3.51023E-2 3.42605E-2 1.95645E-2 1.93923E-2 1.46964E-2 7.66315E-2 8.05641E-2 5.76459E-2 8.99666E-2 7.82115E-2 1.58211E-1 9.7659E-2 7.5887E-2 8.78881E-2 2.16051E-2 8.8686E-2 1.39996E-1 1.73028E-1 1.58908E-1 2.102E-1 1.99657E-1 1.7476E-1 1.32211E-1 6.72669E-2 1.80876E-1 6.19844E-2 5.79466E-2 5.07201E-2 5.11431E-2 5.47747E-2 4.47764E-2 2.80672E-2 4.44065E-2 1.07376E-1 4.93175E-2 5.02103E-2 3.98456E-2 4.48753E-2 4.67802E-2 1.28849E-1 7.28121E-2 5.17403E-2 6.37811E-2 7.72351E-2 8.32845E-2 6.25513E-2 2.57845E-1 1.73351E-1 2.71586E-1 1.05782E-1 7.63173E-2 8.46107E-2 2.07088E-1 4.65878E-2 1.83499E-1 1.62243E-1 5.33797E-2 6.29039E-2 1.72705E-1 5.09515E-2 7.66087E-2 6.03217E-2 7.96743E-2 9.35617E-2 2.67049E-2 1.9647E-2 9.71229E-2 4.55974E-2 3.66252E-2 3.46929E-2 1.34875E-1 7.78731E-2 3.41827E-2 6.34442E-2 3.24065E-2 3.81777E-2 3.00717E-2 2.65653E-1 1.19252E-1 1.30194E-1 4.43438E-2 4.56901E-2 9.62047E-2 6.17011E-2 9.76201E-2 9.61392E-2 8.73311E-2 2.79709E-2 6.16491E-2 2.39831E-2 2.53245E-2 3.21188E-2 8.71621E-2 1.68684E-2 4.94597E-2 1.84223E-2 8.33885E-3 5.35813E-3 4.17848E-2 7.43789E-2 3.02984E-2 1.41318E-2 1.06422E-2 1.62714E-2 4.74684E-3 1.72726E-2 4.95714E-2 2.38822E-2 4.45926E-3 1.15278E-2 3.98768E-2 6.56145E-2 2.73644E-2 4.29502E-2 2.59025E-2 9.855E-2 2.69215E-1 1.15286E-1 1.72878E-1 3.0809E-1 6.08146E-1 4.39364E-1 2.9143E-1 1.6279E-1 2.27064E-1 3.07379E-1 1.75843E-1 8.64788E-2 1.64934E-2 5.57914E-2 7.45032E-2 3.59319E-2 1.61721E-1 1.52179E-1 3.32693E-1 6.83276E-2 6.9928E-2 2.49037E-1 4.77356E-1 2.30649E-1 3.12591E-1 1.01177E-1 1.15366E-1 2.5477E-1 1.62048E-1 5.06915E-2 1.75666E-1 9.97045E-2 7.91468E-2 2.32732E-2 4.35912E-2 2.49558E-2 3.01488E-2 4.0556E-2 8.56709E-3 2.3099E-2 5.47833E-2 1.35666E-1 1.35976E-1 1.54798E-1 7.06865E-2 2.83576E-2 5.24302E-2 5.56801E-2 4.31036E-2 4.28759E-2 3.957E-2 8.40365E-2 1.19214E-1 1.90148E-1 9.39524E-2 6.40282E-2 1.38934E-1 1.45431E-1 9.51641E-3 1.69593E-2 1.33431E-2 6.02646E-3 8.80267E-3 1.1325E-2 1.20647E-2 6.54411E-3 1.04024E-2 9.3607E-3 1.11041E-2 1.03445E-2 2.35042E-3 4.95089E-3 6.77336E-3 5.33454E-3 2.33464E-3 4.22589E-3 4.59637E-3 1.35337E-2 1.60811E-2 2.11814E-3 1.50474E-2 8.16714E-3 8.29765E-3 4.69465E-3 1.02997E-2 4.71257E-2 1.93613E-2 1.14341E-2 5.73702E-3 8.44953E-4 3.59003E-4 1.28135E-3 9.38268E-4 6.08205E-4 7.23321E-3 5.05319E-3 1.97904E-2 1.36349E-1 4.14273E-2 3.17182E-2 5.25456E-3 1.52954E-2 1.06445E-2 1.17555E-2 9.198E-2 9.02636E-2 8.37693E-2 1.80195E-2 3.28969E-2 4.03761E-2 4.33788E-2 1.67294E-2 1.0918E-1 3.69274E-2 4.53846E-2 6.55321E-2 3.17464E-2 4.24367E-2 3.47779E-2 4.92911E-2 3.15665E-2 2.25324E-2 1.21894E-2 2.95908E-2 1.01432E-2 4.55999E-2 1.80746E-2 1.04354E-2 1.72967E-2 1.06263E-2 2.10779E-2 1.49656E-2 7.86207E-3 9.78675E-3 1.03457E-2 5.48428E-2 1.14218E-2 1.63117E-2 3.25115E-2 6.94124E-3 4.71627E-2 1.60112E-2 1.32033E-2 3.69717E-2 2.50275E-2 6.66196E-3 2.05596E-2 7.49215E-2 3.71222E-2 1.19685E-2 3.7241E-3 1.55304E-2 1.50959E-2 4.57201E-2 6.04207E-2 1.75483E-2 1.82487E-3 2.01013E-2 2.58309E-2 2.96823E-2 7.88912E-3 5.54031E-3 5.52764E-3 3.38644E-3 1.48807E-2 2.04582E-2 2.41556E-2 2.67163E-3 1.08362E-2 8.80408E-3 7.5343E-3 8.59799E-3 1.04709E-2 4.0932E-3 3.75418E-3 5.12541E-3 2.99776E-3 1.26513E-3 3.11469E-3 6.23011E-3 1.95218E-2 4.60365E-2 4.67395E-3 3.28046E-3 4.78698E-3 3.19809E-3 5.0022E-3 4.88129E-3 6.95824E-3 1.29091E-2 2.89324E-3 2.32318E-3 3.66667E-3 5.40423E-3 4.67337E-3 5.29293E-3 2.67132E-3 1.34627E-2 1.70867E-2 3.7163E-3 6.84273E-3 9.94323E-3 1.39829E-2 1.86993E-2 8.34308E-3 1.70301E-2 1.6525E-2 3.66958E-2 4.18123E-2 1.63148E-2 1.55655E-2 2.19875E-2 2.88302E-2 1.91015E-2 9.36767E-3 7.30756E-2 7.53421E-2 4.63365E-2 4.61401E-2 2.95363E-2 6.88594E-2 8.46326E-2 5.62382E-2 6.43269E-2 1.74841E-1 3.49197E-2 1.19359E-2 4.73397E-3 1.97319E-2 1.071E-2 1.45103E-3 9.40589E-3 1.56273E-2 2.91758E-2 2.37337E-2 1.35777E-2 6.36003E-2 5.65532E-2 5.79734E-2 5.63241E-2 3.8228E-2 2.81321E-2 3.3377E-2 2.41231E-1 9.78329E-2 1.84801E-1 4.00708E-2 3.41665E-2 2.94698E-2 7.3458E-2 8.3563E-2 5.73432E-2 3.44812E-2 3.6512E-2 2.19651E-2 1.91353E-2 2.99124E-2 3.03168E-2 1.44128E-2 3.66791E-2 6.73213E-2 4.77164E-2 1.00818E-2 7.85297E-3 3.73583E-3 2.76179E-3 1.5778E-3 2.72342E-3 3.12635E-3 2.84498E-3 5.91847E-3 1.44071E-2 1.24467E-2 6.50057E-3 6.89606E-3 1.21389E-3 7.36227E-3 2.0218E-3 1.32943E-3 2.73345E-3 4.1601E-3 7.11585E-3 4.79822E-3 3.11867E-3 3.88857E-3 4.92559E-3 1.97738E-3 2.13449E-3 1.17604E-3 7.67476E-4 1.09882E-4 7.3873E-5 1.26656E-5 6.65926E-6 2.36134E-7 4.20879E-7 1.85044E-6 1.72203E-6 6.54396E-7 2.80365E-6 2.11892E-4 1.38727E-3 4.16685E-5 1.17742E-5 5.52704E-5 9.35485E-6 9.65992E-6 1.46409E-5 2.71346E-5 2.73961E-4 2.90751E-4 2.45632E-4 3.19583E-4 3.63351E-4 6.3224E-4 7.39949E-4 1.14995E-3 8.91722E-4 5.73271E-4 6.12565E-4 9.93487E-4 2.31425E-3 1.30104E-3 5.01827E-4 8.83312E-4 9.46999E-4 1.00984E-3 9.22208E-4 8.48248E-4 4.69455E-4 5.35399E-4 8.84861E-4 7.89512E-4 7.72009E-4 5.97004E-4 7.22912E-4 3.98197E-4 2.34144E-4 6.64651E-4 2.00024E-4 7.04078E-5 6.69905E-5 9.76062E-5 8.38307E-5 8.70076E-5 1.63197E-4 1.06867E-4 4.06246E-4 6.30283E-4 5.06183E-4 1.72435E-3 1.15974E-3 1.21212E-4 3.17211E-4 2.17124E-4 5.3592E-5 1.41087E-4 1.11084E-4 5.92729E-5 7.53772E-5 9.97772E-5 2.19844E-5 2.20637E-5 2.05891E-5 4.44657E-5 4.2114E-5 5.52085E-5 4.75592E-5 1.19978E-5 5.34085E-7 6.44091E-7 1.31628E-7 4.35444E-6 1.34088E-7 1.07639E-5 1.98795E-5 3.41322E-5 6.67421E-5 7.1847E-7 4.6473E-7 1.89338E-5 2.12497E-7 2.13226E-7 1.37306E-6 2.31539E-5 1.10072E-5 8.66438E-6 3.12929E-5 2.41207E-5 4.04764E-5 1.401E-5 3.29488E-5 1.33438E-5 9.70649E-6 2.171E-5 6.01198E-6 2.97486E-6 6.3246E-5 1.17868E-5 3.27012E-5 3.53609E-5 1.52328E-5 7.1693E-6 9.53846E-6 8.99183E-6 3.74065E-5 1.9302E-5 1.17602E-5 6.80133E-6 3.04598E-6 5.00068E-6 7.84366E-6 7.5831E-6 3.69065E-6 1.02057E-5 1.26191E-5 9.71853E-6 1.55769E-5 1.02861E-5 9.58988E-6 2.01358E-5 6.69174E-6 1.14565E-5 2.28766E-5 8.43437E-5 2.28953E-4 1.7289E-4 2.36161E-4 4.80267E-5 4.89232E-5 8.92943E-5 4.41536E-5 4.7829E-5 4.32733E-5 3.52662E-5 3.49535E-5 2.50685E-5 4.0173E-5 2.25862E-5 3.56867E-5 3.9167E-5 2.10164E-5 4.66902E-5 4.56228E-5 1.57597E-6 7.46111E-7 6.22899E-7 2.8619E-5 3.09196E-5 1.38075E-5 6.33396E-5 2.8575E-5 3.06268E-5 3.98476E-5 1.83786E-4 3.20882E-5 5.90555E-5 5.14161E-5 1.19275E-4 9.8944E-5 1.69609E-5 1.32272E-5 6.35868E-4 9.93713E-4 1.46765E-3 9.44637E-4 8.38416E-4 1.67995E-3 4.68877E-4 3.77692E-4 3.25056E-4 2.48738E-4 2.65525E-4 2.47367E-4 2.51239E-4 2.62172E-4 1.64269E-4 2.08368E-4 2.49947E-4 2.46173E-4 2.04974E-4 1.39216E-4 1.26268E-4 1.4616E-4 1.44988E-4 1.73302E-4 1.6566E-4 1.98435E-4 1.15453E-4 1.18427E-4 3.01324E-4 1.11454E-4 1.5389E-4 1.75084E-4 1.11367E-4 9.43808E-5 1.12434E-4 1.13201E-4 1.18883E-4 1.37386E-4 9.69357E-5 5.718E-5 1.53464E-4 1.1251E-4 4.3302E-5 1.43071E-4 1.24177E-4 1.47526E-4 1.4469E-4 1.48865E-4 4.16041E-5 4.37125E-5 3.21947E-5 8.04357E-7 8.35781E-7 6.67121E-7 1.76456E-4 3.68303E-5 4.3033E-5 2.10198E-4 5.8524E-5 5.61172E-5 5.44472E-7 3.3872E-5 3.1544E-5 2.60914E-5 2.31055E-5 3.10137E-5 3.64328E-5 3.10726E-5 1.85534E-4 3.86229E-5 5.33367E-5 4.98126E-5 1.22951E-6 1.05093E-6 9.61256E-7 6.2329E-7 7.4551E-7 1.03689E-6 5.58547E-7 3.8705E-7 4.3422E-7 4.58492E-7 3.63832E-7 5.75102E-7 6.91062E-7 7.35665E-7 5.55277E-7 7.35665E-7 7.01039E-7 5.07831E-7 4.15527E-7 4.77778E-7 4.4021E-7 7.57218E-7 8.09824E-7 7.96724E-7 6.94608E-7 1.05193E-6 7.34546E-7 1.20375E-6 1.66678E-6 2.24106E-6 1.68936E-6 1.84456E-6 1.92525E-6 8.01296E-7 7.31382E-7 1.10422E-6 3.07214E-5 1.3822E-4 2.69487E-6 8.3209E-6 2.06825E-3 2.81165E-4 1.31601E-4 5.23642E-4 5.57592E-4 3.89929E-4 2.2716E-4 3.55934E-5 2.36063E-7 1.77416E-7 3.92137E-7 8.26898E-7 4.02426E-6 3.46325E-6 2.27994E-6 2.04881E-6 1.03393E-6 1.16086E-6 2.10508E-6 8.40288E-7 1.00745E-6 2.36207E-6 1.2793E-6 8.86456E-7 9.17827E-7 9.33844E-7 1.35971E-6 9.04635E-7 7.06558E-7 2.94907E-7 3.67287E-7 2.56028E-7 3.67537E-7 3.72117E-7 3.97144E-7 4.9499E-7 4.34337E-7 3.19091E-7 3.57578E-7 3.23833E-7 2.84015E-7 3.72586E-7 2.18656E-7 1.11192E-7 8.48083E-8 1.23748E-7 9.63779E-8 1.237E-7 7.66512E-8 6.34509E-8 2.74448E-8 2.23967E-8 2.76202E-8 3.0688E-8 3.73152E-8 5.23271E-8 2.9966E-8 7.80775E-8 2.66639E-8 2.03743E-8 1.26382E-8 1.36459E-8 3.8128E-7 6.0698E-8 1.30698E-7 4.48401E-8 2.95129E-8 9.96386E-8 7.44468E-8 2.06164E-8 2.23322E-8 4.29227E-8 1.23627E-8 1.11964E-8 7.64851E-8 1.83455E-7 3.30452E-7 2.65523E-7 1.29441E-8 7.10423E-9 1.19825E-7 1.33623E-7 5.47868E-8 2.13737E-8 6.84904E-8 3.04885E-8 2.3821E-8 5.70242E-8 2.04142E-8 1.51943E-8 2.7088E-8 1.64848E-7 8.27466E-8 7.50922E-8 1.95495E-8 5.43872E-8 1.16497E-8 1.65334E-8 5.65323E-8 1.77913E-8 2.488E-8 2.91449E-8 1.02498E-8 2.66691E-9 3.10236E-9 -9999 -9999 -9999 -9999 -9999 -9999 -9999 -9999 -9999 -9999 -9999 -9999 -9999 -9999 -9999 -9999 -9999 -9999 -9999
6.39771E-5 8.79978E-5 8.35381E-5 8.72843E-5 8.0025E-5 8.28757E-5 1.02881E-4 3.27602E-5 2.85085E-5 2.61376E-5 3.4905E-5 1.69538E-5 3.6269E-5 2.68068E-5 3.29278E-5 3.87152E-5 4.50266E-5 4.64113E-5 3.46857E-5 5.08289E-5 2.95654E-5 3.53834E-5 3.76738E-5 5.41457E-5 7.84975E-5 6.8282E-5 2.35187E-5 8.52845E-5 8.43681E-5 4.46668E-5 1.23913E-4 6.34312E-5 6.00515E-5 6.92164E-5 5.64967E-5 9.25917E-5 1.24909E-4 1.85031E-4 1.31237E-4 1.46449E-4 1.57782E-4 8.25412E-5 1.2578E-4 1.15086E-4 2.258E-4 1.07673E-4 1.28501E-4 7.95747E-5 1.23749E-4 2.02002E-4 3.46633E-4 5.43099E-4 5.37726E-4 7.14136E-4 4.82169E-4 7.17333E-4 6.27792E-4 5.78912E-4 5.15198E-4 2.47235E-4 4.60116E-4 4.27796E-4 3.57133E-4 3.85798E-4 3.41423E-4 2.74339E-4 2.72446E-4 4.02216E-4 2.42336E-4 8.52252E-4 1.27772E-3 2.34687E-4 2.9427E-4 1.01214E-4 3.18655E-4 3.89963E-4 3.6E-4 1.45482E-4 3.00745E-4 4.90652E-4 4.9363E-4 2.70541E-4 9.40047E-5 2.26333E-4 2.71618E-4 2.77213E-4 3.81248E-4 2.40444E-4 1.99795E-4 3.29456E-4 4.52525E-4 3.90151E-4 4.80128E-4 5.51404E-4 8.19613E-4 6.93268E-4 5.48668E-4 3.83599E-4 2.92876E-4 4.45109E-4 3.10273E-4 2.17841E-4 4.49052E-4 3.65086E-4 3.71688E-4 6.05555E-4 4.43404E-4 5.94615E-4 1.02988E-3 3.21749E-4 7.16342E-4 1.25664E-3 3.59922E-4 4.43931E-4 8.7885E-4 5.67224E-4 3.55027E-4 5.74556E-4 5.45529E-4 7.81631E-4 8.41896E-4 7.14208E-4 4.31755E-4 5.89518E-4 8.49981E-4 1.17318E-3 7.17093E-4 5.85527E-4 7.33647E-4 1.55251E-3 2.41943E-3 1.26228E-3 2.15893E-3 1.62205E-3 1.33287E-3 1.37132E-3 1.06909E-3 6.01176E-4 2.45885E-3 1.22232E-3 2.62947E-3 3.04153E-3 1.49285E-3 4.82774E-3 7.08595E-3 4.00401E-3 1.72988E-3 1.9864E-3 5.10144E-3 4.08363E-3 4.60226E-3 2.31467E-3 1.83591E-3 3.49218E-3 6.80574E-3 2.89514E-3 6.46183E-4 2.93319E-3 9.59107E-4 4.49244E-4 7.3893E-4 6.58633E-4 6.18183E-4 4.90638E-4 2.53186E-3 9.01794E-4 9.98329E-4 1.40589E-3 6.02607E-4 7.43843E-4 2.12762E-3 3.77622E-3 2.71553E-3 2.11199E-3 1.19555E-3 9.76119E-4 1.20471E-3 1.09321E-3 7.8678E-4 1.01515E-3 3.94142E-3 3.26412E-4 6.96313E-4 3.89167E-3 1.54742E-3 7.33158E-4 1.35148E-3 7.12416E-4 7.56497E-4 5.72983E-4 4.153E-4 1.54555E-3 6.69088E-4 2.13637E-4 2.71307E-4 3.77206E-4 2.00986E-3 1.05454E-3 2.18089E-3 4.3997E-3 2.43372E-3 1.09005E-3 2.96303E-3 5.48591E-3 1.87402E-3 4.96533E-3 1.09343E-3 2.67888E-3 2.55038E-3 1.60032E-3 3.55936E-3 1.20333E-3 6.96035E-4 3.23903E-4 4.0707E-4 1.97126E-4 2.86111E-4 7.00485E-4 9.2164E-4 3.14268E-4 4.0964E-4 2.45832E-4 3.91412E-4 1.18491E-4 3.41448E-4 3.54741E-4 2.45741E-4 2.50955E-4 2.45061E-4 1.99109E-4 4.63866E-4 3.99316E-4 2.85005E-4 1.11931E-5 3.11019E-5 2.34639E-5 6.72674E-6 4.54445E-4 2.17838E-4 2.77095E-4 4.12836E-4 3.47801E-4 8.19817E-4 6.97238E-4 8.22734E-4 6.61457E-4 7.90937E-4 2.77982E-4 1.20713E-3 8.82253E-4 8.1921E-4 4.61358E-4 6.70595E-4 9.71601E-4 6.04357E-4 1.03598E-3 1.50214E-3 1.50653E-3 8.93253E-4 8.38806E-4 5.11785E-4 3.44607E-4 7.04147E-4 7.56451E-4 4.69741E-4 4.24775E-3 2.50153E-3 3.54349E-3 1.71177E-3 2.92713E-3 4.54736E-3 1.93947E-3 4.94295E-3 6.69606E-3 7.756E-3 1.28772E-2 1.32075E-2 1.07502E-2 2.44717E-2 1.578E-2 1.90986E-2 2.12547E-2 6.17275E-3 3.86403E-3 1.98041E-2 3.67936E-2 2.16525E-2 2.3587E-2 4.38568E-3 2.3019E-2 1.60058E-2 1.13903E-2 2.41788E-3 2.33562E-3 7.84624E-3 6.62878E-3 2.66212E-2 1.7848E-2 4.7056E-3 4.47397E-3 4.2077E-3 1.58564E-3 2.01915E-3 4.5495E-3 2.0282E-3 1.07156E-3 9.58692E-4 2.3138E-3 4.95699E-3 1.85713E-3 6.24502E-4 6.49784E-4 1.47504E-3 2.26591E-3 1.05605E-3 2.23355E-3 4.99645E-3 2.76267E-3 1.24327E-3 2.13404E-3 2.70326E-3 1.96326E-3 2.32565E-3 3.86382E-3 6.24952E-3 3.78607E-3 3.43992E-3 3.17624E-3 4.13323E-3 3.90332E-3 5.65846E-3 4.32572E-3 5.09218E-3 4.03561E-3 6.6655E-3 7.28542E-3 7.26445E-3 5.39368E-3 4.3352E-3 8.02967E-3 3.6955E-3 3.81647E-3 7.01895E-3 3.70929E-3 4.98035E-3 4.26199E-3 6.9304E-3 7.19696E-3 8.00692E-3 5.36577E-3 1.00866E-3 8.57103E-3 1.0043E-2 1.33034E-2 1.30226E-2 1.71775E-2 1.71322E-2 1.46173E-2 1.07275E-2 8.16766E-3 8.52927E-3 5.64613E-3 1.01529E-2 1.14976E-2 5.96487E-3 4.96342E-3 5.95807E-3 4.80399E-3 4.09285E-3 1.08376E-2 1.87231E-2 1.17851E-2 5.90375E-3 8.23353E-3 8.46189E-3 1.10775E-2 2.65298E-2 1.00554E-1 3.48725E-2 2.90705E-2 4.36701E-2 4.52562E-2 1.60483E-2 1.53914E-2 4.18968E-2 2.61066E-2 3.14614E-2 4.57392E-2 6.03374E-2 4.46362E-2 4.72992E-2 2.03675E-2 4.01462E-2 4.45348E-2 1.60859E-2 2.15584E-2 8.53692E-2 1.0249E-1 4.3805E-2 6.65852E-2 9.13719E-2 6.5985E-2 6.15808E-2 1.83539E-1 1.46231E-1 4.57586E-2 2.80669E-2 6.69296E-2 1.41396E-1 1.03104E-1 6.81292E-2 9.93039E-2 2.35417E-1 3.13448E-2 1.23476E-1 5.56139E-2 5.15915E-2 5.57756E-2 5.44596E-2 4.76735E-2 5.33891E-2 5.41844E-2 1.16222E-2 4.91228E-2 4.63911E-2 4.96352E-2 5.79535E-2 5.76864E-2 5.08703E-2 1.00785E-1 1.14363E-1 5.63869E-2 5.04573E-2 1.05006E-1 5.22315E-2 1.20105E-1 9.72102E-2 9.09106E-2 3.17272E-1 1.27223E-1 1.19417E-1 9.25085E-2 7.15477E-2 6.18334E-2 6.99489E-2 6.96884E-2 1.06098E-1 1.16359E-1 8.60101E-2 8.03224E-2 1.48745E-1 5.19E-2 6.73957E-2 1.3071E-1 1.19625E-1 6.61162E-2 5.19828E-2 3.2553E-2 7.08923E-2 4.42724E-2 3.07653E-2 2.77491E-2 6.71038E-2 5.82013E-2 6.25373E-2 6.19263E-2 4.61319E-2 4.82361E-2 5.40318E-2 8.41782E-2 5.02582E-2 1.31123E-1 3.82669E-2 6.03691E-2 7.63427E-2 3.11011E-2 4.66816E-2 5.01552E-2 5.06025E-2 5.65606E-2 2.46821E-2 3.24611E-2 4.71579E-2 4.59711E-2 1.0657E-1 1.77436E-2 2.68478E-2 2.26267E-2 3.8131E-2 2.736E-2 7.10041E-2 8.09964E-2 4.91197E-2 1.86462E-2 2.32108E-2 3.62904E-2 7.93273E-2 1.74292E-2 6.29895E-2 9.01646E-2 8.12202E-2 4.94259E-2 2.59096E-2 3.21862E-2 3.27006E-2 8.68608E-2 4.23458E-2 1.49757E-2 5.21673E-2 1.98676E-1 3.18145E-1 2.3199E-1 2.39349E-1 2.47177E-1 1.44347E-1 1.47976E-1 1.66486E-1 2.05974E-1 2.43682E-1 4.39595E-2 2.11786E-2 5.18148E-2 2.60856E-1 2.45331E-1 1.0673E-1 1.25633E-1 6.04575E-1 1.31901E-1 7.76665E-2 2.18125E-1 4.92966E-1 2.74253E-1 1.35658E-1 1.54419E-1 1.27661E-1 2.22172E-1 1.09649E-1 1.27824E-1 1.5382E-1 1.91838E-1 1.90526E-1 8.16041E-2 4.236E-2 9.40518E-2 5.06238E-2 1.74702E-2 4.07674E-2 2.98705E-2 1.23926E-2 3.15977E-2 6.47689E-2 1.23096E-1 2.84289E-2 7.28443E-2 6.78275E-2 4.69958E-2 4.12251E-2 2.17231E-2 1.94881E-2 1.80868E-2 7.15675E-2 4.04505E-2 1.74184E-2 4.84727E-2 4.05208E-2 1.00119E-1 7.68304E-2 3.9269E-2 5.32064E-2 2.36448E-2 1.59188E-2 1.60829E-2 4.35173E-2 7.03256E-3 3.93274E-3 3.47791E-3 5.42528E-3 1.74702E-2 3.40199E-2 7.39725E-3 7.87907E-4 9.57112E-4 6.24145E-4 2.5688E-3 6.68862E-3 4.99319E-3 6.44617E-3 1.93231E-3 9.51975E-3 8.20595E-3 2.68361E-2 3.5193E-3 1.56423E-2 8.99386E-3 4.48975E-3 3.50973E-3 4.10638E-3 1.02613E-3 1.85971E-4 9.55536E-4 3.29406E-4 3.25487E-3 6.35509E-2 4.61725E-2 4.30507E-2 2.13815E-2 3.83935E-3 2.07686E-2 1.44576E-2 4.40759E-3 5.90283E-3 8.16372E-3 4.45969E-3 3.45181E-2 6.63853E-3 1.14441E-2 9.12644E-3 1.56754E-2 1.22369E-1 5.11132E-2 3.11553E-2 9.08229E-2 7.56757E-2 4.91449E-2 6.84967E-2 3.92655E-2 4.11458E-2 3.14349E-2 2.27074E-2 1.56714E-2 3.84789E-2 2.33133E-2 1.64033E-2 3.20331E-2 1.03522E-2 1.10172E-2 2.32773E-2 1.42273E-2 3.47511E-3 4.17073E-3 8.2888E-3 1.10764E-2 3.17814E-2 9.86354E-3 1.39941E-2 1.06096E-2 2.21164E-2 2.22987E-2 3.94695E-2 5.03311E-2 1.28828E-2 8.71817E-3 1.31847E-2 2.68963E-2 1.42197E-2 1.08106E-2 8.97746E-3 4.24286E-2 2.14502E-2 2.12554E-2 2.25561E-2 1.65688E-2 4.88578E-2 4.10245E-2 1.99602E-2 2.13831E-2 2.98264E-2 1.12173E-2 1.15187E-2 2.76891E-2 1.1144E-2 9.09813E-3 7.58693E-3 6.34658E-3 2.58301E-2 3.36777E-2 1.37503E-2 1.33915E-2 8.93978E-3 7.61833E-3 1.85215E-2 1.30772E-2 6.39634E-3 3.53364E-3 8.08771E-3 1.15002E-2 3.70128E-2 1.77065E-2 9.67357E-3 1.32057E-2 7.13556E-3 2.46145E-3 7.16246E-3 6.39331E-3 1.09027E-2 4.45066E-3 1.19809E-3 6.26258E-3 3.45967E-3 2.87914E-3 9.37476E-3 1.69708E-2 7.76644E-3 1.01089E-2 2.55698E-3 1.07923E-2 3.855E-3 6.77708E-3 1.08343E-2 1.91598E-2 1.35994E-2 7.17315E-3 1.36369E-2 1.03298E-2 3.87944E-2 2.51209E-2 2.03244E-2 2.31571E-2 5.75711E-2 1.93419E-2 4.24759E-2 1.45509E-2 1.07002E-2 2.64641E-2 3.7743E-2 3.86382E-2 1.0771E-1 1.06079E-1 5.49396E-2 6.32146E-2 9.43579E-2 7.24042E-2 7.26632E-2 4.40847E-2 5.27101E-2 2.58492E-2 7.64532E-3 1.08017E-2 3.83388E-3 1.09985E-2 1.04867E-2 1.60867E-2 2.19131E-2 1.49955E-2 2.00368E-2 5.14904E-2 2.92212E-2 5.76528E-2 2.70696E-2 2.01955E-2 3.96754E-2 2.68076E-2 9.95648E-2 3.76072E-2 6.83201E-2 5.34594E-2 5.11342E-2 9.34653E-2 3.98656E-2 4.69481E-2 2.43682E-2 4.83217E-2 3.58931E-2 2.56059E-2 2.43291E-2 1.26352E-2 1.364E-2 1.28407E-2 3.70055E-2 2.35507E-2 1.05797E-2 1.14835E-2 2.63515E-3 3.65475E-3 2.64294E-3 4.20217E-3 3.07034E-3 3.43123E-3 1.56443E-2 1.28016E-2 5.10668E-3 1.06833E-2 9.5993E-3 8.71172E-3 6.62067E-3 4.00946E-3 1.67531E-3 1.08462E-3 1.83322E-3 2.4331E-3 3.34867E-3 1.51812E-3 1.02163E-2 2.80702E-3 2.06992E-3 1.04181E-3 6.22428E-4 4.91703E-4 7.5738E-5 1.18121E-4 3.08986E-5 1.07474E-5 1.58445E-5 4.68722E-7 1.17604E-6 9.92742E-7 4.39739E-5 2.76693E-4 6.61498E-5 9.94491E-4 2.39793E-4 2.0122E-5 3.74274E-5 7.67678E-6 8.09638E-6 1.14869E-5 3.44084E-5 1.65992E-4 1.58567E-4 2.15314E-4 2.10744E-4 5.11497E-4 7.06139E-4 9.09015E-4 9.7105E-4 1.30379E-3 7.37536E-4 6.89003E-4 5.92543E-4 6.06784E-4 4.31026E-4 5.61389E-4 5.64905E-4 9.53302E-4 5.68888E-4 1.74043E-3 5.09935E-4 1.04211E-3 4.90512E-4 7.61709E-4 6.0435E-4 8.32213E-4 5.49327E-4 9.1281E-4 5.20331E-4 5.27055E-4 3.09605E-4 1.1015E-4 1.04007E-4 2.62761E-4 9.1329E-5 7.34603E-5 8.51267E-5 1.50068E-4 4.07456E-5 5.09844E-4 3.91592E-4 6.78193E-4 2.59845E-3 1.0241E-3 1.74692E-4 5.35913E-4 1.53393E-4 2.06991E-4 1.46356E-4 1.04083E-4 2.9588E-4 4.30619E-5 4.23255E-5 2.1123E-5 2.61239E-5 5.09595E-5 2.69671E-5 4.63463E-5 4.65678E-5 5.9566E-7 2.62968E-5 2.32157E-7 1.9612E-7 1.70348E-7 1.27507E-5 1.14905E-5 1.97356E-5 7.24352E-7 1.53192E-5 5.4302E-5 1.7427E-5 2.48347E-5 2.63545E-5 1.4107E-7 1.54306E-7 4.5077E-7 2.84173E-7 6.47188E-6 7.2871E-6 2.14255E-5 3.01097E-5 3.16948E-5 2.00652E-5 3.60949E-7 3.03191E-7 6.40467E-6 2.55721E-5 7.23692E-6 7.07383E-6 3.59213E-5 1.16936E-5 3.88694E-5 5.58301E-6 9.35047E-6 1.37439E-5 1.80782E-5 3.72039E-5 2.20151E-5 3.69762E-5 6.51967E-5 8.63534E-6 4.35853E-6 4.10918E-6 1.02589E-5 8.83756E-6 8.71952E-6 1.32849E-5 9.39811E-6 4.08993E-6 9.8805E-6 7.52673E-6 6.04391E-6 1.37697E-5 3.19826E-5 1.8405E-5 2.00405E-4 5.2791E-5 2.97167E-5 3.73108E-5 1.53694E-4 1.60963E-4 5.48846E-5 3.07431E-5 4.25395E-5 3.93693E-5 5.37089E-5 3.64537E-5 5.32601E-5 2.43689E-5 2.08657E-5 2.67254E-5 4.38782E-5 3.39483E-5 3.71758E-7 2.38227E-6 3.22953E-7 2.79141E-7 3.55121E-6 1.39082E-4 1.06902E-6 4.06498E-5 8.59553E-7 2.53339E-5 3.3009E-5 2.45304E-5 4.26375E-5 1.79692E-4 1.05264E-4 9.42816E-5 8.94623E-5 9.74072E-5 2.92644E-5 1.44984E-4 1.67854E-5 1.94985E-4 1.93094E-3 5.13619E-4 5.42959E-4 8.77719E-4 1.94513E-3 3.36899E-4 2.5917E-4 3.20558E-4 2.66702E-4 3.15758E-4 2.71699E-4 1.58532E-4 2.37175E-4 1.55955E-4 1.85186E-4 2.23855E-4 1.59941E-4 1.81499E-4 2.23645E-4 1.97511E-4 1.52194E-4 1.5656E-4 1.42131E-4 1.26787E-4 9.94966E-5 2.83555E-4 2.52991E-4 1.474E-4 1.15881E-4 1.43022E-4 2.04326E-4 1.45842E-4 1.21319E-4 1.20351E-4 1.02171E-4 1.04594E-4 1.04821E-4 1.39367E-4 1.45526E-4 1.67671E-4 1.4358E-4 9.9557E-5 2.70281E-5 2.58799E-5 1.01243E-4 1.42141E-4 1.70009E-4 2.16862E-4 1.34731E-4 2.75197E-5 6.87481E-7 1.01587E-6 2.55555E-6 5.99995E-7 6.84967E-7 4.5243E-5 1.10652E-4 5.09492E-5 4.64587E-5 1.57865E-4 3.28979E-5 2.79834E-5 3.33399E-5 1.1605E-4 4.66992E-5 2.04243E-4 4.75223E-5 3.91597E-5 1.32785E-6 4.49388E-5 5.25686E-5 5.63492E-5 1.19452E-6 1.07407E-6 9.96527E-7 8.63828E-7 1.2298E-6 5.92204E-5 6.25678E-7 4.83125E-7 3.3062E-7 6.54247E-7 9.04761E-7 1.09558E-6 4.96662E-7 3.83172E-7 6.8037E-7 5.84671E-7 6.89509E-7 4.65243E-7 4.32532E-7 8.10237E-7 8.5185E-7 1.01715E-6 1.04311E-6 9.48569E-7 1.15994E-6 6.7956E-5 1.2495E-6 1.7258E-6 1.36966E-6 1.64315E-6 1.39831E-6 4.86546E-5 5.6242E-7 2.40575E-5 2.8541E-5 1.89101E-5 1.72026E-4 2.41775E-4 3.57679E-6 5.24512E-4 5.62521E-4 2.14238E-4 4.16241E-5 2.55825E-5 1.54744E-5 1.39845E-5 1.553E-7 1.54424E-7 4.21809E-7 6.98141E-7 2.42196E-6 2.12297E-6 1.04349E-6 1.29506E-6 1.72919E-6 2.45299E-6 1.49042E-6 1.43635E-6 5.28835E-7 3.32795E-7 1.66651E-6 2.29117E-6 8.90908E-7 1.20548E-6 1.17416E-6 1.3374E-6 1.25524E-6 1.09471E-6 6.43962E-7 3.60789E-7 2.23513E-7 4.22658E-7 4.09886E-7 2.81904E-7 4.95481E-7 6.16648E-7 5.19594E-7 5.3427E-7 2.35118E-7 2.13753E-7 2.75126E-7 2.8344E-7 1.25556E-7 7.41909E-8 1.02825E-7 1.14251E-7 1.40824E-7 1.55962E-7 1.59226E-7 1.9784E-7 4.18042E-8 2.52083E-8 3.44416E-8 4.19383E-8 4.26741E-8 5.09559E-8 3.449E-8 2.23502E-8 1.6415E-8 1.088E-8 1.64805E-8 2.97732E-8 3.91745E-8 1.66873E-8 2.17122E-8 7.57823E-8 9.46693E-8 6.99871E-8 1.80429E-7 1.26505E-7 1.08883E-7 4.92049E-8 5.51989E-8 1.09645E-7 1.24077E-7 1.98405E-7 1.27837E-7 1.5958E-8 1.61178E-8 1.52115E-8 1.39399E-8 1.54084E-8 1.06289E-8 9.71827E-8 1.66321E-8 1.86771E-8 1.96153E-8 4.18256E-8 1.17747E-8 2.38502E-7 3.30894E-8 9.77601E-8 9.87667E-8 1.26545E-7 9.99676E-8 2.00944E-8 2.05642E-8 4.8747E-8 8.13158E-8 2.18523E-8 1.40436E-8 9.57888E-9 7.14993E-9 1.9361E-8 1.13209E-8 -9999 -9999 -9999 -9999 -9999 -9999 -9999 -9999 -9999 -9999 -9999 -9999 -9999 -9999 -9999 -9999 -9999 -9999
6.91496E-5 6.889E-5 6.34673E-5 8.47757E-5 1.07232E-4 8.38971E-5 1.10828E-4 3.72515E-5 2.20996E-5 4.51857E-5 3.24233E-5 3.12869E-5 2.45476E-5 2.04172E-5 2.38372E-5 2.78865E-5 3.04733E-5 3.92985E-5 4.19469E-5 3.61531E-5 7.22E-5 3.13666E-5 4.9843E-5 5.30453E-5 4.7337E-5 4.43386E-5 3.45742E-5 4.8486E-5 4.02859E-5 1.26637E-4 1.03469E-4 6.43416E-5 1.06427E-4 1.5177E-4 9.62669E-5 1.03377E-4 1.42776E-4 1.77461E-4 1.38752E-4 1.83071E-4 1.18631E-4 1.01115E-4 1.74896E-4 2.62709E-4 3.81234E-4 2.27124E-4 2.76132E-4 3.14823E-4 3.20646E-4 4.75608E-4 7.44082E-4 8.43881E-4 7.58114E-4 9.65108E-4 1.03636E-3 1.09607E-3 5.81729E-4 6.82653E-4 3.75532E-4 4.20685E-4 5.02763E-4 2.77686E-4 4.46188E-4 3.94227E-4 3.68151E-4 3.02177E-4 3.52567E-4 3.64773E-4 7.66572E-4 2.8727E-4 2.28642E-4 9.37695E-5 1.68939E-4 1.44646E-4 4.21406E-4 5.99673E-4 3.90671E-4 4.49944E-4 3.18376E-4 1.8068E-3 3.30059E-4 3.27831E-4 4.72819E-4 3.15302E-4 4.55956E-4 7.04223E-4 4.39271E-4 1.83394E-4 1.55663E-4 4.05554E-4 3.76935E-4 3.96663E-4 8.96841E-4 8.38581E-4 1.07173E-3 6.42328E-4 5.47097E-4 5.03726E-4 4.54629E-4 4.68389E-4 5.44072E-4 4.28122E-4 3.77663E-4 3.18409E-4 2.11743E-4 5.02755E-4 3.28882E-4 5.31437E-4 1.44985E-3 3.17531E-4 5.64685E-4 1.52378E-3 1.77802E-4 3.92754E-4 1.74954E-3 5.04952E-4 3.38635E-4 4.46542E-4 3.67042E-4 6.76253E-4 2.68615E-4 1.08904E-3 3.29587E-4 2.19368E-4 7.76549E-4 7.42199E-4 8.56133E-4 7.6529E-4 7.99907E-4 4.76932E-4 9.14303E-4 8.3943E-4 8.02565E-4 1.11864E-3 1.98262E-3 1.33302E-3 1.10886E-3 1.60313E-3 1.52464E-3 8.9658E-4 1.23262E-3 2.2419E-3 7.44224E-3 1.23475E-3 2.42437E-3 1.7213E-3 4.42881E-3 8.70829E-3 4.38092E-3 4.32059E-3 3.3901E-3 2.12996E-3 2.04479E-3 4.65738E-3 1.66964E-3 8.51498E-4 4.88877E-4 5.24589E-4 8.5607E-4 6.09126E-4 1.10529E-3 5.80534E-4 1.50295E-3 1.25989E-3 2.43504E-3 1.2575E-3 9.78074E-4 1.52799E-3 8.282E-4 3.1878E-4 2.60805E-3 1.36221E-3 1.18877E-3 2.14573E-3 1.48291E-3 1.68593E-3 6.81738E-4 2.57322E-3 7.22708E-4 4.48321E-3 9.84764E-4 8.51687E-4 1.2978E-3 9.63557E-4 1.85171E-3 6.99731E-4 2.24288E-4 6.31983E-4 5.67611E-4 6.40574E-4 2.55035E-4 2.72007E-4 4.75191E-4 5.53734E-4 1.5311E-3 8.68643E-4 5.00457E-4 2.24996E-3 6.43378E-3 2.4305E-3 3.92441E-3 7.4509E-3 6.66586E-3 3.13721E-3 3.46053E-3 1.61145E-3 2.15041E-3 3.1908E-3 1.78487E-3 1.66308E-3 3.06808E-3 1.04711E-3 2.60308E-4 4.45216E-4 1.02931E-3 4.28113E-4 4.8196E-4 4.46667E-4 5.11196E-4 4.75504E-4 4.53741E-4 2.07408E-4 8.69964E-4 3.42936E-4 2.14632E-4 2.27224E-4 1.86979E-4 1.99912E-4 2.16608E-4 1.81376E-4 2.45354E-4 5.16012E-4 1.06363E-4 9.35327E-6 4.20649E-5 5.05425E-5 1.15267E-5 4.86811E-6 5.0738E-6 2.98099E-5 1.891E-4 1.01232E-3 5.31913E-4 7.3899E-4 7.55006E-4 5.81723E-4 8.89299E-4 5.25508E-4 6.22488E-4 1.06874E-3 3.26025E-4 9.64263E-4 7.11392E-4 9.17364E-4 9.86408E-4 6.3364E-4 8.28547E-4 3.4925E-4 6.54613E-4 4.85677E-4 2.78311E-4 3.933E-4 5.75664E-4 2.03647E-4 4.58788E-4 2.09701E-3 8.63289E-4 2.74913E-3 3.30262E-3 3.01856E-3 5.54226E-3 1.36755E-3 1.93826E-3 2.62968E-3 1.83767E-3 2.2272E-2 9.25156E-3 2.22603E-2 3.41349E-2 2.09931E-2 6.73572E-2 1.37838E-2 1.24789E-2 1.88226E-2 2.34871E-2 4.79978E-2 1.45493E-2 2.04595E-2 5.64827E-3 2.57072E-3 2.21996E-2 1.09113E-2 2.36961E-3 1.56048E-3 4.50498E-2 2.26551E-2 2.45264E-2 1.31933E-2 5.56838E-3 2.64513E-3 5.73073E-3 1.24757E-3 1.47484E-3 4.64134E-3 6.17095E-3 1.32126E-3 1.5403E-3 5.03231E-3 5.31684E-3 3.51227E-3 5.26337E-4 1.43551E-3 1.76677E-3 8.86765E-4 5.44027E-4 1.07015E-3 2.28093E-3 2.58026E-3 5.55954E-3 1.89533E-3 1.58597E-3 2.32273E-3 1.48357E-3 3.80353E-3 8.42244E-3 4.08027E-3 5.56098E-3 3.29024E-3 2.66941E-3 3.54351E-3 6.79245E-3 4.8771E-3 7.83871E-3 6.36987E-3 4.90401E-3 6.23918E-3 5.38353E-3 6.54068E-3 6.79013E-3 4.16161E-3 3.52331E-3 3.36241E-3 5.18355E-3 8.84762E-3 6.87802E-3 4.8042E-3 5.31073E-3 8.33166E-3 5.45262E-3 7.37743E-3 5.37954E-3 4.91017E-3 1.14508E-2 1.06616E-2 1.48688E-2 1.67529E-2 1.28011E-2 9.9602E-3 9.7323E-3 4.74332E-3 9.76674E-3 3.70931E-3 4.98225E-3 4.18655E-3 3.07751E-3 4.49897E-3 3.08405E-3 4.14177E-3 1.94833E-3 7.32249E-3 6.3194E-3 1.6102E-2 5.52333E-3 8.73246E-3 1.13998E-2 6.08694E-3 1.5072E-2 7.79877E-2 5.3556E-2 1.34621E-2 2.67238E-2 1.83196E-2 2.44333E-2 2.92198E-2 1.58709E-2 8.09178E-2 3.34379E-2 2.74862E-2 1.11497E-2 1.39602E-2 4.32947E-2 2.90057E-2 3.01306E-2 3.65717E-2 2.67883E-2 1.94754E-3 5.39417E-2 3.37848E-2 8.25635E-2 8.73714E-2 7.68001E-2 6.35077E-2 9.64651E-2 1.79851E-1 1.15139E-1 6.98669E-2 1.01436E-1 4.81816E-2 1.61223E-1 8.81466E-2 1.13264E-1 8.35624E-2 1.76423E-1 1.50388E-1 1.53115E-1 6.35263E-2 5.55139E-2 7.51188E-2 4.98553E-2 4.56266E-2 4.85102E-2 4.84349E-2 5.66948E-2 5.75516E-2 3.80651E-2 4.98353E-2 4.29847E-2 5.27698E-2 3.90877E-2 8.54344E-2 8.16828E-2 5.29851E-2 8.56492E-2 1.13669E-1 5.91753E-2 1.07555E-1 8.58209E-2 2.16297E-1 9.82572E-2 7.01528E-2 7.43562E-2 1.41283E-1 8.94104E-2 2.09627E-1 7.02356E-2 8.41112E-2 7.39557E-2 7.92076E-2 7.37763E-2 5.68831E-2 6.6955E-2 1.91481E-1 8.3369E-2 7.67812E-2 7.3724E-2 9.47394E-2 1.01742E-1 7.60871E-2 4.34715E-2 4.22148E-2 3.48215E-2 4.58581E-2 4.66595E-2 4.73443E-2 4.59663E-2 5.11902E-2 3.98145E-2 1.38002E-1 5.77517E-2 8.96988E-2 2.99433E-2 3.30718E-2 2.16769E-2 4.54944E-2 4.64728E-2 6.74785E-2 7.24839E-2 4.52901E-2 3.99217E-2 5.84146E-2 2.92243E-2 3.43761E-2 7.52491E-2 4.71182E-2 5.85594E-2 4.62661E-2 2.59294E-2 1.98796E-2 5.64656E-2 3.61182E-2 7.91943E-2 3.85097E-2 2.56042E-2 2.75698E-2 2.67746E-2 1.85187E-2 5.30872E-2 4.99106E-2 5.34362E-2 3.98499E-2 1.01571E-2 2.08299E-2 1.77225E-2 2.37625E-2 1.65845E-2 6.40665E-2 1.37768E-2 1.96373E-2 3.47797E-2 1.5929E-1 7.89328E-2 1.56096E-1 9.51458E-2 1.69595E-1 1.37321E-1 1.45698E-1 9.39693E-2 1.22187E-1 3.82964E-1 2.17291E-1 2.47021E-2 7.17114E-2 1.96336E-1 3.71919E-1 2.06105E-1 3.81459E-1 5.88262E-1 1.51061E-1 1.00049E-1 1.70388E-1 5.73213E-1 4.41022E-1 2.15109E-1 2.24324E-1 2.45079E-1 1.22788E-1 1.64109E-1 1.52633E-1 2.78357E-1 2.87658E-1 1.3031E-1 1.26391E-1 1.68937E-1 5.21532E-2 3.94209E-2 1.2847E-2 3.16644E-2 3.18361E-2 3.72476E-2 4.53857E-2 4.96848E-2 8.18059E-2 2.98001E-2 1.01397E-1 8.07551E-2 4.76947E-2 5.27746E-2 6.65052E-2 7.53268E-2 6.70213E-2 5.82558E-2 8.10086E-2 9.32861E-2 1.43784E-1 2.13113E-2 8.30358E-2 3.67106E-2 5.92757E-2 5.01131E-2 1.35468E-1 6.47563E-2 4.49628E-2 3.94521E-2 2.16009E-2 4.39291E-3 5.05914E-3 1.89657E-3 1.27855E-2 1.37639E-2 4.56775E-3 3.97266E-3 2.48079E-3 7.49161E-4 8.83422E-4 1.87298E-3 1.57327E-3 5.26138E-3 3.18767E-3 9.92276E-3 9.8024E-3 8.88569E-3 5.57055E-3 5.56523E-3 7.10121E-3 1.45513E-3 2.99554E-3 2.681E-4 3.49487E-4 1.90821E-3 6.16858E-4 5.01752E-4 4.52717E-3 6.21176E-3 1.69707E-2 1.34848E-2 1.92578E-2 2.30117E-3 9.6801E-4 3.66146E-4 1.17863E-3 1.27312E-3 8.62275E-4 1.94848E-3 3.35331E-3 6.91938E-3 1.68221E-2 1.25086E-2 8.99086E-3 1.95458E-2 2.9083E-2 1.89777E-2 2.12343E-2 1.79921E-2 3.06025E-2 2.79066E-2 3.01665E-2 2.1331E-2 1.48495E-2 1.9275E-2 2.06164E-2 1.19935E-2 1.52037E-2 9.86692E-3 9.77127E-3 6.32475E-3 1.16559E-2 7.34674E-3 1.09235E-2 1.84845E-2 8.13322E-3 3.91943E-3 1.21331E-2 1.99041E-3 6.59737E-3 2.77993E-2 9.53885E-3 1.54542E-2 2.13041E-2 1.34944E-2 1.19461E-2 2.42096E-2 6.96772E-2 2.45787E-2 2.41072E-2 3.69775E-2 1.98883E-2 3.26914E-3 1.61662E-2 1.15473E-2 1.09895E-2 8.36657E-3 2.51808E-2 5.75512E-2 5.5592E-2 1.02414E-2 1.14815E-2 9.12455E-3 9.72134E-3 1.28477E-2 5.38212E-3 1.0468E-2 2.29082E-2 9.33176E-3 9.15054E-3 1.17334E-2 2.08833E-2 1.78329E-2 4.60463E-3 3.61505E-2 7.891E-3 5.26134E-2 1.14407E-2 9.99637E-3 9.89008E-3 2.05795E-2 1.92062E-3 4.78252E-3 1.44962E-2 6.38588E-3 7.63418E-3 6.72405E-3 1.92343E-3 5.06319E-3 4.85314E-3 9.20558E-3 6.98107E-3 1.21602E-3 2.46226E-3 6.3582E-3 1.10802E-2 6.916E-3 1.27287E-2 6.43566E-3 1.5226E-2 7.7755E-3 4.68201E-3 2.15343E-2 1.14763E-2 3.44054E-2 1.28492E-2 5.05808E-3 5.67351E-3 8.12299E-3 2.0654E-2 1.10197E-2 2.10817E-2 1.44098E-2 1.68907E-2 1.89584E-2 1.77935E-2 1.78684E-2 4.74597E-3 5.05455E-3 7.10227E-3 5.27014E-2 6.87896E-2 1.12638E-1 6.68484E-2 6.50277E-2 2.38045E-2 8.04705E-2 1.06004E-1 1.53369E-1 1.58802E-1 1.48896E-1 1.07168E-2 1.10193E-2 1.49968E-2 3.8174E-3 1.29043E-2 1.141E-2 2.02505E-2 9.55763E-3 4.14038E-2 2.64959E-2 7.08337E-2 1.85238E-2 3.30025E-2 2.47528E-2 2.13506E-2 1.57218E-2 5.45886E-2 5.53755E-2 1.72638E-1 9.68382E-2 8.62849E-2 1.13025E-1 8.26907E-2 3.60158E-2 1.49785E-2 3.73359E-2 1.72429E-2 2.2687E-2 2.32468E-2 2.64139E-2 2.43638E-2 8.25418E-3 6.07312E-3 1.66324E-2 1.16159E-2 5.28116E-3 2.36497E-3 1.38993E-2 4.99634E-3 3.98688E-3 2.65877E-3 3.70959E-3 2.13267E-3 2.24854E-3 2.17524E-3 8.85467E-3 1.64124E-2 9.69179E-3 1.62882E-2 5.52596E-3 4.82426E-3 9.1221E-4 7.37057E-4 5.52372E-4 2.55818E-3 2.47745E-3 4.92793E-4 8.83374E-3 2.85505E-3 2.58341E-3 8.59904E-4 1.09618E-3 1.34073E-4 7.78533E-5 1.46208E-4 1.47968E-5 4.71296E-6 1.51636E-5 6.0974E-5 1.06966E-6 4.23442E-5 4.01317E-5 6.9111E-5 3.16871E-4 1.3648E-3 1.19167E-4 1.39331E-5 1.87103E-5 7.33847E-6 1.26901E-7 1.07915E-5 1.15486E-4 8.23494E-5 1.83669E-4 1.06026E-4 2.78325E-4 6.56061E-4 5.62157E-4 4.0025E-4 6.53904E-4 8.09797E-4 5.07549E-4 7.21333E-4 1.11233E-3 8.86778E-4 7.68813E-4 4.3881E-4 7.9955E-4 9.60536E-4 5.93804E-4 1.44163E-3 7.23901E-4 9.46165E-4 1.10373E-3 1.50064E-3 9.21216E-4 1.72996E-3 6.89977E-4 4.53731E-4 3.93976E-4 6.17575E-4 1.17094E-4 8.77334E-5 1.93555E-4 1.36383E-4 7.78426E-5 1.27455E-4 2.29252E-4 6.52105E-5 6.23266E-5 4.51015E-4 3.5781E-4 4.47078E-4 9.8854E-4 3.51933E-4 2.47319E-4 1.488E-3 1.96607E-4 3.74582E-4 1.64411E-4 2.3452E-4 1.36832E-4 8.21832E-5 2.16323E-5 4.59538E-5 3.49728E-5 1.89233E-5 2.75048E-5 7.02019E-5 5.02134E-5 4.59058E-5 5.48717E-5 2.14574E-7 2.25219E-7 1.02465E-5 4.02561E-5 1.97203E-5 2.8934E-5 1.53613E-7 1.95408E-6 5.68182E-7 5.20807E-5 6.6932E-5 1.38927E-5 5.97975E-6 6.78497E-7 1.35947E-7 1.76934E-7 5.92635E-6 1.24698E-5 1.18097E-5 1.71273E-5 1.16216E-5 1.61794E-5 8.2664E-8 2.19281E-7 3.16068E-7 1.4439E-5 1.03107E-5 8.80256E-6 1.96842E-5 1.64177E-5 8.46811E-6 8.66756E-6 5.60825E-6 7.51658E-6 1.57596E-4 1.37095E-5 1.36111E-5 2.21431E-5 1.5208E-5 8.30793E-6 9.29862E-6 1.12958E-5 2.13158E-5 1.8171E-7 1.26639E-5 1.25396E-5 4.23859E-6 1.39568E-5 8.78103E-6 1.01411E-5 2.92114E-5 4.07852E-5 9.67633E-6 2.31598E-5 6.78278E-5 1.92279E-4 1.80188E-4 3.21318E-5 6.02362E-5 4.79897E-5 4.82091E-5 9.13142E-5 6.43699E-5 5.61152E-5 4.50463E-5 4.47354E-5 3.80848E-5 2.47267E-5 3.65452E-5 2.16785E-5 2.33868E-5 1.85817E-4 1.65873E-5 8.97367E-7 3.57978E-6 6.97663E-7 5.55622E-7 6.15573E-7 8.69716E-5 2.26719E-5 1.48082E-5 1.96411E-5 2.69309E-5 1.73559E-5 2.65531E-5 3.7602E-5 5.16105E-5 2.65545E-4 6.65708E-5 1.56954E-4 1.40783E-4 2.08205E-4 8.48711E-5 6.76549E-4 7.4223E-4 1.53739E-3 3.58229E-4 1.65485E-3 2.5246E-4 2.30666E-4 2.79595E-4 7.40731E-4 4.43929E-4 2.1509E-4 2.36982E-4 3.38118E-4 3.00883E-4 1.27283E-4 1.75259E-4 1.60058E-4 4.44719E-5 1.82756E-4 3.3677E-4 1.65135E-4 1.31519E-4 1.14064E-4 1.37692E-4 1.45155E-4 1.06964E-4 1.06589E-4 1.41134E-4 1.59876E-4 1.20561E-4 1.38945E-4 1.07895E-4 1.8431E-4 3.07216E-4 1.13478E-4 1.48873E-4 1.52553E-4 1.57114E-4 1.43833E-4 1.13474E-4 1.81697E-4 1.41571E-4 1.69067E-4 1.61322E-4 1.43569E-4 3.36097E-5 1.42313E-4 3.83367E-5 4.67092E-5 1.38589E-4 4.53565E-5 1.02641E-6 1.04315E-6 3.78168E-5 1.40466E-4 3.63085E-5 1.26387E-4 4.91099E-5 1.73492E-4 3.0705E-5 2.83997E-5 4.04929E-5 2.98743E-5 3.19369E-5 2.8366E-5 3.78596E-5 4.36698E-6 1.50417E-6 4.29415E-5 4.15293E-5 4.06309E-5 4.40901E-5 2.24339E-4 2.09714E-4 5.67203E-5 6.73906E-5 1.48817E-6 1.2968E-6 5.60049E-5 5.29398E-5 7.01343E-5 6.65419E-7 1.40233E-6 5.41119E-7 4.96027E-7 6.28963E-7 5.74114E-7 6.23058E-7 8.66225E-7 5.9773E-7 5.53245E-7 5.06738E-7 6.31411E-7 6.60929E-7 1.24899E-6 4.9558E-7 9.03664E-7 8.46649E-7 1.46828E-6 1.64046E-6 6.88293E-7 1.26254E-6 2.07159E-6 1.78428E-6 1.0177E-6 8.20382E-7 4.00508E-5 2.55267E-5 8.7162E-5 1.89329E-4 2.98466E-4 5.59742E-5 4.273E-4 4.16237E-4 1.70762E-3 1.65011E-4 1.77646E-5 1.64893E-5 4.79897E-5 3.8529E-7 2.05379E-7 6.83269E-7 7.6456E-7 1.03072E-6 1.08288E-6 6.97489E-7 5.08814E-7 7.43637E-7 1.07509E-6 8.43728E-7 1.37117E-6 1.05628E-6 9.83007E-7 7.60601E-7 5.69181E-7 6.06153E-7 5.19E-7 4.66383E-7 1.35874E-6 1.57865E-6 1.65608E-6 6.62928E-7 6.32132E-7 4.75837E-7 2.82945E-7 3.53778E-7 5.14943E-7 2.44255E-7 3.7458E-7 5.42866E-7 5.05402E-7 3.45715E-7 2.22999E-7 5.76939E-8 1.4348E-7 1.70153E-7 6.99204E-7 2.69841E-7 2.06499E-7 1.13586E-7 1.76588E-7 6.82281E-8 5.93729E-8 5.83245E-8 2.92348E-8 2.37413E-8 3.41155E-8 1.91863E-8 4.80107E-8 3.31694E-8 2.9041E-8 1.17485E-8 1.4282E-8 1.1004E-8 1.88243E-8 7.53599E-9 9.19764E-9 1.85947E-8 1.77664E-7 1.10821E-7 1.51209E-7 2.55298E-7 1.89119E-7 1.92735E-7 4.37668E-8 1.63998E-7 2.28923E-7 2.19234E-7 2.36709E-8 3.14187E-8 4.1183E-8 1.90866E-8 1.38633E-8 1.09515E-8 1.79208E-8 1.82626E-8 3.516E-8 3.71345E-8 3.80554E-8 3.12514E-8 8.15553E-8 3.15904E-8 3.09418E-8 5.09522E-8 1.7239E-8 1.30882E-7 1.04764E-7 3.83291E-8 6.85273E-9 8.88681E-9 1.61021E-7 5.15358E-8 6.17567E-9 7.449E-9 2.9316E-9 9.99034E-9 8.79039E-9 3.77339E-9 3.98061E-9 3.98032E-9 -9999 -9999 -9999 -9999 -9999 -9999 -9999 -9999 -9999 -9999 -9999 -9999 -9999 -9999 -9999 -9999
[truncated: 10,739,952 more chars]
