# Supplementary material for: Elemental concentration and spatial distribution of wild edible fruits and implications for dietary mineral intake in Ethiopia
Source: Sci Rep. 2025 Nov 27;15:42307. doi: 10.1038/s41598-025-26400-7 (PMC12661052; doi:10.1038/s41598-025-26400-7)
Supplement: Supplementary file 6 — Supplementary Material 6 [file 41598_2025_26400_MOESM6_ESM.zip › Supplementary file 1/Ficus_sur.lambdas]

(LC=1.0)	0.0	0.0	1.0
(LC=2.0)	-0.9400352365260812	0.0	1.0
(LC=7.0)	1.2776727110917603	0.0	1.0
(LC=8.0)	-0.38129089912724723	0.0	1.0
(LC=12.0)	0.8093250561121882	0.0	1.0
EVI	-0.19911831447175526	0.0	7368.0
Elev	0.0	5.0	3959.0
GPP	0.0	0.0	65535.0
N_100-200	-0.4093253315280295	233.0	3965.0
N_15-30	0.0	464.0	6545.0
N_30-60	0.5778397297186826	375.0	4797.0
N_60-100	0.0	281.0	3986.0
Ptn	0.0	100.87100982666016	1979.4097900390625
Ptn_Dry	0.0	-0.11336734145879745	210.60604858398438
Ptn_SN	0.0	35.408382415771484	135.00657653808594
Ptn_Warm	0.285625863304036	16.661958694458008	575.5321044921875
SoC_100-200	0.0	24.0	510.0
SoC_15-30	0.0	36.0	856.0
SoC_30-60	-1.8992412179813907	30.0	555.0
SoC_60-100	0.0	26.0	492.0
Temp	0.0	6.538234233856201	30.57937240600586
VCF	0.5330808350854737	0.0	83.0
EVI^2	-1.7729247062743847	0.0	5.4287424E7
GPP^2	-5.452610540766051	0.0	4.294836225E9
N_60-100^2	1.1054878354274214	78961.0	1.5888196E7
Ptn^2	1.043757317412729	10174.96062345017	3918063.1169024855
Ptn_Dry^2	7.442134029876509	0.0	44354.90770015959
Ptn_Warm^2	0.7647947316395582	277.6208675358248	331237.20330120623
SoC_30-60^2	-5.489588340446773	900.0	308025.0
Temp^2	-0.4207726418513797	42.748506896769186	935.0980167451926
VCF^2	1.2564151648036794	0.0	6889.0
'Ptn_SN	-1.075625452379115	87.3271713256836	135.00657653808594
'Elev	1.397337111314668	2935.0	3959.0
`Ptn_SN	-0.41313012394907084	35.408382415771484	44.30520439147949
`VCF	-1.2386830813854783	0.0	6.5
'Ptn_SN	-5.915354989050589	87.34051895141602	135.00657653808594
`EVI	-0.4239487019380378	0.0	2159.5
`Ptn_SN	-1.0042772829454771	35.408382415771484	44.30912971496582
'Ptn_Dry	-2.875396504967275	189.32138061523438	210.60604858398438
`GPP	-0.824016875550501	0.0	15665.5
`Ptn_Dry	1.893196909745608	-0.11336734145879745	60.38190460205078
`SoC_30-60	-3.442769598947007	30.0	124.5
`Ptn_SN	-2.118969673143496	35.408382415771484	47.89767837524414
'Ptn_Dry	1.743942182927186	107.08824157714844	210.60604858398438
`N_100-200	0.8596346668074649	233.0	1048.5
`Ptn_SN	-1.9988725711563262	35.408382415771484	47.900352478027344
`Temp	1.1095318116719495	6.538234233856201	14.186509609222412
`Elev	-2.4428977081829952	5.0	2113.5
`N_15-30	2.244181901377794	464.0	1642.5
`EVI	-3.021081767573558	0.0	2177.5
`SoC_60-100	1.3875194917798201	26.0	128.5
`SoC_100-200	-1.2726364296129908	24.0	73.5
'Temp	-2.8436872142440497	17.664633750915527	30.57937240600586
'Ptn_Dry	0.49402991207443936	107.47893905639648	210.60604858398438
`Ptn_Warm	0.2644224531030183	16.661958694458008	191.68467712402344
'Ptn_Warm	-0.7160866144501316	538.4483947753906	575.5321044921875
`Ptn_Dry	0.8616159708138046	-0.11336734145879745	55.3577823638916
`Ptn_SN	-0.9668572447665652	35.408382415771484	49.022451400756836
'Ptn_Dry	0.5074443833624829	108.9813003540039	210.60604858398438
`Ptn_SN	-2.005491780415896	35.408382415771484	49.21913719177246
`N_15-30	0.5445669679035934	464.0	1653.5
`Elev	-0.3876400070984315	5.0	2145.5
'Ptn_Dry	0.42892353985793114	111.1883316040039	210.60604858398438
`Ptn	-0.8122617515761416	100.87100982666016	1020.1744995117188
'Ptn	3.3733384670075965	1871.3699951171875	1979.4097900390625
`N_15-30	0.2651739281320649	464.0	1743.5
'Temp	-0.9028766098590111	17.663851737976074	30.57937240600586
`GPP	-0.4112527536193486	0.0	12444.5
'Temp	-0.8751052240279268	17.690463066101074	30.57937240600586
`EVI	0.05905016661838264	0.0	3614.5
'Ptn_Dry	0.148562680459945	111.78591537475586	210.60604858398438
`SoC_60-100	-0.37098112302694064	26.0	86.5
'Elev	0.9301372318779643	2861.0	3959.0
`Elev	-0.31113467437855913	5.0	2144.0
'Ptn_Dry	0.11835216737744154	111.29793930053711	210.60604858398438
'Ptn_Dry	0.14214269466902482	111.41216278076172	210.60604858398438
`N_15-30	0.2994423660011645	464.0	1640.5
`Ptn_SN	-1.2743342344518367	35.408382415771484	49.55844306945801
`Ptn_Dry	0.28604783375575665	-0.11336734145879745	55.65163612365723
`Ptn_Dry	0.17088791630676706	-0.11336734145879745	56.14319038391113
`N_15-30	0.4004148130076317	464.0	1749.5
`GPP	-0.6266413465077875	0.0	15815.0
`Ptn_Dry	0.3433719224852773	-0.11336734145879745	59.84286880493164
`Ptn_Dry	-0.43724124131997055	-0.11336734145879745	38.68398857116699
`Temp	0.22198784786864587	6.538234233856201	14.517065048217773
`Ptn_Dry	0.2180571454867631	-0.11336734145879745	59.85351371765137
`Ptn_Dry	0.22473813777820542	-0.11336734145879745	59.891815185546875
`N_15-30	0.22320916776671856	464.0	1988.5
`SoC_30-60	-0.9433198837618597	30.0	126.5
`Temp	0.21082598078637732	6.538234233856201	14.509870052337646
`N_15-30	0.3165781997197893	464.0	2001.5
`SoC_60-100	-0.348910084803415	26.0	87.5
'Elev	0.6976194545212092	2846.5	3959.0
'Ptn_Dry	0.07090856616683267	113.19592666625977	210.60604858398438
'Ptn_Dry	0.15175619559525608	113.150634765625	210.60604858398438
'Ptn_Dry	0.10151255996073352	113.37725448608398	210.60604858398438
'Elev	0.4010236872994779	2863.0	3959.0
`Ptn_Warm	0.11773285805071962	16.661958694458008	193.22402954101562
`Ptn_Dry	0.1400849745610196	-0.11336734145879745	60.70950508117676
`Ptn_Dry	-0.1008509861715676	-0.11336734145879745	38.69876670837402
`Ptn_Dry	0.08354943766162243	-0.11336734145879745	60.498552322387695
'Ptn_Dry	0.04263351748313793	114.02477264404297	210.60604858398438
'Ptn_Dry	0.027121953345854752	114.0534439086914	210.60604858398438
`N_15-30	0.08046880928766036	464.0	2002.5
linearPredictorNormalizer	4.914891655031663
densityNormalizer	89.15582055521544
numBackgroundPoints	10068
entropy	7.052450937753665
