# Supplementary material for: Elemental concentration and spatial distribution of wild edible fruits and implications for dietary mineral intake in Ethiopia
Source: Sci Rep. 2025 Nov 27;15:42307. doi: 10.1038/s41598-025-26400-7 (PMC12661052; doi:10.1038/s41598-025-26400-7)
Supplement: Supplementary file 6 — Supplementary Material 6 [file 41598_2025_26400_MOESM6_ESM.zip › Supplementary file 1/Ficus_sur_omission.csv]

Raw value	Corresponding cumulative value	Corresponding Cloglog value	Fractional area	Training omission	Test omission
1.25525E-12	0.000000001	0.000000001	0.998808105	0	0
2.35879E-12	0.000000003	0.000000003	0.998013508	0	0
6.82578E-12	0.00000001	0.000000008	0.99632499	0	0
1.30944E-11	0.000000026	0.000000015	0.994835121	0	0
3.54828E-11	0.000000102	0.000000041	0.991458085	0	0
7.22398E-11	0.000000256	0.000000083	0.988478347	0	0
1.56833E-10	0.000001011	0.000000181	0.982121573	0	0
2.45834E-10	0.000002503	0.000000284	0.974572904	0	0
5.03019E-10	0.000010026	0.000000581	0.954012714	0	0
9.65868E-10	0.00002501	0.000001116	0.932757251	0	0
1.68762E-9	0.000050136	0.00000195	0.91348828	0	0
3.5069E-9	0.000100297	0.000004053	0.893424712	0	0
8.54478E-9	0.0002504	0.000009875	0.867103695	0	0
1.67175E-8	0.000501521	0.00001932	0.846940803	0	0
3.01975E-8	0.001002909	0.000034898	0.825486691	0	0
5.96128E-8	0.002504532	0.000068891	0.79151768	0	0
1.08486E-7	0.005004464	0.000125368	0.761521653	0	0
1.97153E-7	0.010003556	0.000227822	0.728446563	0	0
4.1562E-7	0.025035058	0.000480211	0.678188319	0	0
7.26164E-7	0.050006422	0.000838867	0.633492253	0	0
1.32605E-6	0.100035146	0.001531323	0.58412793	0	0
2.29514E-6	0.200029905	0.002648945	0.527810886	0	0
3.31818E-6	0.300100835	0.003827439	0.492352006	0	0.058823529
4.29952E-6	0.400006317	0.004956576	0.466030989	0	0.058823529
5.4025E-6	0.500315554	0.006224148	0.445470799	0	0.058823529
6.41891E-6	0.600357635	0.007390814	0.428684942	0	0.058823529
7.48174E-6	0.700611609	0.008609277	0.414382201	0	0.058823529
7.93412E-6	0.750778769	0.009127454	0.407926103	0	0.058823529
8.40355E-6	0.800620487	0.009664871	0.401867302	0	0.058823529
9.29548E-6	0.90032977	0.010685176	0.390643623	0	0.058823529
1.01972E-5	1.000019975	0.011715622	0.380512515	0	0.058823529
1.11449E-5	1.101108409	0.012797385	0.371076679	0	0.058823529
1.19855E-5	1.200527488	0.013755956	0.362534764	0	0.058823529
1.29292E-5	1.300697917	0.014830987	0.354588796	0	0.058823529
1.39275E-5	1.401271666	0.015966972	0.347139452	0	0.058823529
1.51013E-5	1.501144851	0.017300963	0.340286055	0	0.058823529
1.77635E-5	1.751046404	0.020319749	0.325188717	0	0.058823529
2.04676E-5	2.001009659	0.02337656	0.31227652	0	0.058823529
2.24034E-5	2.251159269	0.025559072	0.300655542	0	0.058823529
2.46209E-5	2.500031206	0.028053056	0.290127135	0	0.058823529
2.70131E-5	2.750818758	0.030736485	0.28049265	0	0.058823529
2.9521E-5	3.002948985	0.033541586	0.271652761	0	0.117647059
3.19855E-5	3.253187838	0.036290394	0.263607469	0	0.117647059
3.40378E-5	3.500030455	0.038573362	0.256158125	0.014285714	0.117647059
3.65054E-5	3.750420266	0.041311317	0.249106079	0.014285714	0.117647059
3.87986E-5	4.002376443	0.043848682	0.242451331	0.014285714	0.117647059
4.11278E-5	4.25119397	0.046418952	0.236293206	0.014285714	0.117647059
4.32306E-5	4.500385156	0.048733499	0.230433055	0.014285714	0.117647059
4.54965E-5	4.752907135	0.051221357	0.224771553	0.014285714	0.117647059
4.86348E-5	5.002890531	0.054656184	0.21950735	0.014285714	0.117647059
5.16135E-5	5.253712008	0.05790499	0.21454112	0.014285714	0.117647059
5.38938E-5	5.501162062	0.060384374	0.209872865	0.014285714	0.117647059
5.69331E-5	5.750823879	0.063679	0.205403258	0.014285714	0.117647059
5.92156E-5	6.005023543	0.066145632	0.201032976	0.014285714	0.117647059
6.12361E-5	6.252492922	0.068323659	0.196960667	0.014285714	0.117647059
6.32103E-5	6.500827973	0.070446883	0.192987684	0.014285714	0.117647059
6.6313E-5	6.753770368	0.073774057	0.189114025	0.014285714	0.176470588
6.89179E-5	7.003580216	0.076558243	0.185439015	0.014285714	0.176470588
7.09026E-5	7.255466075	0.078673943	0.181863329	0.014285714	0.176470588
7.29262E-5	7.500020878	0.080826072	0.178486293	0.014285714	0.235294118
7.53759E-5	7.752160221	0.083424685	0.175109257	0.014285714	0.235294118
7.7829E-5	8.005130373	0.086019466	0.171831545	0.014285714	0.235294118
8.00506E-5	8.257526721	0.088363094	0.168653159	0.028571429	0.235294118
8.18804E-5	8.500499938	0.090288912	0.165673421	0.028571429	0.235294118
8.50033E-5	8.751008884	0.093566183	0.162693683	0.028571429	0.235294118
8.69481E-5	9.000615049	0.095601146	0.15981327	0.028571429	0.235294118
8.98613E-5	9.256234295	0.098640989	0.156932857	0.028571429	0.235294118
9.32226E-5	9.504008701	0.102135585	0.154251093	0.028571429	0.235294118
9.5798E-5	9.759264056	0.104803963	0.151569329	0.028571429	0.235294118
9.88539E-5	10.002844995	0.107959998	0.149086214	0.028571429	0.235294118
1.01757E-4	10.253729307	0.110947926	0.146603099	0.028571429	0.235294118
1.04174E-4	10.500475995	0.113427653	0.144219309	0.042857143	0.235294118
1.06579E-4	10.753268322	0.11588811	0.141835518	0.042857143	0.235294118
1.09376E-4	11.001758685	0.118741469	0.139551053	0.042857143	0.235294118
1.11883E-4	11.255956037	0.121291414	0.137266587	0.042857143	0.235294118
1.1447E-4	11.505640332	0.123914979	0.135081446	0.042857143	0.235294118
1.18848E-4	11.750267796	0.128336123	0.13299563	0.042857143	0.235294118
1.21789E-4	12.002109449	0.131293418	0.130909813	0.042857143	0.235294118
1.2433E-4	12.260704182	0.133841201	0.128823997	0.042857143	0.235294118
1.28564E-4	12.500613108	0.138069014	0.12693683	0.042857143	0.235294118
1.31981E-4	12.761474002	0.141466241	0.124950338	0.057142857	0.235294118
1.35198E-4	13.001947405	0.144651829	0.123162495	0.057142857	0.235294118
1.3891E-4	13.262672751	0.14831295	0.121275328	0.057142857	0.235294118
1.43069E-4	13.502414096	0.152397195	0.11958681	0.057142857	0.235294118
1.46544E-4	13.763546008	0.155794077	0.117798967	0.057142857	0.235294118
1.4966E-4	14.000137937	0.158829314	0.116209774	0.057142857	0.235294118
1.53718E-4	14.252679057	0.162764383	0.114521255	0.057142857	0.235294118
1.56227E-4	14.505951384	0.165188785	0.112932062	0.057142857	0.294117647
1.5939E-4	14.758920684	0.168234585	0.111342868	0.057142857	0.294117647
1.61959E-4	15.000490098	0.170700784	0.109853	0.071428571	0.294117647
1.64826E-4	15.26228954	0.173443749	0.108263806	0.071428571	0.294117647
1.67438E-4	15.511636679	0.175934734	0.106773937	0.071428571	0.294117647
1.71665E-4	15.765489853	0.179951324	0.105284068	0.071428571	0.294117647
1.75622E-4	16.008290336	0.183692276	0.103893524	0.071428571	0.294117647
1.79074E-4	16.256922131	0.186942777	0.10250298	0.071428571	0.294117647
1.81788E-4	16.50971917	0.189488448	0.101112435	0.071428571	0.294117647
1.85905E-4	16.768053096	0.193336418	0.099721891	0.071428571	0.294117647
1.90689E-4	17.012686305	0.197783555	0.098430671	0.071428571	0.294117647
1.94688E-4	17.263770842	0.201482746	0.097139452	0.071428571	0.294117647
1.99157E-4	17.519400918	0.205596251	0.095848232	0.071428571	0.352941176
2.01648E-4	17.759909016	0.207879822	0.094656337	0.071428571	0.352941176
2.04652E-4	18.003698396	0.210625396	0.093464442	0.071428571	0.352941176
2.07625E-4	18.251188101	0.213332963	0.092272547	0.085714286	0.352941176
2.10806E-4	18.50230746	0.216219147	0.091080652	0.085714286	0.352941176
2.14189E-4	18.757279027	0.219277256	0.089888756	0.085714286	0.352941176
2.17786E-4	19.016555386	0.222516301	0.088696861	0.085714286	0.352941176
2.21557E-4	19.258361469	0.225897289	0.087604291	0.085714286	0.352941176
2.25934E-4	19.504908869	0.229803346	0.08651172	0.085714286	0.352941176
2.31196E-4	19.75648515	0.234472444	0.08541915	0.085714286	0.352941176
2.36097E-4	20.013527318	0.238796585	0.084326579	0.085714286	0.352941176
2.40238E-4	20.251718	0.242430964	0.083333333	0.085714286	0.352941176
2.44137E-4	20.518332428	0.245836843	0.082240763	0.085714286	0.411764706
2.47351E-4	20.764376752	0.248632259	0.081247517	0.085714286	0.411764706
2.50974E-4	21.013517151	0.251772251	0.080254271	0.085714286	0.411764706
2.54714E-4	21.266435811	0.254999463	0.079261025	0.085714286	0.411764706
2.57697E-4	21.523097585	0.2575627	0.078267779	0.085714286	0.411764706
2.60562E-4	21.75608063	0.260016844	0.077373858	0.085714286	0.411764706
2.65218E-4	22.019571557	0.263988194	0.076380612	0.085714286	0.411764706
2.69178E-4	22.259819549	0.267348869	0.075486691	0.085714286	0.411764706
2.73357E-4	22.504407642	0.270879095	0.074592769	0.085714286	0.411764706
2.77843E-4	22.752776964	0.274649167	0.073698848	0.085714286	0.411764706
2.86162E-4	23.006813831	0.281589665	0.072804926	0.085714286	0.411764706
2.88616E-4	23.265780469	0.283623608	0.071911005	0.085714286	0.411764706
2.9233E-4	23.527535829	0.286691889	0.071017084	0.085714286	0.411764706
2.95102E-4	23.762931512	0.288973436	0.070222487	0.085714286	0.411764706
2.99115E-4	24.001061013	0.292263922	0.06942789	0.085714286	0.411764706
3.03913E-4	24.272182566	0.296177327	0.068533969	0.085714286	0.411764706
3.08303E-4	24.51732428	0.299738881	0.067739372	0.085714286	0.411764706
3.14102E-4	24.766544772	0.304416164	0.066944776	0.085714286	0.411764706
3.17575E-4	25.019807243	0.307202273	0.066150179	0.085714286	0.411764706
3.22131E-4	25.276099402	0.31084057	0.065355582	0.085714286	0.411764706
3.23634E-4	25.501985804	0.312036897	0.06466031	0.085714286	0.411764706
3.26611E-4	25.762094211	0.314399785	0.063865713	0.085714286	0.411764706
3.30231E-4	26.024682161	0.317261614	0.063071116	0.085714286	0.411764706
3.33926E-4	26.257342554	0.320170827	0.062375844	0.085714286	0.411764706
3.36357E-4	26.525711454	0.322078526	0.061581248	0.085714286	0.411764706
3.39137E-4	26.7624208	0.324253031	0.060885975	0.085714286	0.411764706
3.41384E-4	27.000440808	0.326005854	0.060190703	0.085714286	0.411764706
3.49454E-4	27.276927456	0.332262283	0.059396106	0.085714286	0.411764706
3.52007E-4	27.522680971	0.334229127	0.058700834	0.085714286	0.411764706
3.57794E-4	27.771192515	0.338667413	0.058005562	0.085714286	0.411764706
3.60503E-4	28.022786424	0.34073456	0.05731029	0.085714286	0.411764706
3.64609E-4	28.276686925	0.343855826	0.056615018	0.1	0.411764706
3.69939E-4	28.534534602	0.347884903	0.055919746	0.1	0.411764706
3.74004E-4	28.75791201	0.350940895	0.055323798	0.1	0.411764706
3.83213E-4	29.023493417	0.357812598	0.054628526	0.1	0.411764706
3.88955E-4	29.255307306	0.362059611	0.054032578	0.1	0.411764706
3.97667E-4	29.531273173	0.368450184	0.053337306	0.1	0.411764706
4.03279E-4	29.771798955	0.372533211	0.052741359	0.1	0.411764706
4.08789E-4	30.015788929	0.376515981	0.052145411	0.1	0.411764706
4.11037E-4	30.261802073	0.378134229	0.051549464	0.1	0.411764706
4.16752E-4	30.511080007	0.382227696	0.050953516	0.1	0.411764706
4.21699E-4	30.763157222	0.385749137	0.050357569	0.1	0.411764706
4.23195E-4	31.016606133	0.386810361	0.049761621	0.1	0.411764706
4.31264E-4	31.274385483	0.392502268	0.049165673	0.1	0.411764706
4.33729E-4	31.533897429	0.394230095	0.048569726	0.1	0.411764706
4.35455E-4	31.751193718	0.395437233	0.048073103	0.1	0.411764706
4.43766E-4	32.014627015	0.401216416	0.047477155	0.1	0.411764706
4.48401E-4	32.282405341	0.404415484	0.046881208	0.1	0.411764706
4.52353E-4	32.508053469	0.407128957	0.046384585	0.1	0.411764706
4.65697E-4	32.784432589	0.416202213	0.045788637	0.1	0.411764706
4.68455E-4	33.018112258	0.418059881	0.045292014	0.1	0.411764706
4.7027E-4	33.252748501	0.419279341	0.044795391	0.1	0.411764706
4.82422E-4	33.539582568	0.427377788	0.044199444	0.1	0.411764706
4.88604E-4	33.783098524	0.431454362	0.043702821	0.114285714	0.411764706
4.94179E-4	34.028607163	0.435105566	0.043206198	0.114285714	0.411764706
4.96607E-4	34.276262286	0.436688378	0.042709575	0.114285714	0.411764706
5.02162E-4	34.525314033	0.440293405	0.042212952	0.128571429	0.411764706
5.08643E-4	34.778038623	0.444470027	0.041716329	0.128571429	0.411764706
5.12249E-4	35.033170406	0.446780334	0.041219706	0.128571429	0.411764706
5.15401E-4	35.290088944	0.448791546	0.040723083	0.128571429	0.411764706
5.20578E-4	35.549058614	0.452079826	0.04022646	0.128571429	0.411764706
5.26102E-4	35.758955587	0.455566626	0.039829162	0.128571429	0.411764706
5.34609E-4	36.023846534	0.460892855	0.039332539	0.142857143	0.411764706
5.4064E-4	36.293712363	0.464637216	0.038835916	0.157142857	0.411764706
5.46775E-4	36.511346145	0.468420103	0.038438617	0.171428571	0.411764706
5.53075E-4	36.786497895	0.472276106	0.037941994	0.171428571	0.411764706
5.63178E-4	37.009987163	0.47840221	0.037544696	0.171428571	0.411764706
5.66361E-4	37.292685825	0.480317375	0.037048073	0.171428571	0.411764706
5.69615E-4	37.520359219	0.482267859	0.036650775	0.171428571	0.411764706
5.76667E-4	37.750010778	0.48647013	0.036253476	0.171428571	0.411764706
5.87873E-4	38.042084713	0.493077923	0.035756853	0.171428571	0.411764706
5.94974E-4	38.278811818	0.497220621	0.035359555	0.171428571	0.411764706
5.98702E-4	38.518113716	0.499382401	0.034962257	0.185714286	0.411764706
6.06245E-4	38.759305957	0.503727388	0.034564958	0.185714286	0.411764706
6.08912E-4	39.002559635	0.505254687	0.03416766	0.185714286	0.411764706
6.14023E-4	39.308905244	0.508168447	0.033671037	0.185714286	0.411764706
6.19457E-4	39.55582147	0.511247312	0.033273739	0.185714286	0.411764706
6.24436E-4	39.805149659	0.514051796	0.03287644	0.185714286	0.411764706
6.32642E-4	40.057324972	0.518638662	0.032479142	0.185714286	0.411764706
6.40355E-4	40.312809102	0.52290993	0.032081843	0.185714286	0.470588235
6.42544E-4	40.505428277	0.524115685	0.03178387	0.185714286	0.470588235
6.4621E-4	40.763599914	0.52612733	0.031386571	0.185714286	0.470588235
6.55484E-4	41.024624679	0.531179314	0.030989273	0.185714286	0.470588235
6.59302E-4	41.287623425	0.53324335	0.030591975	0.185714286	0.470588235
6.66048E-4	41.553443349	0.536868033	0.030194676	0.185714286	0.470588235
6.72284E-4	41.754700975	0.540193662	0.029896702	0.185714286	0.470588235
6.79826E-4	42.025138224	0.54418422	0.029499404	0.185714286	0.470588235
6.87652E-4	42.298580184	0.548288178	0.029102106	0.185714286	0.470588235
6.94131E-4	42.505972779	0.551658126	0.028804132	0.185714286	0.470588235
6.99981E-4	42.78478883	0.554679035	0.028406834	0.185714286	0.470588235
7.05343E-4	43.066249641	0.557430079	0.028009535	0.2	0.470588235
7.1242E-4	43.279413737	0.561034801	0.027711561	0.2	0.470588235
7.23703E-4	43.566621111	0.566721488	0.027314263	0.214285714	0.470588235
7.25873E-4	43.78418176	0.567806744	0.027016289	0.214285714	0.470588235
7.31347E-4	44.002964121	0.570532341	0.026718315	0.214285714	0.470588235
7.45609E-4	44.299085769	0.57755279	0.026321017	0.214285714	0.470588235
7.5257E-4	44.524190892	0.580937752	0.026023043	0.214285714	0.470588235
7.64026E-4	44.752446413	0.586449615	0.02572507	0.214285714	0.470588235
7.71432E-4	45.059984151	0.589974069	0.025327771	0.214285714	0.470588235
7.80766E-4	45.293179753	0.594372992	0.025029797	0.228571429	0.529411765
7.96457E-4	45.52997978	0.601662488	0.024731824	0.228571429	0.529411765
8.11712E-4	45.77286099	0.608623704	0.02443385	0.228571429	0.529411765
8.185E-4	46.017351797	0.611682072	0.024135876	0.228571429	0.529411765
8.26384E-4	46.26470578	0.615204005	0.023837902	0.228571429	0.588235294
8.4254E-4	46.516485858	0.62232203	0.023539928	0.242857143	0.588235294
8.54109E-4	46.772294607	0.627337791	0.023241955	0.242857143	0.588235294
8.76169E-4	47.031185586	0.636718665	0.022943981	0.242857143	0.588235294
8.85096E-4	47.295160106	0.640447412	0.022646007	0.257142857	0.588235294
8.96164E-4	47.562716167	0.645017176	0.022348033	0.257142857	0.588235294
9.12758E-4	47.834539651	0.651760034	0.02205006	0.257142857	0.588235294
9.19709E-4	48.017852326	0.654546053	0.02185141	0.257142857	0.588235294
9.32312E-4	48.296672999	0.659541354	0.021553437	0.257142857	0.588235294
9.4328E-4	48.578618689	0.663829461	0.021255463	0.285714286	0.588235294
9.46256E-4	48.767845516	0.66498402	0.021056814	0.285714286	0.588235294
9.62254E-4	49.055915594	0.671120948	0.02075884	0.3	0.588235294
9.68143E-4	49.346014689	0.673351791	0.020460866	0.3	0.588235294
9.71599E-4	49.540328708	0.674653845	0.020262217	0.3	0.588235294
9.74857E-4	49.832388068	0.675876421	0.019964243	0.3	0.588235294
9.78337E-4	50.027879457	0.677177166	0.019765594	0.3	0.588235294
9.85909E-4	50.323145918	0.679989823	0.01946762	0.3	0.588235294
9.96035E-4	50.52169305	0.683713083	0.019268971	0.314285714	0.588235294
1.00384E-3	50.822695268	0.686553574	0.018970997	0.328571429	0.588235294
1.01305E-3	51.024480532	0.689870634	0.018772348	0.328571429	0.588235294
1.02527E-3	51.3307897	0.694220437	0.018474374	0.328571429	0.588235294
1.03046E-3	51.53679671	0.696050531	0.018275725	0.328571429	0.588235294
1.04131E-3	51.84800872	0.699838438	0.017977751	0.328571429	0.588235294
1.04851E-3	52.057707449	0.702325128	0.017779102	0.328571429	0.588235294
1.05302E-3	52.267921343	0.70387181	0.017580453	0.328571429	0.588235294
1.07483E-3	52.5889456	0.711243349	0.017282479	0.328571429	0.588235294
1.09638E-3	52.80680003	0.718343657	0.01708383	0.328571429	0.588235294
1.09978E-3	53.026574445	0.719448325	0.016885181	0.328571429	0.588235294
1.11088E-3	53.358813512	0.723025835	0.016587207	0.328571429	0.588235294
1.12143E-3	53.582202999	0.72638298	0.016388558	0.342857143	0.588235294
1.13712E-3	53.808232776	0.731299895	0.016189909	0.342857143	0.588235294
1.16289E-3	54.039678398	0.739184231	0.015991259	0.342857143	0.588235294
1.17457E-3	54.274104268	0.742679366	0.01579261	0.342857143	0.588235294
1.1895E-3	54.511521816	0.7470811	0.015593961	0.342857143	0.588235294
1.19411E-3	54.869222607	0.748425415	0.015295987	0.342857143	0.588235294
1.20268E-3	55.109693765	0.750904588	0.015097338	0.342857143	0.588235294
1.20888E-3	55.350914502	0.752685242	0.014898689	0.357142857	0.588235294
1.22926E-3	55.59585203	0.758440171	0.01470004	0.371428571	0.588235294
1.23421E-3	55.842598187	0.7598188	0.014501391	0.385714286	0.588235294
1.23983E-3	56.090192937	0.761372995	0.014302741	0.385714286	0.588235294
1.24849E-3	56.339284932	0.763750386	0.014104092	0.385714286	0.588235294
1.26508E-3	56.591989044	0.768237259	0.013905443	0.385714286	0.588235294
1.28971E-3	56.848317172	0.774739395	0.013706794	0.385714286	0.588235294
1.29893E-3	57.107976968	0.777127743	0.013508145	0.385714286	0.588235294
1.30728E-3	57.368944313	0.779267295	0.013309495	0.385714286	0.588235294
1.31111E-3	57.500055321	0.780243227	0.013210171	0.385714286	0.588235294
1.32075E-3	57.763620691	0.782677412	0.013011522	0.385714286	0.588235294
1.34687E-3	58.030943223	0.789140808	0.012812872	0.4	0.588235294
1.3704E-3	58.304664412	0.794797878	0.012614223	0.4	0.588235294
1.37059E-3	58.578769984	0.794841853	0.012415574	0.4	0.588235294
1.37377E-3	58.853372282	0.795593724	0.012216925	0.4	0.588235294
1.38335E-3	59.129451919	0.797844371	0.012018276	0.4	0.588235294
1.39774E-3	59.26922595	0.801179211	0.011918951	0.4	0.588235294
1.40375E-3	59.54989352	0.802555269	0.011720302	0.4	0.588235294
1.47654E-3	59.84037225	0.818485851	0.011521653	0.4	0.588235294
1.5088E-3	60.140517314	0.825128953	0.011323004	0.4	0.588235294
1.52733E-3	60.293250109	0.828832774	0.011223679	0.4	0.588235294
1.55958E-3	60.60451398	0.835096058	0.01102503	0.414285714	0.588235294
1.56111E-3	60.760625067	0.835386796	0.010925705	0.414285714	0.588235294
1.57961E-3	61.074838921	0.838868651	0.010727056	0.442857143	0.588235294
1.60134E-3	61.393833195	0.842865511	0.010528407	0.442857143	0.588235294
1.60307E-3	61.554140243	0.843178803	0.010429082	0.442857143	0.588235294
1.63602E-3	61.879261182	0.84903777	0.010230433	0.442857143	0.588235294
1.64932E-3	62.044193004	0.851340516	0.010131108	0.457142857	0.588235294
1.67113E-3	62.37639706	0.855041322	0.009932459	0.471428571	0.588235294
1.68479E-3	62.544876223	0.857311753	0.009833135	0.471428571	0.588235294
1.714E-3	62.885473401	0.862047633	0.009634485	0.485714286	0.588235294
1.74944E-3	63.060417309	0.867583814	0.009535161	0.485714286	0.588235294
1.79056E-3	63.418236072	0.873729684	0.009336512	0.485714286	0.647058824
1.80016E-3	63.598252358	0.875123027	0.009237187	0.485714286	0.647058824
1.80146E-3	63.778398801	0.875310726	0.009137863	0.485714286	0.647058824
1.82013E-3	64.140858847	0.877971914	0.008939213	0.485714286	0.647058824
1.84809E-3	64.325667584	0.881851388	0.008839889	0.485714286	0.647058824
1.88291E-3	64.513958773	0.886512012	0.008740564	0.485714286	0.705882353
1.92653E-3	64.89850384	0.892091042	0.008541915	0.485714286	0.705882353
1.93826E-3	65.092329645	0.893543749	0.00844259	0.5	0.705882353
1.95501E-3	65.287830994	0.895585343	0.008343266	0.5	0.705882353
2.08296E-3	65.696417554	0.909937052	0.008144617	0.5	0.705882353
2.09427E-3	65.905844594	0.911107076	0.008045292	0.5	0.705882353
2.12695E-3	66.118539392	0.914401526	0.007945967	0.5	0.705882353
2.31485E-3	66.350024545	0.931110097	0.007846643	0.5	0.705882353
2.3376E-3	66.583784765	0.932897792	0.007747318	0.514285714	0.705882353
2.36186E-3	66.819971046	0.934753052	0.007647994	0.528571429	0.705882353
2.37714E-3	67.057684854	0.935894779	0.007548669	0.528571429	0.705882353
2.40573E-3	67.298257784	0.937978364	0.007449344	0.528571429	0.705882353
2.41156E-3	67.539413638	0.938394786	0.00735002	0.528571429	0.705882353
2.42127E-3	67.781540572	0.939082295	0.007250695	0.542857143	0.705882353
2.4596E-3	68.027500644	0.941721995	0.007151371	0.542857143	0.705882353
2.46974E-3	68.274474864	0.942401049	0.007052046	0.542857143	0.705882353
2.50761E-3	68.525236249	0.944867655	0.006952721	0.542857143	0.705882353
2.57791E-3	68.783027463	0.949169646	0.006853397	0.542857143	0.705882353
2.59663E-3	69.042690284	0.950257298	0.006754072	0.542857143	0.705882353
2.63703E-3	69.306393778	0.95252676	0.006654748	0.542857143	0.705882353
2.6607E-3	69.572463531	0.9538074	0.006555423	0.557142857	0.705882353
2.68143E-3	69.840606807	0.954901176	0.006456099	0.557142857	0.705882353
2.69926E-3	70.110532661	0.955820754	0.006356774	0.571428571	0.705882353
2.74914E-3	70.385446935	0.958295686	0.006257449	0.571428571	0.764705882
2.77483E-3	70.662929964	0.959515557	0.006158125	0.571428571	0.764705882
2.78566E-3	70.941496133	0.960019171	0.0060588	0.585714286	0.764705882
2.80449E-3	71.221945205	0.960879775	0.005959476	0.585714286	0.764705882
2.98998E-3	71.520942752	0.968427796	0.005860151	0.585714286	0.764705882
3.07079E-3	71.828021691	0.971242993	0.005760826	0.585714286	0.764705882
3.09602E-3	72.137623407	0.972069311	0.005661502	0.585714286	0.764705882
3.12576E-3	72.450199534	0.973013111	0.005562177	0.585714286	0.764705882
3.13839E-3	72.76403866	0.97340416	0.005462853	0.585714286	0.764705882
3.1462E-3	73.078658697	0.973643105	0.005363528	0.585714286	0.764705882
3.1802E-3	73.396678328	0.974658554	0.005264203	0.585714286	0.764705882
3.22182E-3	73.71886025	0.975848702	0.005164879	0.585714286	0.764705882
3.25021E-3	74.04388151	0.976628338	0.005065554	0.6	0.764705882
3.36298E-3	74.380179209	0.979484026	0.00496623	0.614285714	0.764705882
3.36628E-3	74.716807428	0.979562243	0.004866905	0.614285714	0.764705882
3.37633E-3	75.054440521	0.979798218	0.00476758	0.628571429	0.764705882
3.38328E-3	75.392768439	0.979959788	0.004668256	0.642857143	0.764705882
3.44573E-3	75.737341006	0.981355109	0.004568931	0.657142857	0.764705882
3.45016E-3	76.082357151	0.981450445	0.004469607	0.657142857	0.764705882
3.45432E-3	76.42778923	0.981539397	0.004370282	0.671428571	0.764705882
3.46763E-3	76.774551881	0.981821099	0.004270957	0.671428571	0.764705882
3.48267E-3	77.122819017	0.982134446	0.004171633	0.671428571	0.764705882
3.49204E-3	77.472023227	0.98232688	0.004072308	0.671428571	0.764705882
3.53058E-3	77.825081463	0.983096776	0.003972984	0.671428571	0.764705882
3.638E-3	78.188881871	0.985070213	0.003873659	0.685714286	0.764705882
3.65552E-3	78.554433823	0.985369389	0.003774335	0.685714286	0.764705882
3.67157E-3	78.921590358	0.985638198	0.00367501	0.685714286	0.764705882
3.67759E-3	79.289348921	0.985737775	0.003575685	0.685714286	0.764705882
3.6865E-3	79.657999238	0.985884005	0.003476361	0.685714286	0.764705882
3.70969E-3	80.02896795	0.986257198	0.003377036	0.685714286	0.764705882
3.71509E-3	80.400476713	0.986342704	0.003277712	0.7	0.764705882
3.80305E-3	80.716411762	0.987662883	0.003178387	0.714285714	0.764705882
3.82149E-3	80.7826257	0.98792296	0.003178387	0.714285714	0.823529412
3.84625E-3	81.167250649	0.98826364	0.003079062	0.714285714	0.823529412
3.90569E-3	81.557819238	0.989042745	0.002979738	0.728571429	0.823529412
4.04268E-3	81.962087266	0.990647169	0.002880413	0.728571429	0.823529412
4.07149E-3	82.36923577	0.990953393	0.002781089	0.742857143	0.823529412
4.13568E-3	82.782803592	0.991600246	0.002681764	0.757142857	0.823529412
4.18165E-3	83.200968398	0.992034851	0.002582439	0.757142857	0.823529412
4.24675E-3	83.455630296	0.99261211	0.002483115	0.771428571	0.823529412
4.29135E-3	83.630103048	0.992983262	0.002483115	0.771428571	0.882352941
4.44002E-3	84.074105096	0.994090993	0.00238379	0.771428571	0.882352941
4.54963E-3	84.529068561	0.994794072	0.002284466	0.785714286	0.882352941
4.68845E-3	84.997913697	0.995565702	0.002185141	0.785714286	0.882352941
4.77378E-3	85.475291543	0.995982106	0.002085816	0.8	0.882352941
4.84279E-3	85.959570504	0.996290109	0.001986492	0.814285714	0.882352941
5.06401E-3	86.46597122	0.997127037	0.001887167	0.814285714	0.882352941
5.07695E-3	86.973666452	0.997169698	0.001787843	0.828571429	0.882352941
5.13724E-3	87.487390919	0.997360197	0.001688518	0.842857143	0.882352941
5.60834E-3	88.048225009	0.998468475	0.001589193	0.842857143	0.882352941
5.80418E-3	88.6286427	0.998778672	0.001489869	0.857142857	0.882352941
5.81768E-3	89.210411104	0.998797589	0.001390544	0.871428571	0.882352941
6.59231E-3	89.869642482	0.999508799	0.00129122	0.871428571	0.882352941
6.74393E-3	90.544035643	0.99958775	0.001191895	0.885714286	0.882352941
7.13159E-3	91.047927605	0.999736613	0.001092571	0.885714286	0.882352941
7.306E-3	91.274635388	0.999784694	0.001092571	0.885714286	0.941176471
7.36163E-3	92.010798433	0.999798102	0.000993246	0.9	0.941176471
7.50461E-3	92.761259146	0.999828852	0.000893921	0.914285714	0.941176471
7.62774E-3	93.524033223	0.999851554	0.000794597	0.914285714	0.941176471
8.1154E-3	94.335573678	0.99991551	0.000695272	0.928571429	0.941176471
8.26338E-3	95.161911782	0.999928791	0.000595948	0.928571429	0.941176471
8.68612E-3	96.030523711	0.999956312	0.000496623	0.928571429	0.941176471
8.72036E-3	96.902559349	0.999958007	0.000397298	0.942857143	0.941176471
9.52968E-3	97.855527167	0.99998352	0.000297974	0.957142857	0.941176471
1.02284E-2	98.878368239	0.99999265	0.000198649	0.971428571	0.941176471
1.12163E-2	100	0.999997653	0.000099325	0.985714286	0.941176471
1.12163E-2	100	0.999997653	0.000099325	1	0.941176471
1.49719E-2	100	0.999999969	0	1	0.941176471
