# Supplementary material for: Elemental concentration and spatial distribution of wild edible fruits and implications for dietary mineral intake in Ethiopia
Source: Sci Rep. 2025 Nov 27;15:42307. doi: 10.1038/s41598-025-26400-7 (PMC12661052; doi:10.1038/s41598-025-26400-7)
Supplement: Supplementary file 6 — Supplementary Material 6 [file 41598_2025_26400_MOESM6_ESM.zip › Supplementary file 1/Ficus_sur_sampleAverages.csv]

Predictor variable	Categorical	Sample average
EVI	false	2959.0285714285715
Elev	false	2069.9142857142856
GPP	false	19192.014285714286
LC	true	12.0
N_100-200	false	849.0571428571428
N_15-30	false	2067.614285714286
N_30-60	false	1494.6714285714286
N_60-100	false	1132.357142857143
Ptn	false	1376.9360046386719
Ptn_Dry	false	94.70948426382883
Ptn_SN	false	64.15223911830357
Ptn_Warm	false	314.97397341047014
SoC_100-200	false	90.74285714285715
SoC_15-30	false	230.62857142857143
SoC_30-60	false	151.05714285714285
SoC_60-100	false	114.01428571428572
Temp	false	17.497062342507498
VCF	false	29.257142857142856
