# Supplementary material for: Elemental concentration and spatial distribution of wild edible fruits and implications for dietary mineral intake in Ethiopia
Source: Sci Rep. 2025 Nov 27;15:42307. doi: 10.1038/s41598-025-26400-7 (PMC12661052; doi:10.1038/s41598-025-26400-7)
Supplement: Supplementary file 6 — Supplementary Material 6 [file 41598_2025_26400_MOESM6_ESM.zip › Supplementary file 1/Ficus_sur_samplePredictions.csv]

X	Y	Test or train	Raw prediction	Cumulative prediction	Cloglog prediction
194491.1157406938	809006.2008920106	train	0.001649318219541199	62.04417092472827	0.8513405164294578
192261.6812642616	808013.5927110872	train	0.004440020480172609	84.0741070890754	0.9940909929346604
193270.9058114664	808746.8372649384	train	0.004042680275590036	81.9620911606918	0.9906471694297044
181609.6888440424	810931.637771646	train	0.004071485042276113	82.36916570648512	0.9909533934998885
182757.7391411377	810703.2763691798	train	0.003383279178657661	75.39272845582828	0.9799597884832579
179488.3685004828	805810.3174280864	train	0.0024115585422949484	67.53935334055461	0.9383947860607409
178838.0502465085	806783.5874745506	train	0.003709687115800493	80.02892181167415	0.9862571984650177
178609.6888440424	807931.637771646	train	0.00468845136442846	84.9979213302816	0.995565702218314
179488.3685004828	810052.9581152056	train	0.007305997452004442	91.27463207597417	0.9997846943848065
222240.5053083781	830975.0705820164	train	0.003221819221799103	73.71885422591878	0.9758487018533968
220119.1849648184	825853.7502384566	train	0.007361630447935223	92.01080078408258	0.9997981016989417
219240.5053083781	827975.0705820164	train	0.00868611929011966	96.03052225239534	0.9999563122158883
220119.1849648184	830096.390925576	train	0.005076952323082646	86.97368624673203	0.9971696979085879
834425.9606144382	1042172.953065318	train	0.0016919735633466292	62.62863868119398	0.8584911746306566
834703.1903750644	1041654.2926633544	train	0.0016360176285497917	61.879237782664084	0.8490377695515292
829810.231433971	1042627.5627098188	train	0.002681432758647054	69.84064856976848	0.95490117597817
830264.8410784719	1043000.6512031668	train	0.0047737784551546494	85.47528290037788	0.9959821063789236
830783.5014804354	1043277.8809637933	train	0.009529678175977675	97.85552501922832	0.9999835195007893
375406.009376347	992516.048449747	train	0.0015611108685060987	60.76063981817019	0.8353867959131926
377527.3297199067	991637.3687933066	train	0.0013263523042975677	57.82095691496096	0.7840804010530679
378406.009376347	989516.048449747	train	0.002314851524976164	66.3500402143962	0.9311100965378933
375406.009376347	986516.048449747	train	0.0015625290477005477	60.78472692899994	0.8356563714349259
373284.6890327874	987394.7281061874	train	7.15377840386193E-4	43.35470519937966	0.5625327520127253
372406.009376347	989516.048449747	train	9.618868959331898E-4	49.04930528663907	0.6709813833196695
373284.6890327874	991637.3687933066	train	8.263840584275051E-4	46.26470669055223	0.6152040052507792
257063.3396273099	801286.8859302634	train	4.882576647194651E-4	33.76945598648205	0.43122674583020226
260063.3396273099	798286.8859302634	train	5.983036520732093E-4	38.4925435939653	0.49915180479078325
590299.2458712818	749499.796570172	train	0.003450161452160585	76.08247773341587	0.9814504449208694
463076.4428063118	791682.0044872758	train	4.978200734960854E-4	34.33064897788829	0.43747774553794483
459549.731292557	791682.0044872758	train	7.049806008581771E-4	43.04722667263686	0.557244453460858
229831.0171648861	1033008.3829977028	train	7.801749542008566E-5	8.026545369238903	0.08621856573062125
224634.8647421794	1033008.3829977028	train	1.0256700920470022E-4	10.336421524008397	0.11177966390310057
196299.3672596211	803461.3519714378	train	0.005608340896908039	88.04822766719697	0.9984684747047996
199299.3672596211	800461.3519714378	train	0.0035305823550942123	77.82508943902155	0.9830967764225599
196299.3672596211	797461.3519714378	train	0.003366282189915468	74.71688099893858	0.9795622425953563
193299.3672596211	800461.3519714378	train	0.004181648060433938	83.20095075479212	0.9920348509232046
214933.6709327739	999913.8221555246	train	5.406396650393683E-4	36.293697374701445	0.4646372162679723
338396.167384018	991858.7459769947	train	8.761689131063684E-4	47.031184566236746	0.6367186651439535
743643.1406111892	1031782.0037904246	train	9.368910819875139E-4	48.41438383329396	0.6613382939477506
789349.9132404964	1012173.2690680658	train	9.39286236480846E-4	48.47595417303495	0.6622744305233104
527558.758518322	872565.958047784	train	0.0023376022054712735	66.58380623664296	0.9328977923364327
529904.252965726	871436.4274533602	train	0.0012026771284052665	55.109613189071084	0.7509045883454922
530483.5422548674	868898.395245915	train	9.89436298467603E-4	50.3923079755203	0.6812918395265708
238865.1083044031	841947.1651188429	train	1.6193966679137715E-4	14.998672148650929	0.17068207750261943
770022.0377369532	1037120.30277583	train	0.0027748302891447444	70.66293740129859	0.9595155566565726
772620.1139483064	1032620.30277583	train	0.0019265301624846998	64.89850652488728	0.8920910423621047
767423.9615255998	1032620.30277583	train	1.3062375931359804E-4	12.657859422302021	0.1401181510833509
226323.3018643766	999491.892361487	train	9.960350187522727E-4	50.52169377318715	0.6837130832254551
223323.3018643766	996491.892361487	train	0.003846249490929958	81.16724274104205	0.9882636402685353
220323.3018643766	999491.892361487	train	0.011216317608570295	100.0	0.9999976534428485
470553.6281747732	789654.519755278	train	0.0012201175958280498	55.48597382205818	0.755875029807938
473406.7977236588	787581.570738403	train	0.0011124623379332901	53.39231850339131	0.7235317089804982
472316.9839316506	784227.4687721533	train	0.0015273279513004598	60.29323322267475	0.8288327738568746
208629.4447943096	820695.1203005612	train	0.010228410721901808	98.87838041232281	0.9999926502879042
202629.4447943096	820695.1203005612	train	0.008720356388187965	96.9024673621772	0.9999580070760408
328749.5309545119	1065249.747648975	train	3.3414059074089E-5	3.4250093360203797	0.037880119519701716
568105.5117488428	782321.1827803697	train	5.298087392782209E-4	35.874376026366406	0.4578938742627836
570703.5879601962	780821.1827803697	train	7.714322849896227E-4	45.059991271026426	0.5899740690722097
565507.4355374896	777821.1827803697	train	5.39786595857697E-4	36.255525558766095	0.46410915166687416
220378.742867234	827297.212133971	train	0.003715087632195178	80.40031381295547	0.9863427044494075
223378.742867234	824297.212133971	train	0.003250212599272086	74.04388926143409	0.9766283382444231
220378.742867234	821297.212133971	train	0.0058041769109017545	88.62863354473411	0.9987786719003523
217378.742867234	824297.212133971	train	0.007627740771476569	93.52403450685442	0.9998515536434054
833131.7264385462	1049052.3956932882	train	0.0026370349470599937	69.30644938691553	0.9525267601757905
835729.8026498994	1044552.395693288	train	0.005064007157100326	86.46596471224107	0.9971270366524916
208683.713010628	822366.419200524	train	0.0033763309321078686	75.05448589626829	0.9797982176712553
209758.4950921777	823318.59303729	train	0.006592313786696191	89.86965932491	0.9995087987188224
407384.9071240504	995868.0460889816	train	3.6152153975649857E-4	28.085769315978425	0.34151005700407744
407384.9071240504	997722.1480552314	train	0.0012292576813544274	55.59582416330153	0.7584401709317876
51526.1339037662	1058683.696415311	train	2.066031948018401E-4	18.16612712990681	0.21240303861138055
212335.5947214205	1004413.8221555246	test	7.284144871670324E-5	7.4897785705327955	0.08073604046435223
223323.3018643766	1002491.892361487	test	0.002709496396113836	70.16695069239557	0.9563403922009525
408474.7209160585	999222.1480552314	test	7.752802075157199E-4	45.15612568391721	0.5917934049062724
191637.9461918083	806933.2518751356	test	0.00424674654233061	83.4556167700914	0.9926121102544113
178838.0502465085	809079.6880687412	test	0.003803053833284778	80.71642552647293	0.9876628826806063
209737.5185100672	999913.8221555246	test	6.357705910993912E-5	6.530727392104673	0.07084084028698023
228002.6256400031	831175.2759035338	test	2.4376899492236826E-4	20.493168164528885	0.24551573194720466
208174.5379860148	821023.8350010964	test	0.0149718506693454	100.0	0.9999999694158844
180461.6385469471	810703.2763691798	test	0.007131586357164486	91.04792286993438	0.9997366133095738
375779.2653148999	991726.473713323	test	0.0017829124338069888	63.35168834157335	0.8726084846116882
130892.7409249313	939141.2060032362	test	3.2889276287671732E-6	0.2972394493318206	0.003793758957454374
334749.5309545119	1065249.747648975	test	1.537177667842518E-4	14.252664543306986	0.16276438331046983
644901.1193598073	763707.4492365748	test	1.9730213163321822E-4	17.413301087709012	0.20389139588984284
830533.6502271928	1044552.395693288	test	0.001870148366916534	64.44494949480162	0.8848255840672115
565507.4355374896	780821.1827803697	test	6.386853366300121E-4	40.25750345005209	0.5219886716534077
227232.9409535327	1037508.3829977028	test	2.877729713025972E-5	2.9281812616584917	0.032710618210410214
377527.3297199067	987394.7281061874	test	8.233304193150819E-4	46.168902210133645	0.6138436406311083
