# Supplementary material for: Elemental concentration and spatial distribution of wild edible fruits and implications for dietary mineral intake in Ethiopia
Source: Sci Rep. 2025 Nov 27;15:42307. doi: 10.1038/s41598-025-26400-7 (PMC12661052; doi:10.1038/s41598-025-26400-7)
Supplement: Supplementary file 6 — Supplementary Material 6 [file 41598_2025_26400_MOESM6_ESM.zip › Supplementary file 1/Ficus_sycomorus.asc]

ncols         1206
nrows         854
xllcorner     -152500.0
yllcorner     366999.9999999999
cellsize      1000.0
NODATA_value  -9999
3.77932E-5 5.83671E-5 6.03593E-5 3.72107E-5 3.11701E-5 1.98085E-5 5.82037E-5 2.47357E-5 4.16963E-5 3.47135E-5 3.03949E-5 2.49193E-5 1.99512E-5 3.88687E-5 2.42268E-5 2.66841E-5 1.98852E-5 1.92408E-5 2.54851E-5 2.02592E-5 2.3443E-5 3.05182E-5 1.12003E-5 2.29141E-5 2.39431E-5 3.32457E-5 1.60282E-5 1.79172E-5 2.47929E-5 2.78392E-5 4.52439E-5 2.34199E-5 1.71046E-5 1.67418E-5 5.28974E-5 6.36399E-5 5.0448E-5 1.88409E-4 4.25973E-5 4.28743E-5 4.77469E-5 2.66729E-5 3.75034E-5 2.84718E-5 3.92294E-5 5.18154E-5 1.64624E-4 4.95773E-5 1.095E-4 1.31502E-5 7.19606E-5 2.83546E-5 4.25118E-5 5.66065E-5 1.72282E-4 1.97114E-4 1.15863E-4 1.41652E-4 1.69436E-4 1.41796E-4 5.42513E-5 5.09351E-5 4.79069E-5 4.24547E-5 4.07906E-5 7.3082E-5 8.11427E-5 5.97982E-5 2.01595E-4 2.76223E-4 4.81465E-5 6.08158E-5 6.25407E-5 4.7345E-5 2.9493E-4 7.14132E-5 3.88494E-5 7.07022E-5 6.04469E-5 5.61348E-5 1.0266E-4 1.15262E-4 5.06006E-5 3.95433E-5 1.08108E-4 5.69102E-5 4.01187E-5 3.8483E-5 9.35971E-5 9.45469E-5 1.19552E-4 1.02343E-4 1.25925E-4 1.68187E-4 8.5055E-5 1.64725E-4 2.27632E-4 2.34987E-4 1.96474E-4 2.7082E-4 2.02553E-4 2.30425E-4 2.20197E-4 1.85708E-4 3.73821E-4 2.44118E-4 2.79457E-4 2.82161E-4 -9999 -9999 -9999 -9999 -9999 -9999 -9999 -9999 -9999 -9999 -9999 -9999 -9999 -9999 -9999 -9999 -9999 -9999 -9999 -9999 -9999 -9999 -9999 -9999 -9999 -9999 -9999 -9999 -9999 -9999 -9999 -9999 -9999 -9999 -9999 -9999 -9999 -9999 -9999 -9999 -9999 -9999 -9999 -9999 -9999 -9999 -9999 -9999 -9999 -9999 -9999 -9999 -9999 -9999 -9999 -9999 -9999 -9999 -9999 -9999 -9999 -9999 -9999 -9999 -9999 -9999 -9999 -9999 -9999 -9999 -9999 -9999 -9999 -9999 -9999 -9999 -9999 -9999 -9999 -9999 -9999 -9999 -9999 -9999 -9999 -9999 -9999 -9999 -9999 -9999 -9999 -9999 -9999 -9999 -9999 -9999 -9999 -9999 -9999 -9999 -9999 -9999 -9999 -9999 -9999 -9999 -9999 -9999 -9999 -9999 -9999 -9999 -9999 -9999 -9999 -9999 -9999 -9999 -9999 -9999 -9999 -9999 -9999 -9999 -9999 -9999 -9999 -9999 -9999 -9999 -9999 -9999 -9999 -9999 -9999 -9999 -9999 -9999 -9999 -9999 -9999 -9999 -9999 -9999 -9999 -9999 -9999 -9999 -9999 -9999 -9999 -9999 -9999 -9999 -9999 -9999 -9999 -9999 -9999 -9999 -9999 -9999 -9999 -9999 -9999 -9999 -9999 -9999 -9999 -9999 -9999 -9999 -9999 -9999 -9999 -9999 -9999 -9999 -9999 -9999 -9999 -9999 -9999 -9999 -9999 -9999 -9999 -9999 -9999 -9999 -9999 -9999 -9999 -9999 -9999 -9999 -9999 -9999 -9999 -9999 -9999 -9999 -9999 -9999 -9999 -9999 -9999 -9999 -9999 -9999 -9999 -9999 -9999 -9999 -9999 -9999 -9999 -9999 -9999 -9999 -9999 -9999 -9999 -9999 -9999 -9999 -9999 -9999 -9999 -9999 -9999 -9999 -9999 -9999 -9999 -9999 -9999 -9999 -9999 -9999 -9999 -9999 -9999 -9999 -9999 -9999 -9999 -9999 -9999 -9999 -9999 -9999 -9999 -9999 -9999 -9999 -9999 -9999 -9999 -9999 -9999 -9999 -9999 -9999 -9999 -9999 -9999 -9999 -9999 -9999 -9999 -9999 -9999 -9999 -9999 -9999 -9999 -9999 -9999 -9999 -9999 -9999 -9999 -9999 -9999 -9999 -9999 -9999 -9999 -9999 -9999 -9999 -9999 -9999 -9999 -9999 -9999 -9999 -9999 -9999 -9999 -9999 -9999 -9999 -9999 -9999 -9999 -9999 -9999 -9999 -9999 -9999 -9999 -9999 -9999 -9999 -9999 -9999 -9999 -9999 -9999 -9999 -9999 -9999 -9999 -9999 -9999 -9999 -9999 -9999 -9999 -9999 -9999 -9999 -9999 -9999 -9999 -9999 -9999 -9999 -9999 -9999 -9999 -9999 -9999 -9999 -9999 -9999 -9999 -9999 -9999 -9999 -9999 -9999 -9999 -9999 -9999 -9999 -9999 -9999 -9999 -9999 -9999 -9999 -9999 -9999 -9999 -9999 -9999 -9999 -9999 -9999 -9999 -9999 -9999 -9999 -9999 -9999 -9999 -9999 -9999 -9999 -9999 -9999 -9999 -9999 -9999 -9999 -9999 -9999 -9999 -9999 -9999 -9999 -9999 -9999 -9999 -9999 -9999 -9999 -9999 -9999 -9999 -9999 -9999 -9999 -9999 -9999 -9999 -9999 -9999 -9999 -9999 -9999 -9999 -9999 -9999 -9999 -9999 -9999 -9999 -9999 -9999 -9999 -9999 -9999 -9999 -9999 -9999 -9999 -9999 -9999 -9999 -9999 -9999 -9999 -9999 -9999 -9999 -9999 -9999 -9999 -9999 -9999 -9999 -9999 -9999 -9999 -9999 -9999 -9999 -9999 -9999 -9999 -9999 -9999 -9999 -9999 -9999 -9999 -9999 -9999 -9999 -9999 -9999 -9999 -9999 -9999 -9999 -9999 -9999 -9999 -9999 -9999 -9999 -9999 -9999 -9999 -9999 -9999 -9999 -9999 -9999 -9999 -9999 -9999 -9999 -9999 -9999 -9999 -9999 -9999 -9999 -9999 -9999 -9999 -9999 -9999 -9999 -9999 -9999 -9999 -9999 -9999 -9999 -9999 -9999 -9999 -9999 -9999 -9999 -9999 -9999 -9999 -9999 -9999 -9999 -9999 -9999 -9999 -9999 -9999 -9999 -9999 -9999 -9999 -9999 -9999 -9999 -9999 -9999 -9999 -9999 -9999 -9999 -9999 -9999 -9999 -9999 -9999 -9999 -9999 -9999 -9999 -9999 -9999 -9999 -9999 -9999 -9999 -9999 -9999 -9999 -9999 -9999 -9999 -9999 -9999 -9999 -9999 -9999 -9999 -9999 -9999 -9999 -9999 -9999 -9999 -9999 -9999 -9999 -9999 -9999 -9999 -9999 -9999 -9999 -9999 -9999 -9999 -9999 -9999 -9999 -9999 -9999 -9999 -9999 -9999 -9999 -9999 -9999 -9999 -9999 -9999 -9999 -9999 -9999 -9999 -9999 -9999 -9999 -9999 -9999 -9999 -9999 -9999 -9999 -9999 -9999 -9999 -9999 -9999 -9999 -9999 -9999 -9999 -9999 -9999 -9999 -9999 -9999 -9999 -9999 -9999 -9999 -9999 -9999 -9999 -9999 -9999 -9999 -9999 -9999 -9999 -9999 -9999 -9999 -9999 -9999 -9999 -9999 -9999 -9999 -9999 -9999 -9999 -9999 -9999 -9999 -9999 -9999 -9999 -9999 -9999 -9999 -9999 -9999 -9999 -9999 -9999 -9999 -9999 -9999 -9999 -9999 -9999 -9999 -9999 -9999 -9999 -9999 -9999 -9999 -9999 -9999 -9999 -9999 -9999 -9999 -9999 -9999 -9999 -9999 -9999 -9999 -9999 -9999 -9999 -9999 -9999 -9999 -9999 -9999 -9999 -9999 -9999 -9999 -9999 -9999 -9999 -9999 -9999 -9999 -9999 -9999 -9999 -9999 -9999 -9999 -9999 -9999 -9999 -9999 -9999 -9999 -9999 -9999 -9999 -9999 -9999 -9999 -9999 -9999 -9999 -9999 -9999 -9999 -9999 -9999 -9999 -9999 -9999 -9999 -9999 -9999 -9999 -9999 -9999 -9999 -9999 -9999 -9999 -9999 -9999 -9999 -9999 -9999 -9999 -9999 -9999 -9999 -9999 -9999 -9999 -9999 -9999 -9999 -9999 -9999 -9999 -9999 -9999 -9999 -9999 -9999 -9999 -9999 -9999 -9999 -9999 -9999 -9999 -9999 -9999 -9999 -9999 -9999 -9999 -9999 -9999 -9999 -9999 -9999 -9999 -9999 -9999 -9999 -9999 -9999 -9999 -9999 -9999 -9999 -9999 -9999 -9999 -9999 -9999 -9999 -9999 -9999 -9999 -9999 -9999 -9999 -9999 -9999 -9999 -9999 -9999 -9999 -9999 -9999 -9999 -9999 -9999 -9999 -9999 -9999 -9999 -9999 -9999 -9999 -9999 -9999 -9999 -9999 -9999 -9999 -9999 -9999 -9999 -9999 -9999 -9999 -9999 -9999 -9999 -9999 -9999 -9999 -9999 -9999 -9999 -9999 -9999 -9999 -9999 -9999 -9999 -9999 -9999 -9999 -9999 -9999 -9999 -9999 -9999 -9999 -9999 -9999 -9999 -9999 -9999 -9999 -9999 -9999 -9999 -9999 -9999 -9999 -9999 -9999 -9999 -9999 -9999 -9999 -9999 -9999 -9999 -9999 -9999 -9999 -9999 -9999 -9999 -9999 -9999 -9999 -9999 -9999 -9999 -9999 -9999 -9999 -9999 -9999 -9999 -9999 -9999 -9999 -9999 -9999 -9999 -9999 -9999 -9999 -9999 -9999 -9999 -9999 -9999 -9999 -9999 -9999 -9999 -9999 -9999 -9999 -9999 -9999 -9999 -9999 -9999 -9999 -9999 -9999 -9999 -9999 -9999 -9999 -9999 -9999 -9999 -9999 -9999 -9999 -9999 -9999 -9999 -9999 -9999 -9999 -9999 -9999 -9999 -9999 -9999 -9999 -9999 -9999 -9999 -9999 -9999 -9999 -9999 -9999 -9999 -9999 -9999 -9999 -9999 -9999 -9999 -9999 -9999 -9999 -9999 -9999 -9999 -9999 -9999 -9999 -9999 -9999 -9999 -9999 -9999 -9999 -9999 -9999 -9999 -9999 -9999 -9999 -9999 -9999 -9999 -9999 -9999 -9999 -9999 -9999 -9999 -9999 -9999 -9999 -9999 -9999 -9999 -9999 -9999 -9999 -9999 -9999 -9999 -9999 -9999 -9999 -9999 -9999 -9999 -9999 -9999 -9999 -9999 -9999 -9999 -9999 -9999 -9999 -9999 -9999 -9999 -9999 -9999 -9999 -9999 -9999 -9999 -9999 -9999 -9999 -9999 -9999 -9999 -9999 -9999 -9999 -9999 -9999 -9999 -9999 -9999 -9999 -9999 -9999 -9999 -9999 -9999 -9999 -9999 -9999 -9999 -9999 -9999 -9999 -9999 -9999 -9999 -9999 -9999 -9999 -9999 -9999 -9999 -9999 -9999 -9999 -9999 -9999 -9999 -9999 -9999 -9999 -9999 -9999 -9999 -9999 -9999 -9999 -9999 -9999 -9999 -9999 -9999 -9999 -9999 -9999 -9999 -9999 -9999 -9999 -9999 -9999 -9999 -9999 -9999
4.34724E-5 2.85655E-5 2.67037E-5 3.03173E-5 3.11962E-5 3.53592E-5 2.99701E-5 3.99596E-5 4.24051E-5 1.76365E-5 2.09958E-5 3.60596E-5 3.90728E-5 3.55255E-5 4.71195E-5 4.86934E-5 1.12045E-5 2.84328E-5 1.64494E-5 2.85114E-5 1.58885E-5 3.48976E-5 1.61517E-5 4.29725E-5 1.1981E-5 2.37004E-5 2.78002E-5 1.46391E-5 3.20971E-5 3.24566E-5 2.31293E-5 1.92465E-5 1.56297E-5 2.64553E-5 2.33378E-5 4.75079E-5 4.78057E-5 3.82745E-5 3.77097E-5 5.92247E-5 4.85601E-5 1.82975E-5 1.8701E-5 2.25748E-5 4.44532E-5 2.08022E-4 4.83614E-5 3.76344E-5 1.21689E-4 1.38025E-4 5.53972E-5 1.40022E-4 9.94075E-5 2.26274E-4 8.22946E-5 1.41303E-4 5.32184E-5 5.95644E-5 1.50177E-4 1.04623E-4 1.77721E-4 2.15003E-4 4.54395E-5 6.53403E-5 4.66712E-5 1.01051E-4 6.77257E-5 7.24925E-5 1.70589E-4 1.80371E-4 7.84192E-5 5.36211E-5 4.73595E-5 5.96726E-5 7.27861E-5 4.32102E-5 5.22072E-5 5.30528E-5 3.55662E-5 6.55081E-5 9.16964E-5 3.79882E-5 6.20656E-5 3.28333E-5 6.49698E-5 2.21749E-5 3.20063E-5 5.18911E-5 7.07508E-5 6.27307E-5 1.19087E-4 1.20886E-4 1.10118E-4 1.31258E-4 8.85978E-5 1.31061E-4 1.60362E-4 1.5547E-4 2.22931E-4 1.82795E-4 1.87997E-4 3.23316E-4 2.41858E-4 2.45026E-4 2.44053E-4 2.77616E-4 2.66504E-4 2.72908E-4 2.53324E-4 3.08981E-4 2.8446E-4 3.00243E-4 3.00478E-4 2.70299E-4 3.03888E-4 4.36452E-4 3.53348E-4 4.90464E-4 6.00058E-4 6.72849E-4 3.39927E-4 4.99005E-4 4.49381E-4 4.11478E-4 3.06696E-4 3.94831E-4 3.14494E-4 1.43E-4 1.3285E-4 3.94245E-4 2.52842E-4 3.23333E-4 6.29656E-4 4.9543E-4 6.45915E-4 7.36386E-4 5.98473E-4 6.71488E-4 9.48661E-4 5.97119E-4 6.05732E-4 7.87389E-4 8.65777E-4 8.55888E-4 9.12869E-4 8.26028E-4 6.34782E-4 9.01266E-4 7.89594E-4 9.40606E-4 9.01926E-4 8.94051E-4 1.21103E-3 9.96107E-4 1.20703E-3 1.18694E-3 4.11585E-4 1.52197E-3 1.25441E-3 1.53605E-3 1.53656E-3 1.14846E-3 1.33087E-3 1.29738E-3 1.2739E-3 7.96877E-5 5.62754E-4 -9999 -9999 -9999 -9999 -9999 -9999 -9999 -9999 -9999 -9999 -9999 -9999 -9999 -9999 -9999 -9999 -9999 -9999 -9999 -9999 -9999 -9999 -9999 -9999 -9999 -9999 -9999 -9999 -9999 -9999 -9999 -9999 -9999 -9999 -9999 -9999 -9999 -9999 -9999 -9999 -9999 -9999 -9999 -9999 -9999 -9999 -9999 -9999 -9999 -9999 -9999 -9999 -9999 -9999 -9999 -9999 -9999 -9999 -9999 -9999 -9999 -9999 -9999 -9999 -9999 -9999 -9999 -9999 -9999 -9999 -9999 -9999 -9999 -9999 -9999 -9999 -9999 -9999 -9999 -9999 -9999 -9999 -9999 -9999 -9999 -9999 -9999 -9999 -9999 -9999 -9999 -9999 -9999 -9999 -9999 -9999 -9999 -9999 -9999 -9999 -9999 -9999 -9999 -9999 -9999 -9999 -9999 -9999 -9999 -9999 -9999 -9999 -9999 -9999 -9999 -9999 -9999 -9999 -9999 -9999 -9999 -9999 -9999 -9999 -9999 -9999 -9999 -9999 -9999 -9999 -9999 -9999 -9999 -9999 -9999 -9999 -9999 -9999 -9999 -9999 -9999 -9999 -9999 -9999 -9999 -9999 -9999 -9999 -9999 -9999 -9999 -9999 -9999 -9999 -9999 -9999 -9999 -9999 -9999 -9999 -9999 -9999 -9999 -9999 -9999 -9999 -9999 -9999 -9999 -9999 -9999 -9999 -9999 -9999 -9999 -9999 -9999 -9999 -9999 -9999 -9999 -9999 -9999 -9999 -9999 -9999 -9999 -9999 -9999 -9999 -9999 -9999 -9999 -9999 -9999 -9999 -9999 -9999 -9999 -9999 -9999 -9999 -9999 -9999 -9999 -9999 -9999 -9999 -9999 -9999 -9999 -9999 -9999 -9999 -9999 -9999 -9999 -9999 -9999 -9999 -9999 -9999 -9999 -9999 -9999 -9999 -9999 -9999 -9999 -9999 -9999 -9999 -9999 -9999 -9999 -9999 -9999 -9999 -9999 -9999 -9999 -9999 -9999 -9999 -9999 -9999 -9999 -9999 -9999 -9999 -9999 -9999 -9999 -9999 -9999 -9999 -9999 -9999 -9999 -9999 -9999 -9999 -9999 -9999 -9999 -9999 -9999 -9999 -9999 -9999 -9999 -9999 -9999 -9999 -9999 -9999 -9999 -9999 -9999 -9999 -9999 -9999 -9999 -9999 -9999 -9999 -9999 -9999 -9999 -9999 -9999 -9999 -9999 -9999 -9999 -9999 -9999 -9999 -9999 -9999 -9999 -9999 -9999 -9999 -9999 -9999 -9999 -9999 -9999 -9999 -9999 -9999 -9999 -9999 -9999 -9999 -9999 -9999 -9999 -9999 -9999 -9999 -9999 -9999 -9999 -9999 -9999 -9999 -9999 -9999 -9999 -9999 -9999 -9999 -9999 -9999 -9999 -9999 -9999 -9999 -9999 -9999 -9999 -9999 -9999 -9999 -9999 -9999 -9999 -9999 -9999 -9999 -9999 -9999 -9999 -9999 -9999 -9999 -9999 -9999 -9999 -9999 -9999 -9999 -9999 -9999 -9999 -9999 -9999 -9999 -9999 -9999 -9999 -9999 -9999 -9999 -9999 -9999 -9999 -9999 -9999 -9999 -9999 -9999 -9999 -9999 -9999 -9999 -9999 -9999 -9999 -9999 -9999 -9999 -9999 -9999 -9999 -9999 -9999 -9999 -9999 -9999 -9999 -9999 -9999 -9999 -9999 -9999 -9999 -9999 -9999 -9999 -9999 -9999 -9999 -9999 -9999 -9999 -9999 -9999 -9999 -9999 -9999 -9999 -9999 -9999 -9999 -9999 -9999 -9999 -9999 -9999 -9999 -9999 -9999 -9999 -9999 -9999 -9999 -9999 -9999 -9999 -9999 -9999 -9999 -9999 -9999 -9999 -9999 -9999 -9999 -9999 -9999 -9999 -9999 -9999 -9999 -9999 -9999 -9999 -9999 -9999 -9999 -9999 -9999 -9999 -9999 -9999 -9999 -9999 -9999 -9999 -9999 -9999 -9999 -9999 -9999 -9999 -9999 -9999 -9999 -9999 -9999 -9999 -9999 -9999 -9999 -9999 -9999 -9999 -9999 -9999 -9999 -9999 -9999 -9999 -9999 -9999 -9999 -9999 -9999 -9999 -9999 -9999 -9999 -9999 -9999 -9999 -9999 -9999 -9999 -9999 -9999 -9999 -9999 -9999 -9999 -9999 -9999 -9999 -9999 -9999 -9999 -9999 -9999 -9999 -9999 -9999 -9999 -9999 -9999 -9999 -9999 -9999 -9999 -9999 -9999 -9999 -9999 -9999 -9999 -9999 -9999 -9999 -9999 -9999 -9999 -9999 -9999 -9999 -9999 -9999 -9999 -9999 -9999 -9999 -9999 -9999 -9999 -9999 -9999 -9999 -9999 -9999 -9999 -9999 -9999 -9999 -9999 -9999 -9999 -9999 -9999 -9999 -9999 -9999 -9999 -9999 -9999 -9999 -9999 -9999 -9999 -9999 -9999 -9999 -9999 -9999 -9999 -9999 -9999 -9999 -9999 -9999 -9999 -9999 -9999 -9999 -9999 -9999 -9999 -9999 -9999 -9999 -9999 -9999 -9999 -9999 -9999 -9999 -9999 -9999 -9999 -9999 -9999 -9999 -9999 -9999 -9999 -9999 -9999 -9999 -9999 -9999 -9999 -9999 -9999 -9999 -9999 -9999 -9999 -9999 -9999 -9999 -9999 -9999 -9999 -9999 -9999 -9999 -9999 -9999 -9999 -9999 -9999 -9999 -9999 -9999 -9999 -9999 -9999 -9999 -9999 -9999 -9999 -9999 -9999 -9999 -9999 -9999 -9999 -9999 -9999 -9999 -9999 -9999 -9999 -9999 -9999 -9999 -9999 -9999 -9999 -9999 -9999 -9999 -9999 -9999 -9999 -9999 -9999 -9999 -9999 -9999 -9999 -9999 -9999 -9999 -9999 -9999 -9999 -9999 -9999 -9999 -9999 -9999 -9999 -9999 -9999 -9999 -9999 -9999 -9999 -9999 -9999 -9999 -9999 -9999 -9999 -9999 -9999 -9999 -9999 -9999 -9999 -9999 -9999 -9999 -9999 -9999 -9999 -9999 -9999 -9999 -9999 -9999 -9999 -9999 -9999 -9999 -9999 -9999 -9999 -9999 -9999 -9999 -9999 -9999 -9999 -9999 -9999 -9999 -9999 -9999 -9999 -9999 -9999 -9999 -9999 -9999 -9999 -9999 -9999 -9999 -9999 -9999 -9999 -9999 -9999 -9999 -9999 -9999 -9999 -9999 -9999 -9999 -9999 -9999 -9999 -9999 -9999 -9999 -9999 -9999 -9999 -9999 -9999 -9999 -9999 -9999 -9999 -9999 -9999 -9999 -9999 -9999 -9999 -9999 -9999 -9999 -9999 -9999 -9999 -9999 -9999 -9999 -9999 -9999 -9999 -9999 -9999 -9999 -9999 -9999 -9999 -9999 -9999 -9999 -9999 -9999 -9999 -9999 -9999 -9999 -9999 -9999 -9999 -9999 -9999 -9999 -9999 -9999 -9999 -9999 -9999 -9999 -9999 -9999 -9999 -9999 -9999 -9999 -9999 -9999 -9999 -9999 -9999 -9999 -9999 -9999 -9999 -9999 -9999 -9999 -9999 -9999 -9999 -9999 -9999 -9999 -9999 -9999 -9999 -9999 -9999 -9999 -9999 -9999 -9999 -9999 -9999 -9999 -9999 -9999 -9999 -9999 -9999 -9999 -9999 -9999 -9999 -9999 -9999 -9999 -9999 -9999 -9999 -9999 -9999 -9999 -9999 -9999 -9999 -9999 -9999 -9999 -9999 -9999 -9999 -9999 -9999 -9999 -9999 -9999 -9999 -9999 -9999 -9999 -9999 -9999 -9999 -9999 -9999 -9999 -9999 -9999 -9999 -9999 -9999 -9999 -9999 -9999 -9999 -9999 -9999 -9999 -9999 -9999 -9999 -9999 -9999 -9999 -9999 -9999 -9999 -9999 -9999 -9999 -9999 -9999 -9999 -9999 -9999 -9999 -9999 -9999 -9999 -9999 -9999 -9999 -9999 -9999 -9999 -9999 -9999 -9999 -9999 -9999 -9999 -9999 -9999 -9999 -9999 -9999 -9999 -9999 -9999 -9999 -9999 -9999 -9999 -9999 -9999 -9999 -9999 -9999 -9999 -9999 -9999 -9999 -9999 2.77429E-7 1.24532E-6 7.77712E-8 1.05073E-8 1.2044E-8 9.91057E-9 1.5265E-7 1.8776E-7 1.81616E-7 4.71099E-7 3.99378E-7 6.15626E-7 1.60645E-7 8.06519E-8 1.00535E-7 4.49488E-7 2.38526E-8 2.23431E-7 1.81469E-7 9.41529E-8 1.51154E-8 2.40955E-8 -9999 -9999 -9999 -9999 -9999 -9999 -9999 -9999 -9999 -9999 -9999 -9999 -9999 -9999 -9999 -9999 -9999 -9999 -9999 -9999 -9999 -9999 -9999 -9999 -9999 -9999 -9999 -9999 -9999 -9999 -9999 -9999 -9999 -9999 -9999 -9999 -9999 -9999 -9999 -9999 -9999 -9999 -9999 -9999 -9999 -9999
6.0362E-5 5.6632E-5 3.225E-5 1.8652E-5 3.02735E-5 2.59506E-5 3.02183E-5 4.20719E-5 3.16956E-5 1.87597E-5 3.17435E-5 4.31957E-5 4.66457E-5 2.97981E-5 3.32245E-5 3.69687E-5 3.04632E-5 2.32433E-5 4.11184E-5 2.44244E-5 2.0777E-5 4.34275E-5 1.56061E-5 2.15478E-5 1.77542E-5 3.22803E-5 2.20224E-5 1.33616E-5 1.45009E-5 1.9456E-5 3.3469E-5 1.65771E-5 2.07157E-5 3.22043E-5 3.57565E-5 3.8495E-5 5.10294E-5 5.44992E-5 4.70487E-5 3.82494E-5 4.69028E-5 3.70124E-5 3.41761E-5 2.87659E-4 1.07244E-4 2.6417E-5 4.99351E-5 8.70114E-5 1.01389E-4 8.29585E-5 4.46495E-5 4.60279E-5 9.4684E-5 2.90841E-5 7.276E-5 5.03486E-5 4.1731E-5 3.83135E-5 5.11642E-5 1.15171E-4 2.85818E-5 4.60756E-5 6.98167E-5 5.83368E-5 9.30545E-5 1.04894E-4 3.98128E-5 7.31695E-5 2.93702E-5 6.22458E-5 7.73701E-5 7.29218E-5 6.90144E-5 6.02868E-5 6.67024E-5 6.64241E-5 5.46917E-5 5.28313E-5 9.09484E-5 8.2211E-5 8.71221E-5 4.82297E-5 5.21754E-5 4.50156E-5 3.51298E-5 1.35192E-4 1.22234E-4 7.20429E-5 7.68468E-5 7.96976E-5 1.22048E-4 1.70281E-4 2.18624E-4 1.71146E-4 1.28214E-4 1.30467E-4 2.22444E-4 1.67924E-4 1.3735E-4 1.28206E-4 1.46027E-4 1.64589E-4 2.53335E-4 3.19463E-4 2.26087E-4 2.37875E-4 3.36068E-4 2.32161E-4 2.4914E-4 2.11079E-4 2.86687E-4 2.57451E-4 3.41587E-4 4.37963E-4 4.74307E-4 3.8954E-4 4.76332E-4 4.78671E-4 4.80323E-4 5.68377E-4 4.25064E-4 4.10389E-4 3.80557E-4 5.51325E-4 2.73154E-4 3.36819E-4 2.26111E-4 2.80252E-4 1.44204E-4 3.12998E-4 1.6535E-4 3.30573E-4 3.14972E-4 5.56152E-4 4.42614E-4 5.897E-4 5.64433E-4 5.08416E-4 1.29371E-3 5.20118E-4 6.83444E-4 4.69066E-4 5.91444E-4 6.77142E-4 3.72068E-4 4.94889E-4 8.52221E-4 5.66683E-4 6.09953E-4 3.76173E-4 6.53742E-4 5.71719E-4 1.93155E-3 1.33458E-3 1.34231E-3 1.06998E-3 1.06269E-3 1.55185E-3 8.73394E-4 1.49991E-3 1.49523E-3 1.29178E-3 1.31812E-3 1.35421E-3 1.14207E-3 8.29306E-4 7.02359E-4 8.91179E-4 8.60756E-4 4.3896E-4 7.82245E-4 1.01607E-3 9.56225E-4 8.93495E-4 1.02736E-3 1.10068E-3 8.55012E-4 2.24969E-4 6.90295E-4 3.38787E-4 6.94325E-4 7.49074E-4 3.79527E-4 5.38619E-4 8.46435E-4 1.11287E-3 2.14143E-3 1.73828E-3 1.46907E-3 1.51156E-3 1.70102E-3 1.13594E-3 1.4676E-3 1.54863E-3 1.93569E-3 1.00709E-3 1.41963E-3 1.18985E-3 9.83476E-4 8.48642E-4 3.64682E-4 4.73879E-4 4.77709E-4 3.33059E-4 9.96162E-4 9.35398E-4 2.31853E-3 8.52742E-4 1.86826E-3 1.90007E-4 2.32256E-3 4.02349E-3 1.49468E-3 1.41191E-3 1.55077E-3 6.05143E-4 6.02662E-4 3.61212E-4 6.89403E-4 1.80896E-4 2.78041E-4 1.81148E-3 1.29223E-3 2.09232E-3 1.35055E-3 2.7204E-4 6.01643E-4 4.36216E-4 5.37459E-4 1.13882E-3 2.46441E-4 3.57751E-4 3.56301E-4 7.44862E-4 4.00229E-6 -9999 -9999 -9999 -9999 -9999 -9999 -9999 -9999 -9999 -9999 -9999 -9999 -9999 -9999 -9999 -9999 -9999 -9999 -9999 -9999 -9999 -9999 -9999 -9999 -9999 -9999 -9999 -9999 -9999 -9999 -9999 -9999 -9999 -9999 -9999 -9999 -9999 -9999 -9999 -9999 -9999 -9999 -9999 -9999 -9999 -9999 -9999 -9999 -9999 -9999 -9999 -9999 -9999 -9999 -9999 -9999 -9999 -9999 -9999 -9999 -9999 -9999 -9999 -9999 -9999 -9999 -9999 -9999 -9999 -9999 -9999 -9999 -9999 -9999 -9999 -9999 -9999 -9999 -9999 -9999 -9999 -9999 -9999 -9999 -9999 -9999 -9999 -9999 -9999 -9999 -9999 -9999 -9999 -9999 -9999 -9999 -9999 -9999 -9999 -9999 -9999 -9999 -9999 -9999 -9999 -9999 -9999 -9999 -9999 -9999 -9999 -9999 -9999 -9999 -9999 -9999 -9999 -9999 -9999 -9999 -9999 -9999 -9999 -9999 -9999 -9999 -9999 -9999 -9999 -9999 -9999 -9999 -9999 -9999 -9999 -9999 -9999 -9999 -9999 -9999 -9999 -9999 -9999 -9999 -9999 -9999 -9999 -9999 -9999 -9999 -9999 -9999 -9999 -9999 -9999 -9999 -9999 -9999 -9999 -9999 -9999 -9999 -9999 -9999 -9999 -9999 -9999 -9999 -9999 -9999 -9999 -9999 -9999 -9999 -9999 -9999 -9999 -9999 -9999 -9999 -9999 -9999 -9999 -9999 -9999 -9999 -9999 -9999 -9999 -9999 -9999 -9999 -9999 -9999 -9999 -9999 -9999 -9999 -9999 -9999 -9999 -9999 -9999 -9999 -9999 -9999 -9999 -9999 -9999 -9999 -9999 -9999 -9999 -9999 -9999 -9999 -9999 -9999 -9999 -9999 -9999 -9999 -9999 -9999 -9999 -9999 -9999 -9999 -9999 -9999 -9999 -9999 -9999 -9999 -9999 -9999 -9999 -9999 -9999 -9999 -9999 -9999 -9999 -9999 -9999 -9999 -9999 -9999 -9999 -9999 -9999 -9999 -9999 -9999 -9999 -9999 -9999 -9999 -9999 -9999 -9999 -9999 -9999 -9999 -9999 -9999 -9999 -9999 -9999 -9999 -9999 -9999 -9999 -9999 -9999 -9999 -9999 -9999 -9999 -9999 -9999 -9999 -9999 -9999 -9999 -9999 -9999 -9999 -9999 -9999 -9999 -9999 -9999 -9999 -9999 -9999 -9999 -9999 -9999 -9999 -9999 -9999 -9999 -9999 -9999 -9999 -9999 -9999 -9999 -9999 -9999 -9999 -9999 -9999 -9999 -9999 -9999 -9999 -9999 -9999 -9999 -9999 -9999 -9999 -9999 -9999 -9999 -9999 -9999 -9999 -9999 -9999 -9999 -9999 -9999 -9999 -9999 -9999 -9999 -9999 -9999 -9999 -9999 -9999 -9999 -9999 -9999 -9999 -9999 -9999 -9999 -9999 -9999 -9999 -9999 -9999 -9999 -9999 -9999 -9999 -9999 -9999 -9999 -9999 -9999 -9999 -9999 -9999 -9999 -9999 -9999 -9999 -9999 -9999 -9999 -9999 -9999 -9999 -9999 -9999 -9999 -9999 -9999 -9999 -9999 -9999 -9999 -9999 -9999 -9999 -9999 -9999 -9999 -9999 -9999 -9999 -9999 -9999 -9999 -9999 -9999 -9999 -9999 -9999 -9999 -9999 -9999 -9999 -9999 -9999 -9999 -9999 -9999 -9999 -9999 -9999 -9999 -9999 -9999 -9999 -9999 -9999 -9999 -9999 -9999 -9999 -9999 -9999 -9999 -9999 -9999 -9999 -9999 -9999 -9999 -9999 -9999 -9999 -9999 -9999 -9999 -9999 -9999 -9999 -9999 -9999 -9999 -9999 -9999 -9999 -9999 -9999 -9999 -9999 -9999 -9999 -9999 -9999 -9999 -9999 -9999 -9999 -9999 -9999 -9999 -9999 -9999 -9999 -9999 -9999 -9999 -9999 -9999 -9999 -9999 -9999 -9999 -9999 -9999 -9999 -9999 -9999 -9999 -9999 -9999 -9999 -9999 -9999 -9999 -9999 -9999 -9999 -9999 -9999 -9999 -9999 -9999 -9999 -9999 -9999 -9999 -9999 -9999 -9999 -9999 -9999 -9999 -9999 -9999 -9999 -9999 -9999 -9999 -9999 -9999 -9999 -9999 -9999 -9999 -9999 -9999 -9999 -9999 -9999 -9999 -9999 -9999 -9999 -9999 -9999 -9999 -9999 -9999 -9999 -9999 -9999 -9999 -9999 -9999 -9999 -9999 -9999 -9999 -9999 -9999 -9999 -9999 -9999 -9999 -9999 -9999 -9999 -9999 -9999 -9999 -9999 -9999 -9999 -9999 -9999 -9999 -9999 -9999 -9999 -9999 -9999 -9999 -9999 -9999 -9999 -9999 -9999 -9999 -9999 -9999 -9999 -9999 -9999 -9999 -9999 -9999 -9999 -9999 -9999 -9999 -9999 -9999 -9999 -9999 -9999 -9999 -9999 -9999 -9999 -9999 -9999 -9999 -9999 -9999 -9999 -9999 -9999 -9999 -9999 -9999 -9999 -9999 -9999 -9999 -9999 -9999 -9999 -9999 -9999 -9999 -9999 -9999 -9999 -9999 -9999 -9999 -9999 -9999 -9999 -9999 -9999 -9999 -9999 -9999 -9999 -9999 -9999 -9999 -9999 -9999 -9999 -9999 -9999 -9999 -9999 -9999 -9999 -9999 -9999 -9999 -9999 -9999 -9999 -9999 -9999 -9999 -9999 -9999 -9999 -9999 -9999 -9999 -9999 -9999 -9999 -9999 -9999 -9999 -9999 -9999 -9999 -9999 -9999 -9999 -9999 -9999 -9999 -9999 -9999 -9999 -9999 -9999 -9999 -9999 -9999 -9999 -9999 -9999 -9999 -9999 -9999 -9999 -9999 -9999 -9999 -9999 -9999 -9999 -9999 -9999 -9999 -9999 -9999 -9999 -9999 -9999 -9999 -9999 -9999 -9999 -9999 -9999 -9999 -9999 -9999 -9999 -9999 -9999 -9999 -9999 -9999 -9999 -9999 -9999 -9999 -9999 -9999 -9999 -9999 -9999 -9999 -9999 -9999 -9999 -9999 -9999 -9999 -9999 -9999 -9999 -9999 -9999 -9999 -9999 -9999 -9999 -9999 -9999 -9999 -9999 -9999 -9999 -9999 -9999 -9999 -9999 -9999 -9999 -9999 -9999 -9999 -9999 -9999 -9999 -9999 -9999 -9999 -9999 -9999 -9999 -9999 -9999 -9999 -9999 -9999 -9999 -9999 -9999 -9999 -9999 -9999 -9999 -9999 -9999 -9999 -9999 -9999 -9999 -9999 -9999 -9999 -9999 -9999 -9999 -9999 -9999 -9999 -9999 -9999 -9999 -9999 -9999 -9999 -9999 -9999 -9999 -9999 -9999 -9999 -9999 -9999 -9999 -9999 -9999 -9999 -9999 -9999 -9999 -9999 -9999 -9999 -9999 -9999 -9999 -9999 -9999 -9999 -9999 -9999 -9999 -9999 -9999 -9999 -9999 -9999 -9999 -9999 -9999 -9999 -9999 -9999 4.77421E-6 1.79589E-6 1.19485E-5 5.90838E-6 8.86594E-7 1.98233E-6 4.00257E-6 6.77148E-6 6.1565E-6 5.31504E-6 4.87513E-6 2.92525E-6 4.09623E-6 2.24251E-6 2.89727E-6 7.15006E-7 1.15266E-6 4.94751E-7 5.52193E-7 3.39584E-6 2.04944E-6 4.86718E-7 3.70285E-6 4.38134E-6 3.48676E-6 1.46558E-6 1.58766E-6 6.52164E-7 6.26817E-7 8.6041E-7 1.09837E-6 2.513E-6 1.72972E-6 4.72913E-7 1.70238E-6 1.84541E-6 7.50914E-7 1.33009E-6 1.25493E-6 9.41729E-7 1.42183E-6 9.62027E-7 1.07048E-6 4.3192E-7 1.58777E-6 1.58121E-6 5.83677E-7 9.68971E-7 6.64277E-7 5.96147E-7 4.32024E-7 1.54816E-7 3.23367E-7 2.1238E-7 2.3911E-7 5.9083E-7 4.98432E-7 5.32555E-7 4.74164E-7 6.74907E-7 3.00688E-7 1.39069E-7 6.10192E-7 1.64697E-7 1.11907E-7 2.37184E-7 3.20084E-7 3.44914E-7 3.05839E-7 3.70843E-7 2.41444E-7 3.06422E-7 2.36681E-7 2.24797E-7 3.09426E-7 2.27072E-7 1.20547E-6 6.39853E-7 8.79825E-7 1.01335E-6 4.59478E-7 7.68693E-7 8.96083E-7 1.20712E-6 4.22729E-7 2.68396E-8 3.10836E-8 4.24848E-8 1.0998E-7 -9999 1.09225E-9 -9999 -9999 -9999 -9999 -9999 -9999 -9999 -9999 -9999 -9999 -9999 -9999 -9999 -9999 -9999 -9999 -9999 -9999 -9999 -9999 -9999 -9999 -9999 -9999 -9999 -9999 -9999 -9999 -9999 -9999 -9999 -9999 -9999 -9999 -9999 -9999 -9999 -9999 -9999 -9999 -9999 -9999 -9999 -9999
2.65182E-5 3.04533E-5 3.26245E-5 3.45335E-5 4.14366E-5 3.35484E-5 3.79522E-5 2.91553E-5 2.94747E-5 3.90164E-5 4.08658E-5 3.86375E-5 2.84692E-5 2.29697E-5 1.75105E-5 3.80476E-5 3.07269E-5 1.87881E-5 1.5176E-5 1.20812E-5 1.64959E-5 1.89286E-5 3.11502E-5 2.23791E-5 1.33684E-5 1.40642E-5 2.01976E-5 1.22359E-5 2.24132E-5 2.42499E-5 3.1003E-5 1.8597E-5 2.48933E-5 2.10274E-5 3.14712E-5 2.73975E-5 2.51657E-5 1.2497E-4 4.15005E-5 4.21792E-5 4.00735E-5 5.28953E-5 5.43381E-5 1.45093E-4 3.49721E-5 2.6484E-5 1.22453E-4 3.44218E-5 2.53954E-5 2.73418E-5 4.22965E-5 4.06301E-5 1.2672E-4 1.15337E-4 3.36861E-5 4.01856E-5 5.54718E-5 6.54156E-5 2.3429E-4 5.57858E-5 6.20591E-5 1.00501E-4 6.75732E-5 6.68285E-5 6.98416E-5 7.40806E-5 6.03181E-5 8.32833E-5 5.2541E-5 6.27914E-5 6.10014E-5 5.62677E-5 6.93364E-5 2.92636E-5 5.56075E-5 3.68782E-5 3.84751E-5 9.36323E-5 9.17395E-5 1.44667E-4 8.74261E-5 4.1128E-5 5.09221E-5 4.11024E-5 3.84596E-5 3.48697E-5 6.09724E-5 8.46528E-5 8.98444E-5 6.896E-5 1.63264E-4 1.64222E-4 2.8129E-4 6.72951E-5 5.9176E-5 1.01631E-4 1.51591E-4 1.13783E-4 1.30806E-4 1.52727E-4 1.61981E-4 1.96053E-4 2.48289E-4 2.49668E-4 2.50726E-4 2.58014E-4 2.46523E-4 2.70816E-4 2.80387E-4 2.96431E-4 2.20431E-4 2.81383E-4 4.32301E-4 7.89346E-4 6.54432E-4 3.26293E-4 4.53092E-4 6.54625E-4 5.59239E-4 6.61632E-4 6.13443E-4 4.54175E-4 4.76129E-4 5.05497E-4 4.80831E-4 1.64216E-4 4.64216E-4 3.29126E-4 3.63351E-4 1.89595E-4 3.03674E-4 1.27571E-4 5.71561E-4 4.47647E-4 5.76422E-4 7.46971E-4 7.30103E-4 1.01692E-3 6.50609E-4 5.18681E-4 7.59591E-4 5.03884E-4 6.47387E-4 5.25808E-4 4.47512E-4 3.26972E-4 4.42318E-4 9.04159E-4 1.12105E-3 4.42327E-4 3.9886E-4 9.82721E-4 2.11138E-3 1.54741E-3 8.46802E-4 9.44762E-4 6.23476E-4 1.30166E-3 1.27743E-3 1.22456E-3 1.6846E-3 1.05499E-3 1.4194E-3 9.51912E-4 1.51952E-3 1.05853E-3 1.3423E-3 1.23706E-4 5.03083E-4 6.43766E-4 9.23989E-4 7.59433E-4 1.2519E-3 1.21057E-3 1.4917E-3 1.1527E-3 7.55425E-4 4.13297E-4 1.02613E-3 6.13307E-4 9.47626E-4 1.16197E-3 3.2615E-4 6.16912E-4 4.96941E-4 1.23074E-3 9.67983E-4 1.82871E-3 6.66222E-4 7.01976E-4 9.67789E-4 8.4077E-4 1.01577E-3 1.834E-3 8.81483E-4 1.58392E-3 9.91758E-4 1.71061E-3 3.4186E-4 8.99294E-4 6.47687E-4 7.01896E-4 5.29834E-4 1.09264E-4 3.22335E-3 2.34302E-3 1.79241E-3 3.75285E-3 6.58505E-4 4.47078E-4 8.92025E-4 1.59441E-3 2.01692E-3 3.32321E-3 1.94403E-3 1.39762E-3 8.33917E-4 8.13267E-5 6.85894E-4 1.89527E-3 6.64724E-4 1.5354E-3 1.5475E-3 1.71039E-3 1.65257E-3 1.82084E-3 5.89126E-4 6.62615E-4 8.18767E-4 4.58283E-4 5.85632E-4 5.91086E-4 4.69686E-4 1.92914E-4 4.02979E-6 2.37518E-4 8.30025E-4 8.36335E-5 3.55023E-5 7.78675E-5 1.30173E-3 3.2653E-4 9.52696E-4 7.86155E-4 6.36963E-4 5.25112E-4 1.18321E-3 4.23242E-4 4.16896E-5 5.91854E-4 6.38894E-4 3.3596E-4 3.70541E-4 5.76446E-4 9.94323E-4 1.65328E-3 2.97924E-3 3.20619E-3 2.18517E-3 3.35505E-3 3.13827E-3 8.80067E-3 8.5076E-3 1.80587E-3 1.47947E-2 5.91135E-3 5.27413E-3 4.76989E-4 6.01168E-4 5.47868E-3 4.81341E-3 8.10817E-3 5.38785E-3 3.90727E-4 6.74421E-3 5.05595E-3 8.10443E-3 3.53082E-3 7.56623E-3 3.08829E-3 5.69442E-3 4.22756E-3 6.28829E-3 5.54497E-3 8.18782E-3 6.40601E-3 6.95379E-3 2.51074E-3 6.97071E-3 1.1761E-2 9.56333E-3 5.88024E-3 4.27411E-3 1.13583E-3 1.90682E-3 9.78527E-4 5.71105E-4 1.02671E-3 7.90841E-4 6.15192E-3 8.2705E-3 4.76883E-3 6.47233E-3 1.85268E-2 8.13622E-3 6.20147E-3 5.97335E-3 5.57765E-3 1.37087E-2 1.03388E-2 7.11429E-3 5.84347E-3 4.00866E-3 2.09219E-3 -9999 -9999 -9999 -9999 -9999 -9999 -9999 -9999 -9999 -9999 -9999 -9999 -9999 -9999 -9999 -9999 -9999 -9999 -9999 -9999 -9999 -9999 -9999 -9999 -9999 -9999 -9999 -9999 -9999 -9999 -9999 -9999 -9999 -9999 -9999 -9999 -9999 -9999 -9999 -9999 -9999 -9999 -9999 -9999 -9999 -9999 -9999 -9999 -9999 -9999 -9999 -9999 -9999 -9999 -9999 -9999 -9999 -9999 -9999 -9999 -9999 -9999 -9999 -9999 -9999 -9999 -9999 -9999 -9999 -9999 -9999 -9999 -9999 -9999 -9999 -9999 -9999 -9999 -9999 -9999 -9999 -9999 -9999 -9999 -9999 -9999 -9999 -9999 -9999 -9999 -9999 -9999 -9999 -9999 -9999 -9999 -9999 -9999 -9999 -9999 -9999 -9999 -9999 -9999 -9999 -9999 -9999 -9999 -9999 -9999 -9999 -9999 -9999 -9999 -9999 -9999 -9999 -9999 -9999 -9999 -9999 -9999 -9999 -9999 -9999 -9999 -9999 -9999 -9999 -9999 -9999 -9999 -9999 -9999 -9999 -9999 -9999 -9999 -9999 -9999 -9999 -9999 -9999 -9999 -9999 -9999 -9999 -9999 -9999 -9999 -9999 -9999 -9999 -9999 -9999 -9999 -9999 -9999 -9999 -9999 -9999 -9999 -9999 -9999 -9999 -9999 -9999 -9999 -9999 -9999 -9999 -9999 -9999 -9999 -9999 -9999 -9999 -9999 -9999 -9999 -9999 -9999 -9999 -9999 -9999 -9999 -9999 -9999 -9999 -9999 -9999 -9999 -9999 -9999 -9999 -9999 -9999 -9999 -9999 -9999 -9999 -9999 -9999 -9999 -9999 -9999 -9999 -9999 -9999 -9999 -9999 -9999 -9999 -9999 -9999 -9999 -9999 -9999 -9999 -9999 -9999 -9999 -9999 -9999 -9999 -9999 -9999 -9999 -9999 -9999 -9999 -9999 -9999 -9999 -9999 -9999 -9999 -9999 -9999 -9999 -9999 -9999 -9999 -9999 -9999 -9999 -9999 -9999 -9999 -9999 -9999 -9999 -9999 -9999 -9999 -9999 -9999 -9999 -9999 -9999 -9999 -9999 -9999 -9999 -9999 -9999 -9999 -9999 -9999 -9999 -9999 -9999 -9999 -9999 -9999 -9999 -9999 -9999 -9999 -9999 -9999 -9999 -9999 -9999 -9999 -9999 -9999 -9999 -9999 -9999 -9999 -9999 -9999 -9999 -9999 -9999 -9999 -9999 -9999 -9999 -9999 -9999 -9999 -9999 -9999 -9999 -9999 -9999 -9999 -9999 -9999 -9999 -9999 -9999 -9999 -9999 -9999 -9999 -9999 -9999 -9999 -9999 -9999 -9999 -9999 -9999 -9999 -9999 -9999 -9999 -9999 -9999 -9999 -9999 -9999 -9999 -9999 -9999 -9999 -9999 -9999 -9999 -9999 -9999 -9999 -9999 -9999 -9999 -9999 -9999 -9999 -9999 -9999 -9999 -9999 -9999 -9999 -9999 -9999 -9999 -9999 -9999 -9999 -9999 -9999 -9999 -9999 -9999 -9999 -9999 -9999 -9999 -9999 -9999 -9999 -9999 -9999 -9999 -9999 -9999 -9999 -9999 -9999 -9999 -9999 -9999 -9999 -9999 -9999 -9999 -9999 -9999 -9999 -9999 -9999 -9999 -9999 -9999 -9999 -9999 -9999 -9999 -9999 -9999 -9999 -9999 -9999 -9999 -9999 -9999 -9999 -9999 -9999 -9999 -9999 -9999 -9999 -9999 -9999 -9999 -9999 -9999 -9999 -9999 -9999 -9999 -9999 -9999 -9999 -9999 -9999 -9999 -9999 -9999 -9999 -9999 -9999 -9999 -9999 -9999 -9999 -9999 -9999 -9999 -9999 -9999 -9999 -9999 -9999 -9999 -9999 -9999 -9999 -9999 -9999 -9999 -9999 -9999 -9999 -9999 -9999 -9999 -9999 -9999 -9999 -9999 -9999 -9999 -9999 -9999 -9999 -9999 -9999 -9999 -9999 -9999 -9999 -9999 -9999 -9999 -9999 -9999 -9999 -9999 -9999 -9999 -9999 -9999 -9999 -9999 -9999 -9999 -9999 -9999 -9999 -9999 -9999 -9999 -9999 -9999 -9999 -9999 -9999 -9999 -9999 -9999 -9999 -9999 -9999 -9999 -9999 -9999 -9999 -9999 -9999 -9999 -9999 -9999 -9999 -9999 -9999 -9999 -9999 -9999 -9999 -9999 -9999 -9999 -9999 -9999 -9999 -9999 -9999 -9999 -9999 -9999 -9999 -9999 -9999 -9999 -9999 -9999 -9999 -9999 -9999 -9999 -9999 -9999 -9999 -9999 -9999 -9999 -9999 -9999 -9999 -9999 -9999 -9999 -9999 -9999 -9999 -9999 -9999 -9999 -9999 -9999 -9999 -9999 -9999 -9999 -9999 -9999 -9999 -9999 -9999 -9999 -9999 -9999 -9999 -9999 -9999 -9999 -9999 -9999 -9999 -9999 -9999 -9999 -9999 -9999 -9999 -9999 -9999 -9999 -9999 -9999 -9999 -9999 -9999 -9999 -9999 -9999 -9999 -9999 -9999 -9999 -9999 -9999 -9999 -9999 -9999 -9999 -9999 -9999 -9999 -9999 -9999 -9999 -9999 -9999 -9999 -9999 -9999 -9999 -9999 -9999 -9999 -9999 -9999 -9999 -9999 -9999 -9999 -9999 -9999 -9999 -9999 -9999 -9999 -9999 -9999 -9999 -9999 -9999 -9999 -9999 -9999 -9999 -9999 -9999 -9999 -9999 -9999 -9999 -9999 -9999 -9999 -9999 -9999 -9999 -9999 -9999 -9999 -9999 -9999 -9999 -9999 -9999 -9999 -9999 -9999 -9999 -9999 -9999 -9999 -9999 -9999 1.73685E-6 1.51779E-6 2.71086E-6 7.52728E-7 8.78859E-7 5.95606E-7 6.2478E-7 3.23791E-7 2.59345E-7 1.94103E-7 3.41482E-8 4.61632E-8 2.42745E-8 2.74338E-8 3.62603E-7 8.98965E-7 3.73694E-7 8.99301E-8 1.84196E-7 2.60566E-7 4.06386E-7 4.78357E-7 1.15452E-6 5.18052E-7 9.76182E-7 6.31074E-7 2.69091E-6 2.38734E-6 1.94248E-6 8.323E-7 6.09334E-7 2.55164E-6 6.87891E-6 7.87766E-6 7.16655E-6 1.37404E-5 1.10112E-5 3.29821E-5 1.03729E-4 2.46202E-4 1.4648E-4 7.9886E-5 1.33234E-4 3.03482E-4 3.845E-4 5.22038E-4 6.46554E-4 3.21149E-4 6.18759E-4 7.97495E-4 5.49127E-4 3.46574E-4 6.56567E-4 9.51422E-4 5.40257E-4 1.72841E-4 1.36014E-4 3.55962E-4 4.09676E-4 1.69938E-4 4.66301E-5 1.76496E-4 4.52822E-5 4.63603E-5 5.26228E-5 1.84754E-4 5.31717E-4 2.93797E-4 1.63067E-4 1.41257E-4 2.71764E-4 1.87427E-4 2.8233E-5 1.25418E-4 7.81353E-5 1.04113E-5 7.35596E-5 1.42413E-4 1.34617E-5 7.83901E-6 4.31826E-6 2.39777E-5 1.65023E-5 4.31844E-6 1.76905E-5 1.26299E-5 5.11061E-6 8.21687E-6 3.13533E-5 3.5743E-6 1.31211E-5 3.92189E-6 2.6398E-6 1.91169E-6 1.18217E-6 1.52488E-6 1.06152E-6 8.59734E-7 5.65962E-7 1.55534E-6 4.09243E-7 5.13181E-7 4.69423E-7 1.64986E-6 3.60134E-6 3.16839E-6 9.84429E-7 5.19744E-7 8.31605E-8 1.25274E-6 1.01648E-6 2.3965E-6 9.76202E-7 8.40762E-7 2.31182E-6 7.70553E-7 8.26372E-7 1.26806E-6 9.45001E-7 8.66461E-7 1.0207E-6 4.74958E-7 7.78208E-7 5.7842E-7 1.16325E-6 8.13931E-7 6.26635E-7 7.46928E-7 9.35349E-7 7.45513E-7 4.39286E-7 2.71672E-7 5.55699E-7 2.6448E-7 5.81369E-7 9.55323E-7 7.47191E-7 9.93107E-7 6.36351E-7 5.25643E-7 6.03705E-7 1.25585E-7 1.55463E-7 1.09164E-7 8.02731E-8 1.9124E-7 2.8584E-7 3.91803E-7 1.75312E-7 3.65505E-7 2.36305E-7 3.27793E-7 4.23843E-7 2.50141E-7 7.12851E-7 6.76278E-7 7.62188E-7 8.18598E-7 5.26429E-7 5.13002E-7 7.76359E-7 5.09703E-7 1.38848E-7 2.20697E-8 5.38459E-8 2.28717E-7 3.26169E-8 1.47474E-7 1.99417E-7 1.75536E-8 1.83479E-7 -9999 -9999 -9999 -9999 -9999 -9999 -9999 -9999 -9999 -9999 -9999 -9999 -9999 -9999 -9999 -9999 -9999 -9999 -9999 -9999 -9999 -9999 -9999 -9999 -9999 -9999 -9999 -9999 -9999 -9999 -9999 -9999 -9999 -9999 -9999 -9999 -9999 -9999 -9999 -9999 -9999 -9999 -9999 -9999
1.7193E-5 1.53895E-5 5.07615E-5 4.17687E-5 4.11819E-5 3.54967E-5 5.97E-5 2.72991E-5 3.49311E-5 3.66763E-5 5.97422E-5 3.3826E-5 3.14997E-5 2.57247E-5 3.67672E-5 3.31092E-5 5.33356E-5 3.24601E-5 1.55024E-5 1.24802E-5 1.30444E-5 1.6738E-5 9.58545E-6 1.88119E-5 1.94875E-5 2.34884E-5 9.95127E-6 2.20027E-5 1.54846E-5 1.95916E-5 2.22697E-5 1.9279E-5 3.77453E-5 3.37334E-5 2.61608E-5 4.14265E-5 1.95322E-4 1.22783E-4 3.02736E-5 4.30978E-5 4.90276E-5 4.817E-5 1.09497E-4 7.49055E-5 1.35195E-4 4.39822E-5 3.29538E-5 1.04858E-4 1.00312E-4 7.8874E-5 2.67077E-5 2.52121E-5 3.25181E-5 6.89603E-5 3.90944E-5 4.61644E-5 5.07565E-5 4.07196E-5 5.37155E-5 8.05424E-5 7.21078E-5 5.68227E-5 5.18201E-5 4.66805E-5 5.29022E-5 1.00309E-4 7.50246E-5 7.22766E-5 8.02792E-5 3.88745E-5 6.17475E-5 6.24575E-5 6.92079E-5 6.17317E-5 9.16035E-5 9.5463E-5 6.72552E-5 8.19273E-5 6.43163E-5 1.0412E-4 4.42064E-5 9.75705E-5 6.44809E-5 7.74113E-5 6.19151E-5 4.50082E-5 3.37043E-5 6.38246E-5 4.01525E-5 3.42903E-5 8.20446E-5 8.95583E-5 3.08357E-4 6.23359E-5 6.30807E-5 1.58574E-4 9.82577E-5 1.08972E-4 1.22582E-4 2.6074E-4 1.68242E-4 1.48938E-4 2.26357E-4 1.6929E-4 2.34094E-4 3.55625E-4 2.58747E-4 2.03049E-4 1.95581E-4 1.90587E-4 2.58389E-4 1.80825E-4 3.56743E-4 4.72727E-4 3.48357E-4 5.26984E-4 4.76912E-4 5.6906E-4 7.28911E-4 7.40293E-4 7.47918E-4 7.3482E-4 7.38709E-4 3.85888E-4 1.73514E-4 5.0886E-4 1.6894E-4 5.97287E-4 1.79723E-4 1.59786E-4 1.20993E-4 2.41267E-4 4.86759E-4 6.23028E-4 2.16514E-4 7.34343E-4 6.56171E-4 5.45208E-4 5.26847E-4 4.59653E-4 2.01096E-4 3.4323E-4 9.97306E-4 5.60942E-4 6.45259E-4 3.50149E-4 5.62846E-4 4.67798E-4 7.51932E-4 5.53691E-4 4.37525E-4 1.68767E-3 2.61918E-3 1.34746E-3 7.24004E-4 6.50523E-4 1.20729E-3 1.71016E-3 1.75921E-3 1.61999E-3 1.60315E-3 1.49714E-3 1.27766E-3 7.41689E-4 4.21852E-4 1.4006E-3 1.57872E-3 1.09982E-3 4.64927E-4 4.83186E-4 7.93848E-4 9.23078E-4 9.06227E-4 9.6612E-4 1.20545E-3 1.06501E-3 1.95441E-4 7.92149E-4 1.56883E-3 9.71317E-4 1.11702E-3 8.52086E-4 4.89002E-4 6.74515E-4 1.20783E-3 9.50255E-4 1.5262E-3 1.5028E-3 1.74793E-3 1.85002E-3 1.33945E-3 1.57887E-3 1.68474E-3 1.78231E-3 7.77935E-4 5.75283E-4 1.76649E-3 1.5659E-3 4.10516E-4 6.40627E-4 1.04444E-3 3.97628E-3 1.99314E-3 1.4163E-4 2.27183E-3 1.24574E-3 5.70193E-4 6.34691E-3 5.84791E-4 8.04851E-4 8.74514E-4 5.27815E-4 1.32209E-3 1.65455E-3 2.17367E-3 2.23489E-3 9.4565E-4 6.26003E-4 3.05391E-3 1.70546E-3 1.10693E-3 6.88095E-4 5.19938E-4 3.47992E-4 2.02748E-3 1.83479E-3 8.68517E-4 1.62148E-3 7.29553E-4 3.45065E-4 4.89289E-4 3.51488E-4 1.81723E-4 5.41832E-4 8.32261E-6 2.94596E-4 5.23956E-4 4.90726E-4 4.12181E-5 6.46513E-5 9.8066E-4 2.51896E-4 8.22211E-4 6.4924E-4 3.77705E-4 1.23505E-4 4.51799E-4 1.81204E-4 1.28184E-5 1.1516E-4 3.66847E-4 5.00447E-4 6.52689E-4 5.92792E-4 1.6194E-3 3.10127E-3 2.64815E-3 1.72562E-3 1.56805E-3 2.18507E-3 2.64859E-3 2.25361E-3 3.33328E-3 5.22978E-3 9.48061E-3 4.85414E-3 7.75567E-3 1.51438E-3 5.33838E-4 5.73642E-4 1.06894E-3 2.8511E-3 8.10197E-3 9.87365E-3 1.09015E-2 8.67407E-3 1.47747E-2 6.76116E-3 7.089E-3 7.68868E-4 4.23931E-3 9.34562E-3 8.30213E-3 4.27601E-3 5.75061E-4 5.98821E-3 4.57286E-3 1.55133E-2 1.2024E-2 1.2106E-2 1.71986E-2 7.86827E-3 4.51881E-3 4.43553E-3 3.36553E-3 8.52289E-4 1.49101E-3 1.95911E-3 3.15195E-3 1.10954E-2 6.30816E-3 9.28616E-3 3.30561E-2 4.12033E-2 3.79805E-3 8.88073E-3 7.85461E-3 1.7071E-2 5.347E-3 8.9711E-3 4.30328E-3 5.61399E-3 5.55798E-3 2.86464E-3 7.83983E-3 5.84586E-3 3.50893E-3 1.73735E-3 3.42884E-3 4.31642E-3 2.94637E-3 5.66107E-3 8.53761E-3 1.14209E-2 5.98169E-3 3.57421E-3 4.51974E-3 8.19732E-3 5.89097E-3 7.12218E-3 5.78775E-3 1.14022E-3 7.67241E-3 3.8057E-3 6.30447E-3 6.80296E-3 2.74222E-2 3.97227E-3 5.01848E-3 6.07061E-3 2.63538E-3 1.40472E-2 1.89023E-2 1.13505E-2 5.87516E-3 6.75467E-3 4.31667E-3 2.48136E-3 5.13424E-3 4.1042E-3 5.15363E-3 5.81364E-3 6.25495E-3 1.06845E-2 1.54198E-2 2.31415E-2 2.9913E-2 2.19594E-2 2.15617E-2 1.60601E-2 3.42756E-2 2.80677E-2 2.71353E-2 4.28839E-2 2.15735E-2 3.84331E-2 6.83605E-2 6.23169E-2 9.70528E-2 1.89457E-1 2.46708E-1 2.34424E-1 1.79265E-1 1.40755E-1 7.97908E-2 8.13382E-2 9.4471E-2 1.53798E-1 1.75126E-1 1.43469E-1 1.3713E-1 2.4374E-1 1.19577E-1 1.41813E-1 1.11458E-1 1.62467E-1 2.33884E-1 2.37562E-1 1.30215E-1 1.85301E-1 1.35125E-1 2.70479E-1 3.03149E-1 2.53548E-1 2.57549E-1 8.42983E-2 1.13468E-1 1.06012E-1 1.54924E-1 1.84184E-1 1.09639E-1 4.08975E-1 2.30119E-1 1.9453E-1 1.49015E-1 2.03867E-1 4.92829E-2 3.82495E-2 1.31155E-1 2.29925E-1 2.16016E-2 3.90725E-2 1.26455E-2 2.09642E-3 2.28246E-3 6.17362E-2 4.50011E-2 8.3422E-3 4.36143E-2 4.6644E-2 6.09419E-3 1.8902E-2 2.97534E-2 1.03543E-1 6.16754E-2 1.76014E-2 1.16916E-2 1.2128E-2 4.2918E-2 1.38251E-1 9.86755E-2 1.38545E-1 7.6944E-2 9.82082E-2 1.20884E-1 3.66041E-2 4.39406E-2 1.48695E-1 2.39648E-1 1.18677E-1 1.27247E-1 8.07965E-2 1.00697E-1 1.11873E-1 1.34036E-1 5.45724E-2 9.88104E-2 2.80443E-2 6.85257E-2 1.45354E-1 7.47688E-2 1.0371E-1 1.19412E-1 4.61792E-2 7.40989E-2 2.64667E-2 6.69153E-2 4.72011E-2 1.13183E-1 4.11666E-2 6.58607E-2 2.83147E-2 2.8823E-2 6.44438E-2 6.19013E-2 1.91397E-1 1.0099E-1 6.69493E-2 1.38299E-1 1.61831E-1 2.11757E-1 1.4287E-1 3.07612E-1 2.9429E-1 9.58502E-2 5.12162E-2 2.38811E-2 2.88646E-2 5.8065E-2 7.45115E-2 1.04949E-1 1.1931E-1 1.16128E-1 4.7524E-2 3.68512E-2 4.03068E-2 2.61691E-2 1.59857E-2 2.01186E-2 2.76034E-2 5.47597E-2 3.09062E-2 4.08799E-2 1.00166E-1 7.5095E-2 8.37292E-2 3.91481E-2 8.49154E-2 4.59177E-2 3.87968E-2 1.06481E-1 5.06906E-2 4.3384E-2 6.47545E-2 6.9691E-2 8.21353E-2 8.43034E-2 1.15855E-1 5.00562E-2 5.14099E-2 3.18345E-2 8.05539E-2 6.89799E-2 5.81186E-2 5.12319E-2 5.47064E-2 8.03062E-2 9.46693E-2 7.12282E-2 1.49403E-1 1.41617E-1 1.52477E-1 1.341E-1 4.88317E-2 6.65003E-2 4.29252E-2 7.36893E-2 4.78372E-2 2.93507E-2 5.66009E-2 8.73254E-2 6.25894E-2 4.67489E-2 5.96283E-2 5.52478E-2 4.53974E-2 3.75101E-2 4.53497E-2 4.69419E-2 2.59268E-2 5.17378E-2 7.49856E-2 7.58585E-2 7.28614E-2 2.36346E-1 4.5859E-2 8.62826E-2 3.9021E-2 7.02936E-2 2.26683E-2 3.20203E-2 3.08471E-2 2.32343E-2 5.04117E-2 3.20442E-2 8.8306E-2 1.19261E-1 2.12651E-1 1.49576E-1 1.66299E-1 8.64559E-2 8.11471E-2 1.08698E-1 1.59705E-1 8.25543E-2 7.77089E-2 9.88899E-2 4.94657E-2 5.50031E-2 1.4095E-2 5.76957E-3 6.20333E-3 2.3705E-3 4.90236E-3 9.14604E-3 1.26993E-2 2.64145E-2 8.77129E-2 1.32443E-1 1.46333E-1 4.33047E-1 1.43046E-1 1.81258E-1 6.56112E-1 1.19511E-1 4.71808E-2 8.55798E-2 8.30579E-2 1.50696E-1 1.57871E-1 3.0898E-1 9.52542E-2 2.3429E-1 3.83538E-1 4.77004E-1 3.36457E-1 4.85923E-1 3.17249E-1 3.48496E-1 3.28873E-1 2.67695E-1 3.27919E-1 5.36836E-1 3.15214E-1 8.31117E-2 1.4664E-1 9.3099E-2 7.70179E-1 4.17343E-1 3.4815E-1 1.06197E-1 8.86336E-2 7.07995E-2 1.16683E-1 9.05953E-2 1.73337E-1 2.03096E-1 2.34852E-1 1.51338E-1 1.06402E-1 6.09205E-2 3.08323E-2 4.07204E-2 3.81005E-2 1.0855E-1 8.04793E-2 1.2394E-1 2.51711E-1 8.07617E-2 1.3307E-1 2.34687E-2 2.26195E-2 3.53564E-2 2.03096E-2 1.63831E-2 1.61411E-2 3.51737E-2 2.21692E-2 3.4314E-2 1.51114E-2 1.56795E-2 9.04547E-3 1.03898E-2 2.45708E-2 1.70729E-2 1.49273E-2 2.01278E-2 1.45705E-2 3.06916E-3 3.06891E-3 3.04595E-3 2.04142E-3 5.31604E-3 2.12067E-3 1.13141E-3 1.01225E-3 3.51564E-3 7.42442E-3 4.88082E-3 2.04156E-3 9.94643E-4 4.65154E-4 3.33319E-4 6.19028E-5 7.37081E-5 1.82292E-5 5.37875E-5 1.42801E-4 1.40166E-4 1.72182E-4 1.06628E-4 1.2927E-4 3.05042E-5 5.65172E-4 3.55456E-4 2.58996E-4 2.15521E-4 1.11297E-4 4.05406E-4 1.83468E-3 1.29998E-2 2.25161E-2 9.80187E-3 9.65337E-3 6.96271E-3 7.61164E-3 9.78748E-4 7.11623E-3 1.02845E-2 8.79655E-3 1.00348E-2 1.08423E-2 4.3385E-3 4.70748E-3 1.74513E-3 8.40004E-3 2.68884E-3 1.95351E-2 1.58765E-2 4.63746E-3 5.83612E-3 7.93562E-4 5.69462E-4 6.63052E-5 4.36567E-4 1.96382E-3 1.61082E-2 9.34853E-3 3.81772E-3 9.74499E-4 2.97226E-3 1.19689E-2 1.17932E-2 6.79481E-3 8.81539E-3 1.23654E-2 1.24131E-2 1.15936E-2 8.99991E-3 4.20789E-3 3.66322E-3 6.72438E-3 1.23784E-2 1.74345E-2 1.1988E-2 2.44013E-2 5.14322E-2 5.31773E-2 9.83853E-2 1.22112E-1 9.00682E-2 5.94927E-2 1.40463E-1 1.79708E-1 2.35853E-1 1.38608E-1 8.93603E-2 6.86325E-2 8.34244E-2 1.08838E-1 1.53312E-1 1.19927E-1 1.26401E-1 1.18229E-1 1.11893E-1 1.27438E-1 9.22886E-2 3.79634E-2 5.0557E-2 4.262E-2 4.97487E-2 6.95104E-2 6.65011E-2 6.81054E-2 5.27309E-2 9.90768E-2 7.51136E-2 7.76503E-2 1.77132E-1 1.56391E-1 2.04522E-1 3.89298E-1 3.27783E-1 8.88553E-1 3.68664E-1 1.51729E-1 5.26551E-2 8.29862E-2 1.57062E-1 1.17909E-1 8.59834E-2 6.23658E-1 4.27877E-1 5.19613E-1 2.77501E-1 3.96587E-1 3.67645E-1 1.01368E-1 1.32479E-1 3.3308E-2 8.82667E-2 5.02254E-2 1.7565E-1 1.12736E-1 2.73839E-2 1.98957E-1 1.08023E-1 1.27636E-1 1.03532E-1 1.24096E-1 6.20149E-2 9.04147E-2 3.61078E-2 1.27913E-1 4.22819E-2 1.48628E-1 1.28865E-1 2.30568E-1 9.3277E-2 5.74068E-2 1.08312E-3 3.75991E-2 2.17713E-2 2.63594E-2 5.30533E-2 4.373E-2 4.41562E-2 4.49051E-3 9.60383E-3 5.71142E-2 5.98172E-2 8.97443E-3 1.99378E-2 5.09295E-2 1.93701E-3 3.36356E-2 3.85785E-2 4.16879E-2 4.14325E-2 4.90266E-2 1.83552E-2 3.66218E-2 2.20665E-2 2.30817E-2 2.35927E-2 1.61558E-2 2.62639E-2 1.57807E-2 3.2736E-2 3.89616E-2 2.23355E-2 6.68756E-3 2.05723E-2 1.69957E-2 9.16447E-3 1.82429E-3 3.14146E-3 3.78424E-4 4.5934E-3 1.68026E-3 5.64383E-3 1.16311E-3 8.92261E-4 4.9533E-3 5.23808E-3 1.97014E-2 1.18807E-2 3.81428E-3 3.29673E-4 2.08498E-3 8.84775E-4 2.29782E-4 1.67704E-3 4.98111E-4 2.98972E-3 3.61014E-4 1.10969E-4 1.25983E-4 6.92108E-4 8.58256E-4 8.56816E-4 6.55362E-4 2.62142E-4 7.38212E-4 6.78339E-4 9.29203E-5 1.48396E-4 5.06399E-5 1.2375E-4 1.32482E-3 4.88415E-3 2.62353E-3 2.52458E-3 8.51988E-4 8.7368E-3 2.15669E-4 5.67455E-3 3.969E-3 4.31122E-3 5.16741E-3 5.93663E-3 2.34491E-4 7.31265E-4 1.25634E-3 2.16338E-3 1.47224E-3 4.52148E-4 2.70132E-4 3.12182E-4 5.25111E-4 3.45E-4 2.09336E-4 1.02579E-4 5.37278E-6 1.01043E-5 9.80351E-6 1.55364E-5 3.19783E-5 6.56706E-5 6.20542E-5 6.05081E-5 2.77506E-5 1.68551E-4 1.66791E-4 3.38223E-6 4.79008E-5 5.5726E-5 2.49592E-4 8.97959E-5 1.6483E-4 8.82379E-5 2.32754E-4 5.90548E-5 1.67694E-4 6.23363E-5 8.5222E-5 2.54931E-5 3.43635E-5 1.51564E-4 1.85421E-4 9.03859E-5 7.24235E-5 1.81303E-4 5.00458E-5 2.40799E-5 7.35444E-6 2.76423E-5 1.74254E-5 3.87419E-5 2.32039E-5 4.6199E-5 8.5646E-7 4.94057E-7 2.54623E-6 4.93417E-6 2.96033E-7 8.48713E-7 1.3894E-7 2.95738E-7 7.6492E-8 5.60108E-7 2.59591E-5 1.21644E-5 1.42052E-3 1.42264E-3 1.20799E-3 1.41667E-3 1.99378E-3 5.66366E-4 1.09534E-3 1.12535E-3 9.07183E-4 6.13875E-4 2.00457E-4 4.28106E-4 9.8817E-4 2.61608E-6 1.53009E-5 5.03317E-6 1.82991E-6 6.69096E-7 1.1863E-6 2.0982E-7 6.86779E-7 1.40226E-6 1.02185E-7 3.38201E-6 3.72378E-6 3.33931E-6 1.11027E-5 4.32342E-5 2.15992E-5 1.58433E-5 2.57247E-5 9.44007E-6 1.73845E-5 3.05349E-5 2.16112E-5 4.68654E-5 3.58124E-5 2.05097E-6 1.30218E-5 3.37918E-6 4.38779E-6 3.85363E-6 2.47847E-5 3.59175E-5 7.30543E-6 8.11778E-6 9.54124E-6 1.68451E-6 4.40949E-7 6.50235E-7 1.24344E-6 3.83979E-7 2.04921E-7 1.70169E-7 9.63621E-7 8.72236E-7 4.01529E-7 2.87744E-7 6.56424E-7 5.58118E-7 3.33458E-8 3.40887E-8 1.3765E-6 2.16868E-7 2.60594E-8 1.40762E-7 8.02483E-8 1.29894E-6 1.02903E-6 7.73169E-7 1.18225E-6 1.06303E-6 1.03846E-6 1.09025E-6 2.1024E-6 2.0427E-6 1.51807E-6 1.46793E-6 1.36098E-6 6.31916E-6 3.49688E-6 1.44955E-5 4.65809E-6 1.27792E-5 1.55538E-5 1.68288E-4 1.34322E-4 2.0512E-4 1.67913E-4 1.51985E-4 1.71971E-4 5.03481E-4 2.77481E-4 4.68454E-4 2.84658E-4 9.90523E-5 2.89709E-4 4.35356E-4 1.48372E-4 1.43036E-4 2.0635E-4 3.11306E-4 2.34038E-4 1.96903E-4 2.64044E-4 1.29255E-4 1.87807E-4 9.02615E-5 2.80519E-4 1.46573E-4 1.10918E-4 1.80472E-5 9.57325E-5 5.10025E-4 2.28649E-4 5.83289E-4 1.05916E-4 1.17232E-4 1.60547E-4 1.16866E-4 1.09124E-4 1.87157E-4 3.38815E-5 4.05036E-5 3.04232E-5 5.82799E-5 1.14439E-5 5.93921E-6 4.75288E-6 1.99073E-5 6.34162E-6 1.84936E-6 4.56054E-6 4.67787E-6 4.91474E-6 3.74599E-6 4.88855E-6 4.50859E-6 3.63445E-6 4.14082E-6 3.81211E-6 2.47488E-6 2.14069E-6 1.30881E-6 1.95579E-6 1.35829E-6 5.81608E-7 7.89481E-7 1.12351E-6 6.76251E-7 4.07833E-7 2.48465E-6 2.13889E-6 3.53592E-6 8.35251E-7 1.00714E-6 5.33616E-7 3.60803E-6 2.86997E-6 2.11166E-6 6.47049E-7 4.99915E-7 7.62482E-7 7.40774E-7 9.20351E-7 1.29487E-6 1.60614E-6 2.27081E-6 1.33376E-6 1.52909E-6 2.07171E-6 1.48097E-6 6.23245E-7 7.90016E-7 6.15566E-7 6.58719E-7 8.70163E-7 4.14387E-7 4.82039E-7 5.1798E-7 4.31202E-7 9.22554E-7 6.42365E-7 8.20425E-7 1.51018E-6 1.06036E-6 8.75541E-7 6.46625E-7 1.1122E-6 7.94537E-7 2.85334E-7 1.33884E-7 1.71888E-7 2.1189E-7 7.72526E-7 2.62744E-7 2.40966E-7 1.2672E-7 1.56929E-7 2.56548E-7 3.06929E-7 3.76737E-7 1.46066E-6 4.58017E-7 4.46312E-7 3.47598E-7 6.26246E-7 7.68358E-7 1.17727E-7 2.44726E-7 2.40005E-7 5.94115E-8 2.30669E-8 1.11571E-7 1.20478E-7 8.83952E-8 1.83154E-7 1.99671E-7 1.71699E-7 1.02806E-8 -9999 -9999 -9999 -9999 -9999 -9999 -9999 -9999 -9999 -9999 -9999 -9999 -9999 -9999 -9999 -9999 -9999 -9999 -9999 -9999 -9999 -9999 -9999 -9999 -9999 -9999 -9999 -9999 -9999 -9999 -9999 -9999 -9999 -9999 -9999 -9999 -9999 -9999 -9999 -9999 -9999 -9999 -9999
1.93325E-5 1.20474E-5 3.80705E-5 1.99776E-5 4.45749E-5 3.25134E-5 5.9544E-5 3.35667E-5 4.78482E-5 4.26438E-5 3.60639E-5 3.35187E-5 3.44322E-5 3.80929E-5 4.33122E-5 2.90726E-5 3.96913E-5 3.80932E-5 2.86878E-5 1.62611E-5 1.38813E-5 9.29184E-6 2.65617E-5 1.55009E-5 2.96917E-5 2.53792E-5 2.24629E-5 3.3562E-5 2.58027E-5 4.43868E-5 2.00184E-5 1.99188E-5 1.46744E-5 2.21572E-5 1.7032E-5 5.13697E-5 5.11857E-5 4.25876E-5 3.4991E-5 2.16518E-5 1.35141E-4 1.4244E-4 1.51304E-4 9.84375E-5 8.74196E-5 7.55482E-5 7.64959E-5 8.21627E-5 8.9712E-5 5.0139E-6 2.46602E-5 2.73889E-5 4.62248E-5 2.89647E-5 3.41252E-5 4.24145E-5 6.43195E-5 6.9938E-5 4.04541E-5 3.7894E-5 5.75397E-5 8.17043E-5 4.77555E-5 4.75358E-5 4.56169E-5 5.45175E-5 6.58908E-5 4.19302E-5 6.3506E-5 4.37265E-5 3.15544E-5 5.50389E-5 5.71004E-5 5.87536E-5 4.32292E-5 4.33706E-5 1.03597E-4 4.78743E-5 5.8455E-5 4.85053E-5 8.17666E-5 8.1751E-5 5.99353E-5 5.68602E-5 5.52026E-5 5.79423E-5 6.39678E-5 7.15748E-5 6.89178E-5 3.92698E-5 1.39713E-4 1.67622E-4 1.53373E-4 1.24556E-4 7.25681E-5 3.95882E-4 1.41943E-4 1.55779E-4 1.03314E-4 1.59674E-4 1.8585E-4 1.86458E-4 2.35632E-4 1.43576E-4 2.73359E-4 2.12764E-4 1.19106E-4 2.26974E-4 1.76802E-4 1.95516E-4 2.27045E-4 2.31058E-4 2.48889E-4 4.61073E-4 3.7184E-4 4.43799E-4 6.03672E-4 4.56854E-4 5.875E-4 5.62179E-4 6.07883E-4 7.17267E-4 6.56179E-4 2.78537E-4 4.01012E-5 3.78701E-4 2.09198E-4 1.51741E-4 2.71839E-4 3.3594E-4 3.87677E-4 5.62209E-4 5.8385E-4 5.66814E-4 3.1554E-4 8.36492E-4 3.8689E-4 6.0605E-4 6.00278E-4 6.18239E-4 5.61491E-4 4.07488E-4 4.10183E-4 7.26645E-4 9.84175E-4 8.00006E-4 5.92984E-4 7.8906E-4 1.15743E-3 6.82866E-4 2.15162E-4 7.78016E-4 2.36213E-3 1.06741E-3 4.13868E-4 7.37458E-4 1.30037E-3 1.2027E-3 1.85714E-3 1.0505E-3 1.77247E-3 1.63653E-3 1.99295E-3 1.58156E-3 5.13488E-4 1.78856E-3 1.33151E-3 8.47325E-4 1.11216E-3 7.75594E-4 3.36327E-4 5.10918E-4 1.18355E-3 1.79407E-3 1.15039E-3 4.15551E-4 1.18383E-3 7.03931E-4 9.62716E-4 1.25709E-3 1.312E-3 9.05907E-4 4.03603E-4 6.44959E-4 7.96236E-4 1.49701E-3 1.19058E-3 1.12839E-3 8.79305E-4 1.27168E-3 1.63949E-3 1.63529E-3 1.73054E-3 5.08016E-4 8.91848E-4 2.64443E-3 1.27813E-3 1.16166E-3 2.30054E-3 2.57331E-3 8.84168E-4 1.99029E-3 1.40431E-3 3.84717E-3 1.614E-3 1.00001E-3 1.84083E-3 8.60872E-3 1.225E-3 8.086E-4 3.79644E-4 9.70657E-4 1.64594E-3 1.24972E-3 3.1703E-3 2.10741E-3 2.84091E-3 2.24811E-3 1.35622E-3 9.82889E-4 2.15637E-4 1.04641E-3 7.85512E-4 2.08978E-3 2.33459E-3 2.02654E-3 2.67665E-3 8.50336E-4 8.52491E-4 8.2512E-4 6.03952E-4 3.16155E-4 3.54655E-4 3.68174E-4 -9999 1.75733E-4 1.24807E-3 1.15582E-4 8.83543E-5 8.36087E-4 8.00568E-4 9.56692E-5 3.52742E-4 3.68347E-4 1.20092E-4 1.29653E-5 3.3826E-5 2.27858E-4 2.25555E-4 2.31027E-4 2.18461E-4 8.91319E-4 3.86364E-3 3.96971E-3 1.73683E-3 4.2296E-4 1.85783E-3 2.59049E-3 7.13829E-4 7.40364E-4 2.89306E-3 3.12645E-3 3.24051E-3 6.35578E-3 1.88697E-3 6.60071E-3 6.79231E-3 7.96892E-3 4.10122E-3 9.20063E-3 1.07118E-3 2.43884E-3 8.68806E-3 4.32249E-3 8.16617E-3 7.19673E-3 9.55792E-4 9.73381E-3 5.20221E-3 4.21876E-3 7.39828E-3 5.82982E-4 7.27102E-3 3.16503E-3 4.0094E-3 4.55472E-3 9.07418E-3 9.6793E-3 8.74955E-3 1.17087E-2 8.22442E-3 4.78815E-3 4.0966E-3 2.88755E-3 1.9676E-3 4.68161E-3 2.18556E-3 2.20358E-3 4.36347E-3 4.86847E-3 1.20018E-2 5.14224E-3 2.44404E-2 1.35852E-2 8.11586E-3 4.93014E-3 8.1655E-3 9.65663E-3 1.20773E-2 6.13289E-3 9.13393E-3 8.84692E-3 7.40782E-3 6.14371E-3 4.4836E-3 7.33691E-3 6.69417E-3 2.35862E-3 1.46181E-3 4.73056E-3 2.80509E-3 5.04781E-3 4.53535E-3 1.08143E-2 8.43655E-3 5.55639E-3 5.03326E-3 1.04878E-2 2.27334E-2 1.53748E-2 5.97073E-3 1.30303E-2 1.39892E-2 4.82922E-3 2.21378E-3 1.04146E-2 4.41307E-3 8.39939E-3 6.26764E-3 9.83199E-3 3.12726E-3 9.23798E-3 1.26293E-2 5.76159E-3 1.0333E-2 3.21518E-3 6.01473E-3 4.85588E-3 5.76298E-3 4.79749E-3 5.42584E-3 4.51115E-3 5.7251E-3 9.12091E-3 1.5373E-2 1.51943E-2 2.54239E-2 2.28908E-2 2.21704E-2 2.06294E-2 4.65445E-2 2.2918E-2 4.39121E-2 2.30668E-2 7.545E-2 7.99126E-2 7.97631E-2 6.00093E-2 9.53395E-2 2.4937E-1 2.19382E-1 1.8026E-1 2.19727E-1 1.3075E-1 6.60094E-2 1.25396E-1 1.12797E-1 1.42611E-1 1.63291E-1 1.02166E-1 1.77531E-1 3.24763E-1 2.56632E-1 1.22892E-1 1.66673E-1 1.715E-1 1.99046E-1 2.00692E-1 1.74505E-1 2.66288E-1 1.709E-1 7.66926E-2 1.00971E-1 1.55488E-1 1.62354E-1 1.85906E-2 1.94704E-2 5.52073E-3 2.47504E-1 3.0004E-1 3.04177E-1 1.64707E-1 2.2214E-2 1.32782E-1 4.96617E-2 9.84513E-2 1.03517E-1 7.94527E-2 2.59695E-2 1.99501E-2 8.53635E-2 3.30837E-2 3.25965E-3 1.12113E-1 6.84793E-2 1.14651E-1 3.67937E-2 1.62058E-2 2.21978E-2 9.5449E-3 1.56285E-2 3.40486E-2 4.35495E-2 3.12498E-2 4.65107E-2 1.58027E-2 1.00587E-1 4.60304E-2 6.77975E-2 1.71247E-2 9.41628E-2 1.31225E-1 1.97954E-1 1.50071E-1 2.01138E-1 2.185E-1 1.87597E-1 2.96885E-2 1.8916E-1 2.15056E-1 2.06706E-1 1.24135E-1 9.67862E-2 9.18669E-2 7.28278E-2 8.03536E-2 6.51501E-2 5.89623E-2 1.19195E-1 9.17012E-2 9.85616E-2 1.32161E-1 7.26075E-2 1.13855E-1 9.07049E-2 1.0257E-1 1.20881E-1 1.40014E-1 3.72317E-2 1.30644E-2 1.50727E-2 1.59345E-2 2.43432E-2 2.46468E-2 3.99613E-2 6.94158E-2 1.77349E-1 8.06692E-2 1.37433E-1 2.98638E-1 2.78922E-1 2.68872E-1 1.69294E-1 3.07766E-1 1.52325E-1 5.94034E-2 7.90519E-2 5.70933E-2 5.10771E-2 4.41307E-2 8.2806E-2 9.22464E-2 8.01225E-2 3.91527E-2 4.87743E-2 5.60867E-2 2.11019E-2 3.61201E-2 6.25956E-3 8.27006E-3 2.09306E-2 2.5176E-2 6.25173E-2 3.78843E-2 8.7262E-2 4.68425E-2 3.14356E-2 5.31848E-2 3.59299E-2 7.70843E-2 3.39456E-2 5.85257E-2 5.39164E-2 4.68738E-2 6.14279E-2 6.90997E-2 3.80967E-2 6.30608E-2 5.8162E-2 5.03476E-2 5.24809E-2 6.48992E-2 7.33509E-2 5.78201E-2 5.67451E-2 5.75456E-2 5.40501E-2 5.64838E-2 1.50558E-1 1.59943E-1 3.4905E-1 7.62293E-2 7.29121E-2 8.62431E-2 5.17349E-2 6.80692E-2 4.15394E-2 6.94363E-2 3.72448E-2 6.13591E-2 1.2376E-1 4.20623E-2 9.31777E-2 5.61497E-2 6.86298E-2 5.65976E-2 4.54642E-2 3.58522E-2 5.41472E-2 4.55571E-2 5.27263E-2 5.5152E-2 9.98902E-2 4.06684E-2 9.76813E-2 1.13823E-1 7.67616E-2 5.31392E-2 3.49614E-2 4.95718E-2 2.61575E-2 3.90794E-2 1.93701E-2 2.43288E-2 3.5715E-2 4.5051E-2 7.21203E-2 6.9889E-2 6.68295E-2 3.36522E-2 5.57193E-2 6.55604E-2 5.71988E-2 3.84258E-2 2.7292E-2 3.46686E-2 4.8124E-2 7.69896E-2 4.56926E-2 1.4034E-2 2.77311E-3 1.50308E-3 2.37406E-3 2.21899E-3 1.52519E-2 8.89506E-3 1.83182E-2 1.90195E-1 2.62981E-1 1.87766E-1 1.71888E-1 7.69536E-2 3.11647E-1 1.97902E-1 3.33976E-2 4.69844E-2 4.84174E-2 9.73167E-2 9.58299E-2 3.87152E-1 6.80557E-1 1.97576E-1 7.06441E-2 4.94174E-1 4.73236E-1 3.51579E-1 2.4096E-1 6.01038E-1 3.09456E-1 3.39228E-1 5.77512E-1 5.92499E-1 3.43349E-1 8.23927E-1 6.0778E-1 6.27144E-1 1.19361E-1 4.60024E-1 1.00436E-1 7.5762E-2 6.02101E-2 1.63989E-1 2.14169E-1 2.10476E-1 1.93757E-1 4.83538E-2 1.66939E-1 9.10295E-2 2.50488E-1 1.09996E-1 4.42304E-2 2.74701E-2 3.67909E-2 4.75528E-2 1.10426E-1 4.57475E-2 6.6746E-2 8.76521E-2 1.35756E-1 9.20546E-2 1.62301E-1 2.3596E-2 2.36319E-2 1.57457E-2 1.49442E-2 1.7236E-2 1.48237E-2 2.13099E-2 1.82241E-2 1.30128E-2 1.68694E-2 1.47869E-2 8.09595E-3 1.21062E-2 1.40799E-2 8.87054E-3 6.50423E-3 1.20498E-2 3.14725E-3 4.97825E-3 2.5279E-3 2.68224E-3 8.24836E-4 9.81351E-4 2.13869E-4 7.77611E-4 4.69545E-3 1.07267E-2 1.70566E-2 1.70469E-3 1.69886E-3 1.41363E-3 6.37899E-5 5.72033E-5 2.42976E-5 8.89188E-6 2.16465E-5 3.11412E-4 2.64934E-5 2.094E-4 4.36412E-4 5.08538E-4 6.44312E-5 1.27633E-4 3.24544E-4 3.74296E-4 9.88792E-5 5.1462E-4 2.87796E-3 5.58288E-3 4.27568E-3 1.52313E-2 9.00028E-3 2.14496E-3 1.31657E-3 8.43505E-4 2.58769E-4 7.00148E-4 5.84246E-4 4.54024E-4 3.87586E-3 6.36637E-3 1.49762E-3 2.17936E-3 7.21993E-4 6.32069E-4 8.2467E-3 3.67104E-3 1.4394E-2 6.62863E-3 5.14104E-3 4.94474E-3 3.26738E-4 6.36204E-5 3.32703E-4 8.89455E-3 1.22781E-2 3.23175E-2 5.55183E-3 1.73599E-3 2.33833E-3 8.6117E-3 9.4347E-3 1.01012E-2 7.61965E-3 6.40258E-3 2.5603E-3 1.76092E-2 7.4976E-3 5.11531E-3 5.40823E-3 1.60627E-2 1.37034E-2 6.09335E-3 3.02309E-2 7.46477E-2 5.34107E-2 2.16277E-1 1.03871E-1 6.13008E-2 6.75965E-2 1.23969E-1 1.22441E-1 1.83163E-1 2.66966E-1 1.42721E-1 1.53572E-1 1.883E-1 7.54263E-2 8.58107E-2 2.19492E-1 -9999 1.82733E-1 1.58391E-1 7.4884E-2 9.38466E-2 6.52401E-2 5.78456E-2 4.59814E-2 5.04708E-2 1.00177E-1 6.85472E-2 1.49399E-1 7.86018E-2 5.24716E-2 4.21574E-2 3.39404E-2 5.84491E-2 4.65734E-2 7.45069E-2 1.08017E-1 5.83152E-2 1.94697E-1 1.21294E-1 2.42756E-1 2.07406E-1 3.68075E-1 8.33169E-2 1.63047E-1 2.16234E-1 3.31233E-1 5.60068E-1 2.07024E-1 3.62951E-1 3.19722E-1 1.58986E-1 5.0213E-2 9.7416E-2 1.72044E-1 4.40473E-2 6.28346E-2 3.62397E-2 1.09097E-1 1.23468E-1 1.72527E-1 1.16692E-1 9.60797E-2 1.5043E-1 5.8871E-2 7.18187E-2 1.238E-1 4.54893E-2 1.2779E-2 4.43428E-2 6.03453E-2 6.21531E-2 2.60039E-1 1.97946E-1 1.79954E-1 9.42043E-2 1.88673E-2 5.03295E-2 3.62691E-2 1.00772E-2 4.76292E-2 2.68984E-2 2.11771E-2 3.09385E-2 3.97719E-2 2.11012E-2 1.3125E-2 1.95581E-2 2.24161E-2 1.90984E-2 2.78808E-3 5.06965E-3 6.00387E-2 2.82631E-2 3.15724E-2 3.79638E-2 2.57036E-2 3.34484E-2 2.27901E-2 4.39643E-2 2.55339E-3 1.35162E-2 3.39996E-2 3.36891E-2 4.2089E-3 4.82793E-3 2.04162E-2 2.73666E-2 2.67774E-2 3.12675E-2 8.64802E-3 7.9436E-3 6.56472E-4 7.05484E-3 5.75145E-3 3.61426E-3 4.14594E-3 9.20065E-3 3.41012E-3 4.61275E-3 1.04234E-2 1.25338E-2 8.19942E-3 3.66445E-3 7.04997E-4 6.89876E-4 1.44384E-3 2.90613E-3 6.37453E-3 5.98514E-3 2.3228E-3 8.9075E-4 2.89158E-4 1.15765E-4 2.98318E-4 1.29259E-3 9.23331E-4 5.62217E-4 5.74231E-4 8.6221E-4 7.23828E-4 9.72803E-5 6.84149E-6 1.23402E-4 6.17298E-4 2.03808E-3 6.2342E-3 2.54648E-3 1.96042E-4 1.03351E-3 8.12388E-4 3.596E-4 1.24224E-2 7.05117E-3 7.44793E-3 5.15483E-3 4.35695E-3 5.26221E-4 6.2763E-4 2.82402E-3 2.17239E-3 1.44938E-3 3.66889E-4 2.67145E-4 6.89033E-5 3.03566E-5 1.08719E-4 2.90919E-5 1.30756E-5 5.80977E-6 6.29383E-6 3.78951E-5 3.66519E-5 5.20349E-5 1.03179E-4 7.60934E-5 3.4454E-5 5.75641E-5 3.20626E-4 1.29195E-4 2.423E-6 1.30404E-5 4.0188E-4 2.30464E-4 5.33252E-4 5.39089E-4 2.40117E-4 1.73379E-4 2.19867E-4 2.3363E-4 1.64675E-4 8.44412E-5 7.28178E-5 4.5328E-5 1.99446E-4 1.04465E-4 7.66219E-5 3.9119E-5 1.05897E-4 1.76795E-4 7.46067E-5 3.67275E-5 5.09111E-5 1.81708E-5 7.38536E-6 6.59544E-5 3.87781E-5 9.96835E-7 1.03966E-6 1.47164E-6 4.75072E-6 5.29669E-7 2.85629E-6 1.05537E-6 1.38294E-6 5.92386E-7 5.57375E-7 9.14856E-6 1.9374E-5 1.80413E-3 1.56644E-3 8.10866E-4 1.84226E-3 1.66616E-3 2.75834E-4 1.38758E-3 7.25911E-4 4.53556E-4 4.31822E-4 3.35105E-4 3.54713E-4 2.95896E-4 3.932E-5 3.55282E-5 2.62614E-6 1.52852E-6 1.12616E-6 4.35667E-7 2.54382E-6 4.77347E-6 2.45017E-7 1.9898E-7 1.84596E-7 5.03878E-6 3.61324E-6 6.49503E-6 3.17283E-5 2.8567E-5 2.97551E-5 3.21305E-5 2.01492E-5 1.33756E-5 1.83715E-5 1.21028E-6 1.23356E-6 1.55182E-5 1.48712E-5 1.06214E-5 1.67448E-5 3.50321E-5 4.90401E-5 6.67364E-5 6.55928E-5 3.22113E-5 1.56843E-5 2.24463E-6 1.04124E-6 1.27941E-7 4.91456E-8 4.57072E-7 4.56178E-7 1.12548E-7 1.03083E-6 3.56783E-7 1.15639E-6 1.00233E-6 7.2193E-7 1.21797E-6 1.03822E-6 2.614E-7 1.23914E-6 1.18156E-6 1.34791E-6 2.46083E-8 7.20574E-8 1.52643E-6 7.3126E-6 3.40048E-6 2.41665E-6 1.42496E-6 9.25744E-7 4.88878E-7 1.26748E-6 2.39238E-6 3.28563E-6 2.88955E-6 3.44081E-6 4.67802E-6 8.49267E-6 1.03561E-5 4.76433E-6 5.12976E-6 5.84605E-6 1.42243E-5 1.90495E-4 1.8977E-4 5.01454E-5 1.00897E-4 1.43732E-4 1.99079E-4 4.76161E-4 2.65262E-4 4.3864E-4 2.23178E-4 5.50752E-4 3.52114E-4 2.96331E-4 4.22786E-4 2.46582E-4 1.11284E-4 1.65077E-4 3.30346E-4 2.62987E-4 2.12406E-4 1.41959E-4 2.63979E-4 8.81558E-5 1.40436E-4 2.53175E-4 2.33377E-4 7.45879E-5 7.75447E-5 6.36377E-4 1.0708E-4 4.69367E-4 4.38086E-5 9.20433E-5 3.40838E-5 3.30366E-5 3.75536E-5 3.29338E-4 2.06087E-5 3.50482E-5 4.74478E-5 8.61298E-5 8.72384E-5 9.30333E-6 3.7054E-6 7.37328E-6 1.12206E-5 1.84271E-6 4.43816E-6 3.76984E-6 3.49176E-6 2.42659E-6 1.13457E-6 1.92651E-6 4.3833E-6 9.4434E-6 6.7164E-6 2.74662E-6 1.20301E-6 8.16806E-7 1.05044E-6 1.41375E-6 7.04098E-7 1.81193E-6 2.87716E-6 1.22985E-6 7.33567E-7 4.13658E-7 3.59506E-6 1.56879E-6 3.25866E-7 5.04162E-7 8.12531E-7 2.98329E-6 4.2777E-6 1.14614E-6 1.57946E-6 9.58938E-7 8.16003E-7 1.09641E-6 1.16659E-6 2.27225E-6 2.62876E-6 2.13555E-6 2.68318E-6 2.20314E-6 1.47145E-6 1.86195E-6 1.18968E-6 8.67514E-7 8.42223E-7 5.92129E-7 4.68285E-7 3.38468E-7 7.07535E-7 7.68087E-7 5.37222E-7 1.56545E-6 1.44105E-6 1.11167E-6 7.23539E-7 8.29421E-7 9.11551E-7 7.83719E-7 8.81321E-7 8.05506E-7 2.64263E-7 1.18162E-7 2.00867E-7 4.2511E-7 3.15628E-7 1.63786E-7 3.11639E-7 2.08901E-7 1.58031E-7 1.46337E-7 2.91522E-7 8.76997E-7 5.56301E-8 2.80612E-7 4.6432E-7 4.2007E-7 2.36954E-6 2.25639E-6 3.5751E-7 1.84434E-7 2.54764E-7 2.3636E-8 2.19511E-7 9.5316E-8 2.41911E-7 5.55362E-7 4.67931E-7 2.19894E-7 5.32358E-7 8.66761E-8 2.05455E-9 -9999 -9999 -9999 -9999 -9999 -9999 -9999 -9999 -9999 -9999 -9999 -9999 -9999 -9999 -9999 -9999 -9999 -9999 -9999 -9999 -9999 -9999 -9999 -9999 -9999 -9999 -9999 -9999 -9999 -9999 -9999 -9999 -9999 -9999 -9999 -9999 -9999 -9999 -9999 -9999 -9999 -9999
1.7999E-5 4.60287E-5 4.6943E-5 2.10437E-5 2.80965E-5 2.91044E-5 2.36829E-5 5.17921E-5 4.2318E-5 2.7966E-5 4.63206E-5 3.69231E-5 3.0412E-5 3.23246E-5 5.75523E-5 3.94574E-5 3.95979E-5 3.00553E-5 1.85087E-5 2.68461E-5 1.85706E-5 1.95014E-5 1.93369E-5 1.64155E-5 1.65689E-5 4.00443E-5 2.24135E-5 3.92272E-5 3.26409E-5 2.166E-5 2.35571E-5 2.33126E-5 1.41091E-5 1.65897E-5 1.29294E-5 5.86041E-5 4.22895E-5 5.795E-5 4.75425E-5 2.99053E-5 1.67987E-4 1.5723E-4 3.3069E-5 4.33451E-5 1.09181E-4 1.96549E-4 1.26984E-4 1.07804E-4 9.08262E-5 1.27444E-4 9.00862E-5 1.06919E-4 1.86942E-4 1.1277E-4 3.73392E-5 3.69683E-5 4.60929E-5 5.82226E-5 4.21695E-5 4.00344E-5 5.60978E-5 5.0995E-5 4.44285E-5 4.03138E-5 7.16954E-5 5.11842E-5 6.15309E-5 4.06774E-5 2.01859E-4 4.68769E-5 4.39432E-5 5.47134E-5 5.84181E-5 5.87324E-5 5.39312E-5 3.61824E-5 6.26781E-5 4.86295E-5 6.46876E-5 5.33021E-5 4.31268E-5 6.65087E-5 5.44705E-5 8.04905E-5 7.21881E-5 6.50703E-5 1.00996E-4 1.05322E-4 9.34711E-5 8.7156E-5 9.39994E-5 1.51675E-4 1.36524E-4 1.55661E-4 1.46872E-4 6.44245E-5 1.18613E-4 1.50181E-4 9.23538E-5 1.27718E-4 2.17491E-4 1.86604E-4 1.59579E-4 9.61055E-5 1.60806E-4 1.01604E-4 1.77273E-4 2.06625E-4 2.77553E-4 2.33783E-4 3.25131E-4 2.6168E-4 2.90893E-4 3.96927E-4 3.71833E-4 4.13225E-4 5.09782E-4 7.22609E-4 6.57823E-4 7.73115E-4 8.48481E-4 8.57646E-4 1.10197E-3 2.04991E-4 2.09078E-4 5.43945E-4 2.82053E-4 4.00879E-4 5.24988E-4 2.27749E-4 3.84613E-4 5.92145E-4 5.6531E-4 7.45369E-4 1.03439E-3 7.68907E-4 9.65841E-4 5.62137E-4 4.14653E-4 8.07532E-4 2.35211E-4 3.63298E-4 3.31122E-4 1.6011E-4 1.69626E-3 2.4981E-4 3.85157E-5 1.69659E-3 3.36979E-4 4.73971E-4 1.24685E-3 7.43325E-4 1.28352E-3 9.86933E-4 1.06025E-3 6.70645E-4 1.03793E-3 1.74859E-3 1.69099E-3 1.54685E-3 2.10254E-3 2.56947E-3 3.0646E-3 1.36793E-3 7.32981E-4 1.73358E-3 1.25934E-3 1.54739E-3 1.11909E-3 8.09213E-4 4.49313E-4 5.57334E-4 1.08511E-3 1.00691E-3 9.26379E-4 5.89798E-4 1.04696E-3 8.09766E-4 1.74824E-3 1.37346E-3 1.5748E-3 2.88757E-4 7.17996E-5 2.10718E-3 5.13763E-4 6.1928E-4 2.84179E-4 8.35507E-4 1.95327E-3 1.47374E-3 1.34506E-3 2.49659E-3 1.96966E-3 1.611E-3 1.23012E-3 1.43245E-3 1.06479E-3 1.41011E-3 1.72434E-3 1.45726E-3 1.90005E-3 3.07293E-3 1.96138E-3 2.05264E-3 8.71184E-4 1.49468E-3 1.1038E-3 2.33096E-3 2.61734E-4 2.66534E-4 5.50979E-4 2.13054E-3 3.77652E-3 1.31088E-3 2.0108E-3 4.43783E-3 1.22377E-3 1.13529E-3 2.1845E-3 1.89524E-4 3.23163E-4 1.21268E-3 1.28025E-3 1.49648E-3 1.96367E-3 1.47821E-3 4.08128E-4 1.61183E-3 7.16394E-4 7.46062E-4 4.47146E-4 3.41493E-4 3.73097E-4 3.99077E-4 -9999 1.91294E-4 4.38559E-4 1.06798E-4 7.64051E-4 4.01552E-4 3.9073E-4 7.21114E-5 1.33747E-4 1.76522E-4 1.27801E-4 2.46084E-4 3.47612E-4 3.95264E-4 2.76135E-4 4.36698E-4 2.43338E-4 3.76306E-5 8.61067E-4 4.98006E-3 1.926E-3 1.02835E-3 1.56923E-3 1.34128E-4 3.82191E-4 4.38592E-4 9.5862E-4 2.95391E-3 3.67227E-3 6.0807E-3 1.68494E-4 1.02051E-3 3.07046E-4 1.02469E-3 2.02108E-3 2.23095E-3 1.53236E-3 9.49838E-3 5.32308E-3 4.56529E-4 7.86449E-3 7.75315E-3 8.4104E-3 6.07288E-3 8.70529E-3 1.12064E-2 1.87698E-2 1.35103E-2 1.34583E-2 9.06495E-3 6.76412E-3 9.64256E-3 8.7091E-3 2.07016E-3 1.14084E-3 1.38809E-2 2.07282E-3 8.77687E-3 9.4505E-3 4.48367E-3 7.64179E-4 7.90739E-4 6.61189E-4 5.78622E-4 2.26093E-3 4.51674E-3 1.84597E-3 5.50874E-3 1.50163E-2 1.68151E-2 6.14986E-3 4.56799E-3 7.48837E-3 9.41508E-3 8.61914E-3 1.78097E-3 2.39928E-3 8.25848E-3 9.32045E-3 3.00135E-3 1.32555E-2 7.45823E-3 9.06236E-3 3.87232E-3 7.36607E-3 4.22993E-3 1.44297E-3 4.09226E-3 7.21854E-3 1.40389E-2 2.56297E-2 1.20576E-2 1.33084E-2 1.19033E-2 3.19481E-3 1.03648E-2 1.69887E-2 1.85328E-3 3.91495E-3 3.25543E-3 2.64952E-3 3.36412E-3 3.16022E-3 6.3665E-3 8.45068E-3 1.22176E-2 9.94217E-3 4.75546E-3 1.64685E-2 8.44739E-3 2.15502E-3 7.35173E-3 2.39528E-3 1.90171E-3 4.13954E-3 4.78768E-3 4.21937E-3 3.99916E-3 5.48977E-3 8.04883E-3 1.13545E-2 2.69143E-2 2.20267E-2 1.93602E-2 2.69489E-2 2.76327E-2 4.2784E-2 5.50673E-2 4.39918E-2 3.54311E-2 5.604E-2 7.50676E-2 6.56773E-2 1.99766E-1 1.02832E-1 1.32908E-1 1.01979E-1 9.5544E-2 8.90584E-2 1.87667E-1 2.76618E-1 1.59879E-1 1.56281E-1 1.62908E-1 6.35536E-2 5.54588E-2 1.40055E-1 2.19238E-1 2.12046E-1 2.65447E-1 2.28777E-1 2.25853E-1 2.84041E-1 2.61665E-1 1.88583E-1 2.75904E-1 1.62912E-1 1.11975E-1 3.52891E-2 1.21135E-1 1.35199E-1 3.74262E-1 3.71013E-1 1.8639E-2 4.10969E-1 5.04391E-1 5.55169E-2 4.8455E-2 1.79489E-2 7.28242E-2 2.71521E-1 1.4991E-2 4.84356E-2 6.58576E-2 7.73044E-2 9.64952E-2 1.34328E-1 1.87865E-1 8.06683E-3 2.12358E-2 5.45811E-2 6.79156E-3 1.41085E-2 1.68746E-2 5.46988E-2 3.81602E-1 1.13139E-1 6.2612E-2 6.21409E-2 4.90503E-2 1.10281E-1 7.90631E-2 6.19104E-2 6.45787E-2 9.65756E-2 4.72668E-2 1.15726E-1 1.39047E-1 1.23965E-1 1.80885E-1 1.53865E-1 1.88584E-1 1.00883E-1 1.57957E-1 1.65247E-1 2.62925E-1 5.85353E-2 2.83129E-1 1.03304E-1 4.83503E-2 1.56456E-1 1.28307E-1 1.195E-1 1.21183E-1 8.19273E-2 7.54086E-2 6.03806E-2 9.97464E-2 8.7171E-2 1.63412E-1 5.68809E-2 3.91567E-2 5.66247E-2 8.57132E-2 9.33643E-2 1.0003E-2 8.40158E-3 1.59253E-2 2.9478E-2 2.58853E-2 3.40852E-2 2.69135E-2 3.16076E-2 7.30623E-2 5.96591E-2 9.60465E-2 1.86763E-1 2.65545E-1 2.20591E-1 1.44911E-1 2.15274E-1 1.19573E-1 1.23135E-1 9.50992E-2 5.94364E-2 4.5762E-2 4.28656E-2 8.44952E-2 9.2174E-2 4.68954E-2 5.65289E-2 6.13893E-2 6.49075E-2 9.93229E-3 6.30727E-3 8.51012E-3 1.66338E-2 5.05154E-2 2.31801E-2 4.12606E-2 7.84903E-2 4.10511E-2 4.06564E-2 5.26133E-2 7.54221E-2 4.56593E-2 5.7515E-2 6.18018E-2 6.8769E-2 5.67919E-2 5.91814E-2 7.68681E-2 1.42982E-1 4.65734E-2 5.14456E-2 4.23112E-2 6.44873E-2 5.40286E-2 5.75529E-2 8.50982E-2 4.8352E-2 6.61508E-2 6.31544E-2 6.28916E-2 1.6201E-1 1.07261E-1 4.00286E-2 9.59356E-2 5.77541E-2 6.00881E-2 8.1752E-2 4.44447E-2 5.0584E-2 5.94748E-2 7.94498E-2 1.39187E-1 9.38267E-2 1.14158E-1 4.06586E-2 4.52685E-2 6.03757E-2 7.67237E-2 5.45715E-2 3.97241E-2 3.95526E-2 4.495E-2 4.38052E-2 3.87536E-2 4.13708E-2 5.11089E-2 4.54482E-2 1.03819E-1 5.20888E-2 4.92973E-2 3.29988E-2 5.85557E-2 3.513E-2 2.24492E-2 4.16342E-2 3.15011E-2 3.3269E-2 2.4911E-2 5.90634E-2 8.96742E-2 6.42671E-2 5.3099E-2 3.73767E-2 3.94338E-2 4.01535E-2 3.14016E-2 4.02035E-2 2.90433E-2 2.69726E-2 3.66351E-2 2.58474E-2 6.3924E-3 1.34575E-3 2.76978E-3 2.77426E-3 6.01138E-3 8.66608E-3 1.51292E-2 2.60977E-2 3.20273E-2 8.20296E-2 1.71295E-1 7.53763E-2 3.47868E-2 3.37541E-2 8.00796E-2 6.41832E-2 5.31484E-2 9.01071E-2 4.24001E-2 5.47113E-2 3.04541E-2 6.25709E-2 5.47441E-2 9.18249E-2 1.60717E-1 7.70084E-2 2.12791E-1 9.48505E-1 3.51278E-1 5.77073E-1 3.12084E-1 7.61801E-1 7.0432E-1 8.432E-1 3.58012E-1 1.95726E-1 4.40683E-1 8.44914E-1 9.07076E-2 1.69572E-1 1.33636E-1 1.67985E-1 1.99735E-1 1.25269E-1 1.49777E-1 7.80876E-2 1.25797E-1 3.48007E-2 3.39745E-2 4.275E-2 4.50157E-2 1.98872E-1 3.9031E-2 1.13809E-1 1.73545E-2 1.61019E-2 1.1914E-2 3.85469E-2 7.7543E-2 1.15752E-1 7.25312E-2 6.98497E-2 4.68188E-2 1.8933E-2 1.711E-2 1.61093E-2 1.56277E-2 1.63308E-2 1.94794E-2 1.71722E-2 1.24564E-2 1.33345E-2 8.68971E-3 1.79925E-2 4.1668E-3 2.48594E-3 6.98017E-4 2.33218E-3 9.26401E-3 8.70624E-3 1.31011E-3 5.76639E-4 3.95078E-4 1.00254E-4 8.69854E-4 1.54399E-4 1.42308E-4 4.42111E-4 6.5892E-4 7.20905E-3 3.07703E-3 1.14519E-3 3.63267E-4 6.87136E-4 2.75584E-4 2.34203E-5 1.17239E-4 3.76801E-4 2.67786E-4 1.00236E-4 9.72409E-6 9.23792E-5 1.4026E-4 1.38779E-4 1.56018E-4 2.37744E-4 8.60055E-5 3.7042E-4 3.52342E-3 8.03335E-3 8.06635E-3 5.90135E-3 1.17342E-2 5.17982E-3 3.21604E-3 2.01443E-3 4.86495E-4 3.1739E-4 9.74347E-5 5.12495E-4 1.34969E-3 9.71223E-3 2.91963E-3 2.75635E-3 6.41708E-4 3.60325E-4 1.36964E-3 6.8201E-3 9.84072E-3 1.81559E-2 7.50301E-3 6.31435E-3 -9999 8.44822E-5 8.02167E-5 5.51505E-5 5.09455E-4 2.672E-2 6.80366E-3 5.71031E-3 2.66837E-3 1.40836E-3 2.96598E-3 8.81828E-3 5.15616E-3 1.83633E-2 6.38553E-3 3.87277E-3 5.30705E-3 5.50075E-3 8.63664E-3 1.00171E-2 5.49906E-2 2.81986E-2 -9999 6.43975E-2 4.34556E-2 5.5202E-2 7.47519E-2 6.62593E-2 6.57173E-2 8.73842E-2 7.47968E-2 2.46044E-1 2.19222E-1 2.16732E-1 1.28546E-1 2.94361E-1 1.1082E-1 6.24423E-2 2.60198E-1 5.48354E-2 3.54061E-1 1.84369E-1 1.42841E-1 8.26724E-2 1.3015E-1 9.04905E-2 5.58385E-2 2.30385E-1 1.59729E-1 2.31327E-1 2.92975E-1 1.9125E-1 8.28538E-2 3.44853E-2 5.03226E-2 6.09954E-2 7.42999E-2 8.78885E-2 5.85384E-2 9.77204E-2 7.45549E-2 2.1217E-1 4.86115E-1 7.61318E-1 3.46522E-1 3.62236E-2 1.49136E-1 1.0574E-1 5.7674E-1 8.56413E-1 6.30826E-1 1.97702E-1 4.0879E-1 1.29297E-1 2.19237E-1 8.72681E-2 1.61377E-1 1.93043E-1 4.12763E-2 9.72393E-2 6.73994E-2 2.96613E-1 2.47093E-2 8.01298E-2 1.5413E-1 1.46145E-1 1.29824E-1 1.84542E-1 1.30616E-1 5.52914E-2 2.65217E-2 6.82771E-2 7.25551E-2 1.29634E-1 1.11739E-1 3.68201E-1 2.11302E-1 1.22483E-1 9.40222E-2 2.89601E-2 2.20237E-2 2.21563E-2 2.05623E-2 5.42559E-2 2.28191E-2 1.52706E-2 2.45524E-3 2.80243E-2 1.03582E-2 1.34932E-2 1.40772E-2 2.78775E-2 1.43116E-2 3.65487E-3 3.12054E-2 6.60972E-2 4.56414E-2 3.38506E-2 8.06698E-2 3.96886E-2 3.09532E-3 1.83341E-2 6.56653E-2 5.29394E-3 1.73604E-2 2.46508E-2 3.31623E-3 2.57202E-3 2.61155E-2 3.25321E-2 2.9562E-2 2.85374E-2 1.9256E-2 2.24863E-2 3.28109E-3 2.33949E-3 7.47174E-3 4.70586E-3 2.46387E-3 3.21617E-3 1.26014E-2 8.50199E-3 8.47916E-3 1.24655E-2 1.66416E-2 2.74336E-2 4.93494E-3 1.81605E-3 3.17454E-3 2.34035E-3 3.24807E-3 3.82175E-3 6.09723E-3 1.13976E-3 3.36486E-4 1.12393E-3 1.5034E-4 3.73293E-4 2.40922E-4 8.52994E-4 8.54233E-4 6.00164E-4 2.8554E-4 6.78781E-4 1.20969E-4 3.29641E-5 2.00194E-5 5.26555E-4 3.86527E-4 1.24615E-2 1.09118E-2 5.86021E-3 4.75096E-4 3.66644E-4 3.05687E-4 3.88678E-4 3.33823E-4 5.04758E-3 5.38164E-3 9.43263E-3 1.71981E-3 3.52539E-3 2.75544E-3 3.43854E-3 1.70715E-3 1.88246E-3 1.25479E-3 9.34789E-5 6.29601E-5 4.52932E-5 4.53756E-5 1.35077E-5 6.95433E-6 6.05962E-7 6.43804E-7 1.27253E-5 1.38526E-4 3.24074E-4 1.79634E-4 5.25072E-5 5.13007E-5 6.92489E-5 5.54193E-5 9.87595E-6 5.46148E-5 3.0044E-3 1.11368E-3 5.32535E-4 4.6137E-4 2.65164E-4 4.57176E-4 2.44941E-3 1.3728E-4 1.21108E-4 1.43177E-4 7.35616E-5 1.51095E-4 1.01242E-4 6.05801E-5 2.41081E-4 7.04103E-5 5.57384E-5 5.40454E-5 8.63253E-6 1.70361E-5 5.13925E-6 1.34112E-5 2.55646E-5 1.2327E-5 3.08357E-5 1.19788E-6 1.76875E-6 7.94727E-7 1.15361E-6 6.80694E-7 1.60168E-6 1.64574E-7 7.64672E-8 1.25888E-7 1.63293E-6 1.01283E-5 1.97616E-3 2.25704E-3 3.99098E-4 1.68257E-3 1.70844E-3 1.2766E-3 1.06793E-3 9.77915E-4 7.58367E-4 1.59134E-4 1.33599E-4 2.82093E-4 1.83326E-4 1.12369E-6 3.99982E-6 1.68831E-5 2.9506E-6 2.98618E-6 1.78925E-6 7.63133E-7 5.4014E-7 7.20517E-7 8.754E-7 1.40566E-6 2.08617E-6 2.99281E-6 4.54235E-7 1.75E-5 2.08759E-5 2.81994E-5 3.36313E-5 3.04546E-5 1.50111E-5 7.21388E-6 1.06537E-5 5.83054E-6 3.92426E-6 5.15689E-6 2.78891E-6 3.19298E-5 6.08807E-5 4.20618E-5 2.50984E-5 1.27666E-5 1.70071E-5 2.19143E-5 2.91297E-6 3.33043E-7 7.63268E-7 2.13841E-7 1.93305E-7 3.43883E-8 3.32905E-7 4.68411E-7 1.10227E-6 2.69867E-7 1.76052E-7 3.27611E-7 3.42127E-7 1.90072E-6 6.82341E-7 9.82E-7 2.60512E-6 1.84255E-6 1.10184E-6 9.26157E-7 6.06158E-7 5.35254E-7 5.6519E-6 1.42458E-6 2.24497E-6 8.22616E-7 1.05158E-6 8.3107E-7 1.66604E-6 3.01476E-6 1.26821E-6 1.86063E-6 1.13451E-6 1.29892E-5 8.6051E-6 9.90069E-6 9.66771E-6 2.83475E-6 4.7193E-6 1.46552E-5 1.48659E-5 1.625E-4 2.31166E-4 3.23698E-4 1.38137E-4 1.7165E-4 5.08521E-4 2.64396E-4 1.20545E-4 2.17029E-4 2.52171E-4 3.1922E-4 3.57805E-4 5.38612E-4 3.80288E-4 2.79902E-4 3.13964E-4 3.84518E-4 2.16556E-4 2.26086E-4 9.01644E-5 1.35013E-4 8.296E-5 4.11059E-5 2.51122E-4 1.79834E-4 3.87727E-5 3.8518E-5 2.56888E-4 9.14006E-5 4.497E-4 2.4087E-4 1.89577E-4 2.14614E-4 1.63285E-4 2.32302E-4 1.07691E-4 1.0509E-4 4.42795E-5 9.36322E-6 1.25532E-4 5.5463E-5 9.06137E-5 3.28042E-6 2.67761E-5 2.45261E-6 5.18708E-6 2.36918E-6 4.66771E-6 3.87751E-6 6.98195E-6 6.22676E-6 4.67082E-6 4.36341E-6 6.17901E-6 3.61948E-6 4.14101E-6 1.44896E-6 7.31974E-7 1.21696E-6 2.15679E-6 5.73806E-7 6.57188E-7 8.32335E-7 7.65006E-7 6.56744E-7 4.63297E-7 2.57479E-7 3.90333E-7 2.97476E-6 1.41641E-6 2.68224E-6 3.90619E-6 4.94111E-6 2.98637E-6 3.17626E-6 1.84649E-6 1.13742E-6 1.16397E-6 1.31791E-6 1.52266E-6 3.10069E-6 2.85308E-6 1.4335E-6 3.71134E-6 2.30484E-6 2.04986E-6 9.43726E-7 4.90032E-7 4.13343E-7 3.30062E-7 7.46745E-7 2.64969E-6 7.10561E-7 5.25473E-7 4.84771E-7 9.99417E-7 1.97494E-6 1.72837E-6 1.23504E-6 4.91765E-7 7.42407E-7 4.95882E-7 8.40242E-7 9.78581E-7 9.71981E-7 2.99459E-7 4.05062E-7 2.81439E-7 3.73826E-7 1.83609E-7 1.6828E-7 2.75032E-7 1.70323E-7 1.17294E-7 1.63557E-7 8.17803E-8 1.22362E-7 7.54423E-7 5.1264E-7 3.32994E-7 3.33762E-7 8.4879E-7 8.1891E-7 7.81997E-7 3.99129E-7 1.41846E-7 1.71619E-7 2.22726E-8 7.43112E-8 4.89642E-8 2.46858E-7 5.15979E-7 7.05326E-7 5.64964E-7 1.24675E-6 5.6535E-10 -9999 -9999 -9999 -9999 -9999 -9999 -9999 -9999 -9999 -9999 -9999 -9999 -9999 -9999 -9999 -9999 -9999 -9999 -9999 -9999 -9999 -9999 -9999 -9999 -9999 -9999 -9999 -9999 -9999 -9999 -9999 -9999 -9999 -9999 -9999 -9999 -9999 -9999 -9999 -9999 -9999
2.72439E-5 2.62878E-5 2.26729E-5 1.17798E-5 2.48132E-5 3.14449E-5 3.80079E-5 4.97625E-5 5.0124E-5 3.01681E-5 3.29479E-5 4.33101E-5 5.35263E-5 2.08608E-5 5.51518E-5 6.84814E-5 4.44196E-5 4.06187E-5 3.78709E-5 2.16786E-5 3.06699E-5 3.13992E-5 2.58276E-5 2.28896E-5 3.9793E-5 2.00718E-5 2.06779E-5 2.8903E-5 2.14138E-5 1.66813E-5 1.95397E-5 1.89252E-5 1.76421E-5 2.32393E-5 3.39702E-5 4.07381E-5 4.83447E-5 2.62846E-5 5.68362E-5 4.27086E-5 5.65063E-5 5.58828E-5 3.06931E-5 2.87466E-5 1.01217E-4 1.02738E-4 7.19894E-5 2.37942E-5 1.06079E-4 9.3042E-5 1.33908E-4 1.4027E-4 3.87936E-5 4.02609E-5 4.46385E-5 4.24369E-5 3.41374E-5 3.83876E-5 5.3324E-5 4.61699E-5 4.03264E-5 5.04738E-5 4.01522E-5 6.63375E-5 7.37909E-5 6.72226E-5 5.60717E-5 4.3215E-5 5.22918E-5 5.18863E-5 2.72714E-5 5.00474E-5 5.88804E-5 5.73444E-5 5.73701E-5 4.90411E-5 6.15765E-5 2.58941E-5 8.22253E-5 7.3397E-5 5.6301E-5 6.10324E-5 5.68922E-5 4.66213E-5 6.43792E-5 7.30108E-5 1.17899E-4 1.24035E-4 1.0062E-4 1.10721E-4 1.24486E-4 1.34883E-4 1.2704E-4 2.62995E-4 1.26383E-4 1.33673E-4 1.48927E-4 1.15705E-4 9.0665E-5 1.15676E-4 1.42097E-4 1.80321E-4 1.56873E-4 1.07911E-4 1.50748E-4 1.90817E-4 1.39271E-4 2.06097E-4 2.40196E-4 2.34642E-4 1.844E-4 2.67547E-4 3.81417E-4 3.37917E-4 3.08086E-4 2.15339E-4 5.44431E-4 6.75327E-4 6.47179E-4 8.54485E-4 9.07728E-4 7.34537E-4 6.99868E-4 4.40316E-4 3.45865E-4 3.12378E-4 3.75701E-4 3.41137E-4 4.01616E-4 3.28891E-4 4.74027E-4 9.09624E-4 7.32905E-4 9.30242E-4 7.82394E-4 5.82832E-4 4.64773E-4 7.09942E-4 5.02605E-4 1.23721E-3 6.29142E-4 2.84257E-4 2.85096E-4 1.2975E-3 4.00436E-4 2.02377E-4 2.00267E-4 1.52693E-3 1.7368E-4 1.39038E-3 1.22356E-3 1.65757E-3 8.22206E-4 1.16469E-3 1.43429E-3 9.74319E-4 1.00364E-3 1.13864E-3 9.27693E-4 1.6084E-3 2.05107E-3 2.297E-3 2.23698E-3 2.50619E-3 2.73252E-3 2.21921E-3 1.30865E-3 2.34701E-3 1.69221E-3 8.09285E-4 6.64718E-4 5.01324E-4 6.35144E-4 8.86113E-4 6.58429E-4 4.45441E-4 8.86948E-4 6.68685E-4 1.35573E-3 1.4176E-3 1.12118E-3 8.81124E-4 1.97376E-3 1.3168E-3 9.3367E-4 8.36707E-4 9.25316E-4 1.10191E-3 2.14555E-3 2.22543E-3 2.29218E-3 2.36351E-3 1.25142E-3 1.20215E-3 1.58232E-3 2.542E-4 4.19779E-4 6.31316E-4 8.71684E-4 1.2622E-3 1.68102E-3 4.17482E-3 1.70432E-3 1.41357E-3 7.63164E-4 1.16135E-3 1.52543E-3 2.08559E-3 1.95556E-3 1.43169E-4 1.44268E-3 4.74038E-3 1.65502E-3 1.97548E-4 2.01719E-3 2.10075E-3 1.06372E-3 1.23075E-3 6.69449E-4 1.09101E-3 4.34295E-4 1.43291E-3 6.89262E-3 2.66731E-3 7.86235E-5 2.42564E-4 2.24166E-4 4.91794E-4 7.81678E-4 8.28655E-4 3.40278E-4 5.0875E-4 4.16555E-4 4.02281E-4 6.98812E-4 4.76997E-4 -9999 1.94285E-3 1.52818E-3 2.83142E-4 2.5858E-4 1.01678E-4 1.26688E-4 3.69833E-4 3.26904E-4 5.60403E-4 8.84736E-4 5.63918E-4 4.15307E-4 5.40286E-4 3.84258E-4 3.27016E-4 6.95297E-4 2.56097E-3 1.48822E-3 1.55506E-3 5.49285E-4 1.66841E-4 2.41728E-4 4.68346E-4 3.31425E-3 3.27856E-3 7.27205E-3 6.5874E-3 4.58093E-4 7.84297E-4 5.63359E-4 1.65773E-3 1.12056E-3 1.63985E-3 1.48998E-2 8.61634E-3 6.74543E-3 5.75815E-3 4.29139E-4 4.13043E-3 5.68556E-3 3.56629E-3 2.75325E-3 3.64872E-3 1.64104E-2 1.28097E-2 1.60888E-3 1.60657E-2 6.94902E-3 1.63109E-2 8.08305E-3 7.90632E-3 4.24515E-3 1.2341E-2 7.66077E-3 8.5851E-3 4.27946E-3 4.02814E-3 1.13048E-3 1.96429E-3 4.10584E-3 1.45951E-3 6.92463E-3 5.86945E-3 2.93923E-3 5.14709E-3 4.83672E-3 1.14583E-2 6.43603E-3 6.38166E-3 1.38826E-2 1.16506E-2 1.7894E-3 4.37765E-3 6.64034E-3 1.36235E-2 8.08608E-3 3.14741E-2 1.03327E-2 5.20183E-3 6.56889E-3 1.72907E-3 1.2206E-3 2.03093E-3 3.2756E-3 2.68884E-3 1.00707E-2 1.57687E-2 7.20346E-3 3.10299E-2 8.09499E-3 1.71358E-2 6.6944E-3 1.71126E-2 4.56308E-3 2.08348E-3 5.2887E-3 1.37398E-2 6.52937E-3 3.36062E-3 4.27953E-3 7.78016E-3 1.28221E-2 1.80392E-2 1.30954E-2 7.66922E-3 1.90162E-2 8.49885E-3 4.22926E-3 2.37506E-3 4.30685E-3 2.84493E-3 4.31574E-3 5.68036E-3 5.71556E-3 7.05267E-3 7.0386E-3 4.90572E-3 1.02445E-2 1.7476E-2 1.85651E-2 1.76246E-2 1.18666E-2 3.37841E-2 4.16072E-2 5.61398E-2 1.10546E-2 1.98023E-2 5.07456E-2 6.74086E-2 8.4513E-2 2.00241E-1 1.66441E-1 1.3499E-1 4.24615E-2 1.1197E-1 2.13905E-1 2.21935E-1 1.80218E-1 1.96105E-1 1.89241E-1 8.18805E-2 -9999 1.3477E-1 1.81689E-1 1.54502E-1 1.80432E-1 1.7776E-1 1.55055E-1 1.44654E-1 2.63927E-1 2.46692E-1 3.03623E-1 3.90144E-1 4.19302E-1 4.53181E-1 8.98588E-2 1.27042E-1 3.3813E-1 7.83086E-2 1.60881E-1 2.79747E-1 3.18632E-1 3.7116E-1 2.33468E-1 2.45778E-1 1.45924E-1 1.34635E-1 9.81129E-2 1.09495E-1 3.67053E-2 8.01984E-2 7.06031E-2 4.98782E-3 5.78726E-2 1.33202E-1 7.50617E-3 1.40418E-2 3.99309E-3 4.84578E-2 2.89728E-2 7.30895E-2 1.12688E-1 4.99529E-2 7.04272E-2 8.14061E-2 1.49878E-2 3.08455E-2 6.77896E-2 8.51893E-2 9.91422E-2 9.24337E-3 9.52151E-2 1.97517E-1 1.45713E-1 1.5679E-1 1.23996E-1 1.16408E-1 8.67871E-2 9.93833E-2 7.05422E-2 1.26854E-1 2.06791E-1 3.77435E-1 1.70512E-1 1.21995E-1 9.65056E-2 1.8737E-1 7.06427E-2 1.51816E-1 1.04049E-1 1.232E-1 1.42908E-1 6.5557E-2 1.33546E-1 1.80415E-1 6.3159E-2 3.57666E-2 8.45966E-2 1.07449E-1 8.99591E-2 8.63263E-2 3.53133E-2 9.73057E-3 1.2485E-2 1.60066E-2 2.27406E-2 2.4113E-2 3.67835E-2 2.20401E-2 4.42899E-2 7.80681E-2 6.0357E-2 1.83905E-1 9.89705E-2 2.24231E-1 1.62753E-1 2.26016E-1 2.94711E-1 1.28762E-1 1.94315E-1 6.74764E-2 8.93558E-2 2.88853E-2 1.16861E-1 1.73096E-1 2.0747E-1 3.31933E-2 3.53953E-2 7.41614E-2 4.53255E-2 9.2956E-3 5.1691E-3 1.31037E-2 1.82623E-2 8.66159E-3 1.20486E-2 1.37412E-2 2.04916E-2 2.6446E-2 5.48098E-2 5.21623E-2 2.3701E-2 1.45324E-1 4.89159E-2 4.31692E-2 5.43502E-2 3.71329E-2 6.31021E-2 1.52294E-1 7.16619E-2 3.11813E-2 5.16267E-2 4.6184E-2 4.71533E-2 6.03429E-2 5.37304E-2 5.20699E-2 4.36769E-2 5.56292E-2 4.28512E-2 8.61681E-2 8.40335E-2 1.41494E-1 1.29201E-1 7.04367E-2 3.12842E-2 5.02745E-2 5.84835E-2 4.13574E-2 2.74882E-2 4.30085E-2 1.07882E-1 8.54566E-2 4.37139E-2 6.18946E-2 5.80595E-2 4.46716E-2 4.7518E-2 7.37321E-2 4.07675E-2 3.66818E-2 5.66323E-2 4.942E-2 4.09611E-2 4.46175E-2 6.08088E-2 5.17874E-2 5.03291E-2 2.36471E-2 2.93438E-2 4.48425E-2 4.2009E-2 3.90602E-2 3.39957E-2 3.38686E-2 2.30603E-2 1.08409E-2 2.79098E-2 3.18524E-2 5.46047E-2 3.44438E-2 3.63912E-2 -9999 3.98484E-2 2.99262E-2 2.56701E-2 1.6686E-2 2.69854E-2 2.25669E-2 2.22969E-2 2.42953E-2 1.09741E-2 2.54498E-3 9.94431E-4 6.20365E-4 5.35937E-4 1.63569E-3 6.35834E-3 5.51823E-3 6.10078E-3 1.30229E-2 2.24153E-2 4.14026E-2 5.15518E-2 1.93088E-1 4.46242E-2 7.53006E-2 1.33229E-1 1.11906E-1 5.78859E-2 4.72523E-2 1.34791E-1 6.0693E-2 2.65045E-1 1.6673E-1 4.48904E-2 1.68995E-1 2.86178E-1 5.61494E-1 9.8746E-1 5.51681E-1 4.809E-1 6.09206E-1 2.76115E-1 5.86858E-1 5.24917E-1 3.45463E-1 1.68555E-1 6.7839E-2 2.53019E-1 1.29972E-1 1.07108E-1 1.54695E-1 1.16075E-1 3.70224E-2 2.88018E-2 3.72523E-2 1.51167E-1 5.52448E-2 4.58533E-2 2.36376E-2 4.05828E-2 3.62691E-2 4.71031E-2 7.26402E-2 2.78393E-2 3.2808E-2 1.5464E-2 1.70301E-2 9.63897E-3 4.10264E-2 2.92749E-2 2.51364E-2 2.02478E-2 2.40879E-2 1.3719E-2 1.4384E-2 6.15546E-3 5.73172E-3 4.58542E-3 1.09008E-2 1.82943E-2 1.67511E-2 1.38628E-2 6.71741E-3 8.88147E-3 7.80459E-3 6.25229E-4 5.28723E-4 1.50902E-4 1.96538E-4 2.01434E-4 5.11604E-4 4.86793E-4 8.62242E-5 6.48775E-5 1.48521E-5 2.22175E-4 6.3794E-5 6.23075E-5 3.57621E-4 1.35234E-3 1.57181E-3 1.25619E-3 6.88315E-4 1.64059E-4 1.00663E-4 1.90335E-4 1.68538E-4 7.56586E-4 2.6391E-4 4.70481E-5 8.79391E-6 2.3953E-5 3.18183E-5 1.04984E-4 3.15613E-5 9.90038E-5 3.18038E-4 1.41729E-3 3.07792E-3 -9999 3.59393E-3 7.78057E-3 1.10793E-2 4.61795E-3 2.53938E-3 3.24254E-3 2.29376E-4 3.10152E-4 1.16924E-4 8.75407E-5 1.33816E-3 2.97319E-3 2.74646E-3 7.30649E-4 6.37375E-4 6.29636E-4 3.12904E-3 1.05598E-2 7.29505E-3 1.26158E-2 7.78917E-3 1.70571E-3 2.33517E-3 1.24653E-3 2.50807E-4 5.38824E-5 9.56055E-5 1.78197E-2 1.56809E-2 4.64445E-3 4.5113E-3 2.12716E-3 3.73915E-3 6.60835E-3 5.22697E-3 8.74923E-3 3.79519E-3 1.29877E-3 6.19454E-3 3.47632E-3 1.03701E-2 7.2934E-3 6.17236E-2 2.49454E-2 1.76761E-2 4.61118E-2 3.40955E-2 9.30476E-2 3.99223E-2 3.526E-2 3.77347E-2 7.89652E-2 9.25412E-2 8.97827E-2 1.17573E-1 3.90031E-1 1.2667E-1 3.03959E-1 4.44249E-1 2.66201E-1 1.84822E-1 9.34647E-2 1.16478E-1 1.12525E-1 1.70656E-1 1.54426E-1 8.74078E-2 1.58029E-1 9.9086E-2 9.83475E-2 3.22904E-1 2.66019E-1 4.2557E-1 1.94851E-1 7.82958E-2 7.29977E-2 1.09261E-1 8.79573E-2 6.45758E-2 9.11891E-2 8.8824E-2 9.0926E-2 1.55354E-1 1.04121E-1 2.02231E-1 2.49711E-1 8.5827E-1 2.43215E-1 1.2187E-1 1.6274E-1 6.60812E-2 2.37023E-1 4.21035E-1 3.96751E-1 2.23496E-1 2.51899E-1 2.4047E-1 2.07154E-1 3.9921E-2 4.14496E-1 2.01845E-2 2.14046E-1 1.10133E-1 1.05391E-1 1.69645E-1 6.47407E-2 1.32268E-1 1.00035E-1 9.27973E-2 1.15482E-1 6.16706E-2 5.35121E-2 4.37942E-2 3.16048E-2 1.1012E-1 1.7408E-1 6.64428E-2 2.3784E-1 1.67386E-1 1.2168E-1 6.88617E-2 4.36911E-2 2.13059E-2 3.40271E-2 5.1919E-2 5.21684E-2 3.43662E-2 1.40019E-2 3.68874E-2 6.20283E-2 3.80162E-2 7.06761E-2 3.66145E-2 2.52706E-2 1.02382E-2 1.31462E-2 2.5423E-2 3.82779E-2 4.55241E-2 5.55386E-2 3.5108E-2 5.41907E-2 2.3352E-2 2.97627E-2 2.68475E-2 3.93113E-2 3.62654E-2 2.57305E-3 6.03518E-3 6.46356E-3 2.72231E-3 3.15305E-2 2.24065E-2 1.70429E-2 1.67274E-2 5.47919E-3 2.72715E-3 1.80412E-3 1.02802E-3 4.23178E-4 1.94851E-3 2.13174E-3 1.15055E-2 4.5194E-3 5.27964E-3 1.79339E-2 5.20312E-3 2.99003E-2 6.82413E-3 2.65852E-3 8.18756E-4 3.36905E-4 6.68294E-3 1.81609E-3 3.36143E-3 1.51931E-3 4.40207E-3 2.94668E-3 5.43737E-4 9.2949E-5 1.9522E-4 6.33014E-4 7.54413E-4 7.30978E-4 7.72938E-4 5.44618E-4 2.20405E-4 8.00739E-5 2.2533E-5 4.68599E-5 1.38424E-4 1.23718E-2 1.6543E-2 6.90342E-3 4.4328E-4 3.26931E-4 7.49426E-4 5.13472E-4 3.84364E-3 5.04214E-3 1.00918E-2 1.07232E-2 3.11037E-3 7.21593E-4 3.65092E-4 1.9604E-4 1.2567E-3 5.86365E-5 1.35951E-5 1.14306E-4 2.36865E-4 4.28786E-5 1.99791E-6 7.20276E-7 7.77044E-7 5.19072E-7 4.34E-7 1.20431E-6 6.23649E-5 1.56781E-4 2.96188E-5 1.07302E-4 1.18531E-4 4.71878E-5 4.97865E-5 2.66148E-5 3.20628E-4 9.09762E-4 4.93122E-4 5.5805E-4 3.9642E-4 3.81264E-4 3.79243E-4 1.29157E-3 4.72408E-4 6.48776E-5 5.56424E-5 3.88478E-5 2.77558E-5 5.70747E-5 4.31193E-5 5.39973E-5 4.71046E-5 1.06634E-5 1.14326E-5 8.69368E-6 7.15752E-6 6.65372E-6 3.70995E-6 1.28297E-4 7.22618E-6 1.03512E-6 4.00476E-6 3.94136E-6 6.63799E-6 9.77763E-7 1.6894E-6 1.48179E-6 3.27432E-8 9.52778E-8 2.7473E-7 2.79444E-6 3.10155E-5 1.37449E-3 1.32627E-3 1.47841E-3 9.20277E-4 1.05983E-3 1.29293E-3 1.13657E-3 6.82218E-4 7.51808E-4 1.31089E-4 8.98058E-5 2.4653E-4 1.22445E-4 1.44068E-6 5.91437E-6 8.51481E-6 7.24563E-6 5.77593E-6 2.23469E-5 7.33171E-7 1.21488E-6 1.27395E-6 4.40826E-7 4.99456E-7 7.76202E-7 4.45806E-7 3.00863E-7 2.66567E-6 1.2094E-6 9.49554E-6 2.33433E-5 1.78946E-6 6.83421E-6 1.09084E-5 1.70305E-5 2.31874E-5 2.03558E-5 1.05601E-5 1.94715E-5 3.20827E-5 3.30716E-5 4.30353E-5 1.675E-5 2.00755E-6 2.04636E-6 7.12289E-7 4.50242E-7 4.2934E-7 6.98369E-7 5.67621E-7 2.51705E-6 1.87205E-7 1.26239E-7 5.33046E-7 1.42065E-6 3.21782E-6 3.97098E-6 3.3214E-6 4.77552E-7 1.05547E-6 2.47119E-6 1.9287E-6 2.30334E-6 1.10979E-6 1.35045E-6 3.52203E-7 5.24146E-7 7.71694E-7 4.45441E-6 3.18324E-6 2.08268E-6 7.40113E-7 1.85341E-6 1.22623E-6 1.0501E-6 1.35835E-6 6.38965E-6 2.61237E-6 9.94902E-6 4.30105E-6 3.63209E-6 7.9042E-6 4.47198E-6 6.17488E-6 1.53483E-5 2.5802E-5 9.78963E-5 4.37521E-5 3.1627E-4 1.66008E-4 7.31424E-5 9.24627E-5 2.46976E-4 2.66371E-4 3.44922E-4 1.62077E-4 5.03026E-5 2.01844E-4 4.25378E-4 3.60845E-4 2.24545E-4 1.25123E-4 5.28257E-4 4.30062E-4 5.44155E-5 3.73703E-4 1.03507E-4 1.6318E-4 2.12603E-4 1.44073E-4 1.58136E-4 1.23547E-4 6.45845E-5 2.5291E-5 7.47591E-5 1.91573E-4 1.47797E-4 3.09538E-4 5.04277E-5 3.02581E-4 2.05058E-4 2.98595E-4 2.82014E-5 1.50942E-4 6.62181E-5 5.18074E-5 1.36005E-5 2.59887E-5 2.52316E-5 1.79953E-6 5.3766E-5 1.89246E-5 9.2433E-6 1.59801E-5 7.49827E-6 5.9901E-6 1.57152E-5 2.42573E-6 1.84411E-5 1.20058E-5 4.43398E-6 3.86533E-6 3.85662E-6 5.76277E-6 3.13702E-6 2.08196E-6 2.16684E-6 8.8757E-7 8.6787E-7 5.33895E-7 6.92858E-7 5.79771E-7 1.37952E-6 3.89883E-7 1.5035E-6 1.118E-6 1.01621E-6 1.73372E-6 5.85356E-6 3.31585E-6 3.6172E-6 5.27724E-6 2.40388E-6 3.24492E-6 2.30358E-6 2.8991E-6 6.72637E-7 1.27074E-6 4.40078E-6 4.10702E-6 5.47139E-6 2.72474E-6 1.73817E-6 1.80803E-6 1.01135E-6 5.94534E-7 6.74561E-7 4.62439E-7 2.8263E-6 9.21343E-7 6.46621E-7 1.22143E-6 1.32587E-6 2.94849E-6 1.14379E-6 1.16357E-6 4.7345E-7 7.37702E-7 1.3549E-6 1.30365E-6 9.36603E-7 6.41383E-7 6.74062E-7 2.4675E-7 2.07516E-7 6.46092E-7 5.76183E-7 6.51743E-7 2.99766E-7 3.87994E-7 2.03697E-7 1.77482E-7 1.23406E-7 3.87417E-7 5.23514E-7 4.83245E-7 4.0598E-7 5.19527E-7 1.71672E-7 4.63869E-7 6.68712E-7 3.78389E-7 3.5486E-7 2.52972E-7 4.88903E-7 1.33E-6 4.09094E-6 1.9748E-6 3.37923E-7 3.29065E-7 5.36445E-7 4.35293E-7 3.00453E-7 2.08721E-10 -9999 -9999 -9999 -9999 -9999 -9999 -9999 -9999 -9999 -9999 -9999 -9999 -9999 -9999 -9999 -9999 -9999 -9999 -9999 -9999 -9999 -9999 -9999 -9999 -9999 -9999 -9999 -9999 -9999 -9999 -9999 -9999 -9999 -9999 -9999 -9999 -9999 -9999 -9999 -9999
3.1751E-5 4.35574E-5 3.18381E-5 1.94324E-5 1.92132E-5 2.38442E-5 2.73068E-5 3.9959E-5 2.1396E-5 2.89184E-5 5.28525E-5 4.20741E-5 3.86915E-5 5.72229E-5 7.41243E-5 6.13319E-5 3.72414E-5 3.8617E-5 3.89327E-5 2.75101E-5 2.13412E-5 2.41254E-5 1.96885E-5 9.00495E-5 2.19085E-5 2.11234E-5 2.03533E-5 1.88665E-5 3.01737E-5 3.03108E-5 2.33875E-5 2.15032E-5 2.80483E-5 3.56185E-5 3.12326E-5 4.71189E-5 3.4756E-5 3.91708E-5 3.06458E-5 3.88983E-5 3.29398E-5 3.8849E-5 4.71163E-5 4.23156E-5 3.48135E-5 3.91366E-5 8.23913E-5 4.02979E-5 4.558E-5 5.35563E-5 3.94445E-5 3.22259E-5 3.36423E-5 6.12475E-5 2.86262E-5 4.37416E-5 2.93752E-5 4.38015E-5 4.57587E-5 5.101E-5 3.3226E-5 3.95607E-5 6.82687E-5 4.01364E-5 6.02649E-5 4.70717E-5 3.75309E-5 3.27229E-5 5.37873E-5 4.07202E-5 3.00644E-5 4.09378E-5 5.68152E-5 5.86642E-5 8.68586E-5 3.01313E-5 5.05745E-5 4.32752E-5 4.42946E-5 8.14814E-5 6.9154E-5 5.98381E-5 4.61358E-5 5.49022E-5 8.26371E-5 1.01882E-4 7.73194E-5 6.56553E-5 1.72903E-4 1.7347E-4 1.33375E-4 8.21032E-5 1.67701E-4 1.86053E-4 1.15216E-4 1.12544E-4 1.17891E-4 1.21875E-4 1.50342E-4 2.11423E-4 1.6236E-4 1.7449E-4 2.05711E-4 2.52925E-4 2.24658E-4 2.7065E-4 2.4432E-4 2.67555E-4 2.73643E-4 2.5659E-4 2.41795E-4 2.25742E-4 2.69024E-4 2.27293E-4 3.31286E-4 2.01562E-4 2.57417E-4 5.89524E-4 6.69498E-4 6.79582E-4 1.01241E-3 1.09635E-3 9.1408E-4 4.54109E-4 4.63446E-4 8.43749E-4 7.79387E-4 6.31162E-4 4.31212E-4 8.10977E-4 7.04649E-4 2.89977E-4 9.87978E-4 1.01176E-3 1.01388E-3 8.41956E-4 1.16387E-3 5.48619E-4 7.06654E-4 8.04917E-4 1.11393E-3 6.46968E-4 3.46038E-4 4.89582E-4 2.23099E-4 1.04108E-4 4.88758E-4 1.55135E-3 8.14889E-4 1.59197E-3 1.31883E-3 1.54274E-3 6.69254E-4 9.53016E-4 1.07243E-3 1.45172E-3 9.44182E-4 1.44876E-3 1.42195E-3 2.71696E-3 1.54092E-3 1.89787E-3 3.28471E-3 3.30638E-3 2.36954E-3 1.79811E-3 1.4041E-3 9.26316E-4 5.25153E-4 1.22795E-3 7.06662E-4 9.91604E-4 7.12415E-4 5.50921E-4 9.40026E-4 1.04674E-3 9.68717E-4 5.52085E-4 5.52358E-4 1.24655E-3 6.48552E-4 1.24277E-3 1.34381E-3 6.88645E-4 1.13131E-3 1.65518E-3 7.71482E-4 1.8725E-3 2.46287E-3 2.48636E-3 9.70013E-4 1.86962E-3 2.21554E-3 1.2099E-3 2.86952E-3 5.28024E-4 4.49068E-4 1.53094E-3 9.67879E-4 1.37688E-3 4.57492E-3 4.14915E-3 3.33484E-3 1.73121E-3 1.37096E-3 1.38298E-3 1.75166E-3 1.8658E-3 3.30814E-3 7.12107E-4 6.51528E-4 1.37259E-3 2.42718E-4 5.59979E-4 2.28168E-3 2.20722E-3 2.84956E-3 8.16472E-4 1.3207E-3 9.43505E-4 2.17146E-3 1.48148E-3 3.41905E-3 3.65343E-3 3.88756E-4 2.48077E-4 2.92919E-4 1.67246E-4 7.56081E-5 9.2729E-6 6.09916E-5 6.44188E-4 7.52324E-4 1.51225E-3 6.55117E-4 3.58289E-4 -9999 8.94544E-4 6.31603E-5 1.73856E-3 7.17562E-4 4.69223E-4 1.80421E-4 3.84033E-4 2.31903E-4 3.95402E-4 8.24081E-4 4.58974E-4 8.14058E-4 1.67278E-3 1.38013E-3 1.35822E-3 7.05182E-4 1.6947E-4 1.35668E-3 6.6637E-5 2.19553E-4 5.58582E-4 5.26141E-4 3.34188E-4 2.13242E-3 2.47322E-3 3.05083E-4 2.08155E-4 4.42403E-4 7.12346E-4 9.04295E-4 1.44471E-3 6.53944E-4 3.93745E-3 3.70187E-2 9.75765E-3 8.94367E-4 5.77629E-3 5.71507E-3 7.37387E-3 6.44179E-3 4.49854E-3 2.15704E-3 7.66245E-3 1.85217E-2 1.65246E-2 1.12959E-2 1.67099E-2 5.39136E-3 1.09773E-2 1.51103E-2 9.07707E-3 6.83029E-3 6.6787E-4 1.64377E-3 6.40003E-3 3.88482E-3 1.45053E-2 3.79136E-3 2.42617E-3 1.51389E-3 2.3072E-3 2.30223E-2 4.3858E-3 5.36519E-3 6.36565E-3 4.62762E-3 8.94011E-3 9.77999E-3 2.37219E-2 4.73435E-2 1.23789E-2 4.89999E-3 9.11372E-4 2.21646E-3 8.5472E-3 5.53523E-3 2.42218E-3 6.05837E-3 7.93366E-3 3.14749E-3 4.30361E-3 4.33772E-3 7.55168E-4 1.17858E-3 1.5568E-3 9.96469E-3 1.05526E-2 1.23938E-2 1.08339E-2 1.97861E-2 1.16698E-2 9.01961E-3 5.13633E-3 5.78201E-3 2.5895E-3 9.53316E-3 1.15483E-2 8.27103E-3 8.6028E-3 4.0735E-3 2.54941E-2 1.61327E-2 9.01432E-3 1.84115E-2 3.01777E-2 1.44721E-2 5.93933E-3 3.95165E-3 2.03054E-3 1.73448E-3 1.57614E-3 4.3288E-3 6.66514E-3 5.91766E-3 7.88516E-3 1.06611E-2 1.12048E-2 1.06293E-2 1.83945E-2 1.72223E-2 2.2286E-2 2.46468E-2 2.3853E-2 4.02543E-2 4.44196E-2 9.2739E-2 7.33588E-2 7.58315E-2 7.64573E-2 1.23204E-1 1.02806E-1 1.88344E-1 1.1979E-1 8.74751E-2 5.70439E-2 1.07885E-1 1.25802E-1 1.77774E-1 1.64079E-1 1.22702E-1 1.62015E-1 3.78291E-1 -9999 7.25735E-2 1.19252E-1 2.56916E-1 1.65598E-1 1.98699E-1 1.91289E-1 2.65E-1 1.24694E-1 1.9542E-1 2.81581E-1 4.25141E-1 1.13713E-1 1.40066E-1 2.8944E-1 2.88385E-1 2.23239E-1 3.59691E-1 5.77306E-2 1.83044E-1 4.20619E-1 2.99152E-1 1.35574E-1 1.21182E-1 1.02364E-1 1.95898E-1 2.17976E-1 4.72356E-2 3.1566E-2 9.85307E-2 3.53221E-2 9.09004E-2 5.87214E-2 2.19499E-2 7.37787E-2 2.55845E-2 6.38493E-2 1.36914E-1 1.13847E-1 1.15962E-1 1.10514E-1 3.86746E-2 9.65058E-2 1.79277E-2 6.39667E-2 3.4709E-2 -9999 -9999 1.43538E-1 1.86692E-1 1.57927E-1 1.84957E-1 1.18823E-1 1.38834E-1 1.11703E-1 1.08023E-1 9.02955E-2 1.55712E-1 1.42804E-1 2.85139E-1 2.19185E-1 1.03948E-1 9.00868E-2 1.86532E-1 1.8873E-1 -9999 1.74175E-1 1.14958E-1 1.32667E-1 1.82146E-1 8.71726E-2 8.49311E-2 1.20394E-1 7.91448E-2 2.13274E-2 3.25253E-2 3.34973E-2 3.55137E-2 1.67818E-2 1.80496E-2 1.66399E-2 1.69514E-2 3.5778E-2 3.17514E-2 4.06326E-2 2.57214E-2 2.56468E-2 5.11214E-2 5.59886E-2 3.69576E-2 9.88792E-2 6.99065E-2 7.44598E-2 2.13617E-1 3.56683E-1 2.00616E-1 1.38834E-1 1.69212E-1 8.63844E-2 1.00149E-1 4.95052E-2 8.43678E-2 1.0474E-1 1.55189E-1 5.60171E-2 8.5997E-2 6.47565E-2 3.75009E-2 1.13332E-2 1.11748E-2 2.80182E-3 4.73931E-3 9.90553E-3 1.12926E-2 9.04043E-3 1.20268E-2 3.34003E-2 4.82737E-2 6.26525E-2 9.53021E-2 4.56476E-2 5.96758E-2 6.07092E-2 5.56292E-2 6.01647E-2 6.58799E-2 6.27434E-2 3.36923E-2 4.94475E-2 5.10663E-2 5.82878E-2 4.35966E-2 5.82829E-2 4.38345E-2 6.77406E-2 5.81554E-2 3.37129E-2 3.59099E-2 4.82114E-2 5.94221E-2 1.16864E-1 4.79627E-2 5.04744E-2 3.2236E-2 3.53319E-2 8.11547E-2 2.55704E-2 3.09386E-2 8.62779E-2 5.24415E-2 4.57965E-2 7.2701E-2 6.66912E-2 4.18523E-2 1.18526E-2 5.04203E-2 5.69358E-2 5.35361E-2 2.56498E-2 2.95514E-2 2.82824E-2 3.4068E-2 5.86977E-2 4.2003E-2 5.98913E-2 3.36726E-2 5.18714E-2 5.06687E-2 5.78421E-2 4.24331E-2 3.85276E-2 3.17111E-2 2.80396E-2 1.95112E-2 8.74708E-3 2.99212E-2 6.05148E-2 3.37168E-2 4.00192E-2 2.17797E-2 1.01672E-3 6.38575E-2 1.50904E-2 2.63349E-2 2.02047E-2 2.15694E-2 5.43776E-3 1.67873E-2 2.83209E-3 3.5334E-3 8.7177E-4 1.7766E-3 1.15395E-3 3.3707E-3 2.77369E-3 2.95433E-3 9.01959E-4 2.9274E-3 1.41463E-2 3.5722E-2 7.3713E-2 1.21879E-1 8.6013E-2 1.6778E-1 1.01476E-1 5.48588E-2 2.75343E-1 2.00446E-1 1.67943E-1 5.91577E-2 8.82899E-2 1.22614E-1 4.87272E-1 1.26897E-1 2.64678E-1 3.04758E-1 4.67689E-1 6.54182E-1 6.84382E-1 3.22391E-1 7.04975E-1 7.08196E-1 3.23736E-1 5.6438E-1 6.97282E-1 4.20738E-1 2.31039E-1 1.32376E-1 1.26588E-1 1.30867E-1 8.65285E-2 5.49439E-2 4.33956E-2 9.23307E-2 1.02926E-1 1.9651E-1 1.32112E-1 9.78974E-2 6.6542E-2 3.32621E-2 1.90058E-2 1.91062E-2 2.16462E-2 1.65393E-2 4.32104E-2 9.81046E-3 6.95873E-3 1.00823E-2 2.71038E-2 1.64707E-2 4.64673E-2 1.59619E-2 7.47505E-3 2.78672E-2 1.80463E-2 9.92475E-3 1.81097E-3 7.97616E-4 1.53441E-3 2.24135E-3 4.59322E-3 4.69782E-3 8.66284E-3 1.83694E-2 2.67552E-3 2.54666E-3 3.06685E-4 8.50121E-5 3.26259E-5 9.57645E-5 5.59073E-4 4.77005E-4 1.99266E-4 1.89096E-5 2.83176E-4 1.84712E-4 4.21646E-5 2.91409E-5 1.10162E-4 2.06582E-3 1.52044E-3 1.43022E-3 5.59229E-4 7.53081E-5 6.91092E-5 7.31814E-6 1.82856E-5 2.17352E-4 5.86656E-5 3.30818E-5 1.90773E-6 2.02341E-5 2.01483E-4 3.45414E-6 2.82142E-5 2.53982E-5 6.14069E-4 1.81289E-3 -9999 1.5318E-3 5.7369E-3 3.38404E-3 4.24422E-3 9.34393E-3 1.27114E-3 1.90343E-2 8.29533E-4 9.02059E-4 2.26022E-4 3.17727E-4 3.14028E-3 1.52683E-3 1.17672E-3 6.48903E-3 1.23731E-3 5.30899E-4 2.42501E-3 7.85325E-3 8.43393E-3 5.2582E-3 2.51785E-3 9.5237E-3 2.64013E-3 4.18273E-4 1.54569E-3 2.19754E-3 1.64476E-3 1.07033E-2 2.39185E-2 1.91885E-2 6.53654E-3 2.82341E-3 3.60217E-3 3.17677E-3 3.24623E-3 3.30096E-3 3.70232E-3 1.64354E-3 3.38144E-3 2.58183E-3 1.28892E-2 1.31859E-2 4.84804E-2 1.0051E-2 4.14288E-2 2.59405E-2 3.54717E-2 4.47775E-2 4.97585E-2 3.21644E-2 6.53174E-2 4.21339E-2 1.18424E-1 9.6146E-2 1.10292E-1 2.71684E-1 3.30078E-1 2.30944E-1 2.10981E-1 2.82383E-1 3.40247E-1 2.30695E-1 1.698E-1 1.67319E-1 1.83628E-1 8.41551E-2 7.77374E-2 2.53254E-1 1.68461E-1 2.85567E-1 3.90305E-1 1.56486E-1 3.41168E-1 2.60044E-1 1.97305E-1 9.86716E-2 8.68019E-2 1.05097E-1 1.37349E-1 1.53465E-1 1.30518E-1 1.44826E-1 1.70871E-1 9.12298E-2 7.98068E-2 1.39042E-1 5.71721E-1 4.11578E-1 1.49563E-1 6.54557E-2 2.62359E-1 2.12474E-1 1.84481E-1 2.63967E-1 2.44223E-1 1.25138E-1 1.54462E-1 3.71825E-2 1.67827E-1 6.20186E-2 1.08609E-1 1.25164E-1 1.11354E-1 4.5266E-2 3.85033E-1 6.40956E-2 1.5321E-1 1.86003E-1 9.76011E-2 6.5364E-2 3.41342E-2 4.36837E-2 4.24606E-2 3.18315E-2 1.77799E-1 1.94237E-1 1.18736E-1 1.23112E-1 2.07346E-1 9.96777E-2 7.30191E-2 1.9599E-2 6.17755E-2 4.63623E-2 6.19849E-2 3.63312E-2 2.1787E-2 7.74566E-2 5.03823E-2 4.53746E-2 9.00665E-3 7.76061E-2 1.99533E-2 9.13857E-3 5.43778E-3 1.51295E-2 2.81598E-2 6.45948E-3 1.36892E-2 2.15295E-2 2.12661E-2 2.99763E-2 6.16503E-2 2.5826E-2 5.11034E-2 4.63782E-2 3.30458E-2 1.59595E-2 1.43036E-2 4.60806E-3 6.59483E-3 2.69465E-2 1.67618E-2 2.7409E-2 2.78217E-2 2.65274E-2 4.55847E-3 1.60867E-3 8.07007E-3 3.47128E-4 4.58367E-3 3.34602E-3 1.59577E-3 5.43746E-3 1.0837E-2 1.9456E-2 1.75942E-2 1.97853E-2 4.05093E-3 2.44113E-3 9.30115E-4 6.56977E-4 1.74047E-3 3.28603E-3 1.43051E-3 1.30192E-3 8.51283E-4 1.37869E-3 3.6734E-4 3.42299E-4 4.88175E-4 1.00042E-3 9.16246E-4 1.24456E-3 7.9007E-4 8.49405E-4 4.35697E-5 7.04179E-5 8.908E-5 1.93691E-5 5.37696E-3 1.08288E-2 9.07469E-3 1.44514E-2 1.50151E-2 2.53996E-2 1.18622E-3 1.12632E-2 1.58768E-2 8.23722E-3 7.65846E-3 2.13925E-2 1.08486E-2 5.78515E-4 3.30398E-4 2.32766E-4 2.30044E-4 2.54856E-5 1.4634E-4 1.66979E-4 1.94967E-5 2.63543E-6 6.2994E-7 5.98298E-7 5.27862E-7 1.13185E-6 1.0505E-6 6.71174E-6 2.77528E-4 1.33632E-4 7.08008E-5 1.0956E-4 9.90304E-5 2.64771E-5 6.90871E-5 3.41535E-4 1.21584E-3 2.30176E-3 1.3841E-3 6.39366E-4 8.82993E-4 7.05717E-4 9.45288E-4 5.05668E-4 2.10306E-4 1.93301E-4 3.55053E-5 4.05584E-5 3.44899E-5 6.8405E-5 2.46528E-5 1.87754E-5 1.73507E-5 1.25508E-5 1.56079E-5 1.23571E-5 1.38917E-5 8.07343E-6 1.2424E-4 1.05069E-5 4.35169E-6 3.4966E-7 1.1086E-5 4.4962E-6 1.20074E-6 1.57607E-6 5.80654E-7 1.8904E-5 3.45795E-6 6.66915E-8 2.26758E-7 2.4412E-6 1.89525E-4 1.63785E-3 2.2482E-3 2.0323E-3 1.62623E-3 5.49587E-4 6.73033E-4 6.86363E-4 1.15316E-3 1.06623E-4 8.40675E-5 1.44981E-4 2.35741E-5 5.1721E-4 2.93955E-4 1.6888E-5 1.80853E-6 2.88144E-6 2.40735E-5 1.24075E-5 4.00224E-6 2.00792E-6 1.21667E-6 4.13739E-7 3.62493E-7 3.14823E-7 1.61263E-6 1.30778E-6 4.98878E-7 7.75155E-8 9.836E-7 1.15488E-5 4.06408E-6 3.5462E-6 1.01585E-5 4.16919E-5 1.02131E-4 1.85372E-5 1.45095E-5 3.00483E-5 1.60638E-5 6.47304E-6 7.22417E-6 8.77662E-7 8.32285E-7 4.37697E-7 8.31503E-7 1.32571E-6 2.31518E-6 2.96824E-6 2.23282E-6 2.71742E-6 3.30721E-6 4.64647E-7 2.3153E-7 6.7631E-7 2.40833E-7 1.05967E-6 1.58982E-6 8.14054E-7 1.64669E-6 1.01949E-6 2.06188E-6 1.0631E-6 7.53708E-7 6.65157E-7 4.35044E-7 2.91156E-6 6.95955E-7 1.96564E-6 5.0539E-6 4.69161E-6 3.09156E-6 1.32095E-6 1.28336E-6 1.30733E-6 8.0142E-7 1.30902E-6 6.51126E-6 2.18711E-6 3.09627E-6 4.06448E-6 4.29768E-6 8.9871E-6 5.87155E-6 3.10983E-6 1.27846E-5 3.82101E-5 2.0186E-4 4.39809E-5 2.33682E-4 2.74055E-4 1.20896E-4 1.95425E-4 2.21753E-4 2.15584E-4 1.06799E-4 1.09984E-4 1.86828E-4 1.97681E-4 6.59769E-4 2.55374E-4 5.18704E-4 4.11564E-5 9.94302E-5 2.41112E-4 4.27243E-4 1.17975E-4 1.33717E-4 1.34384E-4 1.06172E-4 3.23799E-5 2.72024E-4 1.67083E-4 1.41547E-4 1.04017E-4 1.17942E-4 2.89362E-4 5.58135E-4 9.27369E-5 1.93229E-4 4.346E-4 2.23315E-5 2.68273E-5 2.17033E-5 7.45957E-6 3.37316E-5 3.92087E-6 9.59447E-6 9.12827E-6 4.35566E-6 3.65732E-5 1.05561E-5 7.37358E-6 3.64281E-6 3.21879E-6 5.84593E-6 4.08403E-6 3.07913E-6 1.46871E-5 4.20222E-6 3.01229E-6 1.96366E-6 1.50138E-6 1.83853E-6 1.44699E-6 1.43416E-6 9.58579E-7 1.18334E-6 9.59895E-7 7.79417E-7 1.63685E-6 1.3009E-6 9.76335E-7 4.46113E-7 1.38269E-6 3.08489E-6 7.51046E-7 1.13304E-6 1.01611E-6 4.56801E-7 3.41163E-6 3.85678E-6 1.94303E-6 3.18332E-6 4.52507E-6 2.35961E-6 8.84603E-7 1.65879E-6 3.79284E-6 2.47934E-6 2.42895E-6 3.17603E-6 4.16526E-6 2.18196E-6 1.38035E-6 5.70114E-7 7.61418E-7 8.73321E-7 3.058E-6 1.28167E-6 7.58898E-7 1.44548E-6 1.96024E-6 3.43464E-6 2.03524E-6 1.5913E-6 7.34162E-7 2.66872E-6 6.6234E-7 9.46155E-7 7.5156E-7 8.44113E-7 2.3631E-7 1.66927E-7 1.44991E-7 1.1469E-7 1.89592E-7 2.71328E-7 2.43348E-7 1.79397E-7 1.93044E-7 1.81281E-7 8.54032E-8 8.35226E-8 1.46324E-7 1.3899E-7 2.31557E-7 1.64486E-7 3.36644E-7 1.28944E-7 4.53918E-7 1.32881E-7 3.09917E-7 5.18008E-7 5.5874E-7 8.67505E-7 1.99398E-7 4.98316E-7 4.09406E-7 6.42821E-8 6.21983E-7 4.56002E-7 4.91625E-7 8.07238E-7 -9999 -9999 -9999 -9999 -9999 -9999 -9999 -9999 -9999 -9999 -9999 -9999 -9999 -9999 -9999 -9999 -9999 -9999 -9999 -9999 -9999 -9999 -9999 -9999 -9999 -9999 -9999 -9999 -9999 -9999 -9999 -9999 -9999 -9999 -9999 -9999 -9999 -9999 -9999 -9999
4.18521E-5 3.80021E-5 3.66805E-5 1.77026E-5 1.44961E-5 2.38755E-5 2.68132E-5 5.58156E-5 2.89231E-5 3.17255E-5 2.60291E-5 7.32602E-5 8.26693E-5 5.21947E-5 3.96967E-5 4.71323E-5 4.74584E-5 5.43272E-5 5.04588E-5 3.70655E-5 1.58818E-5 2.7467E-5 2.20595E-5 2.67413E-5 1.56495E-5 2.12237E-5 2.2716E-5 2.85851E-5 3.54047E-5 2.24709E-5 3.23989E-5 2.96163E-5 3.69075E-5 3.78131E-5 2.82452E-5 2.99163E-5 3.20161E-5 3.23144E-5 1.12916E-4 1.051E-4 3.12189E-5 1.32336E-4 4.17701E-5 2.82309E-4 4.95558E-5 4.27808E-5 2.77141E-5 9.34677E-5 3.24596E-5 2.33806E-5 4.34334E-5 5.20755E-5 3.10715E-5 1.92657E-5 2.07335E-5 3.01286E-5 3.8301E-5 5.28158E-5 4.65902E-5 3.46298E-5 4.19707E-5 4.01351E-5 6.41839E-5 9.06807E-5 7.31295E-5 4.18148E-5 4.0543E-5 3.92573E-5 4.22729E-5 6.19181E-5 5.61737E-5 4.32856E-5 2.80891E-5 6.85553E-5 4.46545E-5 4.30885E-5 6.44341E-5 5.15576E-5 1.93441E-5 4.48838E-5 2.94449E-5 3.85711E-5 4.65559E-5 5.9982E-5 6.21892E-5 9.5959E-5 7.79114E-5 8.27057E-5 1.18386E-4 1.61657E-4 1.11523E-4 1.14446E-4 1.49079E-4 1.01627E-4 1.28526E-4 1.06968E-4 9.94035E-5 1.47354E-4 1.77892E-4 1.78661E-4 1.42043E-4 2.23405E-4 2.01724E-4 2.23854E-4 2.01298E-4 1.94753E-4 1.69817E-4 2.22978E-4 4.11775E-4 2.10189E-4 3.15632E-4 3.38674E-4 4.34464E-4 3.75992E-4 3.47493E-4 2.91907E-4 3.21909E-4 7.30101E-4 9.13996E-4 7.39709E-4 8.42769E-4 7.92478E-4 1.15018E-3 8.80794E-4 9.86178E-4 7.28303E-4 4.99396E-4 5.88665E-4 4.65828E-4 3.61408E-4 3.7731E-4 5.60925E-4 1.0881E-3 1.01888E-3 1.12092E-3 1.28264E-3 1.06642E-3 9.44824E-4 4.31154E-4 7.05349E-4 3.18169E-4 7.33377E-4 3.10367E-4 2.00392E-4 8.08274E-4 1.86678E-3 4.03013E-4 1.65681E-3 2.85847E-3 4.52157E-4 1.53066E-3 1.69143E-3 8.75715E-4 1.6029E-3 5.99097E-4 1.01018E-3 8.7234E-4 9.04554E-4 1.72863E-3 1.58542E-3 2.94451E-3 2.94973E-3 2.32021E-3 2.88273E-3 2.20899E-3 2.30276E-3 7.48753E-4 3.89662E-4 1.50474E-4 2.27466E-3 7.10154E-4 8.06146E-5 5.58517E-4 1.04343E-3 4.90106E-4 7.42394E-4 7.94682E-4 8.12453E-4 4.89459E-4 1.04291E-3 1.02871E-3 8.31924E-4 1.13629E-3 1.28502E-3 1.45625E-3 1.10232E-3 1.14254E-3 2.15103E-3 2.33148E-3 3.11173E-3 1.49599E-3 1.99554E-3 2.27667E-3 1.00539E-3 2.97974E-3 1.79073E-3 5.97837E-4 1.02332E-3 1.34546E-3 2.29313E-3 4.51582E-3 1.78323E-3 3.6372E-3 9.31217E-4 2.25803E-3 1.27051E-3 1.74971E-3 1.63879E-3 2.72103E-3 2.55092E-3 4.36565E-4 4.79143E-3 2.98965E-3 1.53254E-3 1.78802E-3 5.18672E-3 2.26462E-3 7.98068E-4 1.256E-3 1.18499E-3 2.34293E-3 4.09753E-3 3.24274E-3 1.43553E-3 3.5337E-3 9.31409E-4 6.86796E-4 9.48819E-4 4.68168E-4 8.03956E-4 1.02316E-3 9.52208E-4 7.3369E-4 6.48445E-4 8.97055E-4 3.49125E-4 3.49143E-6 3.20997E-4 7.34141E-4 1.91727E-3 1.29008E-3 6.89842E-4 3.80799E-4 3.254E-4 4.59003E-4 3.44696E-4 5.94601E-4 4.16042E-4 1.78222E-3 2.59745E-3 1.50063E-3 1.6834E-3 1.33608E-3 2.98555E-4 4.80072E-4 2.43771E-4 3.27961E-4 7.96736E-4 3.87138E-4 3.66067E-4 2.08174E-3 4.36483E-4 4.26455E-4 3.75402E-4 4.34856E-4 6.22995E-4 5.91588E-4 1.07151E-3 2.98221E-3 2.56346E-3 3.38934E-3 3.52535E-3 1.62531E-3 1.03339E-2 4.8172E-3 8.24087E-3 3.66276E-4 3.00868E-3 3.77873E-3 7.68429E-3 1.17659E-2 1.70263E-2 1.06599E-2 1.4445E-2 6.47886E-3 6.64313E-3 8.35997E-3 2.42247E-3 2.32562E-3 6.34847E-3 7.48899E-4 5.69578E-4 1.57936E-3 4.35517E-3 1.82864E-3 1.73421E-3 6.434E-4 2.95435E-3 7.35123E-3 4.40674E-3 3.1732E-3 2.23118E-3 4.35772E-3 1.82043E-2 8.42811E-3 2.24741E-2 2.51478E-2 1.42435E-2 3.8949E-3 2.53944E-3 1.22473E-2 2.37816E-3 2.29975E-3 5.0381E-3 9.58466E-3 3.88715E-3 1.98958E-3 2.57646E-3 8.58909E-3 3.33349E-3 2.57784E-3 2.32825E-3 1.21287E-2 2.87249E-2 1.48625E-2 6.48555E-3 1.46148E-2 1.0019E-2 2.0496E-3 2.84508E-3 2.95929E-3 7.8511E-3 3.43493E-3 3.92347E-3 1.01715E-2 9.33158E-3 2.07019E-3 1.58881E-2 2.55827E-2 3.1629E-2 1.22051E-2 4.30538E-2 2.56393E-2 9.19263E-3 6.23144E-3 7.49422E-3 6.48473E-3 4.83935E-3 5.66712E-3 7.39926E-3 9.00734E-3 1.27041E-2 2.72547E-2 1.8593E-2 1.40408E-2 1.41811E-2 1.85864E-2 2.14297E-2 2.42892E-2 2.12615E-2 2.592E-2 1.02739E-1 5.24023E-2 6.46083E-2 5.92272E-2 1.68334E-1 1.36444E-1 7.14673E-2 7.65567E-2 1.12512E-1 8.12015E-2 1.6039E-1 7.8077E-2 1.59051E-1 1.44447E-1 1.69277E-1 2.00396E-1 1.43734E-1 1.46134E-1 2.4861E-1 6.32843E-2 1.22315E-1 6.36709E-2 1.80194E-1 1.28567E-1 1.81481E-1 1.78163E-1 1.8643E-1 2.47556E-1 3.22413E-1 2.08943E-1 1.27677E-1 3.11094E-1 1.58231E-1 4.08596E-1 1.61174E-1 5.79983E-1 3.43034E-1 1.63098E-1 1.08686E-1 2.8455E-2 6.93724E-2 1.48018E-1 2.32316E-1 8.02096E-2 1.22633E-1 3.80216E-3 2.26085E-2 1.29776E-1 4.16824E-2 3.73153E-2 8.92865E-2 3.69363E-2 3.93715E-2 2.75535E-2 4.95121E-2 3.34313E-2 2.47446E-2 7.49245E-2 5.91643E-2 9.61883E-2 6.03939E-2 1.11583E-1 1.1467E-1 8.76237E-2 1.97133E-1 2.20596E-1 4.3186E-2 1.63483E-1 1.55309E-1 1.89978E-1 2.04434E-1 1.70812E-1 1.12199E-1 9.42075E-2 1.28302E-1 4.91633E-2 8.44656E-2 6.86894E-2 1.21109E-1 3.496E-2 1.21635E-1 2.6694E-1 8.31225E-2 1.45838E-1 2.11408E-1 1.99201E-1 7.1822E-2 8.12034E-2 5.46109E-2 2.10756E-2 2.39592E-2 1.75977E-2 1.57144E-2 3.55324E-2 3.76478E-2 9.57804E-2 4.74951E-2 1.01568E-2 8.91031E-3 2.82714E-2 3.32601E-2 3.41547E-2 2.10049E-2 1.96174E-2 1.60286E-2 1.43739E-2 7.23227E-2 7.34263E-2 3.59247E-2 7.3847E-2 1.22221E-1 1.13383E-1 1.0196E-1 1.10374E-1 1.25053E-1 6.74545E-2 8.24859E-2 7.20571E-2 9.76549E-2 6.4668E-2 1.24242E-1 1.35043E-1 1.23294E-1 3.00304E-2 1.31421E-1 3.07642E-2 2.04464E-2 1.54287E-2 2.8144E-3 4.01627E-3 3.71166E-3 8.47425E-3 1.02616E-2 1.88315E-2 4.55376E-2 3.12638E-2 3.54088E-2 7.32828E-2 7.93729E-2 1.19085E-1 9.92437E-2 9.99542E-2 1.29677E-1 4.51488E-2 9.12443E-2 1.12098E-1 4.71498E-2 4.02917E-2 4.40911E-2 6.68625E-2 6.09346E-2 7.15209E-2 5.87032E-2 1.14883E-1 1.22156E-1 2.56668E-2 3.45249E-2 1.14272E-1 1.07123E-1 1.03081E-1 1.22237E-1 3.89481E-2 3.56737E-2 6.99814E-2 2.45715E-2 5.66638E-2 7.39683E-2 5.05169E-2 4.4019E-2 4.39837E-2 7.80022E-2 5.38363E-2 4.37823E-2 4.19186E-2 5.68047E-2 3.86148E-2 2.38302E-2 4.37471E-2 1.93955E-2 2.36381E-2 4.56858E-2 5.31296E-2 5.09974E-2 4.02114E-2 4.67295E-2 4.53267E-2 3.5937E-2 3.65277E-2 3.62382E-2 4.03066E-2 3.39301E-2 2.19738E-2 4.31282E-2 5.01357E-2 3.6711E-2 1.60957E-2 4.15078E-2 6.44225E-2 3.1445E-2 2.59188E-2 1.25385E-2 4.72915E-2 2.45065E-2 4.50735E-2 8.98833E-3 6.17752E-3 2.71023E-3 2.03837E-3 2.514E-3 1.42353E-3 1.3839E-3 1.18727E-3 8.81513E-4 7.61365E-4 1.59733E-3 1.73088E-3 1.63015E-2 2.30369E-2 1.89115E-1 1.01541E-1 2.60931E-1 1.37282E-1 1.77027E-1 1.56899E-1 1.04125E-1 2.04935E-1 8.94767E-2 6.05763E-2 1.75953E-1 8.37526E-2 2.50097E-1 1.70203E-1 9.82667E-2 1.62551E-1 8.70367E-1 7.00237E-1 2.19542E-1 8.92597E-1 7.08642E-1 2.02899E-1 8.36031E-1 5.70716E-1 6.44313E-1 3.14077E-1 1.44236E-1 2.29167E-1 2.04587E-1 2.31338E-1 4.60876E-1 2.30167E-1 2.09301E-1 1.86088E-1 3.49669E-1 1.10202E-1 7.47096E-2 1.42452E-1 2.43294E-1 2.49399E-2 1.18491E-2 1.10365E-2 1.01306E-2 1.40692E-2 3.2872E-2 2.9545E-2 7.72751E-3 3.26218E-3 4.24473E-3 7.99428E-3 3.25301E-2 1.88942E-2 9.82262E-3 2.47325E-2 3.17027E-2 7.83941E-3 5.80477E-3 1.47101E-3 7.19407E-4 7.20036E-4 3.44136E-3 1.97711E-3 3.61504E-3 3.11287E-2 1.45089E-3 9.11369E-4 1.6148E-4 3.96565E-5 2.10834E-5 8.89262E-5 4.28824E-4 3.63448E-5 7.19617E-4 3.39802E-4 7.1838E-5 6.49806E-5 4.19548E-5 2.38276E-5 8.53708E-5 8.51797E-5 3.84483E-4 1.83205E-4 8.54401E-5 6.03761E-5 1.92096E-4 4.87268E-5 1.70674E-5 2.34979E-4 6.26323E-5 3.57058E-5 4.25623E-6 6.8954E-6 4.50647E-5 6.7245E-6 1.62518E-5 7.54574E-5 1.65511E-3 2.66523E-3 6.21278E-3 5.29257E-3 1.0641E-2 9.84657E-4 4.93997E-3 9.27303E-3 3.79899E-3 9.38699E-3 2.99043E-3 2.21519E-3 1.48409E-3 5.64288E-3 1.9378E-3 6.28058E-4 1.71738E-3 2.48065E-3 1.94949E-3 5.41704E-4 2.45809E-3 9.78261E-3 2.6617E-3 5.60577E-3 9.99533E-3 3.13065E-3 1.8874E-3 -9999 6.35198E-4 1.08211E-3 3.86701E-3 7.95211E-3 1.85836E-2 6.65336E-3 9.4199E-3 4.33479E-3 3.01728E-3 1.57857E-3 5.57905E-4 1.59461E-3 2.35095E-3 2.73835E-3 1.29791E-3 5.4324E-3 9.7259E-3 8.31289E-3 5.86104E-2 2.66635E-1 2.85742E-2 4.87652E-2 1.80617E-2 4.97772E-2 5.90997E-2 5.52371E-2 4.72781E-2 9.35304E-2 1.86696E-1 1.60226E-1 8.36935E-2 3.33018E-1 3.6811E-1 3.70947E-1 1.87334E-1 1.99096E-1 3.18726E-1 1.75881E-1 1.63036E-1 1.68869E-1 1.63615E-1 2.38632E-1 1.09931E-1 1.92874E-1 1.72806E-1 1.69613E-1 2.80708E-1 5.71902E-1 3.64205E-1 4.28655E-1 1.51546E-1 6.24153E-2 1.3587E-1 1.35368E-1 1.37178E-1 2.48809E-1 1.92072E-1 1.87269E-1 2.07487E-1 2.15041E-1 1.09393E-1 2.5014E-1 1.76819E-1 2.41234E-1 3.68526E-2 3.36961E-1 5.16585E-1 1.29426E-1 1.53037E-1 3.0259E-1 2.35283E-1 2.11814E-1 2.69924E-1 1.23795E-1 2.34443E-2 1.7143E-1 1.67918E-1 1.39967E-1 1.82487E-1 1.48484E-1 3.90656E-1 7.70884E-2 1.77677E-1 2.37227E-1 1.56066E-1 3.09763E-2 4.85529E-2 3.7814E-2 4.30403E-2 8.27702E-3 5.09435E-2 1.4766E-1 1.08773E-1 1.07259E-1 1.78E-1 6.74342E-2 7.38579E-2 9.53465E-2 3.5602E-2 1.19701E-2 5.40172E-2 8.33999E-2 3.93518E-2 3.46124E-2 3.4611E-2 1.86289E-2 6.96748E-2 1.30908E-1 2.34196E-2 2.2288E-2 3.05913E-3 3.35357E-2 4.0392E-2 2.99434E-2 2.12412E-2 9.23826E-3 2.69996E-2 3.758E-2 5.01646E-2 2.46753E-2 5.82209E-2 2.14243E-2 1.65322E-2 1.32548E-2 1.24105E-2 2.22194E-2 1.11386E-2 3.97462E-2 5.049E-2 5.09401E-2 3.59576E-2 1.4839E-2 8.19006E-3 2.37123E-3 3.21921E-3 3.7781E-3 5.5634E-3 2.73482E-3 2.84306E-3 2.83722E-3 2.17914E-3 2.82268E-2 2.44185E-2 2.48638E-2 5.01077E-3 7.25107E-4 3.41079E-4 2.11928E-4 5.43657E-4 2.29632E-3 2.10271E-3 4.16693E-3 1.56642E-3 8.89828E-4 3.4724E-5 2.69845E-4 2.2815E-4 4.03916E-4 8.84432E-4 1.1839E-3 6.14845E-4 1.46704E-3 4.2301E-4 3.76103E-5 7.08187E-4 5.932E-4 1.02058E-3 2.13796E-2 1.45113E-2 2.7533E-3 1.661E-2 1.17064E-2 1.07603E-2 2.71122E-2 1.47867E-2 7.11754E-3 1.52248E-3 2.21538E-2 1.75816E-2 5.50684E-3 1.58104E-3 1.29931E-4 2.82614E-4 1.19144E-4 1.07596E-4 2.65059E-4 3.79372E-5 8.53633E-7 3.38716E-7 7.00024E-7 1.65584E-6 8.06489E-6 2.4882E-6 1.00085E-4 1.40845E-4 7.12524E-5 1.66976E-4 1.84623E-4 2.79292E-4 7.20347E-5 7.48189E-5 1.40238E-4 3.44829E-4 2.79319E-3 1.59351E-3 1.57037E-3 1.26716E-2 3.08701E-3 7.33205E-4 3.68228E-4 2.47236E-4 7.53952E-4 3.21531E-4 2.83838E-5 2.01014E-5 5.85764E-6 1.2199E-5 1.0272E-5 1.52168E-5 1.18188E-5 1.5615E-5 2.46925E-6 1.75932E-6 1.0199E-4 2.09243E-5 2.76133E-5 1.01837E-5 1.17225E-5 2.87854E-6 2.81582E-6 9.3592E-7 7.56637E-7 3.75717E-6 6.27705E-6 4.75334E-6 3.4179E-6 3.52303E-7 2.15242E-5 9.59135E-4 3.90097E-3 1.91214E-3 8.16341E-4 1.83309E-3 5.39542E-4 8.09905E-4 7.2685E-4 5.18522E-4 3.07453E-4 3.20826E-4 4.74797E-5 9.75369E-5 8.88429E-5 6.68705E-6 1.50136E-5 2.14004E-4 2.24233E-4 1.65036E-5 2.76556E-5 1.5694E-5 1.91272E-5 2.8248E-5 1.23026E-5 4.72016E-6 1.64371E-6 2.06664E-6 3.88442E-6 1.15464E-5 1.22961E-7 1.47027E-7 4.08821E-7 2.32684E-7 6.87012E-7 9.97446E-7 2.86664E-7 6.68079E-7 2.47092E-5 3.43568E-5 5.50667E-5 1.97514E-6 5.6487E-7 8.43963E-7 7.54175E-7 1.97928E-7 1.91032E-6 2.13499E-6 2.68334E-6 2.53418E-6 3.33569E-6 2.95932E-6 1.37589E-6 1.53315E-6 1.24683E-6 4.50049E-7 4.90324E-7 8.03936E-7 1.00782E-6 2.5544E-6 2.12972E-6 2.93994E-6 1.67022E-6 2.41028E-6 1.75377E-6 4.95628E-7 1.28222E-6 9.00984E-7 7.95421E-7 9.77623E-7 4.82071E-6 1.51163E-6 3.05706E-6 1.57927E-6 1.462E-6 8.8795E-7 2.54503E-6 1.88669E-6 8.41781E-6 7.4758E-6 7.70948E-6 4.24875E-6 5.50391E-6 1.14498E-5 1.1584E-5 6.86147E-6 2.07147E-5 3.37104E-5 3.41364E-5 2.6998E-5 2.21031E-4 3.58353E-4 4.02856E-4 2.54854E-4 2.02162E-4 3.56897E-4 5.35909E-4 3.26889E-4 4.13868E-4 2.13409E-4 3.25769E-4 3.92003E-4 2.53959E-4 1.11394E-4 5.08042E-5 2.4282E-4 1.38386E-4 3.28548E-4 1.49472E-4 1.92395E-4 3.12975E-4 1.91946E-5 8.89122E-5 3.48635E-4 1.77105E-4 1.75823E-4 3.03696E-4 9.089E-5 6.14355E-4 5.71313E-4 2.89258E-4 2.46942E-4 3.78487E-5 2.52934E-5 3.00166E-5 2.06028E-4 5.5565E-5 1.46998E-5 2.29876E-5 5.60034E-6 2.41603E-5 1.03813E-4 7.9448E-6 2.1955E-6 3.01761E-6 9.49449E-6 4.76982E-6 6.37152E-6 3.54753E-6 3.05524E-6 1.25481E-5 5.33237E-6 8.80695E-7 2.25604E-6 1.10354E-6 1.40713E-6 2.11779E-6 1.1083E-6 1.33884E-6 1.45042E-6 1.16769E-6 1.35912E-6 8.67159E-7 2.96121E-6 2.41592E-6 5.82438E-7 5.87024E-7 6.39294E-7 1.12192E-6 8.69655E-7 6.69767E-7 6.89807E-7 1.0693E-6 1.21031E-6 8.3205E-7 2.40235E-6 1.66536E-6 2.19568E-6 1.75944E-6 2.4295E-6 6.11498E-6 1.6492E-6 1.13507E-6 2.04337E-6 3.20909E-6 1.18762E-6 7.9932E-7 6.4926E-7 6.4402E-7 7.54105E-7 6.30348E-7 1.37528E-6 1.15397E-6 1.79032E-6 3.20128E-6 4.47318E-6 3.22434E-6 2.83253E-6 1.80938E-6 1.02309E-6 1.20819E-6 5.6536E-7 5.27311E-7 3.097E-7 1.70858E-7 1.95335E-7 1.39584E-7 1.49432E-7 1.97433E-7 2.0683E-7 2.14725E-7 1.13991E-7 2.52221E-7 3.95709E-7 2.45189E-7 5.93093E-8 1.26701E-7 1.64708E-7 1.43469E-7 1.89483E-7 1.71619E-7 9.62394E-8 1.8781E-7 1.45872E-7 9.26619E-7 4.15433E-7 7.45569E-7 3.6406E-7 2.9781E-7 8.50708E-7 3.40812E-8 1.93861E-8 5.9063E-7 3.09775E-7 2.36133E-7 3.14441E-7 4.56026E-7 -9999 -9999 -9999 -9999 -9999 -9999 -9999 -9999 -9999 -9999 -9999 -9999 -9999 -9999 -9999 -9999 -9999 -9999 -9999 -9999 -9999 -9999 -9999 -9999 -9999 -9999 -9999 -9999 -9999 -9999 -9999 -9999 -9999 -9999 -9999 -9999 -9999 -9999 -9999
1.86593E-5 4.7237E-5 3.20058E-5 2.425E-5 2.15737E-5 2.95334E-5 5.24344E-5 6.13863E-5 3.71763E-5 3.20726E-5 3.80205E-5 4.54571E-5 2.97177E-5 3.56291E-5 4.23336E-5 2.3333E-5 2.03843E-5 5.69499E-5 5.09008E-5 2.80127E-5 1.77077E-5 1.90942E-5 1.68374E-5 1.92418E-5 3.03712E-5 3.3777E-5 3.85872E-5 2.91384E-5 2.24067E-5 2.11368E-5 3.2566E-5 3.22834E-5 4.66036E-5 4.47277E-5 3.09632E-5 3.56012E-5 1.29991E-4 1.39763E-4 1.12998E-4 1.70085E-4 1.11804E-4 1.79294E-4 1.14941E-4 3.14198E-4 1.89565E-4 1.06306E-4 3.32843E-5 2.33362E-5 1.66527E-4 3.98568E-5 9.49059E-5 5.63803E-5 2.65272E-5 2.52854E-5 2.12495E-5 3.94381E-5 4.48303E-5 3.41624E-5 2.94505E-5 2.48108E-5 1.97291E-5 3.86267E-5 2.31231E-5 4.46453E-5 4.12186E-5 5.77063E-5 3.80182E-5 5.3129E-5 4.42206E-5 3.43561E-5 5.2538E-5 6.90512E-5 5.58098E-5 3.73056E-5 2.78765E-5 3.04801E-5 4.98044E-5 3.03391E-5 2.79094E-5 7.33267E-5 3.86561E-5 3.62223E-5 3.64819E-5 4.43635E-5 3.88973E-5 7.57917E-5 8.67287E-5 6.54106E-5 9.52729E-5 9.03811E-5 1.53498E-4 1.36614E-4 9.15183E-5 1.19722E-4 1.61202E-4 1.51308E-4 1.70413E-4 1.65394E-4 1.33539E-4 1.46996E-4 1.91071E-4 2.16682E-4 2.52252E-4 1.46135E-4 1.32706E-4 1.53434E-4 1.55525E-4 1.29651E-4 2.22746E-4 2.51662E-4 3.05696E-4 2.7201E-4 4.43925E-4 3.81722E-4 4.27912E-4 4.77963E-4 2.97528E-4 3.81891E-4 3.75463E-4 7.09136E-4 8.08775E-4 1.06772E-3 1.30887E-3 1.02159E-3 1.08712E-3 7.21712E-4 4.69317E-4 2.79452E-4 3.93842E-4 1.29208E-4 8.49827E-4 5.35756E-4 1.15476E-3 1.48284E-3 1.14751E-3 1.41159E-3 5.69448E-4 8.41222E-4 1.0696E-3 5.71062E-4 3.32487E-4 5.29518E-4 4.56338E-4 6.83427E-4 6.48128E-4 8.98416E-4 3.59833E-4 9.09998E-4 1.37969E-3 7.57257E-4 2.45199E-3 1.73334E-3 9.30533E-4 1.04886E-3 1.00133E-3 5.33494E-4 5.26892E-4 1.70502E-3 1.76981E-3 1.91103E-3 2.27712E-3 2.44109E-3 3.11746E-3 1.44986E-3 3.77627E-3 3.35499E-3 1.99616E-4 3.46311E-4 7.07886E-5 3.02875E-4 5.20159E-6 2.05323E-6 1.47353E-5 1.13754E-3 4.20916E-4 1.12529E-4 9.38517E-5 1.36578E-4 9.91522E-4 1.39419E-3 1.04072E-3 1.17823E-3 1.1145E-3 1.4515E-3 1.24296E-3 3.94392E-3 2.00604E-3 2.60504E-3 2.027E-3 1.92807E-3 2.88293E-3 2.26553E-3 2.24523E-3 1.70915E-3 1.96044E-3 3.12543E-3 3.8446E-3 1.0481E-3 2.50658E-3 1.63476E-3 2.45089E-3 2.51008E-3 3.74442E-3 1.71035E-3 2.57372E-3 1.82924E-3 2.36295E-3 2.67319E-3 2.76415E-3 3.01639E-3 3.12583E-5 1.10013E-3 4.80935E-3 2.76998E-3 3.60905E-3 1.03425E-3 2.54224E-3 6.55944E-4 2.40569E-3 3.02444E-3 3.85844E-3 4.49895E-3 5.27708E-3 1.3697E-3 5.3295E-3 2.41235E-3 2.7724E-4 4.37995E-4 2.31601E-4 5.1151E-4 8.07377E-4 1.46233E-4 1.96216E-3 1.57802E-3 1.77986E-3 2.81692E-4 -9999 1.19358E-4 8.55837E-5 4.59642E-4 1.35338E-3 4.37505E-4 4.67193E-4 4.42294E-4 5.67439E-4 1.06258E-3 7.46904E-4 4.90769E-5 2.05447E-3 1.71019E-3 2.11086E-3 1.20019E-3 4.51142E-3 1.13426E-3 1.0989E-4 1.73215E-4 4.45111E-4 1.8792E-4 1.80428E-4 4.026E-4 3.92727E-3 9.20745E-3 7.36853E-3 3.72894E-4 5.00264E-4 6.70573E-4 5.52892E-4 1.8401E-3 1.90765E-3 8.38784E-4 2.37454E-3 2.91561E-3 1.92251E-3 8.67409E-3 1.64074E-4 4.86208E-3 6.82906E-3 5.8849E-3 3.62677E-3 1.05451E-3 1.64376E-2 1.57785E-2 1.24515E-2 9.02543E-4 4.05423E-3 9.68434E-4 7.02698E-3 2.22653E-3 1.03268E-3 9.82833E-4 5.30248E-4 2.53803E-3 3.37227E-3 2.93849E-3 1.83468E-3 1.36102E-3 1.73009E-3 4.71237E-3 1.10948E-3 1.74901E-3 6.07031E-3 3.06231E-2 5.54162E-2 3.54581E-2 2.17716E-2 1.0601E-2 1.36379E-2 4.44744E-3 3.98201E-3 6.02898E-3 4.1922E-3 6.16689E-3 8.04371E-3 1.84833E-2 2.02119E-2 7.00531E-3 4.1567E-3 3.90918E-3 5.74696E-3 5.56805E-3 4.01021E-3 5.78978E-3 6.30283E-3 2.08912E-2 2.61278E-2 9.90326E-3 5.98718E-3 9.51283E-3 4.78079E-3 3.81894E-3 5.15213E-3 4.93182E-3 8.77544E-3 5.36602E-3 1.08919E-2 1.03016E-2 7.61384E-3 9.76853E-3 2.86584E-2 3.57134E-2 2.2701E-2 3.65417E-2 1.36749E-2 6.6677E-3 4.49723E-3 2.72019E-3 3.98384E-3 7.64512E-3 6.75745E-3 4.2778E-3 1.57585E-2 2.8365E-2 2.39503E-2 2.97248E-2 2.27043E-2 2.20374E-2 1.96917E-2 1.6947E-2 1.25543E-2 2.60137E-2 7.83298E-2 6.58261E-2 5.423E-2 7.09239E-2 1.36375E-1 1.27168E-1 9.54919E-2 9.44907E-2 1.07427E-1 9.24371E-2 1.20905E-1 1.86682E-1 1.04668E-1 1.08967E-1 1.55576E-1 1.36589E-1 1.76903E-1 1.50806E-1 1.76253E-1 8.83312E-2 1.96458E-1 3.20111E-1 1.83297E-1 1.91361E-1 2.36524E-1 2.80579E-1 7.36997E-2 3.17586E-1 2.48366E-1 2.32775E-1 3.25175E-1 1.10808E-1 4.21674E-1 3.07675E-1 2.11295E-1 2.43519E-1 3.93506E-1 4.72914E-1 3.75123E-1 3.39858E-1 3.03265E-2 2.84746E-3 8.05478E-2 1.61037E-1 1.5036E-1 1.58693E-1 1.74281E-2 5.59081E-2 6.4624E-2 2.8241E-2 1.65476E-2 3.55599E-2 4.12888E-2 6.42975E-2 2.36714E-2 5.38065E-2 1.3757E-1 7.4588E-2 7.9232E-2 9.18224E-2 6.82316E-2 1.02393E-1 8.70784E-2 8.12997E-2 6.66615E-2 5.22175E-2 1.52619E-1 1.51557E-1 9.98459E-2 1.84125E-1 2.85984E-1 1.81481E-1 1.44146E-1 1.27131E-1 7.43044E-2 7.65906E-2 1.22549E-1 1.62448E-1 3.16385E-1 6.54158E-2 2.91426E-2 1.06003E-1 1.06666E-1 1.44572E-1 7.1695E-2 1.94003E-1 1.79891E-1 1.69102E-1 1.36105E-1 7.11676E-2 1.42562E-2 2.58769E-2 2.86762E-2 5.29345E-2 1.52729E-1 9.58455E-2 3.41583E-2 4.16483E-2 4.87419E-2 7.50911E-2 8.90846E-2 8.90624E-2 1.92518E-2 3.03391E-2 4.61117E-2 9.06471E-3 3.49474E-2 4.69829E-2 5.98221E-2 4.91944E-2 4.32149E-2 1.94154E-1 1.54902E-1 1.22641E-1 1.25182E-1 1.24072E-1 1.25364E-1 1.35282E-1 6.19554E-2 7.91998E-2 1.27146E-1 1.45463E-1 2.26732E-1 5.47344E-2 3.91572E-2 7.00946E-2 1.87574E-2 9.39642E-3 2.21444E-2 1.1245E-2 7.26689E-3 1.44425E-2 2.47537E-2 2.9332E-2 8.98136E-3 1.56567E-2 2.36805E-2 3.52108E-2 4.42537E-2 4.95826E-2 3.88853E-2 2.96066E-2 4.08448E-2 4.42644E-2 6.82733E-2 7.46972E-2 4.65163E-2 4.51927E-2 5.33035E-2 6.90981E-2 5.4947E-2 1.391E-1 4.05187E-2 2.27105E-1 7.19411E-2 5.33392E-2 1.21444E-1 2.3367E-2 1.28849E-1 1.32032E-1 6.5867E-2 5.48816E-2 4.73399E-2 4.11693E-2 4.6702E-2 5.51028E-2 3.82661E-2 6.75757E-2 4.12591E-2 8.16462E-2 4.21625E-2 4.24844E-2 4.98266E-2 6.60679E-2 4.09308E-2 4.44363E-2 2.571E-2 4.00783E-2 3.73538E-2 3.0461E-2 4.56613E-2 2.82946E-2 2.14472E-2 2.55267E-2 4.45292E-2 5.77167E-2 5.85557E-2 4.70079E-2 4.90165E-2 4.56509E-2 4.5352E-2 4.0359E-2 2.97302E-2 3.93782E-2 3.12878E-2 6.40042E-2 2.28444E-2 1.00614E-2 5.93119E-2 2.04889E-2 3.07977E-2 2.74515E-2 4.9861E-2 4.84091E-2 2.76485E-2 3.79561E-2 1.24009E-2 5.21973E-3 3.30948E-3 2.27634E-3 2.59863E-3 2.7115E-3 5.01714E-3 9.94992E-4 6.81712E-3 2.1638E-3 3.71007E-3 3.69244E-3 1.95381E-2 3.58106E-2 4.35908E-2 5.14409E-2 6.94234E-2 1.12704E-1 1.47312E-1 6.87976E-2 1.75103E-1 6.37237E-2 9.9597E-2 1.94587E-1 6.27605E-2 1.04063E-1 7.9865E-1 6.83435E-1 9.17204E-1 8.02321E-1 8.14277E-1 5.99956E-1 3.31096E-1 1.48207E-1 2.25451E-1 1.61473E-1 2.17131E-1 6.59367E-1 1.97654E-1 1.33476E-1 6.6339E-2 1.50174E-1 2.39094E-1 3.25218E-1 3.09953E-1 2.40991E-1 1.96609E-1 1.60765E-1 1.24249E-1 5.46436E-2 8.67895E-2 1.90941E-1 1.37817E-1 1.8925E-2 1.92394E-2 1.10894E-2 9.58844E-3 1.14977E-2 3.7082E-2 5.07082E-3 2.4116E-3 2.52015E-3 2.41086E-3 5.02958E-2 2.11697E-2 1.0952E-3 1.07249E-3 1.58419E-3 1.01294E-2 8.32868E-3 2.45783E-3 5.81088E-4 1.66721E-4 5.86079E-4 1.43019E-3 1.96614E-3 1.00455E-3 3.10206E-3 5.5949E-4 3.9856E-4 1.04629E-4 4.15583E-5 2.07283E-4 4.11327E-5 9.48496E-5 1.30384E-4 5.59827E-4 1.38761E-4 7.65441E-5 5.03262E-6 1.79103E-5 8.86241E-5 1.70193E-5 2.31588E-5 3.218E-5 1.42905E-5 3.03162E-5 2.48704E-5 1.11131E-5 2.88032E-5 8.6976E-5 9.92733E-5 4.72337E-5 2.67249E-5 7.73154E-6 7.07374E-6 3.95951E-5 9.43997E-5 1.51343E-3 4.63246E-3 3.79465E-3 5.8056E-3 1.11331E-2 6.13188E-3 1.76444E-3 4.55978E-3 1.21542E-2 7.50544E-3 1.61015E-2 6.07371E-3 2.32709E-3 1.02238E-3 3.35406E-3 5.47354E-3 1.05062E-3 3.39847E-4 3.01001E-5 1.17933E-3 4.89227E-4 1.33638E-3 5.34029E-3 4.18397E-3 3.40562E-3 3.72749E-3 8.45094E-3 1.83771E-4 9.28432E-4 3.08554E-4 7.6056E-4 1.93074E-3 5.68133E-3 4.87424E-3 1.22143E-2 5.77922E-3 1.25372E-3 1.36948E-3 7.06351E-4 3.80948E-4 2.39011E-3 4.6815E-3 9.19469E-3 6.09334E-3 1.18612E-2 1.03812E-2 7.75154E-3 1.25183E-2 3.33777E-2 2.51E-2 4.09203E-2 2.75298E-2 4.06987E-2 4.5163E-2 1.13722E-1 1.23344E-1 2.54396E-1 4.42279E-1 1.87143E-1 2.00998E-1 2.87248E-1 4.33553E-1 4.77584E-1 2.39119E-1 1.72454E-1 5.6541E-1 1.79081E-1 1.21019E-1 1.06461E-1 6.80922E-2 1.11919E-1 1.05792E-1 9.89443E-2 6.15721E-2 8.35558E-2 1.37009E-1 1.70168E-1 1.42559E-1 2.16107E-1 2.79152E-1 1.8715E-1 1.41854E-1 2.20212E-1 2.19411E-1 1.08447E-1 2.95028E-1 1.02365E-1 4.39171E-1 7.15259E-1 1.174E-1 3.26662E-1 2.66224E-1 2.38941E-1 4.48293E-2 2.10866E-1 8.32773E-1 1.69678E-1 3.56886E-1 6.85872E-1 7.75315E-1 2.84289E-1 2.87076E-1 3.28171E-1 2.32393E-1 8.80813E-2 2.43696E-1 3.92179E-1 2.64489E-2 7.90503E-2 4.09024E-2 4.74961E-1 1.61473E-1 2.1235E-1 7.00185E-2 1.54573E-1 6.81515E-2 9.16597E-2 2.59561E-2 6.09139E-2 1.86243E-2 1.39595E-2 3.8368E-2 6.48918E-2 2.6612E-1 9.70653E-2 1.24484E-1 1.51902E-1 1.2054E-1 6.20478E-2 4.08965E-2 1.92874E-2 6.94302E-3 1.08513E-2 1.52262E-2 2.75405E-2 1.79295E-2 4.78185E-2 3.20838E-2 7.73382E-2 1.26625E-2 5.87342E-2 5.02029E-2 2.32667E-2 2.59146E-2 4.34175E-2 2.3867E-2 3.74066E-2 8.36525E-2 3.67617E-2 4.70502E-2 4.4274E-2 7.27866E-3 1.34454E-2 1.6402E-2 5.04905E-2 7.74356E-2 1.1041E-1 3.1294E-2 9.08345E-2 4.93668E-2 1.13701E-2 4.84038E-3 5.69909E-3 5.99931E-3 3.59997E-3 5.99859E-4 8.74195E-3 1.15376E-2 1.07917E-2 1.22569E-2 3.64344E-2 5.03759E-2 1.40899E-2 2.50547E-3 1.23663E-3 9.79572E-4 4.89711E-4 1.59469E-3 2.17506E-3 2.4332E-3 2.4657E-3 1.79547E-3 4.98617E-4 2.96841E-5 1.50425E-3 6.76272E-4 9.06449E-4 6.12358E-4 1.4877E-3 1.02343E-3 9.48822E-4 6.75202E-4 8.604E-4 1.01653E-3 1.40589E-3 1.12604E-3 3.84303E-3 5.46223E-3 2.55482E-3 9.3336E-3 6.32108E-3 3.72772E-2 2.67258E-3 9.95699E-3 5.60046E-3 6.955E-3 1.5579E-2 1.61769E-2 1.07536E-2 4.57563E-3 9.52922E-5 3.82285E-4 3.89004E-5 2.58182E-4 2.39123E-4 6.4541E-7 5.9694E-7 7.73477E-7 7.34489E-7 2.17087E-6 1.00774E-6 5.97198E-5 6.16869E-5 1.35344E-4 8.51787E-5 1.59196E-4 1.28254E-4 2.18607E-4 7.46322E-5 9.38086E-6 2.38641E-4 2.66627E-3 1.46E-2 5.12742E-3 4.36956E-3 8.42332E-3 3.95467E-3 8.80893E-4 5.87646E-4 1.53684E-3 9.08188E-4 4.77622E-4 3.66446E-4 1.15366E-5 8.86833E-6 1.99646E-5 9.65088E-6 4.02968E-5 2.7698E-5 9.56849E-6 2.38914E-6 6.31306E-6 1.54563E-5 1.78693E-5 2.67977E-5 2.00466E-5 1.5214E-5 3.04997E-6 3.35162E-6 1.93778E-6 2.5526E-5 1.58575E-6 8.58229E-6 6.7597E-6 4.04055E-7 4.11249E-7 3.35526E-4 6.9531E-4 1.26979E-3 1.4992E-3 6.70166E-4 5.8604E-4 6.00617E-4 6.0302E-4 3.88719E-4 5.08659E-4 1.73737E-4 8.49375E-5 1.10736E-4 2.87034E-4 9.84279E-5 1.27528E-5 1.75235E-5 7.3112E-5 1.14315E-5 9.21608E-6 3.95501E-5 2.44407E-5 1.04174E-5 1.42838E-5 5.46203E-6 5.40162E-6 4.18323E-6 1.14464E-5 2.62777E-6 2.88581E-6 2.81652E-6 5.30334E-7 1.55083E-6 3.11355E-7 4.1849E-7 3.40886E-7 2.49391E-8 4.19087E-8 1.03787E-7 1.67163E-6 5.01198E-6 6.55734E-6 5.07078E-6 4.81541E-8 5.11683E-9 7.35949E-8 2.17132E-7 1.84801E-7 5.41641E-6 4.18463E-6 1.71811E-6 4.13371E-6 1.55806E-6 1.05895E-6 1.14009E-6 4.94672E-7 8.83608E-7 7.25567E-7 5.11227E-7 1.27118E-6 2.12332E-6 9.44242E-7 1.68295E-6 4.10011E-6 6.01538E-7 9.62888E-7 5.92388E-7 4.33015E-7 1.41135E-6 1.54161E-6 2.72108E-7 1.7353E-6 6.63191E-7 2.51188E-7 9.71174E-7 1.51229E-6 2.31267E-6 4.31288E-6 7.43847E-6 7.18894E-6 1.08829E-5 1.30569E-5 1.30167E-5 1.18213E-5 6.19662E-6 5.17748E-6 5.29477E-6 3.20762E-5 1.34657E-4 3.74375E-5 8.88322E-5 1.47432E-4 3.14794E-4 3.37752E-4 4.92192E-4 9.17271E-5 3.10837E-4 5.26361E-4 3.24243E-4 2.58584E-4 1.48368E-4 1.69459E-4 1.7044E-4 2.44892E-4 8.19952E-5 2.62322E-4 4.4786E-4 2.50521E-4 2.35892E-4 3.00094E-4 1.93483E-4 7.58404E-5 7.2084E-5 2.0994E-4 1.93483E-5 2.28403E-4 4.24289E-4 2.27717E-4 3.24516E-4 2.43088E-4 1.99198E-4 2.36058E-4 3.62303E-5 2.94914E-5 1.94385E-5 2.17861E-4 8.59791E-5 3.44673E-5 4.61371E-5 7.3926E-6 2.4203E-5 2.56082E-5 1.97341E-5 5.09487E-6 4.18778E-6 4.13473E-6 4.85201E-6 3.20715E-6 3.92644E-6 4.16342E-6 8.79914E-6 1.07784E-6 1.63591E-6 1.67739E-6 1.29339E-6 1.23733E-6 2.51697E-6 2.37204E-6 7.49658E-7 2.73051E-6 2.63178E-6 2.2117E-6 1.43131E-6 6.99655E-7 4.95304E-7 4.21074E-7 4.7148E-7 4.52227E-7 8.41957E-7 1.1498E-6 1.09472E-6 7.74997E-7 1.05773E-6 1.01278E-6 7.84222E-7 5.38095E-7 2.52302E-6 8.79358E-7 1.007E-6 1.94224E-6 1.82596E-6 3.35236E-6 2.8069E-6 3.70072E-6 1.56872E-6 8.16334E-7 1.32052E-6 7.71013E-7 9.0326E-7 1.10637E-6 4.92438E-7 4.1578E-7 7.27281E-7 1.26071E-6 2.73697E-6 2.83428E-6 1.64568E-6 1.89105E-6 2.39599E-6 8.72591E-7 1.05568E-6 6.21511E-7 4.89322E-7 2.6738E-7 1.77124E-7 2.81701E-7 2.88824E-7 4.00682E-7 3.37923E-7 3.17283E-7 1.21372E-7 1.44566E-7 2.96976E-7 2.87517E-7 8.83537E-8 1.20116E-8 2.25463E-7 3.05595E-7 1.95996E-7 1.06364E-7 2.44835E-7 1.70548E-7 2.33E-7 7.59272E-7 4.22222E-7 3.09982E-7 2.75427E-7 1.97277E-8 3.46802E-7 2.24114E-7 1.08937E-7 1.85785E-7 2.97645E-8 4.06346E-7 3.70027E-7 2.82119E-7 4.95383E-7 2.73573E-7 -9999 -9999 -9999 -9999 -9999 -9999 -9999 -9999 -9999 -9999 -9999 -9999 -9999 -9999 -9999 -9999 -9999 -9999 -9999 -9999 -9999 -9999 -9999 -9999 -9999 -9999 -9999 -9999 -9999 -9999 -9999 -9999 -9999 -9999 -9999 -9999 -9999 -9999
2.94416E-5 2.7396E-5 6.33488E-5 5.89534E-5 3.85048E-5 4.7691E-5 4.08831E-5 5.60134E-5 3.88308E-5 3.64311E-5 2.68443E-5 7.49754E-5 4.19866E-5 2.32808E-5 3.42153E-5 4.38832E-5 7.19737E-5 6.13758E-5 4.41901E-5 5.11646E-5 4.31677E-5 1.89241E-5 1.48794E-5 2.50037E-5 2.86511E-5 2.30516E-5 2.25937E-5 2.45111E-5 3.00293E-5 3.20316E-5 2.45966E-5 4.13092E-5 2.05034E-5 3.49086E-5 3.12705E-5 1.16612E-4 1.37955E-4 1.4957E-4 1.88379E-4 1.22462E-4 1.62722E-4 1.3402E-4 2.20273E-4 2.04581E-4 3.97444E-5 4.62686E-5 2.44965E-5 3.04156E-5 3.58399E-5 3.87868E-5 2.2597E-5 9.58549E-5 7.79274E-5 6.46813E-5 6.82773E-5 2.66556E-5 4.36451E-5 3.9908E-5 3.92737E-5 3.278E-5 7.48671E-5 4.05422E-5 3.35261E-5 4.33707E-5 4.17106E-5 5.08141E-5 3.31919E-5 4.96729E-5 4.40219E-5 5.42157E-5 7.15145E-5 6.16054E-5 2.56143E-5 4.27169E-5 2.05591E-5 2.85197E-5 2.14121E-5 2.03986E-5 3.98828E-5 3.51292E-5 1.10584E-4 4.4367E-5 5.07514E-5 5.67106E-5 9.30302E-5 1.31228E-4 9.17078E-5 8.98661E-5 1.6256E-4 5.21063E-5 7.94416E-5 9.29667E-5 1.01864E-4 1.46552E-4 1.01275E-4 1.68674E-4 1.73579E-4 1.89373E-4 1.57157E-4 2.25044E-4 2.09231E-4 2.16047E-4 3.39823E-4 1.63167E-4 1.78084E-4 1.93948E-4 1.89681E-4 2.66355E-4 2.63093E-4 3.12698E-4 2.26042E-4 3.32543E-4 3.5023E-4 2.85734E-4 2.99219E-4 3.01275E-4 3.55366E-4 3.06143E-4 2.57972E-4 3.94095E-4 6.36653E-4 1.17235E-3 1.26318E-3 9.86861E-4 6.74448E-4 7.75791E-4 3.64076E-4 4.80439E-4 4.09591E-4 3.03857E-4 3.21915E-3 4.36425E-4 1.04388E-3 9.14184E-4 1.60411E-3 1.07367E-3 1.63778E-3 2.45301E-4 2.75134E-4 1.01768E-4 7.04225E-4 1.75958E-3 9.60046E-4 5.22633E-4 8.56595E-4 2.12585E-4 1.90109E-3 1.27475E-3 2.69442E-3 2.27137E-3 2.18785E-3 1.6662E-3 1.14234E-3 4.75511E-4 8.47223E-4 2.0466E-4 5.25558E-4 4.26217E-3 4.21926E-3 2.85957E-3 1.89283E-3 2.61092E-3 2.89802E-3 1.15128E-3 2.90514E-4 3.76455E-4 2.14628E-5 2.09365E-5 1.44812E-4 1.89187E-5 1.52867E-6 4.17059E-5 1.91951E-4 3.51953E-5 7.36717E-6 1.37126E-5 4.91255E-5 2.51152E-4 1.24994E-3 8.43247E-4 1.26274E-3 1.75567E-3 6.69189E-4 1.67925E-3 1.03793E-3 4.56586E-4 9.71095E-4 2.90314E-3 1.37419E-3 3.00492E-3 1.90301E-3 2.44348E-3 2.81977E-3 1.47489E-3 2.07614E-3 1.75834E-3 3.28911E-3 9.47036E-4 1.10173E-3 7.58318E-4 2.15031E-3 2.04367E-3 1.95018E-3 1.72629E-3 2.0245E-3 1.9884E-3 1.33324E-3 6.84131E-3 1.20028E-2 2.36817E-3 3.54535E-5 8.58229E-4 2.89422E-4 5.66981E-3 1.04319E-3 1.35777E-3 1.88745E-3 2.16283E-3 7.9227E-4 4.07175E-3 3.12636E-3 3.48324E-3 2.12313E-4 5.04587E-3 1.5647E-3 1.2646E-3 4.51346E-4 2.29774E-4 2.76923E-3 1.93083E-3 1.63641E-3 2.68643E-3 2.81983E-3 1.27192E-4 8.57359E-4 1.76267E-4 -9999 1.19214E-4 5.86384E-4 3.31886E-4 3.83066E-4 2.63989E-4 2.88792E-4 6.69567E-4 3.45324E-3 3.42742E-3 2.58103E-3 2.33981E-4 1.7735E-3 1.18068E-3 3.89947E-3 1.73322E-3 3.15805E-3 5.34182E-4 1.74531E-4 2.60452E-4 1.72381E-4 3.83418E-4 3.07461E-3 3.16639E-4 1.66854E-3 2.70734E-3 8.09233E-3 6.87384E-4 4.6486E-4 4.42384E-4 3.01508E-4 4.68932E-4 5.62513E-4 4.78424E-4 9.58738E-4 6.16942E-4 3.78147E-3 4.34417E-3 4.94219E-3 9.32979E-3 4.29298E-3 4.83306E-3 5.22675E-3 6.64588E-3 3.89937E-3 3.47372E-3 4.38021E-3 4.90289E-3 7.81274E-3 4.58876E-3 4.30594E-3 8.2339E-3 8.92479E-3 7.17146E-3 4.03292E-3 3.54425E-3 2.02326E-3 3.98748E-3 2.72672E-3 2.84054E-3 5.88383E-3 1.11742E-3 6.70702E-4 1.30063E-2 6.66703E-3 3.09911E-2 4.60073E-2 2.00589E-2 2.25445E-2 9.34781E-3 1.34822E-2 3.27495E-3 8.45921E-3 2.91144E-3 1.10203E-2 2.90993E-3 8.48372E-3 1.13354E-2 2.03129E-2 4.75427E-3 1.52874E-3 3.2565E-3 1.63558E-3 9.24835E-3 9.51547E-3 6.66647E-3 8.98175E-3 1.79435E-2 1.14248E-2 6.51452E-3 1.3919E-2 9.62853E-3 7.07221E-3 3.65544E-3 9.01513E-3 2.90816E-3 4.90274E-3 7.49941E-3 9.94385E-3 1.59883E-2 1.0661E-2 1.09013E-2 2.51527E-2 2.65929E-2 3.45389E-2 2.96776E-2 1.21733E-2 1.2546E-2 4.03988E-3 1.5486E-3 1.17579E-2 7.05017E-3 1.23222E-2 1.85611E-2 2.72443E-2 2.48318E-2 2.42027E-2 2.63507E-2 1.01535E-2 1.84294E-2 2.93665E-2 2.03126E-2 1.25109E-2 3.38354E-2 9.04867E-2 7.70464E-2 1.24326E-1 5.79913E-2 1.11592E-1 1.26047E-1 1.06317E-1 1.4096E-1 1.74018E-1 8.20281E-2 1.09694E-1 1.44911E-1 1.12097E-1 1.08333E-1 1.42914E-1 1.52104E-1 1.77662E-1 1.50581E-1 1.86787E-1 2.07275E-1 1.9959E-1 2.29111E-1 2.04129E-1 1.76141E-1 1.89065E-1 2.27833E-1 2.24286E-1 2.64999E-1 2.87256E-1 3.70059E-1 3.44664E-1 6.89383E-2 3.29121E-1 2.84981E-1 3.04075E-1 4.53061E-1 3.4735E-1 3.01772E-1 2.63298E-1 2.75474E-1 1.77168E-1 5.93374E-2 4.61594E-2 7.37544E-2 7.18217E-2 1.68446E-1 2.80262E-1 4.21927E-2 2.30758E-2 4.13343E-2 9.99885E-2 1.07565E-1 8.07656E-2 9.49589E-2 1.81237E-1 8.0473E-2 2.20069E-1 9.6128E-2 5.87984E-2 7.55517E-2 8.52389E-2 3.58313E-2 5.19593E-2 3.80529E-2 1.19911E-2 1.52851E-2 1.48327E-1 1.03618E-1 1.50283E-1 2.1048E-1 2.43552E-1 1.53839E-1 1.3027E-1 1.48255E-1 2.86591E-1 2.64406E-1 8.5336E-2 9.83252E-2 8.31508E-2 1.36257E-1 2.34203E-1 1.86185E-1 7.84788E-2 1.27271E-1 1.06992E-1 5.91218E-2 4.44999E-2 5.61985E-2 7.87895E-2 8.76334E-2 6.74567E-2 2.98334E-2 8.03558E-2 1.13276E-1 1.38978E-1 3.16697E-2 2.7808E-2 5.55917E-2 9.60841E-2 5.80555E-2 1.3428E-1 8.62198E-2 3.71012E-2 3.87381E-2 4.79372E-2 2.24366E-2 2.92397E-2 5.21181E-2 1.43916E-1 5.52279E-2 6.80939E-2 4.14642E-2 6.177E-2 1.56326E-1 7.654E-2 6.16659E-2 1.96667E-1 1.38285E-1 5.32983E-2 7.93838E-2 7.50472E-2 2.34808E-1 2.44262E-1 7.14057E-2 5.35537E-2 3.78337E-2 1.75434E-2 2.47363E-2 2.38492E-2 6.64769E-3 1.13105E-2 1.60307E-2 1.55801E-2 2.01262E-2 1.04738E-2 1.1314E-2 1.30595E-2 1.56284E-2 1.76486E-2 3.16804E-2 3.92532E-2 2.29173E-2 4.74636E-2 4.15591E-2 1.34029E-1 1.21572E-1 3.02887E-2 4.60982E-2 4.70552E-2 5.88965E-2 6.51938E-2 4.73868E-2 3.46758E-2 4.91495E-2 4.73697E-2 2.7841E-1 6.02838E-2 2.63924E-2 5.3183E-2 6.76048E-2 7.86425E-2 5.58021E-2 6.06511E-2 3.99124E-2 3.81154E-2 4.7677E-2 6.69741E-2 2.03262E-2 5.62624E-2 9.18274E-2 5.01465E-2 6.59708E-2 6.2352E-2 3.25094E-2 4.61125E-2 4.0518E-2 1.73966E-2 4.18484E-2 2.40092E-2 3.36435E-2 3.13268E-2 4.16652E-2 3.3498E-2 5.31984E-2 6.53826E-2 5.35724E-2 4.36783E-2 4.10967E-2 5.11967E-2 5.08219E-2 3.67998E-2 2.51187E-2 2.4907E-2 2.95437E-2 3.10552E-2 3.63374E-2 4.6785E-2 2.59663E-2 3.93151E-2 3.78897E-2 5.58069E-3 6.50857E-2 4.66118E-2 2.99446E-2 3.32061E-2 1.39934E-2 9.53802E-3 5.22958E-3 5.71224E-3 4.41635E-3 2.29487E-3 9.8975E-4 2.72559E-3 7.30962E-4 1.1741E-3 2.15316E-3 1.82067E-3 2.84531E-3 7.35223E-3 1.45635E-2 4.88414E-2 5.5524E-2 1.10675E-1 1.03359E-1 8.16504E-2 1.22506E-1 5.2076E-1 6.77367E-1 2.23119E-1 8.13909E-2 4.93003E-1 5.22408E-1 7.56023E-1 8.40794E-1 8.48276E-1 7.42914E-1 6.97453E-1 9.56573E-1 4.30507E-1 3.73467E-1 2.64327E-1 1.31619E-1 7.37335E-1 7.67237E-1 6.69537E-1 4.4517E-1 9.23659E-2 1.22238E-1 2.41529E-1 2.94021E-1 1.11542E-1 1.19011E-1 3.5553E-2 4.47944E-2 4.6344E-2 4.42696E-2 8.06227E-2 1.46367E-1 2.59563E-2 3.16974E-2 2.1963E-2 1.80835E-2 5.05332E-3 6.69823E-3 7.42141E-3 1.22706E-2 2.02494E-3 1.19187E-3 8.76791E-4 1.9615E-3 6.39364E-3 2.28611E-3 4.37742E-4 7.43277E-4 3.82178E-3 1.89108E-2 1.05867E-2 1.92886E-3 7.21559E-4 3.22728E-4 4.1143E-4 8.47967E-4 6.26831E-4 6.42517E-4 5.85825E-5 1.44079E-5 8.63023E-6 6.19875E-5 3.20558E-6 1.45833E-5 4.10274E-5 8.7482E-5 2.39389E-5 4.70259E-4 9.21654E-5 2.21302E-5 7.22313E-6 5.80471E-5 2.89961E-5 1.90922E-5 1.33556E-5 3.7443E-5 1.05206E-4 3.38264E-5 5.98708E-5 3.47193E-5 9.5177E-5 1.94327E-4 3.26055E-4 1.9131E-4 9.01364E-5 2.92255E-4 7.0017E-5 9.39111E-5 9.16648E-5 1.4909E-3 6.74824E-3 5.20964E-3 6.9622E-3 5.20957E-3 8.77822E-4 2.74822E-4 1.19163E-3 5.73134E-3 1.35751E-2 3.75678E-3 3.5134E-3 8.50737E-4 2.45717E-3 3.16314E-4 2.53562E-4 3.39271E-4 4.39819E-5 3.48341E-4 1.79611E-3 4.32626E-3 3.30968E-3 8.78405E-3 3.88489E-3 6.07696E-3 6.37178E-3 2.33614E-3 7.60106E-4 1.03967E-3 4.03041E-4 2.16678E-3 8.54666E-3 1.03216E-2 9.21347E-3 5.00551E-3 5.91802E-3 4.87999E-3 1.23245E-3 1.44861E-3 3.2631E-3 6.98947E-3 9.08801E-3 1.74739E-2 7.07587E-3 7.66982E-3 6.76269E-3 9.09123E-3 7.08099E-3 1.59759E-2 6.09997E-2 4.10997E-2 2.41604E-2 4.9361E-2 1.22187E-1 2.47129E-1 2.42498E-1 2.39645E-1 1.60348E-1 2.83004E-1 4.23034E-1 2.6486E-1 2.54258E-1 3.11E-1 4.85561E-1 2.84442E-1 2.28125E-1 9.23925E-2 7.5614E-2 1.43762E-1 2.27999E-1 6.75502E-2 7.81674E-2 1.64361E-1 1.74017E-1 6.92125E-2 6.42731E-2 1.4325E-1 1.35399E-1 1.99664E-1 1.45266E-1 2.84203E-1 1.91103E-1 2.68702E-1 2.13504E-1 1.18791E-1 2.13996E-1 3.33733E-1 2.38213E-1 1.61502E-1 2.85257E-1 1.6584E-1 2.7267E-1 1.46471E-1 4.13384E-1 2.45684E-1 2.83309E-1 1.18392E-1 2.33855E-1 2.97475E-1 5.31483E-1 4.57342E-1 3.14339E-1 1.92598E-1 8.04985E-2 1.19834E-1 1.65113E-1 1.77899E-2 9.34297E-2 7.2585E-2 1.21676E-1 2.77713E-1 3.27488E-1 1.82295E-1 1.25489E-1 1.85861E-1 1.22002E-1 4.07552E-2 6.0865E-2 1.53065E-2 6.41668E-2 4.16792E-2 1.4588E-1 2.20554E-1 9.15624E-2 7.31592E-2 1.33521E-1 8.73882E-2 5.0281E-2 2.36721E-2 3.56555E-2 7.96248E-3 3.43557E-3 4.61313E-4 4.86112E-2 1.31509E-2 7.2736E-2 2.17718E-2 1.95556E-2 4.65055E-2 6.59111E-2 4.28632E-2 2.39315E-2 5.73045E-2 5.05678E-2 4.25383E-2 4.33701E-2 5.78043E-2 5.41494E-2 3.53856E-2 3.33355E-2 5.08041E-3 3.0517E-2 4.70373E-2 3.83324E-2 2.45716E-2 6.4174E-2 1.73401E-2 2.64797E-2 3.14599E-2 1.27877E-2 7.06215E-3 5.50668E-3 3.95443E-3 9.43203E-3 3.8888E-3 7.96307E-3 1.75505E-2 1.75354E-2 2.67862E-2 4.60864E-2 2.9623E-2 2.01186E-2 1.13411E-3 1.08828E-3 1.95148E-3 1.18225E-3 7.34368E-4 1.42175E-3 2.37424E-3 2.38566E-3 1.4055E-3 2.58254E-4 6.04706E-5 5.04982E-4 3.35918E-3 1.29389E-3 7.98068E-4 1.16015E-3 2.90361E-4 5.36784E-4 5.49844E-4 1.16518E-3 5.30622E-4 1.07367E-3 9.40311E-4 1.89981E-3 7.5221E-3 1.91042E-3 2.06453E-2 2.77324E-2 5.88093E-2 1.39825E-2 1.02011E-2 1.231E-2 1.13128E-2 2.07882E-2 8.98796E-3 4.84778E-3 4.0447E-3 4.83738E-4 2.12338E-4 4.27412E-4 1.95413E-4 1.84052E-6 9.229E-7 4.57629E-7 2.61806E-7 6.74518E-7 1.04692E-6 7.31623E-7 5.10204E-5 7.5886E-5 1.66593E-4 1.07895E-4 1.48317E-4 1.71124E-4 7.22745E-5 4.45293E-5 3.7381E-5 1.35341E-4 3.85532E-3 6.67042E-3 1.57335E-2 1.13473E-2 2.36727E-3 5.34873E-3 1.07805E-3 1.02762E-3 1.49319E-3 4.21265E-3 7.78976E-4 1.12097E-3 2.54793E-4 6.67957E-5 6.14155E-5 3.74546E-5 2.81305E-5 8.5455E-6 3.8372E-6 2.31457E-5 2.8484E-5 3.22097E-5 3.17264E-5 9.9721E-6 1.53431E-5 4.35262E-6 3.08561E-6 2.31231E-6 1.02332E-6 3.44282E-6 1.38752E-5 3.77568E-6 3.62316E-7 5.16548E-7 1.48739E-6 2.35439E-5 1.18981E-4 3.43616E-4 1.08807E-3 1.64904E-3 3.61317E-4 1.08635E-3 3.87454E-4 4.05291E-4 4.17707E-5 1.11628E-4 1.63758E-4 8.3003E-5 9.33367E-5 1.23843E-5 1.42377E-5 3.14271E-5 2.12635E-5 2.9495E-5 1.81802E-5 2.98815E-5 2.09494E-5 2.40859E-5 5.11023E-5 4.83158E-6 4.84411E-6 5.02235E-6 9.39603E-6 6.16186E-6 4.50119E-6 1.78841E-6 1.57256E-6 1.86414E-6 8.86978E-7 2.26364E-7 6.37941E-7 9.94589E-8 1.21289E-8 1.82198E-8 8.0471E-8 1.53773E-6 5.94256E-7 8.20598E-7 1.79453E-7 7.8073E-9 8.15326E-9 4.63568E-7 1.6531E-6 1.65814E-6 2.56414E-6 4.01241E-6 5.68228E-7 4.64964E-7 7.83833E-7 6.72517E-7 5.69769E-7 3.46159E-7 6.49358E-7 2.35976E-6 1.0499E-6 8.21491E-7 4.49967E-7 1.4068E-6 2.62944E-6 1.07487E-6 5.1676E-7 4.34448E-7 9.49981E-7 1.23677E-6 1.79772E-7 8.58323E-8 1.16716E-7 1.88546E-6 3.56876E-6 7.51641E-6 5.34417E-6 2.90364E-6 2.35926E-6 9.46807E-6 2.87567E-5 3.24325E-5 2.7449E-5 8.88272E-6 1.90388E-5 1.44715E-5 4.91812E-6 2.71618E-5 1.32346E-4 4.80447E-5 1.48899E-4 3.50241E-4 1.27168E-4 1.36371E-4 1.71994E-4 1.95402E-4 3.14785E-4 6.76891E-4 5.12606E-4 5.51754E-4 3.82873E-4 3.43177E-4 2.26896E-4 2.45645E-4 2.59014E-4 2.89252E-4 1.26318E-4 5.97227E-4 2.00894E-4 1.89395E-4 4.44073E-4 3.78798E-4 1.27095E-4 1.61666E-4 1.52094E-4 4.37798E-5 5.32328E-4 3.98417E-4 3.5099E-4 2.2535E-4 2.83375E-5 1.61806E-4 2.09441E-4 3.10713E-5 3.39195E-5 2.22045E-4 9.13054E-5 4.63218E-5 1.74602E-5 2.12944E-5 3.14022E-5 6.43435E-6 1.65882E-5 8.26545E-6 5.39495E-6 2.77092E-5 4.57294E-5 2.09926E-5 4.35779E-6 3.39757E-6 3.62126E-6 1.10777E-6 4.29009E-7 2.50713E-6 3.39711E-6 2.60247E-6 3.54744E-6 1.72783E-6 1.23341E-6 1.82571E-6 2.89373E-6 1.28358E-6 1.60214E-6 2.3035E-6 1.03521E-7 3.19139E-7 8.33855E-7 4.32246E-7 1.00871E-6 1.04015E-6 1.00836E-6 8.41825E-7 8.05861E-7 6.9864E-7 1.65401E-6 1.5173E-6 5.89196E-7 2.99903E-6 1.13367E-6 1.15796E-6 2.24016E-6 2.95074E-6 1.50467E-6 2.56999E-6 5.84447E-6 2.22789E-6 1.31808E-6 8.75018E-7 1.64492E-6 2.27666E-6 6.6916E-7 6.98713E-7 6.4046E-7 5.45151E-7 1.01592E-6 1.96432E-6 9.53624E-7 1.45617E-6 1.26303E-6 1.57448E-6 1.60557E-6 1.18905E-6 3.97325E-7 3.69145E-7 2.1237E-7 4.42441E-7 4.47568E-7 3.12127E-7 3.22647E-7 2.81463E-7 1.70261E-7 1.89446E-7 2.66143E-7 1.69589E-7 1.97759E-7 1.65981E-7 1.68968E-7 9.89186E-8 1.74854E-7 1.8858E-8 1.95575E-7 5.38341E-8 1.3492E-7 2.312E-7 7.38797E-7 6.00951E-7 5.42934E-7 9.34658E-7 6.75641E-7 1.73983E-8 1.00287E-6 1.41102E-6 4.41762E-7 3.79546E-7 1.67791E-7 7.58076E-8 3.61887E-7 2.44213E-7 1.63163E-7 8.01948E-7 -9999 -9999 -9999 -9999 -9999 -9999 -9999 -9999 -9999 -9999 -9999 -9999 -9999 -9999 -9999 -9999 -9999 -9999 -9999 -9999 -9999 -9999 -9999 -9999 -9999 -9999 -9999 -9999 -9999 -9999 -9999 -9999 -9999 -9999 -9999 -9999 -9999
4.22942E-5 1.32524E-5 5.67648E-5 5.33798E-5 6.54366E-5 6.955E-5 5.88747E-5 5.72737E-5 6.05823E-5 2.94543E-5 3.67828E-5 2.6106E-5 5.86568E-5 5.02906E-5 7.04337E-5 9.78403E-5 5.20634E-5 5.63054E-5 4.6807E-5 4.13039E-5 3.19462E-5 2.58814E-5 2.32895E-5 2.47132E-5 2.56924E-5 2.72809E-5 2.22832E-5 2.46706E-5 2.54317E-5 3.12203E-5 2.63913E-5 2.07343E-5 2.55344E-5 2.79035E-5 4.1955E-5 9.54223E-5 1.25896E-4 2.99192E-4 1.86073E-4 1.7469E-4 2.17196E-4 1.48619E-4 1.54424E-4 4.81531E-5 2.70863E-4 1.74392E-4 1.13969E-4 3.06438E-5 3.93236E-5 2.8073E-5 4.34883E-5 4.39585E-5 5.06862E-5 4.90199E-5 1.75336E-4 4.84567E-5 3.78707E-5 4.76749E-5 4.46822E-5 5.99666E-5 4.9497E-5 4.24833E-5 6.24925E-5 8.67956E-5 7.79536E-5 5.12593E-5 5.68078E-5 5.46483E-5 8.66611E-5 9.06314E-5 7.64464E-5 8.94739E-5 3.41468E-5 3.27232E-5 2.74638E-5 6.47118E-5 2.31747E-5 2.91163E-5 4.0004E-5 3.16059E-5 4.67392E-5 1.72762E-5 3.8964E-5 4.74656E-5 6.14816E-5 4.78727E-5 6.95841E-5 7.78077E-5 1.01337E-4 1.04154E-4 7.83644E-5 1.1366E-4 2.19187E-4 1.62658E-4 1.74854E-4 1.26682E-4 1.3464E-4 1.40627E-4 1.79558E-4 9.23408E-5 2.78303E-4 1.81276E-4 1.44442E-4 2.14108E-4 1.97104E-4 1.84139E-4 2.22363E-4 6.02338E-5 3.005E-4 2.57485E-4 2.9517E-4 3.49468E-4 3.42642E-4 2.28494E-4 3.2128E-4 2.09331E-4 2.81986E-4 3.07386E-4 3.77824E-4 4.20968E-4 8.40415E-4 1.10148E-3 1.15351E-3 8.7812E-4 7.05807E-4 4.84654E-4 3.56512E-4 7.02442E-5 6.69598E-4 1.08266E-4 1.01072E-3 6.04635E-4 9.26277E-4 9.36041E-4 1.46622E-3 9.87691E-4 4.63002E-4 6.81034E-4 2.89653E-4 6.41102E-4 1.00375E-3 7.6595E-4 6.94425E-4 1.19051E-3 9.97112E-4 2.14115E-3 1.92567E-3 1.69724E-3 1.69642E-3 2.90303E-3 2.64829E-3 2.62319E-3 2.30255E-3 8.90752E-4 5.44864E-4 1.34041E-4 6.77031E-4 2.949E-3 2.13553E-3 3.27489E-3 3.78769E-3 2.32064E-3 4.67405E-3 4.39016E-4 5.19693E-6 1.81848E-5 4.76159E-5 3.71747E-5 2.35117E-5 2.4299E-5 2.1735E-6 4.62757E-5 3.45449E-4 1.842E-5 9.44511E-6 9.97473E-7 1.71401E-6 8.26539E-5 4.54311E-4 3.71017E-4 8.9295E-4 6.46822E-4 1.84348E-3 2.4717E-3 1.18181E-3 1.01285E-3 6.3281E-4 1.06705E-3 1.19574E-3 1.73554E-3 3.33882E-3 1.245E-3 9.97404E-4 2.37204E-3 1.68955E-3 2.6396E-3 2.74413E-3 1.26332E-3 8.85156E-4 2.39396E-3 8.70453E-4 3.45079E-3 4.93336E-3 2.1135E-3 2.57054E-3 1.88744E-3 3.40525E-3 4.04945E-3 7.69953E-3 2.44812E-3 1.00314E-3 3.27613E-3 3.72982E-3 5.49766E-3 1.44885E-3 1.41238E-3 6.21039E-4 2.09731E-3 2.60691E-3 4.85183E-3 3.49989E-3 5.58821E-3 2.20489E-5 5.39414E-5 1.69545E-3 4.80961E-4 1.18316E-3 5.50236E-5 9.27236E-4 1.7777E-3 2.37751E-3 1.34397E-4 8.92018E-4 7.19611E-4 4.87359E-4 2.15141E-4 -9999 4.46882E-5 1.52469E-5 1.25675E-5 5.3973E-4 2.71612E-4 3.46271E-4 7.93923E-4 1.78679E-3 1.18122E-3 1.49281E-3 1.15866E-3 1.03731E-3 7.78011E-4 8.79143E-4 2.27481E-3 3.23399E-3 4.69916E-4 4.84042E-4 4.00815E-3 4.01525E-4 8.42751E-4 2.44081E-3 3.24895E-4 2.81316E-3 4.59721E-3 6.00594E-3 6.85125E-4 3.38243E-4 7.53649E-4 2.08551E-4 3.60632E-4 3.29396E-4 1.11999E-3 8.41788E-4 9.84462E-4 9.0445E-3 1.13779E-3 3.13735E-3 9.99194E-3 8.78473E-3 4.6724E-3 8.13165E-3 5.50607E-3 3.2972E-3 1.22271E-3 3.32784E-3 2.61244E-3 4.51741E-3 6.37277E-3 4.26539E-3 7.68665E-3 4.50797E-3 3.47002E-3 4.86777E-3 2.76349E-3 1.8737E-3 1.47676E-3 3.71941E-3 2.84032E-3 1.64065E-2 4.55458E-3 4.29003E-3 1.29096E-2 1.20416E-2 4.29616E-2 2.19088E-2 1.22189E-2 9.36661E-3 2.65085E-2 1.01394E-2 6.41976E-3 1.82794E-2 6.68472E-3 5.39222E-3 9.1951E-3 1.82493E-2 2.60474E-2 3.46895E-2 7.62609E-3 6.33487E-3 3.09706E-2 5.78433E-3 2.85258E-2 6.48568E-3 1.78041E-3 4.58202E-3 4.72919E-3 1.19422E-2 1.28962E-2 6.69185E-3 5.0775E-3 5.2596E-3 7.22056E-3 3.39488E-3 3.26807E-3 4.52705E-3 2.25425E-3 2.50746E-3 6.55033E-3 7.65628E-3 3.0638E-2 3.00588E-2 3.2509E-2 2.19945E-2 4.43626E-2 2.21935E-2 1.16355E-2 8.36353E-3 5.78678E-3 1.60996E-2 1.18494E-2 2.02008E-2 2.98007E-2 2.15763E-2 1.96045E-2 2.12995E-2 1.75527E-2 1.93964E-2 2.13898E-2 3.04381E-2 3.02615E-2 3.60983E-2 6.18116E-2 1.08944E-1 8.96799E-2 7.53197E-2 7.90127E-2 1.00487E-1 1.23541E-1 9.85055E-2 1.51453E-1 1.38262E-1 6.46615E-2 7.6983E-2 8.94017E-2 1.47725E-1 6.44912E-2 8.27274E-2 1.76913E-1 1.46782E-1 2.06383E-1 1.34099E-1 3.0324E-1 2.52324E-1 2.74823E-1 2.56859E-1 1.57159E-1 1.92373E-1 1.57472E-1 3.0376E-1 1.02598E-1 1.57292E-1 9.9195E-2 2.73066E-1 3.60478E-1 2.72694E-1 8.64971E-2 3.07582E-1 2.18291E-1 5.50007E-1 3.97966E-1 2.67179E-1 1.81078E-1 5.7417E-2 1.04704E-1 5.55152E-2 9.08039E-2 8.28586E-2 8.57541E-2 1.89129E-2 4.86413E-2 1.70498E-2 1.51101E-2 8.87391E-2 1.3425E-1 2.0367E-1 1.19574E-1 2.38389E-1 1.51385E-1 1.94291E-1 2.26796E-1 1.09551E-1 1.2108E-1 6.68937E-2 3.45139E-2 4.79327E-2 5.374E-2 3.07489E-2 3.03469E-2 5.92383E-2 4.33084E-2 1.11845E-1 1.49632E-1 1.762E-1 1.78268E-1 1.97907E-1 2.11592E-1 1.80081E-1 1.916E-1 2.29116E-1 4.88797E-2 8.41454E-2 1.05766E-1 9.02885E-2 8.31918E-2 1.43625E-1 4.22634E-2 3.40842E-2 1.90301E-2 1.65828E-2 1.96366E-2 1.4494E-1 9.69238E-2 1.06672E-1 1.70802E-1 8.98758E-2 6.12735E-2 1.52382E-1 6.14159E-2 9.40959E-2 8.18469E-2 7.68923E-2 1.5844E-1 1.82831E-1 1.15757E-1 5.12516E-2 6.33232E-2 1.62461E-2 3.86468E-2 2.13677E-2 5.4361E-2 1.23658E-1 6.01408E-2 5.36497E-2 2.96193E-2 4.07636E-2 8.1664E-2 9.98223E-2 2.11223E-1 1.3221E-1 1.84353E-1 9.26701E-2 1.0502E-1 5.63791E-2 1.21966E-1 2.0905E-1 1.15423E-2 2.60881E-2 3.1388E-2 2.86644E-2 7.16835E-2 1.29978E-2 6.84534E-3 7.61727E-3 1.45814E-2 1.92833E-2 5.64907E-2 3.1984E-2 3.36922E-2 2.73298E-2 2.70172E-2 1.86022E-2 3.16086E-2 4.27818E-2 3.55038E-2 2.91053E-2 1.29956E-1 9.37481E-2 8.12874E-2 2.36726E-2 3.80849E-2 5.17675E-2 4.03224E-2 4.69923E-2 3.72324E-2 7.45612E-2 9.77619E-2 4.78444E-2 1.65864E-1 4.94619E-2 7.82769E-2 7.15349E-2 1.06334E-1 5.83457E-2 7.23025E-2 5.43021E-2 7.25952E-2 9.2256E-2 5.86536E-2 4.81235E-2 6.4474E-2 4.56536E-2 5.82812E-2 6.18683E-2 5.84776E-2 4.79636E-2 3.90911E-2 3.83614E-2 1.97107E-2 1.9201E-2 3.40024E-2 2.7778E-2 6.42759E-2 3.5396E-2 4.75167E-2 4.47315E-2 6.69471E-2 1.2654E-1 1.17207E-1 4.84399E-2 4.51109E-2 2.95876E-2 5.07379E-2 5.33387E-2 3.44954E-2 -9999 4.45786E-2 3.28899E-2 6.31701E-2 2.84078E-2 1.35723E-2 2.11594E-2 2.52323E-2 1.64052E-2 2.29264E-2 2.43251E-2 5.39125E-2 3.65855E-2 2.95735E-2 1.2912E-2 3.08913E-3 2.95193E-3 3.94193E-3 4.60869E-3 2.60962E-3 4.54025E-3 1.18128E-3 8.04118E-4 3.15596E-3 6.73831E-3 4.87692E-3 7.15825E-3 1.16197E-2 2.37174E-2 3.40712E-2 1.10188E-1 2.04588E-1 2.2553E-1 8.19246E-2 1.68956E-1 3.57771E-1 5.65938E-1 8.76602E-2 3.19239E-1 5.9023E-1 1.35266E-1 1.37554E-1 1.86534E-1 2.93591E-1 3.72257E-1 2.83638E-1 2.20114E-1 2.58379E-1 7.54496E-1 7.30902E-1 8.32371E-1 9.72852E-1 9.77959E-1 9.9878E-1 8.69365E-1 9.84458E-2 9.90867E-2 1.65682E-1 1.07649E-1 1.55523E-1 8.60065E-2 2.22253E-2 1.73765E-2 1.34837E-2 2.91698E-2 2.59563E-2 2.50605E-2 8.50452E-2 3.82376E-2 1.54031E-2 1.53644E-2 2.00058E-3 1.26809E-3 7.11987E-4 2.12923E-3 1.58792E-3 4.04741E-3 2.22423E-3 2.90779E-3 1.4762E-3 3.8403E-4 2.778E-4 1.84919E-3 1.19857E-2 9.44467E-3 4.77512E-3 6.76379E-4 2.03447E-4 1.95535E-5 1.70888E-5 6.73512E-5 7.6513E-5 6.38429E-5 2.60726E-4 1.40662E-5 1.38207E-5 4.08015E-5 1.13427E-5 1.32826E-5 9.12509E-5 1.14526E-4 2.17983E-5 2.93199E-4 3.18173E-5 9.76724E-6 2.32578E-4 2.08533E-4 2.27191E-5 4.81479E-6 1.46197E-5 2.00169E-5 6.63993E-5 1.93484E-5 3.01499E-5 1.18446E-4 2.45184E-4 3.73045E-4 2.91668E-4 1.2062E-4 6.43366E-5 2.69516E-5 7.00182E-5 5.64447E-4 1.8856E-3 3.40903E-3 9.26367E-4 9.08159E-3 6.27983E-3 2.49105E-3 7.81838E-4 1.29696E-3 1.72436E-2 2.66401E-3 8.92593E-3 4.95249E-3 1.63564E-3 1.08716E-3 3.86562E-4 8.47251E-4 9.04326E-5 2.33587E-3 2.26531E-3 1.60898E-3 2.83157E-3 1.72361E-3 4.1411E-3 7.87813E-3 5.20731E-3 4.09199E-3 1.85248E-3 2.86546E-3 -9999 5.1263E-4 1.21627E-3 1.01612E-2 1.10669E-2 7.44716E-3 3.36087E-3 6.63239E-4 1.27025E-3 2.12555E-3 3.23537E-3 1.00419E-2 4.7399E-3 1.23699E-2 1.82266E-2 5.58921E-3 6.08516E-3 1.02979E-2 9.76198E-3 6.56044E-3 1.47776E-2 2.21114E-2 2.76199E-2 2.67848E-2 1.50887E-2 1.07885E-1 2.92398E-1 3.43E-1 4.25965E-1 3.95291E-1 2.42717E-1 1.12821E-1 1.9517E-1 -9999 -9999 6.13905E-1 7.98051E-1 2.95385E-1 1.66886E-1 1.76466E-1 1.8008E-1 1.43757E-1 9.02783E-2 1.07638E-1 1.07581E-1 1.39825E-1 9.83258E-2 1.58619E-1 1.03133E-1 9.14298E-2 1.59713E-1 3.90804E-1 3.66901E-1 2.13696E-1 1.52241E-1 1.74151E-1 1.50912E-1 2.20122E-1 1.63987E-1 5.50936E-1 3.20553E-1 1.08743E-1 1.77325E-1 1.68259E-1 7.66362E-1 2.5986E-1 1.06858E-1 2.89923E-1 5.09575E-1 2.42773E-1 2.58559E-1 5.52993E-1 1.50854E-1 1.61503E-1 6.4351E-2 8.04818E-2 5.96342E-2 2.47353E-1 4.98491E-2 5.25801E-2 1.43133E-1 1.41957E-1 2.07818E-1 3.24947E-1 1.86783E-1 1.80543E-1 2.72211E-1 1.11552E-1 1.22206E-1 1.41081E-1 2.8615E-2 2.76928E-2 1.20681E-2 6.21826E-2 2.10726E-1 1.21082E-1 5.3048E-2 7.1251E-2 1.13685E-1 4.84817E-2 1.72648E-2 6.05396E-3 3.27509E-3 5.71853E-3 2.48953E-3 2.80147E-2 4.54404E-2 6.12488E-2 3.09097E-2 6.9008E-3 2.27005E-2 4.69438E-2 4.17155E-2 2.56573E-2 3.73768E-2 4.43928E-2 3.46495E-2 6.70938E-2 4.46183E-2 1.1445E-2 4.33133E-2 2.1632E-2 7.38608E-3 1.61372E-2 3.24977E-2 3.84856E-2 6.05927E-2 7.95814E-2 7.42803E-2 3.35667E-2 1.99896E-2 1.10721E-2 1.08867E-2 1.19102E-2 1.36625E-2 1.13008E-2 6.55803E-3 1.33767E-2 1.08734E-2 2.34644E-2 2.25253E-2 1.07286E-2 1.68907E-2 2.00442E-3 1.45943E-3 3.81185E-3 1.69147E-3 1.04483E-3 6.72612E-4 2.20871E-3 3.64271E-3 2.38904E-3 3.94949E-4 2.21013E-4 2.91154E-5 2.16662E-4 2.69733E-3 2.42911E-3 5.69361E-4 5.93087E-4 7.24684E-5 7.78619E-5 2.02817E-4 5.51351E-4 5.19806E-3 1.13512E-3 1.36198E-3 2.05137E-3 3.88899E-3 3.97245E-3 1.92792E-2 2.80775E-2 6.23154E-3 2.37793E-2 1.36996E-2 9.69237E-3 4.48057E-2 6.83949E-3 1.1052E-2 2.08403E-3 1.71729E-3 4.18142E-4 6.80001E-5 1.22928E-4 9.29137E-7 7.44513E-7 3.05694E-7 9.70393E-7 8.84464E-7 9.10289E-7 6.17978E-7 9.70189E-7 6.35756E-5 2.07427E-4 9.0545E-5 6.05923E-5 2.37397E-4 3.89395E-5 8.56468E-5 6.64142E-5 6.15843E-5 1.8769E-4 2.93194E-2 7.46742E-2 1.16944E-1 1.14353E-2 2.38553E-2 1.25538E-2 3.21739E-3 6.51185E-3 1.07854E-3 2.88807E-3 6.66108E-4 1.97485E-3 2.18185E-4 1.24067E-4 2.51639E-4 8.29428E-5 1.28521E-5 6.73933E-6 1.275E-5 4.94904E-5 9.94395E-6 2.83791E-5 7.83213E-5 1.75871E-6 7.56551E-7 7.41994E-6 7.72787E-6 1.41881E-6 1.34687E-6 2.1928E-6 1.03197E-6 8.99771E-7 1.20951E-6 7.7709E-7 8.25323E-7 5.64425E-7 2.81629E-5 4.58995E-5 1.68572E-4 4.27413E-4 4.75825E-4 5.00207E-4 3.45264E-4 5.58648E-4 3.39933E-4 1.00184E-4 5.23312E-5 1.44792E-5 7.81007E-6 1.87812E-4 5.03743E-5 1.53556E-4 2.24791E-5 1.29451E-5 2.50395E-5 3.45222E-5 1.59714E-6 2.22126E-5 5.17437E-5 9.44302E-6 2.17041E-6 5.03808E-7 3.99339E-6 6.40843E-7 5.70748E-7 1.24091E-6 2.7178E-6 5.15163E-7 1.08223E-6 7.77569E-7 3.41838E-7 1.16547E-7 6.4565E-8 3.69437E-8 1.6599E-7 3.80613E-8 1.63531E-7 1.70316E-8 7.09935E-8 3.03115E-7 1.25553E-6 1.70087E-6 1.56449E-6 2.21811E-6 4.51588E-6 2.48271E-6 1.22656E-6 7.64793E-7 6.39485E-7 3.57011E-7 1.94362E-6 4.48082E-6 3.91709E-6 4.59352E-6 3.26238E-6 2.16052E-6 2.13396E-6 3.30628E-6 1.94977E-6 9.57396E-7 6.97836E-7 1.02511E-6 8.79039E-7 1.42627E-5 3.34217E-7 1.1563E-6 3.34558E-6 5.08492E-6 2.7679E-6 2.50439E-6 1.9156E-6 2.20546E-6 3.11065E-6 3.44677E-6 5.34796E-6 1.27143E-5 4.17184E-6 3.65047E-6 1.63132E-5 8.51172E-6 8.10424E-6 7.84883E-6 1.25323E-4 2.55495E-5 5.39655E-5 8.39521E-5 1.51967E-4 1.05863E-4 7.72777E-5 1.19367E-4 3.80163E-4 2.58405E-4 4.49956E-4 1.25754E-4 1.61671E-4 8.98822E-5 1.33259E-4 1.34733E-4 4.68319E-4 5.75851E-4 1.30291E-4 5.79582E-4 3.29279E-4 2.56086E-4 2.18117E-4 3.21147E-4 3.03805E-4 2.97556E-4 2.35002E-4 3.90814E-4 5.51889E-4 4.58295E-4 3.9335E-4 3.06218E-4 2.43064E-4 1.8019E-4 2.30797E-5 1.72596E-4 2.22094E-4 1.82467E-4 1.53043E-4 9.29296E-5 2.04842E-5 1.72508E-5 2.536E-5 3.41911E-5 3.4538E-5 6.11208E-6 6.91227E-6 9.2223E-5 4.13663E-5 4.25336E-6 4.28043E-6 3.88481E-6 3.58422E-6 2.19578E-6 6.75167E-7 7.92493E-7 1.49831E-6 4.63986E-6 1.65129E-6 5.23873E-6 5.27941E-6 1.95275E-6 1.59244E-6 6.86934E-7 4.08601E-7 7.8951E-7 4.47031E-7 3.92589E-7 6.58524E-7 9.48586E-7 6.4352E-7 1.12688E-6 9.12581E-7 1.29946E-6 7.64878E-7 8.14434E-7 1.05737E-6 1.09116E-6 1.39394E-6 4.63826E-7 2.85578E-6 2.27292E-6 2.74169E-6 3.16468E-6 3.10573E-6 2.9461E-6 2.20002E-6 4.39632E-7 9.21845E-7 4.03914E-7 4.92148E-7 3.96051E-7 8.56901E-7 2.17477E-7 6.13561E-7 7.47952E-7 6.58459E-7 9.89832E-7 1.77823E-6 1.76266E-6 9.07372E-7 6.42823E-7 6.0615E-7 5.06907E-7 2.58375E-7 6.40054E-7 4.16469E-7 4.07575E-7 3.55944E-7 2.95049E-7 4.06882E-7 6.51841E-7 5.31628E-7 1.92766E-7 2.8907E-7 1.86742E-7 2.23082E-7 1.89607E-7 1.09556E-7 2.16761E-7 2.4114E-7 2.30393E-7 3.16098E-7 2.00633E-7 1.51913E-7 1.11299E-7 8.58748E-7 8.51957E-7 4.10094E-7 9.028E-7 4.61789E-7 2.67417E-7 1.01104E-7 1.44144E-6 5.04726E-7 4.35668E-7 7.14696E-8 3.89961E-8 2.15086E-7 5.37123E-8 3.58783E-7 3.48784E-7 2.5133E-9 -9999 -9999 -9999 -9999 -9999 -9999 -9999 -9999 -9999 -9999 -9999 -9999 -9999 -9999 -9999 -9999 -9999 -9999 -9999 -9999 -9999 -9999 -9999 -9999 -9999 -9999 -9999 -9999 -9999 -9999 -9999 -9999 -9999 -9999 -9999 -9999
2.20538E-5 2.31537E-5 3.24377E-5 6.94402E-5 2.96553E-5 7.00469E-5 5.96636E-5 8.65563E-5 4.13347E-5 4.34442E-5 4.87796E-5 6.14698E-5 1.00542E-4 5.09082E-5 4.27264E-5 6.49504E-5 4.96623E-5 3.62905E-5 4.41296E-5 3.3599E-5 4.26983E-5 2.90832E-5 2.88375E-5 1.51797E-5 2.07214E-5 2.44033E-5 3.28859E-5 2.79596E-5 2.05565E-5 2.44157E-5 2.4723E-5 2.13092E-5 1.6909E-5 5.16487E-5 1.19917E-4 9.25473E-5 1.08948E-4 1.856E-4 3.09078E-5 9.83409E-5 1.48988E-4 1.58195E-4 1.53602E-4 2.29142E-4 8.67561E-5 9.88269E-5 3.7547E-5 3.87153E-5 5.03281E-5 4.48338E-5 3.7276E-5 1.4458E-4 5.53815E-5 4.90243E-5 5.63943E-5 5.38974E-5 1.76428E-4 4.79706E-5 6.61926E-5 4.66725E-5 4.59063E-5 8.83536E-5 5.29847E-5 6.01075E-5 6.93206E-5 5.22623E-5 7.78137E-5 7.96742E-5 1.13645E-4 7.48126E-5 5.25547E-5 3.46089E-5 4.25403E-5 3.58542E-5 3.23882E-5 4.33007E-5 2.04521E-5 2.09105E-5 3.36624E-5 1.11976E-5 2.57582E-5 3.17821E-5 4.6554E-5 4.68881E-5 7.03157E-5 3.82867E-5 7.31998E-5 8.20536E-5 9.0959E-5 9.64975E-5 9.90452E-5 8.35541E-5 8.07159E-5 8.97285E-5 1.22642E-4 9.13392E-5 9.37863E-5 1.06935E-4 3.03814E-5 3.9141E-5 2.19609E-4 1.25861E-4 1.53179E-4 1.77471E-4 1.59896E-4 2.08242E-4 1.92176E-4 2.53188E-4 2.54854E-4 2.70568E-4 3.21047E-4 3.56671E-4 4.49468E-4 2.07503E-4 2.32869E-4 3.13138E-4 3.87573E-4 3.42908E-4 3.43982E-4 5.67304E-4 6.98583E-4 7.12754E-4 8.16552E-4 4.80486E-4 6.46118E-4 6.03691E-4 4.34753E-4 2.07924E-4 2.00511E-3 1.46514E-3 1.13305E-3 1.36992E-3 1.30549E-3 1.45725E-3 8.25928E-4 4.33431E-4 5.4707E-4 2.41323E-4 1.43687E-4 5.04378E-6 2.99661E-5 8.52973E-4 6.56054E-4 8.24263E-4 1.25874E-3 2.60582E-3 2.84017E-3 2.18534E-3 4.38624E-3 2.08786E-3 2.28405E-3 2.76601E-3 1.69202E-3 8.21846E-4 1.10004E-3 1.51238E-3 5.11124E-4 4.16075E-4 6.32201E-3 5.38513E-3 4.54653E-3 2.81159E-3 7.94509E-4 2.51156E-5 8.0255E-6 2.28488E-5 4.82943E-5 3.98941E-5 1.90896E-5 5.59155E-7 1.15538E-5 3.58916E-5 4.41655E-5 1.93906E-5 1.68329E-5 9.56647E-6 7.02169E-5 1.67323E-5 1.60263E-5 1.01659E-5 1.73465E-4 1.44851E-3 1.99025E-3 1.66312E-3 1.45131E-3 1.02769E-3 1.0299E-3 1.60276E-3 1.24719E-3 1.33053E-3 2.08712E-3 2.36741E-3 1.2327E-3 6.8692E-4 1.70205E-3 2.43261E-3 2.51757E-3 1.17652E-3 1.73297E-3 3.09306E-3 2.82296E-3 1.01439E-4 5.67927E-5 3.93118E-3 2.95063E-3 3.17135E-3 4.54573E-3 7.55295E-3 4.95815E-3 3.2299E-3 3.50857E-3 6.89277E-5 2.31444E-3 2.0585E-3 1.16312E-3 1.81449E-3 7.66298E-4 1.01072E-2 2.50672E-4 2.35205E-4 4.98954E-3 7.36634E-5 2.08832E-5 3.28709E-4 2.62669E-3 2.75435E-3 1.0929E-4 4.64632E-4 5.74665E-4 2.86036E-3 1.04726E-3 9.18233E-4 7.447E-4 8.36005E-4 6.65144E-5 4.18686E-4 1.49958E-4 4.58176E-4 1.76752E-5 4.94861E-5 5.34364E-4 3.77399E-4 3.81716E-4 7.04033E-4 8.95216E-4 7.53829E-4 8.38303E-4 7.74898E-4 2.87911E-3 1.11259E-2 1.60704E-3 2.19876E-3 2.41568E-3 2.81361E-3 1.31171E-3 1.1641E-3 2.32749E-3 2.61825E-3 5.6559E-4 4.70859E-3 3.9826E-3 6.67761E-4 5.56665E-4 7.05026E-4 5.28907E-4 6.05122E-4 5.68866E-4 4.56935E-4 6.06328E-4 8.38093E-4 3.87919E-4 1.36792E-3 1.00652E-3 3.85299E-3 1.76068E-2 5.45902E-3 1.36568E-3 2.94288E-2 9.44872E-3 1.31285E-3 6.54506E-3 4.44931E-4 5.29363E-3 3.29476E-3 3.1357E-3 2.50959E-3 2.23158E-3 7.92714E-4 4.06725E-3 3.94804E-3 1.26612E-2 2.31119E-3 2.54162E-3 1.07634E-3 1.99103E-3 8.118E-3 6.27195E-3 6.47475E-3 3.14826E-3 1.61234E-2 4.25049E-2 3.96457E-2 2.00821E-2 1.42784E-2 1.21622E-2 9.57674E-3 5.5044E-3 6.72415E-3 5.92538E-3 6.70553E-3 1.22692E-2 2.03924E-2 2.09489E-2 1.06047E-2 1.67682E-2 9.33067E-3 2.56398E-2 3.55058E-3 1.02207E-2 1.30811E-2 4.1531E-3 2.9947E-3 9.7622E-4 2.92483E-3 6.18681E-3 3.47883E-2 1.52822E-2 3.88689E-3 4.37042E-3 6.45027E-3 3.14975E-3 1.05232E-2 1.2331E-2 5.08478E-3 6.41044E-3 6.43682E-3 9.6698E-3 3.66734E-2 2.87044E-2 2.77246E-2 2.48443E-2 5.02384E-2 2.08757E-2 1.42871E-2 1.16015E-2 9.67816E-3 9.85489E-3 2.02167E-2 2.02553E-2 4.9853E-2 2.9286E-2 2.47394E-2 3.70358E-2 1.07976E-2 2.11564E-2 2.44656E-2 1.43856E-2 3.1789E-2 4.50349E-2 4.47195E-2 9.64242E-2 6.97246E-2 5.38717E-2 5.71622E-2 1.02957E-1 6.82592E-2 1.19314E-1 1.66273E-1 1.09727E-1 7.27679E-2 4.10167E-2 9.88584E-2 4.68201E-2 8.71792E-2 6.72748E-2 6.98679E-2 1.55597E-1 1.84715E-1 2.54064E-1 2.52336E-1 2.67731E-1 2.19694E-1 2.46249E-1 3.53785E-1 1.71653E-1 4.05322E-1 3.34434E-1 7.05683E-2 1.34835E-1 1.14749E-1 6.5963E-2 3.8651E-1 1.64011E-1 9.49507E-2 2.06068E-1 1.65617E-1 4.13667E-1 4.02267E-1 3.57319E-1 4.30228E-2 1.57554E-1 1.79245E-1 1.69109E-1 4.964E-2 7.0772E-2 8.51808E-2 4.72334E-2 4.68544E-2 2.72082E-2 4.60782E-2 1.87449E-1 1.64706E-1 1.9682E-1 2.35249E-1 1.95517E-1 2.14633E-1 2.40147E-1 1.10872E-1 5.96564E-2 9.92181E-2 9.20448E-2 1.15644E-1 6.08432E-2 3.39564E-2 4.67823E-2 1.30093E-1 1.3111E-1 7.83065E-2 9.38296E-2 -9999 1.42392E-1 1.8628E-1 1.2976E-1 1.7163E-1 1.30983E-1 1.94185E-1 2.58199E-1 4.98146E-2 1.03798E-1 1.53691E-1 8.59062E-2 1.10079E-1 1.43575E-1 1.00605E-1 9.33197E-2 1.16673E-1 8.5493E-2 5.25315E-2 1.18216E-1 1.21791E-1 1.26509E-1 4.46057E-2 9.56425E-2 1.35986E-1 1.82234E-1 1.06706E-1 1.37509E-1 2.28979E-1 1.73434E-1 2.12278E-1 1.7461E-1 1.45206E-1 1.3618E-2 1.75758E-2 3.34396E-2 3.71882E-2 1.45317E-1 6.74853E-2 2.86138E-2 4.71933E-2 5.24653E-2 6.24509E-2 4.30065E-2 8.15342E-2 7.87222E-2 1.27702E-1 2.40529E-1 1.51919E-1 5.73527E-2 8.82404E-2 4.73231E-2 1.74301E-1 9.24026E-2 5.63506E-2 4.96892E-2 6.10358E-2 4.09762E-2 6.42803E-2 2.72175E-2 7.69879E-3 1.34705E-2 2.5678E-2 1.93564E-2 1.76113E-2 2.71158E-2 2.6966E-2 2.09815E-2 7.62275E-2 1.1005E-1 4.37167E-2 4.15409E-2 5.46785E-2 1.6351E-1 2.1502E-1 7.26527E-2 5.01976E-2 3.12897E-2 4.16838E-2 5.30788E-2 6.26034E-2 4.22704E-2 1.87737E-1 1.56372E-1 4.29758E-2 1.01648E-1 1.41312E-1 5.08454E-2 3.95173E-2 7.33387E-2 1.02698E-1 4.38447E-2 6.62692E-2 5.91949E-2 1.00396E-1 3.85758E-2 6.4147E-2 6.86001E-2 5.75704E-2 5.54709E-2 6.95421E-2 5.78261E-2 4.98813E-2 4.08745E-2 3.45517E-2 4.37952E-2 2.48968E-2 3.63912E-2 5.98426E-2 3.39458E-2 4.03755E-2 4.25298E-2 3.83898E-2 5.00292E-2 3.1753E-2 1.94208E-2 4.62422E-2 6.71208E-2 6.28006E-2 5.00535E-2 1.17745E-1 5.26915E-2 3.24179E-2 4.80701E-2 3.08724E-2 2.81352E-2 4.19208E-2 4.00647E-2 2.67309E-2 4.44309E-2 1.04402E-2 2.04066E-2 4.19436E-2 1.60721E-2 4.38085E-2 3.35732E-2 2.20832E-2 1.98992E-2 1.37224E-2 6.03832E-3 4.09807E-3 2.68677E-3 5.97826E-3 3.24573E-3 3.64725E-3 4.70775E-3 8.52914E-3 1.38738E-2 1.43294E-2 1.27046E-2 1.49551E-2 8.6163E-3 2.60662E-2 8.18029E-2 1.75804E-1 1.98247E-1 2.18713E-1 4.31828E-2 1.19241E-1 8.10306E-2 9.13207E-2 9.81679E-2 6.8677E-2 2.36284E-1 1.02468E-1 7.96336E-2 1.85935E-1 5.18928E-1 1.44834E-1 2.44818E-1 2.41257E-1 4.37847E-1 3.92024E-1 2.36685E-1 1.84328E-1 8.53711E-1 9.87412E-1 9.94475E-1 4.70492E-1 8.06981E-2 7.51227E-2 2.10893E-1 7.04506E-2 1.5265E-1 4.08964E-2 3.45704E-2 2.68215E-2 9.81456E-2 2.90498E-2 1.1329E-2 1.12363E-2 2.77263E-2 1.92907E-2 2.58209E-2 2.06455E-2 3.72691E-3 1.68008E-3 7.08038E-4 3.66076E-4 2.59681E-3 1.29882E-3 3.86111E-3 4.58378E-3 5.74413E-3 2.96821E-3 3.61546E-3 3.65921E-3 2.32402E-3 6.26115E-3 2.75355E-3 7.40543E-4 1.82116E-4 7.77439E-5 2.23191E-5 6.27743E-5 3.07646E-4 2.28563E-4 3.86094E-6 2.58844E-5 3.73012E-5 7.71376E-6 7.2491E-6 5.47568E-6 2.47443E-5 1.09279E-4 5.30693E-5 2.24543E-5 1.42062E-6 4.03124E-5 1.52889E-5 3.82713E-5 1.43079E-5 1.05878E-5 4.49666E-5 2.64514E-5 7.39492E-6 1.86355E-5 -9999 3.19216E-4 8.40433E-4 1.12466E-3 5.39544E-4 1.49558E-4 4.69023E-5 1.04788E-4 3.27407E-4 3.56733E-4 7.6689E-3 7.03668E-3 3.86143E-3 2.37643E-3 2.24283E-3 9.81228E-4 9.12022E-4 1.37058E-2 3.54922E-3 1.22823E-2 5.7879E-3 2.62718E-3 1.43292E-3 2.04957E-4 6.78479E-4 3.43377E-3 2.9074E-3 2.65635E-3 3.10068E-3 2.73835E-3 1.58865E-3 1.7493E-3 3.25316E-3 3.47803E-3 2.5557E-3 2.6644E-3 1.00617E-3 1.46681E-3 1.12591E-3 3.08878E-3 6.01325E-3 5.13694E-3 4.777E-3 2.63957E-3 2.63929E-3 8.02551E-4 1.78447E-3 3.15533E-3 1.31498E-2 1.11158E-2 1.38816E-2 2.40411E-2 1.05766E-2 1.36363E-2 1.42038E-2 1.70361E-2 1.17475E-2 1.30659E-2 1.15729E-2 1.7996E-2 7.68793E-2 1.58558E-2 5.51935E-2 2.02918E-1 5.58538E-1 2.93302E-1 3.04814E-1 4.31199E-1 5.3487E-1 6.74051E-1 3.30909E-1 1.71498E-1 6.91869E-1 4.88361E-1 3.88406E-1 2.24361E-1 1.44524E-1 1.57024E-1 2.6129E-1 1.67943E-1 1.75273E-1 9.97317E-2 1.87465E-1 2.07822E-1 4.08372E-1 1.54929E-1 2.91089E-1 2.31216E-1 2.64227E-1 6.56389E-1 3.79461E-1 1.13626E-1 2.16098E-1 2.31227E-1 4.53615E-1 2.0113E-1 5.5797E-1 6.20118E-1 2.26595E-1 1.44256E-1 6.09392E-2 3.06938E-1 2.97705E-1 1.20054E-1 3.58258E-1 4.06979E-1 4.39714E-1 2.25896E-1 2.46703E-1 3.87923E-1 3.22628E-1 1.65556E-1 1.91871E-1 1.89363E-1 1.05056E-1 2.6611E-1 2.22431E-1 1.25279E-1 7.9303E-2 3.215E-1 1.39479E-1 1.62243E-1 2.02761E-1 3.39675E-2 2.38083E-2 2.95753E-2 2.75967E-2 2.79581E-2 5.14894E-2 8.84437E-2 7.74047E-2 2.29404E-1 1.65669E-1 7.21143E-2 9.16241E-2 1.03651E-1 5.6887E-2 5.13178E-2 3.15369E-2 5.99408E-3 1.12329E-2 3.70074E-3 4.34961E-3 1.90657E-2 6.5035E-2 9.01741E-2 3.78203E-2 5.03159E-2 4.8597E-2 3.38296E-2 1.80074E-2 2.35754E-2 3.45875E-2 3.00671E-2 5.91055E-2 4.77035E-2 4.64168E-2 3.61772E-2 9.45007E-3 1.32469E-2 2.89913E-2 2.24588E-2 2.56149E-2 1.19487E-1 2.01286E-1 3.15652E-1 9.94952E-2 3.25717E-2 2.92055E-2 9.69723E-3 1.10141E-2 1.17092E-2 1.29659E-2 2.31872E-3 1.56389E-2 2.65229E-2 3.38858E-2 2.54901E-2 1.57813E-2 3.0725E-2 1.61284E-2 5.10982E-3 4.63167E-3 3.15461E-3 7.52266E-4 1.32991E-3 1.90542E-3 2.12443E-3 9.16441E-4 1.35764E-3 3.99415E-5 8.88435E-5 8.82534E-4 1.02961E-3 2.83517E-4 2.0043E-4 2.3233E-4 4.50521E-4 1.92074E-4 1.50225E-4 8.66259E-4 6.20297E-3 8.92541E-4 8.88267E-4 9.13085E-4 3.97096E-3 1.02465E-2 1.51775E-2 1.13379E-2 1.68946E-2 2.14136E-2 1.00321E-2 1.46222E-2 4.07205E-2 7.16017E-3 3.45942E-3 2.88125E-4 1.13575E-3 8.1709E-4 1.06247E-4 7.60844E-5 8.61249E-7 2.31172E-7 3.24709E-7 3.56823E-7 4.98578E-7 6.75615E-7 9.05362E-7 2.43389E-6 2.83052E-5 3.09914E-5 5.62046E-5 7.28364E-5 1.07237E-4 2.34132E-4 8.70632E-5 4.84242E-5 8.37761E-5 1.40457E-3 8.58865E-2 5.83853E-3 1.01168E-4 9.80976E-3 3.30799E-3 1.40239E-2 1.11133E-2 5.78763E-3 2.26186E-3 1.9268E-3 6.49369E-4 1.27627E-3 1.27794E-3 1.79462E-4 4.73294E-5 1.4494E-5 1.83085E-5 3.93889E-6 6.33021E-5 5.01765E-5 1.04527E-5 7.0392E-5 4.99093E-5 8.65507E-7 2.00724E-6 1.44559E-6 8.82532E-7 1.77157E-6 8.24783E-7 2.25941E-6 2.28073E-6 1.88162E-6 7.44481E-7 5.83805E-7 9.98919E-7 6.18082E-6 4.16615E-5 7.51294E-5 4.55993E-4 3.49718E-4 2.24868E-4 7.5098E-5 1.58597E-4 1.72744E-4 2.92698E-4 1.83117E-4 4.8909E-5 6.75132E-6 8.10148E-7 1.85459E-6 1.32621E-6 8.62074E-7 2.1511E-6 3.1079E-6 3.46778E-6 1.21324E-6 7.46107E-6 3.87347E-6 3.1866E-6 1.26156E-6 5.16352E-6 5.60211E-6 4.90516E-6 1.178E-6 1.50234E-6 1.25644E-6 9.09599E-7 5.83309E-7 1.15699E-6 1.72892E-6 5.56613E-7 1.54557E-7 8.45041E-8 6.92334E-7 5.9985E-7 1.23893E-7 3.97931E-7 8.03838E-7 6.99311E-7 1.24262E-6 2.07532E-6 3.22974E-6 1.62961E-6 2.95147E-6 1.93921E-6 1.85104E-6 4.1097E-6 5.03096E-6 4.55096E-6 2.70608E-6 1.82674E-6 4.05521E-6 4.25619E-6 5.60728E-6 3.93869E-6 9.08862E-6 7.06667E-6 1.45291E-6 1.44077E-6 4.85652E-6 3.8807E-6 1.38218E-5 1.11008E-5 9.67205E-6 2.51253E-6 2.70942E-6 2.73166E-6 1.89435E-6 1.91783E-6 3.23437E-6 2.65345E-6 3.95798E-6 6.07684E-6 2.64742E-6 5.77951E-6 5.0311E-6 6.04227E-6 3.25211E-6 1.17047E-5 1.21941E-5 1.17026E-5 1.92167E-5 3.21177E-5 6.80008E-5 4.59638E-5 1.50196E-4 7.61315E-5 1.46623E-4 1.91016E-4 2.06497E-4 1.81405E-4 2.08555E-4 1.46255E-4 2.32801E-4 3.30495E-4 1.2969E-4 9.98798E-5 6.37398E-5 1.68694E-4 4.03731E-4 5.29435E-4 7.81369E-4 3.66197E-4 3.76015E-4 2.5129E-4 2.22147E-4 2.86882E-4 4.5342E-4 2.61981E-4 9.13492E-5 1.39361E-4 6.56402E-4 4.76986E-4 3.20985E-4 3.17515E-4 3.72942E-4 9.28694E-6 7.21726E-5 1.54137E-4 1.58618E-4 1.15339E-4 5.30414E-5 4.4803E-5 1.86083E-5 3.99391E-5 2.0391E-5 1.7464E-5 6.93366E-6 1.07594E-4 4.2617E-5 1.52805E-5 2.49318E-5 2.19649E-5 2.41466E-6 4.89955E-6 2.03823E-6 1.38565E-6 6.63974E-7 1.4647E-6 2.54071E-6 2.19762E-6 1.73106E-6 2.65219E-6 1.1476E-6 7.45312E-7 4.73835E-7 1.05931E-6 1.00609E-6 4.40533E-7 4.63517E-7 3.0312E-7 4.69421E-7 7.01913E-7 1.04212E-6 7.57125E-7 1.09592E-6 1.19378E-6 8.63421E-7 8.58867E-7 1.24229E-6 9.85099E-7 5.54302E-7 6.11283E-7 1.29979E-6 1.37831E-6 2.48278E-6 2.59512E-6 2.16997E-6 3.93952E-6 2.00059E-6 3.65763E-7 2.63501E-7 2.22415E-7 4.01365E-7 7.98321E-7 4.84369E-7 5.56842E-7 3.4371E-7 1.01758E-6 6.70978E-7 1.95055E-6 4.16871E-6 1.89154E-6 6.41092E-7 7.87513E-7 1.81331E-7 9.10343E-7 2.00081E-7 3.21365E-7 2.75751E-7 3.7351E-7 2.77592E-7 2.32115E-7 3.18732E-7 2.77766E-7 3.58837E-7 1.83906E-7 1.60077E-7 5.45186E-8 6.25328E-8 1.12642E-7 3.50788E-7 3.58394E-7 4.15813E-7 4.65277E-7 2.28087E-6 9.57572E-7 1.80608E-8 3.85242E-8 4.54729E-8 9.55868E-8 2.64793E-7 3.34022E-7 3.92111E-7 1.81365E-7 4.15103E-7 2.13824E-7 7.35695E-8 2.2167E-8 3.51732E-8 3.00947E-8 2.24334E-8 4.18593E-9 6.90866E-7 5.15501E-7 2.4117E-7 -9999 -9999 -9999 -9999 -9999 -9999 -9999 -9999 -9999 -9999 -9999 -9999 -9999 -9999 -9999 -9999 -9999 -9999 -9999 -9999 -9999 -9999 -9999 -9999 -9999 -9999 -9999 -9999 -9999 -9999 -9999 -9999 -9999 -9999 -9999
2.38208E-5 2.97681E-5 4.48104E-5 3.89317E-5 4.33714E-5 4.15274E-5 4.51412E-5 4.70293E-5 4.98942E-5 4.25255E-5 3.32943E-5 3.79001E-5 2.53175E-5 2.11364E-5 3.30979E-5 3.60973E-5 2.68484E-5 3.0678E-5 2.95279E-5 3.90641E-5 4.68639E-5 4.02664E-5 3.28457E-5 2.32537E-5 2.15441E-5 2.07943E-5 3.1769E-5 2.72026E-5 2.74245E-5 2.92827E-5 3.01488E-5 4.15175E-5 4.6705E-5 2.29097E-5 2.32153E-5 7.59182E-5 2.01002E-4 1.19336E-4 2.21255E-5 1.21336E-4 3.55145E-5 1.24236E-4 1.84354E-4 2.5147E-5 3.62464E-5 1.63505E-4 5.53569E-5 4.53743E-5 5.24633E-5 2.73432E-5 3.1937E-5 4.74487E-5 3.26846E-5 4.18927E-5 3.22992E-5 4.32371E-5 4.2207E-5 4.26422E-5 5.58225E-5 5.95864E-5 7.22926E-5 5.48203E-5 5.46309E-5 5.01684E-5 6.97628E-5 6.19707E-5 6.46416E-5 6.66417E-5 1.0031E-4 9.0221E-5 5.34647E-5 4.8936E-5 3.88771E-5 2.90978E-5 3.62706E-5 2.85522E-5 3.78305E-5 3.1937E-5 2.66685E-5 1.69555E-5 2.22975E-5 7.89119E-6 6.60625E-5 3.23476E-5 7.84862E-5 4.56846E-5 5.10371E-5 8.90308E-5 1.00563E-4 1.39263E-4 9.5076E-5 1.03625E-4 8.12807E-5 9.27888E-5 1.38312E-4 1.35357E-4 1.24514E-4 7.91668E-5 3.92292E-5 1.40932E-4 2.05422E-4 1.63778E-4 2.01742E-4 2.18669E-4 2.06622E-4 1.88811E-4 2.91917E-4 2.23861E-4 2.39224E-4 2.12737E-4 3.63581E-4 3.46658E-4 3.43856E-4 2.68456E-4 3.67676E-4 3.98412E-4 3.75436E-4 3.89076E-4 3.45192E-4 5.00311E-4 8.73869E-4 7.86186E-4 6.91149E-4 8.34286E-4 9.22922E-4 8.39848E-4 1.02273E-3 5.05827E-4 4.91177E-4 1.14231E-3 1.20773E-3 1.54118E-3 1.27523E-3 1.1608E-3 1.37799E-3 1.37735E-3 7.66222E-4 6.29011E-4 1.34418E-5 1.89493E-5 1.22313E-3 4.67688E-3 1.22843E-3 7.97762E-4 1.43155E-3 2.25738E-3 2.23381E-3 2.88194E-3 3.57247E-3 5.26348E-3 3.46905E-3 5.00949E-3 8.98502E-4 2.28382E-4 2.36068E-3 5.1285E-4 4.88893E-5 1.95254E-5 3.7927E-4 2.45985E-4 3.17714E-4 1.72701E-4 2.21171E-5 3.14354E-6 2.66575E-6 4.2468E-5 2.42081E-5 4.75261E-5 4.44974E-5 1.92494E-6 4.0544E-5 1.94211E-5 6.2312E-6 2.8001E-5 2.67855E-6 7.66629E-6 1.22485E-5 1.64478E-5 1.65927E-5 3.08652E-5 2.3602E-5 2.19215E-4 1.65939E-3 1.78016E-3 1.22845E-3 9.20796E-4 1.02857E-3 4.12642E-3 1.33512E-3 2.19363E-3 2.13951E-3 9.88538E-4 1.00336E-3 1.16572E-3 1.66547E-3 1.45309E-3 1.84368E-3 1.50537E-3 3.42536E-3 2.92521E-3 8.82818E-4 1.09224E-5 3.46911E-6 5.82183E-4 7.50915E-4 3.98435E-3 4.31073E-3 3.82954E-3 3.23217E-3 2.60648E-3 3.96184E-3 1.16787E-5 2.4187E-3 2.8473E-3 2.81269E-3 9.11285E-3 1.53905E-2 1.17361E-4 1.39829E-4 2.00721E-3 2.46148E-3 4.02072E-5 5.16072E-5 3.03681E-4 2.00608E-4 6.70495E-3 3.03842E-4 8.34306E-3 4.13416E-3 1.43115E-3 3.6422E-4 6.07871E-4 7.71909E-4 1.57847E-4 1.6967E-4 1.30208E-3 -9999 4.53601E-6 3.45095E-4 2.77705E-5 3.20515E-4 6.14563E-4 3.53714E-4 5.77748E-4 9.88567E-4 7.51681E-4 1.29221E-3 1.60295E-3 3.15223E-3 3.11504E-3 4.17571E-3 1.47431E-3 4.12081E-3 4.00784E-3 3.87596E-3 3.18367E-3 3.17653E-3 2.93745E-3 1.18752E-3 3.3838E-3 7.14572E-4 8.45686E-4 3.4927E-3 3.16329E-4 5.04372E-4 1.62572E-3 7.12956E-4 3.25275E-4 4.66162E-4 1.16554E-3 8.87307E-4 7.97718E-4 1.69384E-3 1.58055E-2 9.8168E-3 8.51265E-4 1.99674E-3 1.45314E-3 9.8763E-4 1.82256E-3 5.07939E-3 1.38334E-3 4.64584E-3 2.93872E-3 1.30162E-3 3.88393E-3 2.78954E-3 3.76916E-3 8.59754E-3 5.00102E-3 6.02729E-3 7.28813E-3 3.05505E-3 3.2263E-3 4.56497E-3 3.09495E-3 2.70061E-3 1.10378E-2 2.97694E-3 9.37848E-3 2.96711E-2 4.606E-2 3.42677E-2 1.46822E-2 2.21883E-2 1.09304E-2 1.17166E-2 7.29885E-3 1.91961E-2 9.08824E-3 9.00932E-3 1.75065E-2 3.51722E-2 3.69141E-2 2.17484E-2 2.57173E-2 5.40144E-2 3.20993E-3 1.85184E-2 1.58185E-2 3.97353E-3 2.34179E-3 5.93032E-3 1.23593E-2 1.00363E-2 8.83191E-3 1.71241E-2 5.09565E-3 6.10707E-3 1.22964E-2 6.12275E-3 6.24315E-3 1.45371E-2 6.51052E-3 9.0627E-3 3.06233E-3 6.97527E-3 7.61632E-3 4.39859E-2 2.07563E-2 1.7442E-2 3.7307E-2 2.62435E-2 1.77538E-2 1.75268E-2 1.50876E-2 1.61269E-2 1.51559E-2 2.76658E-2 1.04399E-2 3.67516E-2 3.01514E-2 2.78284E-2 1.35101E-2 2.68182E-2 2.65037E-2 3.41008E-2 2.84125E-2 2.18662E-2 2.42155E-2 4.39851E-2 7.49292E-2 8.57429E-2 1.1056E-1 6.04023E-2 7.35936E-2 5.93444E-2 8.00908E-2 7.05518E-2 5.43307E-2 7.5441E-2 8.43996E-2 4.93294E-2 5.09552E-2 1.02942E-1 1.24602E-1 1.6427E-1 1.41407E-1 1.27501E-1 2.35567E-1 1.62706E-1 2.19761E-1 5.29372E-1 2.84334E-1 2.50559E-1 1.27425E-1 2.15332E-1 2.54595E-1 8.3481E-2 2.80596E-1 1.17163E-1 1.31398E-1 4.52987E-1 3.0109E-1 3.77364E-1 3.30542E-1 3.54282E-1 3.929E-1 2.43623E-1 2.88298E-1 1.29305E-1 1.71663E-1 1.52631E-1 1.81525E-1 2.16981E-1 1.28214E-1 2.87163E-2 1.39504E-1 1.5468E-1 1.56553E-1 1.71451E-1 2.08122E-1 2.29356E-1 1.4784E-1 1.64665E-1 1.7817E-1 1.76982E-1 6.9532E-2 8.0443E-2 8.97528E-2 9.94509E-2 1.17954E-1 9.19594E-2 9.25842E-2 9.10292E-2 8.60337E-2 8.76327E-2 7.05909E-2 8.0734E-2 6.51395E-2 1.77308E-1 1.9984E-1 2.0795E-1 2.43227E-1 1.79223E-1 1.38985E-1 1.48021E-1 5.38396E-2 4.52717E-2 8.22807E-2 9.5291E-2 8.931E-2 1.02536E-1 4.69823E-2 5.20078E-2 1.22373E-1 9.78827E-2 1.2695E-1 2.10961E-1 1.14512E-1 1.26255E-1 8.90928E-2 1.91342E-1 1.9425E-1 8.73858E-2 1.51232E-1 2.8507E-1 3.38333E-1 1.20532E-1 2.50271E-1 6.11877E-2 8.41355E-2 4.8965E-2 8.30829E-2 2.23151E-2 8.66811E-2 2.03242E-1 1.92457E-1 1.35273E-1 3.3555E-2 8.44248E-2 5.3244E-2 7.14421E-2 6.43458E-2 1.01679E-1 1.33673E-1 2.7335E-1 1.92646E-1 1.9718E-1 7.90108E-2 6.422E-2 1.08851E-1 1.50665E-1 5.88612E-2 5.74571E-2 6.83917E-2 4.96168E-2 2.0287E-1 4.30256E-2 5.45066E-2 2.01271E-2 9.32431E-3 2.78143E-2 1.30948E-2 2.91661E-2 5.84618E-2 3.81811E-2 3.33083E-2 4.6134E-2 8.30683E-2 1.43763E-1 8.98456E-2 1.16081E-1 8.37171E-2 7.10419E-2 4.06527E-2 3.74015E-2 6.68286E-2 3.7314E-2 3.59994E-2 5.2407E-2 4.1578E-2 1.04179E-1 5.41348E-2 4.11279E-2 9.51561E-2 3.17996E-2 2.53432E-2 5.02754E-2 1.34835E-1 4.32146E-2 6.26117E-2 8.77297E-2 9.51215E-2 5.3672E-2 4.94923E-2 5.447E-2 6.92446E-2 8.7804E-2 6.50185E-2 5.12782E-2 4.28199E-2 3.89437E-2 3.59222E-2 6.56E-2 4.31495E-2 4.65649E-2 4.95477E-2 5.5604E-2 4.08634E-2 5.0836E-2 6.67679E-2 9.4635E-3 4.03362E-2 6.0948E-2 2.17248E-2 5.74321E-2 6.41259E-2 5.39688E-2 3.86271E-2 3.81162E-2 1.49366E-2 3.31852E-2 4.15088E-2 4.23574E-2 2.70971E-2 2.60664E-2 2.67972E-2 2.33953E-2 4.2875E-2 2.12038E-2 1.94361E-2 2.36297E-2 4.29655E-2 3.42765E-2 2.57251E-2 2.28409E-2 1.75844E-2 2.17011E-2 7.82731E-3 4.41263E-3 3.84017E-3 4.03685E-3 3.66084E-3 5.99681E-3 1.48163E-2 1.91275E-2 3.21468E-2 1.47409E-2 1.04922E-2 1.99596E-2 3.00778E-2 3.19041E-2 1.53258E-1 1.97878E-1 1.04713E-1 7.43612E-2 9.32674E-2 8.41676E-2 1.37614E-1 9.67836E-2 1.71815E-1 2.20016E-1 2.13556E-1 3.08515E-1 2.63538E-1 2.41478E-1 1.48366E-1 1.07854E-1 2.89896E-1 1.7674E-1 6.56947E-1 5.30152E-1 3.25125E-1 5.25243E-1 7.63046E-1 4.11842E-1 6.84675E-1 3.77738E-1 4.19074E-1 2.77772E-1 2.54842E-1 1.65517E-1 4.88869E-2 3.57964E-2 5.70891E-2 3.33824E-2 4.75427E-2 5.56284E-2 4.27155E-2 2.28265E-2 9.10883E-3 1.01851E-2 9.53756E-3 1.11811E-3 5.23081E-4 1.13308E-3 2.11177E-4 3.74859E-4 9.96652E-4 4.55826E-3 7.37474E-3 1.34651E-2 5.24556E-3 1.43195E-3 2.91674E-3 3.47667E-3 6.28988E-3 9.44186E-3 4.13168E-3 1.88493E-3 3.7131E-5 1.76243E-4 2.07471E-5 4.77303E-5 3.93519E-5 1.02431E-4 3.41539E-5 4.79916E-5 1.61689E-5 4.91807E-5 7.10896E-6 1.07421E-4 1.32757E-4 8.81376E-5 7.74432E-5 2.72945E-5 1.45463E-6 2.00647E-4 6.72983E-6 1.16335E-4 3.43006E-4 3.39565E-5 8.97605E-5 2.99872E-5 1.81968E-5 1.51881E-5 7.85617E-5 7.90321E-4 8.73346E-4 6.54301E-4 2.64298E-4 9.76896E-5 1.9254E-4 2.3351E-4 3.91512E-4 5.71442E-3 1.06078E-2 3.21849E-3 2.25328E-3 9.78247E-5 6.51672E-4 4.55941E-3 1.43337E-2 8.01379E-3 9.64982E-3 7.91585E-3 4.59008E-3 1.9882E-3 9.96752E-4 1.13461E-3 2.87234E-3 6.63625E-3 3.96997E-3 4.69472E-3 3.17273E-3 2.48803E-3 3.3724E-3 2.01116E-3 1.159E-3 3.11132E-3 2.67298E-3 3.9738E-4 5.75234E-4 6.39309E-4 2.57143E-3 3.68373E-3 2.16163E-3 2.54784E-3 3.89696E-3 1.12654E-3 8.69002E-4 2.18618E-3 3.68448E-3 1.10756E-2 1.01396E-2 1.3718E-2 9.38898E-3 7.36741E-3 1.24776E-2 1.36136E-2 8.96089E-3 3.79656E-2 9.12515E-3 8.69898E-3 4.62171E-2 3.62659E-2 8.40857E-2 7.05822E-2 2.15398E-1 2.89835E-1 5.00304E-1 2.9517E-1 4.66741E-1 3.02493E-1 7.94722E-1 2.91444E-1 1.54854E-1 8.19149E-1 7.43008E-1 4.94707E-1 1.66693E-1 1.56946E-1 1.20092E-1 2.10239E-1 1.95595E-1 1.39061E-1 1.1755E-1 1.99064E-1 1.98542E-1 1.94861E-1 1.50538E-1 5.29368E-1 2.98193E-1 1.76547E-1 1.11616E-1 2.90444E-1 2.22725E-1 2.64244E-1 1.38932E-1 6.02666E-1 4.41446E-1 1.07241E-1 3.65075E-1 1.74815E-1 1.02732E-1 4.09377E-1 8.86015E-2 1.16885E-1 3.63239E-1 2.44476E-1 4.02089E-1 1.77685E-1 2.63032E-1 2.95223E-1 1.69885E-1 1.39655E-1 9.80426E-2 2.59678E-1 7.98319E-2 1.22477E-1 9.10363E-2 2.5989E-1 4.47329E-1 3.16437E-1 4.2694E-1 3.32938E-1 3.17589E-1 2.17402E-1 5.65323E-2 1.28624E-2 1.69969E-2 2.86628E-2 1.62225E-2 1.20269E-2 1.26998E-1 8.8915E-2 3.71129E-1 9.92203E-2 7.30563E-2 9.98729E-2 7.15761E-2 6.91617E-2 2.05162E-2 2.72767E-2 8.33443E-2 7.54654E-3 7.85116E-3 6.45518E-3 2.8015E-2 6.05537E-2 5.34052E-2 3.46054E-2 3.4402E-2 2.57115E-2 3.81519E-2 4.73167E-2 2.90784E-2 4.75802E-2 7.85209E-2 3.22019E-2 3.1093E-2 2.92803E-2 3.10196E-2 1.14541E-2 7.52204E-3 3.95604E-2 1.10128E-2 6.00313E-3 1.36799E-1 9.01424E-2 8.10734E-2 5.9062E-2 2.77917E-2 1.33208E-2 1.09135E-2 6.85176E-3 7.71947E-3 3.59855E-3 1.04609E-2 1.73528E-2 5.22799E-2 2.71018E-2 4.73912E-2 4.79395E-2 3.4583E-2 9.23707E-3 1.08533E-2 5.59024E-3 3.02082E-3 7.18286E-4 1.0325E-3 2.89087E-3 2.76278E-3 2.19515E-3 9.16219E-4 2.60471E-5 2.71358E-5 5.05553E-4 1.27821E-3 3.09326E-4 4.86595E-5 9.77787E-5 2.19886E-4 1.10335E-4 1.78605E-4 4.00136E-4 5.7655E-3 3.5674E-3 5.45249E-4 9.28505E-4 2.79207E-3 1.12978E-2 1.65576E-2 8.38476E-3 3.29186E-2 3.92797E-2 1.93721E-2 4.89814E-2 4.27981E-2 1.01689E-2 2.65577E-3 4.39877E-4 1.19663E-3 3.63207E-4 9.15243E-5 2.28446E-5 5.26885E-7 5.32002E-7 3.78246E-7 2.18679E-7 3.2829E-7 3.83061E-7 1.44022E-6 4.83674E-5 1.80346E-5 8.90185E-5 5.69142E-4 1.80617E-4 1.09207E-4 1.93244E-4 1.29035E-4 4.8474E-5 7.02164E-5 1.89936E-3 8.1184E-3 1.34389E-3 9.51555E-5 1.10796E-2 6.15342E-2 2.96688E-2 2.31096E-2 8.2646E-3 5.6864E-3 3.70211E-3 2.83247E-3 2.52745E-3 9.5725E-4 5.15979E-4 3.26891E-4 4.26345E-5 5.95434E-6 4.61136E-6 8.61557E-6 2.98656E-5 2.02487E-5 2.0879E-5 1.04811E-5 9.91905E-6 5.84313E-7 1.96758E-6 8.37242E-7 1.75731E-6 1.73255E-6 4.12853E-6 3.46075E-6 2.44051E-8 4.24193E-8 6.33289E-7 3.51459E-6 4.41026E-5 2.17848E-5 2.27479E-4 1.04189E-3 2.83757E-4 1.55893E-4 1.34673E-4 3.07821E-4 3.94664E-4 2.86559E-4 1.17293E-5 1.51633E-6 7.56358E-6 2.702E-6 6.20703E-6 5.8226E-6 7.58177E-7 4.7969E-7 1.04174E-6 1.55313E-6 3.90897E-6 3.97927E-6 1.64859E-6 3.56544E-7 3.89708E-7 3.01747E-7 3.8996E-5 4.55534E-6 1.02554E-5 6.91419E-6 1.05507E-5 4.609E-6 3.44195E-6 2.45422E-6 6.34204E-7 1.04655E-6 5.6737E-7 2.1397E-7 5.7522E-7 1.01681E-6 2.40265E-6 6.75174E-6 4.52401E-6 1.71022E-6 3.00349E-6 1.0225E-6 2.19228E-6 1.21521E-6 8.64649E-7 1.17101E-5 3.40998E-6 3.34149E-6 2.72224E-6 1.2274E-6 1.2288E-6 1.13353E-6 9.99981E-7 6.27937E-7 1.45441E-6 1.42241E-5 1.27351E-5 1.13231E-5 7.41595E-6 5.8653E-6 1.77478E-5 1.26435E-5 7.9763E-6 3.53907E-6 1.02233E-5 4.83966E-6 4.07317E-6 4.15845E-6 1.02819E-6 3.52969E-6 3.65358E-6 4.85104E-6 8.1814E-6 9.60993E-6 1.07912E-5 1.91126E-5 1.49033E-5 9.10368E-6 4.34337E-6 6.90065E-6 2.95533E-6 5.4387E-6 1.17548E-5 6.27798E-5 5.37423E-5 1.1534E-4 1.96523E-4 2.07845E-4 2.76053E-4 2.00111E-4 1.73673E-4 2.30642E-4 1.21498E-4 2.1071E-4 4.55827E-4 2.4059E-4 3.25721E-4 2.77838E-4 1.02217E-4 2.44788E-4 2.94392E-4 2.03463E-4 8.82039E-4 8.29389E-4 1.61402E-3 1.45378E-4 4.55755E-4 7.44901E-4 2.51062E-4 5.37116E-5 6.45847E-5 3.5885E-4 5.54805E-4 5.33817E-4 3.08324E-4 4.89046E-4 2.35584E-4 2.09782E-4 9.20304E-5 1.32348E-4 1.43449E-4 9.06863E-5 1.8172E-5 4.69569E-5 3.90675E-5 7.75649E-5 2.01125E-5 4.69051E-5 3.07344E-5 3.8777E-5 1.15572E-4 1.2544E-5 6.7798E-6 1.55854E-5 3.08753E-5 1.14924E-5 1.33748E-5 1.90177E-6 2.20581E-6 2.47041E-6 2.95098E-6 1.14604E-6 7.08739E-7 1.57826E-6 1.4983E-6 1.66501E-6 1.03282E-6 1.2557E-6 1.35492E-6 1.36579E-6 1.34081E-6 1.32389E-6 9.1915E-7 1.23362E-6 1.05837E-6 1.31376E-6 6.37959E-7 7.93521E-7 6.52429E-7 9.05865E-7 1.65372E-6 1.91533E-6 7.83898E-7 5.20802E-7 3.45298E-7 3.04587E-6 2.63311E-6 2.9904E-6 2.58112E-6 8.72269E-7 4.43489E-7 3.52304E-7 3.5547E-7 2.9939E-7 8.6154E-7 8.87773E-7 1.02118E-6 8.39751E-7 7.35188E-7 3.87945E-7 1.13059E-7 1.26055E-6 1.15166E-6 1.08313E-6 6.4705E-7 3.87895E-7 3.74614E-7 3.60846E-7 5.5825E-7 2.697E-7 2.24451E-7 2.31723E-7 1.3936E-7 3.20062E-7 3.01554E-7 1.52748E-7 2.42199E-7 2.46413E-7 1.38576E-7 1.98586E-7 5.56071E-7 8.60945E-7 1.49247E-6 3.31941E-7 3.35641E-7 7.4974E-8 7.10868E-8 9.39074E-8 8.80572E-8 9.29308E-8 6.19811E-9 7.43122E-9 9.7045E-9 4.15882E-7 4.69204E-7 3.98077E-7 1.28511E-6 2.90379E-7 5.09429E-8 3.88512E-7 9.65962E-8 1.52836E-8 2.54179E-8 1.75269E-8 4.26282E-7 7.87194E-7 8.35636E-7 -9999 -9999 -9999 -9999 -9999 -9999 -9999 -9999 -9999 -9999 -9999 -9999 -9999 -9999 -9999 -9999 -9999 -9999 -9999 -9999 -9999 -9999 -9999 -9999 -9999 -9999 -9999 -9999 -9999 -9999 -9999 -9999 -9999 -9999 -9999
4.16651E-5 1.07131E-5 5.04414E-5 4.54925E-5 4.9884E-5 4.35108E-5 5.86555E-5 5.66212E-5 3.15976E-5 3.29088E-5 3.57173E-5 3.71222E-5 2.24565E-5 3.03846E-5 1.09634E-5 5.07266E-5 6.24864E-5 4.46099E-5 4.72414E-5 3.94236E-5 4.96648E-5 3.95889E-5 3.54633E-5 2.40386E-5 2.68588E-5 2.22781E-5 2.10488E-5 2.74784E-5 1.66364E-5 2.47581E-5 5.77509E-5 4.16946E-5 4.36193E-5 2.93728E-5 1.17369E-4 7.95894E-5 9.83476E-5 1.08383E-4 2.15826E-5 1.37953E-4 3.365E-5 3.29894E-5 4.49342E-5 2.36745E-5 3.46487E-5 2.81994E-5 3.41088E-5 2.8066E-5 2.59611E-5 3.71688E-5 4.417E-5 5.99805E-5 7.50476E-5 3.18268E-5 5.14846E-5 4.375E-5 3.5508E-5 3.84503E-5 5.27573E-5 2.78024E-5 3.9848E-5 4.24576E-5 6.90751E-5 8.72438E-5 6.625E-5 4.78E-5 5.91722E-5 5.66963E-5 4.88892E-5 5.87474E-5 6.13753E-5 3.7594E-5 3.67198E-5 2.69551E-5 3.20609E-5 1.89879E-5 4.01791E-5 3.92891E-5 1.35071E-5 2.52556E-5 2.14125E-5 4.44538E-5 5.26577E-5 6.89939E-5 5.76241E-5 4.85757E-5 9.3265E-5 9.17043E-5 1.05376E-4 1.04632E-4 6.88336E-5 1.04608E-4 8.27959E-5 2.13637E-4 1.02296E-4 1.46385E-4 1.30739E-4 1.76067E-4 3.62023E-4 2.93061E-4 2.45184E-4 2.59153E-4 2.5874E-4 1.83928E-4 1.86572E-4 1.96422E-4 2.08204E-4 2.09156E-4 3.5744E-4 4.14377E-4 3.72622E-4 3.13388E-4 2.47265E-4 3.51646E-4 3.05239E-4 3.41236E-4 3.59194E-4 3.34921E-4 2.94479E-4 3.83287E-4 5.92682E-4 1.06182E-5 8.71866E-4 8.12034E-4 5.61857E-4 8.77353E-4 5.28971E-4 9.19652E-4 1.24176E-3 1.1261E-3 1.21698E-3 1.26998E-3 1.24915E-3 1.42395E-3 1.32682E-3 3.82588E-5 1.43234E-3 4.90604E-4 1.25031E-4 2.59573E-5 1.10384E-2 7.2492E-4 2.77981E-6 7.39866E-5 3.04899E-3 1.91279E-3 3.14753E-3 2.7679E-3 2.38942E-3 4.37319E-3 2.28587E-3 1.39142E-3 1.36405E-3 4.75054E-4 4.52447E-3 3.09084E-4 8.56674E-6 6.98574E-6 1.24726E-5 4.20101E-5 2.97549E-5 2.46516E-5 2.38551E-5 1.29745E-5 2.92942E-5 4.3254E-5 4.95645E-5 8.6084E-5 5.71898E-5 1.53929E-5 1.59234E-5 4.00422E-5 9.46594E-6 3.6663E-5 2.59961E-6 1.60229E-5 2.42764E-5 1.32365E-5 2.05687E-5 3.37755E-5 3.93881E-5 2.37531E-5 2.87739E-4 7.99171E-4 5.71899E-4 8.26784E-4 8.63782E-4 1.49761E-3 3.77414E-3 1.22721E-3 1.16342E-3 9.00406E-4 1.32432E-3 1.04557E-3 2.00997E-3 1.40038E-3 2.66287E-3 1.4153E-3 2.51682E-3 7.73487E-5 4.20043E-5 5.4349E-6 5.38257E-6 3.83352E-6 5.0568E-4 1.58134E-4 3.6384E-3 8.81105E-3 3.65945E-5 2.18199E-5 4.56062E-3 1.76699E-3 4.86823E-3 9.56866E-5 6.0212E-3 5.22331E-4 3.67135E-4 1.09768E-3 1.2047E-4 3.34909E-4 2.60719E-4 7.48357E-5 1.91791E-5 1.99078E-5 3.44068E-5 4.05977E-4 6.40022E-3 2.66467E-4 3.0298E-4 1.78308E-3 1.33883E-5 9.36555E-5 5.68627E-5 4.23837E-4 6.29981E-4 4.76537E-5 9.12314E-4 -9999 3.49625E-4 6.62002E-5 2.93567E-4 1.27103E-4 4.86166E-4 7.07291E-4 6.37236E-4 7.68128E-4 1.21671E-3 1.40576E-3 4.09283E-3 3.72139E-3 2.29691E-3 3.70802E-3 5.70662E-3 1.02957E-3 3.94991E-4 1.51579E-4 3.08265E-3 2.92492E-3 1.80827E-3 1.8435E-4 3.32911E-4 6.59753E-4 1.0846E-3 5.08443E-4 1.69115E-3 9.54055E-4 6.92994E-4 5.95535E-4 1.39934E-3 6.27695E-4 1.84856E-3 1.74719E-3 2.06801E-3 2.90998E-3 1.03659E-3 7.10487E-4 4.78068E-3 9.62619E-4 2.16384E-3 5.1252E-4 2.60367E-3 3.11046E-3 1.04462E-3 2.95397E-3 2.3446E-3 2.24163E-3 2.14391E-3 1.8399E-3 3.74406E-3 9.48558E-4 2.18747E-3 2.15687E-3 2.4714E-3 3.294E-3 7.11534E-4 3.34221E-3 2.89699E-3 2.29329E-3 4.95636E-3 2.62773E-2 1.25895E-2 1.2312E-2 2.36905E-2 6.99824E-3 3.41079E-2 8.81959E-3 1.28013E-2 4.3222E-3 2.42086E-2 9.17504E-3 1.10192E-2 2.27903E-2 1.55181E-2 3.22297E-2 2.59297E-2 4.27295E-2 4.78017E-2 3.18685E-2 1.29004E-2 1.77233E-2 5.42922E-3 3.84425E-3 4.64608E-3 7.78869E-3 1.25202E-2 2.16821E-2 1.23882E-2 6.71163E-3 7.04398E-3 9.89816E-3 9.74527E-3 1.37889E-2 1.20483E-2 5.46453E-3 1.13963E-2 8.1279E-3 8.00428E-3 8.77414E-3 1.48038E-2 4.96928E-2 3.53755E-2 1.33661E-2 1.86351E-2 1.8971E-2 1.824E-2 2.20372E-2 2.60687E-2 4.47676E-2 3.38727E-2 2.09061E-2 2.57791E-2 4.18338E-2 4.48855E-2 4.47767E-2 4.57029E-2 4.36591E-2 3.57218E-2 4.0901E-2 3.07605E-2 1.50562E-2 1.56431E-2 7.15367E-2 9.78535E-2 1.57514E-1 7.92356E-2 5.66856E-2 7.67958E-2 1.08782E-1 1.01517E-1 4.63075E-2 1.127E-1 8.04684E-2 1.00505E-1 1.21615E-1 7.00625E-2 1.78415E-1 1.5604E-1 1.8467E-1 1.91297E-1 1.6654E-1 2.26839E-1 2.34293E-1 3.66977E-1 2.55703E-1 6.35482E-2 1.57792E-1 2.24342E-1 4.44376E-1 6.99811E-2 7.93744E-2 2.07137E-1 2.31324E-1 2.59029E-1 4.64682E-1 2.30549E-1 3.08929E-1 2.86527E-1 3.92163E-1 3.41795E-1 1.12782E-1 2.43061E-1 7.8302E-2 1.14613E-1 6.79561E-2 8.89427E-2 3.83531E-2 9.7829E-2 9.84752E-2 1.48394E-1 1.39193E-1 2.2047E-1 2.35256E-1 1.48133E-1 1.19704E-1 1.22057E-1 2.05677E-1 1.39821E-1 8.57748E-2 9.46194E-2 6.05256E-2 8.75153E-2 8.77331E-2 1.20363E-1 1.03498E-1 4.3644E-2 5.15888E-2 1.26556E-1 1.06744E-1 9.03136E-2 1.6888E-3 1.64666E-1 1.22404E-1 5.51632E-2 3.13033E-1 2.25949E-1 2.58388E-1 1.52076E-1 4.86668E-2 5.19976E-2 8.95409E-2 1.28659E-1 2.11393E-1 1.11021E-1 1.0294E-1 1.12477E-1 6.65208E-2 1.29988E-1 2.04087E-1 1.09664E-1 9.2302E-2 1.59708E-1 2.01652E-1 1.59138E-1 5.97223E-2 1.34014E-1 1.60172E-1 3.01035E-1 3.82254E-1 -9999 -9999 8.147E-2 5.85666E-2 9.17856E-2 1.87524E-1 2.35282E-2 3.15575E-2 1.51222E-1 1.09246E-1 1.54804E-1 1.31319E-1 4.50955E-2 4.5881E-2 5.88342E-2 5.02815E-2 1.18621E-1 8.505E-2 1.6635E-1 1.35347E-1 8.45805E-2 9.06641E-2 9.00745E-2 9.7258E-2 8.59981E-2 7.85303E-2 3.76361E-2 3.82557E-2 3.53855E-2 4.77975E-2 1.01041E-1 3.26545E-2 5.08347E-2 4.69121E-2 1.73633E-2 1.75906E-2 2.09718E-2 5.86017E-2 8.52182E-2 9.81728E-2 1.03627E-1 9.80117E-2 6.50738E-2 3.45568E-2 5.57603E-2 4.6242E-2 4.56016E-2 4.83643E-2 5.9781E-2 7.58853E-2 4.8707E-2 7.9386E-2 5.90904E-2 4.01193E-2 3.67381E-2 3.08435E-2 4.87136E-2 2.51442E-2 5.71932E-2 3.99169E-2 3.87797E-2 7.976E-2 4.88093E-2 1.08366E-1 9.62669E-2 1.00765E-1 4.95285E-2 5.9493E-2 8.49861E-2 6.55054E-2 4.96455E-2 8.47016E-2 7.39913E-2 9.85703E-2 6.75105E-2 4.83106E-2 2.40168E-2 4.457E-2 5.13675E-2 3.41431E-2 4.84493E-2 4.65167E-2 3.4319E-2 5.70667E-2 4.65156E-2 4.3243E-2 4.82089E-2 4.89049E-2 3.15819E-2 7.0766E-2 7.79761E-2 4.71165E-2 3.63102E-2 2.91504E-2 3.1398E-2 4.06286E-2 3.07434E-2 2.10104E-2 2.89035E-2 2.76519E-2 4.17776E-2 3.09655E-2 5.39191E-2 2.77403E-2 3.08525E-2 5.83915E-2 3.09576E-2 4.87347E-2 3.85737E-2 4.31134E-2 1.70202E-2 2.21827E-2 4.22583E-3 8.23385E-3 1.17445E-2 6.99976E-3 1.37794E-2 4.69191E-2 1.57693E-2 1.25149E-2 1.44532E-2 1.43607E-2 3.30168E-2 1.60939E-2 3.19556E-2 8.00038E-2 1.70361E-1 1.7048E-1 2.86447E-1 1.61033E-1 1.44277E-1 3.88132E-2 5.31801E-2 2.17057E-1 1.92805E-1 2.32795E-1 2.99142E-1 2.0856E-1 1.67814E-1 2.86581E-1 1.30638E-1 1.97702E-1 6.36284E-1 3.76482E-1 2.89886E-1 3.07968E-1 1.27074E-1 1.73851E-1 2.72317E-1 2.20966E-1 2.5142E-1 1.53639E-1 2.87965E-1 1.25127E-1 1.33341E-1 1.94576E-1 1.69297E-1 9.05069E-2 9.12594E-2 1.63596E-1 3.95065E-2 1.6129E-2 2.64991E-3 8.88631E-3 4.37379E-3 4.06212E-3 7.85291E-4 1.82804E-4 8.05222E-4 -9999 1.35703E-4 2.14803E-4 4.28676E-4 1.98354E-3 5.60868E-3 2.53765E-3 1.22776E-3 4.3559E-4 4.1965E-4 1.2532E-3 9.35089E-3 2.29275E-3 1.30237E-3 4.20944E-4 8.38109E-4 8.84556E-5 2.58533E-5 6.8006E-5 1.56592E-5 4.07793E-5 8.03327E-5 4.07992E-5 1.00671E-4 1.38377E-4 4.04961E-4 1.82124E-4 4.61794E-4 1.1768E-3 2.2368E-4 1.92739E-4 8.7821E-5 1.90445E-4 4.6741E-4 2.58111E-4 5.46588E-4 4.03341E-5 4.05472E-5 -9999 2.53771E-5 1.24027E-4 1.12449E-3 1.34342E-3 4.70596E-3 3.21993E-4 2.66062E-4 1.93068E-4 1.96187E-4 7.99263E-4 3.69545E-3 1.88082E-3 4.41208E-3 2.31532E-3 8.20742E-5 1.68925E-4 6.36039E-4 3.56553E-3 8.38595E-3 9.38212E-3 6.62832E-3 9.66879E-3 2.77209E-3 9.03015E-4 2.67799E-3 2.54828E-3 1.94856E-3 5.63816E-3 1.4958E-2 6.44142E-3 3.59897E-3 9.59471E-3 5.62375E-3 5.98959E-3 8.34246E-3 4.22253E-3 1.59322E-3 1.58214E-3 9.21795E-4 1.90436E-3 3.34688E-3 1.01668E-2 9.553E-3 7.30563E-3 4.22709E-3 3.36303E-3 4.24743E-3 1.34062E-2 1.17145E-2 1.8799E-2 1.44299E-2 1.19163E-2 1.52078E-2 8.018E-3 5.52229E-3 9.87127E-3 1.59851E-2 1.53247E-2 1.71648E-2 5.25172E-2 3.57124E-2 3.09805E-2 5.80375E-2 1.35162E-1 1.00426E-1 4.24849E-1 3.57468E-1 7.95137E-1 6.44118E-1 6.76421E-1 2.12011E-1 4.14634E-1 6.29877E-1 3.92633E-1 2.66983E-1 2.1466E-1 1.90692E-1 2.81111E-1 2.32916E-1 1.78532E-1 1.65163E-1 1.44816E-1 6.80472E-2 5.95958E-2 6.28664E-2 9.38016E-2 8.92009E-2 9.04317E-2 1.56454E-1 1.80736E-1 2.41051E-1 1.67026E-1 1.47573E-1 1.29697E-1 1.92127E-1 1.42396E-1 8.33854E-1 2.04879E-1 3.73677E-1 2.59288E-1 3.55703E-1 3.28417E-1 2.12523E-1 1.00395E-1 2.53515E-1 3.66288E-1 4.63921E-1 4.87452E-1 3.02341E-1 3.14825E-1 8.1766E-2 4.56845E-2 6.88255E-2 9.2918E-2 1.50494E-1 2.48836E-2 3.36651E-1 1.82646E-1 2.60412E-1 1.65461E-1 3.58467E-1 4.41285E-1 1.47511E-1 1.28188E-1 3.00205E-2 3.8794E-2 1.43764E-2 2.73843E-2 1.37438E-2 6.91028E-2 7.23056E-2 1.06861E-1 7.72581E-2 3.73835E-2 6.3233E-2 9.82545E-2 4.23532E-2 2.61137E-2 9.7135E-3 2.90377E-2 3.85317E-2 3.53638E-2 2.41255E-2 5.15028E-2 3.14187E-2 4.79421E-2 5.0546E-2 2.52994E-2 2.04373E-2 2.40463E-2 8.06883E-2 7.45902E-2 5.62066E-2 5.33456E-2 3.01745E-2 3.74462E-2 2.98184E-2 2.95772E-2 3.77785E-2 2.29148E-2 6.29935E-2 1.17523E-1 3.42215E-2 1.02519E-2 1.13304E-1 1.306E-1 7.28294E-2 6.71854E-2 4.87688E-2 1.19147E-2 1.67932E-2 2.77821E-2 2.36853E-2 2.02715E-2 2.9108E-2 3.22491E-2 5.36767E-2 3.37326E-2 2.82065E-3 7.48856E-3 7.9966E-3 1.05008E-2 6.53083E-3 2.95815E-3 1.10822E-3 4.02598E-4 9.21331E-4 1.4174E-3 1.99882E-3 5.66273E-4 6.15672E-4 6.79371E-5 5.1208E-3 2.11397E-3 9.79263E-4 3.81892E-4 2.49031E-4 5.1859E-4 7.6023E-4 3.23421E-4 3.52675E-3 1.06067E-2 3.77049E-3 8.04986E-4 2.27391E-3 3.98262E-3 5.75311E-3 4.6223E-2 1.08852E-2 2.36829E-2 5.16646E-2 2.50189E-2 2.63217E-2 1.33689E-2 8.45027E-3 1.33949E-3 3.54475E-4 5.26754E-4 2.9855E-4 2.05191E-4 1.94125E-6 5.99987E-7 2.05738E-7 6.70698E-7 4.85802E-7 2.76682E-7 3.1668E-7 9.64925E-6 1.30842E-5 2.10833E-5 1.28296E-5 4.09523E-4 4.56524E-4 9.83431E-5 1.54752E-4 1.15466E-4 1.31307E-4 5.75837E-5 3.41112E-3 2.38913E-3 1.43427E-4 1.0054E-4 4.63404E-3 3.44281E-3 2.91251E-2 8.46924E-3 6.15409E-3 9.13678E-3 3.62551E-3 6.07932E-3 2.10978E-3 1.89148E-3 5.97119E-4 1.07949E-4 4.10189E-5 5.10392E-6 1.2235E-5 4.12777E-6 3.76154E-5 1.17288E-5 1.03916E-4 2.20371E-4 1.23283E-5 1.12248E-6 2.0927E-6 1.03726E-6 7.19545E-7 7.48105E-6 8.22673E-6 1.97908E-7 1.44617E-7 4.22637E-7 6.3525E-7 4.07127E-6 9.689E-5 8.04085E-5 1.4283E-5 9.4491E-5 2.99399E-4 9.75365E-5 2.43358E-4 1.50982E-4 1.37495E-4 2.50935E-5 5.33897E-5 1.5519E-5 3.30544E-5 1.07017E-6 2.43423E-6 1.43663E-6 4.533E-6 5.74739E-6 7.67532E-7 4.53462E-6 4.29369E-6 1.19241E-6 4.59675E-5 6.06882E-6 1.97609E-5 1.09411E-5 6.06292E-6 5.82863E-6 1.17089E-5 7.39896E-6 4.14737E-6 3.29425E-6 6.49881E-6 5.81852E-6 1.16926E-5 1.02441E-5 1.34483E-5 9.84587E-6 2.02357E-6 6.0477E-7 5.66978E-7 1.44383E-6 1.47438E-6 1.20922E-6 1.85342E-6 1.49566E-6 5.8119E-7 7.47329E-7 5.61242E-7 2.14682E-6 5.41696E-6 2.04689E-5 7.16593E-6 2.37082E-6 2.496E-6 6.65429E-6 1.49797E-6 2.10095E-6 2.89572E-6 2.4508E-6 1.99396E-6 9.15225E-6 6.67545E-6 1.47329E-5 1.14939E-5 6.54596E-6 7.23805E-6 1.07707E-5 5.47264E-6 6.93584E-6 7.29626E-6 8.19565E-6 8.94735E-6 2.15746E-6 3.15874E-6 5.73025E-6 1.77634E-5 5.93095E-6 1.72284E-5 1.05559E-5 5.58011E-6 2.57361E-6 2.70537E-6 6.07584E-6 7.70367E-6 5.38615E-5 3.18402E-5 9.61347E-5 2.18313E-4 6.27252E-5 7.88133E-5 9.10666E-5 1.05197E-4 1.11582E-4 2.38703E-4 2.27343E-4 3.27477E-4 2.42882E-4 2.91254E-4 2.86486E-4 3.12675E-4 2.03601E-4 2.94584E-4 3.7371E-4 2.54344E-4 2.71039E-4 6.13399E-4 7.62086E-4 7.05365E-4 6.21683E-4 6.20594E-4 7.51102E-4 7.04448E-4 6.73905E-5 1.45039E-4 7.79602E-4 9.00148E-4 3.19658E-4 1.99844E-4 1.73041E-4 2.73848E-4 2.37859E-4 1.62613E-4 1.55895E-4 1.32369E-4 1.0099E-4 3.35134E-5 3.19482E-5 2.74843E-5 4.28927E-5 3.1106E-5 3.30684E-5 9.0391E-6 3.57726E-5 1.34258E-4 8.88723E-5 2.02233E-5 4.75487E-5 4.83914E-5 1.27384E-5 5.18835E-7 2.03935E-6 3.09677E-6 6.8596E-6 4.57884E-6 1.43957E-6 1.87661E-6 2.71783E-6 1.77879E-6 1.48646E-6 1.64919E-6 1.36651E-6 1.94723E-6 1.04717E-6 2.1873E-6 1.8594E-6 7.97645E-7 8.27504E-7 1.12376E-6 1.28036E-6 6.83862E-7 8.47354E-7 7.82067E-7 7.13574E-7 7.46524E-7 1.47757E-6 1.14859E-6 4.35611E-7 8.82171E-7 3.98166E-7 7.74758E-7 2.6587E-6 2.25808E-6 1.21952E-6 5.67792E-7 4.27901E-7 1.03119E-6 5.77376E-7 2.08091E-6 1.30079E-6 1.12142E-6 8.24197E-7 5.85781E-7 5.13887E-7 8.04196E-7 1.75662E-6 1.90707E-6 1.05348E-6 8.98307E-7 7.77843E-7 5.6978E-7 5.36562E-7 6.42742E-7 5.36777E-7 3.39596E-7 3.72658E-7 1.72378E-7 1.39844E-7 1.35868E-7 1.99847E-7 3.9774E-7 8.82534E-7 5.3195E-7 4.62469E-7 7.14282E-7 3.75831E-7 5.61012E-7 2.92464E-7 2.48276E-7 1.15711E-7 5.54766E-8 2.53677E-7 1.39168E-7 3.8557E-8 3.75818E-8 9.03847E-9 8.3088E-9 4.32377E-7 3.72051E-7 4.88499E-7 3.90071E-7 4.57577E-7 2.68293E-7 1.75291E-7 2.1985E-7 1.45902E-8 1.44832E-8 2.54842E-8 2.94261E-7 9.18814E-8 3.55538E-7 1.93569E-6 6.41676E-10 -9999 -9999 -9999 -9999 -9999 -9999 -9999 -9999 -9999 -9999 -9999 -9999 -9999 -9999 -9999 -9999 -9999 -9999 -9999 -9999 -9999 -9999 -9999 -9999 -9999 -9999 -9999 -9999 -9999 -9999 -9999 -9999 -9999
2.77767E-5 1.8031E-5 3.04896E-5 4.83144E-5 2.53611E-5 3.60963E-5 4.48897E-5 2.95805E-5 3.94522E-5 3.38188E-5 4.24917E-5 5.23686E-5 2.15803E-5 2.73386E-5 3.61814E-5 5.15782E-5 4.96534E-5 3.37871E-5 3.92962E-5 4.96725E-5 4.33412E-5 3.52037E-5 2.97789E-5 2.00781E-5 2.14825E-5 3.29965E-5 1.44E-5 1.4218E-5 1.60664E-5 1.90987E-5 3.13012E-5 4.10438E-5 5.41589E-5 1.58218E-4 1.23767E-4 5.47949E-5 6.39278E-5 7.38529E-5 2.48549E-5 2.11406E-5 1.12286E-5 6.01463E-5 2.35485E-5 4.37715E-5 7.52023E-5 3.65577E-5 6.04921E-5 6.82421E-5 3.75893E-5 2.24107E-5 6.46887E-5 6.12907E-5 4.95785E-5 3.48195E-5 5.92045E-5 4.38771E-5 5.11984E-5 4.0775E-5 5.14047E-5 4.55133E-5 4.11022E-5 4.62E-5 3.66292E-5 6.86636E-5 1.25088E-4 4.56528E-5 5.93742E-5 6.23121E-5 8.24886E-5 3.44447E-5 3.22821E-5 3.09466E-5 5.3792E-5 2.97832E-5 4.10789E-5 5.52476E-5 2.54062E-5 7.28663E-5 2.2619E-6 4.8881E-5 3.59045E-5 3.59935E-5 3.85893E-5 2.67416E-5 6.7132E-5 6.90662E-5 9.67984E-5 6.82078E-5 8.48598E-5 1.10064E-4 6.52121E-5 8.61626E-5 1.21407E-4 1.21198E-4 1.27594E-4 9.91085E-5 1.82091E-5 1.82612E-4 2.26925E-4 1.35682E-4 1.66506E-4 2.57144E-4 1.97726E-4 1.42439E-4 1.47803E-4 2.63035E-4 1.97797E-4 2.41492E-4 2.46727E-4 3.55715E-4 3.32224E-4 2.94517E-4 3.23245E-4 3.10902E-4 4.22004E-4 3.59861E-4 3.03757E-4 2.77254E-4 3.15312E-4 3.33205E-4 2.83331E-4 4.57565E-4 7.4428E-4 7.93511E-4 7.03673E-4 1.09964E-3 1.47789E-3 1.51497E-3 9.91513E-4 1.05462E-3 2.48422E-3 1.81409E-3 1.28287E-3 1.18789E-3 1.00254E-3 1.76504E-5 2.65908E-5 2.08187E-5 1.51517E-5 5.12526E-6 1.14079E-5 1.48933E-5 3.96099E-5 1.1385E-4 8.28436E-4 5.42105E-5 5.71426E-5 1.44398E-4 1.08265E-3 1.13765E-4 7.38335E-5 1.24749E-4 1.54926E-4 2.60599E-5 4.81352E-5 1.64411E-5 2.10841E-5 1.02427E-5 1.75762E-5 3.84202E-5 1.69588E-5 3.03969E-5 4.38433E-5 6.25352E-5 4.40537E-5 4.27419E-5 4.65636E-5 6.06411E-5 5.40819E-5 1.88253E-5 1.10008E-5 2.95296E-5 9.37957E-6 6.99497E-5 5.60656E-5 2.08343E-5 3.23715E-5 4.74313E-5 2.6938E-5 4.76157E-5 5.62626E-5 1.95216E-5 3.62984E-5 2.89312E-5 1.00692E-4 5.25619E-4 3.19468E-4 1.67171E-3 2.15403E-3 2.54613E-3 3.79573E-3 2.59176E-3 1.14636E-3 8.60889E-4 1.10376E-3 1.26758E-3 6.096E-3 4.92037E-3 4.59849E-5 8.21736E-5 4.11134E-5 3.94838E-6 4.21227E-3 6.71757E-5 6.04544E-5 5.22716E-5 6.29317E-5 3.42158E-5 1.4667E-5 1.03912E-5 3.95887E-5 1.16499E-4 1.43445E-4 4.46807E-5 3.65987E-5 8.97138E-3 7.12172E-4 2.314E-5 6.9532E-5 1.38542E-4 4.16623E-5 5.43846E-5 5.13008E-5 2.02781E-5 3.26151E-5 4.28954E-5 4.49952E-5 1.16643E-4 9.94172E-5 8.11401E-5 2.1307E-3 1.83975E-5 9.902E-5 7.66607E-5 2.94823E-5 4.1389E-5 1.54116E-4 -9999 2.63714E-4 9.17374E-4 4.02329E-4 8.93795E-4 2.44457E-4 5.77671E-4 4.04239E-4 1.61973E-3 1.10079E-3 1.64187E-3 1.044E-3 4.70472E-4 3.82525E-3 6.03801E-3 6.99766E-3 2.31591E-4 5.56103E-4 1.87942E-3 3.60467E-3 3.38278E-4 1.68782E-3 1.75076E-3 3.68793E-4 3.74209E-4 5.46755E-4 5.20062E-4 7.20739E-4 5.21205E-4 3.6809E-5 8.44857E-5 1.77877E-3 2.74685E-4 4.25634E-4 1.45966E-3 5.30409E-3 1.02095E-3 8.42435E-4 1.67714E-3 1.77023E-3 1.67434E-3 1.36252E-3 3.4044E-3 2.92389E-2 8.18073E-3 3.16625E-3 2.31672E-3 3.76736E-3 2.02414E-3 1.51644E-3 2.0769E-3 3.47228E-3 3.55614E-3 2.01519E-3 1.70655E-3 2.58106E-3 3.01278E-3 2.09985E-3 3.89543E-3 3.10992E-3 5.09833E-3 8.66441E-3 1.50741E-2 6.39649E-3 5.20215E-3 7.60478E-3 2.12778E-2 1.34044E-2 8.09714E-3 1.51517E-2 2.72893E-2 2.13224E-2 2.64755E-2 2.1264E-2 2.54141E-2 1.56327E-2 3.01314E-2 3.28943E-2 3.14629E-2 2.40713E-2 2.09907E-2 2.07618E-2 2.7993E-3 8.96402E-3 1.94139E-2 6.00467E-3 5.72876E-3 5.22958E-3 2.60633E-2 1.44117E-2 4.38246E-3 4.37746E-3 1.04999E-2 2.14927E-2 1.85404E-2 6.73004E-3 2.5691E-3 3.63669E-3 8.95933E-3 1.57337E-2 3.74824E-2 3.89826E-2 5.10531E-2 3.4279E-2 1.59554E-2 2.10005E-2 1.11125E-2 2.23863E-2 3.27548E-2 3.33635E-2 2.65564E-2 2.09022E-2 4.04834E-2 3.47579E-2 3.12485E-2 9.02907E-2 7.48251E-2 6.6197E-2 8.33536E-2 4.74355E-2 4.40465E-2 3.44744E-2 4.33927E-2 7.44633E-2 9.88967E-2 9.62673E-2 8.78398E-2 7.45558E-2 5.36849E-2 5.01261E-2 5.30215E-2 1.01142E-1 7.36627E-2 1.90693E-1 1.46326E-1 1.46507E-1 9.49515E-2 7.96097E-2 1.25473E-1 1.45264E-1 1.88481E-1 4.04122E-1 2.59467E-1 2.67324E-1 1.26465E-1 1.97145E-1 2.77339E-1 3.72927E-2 4.27775E-1 3.09423E-1 2.63832E-1 3.96746E-1 1.39649E-1 4.24706E-2 3.10574E-1 3.45007E-1 3.30724E-1 3.69786E-1 4.40513E-1 3.65669E-1 6.45281E-1 3.83204E-1 3.8027E-1 1.14419E-1 1.61765E-1 3.71515E-2 4.18963E-2 1.35673E-1 4.52571E-2 5.61062E-2 6.62261E-2 1.80354E-1 2.3198E-1 1.93102E-1 2.29728E-1 1.2872E-1 2.14319E-1 1.44277E-1 1.53862E-1 9.63542E-2 1.42806E-1 1.88113E-1 1.7334E-1 1.21484E-1 3.96277E-2 5.6096E-2 9.28805E-2 6.87572E-2 7.94359E-2 7.47527E-2 1.00563E-1 7.85694E-2 1.09003E-1 1.19558E-1 3.65529E-2 3.5172E-2 7.06467E-2 4.17971E-2 4.0568E-2 3.76295E-2 3.10288E-2 5.14912E-2 6.61847E-2 1.56534E-1 1.86697E-1 1.76724E-1 1.24686E-1 8.05334E-2 1.43812E-1 1.34782E-1 1.05336E-1 1.62588E-1 1.52229E-1 1.16173E-1 2.56837E-1 1.86274E-1 1.64745E-1 1.2404E-1 2.81454E-1 3.09901E-1 3.33027E-1 2.06249E-2 3.02025E-2 2.13473E-1 2.18142E-2 7.13402E-2 1.11485E-1 1.00509E-1 5.05408E-2 1.8551E-1 1.47114E-1 1.61126E-1 1.13897E-1 8.22655E-2 2.11855E-1 1.15911E-1 8.51241E-2 2.32241E-1 2.45165E-1 1.00649E-1 2.20278E-1 1.50233E-1 9.80826E-2 9.15144E-2 8.54559E-2 1.71206E-1 9.68464E-2 1.59028E-1 2.17507E-1 1.96537E-1 9.22941E-2 1.57978E-1 1.64928E-1 1.16511E-1 3.81037E-2 1.63933E-2 1.48923E-2 5.28319E-2 1.93226E-2 3.41901E-2 2.11688E-2 2.60486E-2 2.38883E-2 2.69779E-2 7.92005E-3 1.81333E-2 4.93288E-2 3.09869E-2 4.29521E-2 1.11137E-1 6.11782E-2 8.62988E-2 3.48307E-2 6.00016E-2 5.95824E-2 7.42757E-2 2.1108E-2 3.94324E-2 4.02426E-2 5.61897E-2 3.41826E-2 5.72985E-2 3.97923E-2 3.45776E-2 5.3875E-2 8.42946E-2 6.39942E-2 5.62907E-2 7.63123E-2 3.85174E-2 8.55894E-2 7.56779E-2 1.06348E-1 6.46658E-2 5.73571E-2 3.00693E-2 9.12875E-2 3.89372E-2 2.86448E-2 3.05482E-2 4.89305E-2 5.38891E-2 5.56139E-2 5.80575E-2 2.76112E-2 3.89843E-2 4.11776E-2 5.35818E-2 3.85877E-2 4.21138E-2 4.67005E-2 5.42505E-2 4.59367E-2 3.77959E-2 2.2931E-2 3.19097E-2 3.44706E-2 3.68067E-2 4.24443E-2 3.90669E-2 5.30526E-2 4.46311E-2 5.054E-2 7.28747E-2 5.0015E-2 9.85776E-2 6.27628E-2 4.43059E-2 3.87843E-2 5.08701E-2 3.3334E-2 2.28058E-2 2.83885E-2 2.85371E-2 1.22644E-2 1.33592E-2 8.53502E-3 2.30503E-2 7.26329E-2 5.99233E-2 5.81101E-2 1.49138E-2 8.36231E-2 1.99158E-2 9.40358E-2 9.47136E-2 2.47638E-1 2.62026E-1 1.02167E-1 2.54654E-1 3.50101E-1 3.12027E-1 5.8814E-2 4.95202E-2 1.19842E-1 1.93353E-1 1.84708E-1 1.69331E-1 1.25432E-1 1.36598E-1 1.45727E-1 3.89473E-1 2.02233E-1 7.43393E-1 2.77747E-1 3.59771E-1 2.64845E-1 1.78796E-1 1.43278E-1 1.90113E-1 2.72476E-1 2.09847E-1 2.02016E-1 6.44465E-2 8.91363E-2 7.83556E-2 7.05474E-2 1.39427E-1 1.11045E-1 1.03777E-1 4.35852E-2 3.39319E-2 7.64563E-3 1.10161E-2 5.38046E-3 2.15012E-3 4.41935E-3 1.70014E-3 7.92324E-4 7.12802E-4 2.87265E-3 1.37326E-3 1.4191E-3 9.60868E-4 1.22399E-3 2.09597E-3 1.37249E-3 1.31614E-3 7.44527E-4 9.40947E-4 6.55316E-4 1.34954E-3 9.19296E-4 7.65748E-4 2.00513E-3 3.80683E-4 1.56504E-5 2.7296E-4 3.84062E-5 3.17408E-5 1.17114E-4 1.2166E-4 6.36313E-5 1.51409E-4 2.52231E-4 1.32155E-3 1.01029E-3 1.37119E-3 1.86967E-3 5.44864E-4 1.97727E-4 4.40259E-4 3.26169E-4 2.36145E-4 4.68934E-4 3.02232E-4 5.39468E-4 2.65729E-4 1.58339E-4 1.11345E-4 1.98076E-4 9.49982E-5 2.21932E-3 3.80638E-3 1.01975E-3 1.82183E-3 1.31773E-3 1.37603E-3 2.69786E-3 1.01262E-3 2.09942E-3 3.3396E-3 8.65453E-4 1.45833E-4 1.2185E-4 1.06186E-4 2.68389E-4 2.11429E-3 7.16358E-3 5.06105E-3 1.62821E-2 6.37639E-3 1.48992E-3 3.39621E-3 8.49036E-3 3.76545E-3 1.51651E-2 1.17663E-2 1.48178E-2 1.3161E-2 5.85605E-3 1.04605E-2 1.39712E-2 1.58591E-2 7.18786E-3 7.57255E-3 1.3986E-3 1.40429E-3 1.82118E-3 1.00607E-2 1.39211E-2 8.40266E-3 1.52688E-2 4.51978E-3 9.06391E-3 2.58119E-3 7.87267E-3 1.30983E-2 1.83777E-2 1.18414E-2 1.31972E-2 1.65057E-2 5.40233E-3 1.27776E-3 1.70544E-2 5.95011E-3 1.12147E-2 1.03531E-2 2.16937E-2 7.4185E-2 1.09287E-1 8.30896E-2 1.57695E-1 1.775E-1 6.22482E-1 5.11422E-1 5.71224E-1 5.16962E-1 3.30862E-1 2.04734E-1 3.7061E-1 -9999 3.13948E-1 3.50205E-1 1.43317E-1 3.34394E-1 2.49242E-1 4.14869E-1 2.15709E-1 1.74106E-1 1.55344E-1 1.42725E-1 1.01429E-1 1.04191E-1 1.13538E-1 1.06209E-1 6.70114E-2 1.23865E-1 7.61432E-2 1.25968E-1 2.10664E-1 1.207E-1 5.1919E-1 3.01615E-1 5.68079E-1 3.17284E-1 1.00079E-1 1.33711E-1 7.54449E-2 1.95515E-1 6.21364E-2 5.85187E-1 6.93321E-1 2.32173E-1 1.0323E-1 5.35151E-2 8.66035E-2 1.00201E-1 1.80346E-1 2.67473E-1 2.65181E-2 2.03516E-2 2.26833E-2 1.28597E-1 3.75028E-2 1.26973E-1 8.33991E-2 6.75508E-2 6.94194E-2 3.74737E-1 8.49705E-2 1.5129E-1 1.35059E-1 1.96081E-2 1.12624E-2 3.47382E-2 1.32187E-2 2.69951E-2 5.87672E-2 1.30613E-2 1.65507E-1 1.08581E-1 7.6941E-2 5.56868E-2 5.43753E-2 5.22079E-2 1.51225E-2 4.75655E-2 3.45877E-2 1.36444E-2 1.66052E-2 2.20441E-2 4.50137E-2 1.32096E-2 5.13676E-2 3.91713E-2 9.18709E-3 1.2357E-2 2.23603E-2 2.10345E-2 8.41052E-2 4.90346E-2 3.87961E-2 1.02085E-1 4.32968E-2 1.68212E-2 2.07649E-2 7.21973E-2 8.10809E-2 2.1645E-1 1.91546E-1 1.15295E-1 9.81363E-2 2.48672E-1 1.63351E-1 3.70682E-2 1.22484E-1 4.12177E-2 5.6774E-2 3.2368E-2 6.40358E-2 4.44722E-2 3.66636E-2 6.3211E-2 4.29869E-2 2.09179E-2 3.80568E-3 2.14779E-3 6.20342E-2 2.96804E-2 1.59014E-2 8.52467E-3 5.32917E-3 1.6351E-4 2.7406E-4 2.53684E-3 1.66689E-3 8.20146E-4 3.82848E-4 5.23555E-4 2.04302E-3 2.73073E-3 2.43428E-3 9.73974E-4 4.28199E-4 6.02411E-3 6.02693E-3 6.94925E-4 6.28483E-4 5.49565E-3 1.39748E-2 5.85956E-3 4.53889E-3 5.42028E-4 4.42964E-3 8.8705E-3 2.67787E-2 1.19463E-2 6.21912E-3 3.38026E-2 3.24534E-2 1.20033E-2 7.52406E-3 6.54455E-3 1.22941E-3 5.74891E-5 8.11914E-5 5.8268E-5 1.35981E-6 4.51826E-7 9.63993E-7 3.17218E-7 3.14609E-7 1.59522E-7 3.03565E-7 7.82365E-7 5.25769E-5 1.8357E-5 2.85909E-5 2.56072E-4 1.07365E-4 1.89804E-5 5.61496E-6 1.92798E-4 2.06272E-4 1.00418E-4 8.34498E-5 8.54806E-3 1.6458E-2 7.50287E-3 6.72649E-3 1.45618E-2 1.22056E-2 9.69241E-3 1.29996E-2 5.59444E-3 6.67151E-3 5.20283E-3 5.15778E-3 2.03276E-3 7.79999E-4 9.49785E-4 1.03179E-4 4.83913E-5 1.80028E-5 3.34041E-5 3.79632E-6 1.91033E-5 4.2023E-5 2.14431E-4 6.36745E-5 3.49418E-5 1.59997E-4 1.57591E-5 1.70014E-6 6.93602E-6 1.08384E-6 1.01637E-6 1.79447E-6 2.50063E-6 4.63216E-6 3.61169E-6 2.13812E-4 1.85176E-4 1.04506E-4 3.48588E-5 4.8988E-5 5.90752E-5 7.07165E-5 1.06772E-4 1.15927E-4 1.49479E-4 1.76078E-4 2.48084E-4 5.55443E-5 4.48203E-5 4.1185E-5 3.08566E-5 1.13021E-5 1.31675E-6 9.22236E-6 1.339E-5 5.1773E-6 2.49377E-6 2.00561E-6 3.48761E-6 6.39769E-6 2.99202E-5 3.50139E-5 1.22241E-5 1.31656E-5 1.85535E-5 1.23165E-6 4.8359E-6 1.38762E-6 1.37417E-6 1.24272E-6 1.79113E-6 6.06152E-6 7.23127E-7 2.40004E-6 2.3278E-6 3.80686E-6 2.46844E-6 3.08372E-6 1.52767E-6 4.48905E-7 6.7587E-7 6.90946E-7 7.14766E-6 5.49182E-6 1.03776E-6 2.46968E-5 1.29886E-5 5.77818E-6 3.94172E-6 5.55304E-6 5.4761E-7 3.40186E-6 1.32638E-6 1.6587E-6 1.41261E-6 2.50316E-6 1.40698E-6 1.18398E-6 2.42511E-6 3.03339E-6 6.32766E-6 2.67235E-5 1.99373E-5 2.31562E-5 1.20067E-5 8.3379E-6 2.06538E-5 4.28189E-6 8.28376E-6 4.00834E-6 4.31027E-6 5.99514E-6 1.51692E-6 5.01177E-6 1.01732E-5 9.10333E-6 1.03204E-5 3.39287E-6 6.13325E-6 7.27285E-6 4.38679E-5 2.58037E-5 1.19062E-5 1.32029E-5 3.32743E-5 5.98705E-5 1.53126E-4 2.47825E-4 1.73526E-4 2.39384E-4 2.2824E-4 3.51887E-4 4.21559E-4 3.64397E-4 3.75845E-4 3.01056E-4 2.25779E-4 2.73659E-4 1.57567E-4 2.21893E-4 2.3334E-4 4.06381E-4 3.43758E-4 1.05163E-3 1.31883E-3 7.76624E-4 1.38452E-3 6.01477E-4 5.57873E-4 2.90645E-4 2.03751E-4 1.58351E-4 6.73264E-4 2.71939E-4 1.90352E-4 3.6359E-4 1.69187E-4 1.98762E-4 2.13026E-4 1.58462E-4 9.06352E-5 7.42503E-5 5.79805E-5 2.45797E-5 1.07903E-5 2.16901E-5 4.67097E-5 7.17011E-5 3.60196E-6 1.51501E-5 1.18697E-4 2.82392E-5 7.59415E-5 5.50127E-5 2.62205E-5 1.85497E-5 8.65794E-7 1.50123E-6 8.36784E-7 5.32485E-6 2.94464E-6 5.25345E-6 1.4906E-6 1.61268E-6 2.34174E-6 1.28285E-6 1.05774E-6 1.81763E-6 1.39894E-6 3.14309E-6 2.60424E-6 2.68138E-6 1.41463E-6 1.49041E-6 1.93128E-6 9.13767E-7 7.94069E-7 4.99808E-7 9.66977E-7 7.24561E-7 1.45842E-6 1.4988E-6 1.22212E-6 6.8042E-7 7.64097E-7 2.94826E-7 2.56784E-7 6.75811E-7 4.71642E-7 3.81984E-7 3.4685E-7 4.0959E-7 2.81444E-7 7.14777E-7 7.10474E-7 4.83654E-7 1.98276E-7 4.28067E-7 1.30322E-7 3.16479E-7 5.59638E-7 1.21566E-6 1.06425E-6 2.09934E-6 1.21476E-6 9.13745E-7 1.58104E-7 1.17752E-6 5.53439E-7 5.09651E-7 2.49963E-7 2.40037E-7 3.54076E-7 3.92479E-7 1.10386E-6 9.99864E-7 4.46895E-7 4.68769E-7 4.51225E-7 6.14817E-7 4.27844E-7 4.08836E-7 5.10256E-7 7.29193E-7 6.31595E-7 1.89266E-7 6.68358E-7 4.55897E-7 1.1002E-7 6.56134E-8 5.2819E-8 7.42777E-8 3.2994E-7 4.25524E-7 3.64402E-7 5.57279E-7 6.70221E-7 7.80653E-7 6.69679E-7 1.55332E-7 1.55947E-7 9.25962E-9 8.17132E-9 1.34665E-8 9.41625E-9 3.72986E-7 4.31602E-8 5.60188E-8 8.53747E-7 3.91783E-10 -9999 -9999 -9999 -9999 -9999 -9999 -9999 -9999 -9999 -9999 -9999 -9999 -9999 -9999 -9999 -9999 -9999 -9999 -9999 -9999 -9999 -9999 -9999 -9999 -9999 -9999 -9999 -9999 -9999 -9999 -9999 -9999
1.70768E-5 2.09381E-5 2.4579E-5 2.28753E-5 3.55364E-5 3.9997E-5 1.95364E-5 1.34858E-5 2.91267E-5 4.11467E-5 3.09422E-5 3.20127E-5 3.43264E-5 3.4228E-5 6.18209E-5 5.85431E-5 7.80872E-5 4.97345E-5 5.03226E-5 4.98869E-5 3.09883E-5 3.06787E-5 4.14434E-5 2.16758E-5 2.69086E-5 2.76161E-5 1.33668E-5 1.86247E-5 2.84057E-5 2.37129E-5 4.26719E-5 5.28608E-5 4.64305E-5 1.61276E-4 1.51663E-4 1.92916E-5 3.0761E-5 4.78711E-5 3.31613E-5 2.75652E-5 2.24278E-5 4.25146E-5 5.55718E-5 4.78389E-5 3.21188E-5 3.13815E-5 3.41298E-5 3.29758E-5 2.66988E-5 3.84069E-5 5.53337E-5 6.5353E-5 7.43311E-5 4.17446E-5 4.92562E-5 4.62221E-5 3.80888E-5 2.73103E-5 3.86438E-5 3.03516E-5 3.36674E-5 3.7927E-5 5.09974E-5 5.26206E-5 7.55532E-5 5.44942E-5 4.28503E-5 7.22885E-5 5.19684E-5 4.90834E-5 3.52524E-5 1.6633E-5 2.96922E-5 1.40893E-5 2.42389E-5 2.6223E-5 2.56944E-5 4.41143E-5 5.32953E-5 4.1437E-5 3.5554E-5 5.28323E-5 4.53188E-5 2.6926E-5 3.99029E-5 2.6734E-5 6.83404E-5 6.12026E-5 8.09704E-5 5.61909E-5 3.65981E-5 5.77937E-5 5.01246E-5 1.31907E-4 1.25663E-4 8.27516E-5 1.21894E-4 1.76643E-4 2.44371E-4 2.38399E-4 2.94544E-4 1.83511E-4 2.01797E-4 1.69795E-4 1.86915E-4 1.84052E-4 2.00881E-4 2.81472E-4 5.60656E-5 3.18153E-4 3.1688E-4 4.03871E-4 3.04079E-4 2.65212E-4 5.50019E-4 4.06622E-4 3.55912E-4 3.41629E-4 3.43186E-4 3.11366E-4 4.55355E-4 4.59318E-4 4.71996E-4 7.67276E-4 8.86135E-4 9.25695E-4 1.16128E-3 1.56281E-3 9.66498E-4 1.65667E-3 1.50058E-3 1.63189E-3 1.29456E-3 6.0998E-4 3.056E-5 3.61981E-5 3.97387E-5 3.49696E-5 3.0033E-5 2.20636E-5 1.363E-5 5.67873E-5 2.66094E-5 9.27048E-5 1.24266E-4 3.0082E-5 3.13897E-5 2.28737E-4 6.74831E-4 4.56793E-5 7.7987E-5 8.91485E-6 4.05379E-5 2.93736E-5 2.51283E-5 2.6845E-5 5.59371E-6 2.51958E-5 1.6537E-5 4.9372E-5 1.11323E-5 2.69848E-5 2.04547E-5 1.16477E-4 4.3581E-5 5.506E-5 5.68833E-5 5.03326E-5 4.42127E-5 4.35891E-5 8.88413E-6 2.51602E-5 3.90851E-5 1.95188E-5 7.81035E-5 6.09859E-5 3.56357E-5 5.65265E-5 3.66874E-5 1.27368E-5 3.40146E-5 4.03358E-5 3.39807E-5 3.77438E-5 1.50875E-5 1.1621E-5 2.27841E-4 2.71389E-3 2.19481E-3 3.0798E-3 3.49032E-3 2.85445E-3 1.44935E-3 2.3835E-3 2.15016E-3 2.0275E-3 2.25964E-3 3.90733E-3 6.98322E-5 7.66194E-6 1.04141E-5 8.04304E-6 1.68852E-5 2.8957E-5 2.30536E-5 9.4088E-5 5.65543E-5 5.7522E-5 3.00306E-5 1.14192E-5 1.34902E-4 3.59108E-5 1.25048E-5 5.17951E-5 5.31146E-5 2.55103E-4 5.56291E-5 1.45727E-4 2.11397E-5 4.78124E-5 8.26189E-5 7.98965E-5 2.96073E-5 6.74688E-5 2.59252E-5 2.02803E-5 1.95846E-5 4.37788E-5 2.48281E-4 2.50874E-5 2.58222E-3 7.056E-5 1.50862E-4 4.43119E-5 8.52852E-4 3.23526E-5 8.75522E-4 -9999 6.70714E-4 7.97467E-5 1.42631E-3 1.26659E-3 1.90487E-4 1.16945E-4 2.03601E-4 2.11559E-4 2.8477E-3 2.76294E-3 3.03921E-3 1.26208E-3 8.35977E-3 7.22297E-3 7.62874E-3 1.42206E-3 5.26812E-4 2.44705E-4 6.60363E-4 2.27374E-4 5.71082E-3 1.46399E-3 2.95843E-4 2.60109E-4 9.73584E-4 6.42911E-4 9.76073E-4 2.11028E-3 9.00705E-4 8.63399E-4 1.00694E-3 2.41014E-3 1.24173E-3 2.37844E-3 4.15732E-3 1.74848E-3 1.64071E-3 2.93152E-3 4.11051E-3 2.31855E-3 7.71917E-3 1.36938E-2 3.13509E-2 5.10385E-3 4.95072E-3 3.12659E-3 2.84961E-3 3.69929E-3 2.66925E-3 4.88579E-3 3.26599E-3 5.01536E-3 1.45111E-3 1.99845E-3 1.39799E-3 7.32161E-4 2.61047E-3 4.97408E-3 1.14659E-2 1.31542E-3 7.85806E-3 9.16625E-3 2.17586E-2 3.55623E-3 1.39361E-2 7.02322E-2 7.63146E-3 1.19571E-2 1.51897E-2 3.02176E-3 2.45427E-2 4.12353E-2 1.20161E-2 1.22209E-2 2.38531E-2 3.81346E-2 2.38141E-2 3.93699E-2 1.57534E-2 2.90083E-2 3.27927E-2 1.19547E-2 4.70865E-3 1.46613E-2 6.73178E-3 1.85361E-2 7.37881E-3 1.352E-2 1.0954E-2 5.4453E-3 5.52474E-3 1.42994E-2 3.86481E-2 2.33896E-2 1.06907E-2 6.41661E-3 2.11199E-3 4.68976E-3 2.91068E-2 2.40872E-2 3.65262E-2 2.84022E-2 3.14623E-2 1.4451E-2 3.91712E-2 2.03593E-2 2.87105E-2 3.49409E-2 4.05071E-2 4.8037E-2 5.56168E-2 6.86178E-2 5.99106E-2 5.85689E-2 9.06192E-2 9.15558E-2 7.96432E-2 1.00378E-1 4.53272E-2 4.52304E-2 2.94993E-2 7.21669E-2 1.20821E-1 6.45444E-2 8.69102E-2 5.12311E-2 7.23362E-2 4.37395E-2 9.57201E-2 9.99235E-2 1.0147E-1 1.36256E-1 1.05496E-1 8.72511E-2 9.74538E-2 1.5414E-1 1.4189E-1 6.39724E-2 1.6918E-1 1.3092E-1 3.54251E-1 3.07224E-1 3.87244E-1 3.43386E-1 3.05256E-1 2.99191E-1 3.59062E-1 2.21827E-1 4.05035E-1 1.57839E-2 1.29509E-1 3.91124E-1 3.78764E-1 4.08272E-1 3.06151E-1 2.58853E-1 3.48967E-1 3.48346E-1 2.05223E-1 3.11607E-1 6.75521E-2 2.65331E-2 2.92478E-1 2.16926E-1 1.42556E-2 2.24793E-2 5.13832E-2 3.07422E-3 1.87825E-2 7.80939E-2 1.16494E-1 1.25152E-1 3.43602E-1 2.2624E-1 2.90208E-1 2.06859E-1 1.11183E-1 3.39823E-2 6.14633E-2 1.09541E-1 2.38063E-1 1.31665E-1 2.48385E-2 3.7183E-2 2.5074E-2 2.04414E-2 5.67626E-2 7.39633E-2 1.41176E-1 8.83621E-2 1.32582E-1 3.16082E-2 9.23041E-2 4.65937E-2 4.65839E-2 5.33875E-2 3.65655E-2 3.44638E-2 3.43922E-2 5.36814E-2 3.89581E-2 9.23368E-2 1.16458E-1 1.09861E-1 1.66951E-1 1.78912E-1 1.01907E-1 1.47316E-1 1.11881E-1 1.54948E-1 1.66118E-1 2.05091E-1 1.54193E-1 2.45429E-1 2.47865E-1 8.37436E-2 1.58652E-1 2.36653E-1 2.2682E-1 3.52203E-1 2.32378E-1 2.57052E-1 2.72759E-1 8.17995E-2 7.31786E-2 7.36315E-2 5.22841E-2 5.99009E-2 5.20947E-2 1.15665E-1 5.64852E-2 1.81057E-1 5.04801E-2 1.41333E-1 9.73238E-2 2.10188E-1 1.39951E-1 9.55113E-2 2.16404E-1 9.83772E-2 9.45452E-2 1.91349E-1 5.70551E-2 5.70267E-2 1.84171E-1 1.25768E-1 7.62263E-2 2.05195E-1 3.33768E-1 1.30279E-1 2.22714E-1 1.12985E-1 4.60181E-2 3.34195E-2 4.49809E-2 1.99981E-2 2.98712E-2 2.88854E-2 8.42911E-3 2.28198E-2 3.65448E-2 2.17156E-2 1.44466E-2 4.62856E-3 2.92812E-2 3.4107E-2 2.73586E-2 2.86155E-2 6.60483E-2 6.0609E-2 4.31704E-2 4.29624E-2 3.85348E-2 4.36085E-2 3.77431E-2 2.26571E-2 3.07298E-2 2.53085E-2 5.698E-2 4.31743E-2 6.54561E-2 4.16211E-2 4.43958E-2 4.49077E-2 8.79101E-2 6.77122E-2 7.9297E-2 8.51897E-2 8.34106E-2 4.77712E-2 8.36427E-2 6.46857E-2 4.43588E-2 3.42813E-2 6.39296E-2 5.5296E-2 5.20043E-2 5.95129E-2 4.89665E-2 3.51487E-2 3.25652E-2 6.87458E-2 4.13063E-2 4.21583E-2 4.95885E-2 3.13877E-2 8.19247E-2 8.82273E-2 4.58756E-2 3.55889E-2 4.40473E-2 3.83261E-2 4.61184E-2 3.43217E-2 3.83943E-2 2.45093E-2 2.71781E-2 4.07502E-2 5.52209E-2 6.39603E-2 1.13298E-1 7.31458E-2 6.68427E-2 4.50058E-2 2.9326E-2 5.60221E-2 4.08506E-2 6.1966E-2 4.86228E-2 3.58913E-2 3.94852E-2 3.13308E-2 2.51788E-2 2.04655E-2 1.01385E-2 1.41961E-2 6.126E-2 1.98725E-2 1.66377E-2 1.67297E-2 2.10525E-2 1.21669E-2 1.73996E-2 6.4071E-2 1.65442E-1 2.48298E-1 1.86504E-1 2.45445E-1 2.92942E-1 1.78154E-1 2.58655E-1 1.62036E-1 7.40359E-2 7.76412E-2 6.0085E-2 1.12639E-1 7.91113E-2 5.47565E-2 1.45983E-1 7.18184E-2 1.9921E-1 2.41849E-1 7.42465E-1 3.4909E-1 3.31121E-1 1.86254E-1 1.66688E-1 1.45841E-1 9.07517E-2 7.15649E-2 1.81796E-1 8.97112E-2 7.8435E-2 8.16245E-2 9.03094E-2 8.28568E-2 9.96717E-2 3.35167E-2 1.21946E-1 3.29958E-2 1.41522E-2 1.67158E-3 9.3188E-3 1.36007E-2 3.12855E-2 1.42152E-2 1.3386E-2 1.91541E-2 1.09899E-2 1.00984E-2 6.43953E-3 5.99225E-4 2.65714E-3 3.13243E-3 5.3793E-4 5.11862E-4 7.05586E-4 4.4669E-4 4.8389E-4 1.87165E-3 1.45034E-3 6.65754E-4 4.78033E-4 2.80705E-3 3.55779E-4 1.8983E-5 1.01104E-5 1.517E-5 2.45858E-5 2.22164E-5 1.8213E-5 3.85655E-4 3.66933E-4 5.08118E-4 7.48519E-4 5.22522E-3 3.53452E-3 2.30625E-3 2.69166E-4 3.51334E-4 1.83493E-4 5.78566E-5 2.42935E-4 1.24762E-4 2.56919E-4 8.06877E-4 1.98038E-4 1.41412E-4 2.80237E-4 2.17547E-4 5.05912E-4 2.79023E-3 1.38826E-3 3.25109E-3 3.72796E-3 5.20473E-3 4.79722E-3 1.17695E-2 5.48707E-3 1.89035E-3 9.02301E-5 1.8602E-4 9.44827E-5 5.20648E-5 1.73868E-4 1.11932E-4 7.60216E-5 8.19004E-5 4.94366E-3 7.94722E-3 3.36559E-3 5.84533E-3 1.13245E-2 8.2853E-3 1.05823E-2 3.09967E-3 2.05465E-2 2.08287E-2 1.46098E-2 1.1125E-2 9.07733E-3 3.16306E-3 7.75793E-3 1.47516E-2 3.8867E-3 1.30582E-3 7.85469E-4 2.20862E-3 5.56198E-3 1.09647E-2 1.20918E-2 1.53176E-2 1.03237E-2 2.75678E-3 1.99968E-3 1.53369E-2 1.02772E-2 1.06818E-2 1.54829E-2 3.86583E-2 2.46893E-2 1.02373E-2 1.53741E-2 9.69384E-3 1.71119E-2 1.24938E-2 1.0154E-2 9.64061E-3 3.72778E-2 2.02818E-1 5.40512E-1 6.88653E-1 2.85165E-1 3.9487E-1 4.81354E-1 2.40272E-1 2.31775E-1 2.28442E-1 4.18947E-2 9.73754E-2 3.2194E-1 5.16609E-1 7.78602E-1 2.39094E-1 9.09391E-2 1.02596E-1 1.60968E-1 2.56687E-1 1.85382E-1 1.30659E-1 1.09058E-1 1.00447E-1 6.96408E-2 6.7911E-2 9.38637E-2 1.7794E-1 2.54067E-1 6.0354E-1 3.57502E-1 2.207E-1 5.89524E-1 1.34186E-1 3.45856E-1 2.27661E-1 1.5008E-1 8.46912E-2 5.66574E-2 1.26512E-1 1.37446E-1 2.33815E-1 3.32109E-1 3.05008E-1 3.05331E-1 1.06077E-1 1.30173E-1 2.21318E-1 2.28905E-1 1.33821E-1 2.47095E-1 1.26843E-1 3.0071E-2 2.9878E-2 2.84988E-2 1.01326E-1 7.03492E-2 5.96935E-2 9.69437E-2 4.02936E-2 4.62077E-2 7.21415E-2 2.5085E-1 3.57443E-2 3.98238E-2 1.4697E-2 2.19146E-2 2.54762E-2 5.73213E-3 3.23815E-2 7.79793E-2 1.02089E-1 8.73985E-2 2.37329E-2 7.20176E-3 1.29833E-2 2.71023E-2 7.62763E-2 3.47E-2 2.47281E-2 1.44162E-2 3.29672E-2 2.08795E-3 4.10008E-2 1.81624E-2 4.65241E-2 1.57859E-2 2.7505E-3 8.63883E-3 4.28767E-2 6.72116E-2 6.9489E-2 8.41836E-2 5.43217E-2 9.31539E-2 5.75868E-2 2.13118E-2 3.97561E-3 6.2998E-2 1.40269E-1 1.35181E-1 1.73434E-1 1.25023E-1 1.78219E-2 1.49565E-1 9.91349E-2 4.84609E-2 7.00644E-2 8.22438E-2 1.05031E-1 5.12593E-3 2.81237E-2 3.09275E-2 4.15787E-2 3.20709E-2 2.70054E-2 1.72803E-2 4.3271E-2 1.1124E-2 4.19469E-2 1.53264E-2 8.24112E-3 5.3112E-4 9.96198E-4 2.55976E-4 5.13473E-4 5.96106E-3 2.30644E-3 4.99212E-4 5.96108E-4 1.26318E-3 3.71076E-3 1.01972E-3 4.15469E-3 1.14355E-3 8.66587E-3 5.59019E-3 1.17658E-3 1.0911E-3 2.61399E-4 2.82347E-2 9.55322E-3 8.30544E-3 4.68393E-3 1.39066E-3 4.42537E-3 2.24709E-3 4.25441E-3 2.34812E-3 3.71078E-3 9.19752E-3 3.83938E-3 6.29208E-3 6.40502E-3 4.68676E-4 9.35131E-4 1.68005E-4 2.02577E-4 1.85821E-4 2.4628E-5 4.29017E-6 2.30326E-6 2.23915E-6 4.76904E-7 3.71226E-7 6.20137E-7 7.5519E-6 1.33935E-4 4.50058E-5 1.96437E-5 3.08216E-5 6.92917E-5 7.45214E-5 1.57277E-4 9.10473E-5 1.55997E-4 1.80734E-4 6.22165E-5 1.53949E-2 1.55345E-2 1.18355E-1 3.45715E-2 3.0841E-2 4.9125E-3 1.14881E-2 1.34486E-2 1.63374E-2 4.10752E-3 8.93595E-3 8.6649E-3 1.5991E-3 2.6811E-4 2.74184E-4 1.18796E-4 4.45815E-5 2.02309E-5 2.09865E-5 5.75709E-6 5.81139E-5 8.20758E-5 1.22723E-4 1.0469E-4 3.44168E-5 1.006E-4 1.02309E-5 1.07642E-6 9.54174E-7 8.07187E-7 3.50114E-7 7.39115E-7 1.97086E-6 3.62005E-5 1.98592E-5 5.00088E-5 1.74178E-4 3.29811E-5 5.0134E-5 1.09483E-3 1.72345E-4 5.80105E-5 2.00459E-4 3.12113E-4 1.60595E-4 8.99977E-5 9.48125E-5 7.87107E-5 1.16784E-5 3.5378E-6 3.3535E-5 8.10606E-6 1.2203E-5 8.33831E-6 5.02015E-6 5.1025E-6 5.74477E-5 5.17074E-5 4.86276E-5 3.59975E-6 2.11835E-5 3.8464E-5 3.76476E-5 1.07803E-5 9.91686E-6 6.24123E-6 7.95705E-7 1.92531E-6 4.44392E-6 1.24407E-6 2.06481E-6 1.391E-6 4.90891E-7 1.07603E-6 3.5718E-6 7.79056E-6 6.7047E-6 7.78152E-6 5.0142E-6 7.71652E-6 8.98852E-6 7.66309E-6 7.29036E-6 2.3067E-5 1.86246E-5 5.91711E-6 1.14687E-5 1.3954E-5 1.40314E-5 1.93827E-5 7.1289E-6 1.46795E-6 9.3846E-6 4.78275E-6 2.92855E-6 2.74121E-6 8.45888E-7 1.29626E-6 1.58574E-6 5.87374E-6 1.46388E-5 3.5983E-6 2.18459E-5 9.96476E-6 1.08241E-5 2.01136E-5 1.17295E-5 2.80554E-6 8.47445E-6 5.46104E-6 4.57609E-6 7.72428E-6 7.58952E-6 2.75397E-6 4.83059E-6 3.62047E-5 1.77635E-5 1.15761E-5 6.15585E-6 3.20834E-6 2.33976E-5 2.0089E-5 2.49954E-5 4.38428E-5 7.79256E-5 4.4431E-5 7.66251E-5 2.59029E-4 1.79156E-4 2.12233E-4 2.72969E-4 4.14456E-4 3.54888E-4 5.56041E-4 3.36014E-4 4.62271E-4 3.65508E-4 2.07239E-4 5.52949E-4 3.83972E-4 4.34307E-4 1.87585E-4 6.17871E-4 4.8814E-4 5.89336E-4 6.52993E-4 1.50085E-3 4.90293E-4 7.28053E-4 4.19537E-4 2.81849E-4 1.98613E-4 6.78383E-4 8.50953E-5 3.9222E-4 2.76837E-4 1.68677E-4 2.49897E-4 1.3934E-4 1.70762E-4 2.67899E-4 1.40281E-4 9.32243E-5 5.07164E-5 3.33204E-5 4.30998E-5 3.43637E-5 3.99824E-5 1.45277E-5 5.36258E-5 2.94147E-5 1.23385E-5 1.87351E-5 1.14765E-5 8.26945E-6 1.29946E-5 2.62551E-6 4.84706E-6 4.97909E-6 2.73581E-6 2.8776E-6 2.53687E-6 9.92144E-6 3.49196E-6 2.82917E-6 6.83379E-7 5.57616E-7 1.21054E-6 9.62214E-7 2.45903E-6 1.8033E-6 1.07588E-6 9.10573E-7 1.07003E-6 1.6836E-6 1.41709E-6 9.3598E-7 1.01349E-6 9.07739E-7 2.47526E-6 6.52509E-7 1.0274E-6 4.70856E-7 2.23755E-7 4.02623E-7 3.66174E-7 5.59768E-7 5.14983E-7 5.07114E-7 3.27148E-7 4.46672E-7 1.97414E-7 3.16902E-7 3.64054E-7 4.39767E-7 4.6793E-7 6.20837E-7 4.7405E-7 1.76124E-7 2.01128E-7 4.79108E-7 6.40051E-7 9.63096E-7 1.08817E-6 8.64273E-7 1.36383E-6 1.08131E-6 9.03052E-7 8.54825E-7 8.02572E-7 1.65761E-6 1.14099E-6 1.75797E-7 1.77674E-7 3.86973E-7 7.65795E-7 6.07137E-7 4.56442E-7 1.94028E-7 1.59081E-7 2.20063E-7 1.09353E-7 3.28613E-7 4.36134E-7 5.40012E-7 6.79281E-7 6.92237E-7 9.09866E-7 1.13859E-7 3.4312E-7 1.67491E-7 2.23601E-7 4.18868E-7 1.85189E-7 1.73504E-8 5.49347E-8 6.19075E-8 7.31008E-9 7.58386E-9 7.3903E-8 5.24152E-7 2.35925E-7 7.67502E-8 7.01767E-9 1.14955E-8 1.42613E-8 1.38271E-6 9.54095E-8 2.54452E-7 1.68586E-7 3.07261E-9 -9999 -9999 -9999 -9999 -9999 -9999 -9999 -9999 -9999 -9999 -9999 -9999 -9999 -9999 -9999 -9999 -9999 -9999 -9999 -9999 -9999 -9999 -9999 -9999 -9999 -9999 -9999 -9999 -9999 -9999 -9999
1.69001E-5 1.45147E-5 1.35106E-5 2.67354E-5 3.4427E-5 2.92299E-5 3.26928E-5 2.29264E-5 5.7932E-5 3.9567E-5 5.71691E-5 5.38217E-5 5.46167E-5 2.84372E-5 5.44019E-5 4.72242E-5 7.65663E-5 5.03379E-5 5.39815E-5 4.32106E-5 4.01251E-5 2.97364E-5 2.9593E-5 1.856E-5 2.60433E-5 1.5382E-5 1.79508E-5 2.14971E-5 3.14364E-5 2.60884E-5 3.75749E-5 2.48844E-5 2.6103E-5 2.57518E-5 1.34846E-4 4.40771E-5 3.87949E-5 3.22396E-4 2.57836E-5 3.58563E-5 6.44273E-6 6.56304E-5 3.66981E-5 3.13419E-5 4.7341E-5 1.47292E-4 4.85994E-5 4.908E-5 4.97952E-5 2.52239E-5 3.51037E-5 4.44236E-5 3.5757E-5 3.39335E-5 2.02525E-5 2.10691E-5 3.9251E-5 3.10628E-5 3.57509E-5 3.14265E-5 3.71436E-5 3.44802E-5 5.58711E-5 5.90225E-5 8.55632E-5 5.43218E-5 3.94703E-5 3.98553E-5 5.67195E-5 4.70941E-5 4.17125E-5 3.42683E-5 3.32243E-5 2.5827E-5 2.38757E-5 2.43752E-5 1.76647E-5 5.62109E-5 4.64066E-5 3.37357E-5 4.22867E-5 5.73951E-5 1.01265E-4 5.92576E-5 6.78467E-5 4.80399E-5 6.14891E-5 8.42162E-5 9.26499E-5 7.23095E-5 8.80132E-5 5.0639E-5 6.76256E-5 8.01791E-5 1.16364E-4 9.16636E-5 1.04336E-4 2.69879E-4 1.75756E-4 2.25857E-4 1.57677E-4 2.03401E-4 2.62781E-4 1.81216E-4 2.50137E-4 2.51124E-4 2.43802E-4 2.84403E-4 2.60085E-4 3.32994E-4 4.76142E-4 2.64434E-4 3.673E-4 3.91566E-4 3.49259E-4 4.11065E-4 4.02011E-4 3.7454E-4 3.39994E-4 5.386E-4 8.83629E-4 6.18229E-4 5.96152E-4 1.0092E-3 1.05259E-3 1.05688E-3 1.36347E-3 3.89361E-4 1.05762E-5 2.40843E-5 6.03536E-5 4.47617E-5 3.46102E-5 4.85111E-5 4.52681E-5 4.66842E-6 5.41577E-5 2.86552E-5 2.85891E-5 2.76069E-5 9.94622E-6 3.09669E-5 1.00562E-4 1.07831E-4 8.50551E-5 3.17172E-5 3.7657E-4 2.78599E-3 5.58095E-4 1.85258E-5 6.5585E-5 4.93315E-5 2.88032E-5 4.23117E-5 1.58807E-5 1.79425E-5 1.69483E-5 2.46151E-5 1.80914E-5 1.09451E-5 2.35722E-5 6.31141E-6 1.0651E-5 1.69762E-5 5.84137E-5 3.41832E-5 3.73922E-5 3.94954E-5 2.16224E-5 3.27063E-5 3.62688E-5 1.78442E-5 4.97472E-5 3.73334E-5 6.31847E-5 3.95754E-5 3.98534E-5 3.52489E-5 8.54598E-6 1.67244E-5 3.64728E-6 3.22842E-5 2.88613E-5 2.23008E-5 2.56354E-5 1.91285E-5 2.75642E-5 4.039E-4 2.7384E-3 2.71774E-3 1.85429E-4 3.89215E-5 1.92241E-5 1.42443E-3 2.72459E-5 1.24752E-3 9.89612E-5 3.85417E-5 1.5097E-5 4.1211E-5 1.50963E-5 5.1649E-6 2.06083E-5 1.15768E-5 8.93844E-5 7.298E-5 5.96496E-5 2.49182E-5 4.0357E-5 6.17997E-5 8.80138E-5 7.19472E-5 2.95932E-5 5.57126E-5 4.37623E-5 1.54175E-4 3.51245E-3 1.00261E-4 5.89504E-5 7.84049E-5 2.69154E-5 7.92752E-5 8.64657E-6 5.68771E-5 2.6979E-5 4.5235E-5 7.13549E-5 6.60809E-5 3.94859E-5 5.04793E-4 6.74534E-4 1.02689E-3 1.86037E-3 1.0995E-3 9.75662E-4 4.31194E-5 3.20722E-4 3.44906E-4 5.94259E-4 3.40158E-5 6.5476E-5 1.35415E-4 2.41145E-3 2.93338E-3 1.67189E-3 8.59058E-4 4.795E-3 2.62664E-3 7.85959E-3 8.64176E-3 6.78286E-3 1.1906E-2 7.34556E-3 1.32753E-3 5.92675E-4 4.31157E-4 1.32932E-3 3.89452E-3 4.20959E-3 3.97405E-3 2.40058E-4 1.03071E-3 1.10231E-3 1.61014E-3 1.53643E-3 3.53144E-4 4.31286E-3 3.65289E-3 2.8022E-3 1.87842E-3 5.98379E-4 5.38242E-3 1.70488E-2 1.80802E-3 1.97771E-3 9.75882E-3 8.30563E-3 1.8392E-3 7.10823E-3 2.65331E-3 9.91304E-3 1.73305E-2 3.59138E-3 1.66973E-3 7.73215E-3 8.44262E-3 8.95591E-3 1.26596E-2 7.65635E-3 4.27663E-3 1.2526E-3 2.12615E-3 1.41692E-3 2.01558E-3 2.13749E-3 2.16562E-3 5.89237E-3 1.59291E-2 3.7818E-2 2.75649E-2 1.05084E-2 6.01164E-3 1.26176E-2 2.35849E-2 5.41317E-3 4.06907E-3 3.5339E-2 2.68459E-2 2.62085E-3 3.30752E-2 1.62643E-2 1.60818E-2 1.41964E-2 1.42581E-2 1.5383E-2 3.04347E-2 2.95431E-2 3.15448E-2 2.34395E-2 9.94463E-3 2.07523E-2 2.86895E-2 2.01314E-2 1.51157E-2 2.61199E-2 1.10891E-2 4.53304E-3 6.33937E-3 5.81578E-3 6.50442E-3 2.10902E-2 3.67704E-2 1.65368E-2 5.70892E-3 2.67269E-3 4.95289E-3 1.16149E-2 2.87486E-2 2.09947E-2 3.15678E-2 5.35718E-2 3.2935E-2 4.52099E-2 4.76019E-2 2.84263E-2 4.91437E-2 4.8802E-2 9.07739E-2 5.88984E-2 3.43748E-2 4.15122E-2 3.39283E-2 9.01854E-2 8.79747E-2 7.2668E-2 5.95141E-2 4.95415E-2 2.48476E-2 1.52826E-2 7.56902E-2 1.03939E-1 1.53407E-1 1.22958E-1 6.62243E-2 9.71747E-2 1.21287E-1 7.848E-2 1.22388E-1 1.32356E-1 7.8193E-2 8.48169E-2 1.26725E-1 1.07044E-1 1.45852E-1 1.79553E-1 1.7337E-1 9.97198E-2 1.45464E-1 1.36225E-1 7.35373E-2 4.14018E-1 3.32856E-1 9.38038E-2 2.13341E-1 3.4555E-1 1.05314E-1 6.82587E-2 1.63335E-1 9.43085E-2 2.16568E-1 3.05411E-2 1.39191E-1 1.91443E-1 2.08431E-1 1.36267E-1 1.01008E-1 1.96901E-1 4.66715E-1 1.98817E-1 4.18281E-2 4.16745E-2 9.1282E-2 3.90833E-2 1.30332E-2 4.72421E-4 1.66585E-2 5.50356E-2 2.5872E-2 5.30451E-2 1.83408E-1 2.65987E-1 1.85493E-1 2.51846E-1 2.60936E-1 1.39715E-1 5.27176E-2 1.60083E-1 1.1711E-1 5.93667E-2 2.48802E-2 3.36314E-2 7.74384E-3 2.83262E-2 1.72962E-2 3.43764E-2 2.75979E-2 4.89324E-2 8.90264E-2 1.18293E-1 7.93477E-2 6.4759E-2 8.93674E-2 5.47386E-2 4.98387E-2 5.52796E-2 8.98347E-2 6.9912E-2 1.2369E-1 4.88148E-2 7.69053E-2 1.46984E-1 1.53027E-1 3.53277E-1 1.97103E-1 1.13528E-1 2.46105E-1 1.74254E-1 2.26183E-1 1.02951E-1 2.05855E-1 1.63418E-1 1.17366E-1 2.63672E-1 1.32185E-1 1.22802E-1 1.5224E-1 2.56522E-1 2.89023E-1 2.46537E-1 1.9756E-1 9.04172E-2 1.03123E-1 2.10745E-1 1.23919E-1 8.87267E-2 1.38961E-1 1.41265E-1 1.31088E-1 1.60802E-1 1.05872E-1 9.08413E-2 1.66235E-1 1.12809E-1 1.63113E-1 1.00649E-1 8.62597E-2 1.53584E-1 1.92166E-1 2.26813E-1 1.89129E-1 5.57314E-2 1.37731E-1 2.23805E-1 1.86404E-1 3.09776E-1 3.21947E-1 2.76892E-1 2.45632E-1 2.03687E-1 1.33676E-1 5.47432E-2 8.80835E-2 5.94899E-2 2.89613E-2 3.11638E-2 1.81177E-2 1.99912E-2 2.76824E-2 1.02604E-2 2.3696E-2 8.10243E-3 1.70585E-2 2.74673E-2 1.78984E-2 4.52118E-2 3.90025E-2 7.02717E-2 3.22487E-2 2.49514E-2 5.69254E-2 3.23977E-2 3.61884E-2 1.93823E-2 3.16218E-2 2.87282E-2 2.28966E-2 5.14924E-2 4.43527E-2 2.44615E-2 3.68819E-2 4.33994E-2 6.85388E-2 7.16798E-2 7.86802E-2 5.09274E-2 7.78717E-2 5.12558E-2 3.14397E-2 1.75948E-2 5.17814E-2 5.33985E-2 9.74358E-2 2.61328E-2 7.05507E-2 6.77444E-2 2.89878E-2 3.95635E-2 4.42217E-2 4.30682E-2 1.86742E-2 5.9975E-2 3.90561E-2 3.66618E-2 3.47819E-2 4.01822E-2 5.36701E-2 1.08145E-1 7.64037E-2 5.79573E-2 1.43302E-2 5.56326E-2 2.10723E-2 6.46553E-2 3.69998E-2 4.71437E-2 4.4657E-2 7.41607E-2 9.75478E-2 7.9109E-2 5.68299E-2 9.17528E-2 2.3546E-2 4.64872E-2 3.46683E-2 4.71404E-2 5.24303E-2 2.54753E-2 4.15021E-2 2.5981E-2 1.88308E-2 4.47315E-2 1.24784E-2 1.65082E-1 2.19172E-2 1.28496E-1 1.01711E-1 3.98842E-2 1.82174E-2 2.67987E-2 7.05214E-2 6.47557E-2 6.41239E-2 8.32236E-2 1.35865E-1 1.35904E-1 1.22287E-1 6.74687E-2 9.02759E-2 7.87109E-2 6.43292E-2 7.08152E-2 9.76432E-2 1.35677E-1 1.13198E-1 1.0854E-1 1.01046E-1 1.17253E-1 4.44263E-1 2.84965E-1 4.89656E-1 3.74503E-1 3.87647E-1 1.88322E-1 3.42092E-1 2.27163E-1 1.43098E-1 1.8311E-1 3.29176E-1 1.05214E-1 1.14069E-1 8.82774E-2 3.17721E-2 7.75827E-2 9.20565E-2 1.05269E-1 1.30895E-1 8.95085E-2 6.04378E-2 6.25868E-2 2.5928E-2 4.02928E-2 9.08313E-2 5.18494E-2 4.56927E-2 2.14303E-2 1.12367E-2 1.72078E-3 1.40804E-3 1.27243E-4 1.35591E-4 1.18711E-3 1.60479E-3 9.63916E-4 1.79323E-4 9.703E-4 1.12384E-3 5.77395E-4 3.28951E-4 3.42649E-4 2.55459E-4 7.93552E-4 8.05786E-4 1.66824E-3 3.16745E-4 1.85325E-4 2.45636E-4 7.57058E-5 5.09741E-5 1.81529E-4 2.02098E-4 9.58883E-4 6.17986E-4 3.88478E-3 3.10594E-3 3.05033E-3 1.15576E-3 2.23133E-4 2.71783E-4 4.06182E-4 3.17344E-4 2.02675E-4 1.74015E-4 2.5644E-3 5.44696E-4 8.41971E-4 4.74366E-4 2.62438E-4 2.81879E-4 7.9193E-4 1.60708E-3 7.34505E-4 4.25406E-3 1.96892E-3 3.74388E-3 4.23955E-3 6.12985E-3 2.66408E-3 1.07052E-3 4.92451E-4 4.34303E-4 9.41452E-5 2.27858E-4 5.06507E-5 5.50906E-5 3.05497E-4 1.31675E-4 8.6784E-4 3.61573E-3 1.00565E-2 6.52772E-3 8.17843E-3 8.00153E-3 1.07755E-2 4.12927E-3 9.75377E-3 1.37985E-2 1.99366E-2 1.20855E-2 1.29955E-2 7.49923E-3 9.73187E-3 2.05395E-2 1.4993E-2 5.33722E-3 3.27168E-3 5.91904E-3 9.59826E-3 8.99212E-3 7.76438E-3 1.30278E-2 1.46946E-2 8.1615E-3 2.43153E-3 6.12324E-3 7.43965E-3 1.4219E-2 1.01295E-2 3.08353E-2 6.08522E-3 2.34867E-2 2.75131E-2 6.16954E-3 1.48234E-2 1.31881E-2 1.59707E-2 1.24456E-2 1.73206E-2 1.5908E-1 4.7135E-1 3.32678E-1 5.41877E-1 5.09155E-1 3.40235E-1 1.50032E-1 4.13729E-1 4.77827E-1 3.88282E-2 1.75526E-1 1.86157E-1 3.18441E-1 4.96348E-1 4.00124E-1 1.56065E-1 1.03582E-1 2.89114E-1 4.44228E-1 1.98196E-1 2.12851E-1 5.57315E-2 3.3127E-2 5.91192E-2 1.73113E-1 1.0901E-1 1.90878E-1 1.51551E-1 6.22281E-1 1.24185E-1 6.20029E-1 3.48993E-1 3.85842E-1 7.9979E-2 8.15901E-2 1.42161E-1 1.84507E-1 4.85313E-1 2.32882E-1 3.4265E-1 4.19706E-1 1.21554E-1 1.62225E-1 2.98787E-1 3.07201E-1 2.16665E-1 1.30537E-1 1.77934E-1 3.3444E-1 1.3694E-1 2.78787E-2 1.58772E-1 5.3738E-2 2.64656E-2 8.37667E-2 9.73344E-2 6.58283E-2 1.11815E-1 2.81995E-2 5.61601E-2 1.4045E-2 6.01453E-2 2.76577E-2 4.98537E-2 2.52384E-2 2.11494E-2 7.52917E-3 1.77534E-2 3.59868E-2 1.58047E-2 1.34537E-1 8.39342E-2 2.90211E-2 1.45546E-2 6.19181E-2 5.66965E-2 5.21669E-2 3.18888E-2 1.51446E-2 2.20544E-2 1.42036E-2 2.93694E-3 4.17724E-2 8.23167E-2 3.12658E-2 4.1331E-2 3.46687E-2 4.35765E-2 6.44604E-2 7.76E-2 1.12611E-1 9.46772E-2 1.16457E-1 5.22698E-2 7.75795E-2 6.3159E-2 4.34883E-2 7.0403E-3 9.13038E-2 7.76838E-2 3.88952E-2 6.2795E-2 9.70972E-2 9.23785E-2 6.22091E-2 7.25286E-2 6.82557E-2 6.52182E-2 8.668E-2 7.73949E-2 3.17446E-2 2.59964E-2 2.56224E-2 2.81897E-2 2.87506E-2 2.80636E-2 1.17844E-2 6.89378E-2 3.63569E-2 5.8591E-3 1.15573E-2 2.19084E-3 1.02898E-3 7.70702E-4 1.24838E-3 4.54218E-3 1.53299E-3 1.92184E-4 6.95301E-4 1.2376E-3 4.81336E-3 3.05989E-3 5.15266E-3 3.43091E-3 9.42915E-3 4.80863E-3 4.12946E-3 1.14992E-3 1.88343E-2 1.49572E-2 1.28729E-3 9.05691E-3 1.20629E-2 2.80746E-3 3.59513E-3 1.95169E-3 2.51325E-3 1.10801E-2 2.09192E-3 2.246E-3 1.95162E-3 1.23715E-3 2.95711E-4 5.22359E-4 8.9867E-5 1.19794E-4 3.99631E-4 3.66543E-5 8.05017E-5 2.11044E-5 1.39391E-5 2.15072E-6 5.41661E-7 4.48991E-7 1.38257E-6 4.36335E-6 5.94338E-5 2.86574E-5 8.7474E-5 2.05244E-5 1.17752E-4 1.68842E-4 7.28313E-5 1.05088E-4 1.31894E-4 1.23244E-4 9.71572E-5 5.43258E-3 7.85417E-2 2.01575E-2 5.16773E-2 4.55797E-3 1.63083E-2 5.93003E-2 2.14675E-2 1.6952E-2 1.15481E-2 6.69869E-3 2.41841E-4 1.08522E-3 2.46725E-4 3.56869E-3 3.7999E-4 5.08838E-5 5.28323E-5 1.23599E-5 4.99966E-6 9.55362E-6 1.04891E-6 1.20648E-4 8.20388E-5 1.58785E-4 6.81737E-6 3.13355E-6 4.05538E-6 1.04881E-6 8.13644E-7 7.06541E-7 2.36857E-6 1.01995E-5 5.81263E-6 2.25814E-5 4.04095E-4 4.38934E-4 1.66593E-4 9.2213E-5 8.19154E-5 8.5038E-5 5.44427E-5 1.14298E-4 1.49483E-5 9.78001E-5 2.52695E-4 1.82351E-4 1.67042E-5 1.89732E-5 1.7042E-5 2.12892E-5 2.19935E-6 1.15206E-6 2.29628E-6 5.46066E-6 1.72137E-7 4.8428E-5 3.55296E-6 3.57535E-5 5.9681E-5 5.84729E-5 4.75846E-5 3.59443E-5 1.61916E-5 9.41829E-6 3.63073E-6 1.63599E-6 8.95164E-7 1.06556E-6 2.9504E-6 1.24049E-6 1.22928E-6 8.39854E-7 7.93386E-7 7.08862E-7 4.8459E-6 3.36718E-6 3.87981E-6 3.40149E-6 3.32213E-6 8.53019E-6 9.70672E-6 1.56182E-5 1.817E-5 1.66977E-5 1.56621E-5 1.90385E-5 2.53092E-5 2.92198E-5 1.42159E-5 1.53163E-5 7.79999E-6 6.68153E-6 1.95679E-6 1.57993E-6 1.23716E-6 1.23324E-6 1.29087E-6 2.42242E-6 1.49534E-6 2.05878E-5 4.29515E-6 3.71578E-6 1.31041E-5 1.67109E-5 2.36197E-5 3.51947E-5 1.48642E-5 5.57346E-6 7.88852E-6 1.00479E-5 4.42751E-6 4.97285E-6 6.18053E-6 3.10469E-6 1.37282E-5 4.02302E-5 1.84261E-5 2.71377E-5 4.97201E-5 2.59607E-5 1.81334E-5 7.61044E-6 4.53016E-5 2.19789E-5 8.69687E-5 1.74817E-4 8.60101E-5 1.90887E-4 1.74884E-4 2.50431E-4 4.08317E-4 2.52348E-4 5.75952E-4 2.80867E-4 3.47749E-4 3.68673E-4 3.8921E-4 6.50003E-4 4.61786E-4 2.34331E-4 6.67641E-4 8.41618E-4 6.42439E-4 3.24056E-3 7.23905E-4 6.60245E-4 4.38471E-4 5.51978E-4 4.73686E-4 7.0433E-4 6.5108E-4 2.77381E-4 2.8139E-4 3.44336E-4 8.71279E-4 2.17013E-4 1.8383E-4 7.09384E-5 1.12845E-4 7.91745E-5 5.6698E-5 6.14653E-5 7.35383E-5 2.85748E-5 2.57907E-5 5.17931E-5 3.84987E-5 2.17376E-5 2.22325E-5 9.50961E-7 2.60754E-5 1.81038E-5 1.51652E-5 9.95712E-6 2.11396E-5 9.41913E-6 5.09598E-6 7.62852E-6 1.83817E-6 6.14806E-6 3.33091E-6 4.85179E-6 3.05406E-6 2.62458E-6 1.76848E-6 2.38613E-6 1.3502E-6 1.29175E-6 1.42331E-6 2.0365E-6 1.75439E-6 1.90596E-6 1.44708E-6 2.08602E-6 1.54483E-6 1.28826E-6 1.03065E-6 1.16388E-6 1.69215E-6 1.06376E-6 4.03185E-7 5.59569E-7 8.62938E-7 7.19962E-7 8.66081E-7 3.35514E-7 1.45134E-6 1.14259E-6 5.40604E-7 1.09542E-6 1.96703E-7 1.41689E-7 4.18908E-7 4.45979E-7 3.1224E-7 2.56282E-7 2.56803E-7 1.98143E-7 2.48466E-7 1.1575E-6 7.2429E-7 3.77969E-7 6.12713E-7 6.63464E-7 4.56117E-7 1.21061E-6 8.76248E-7 2.4776E-7 1.64051E-6 1.45466E-6 1.21049E-6 2.16255E-7 2.19315E-7 5.70578E-7 4.35587E-7 4.44006E-7 4.91662E-7 2.12725E-8 1.94872E-8 2.46269E-8 1.88933E-8 2.72977E-7 6.54608E-8 2.81406E-8 6.0904E-8 1.2922E-7 8.75897E-8 5.61687E-8 1.96068E-7 1.22094E-6 1.60727E-6 2.3401E-7 8.94146E-9 9.18896E-9 7.54074E-9 2.5454E-8 2.05735E-8 5.7377E-8 4.69432E-8 5.07903E-7 2.11464E-7 6.90749E-7 6.65386E-8 3.52713E-8 8.58901E-9 1.2765E-8 7.6778E-9 6.16118E-8 6.86287E-8 9.32052E-7 2.90097E-9 -9999 -9999 -9999 -9999 -9999 -9999 -9999 -9999 -9999 -9999 -9999 -9999 -9999 -9999 -9999 -9999 -9999 -9999 -9999 -9999 -9999 -9999 -9999 -9999 -9999 -9999 -9999 -9999 -9999 -9999
8.72446E-6 1.08271E-5 1.79849E-5 3.06054E-5 2.50953E-5 3.89544E-5 3.66775E-5 3.26491E-5 3.28132E-5 6.08384E-5 3.39074E-5 4.79019E-5 3.75187E-5 3.11455E-5 3.19529E-5 4.12725E-5 5.19195E-5 6.21721E-5 5.50357E-5 3.87562E-5 3.51187E-5 3.35046E-5 3.30992E-5 2.21977E-5 1.96914E-5 2.12493E-5 1.63477E-5 1.56883E-5 3.04142E-5 3.08894E-5 4.24045E-5 6.8741E-5 3.02057E-5 1.11592E-4 1.76684E-4 8.61951E-5 1.48209E-4 1.09649E-4 1.18692E-4 1.96296E-5 9.22414E-6 9.29879E-5 6.55635E-5 4.92844E-5 4.87123E-5 4.78093E-5 3.74887E-5 2.86312E-5 7.55397E-5 3.01765E-5 3.7371E-5 3.93929E-5 7.18469E-5 5.45715E-5 1.79831E-5 2.87182E-5 3.41518E-5 1.95056E-5 3.39111E-5 3.56018E-5 3.28916E-5 3.26279E-5 4.5564E-5 5.4779E-5 4.45908E-5 5.32645E-5 5.08462E-5 4.34663E-5 3.08089E-5 3.47158E-5 3.42979E-5 5.58392E-5 3.02027E-5 3.46873E-5 5.61344E-5 3.65717E-5 4.51561E-5 4.24392E-5 4.98851E-5 2.80852E-5 6.85789E-5 3.54823E-5 3.44063E-5 3.75389E-5 5.07111E-5 5.19664E-5 1.09791E-5 8.87758E-5 1.34364E-4 7.26848E-5 6.44813E-5 4.61328E-5 8.26165E-5 1.51503E-4 9.40601E-5 3.15823E-5 5.16502E-5 2.17663E-4 1.4894E-4 2.32643E-4 1.33238E-4 1.62513E-4 1.67612E-4 2.16148E-4 2.02731E-4 2.8882E-4 2.16925E-4 2.27226E-4 2.54328E-4 2.63225E-4 3.51371E-4 3.86816E-4 3.24532E-4 2.5042E-4 4.98305E-4 4.81051E-4 4.90364E-4 3.37621E-4 4.47991E-4 4.14052E-4 5.40477E-4 6.00096E-4 5.22102E-4 3.89135E-4 2.27109E-5 3.62887E-5 6.802E-4 2.47536E-5 2.96588E-5 4.05955E-5 2.75119E-5 4.32931E-5 3.56133E-5 4.97365E-5 4.61705E-5 6.04301E-5 3.05344E-5 4.20237E-5 8.37892E-5 7.47429E-5 1.03784E-4 8.91907E-5 6.52467E-5 3.28505E-5 7.34793E-5 3.03674E-5 7.33615E-5 8.82103E-5 6.58461E-5 2.2145E-5 7.19889E-5 4.83464E-5 2.73766E-5 3.69725E-5 3.36469E-5 2.59477E-5 4.06165E-6 1.61934E-5 1.14905E-5 2.60831E-5 2.69816E-5 1.59562E-5 4.86866E-5 1.29439E-4 5.03425E-5 1.23064E-4 3.23385E-5 3.06266E-5 2.45919E-5 4.92801E-5 2.37449E-5 4.47615E-5 3.94337E-5 6.03454E-5 7.17196E-5 9.66264E-5 7.4375E-5 2.43325E-5 1.81639E-5 1.97633E-5 3.87913E-5 3.64278E-5 1.33874E-5 1.37015E-5 5.1918E-5 2.41385E-5 1.47819E-5 4.44815E-5 5.16756E-5 3.60256E-5 7.23353E-5 5.27518E-5 6.74483E-5 2.43738E-5 1.15638E-5 4.33819E-5 6.61837E-5 4.05244E-5 4.57889E-5 2.97101E-5 9.03403E-5 2.20058E-4 8.73537E-5 7.62953E-5 7.73967E-5 4.172E-5 2.93298E-5 3.99744E-5 3.27827E-5 2.25984E-5 3.75186E-5 2.63245E-4 1.04325E-4 7.06911E-5 3.02655E-5 2.42703E-5 9.3651E-5 4.24431E-5 2.8454E-5 8.06127E-5 8.18153E-5 6.67025E-5 2.0226E-5 2.84234E-5 8.96895E-5 4.2852E-5 7.25029E-5 2.81067E-5 6.34923E-5 2.84308E-3 4.51628E-5 1.05902E-3 2.80896E-3 1.1142E-3 1.47401E-3 2.2458E-4 3.94034E-6 3.06517E-4 8.29688E-4 4.56982E-5 3.69079E-5 2.67598E-5 1.83053E-4 9.53252E-5 5.88479E-4 5.3799E-3 3.73203E-3 2.0391E-3 6.83235E-3 8.30884E-3 1.13614E-2 1.07544E-2 6.07653E-3 6.9734E-3 8.7293E-4 1.26303E-3 3.20078E-3 5.60303E-3 1.20709E-3 5.9519E-3 3.0407E-4 6.39715E-4 1.00959E-3 3.67846E-4 8.09048E-4 1.39007E-3 4.35719E-3 8.73168E-3 6.56541E-3 1.21041E-3 1.48854E-3 6.14342E-3 1.35535E-2 2.4085E-3 2.17265E-3 1.72973E-3 3.2869E-3 6.48555E-3 4.77799E-3 6.08175E-3 9.52689E-3 1.95205E-2 6.11447E-3 5.50269E-3 1.14248E-2 1.19358E-2 2.71779E-3 7.60453E-3 4.00068E-3 1.0295E-3 3.7019E-3 1.2576E-3 7.42544E-4 5.81729E-4 1.02963E-3 1.47454E-3 1.17713E-2 3.19423E-2 4.24594E-2 1.29589E-2 1.74587E-2 5.2309E-3 8.68877E-3 2.99563E-2 1.18746E-2 4.60313E-3 1.5936E-2 2.8653E-2 1.02094E-2 2.90375E-2 2.14777E-2 2.05673E-2 2.34459E-3 6.61606E-3 1.67204E-2 1.51871E-2 1.55564E-2 1.98751E-2 3.4031E-2 1.47161E-2 2.50436E-2 2.06603E-2 1.08702E-2 1.65545E-2 2.35008E-2 1.27685E-2 7.44162E-3 7.37053E-3 6.16569E-3 7.82861E-3 1.11013E-2 1.3792E-2 1.33862E-2 1.21362E-2 5.14543E-3 3.47636E-3 1.79616E-2 3.56593E-2 7.90794E-3 1.1402E-2 7.39113E-2 9.85127E-2 7.57909E-2 4.90637E-2 2.51526E-2 2.77838E-2 5.61956E-2 7.2139E-2 7.50063E-2 2.11083E-2 4.03962E-2 9.6741E-2 1.30014E-1 5.83265E-2 9.95677E-2 5.76231E-2 4.70052E-2 5.37986E-2 1.0381E-1 1.25447E-1 1.29239E-1 9.99228E-2 1.34102E-1 1.9173E-1 7.66742E-2 8.60607E-2 1.11655E-1 1.2998E-1 5.68709E-2 1.56767E-1 9.42404E-2 1.37507E-1 1.68069E-1 8.71852E-2 2.201E-1 1.49064E-1 1.87522E-1 2.97319E-1 5.69706E-2 4.82816E-1 8.82076E-2 4.02841E-1 2.85191E-2 2.17578E-2 2.7633E-2 3.32465E-2 2.71975E-1 2.47607E-1 4.90365E-1 2.28828E-2 1.48065E-1 1.04832E-1 3.67105E-2 1.29251E-2 3.64623E-2 6.47406E-3 5.06182E-2 4.49073E-2 1.52964E-1 1.50272E-1 5.05675E-2 3.24246E-2 3.8687E-2 2.39315E-2 1.09654E-2 5.57848E-3 4.63146E-2 1.21587E-1 4.784E-2 1.50868E-1 1.59434E-1 2.97339E-1 1.10419E-1 2.35312E-1 1.32965E-1 1.60399E-1 1.85861E-1 1.80113E-1 5.34466E-2 5.33651E-2 3.01385E-2 -9999 1.08212E-1 6.39447E-2 6.00687E-2 1.16292E-1 6.82348E-2 1.82795E-2 4.01809E-2 1.04541E-1 1.30791E-1 1.15967E-1 6.19766E-2 4.46407E-2 1.72488E-1 8.00177E-2 1.48707E-1 1.69602E-1 7.12403E-2 7.07959E-2 1.53827E-1 5.01932E-2 1.17896E-1 2.13948E-1 1.33681E-1 9.94378E-2 1.88696E-1 2.32099E-1 1.60163E-1 1.45182E-1 1.10793E-1 1.91364E-1 4.84172E-2 2.05774E-1 2.37596E-1 1.79019E-1 4.10217E-1 3.98953E-1 2.5091E-1 1.57353E-1 1.58942E-1 7.97485E-2 8.7053E-2 1.22127E-1 4.96204E-2 3.77428E-2 9.89107E-2 7.45333E-2 7.82831E-2 7.13819E-2 6.50679E-2 6.04823E-2 9.05725E-2 9.49984E-2 1.0454E-1 1.76608E-1 1.43067E-1 2.28662E-1 2.37876E-1 3.52118E-1 1.60141E-1 1.61542E-1 1.94334E-1 2.05108E-1 1.73056E-1 2.14093E-1 1.85738E-1 1.34459E-1 7.69246E-2 6.65359E-2 4.06612E-2 2.03735E-2 4.85905E-2 3.27332E-2 2.80011E-2 1.95265E-2 2.41285E-2 6.67511E-3 1.23054E-2 1.79946E-2 7.56758E-3 1.4231E-2 7.80356E-3 2.91559E-2 3.66074E-2 1.27916E-2 1.75198E-2 4.33364E-2 5.26889E-2 1.00226E-1 4.84474E-2 4.60393E-2 1.86229E-2 2.04092E-2 1.88369E-2 3.60425E-2 5.1739E-2 6.67178E-2 3.81566E-2 2.27457E-2 4.97617E-2 3.16105E-2 7.24231E-2 6.75597E-2 5.12782E-2 8.63643E-2 2.59993E-2 2.57304E-2 2.097E-2 8.51118E-2 4.811E-2 5.59818E-2 3.34827E-2 6.48214E-2 4.37385E-2 2.12212E-2 4.34085E-2 5.89508E-2 2.49661E-2 1.83418E-2 1.72939E-2 2.40506E-2 2.54921E-2 3.22754E-2 3.02911E-2 7.03077E-2 7.76424E-2 7.15156E-2 3.26685E-2 2.49413E-2 2.37823E-2 1.94965E-2 2.51308E-2 2.02952E-2 4.52619E-2 2.79725E-2 3.72586E-2 8.13467E-2 4.35524E-2 5.6619E-2 4.38167E-2 4.34478E-2 2.49358E-2 3.76698E-2 2.85421E-2 1.13299E-1 3.07368E-2 2.50287E-2 7.84941E-2 3.05854E-2 1.97131E-2 1.6765E-2 1.27754E-1 1.24591E-1 3.21417E-2 6.83354E-2 1.24038E-1 1.57012E-2 3.92171E-2 1.00197E-1 1.56524E-1 1.21525E-1 7.39491E-2 1.59208E-1 1.25007E-1 1.26827E-1 5.58971E-2 8.95939E-2 2.32564E-1 1.83584E-1 1.74498E-1 7.49132E-2 3.43017E-1 1.02149E-1 9.26951E-2 8.10146E-2 4.515E-1 3.21358E-1 5.05394E-1 5.75875E-1 7.20809E-1 8.84399E-1 5.32531E-1 5.3036E-1 8.51323E-1 3.22801E-1 1.3326E-1 2.32801E-1 8.04088E-2 7.74374E-2 1.26333E-1 5.48867E-2 6.41369E-2 1.92488E-1 1.67671E-1 1.09637E-1 1.45352E-1 6.21851E-2 8.87265E-3 1.17891E-1 1.17988E-3 6.76526E-3 3.33343E-2 1.83787E-3 6.83194E-4 3.02583E-3 7.84473E-3 9.95251E-3 2.50246E-3 2.58286E-3 1.28474E-3 1.6644E-3 1.15519E-3 1.50011E-3 8.12323E-4 2.06648E-3 1.76047E-3 1.59863E-3 6.87267E-5 1.23848E-3 1.13703E-3 4.02845E-5 1.08207E-3 9.81702E-4 8.3652E-4 1.10683E-3 1.3174E-4 1.45341E-4 1.89127E-4 5.11306E-4 1.76867E-3 1.31992E-3 5.23329E-3 1.85425E-2 1.78237E-3 5.32368E-4 1.86581E-3 9.01295E-4 9.95397E-5 7.6252E-4 5.72097E-4 1.09292E-3 9.43925E-3 5.39491E-3 1.51226E-3 2.02094E-3 1.25982E-3 4.93217E-4 5.39297E-4 9.88888E-4 6.26102E-3 5.1464E-3 3.7537E-3 9.10247E-3 1.08606E-2 9.26441E-3 6.58472E-3 2.82631E-3 6.67655E-3 3.87459E-3 5.85723E-4 9.51627E-5 1.55519E-5 6.30458E-5 2.73308E-4 1.25912E-3 3.04449E-3 5.00558E-3 1.01196E-2 3.67252E-3 1.33221E-2 5.55626E-3 8.71992E-3 1.89944E-2 1.23943E-2 1.57746E-2 1.67344E-2 2.14124E-2 1.73493E-2 1.42072E-2 1.32661E-2 1.74566E-2 1.31488E-2 1.26053E-2 7.30863E-3 -9999 6.63997E-3 1.75264E-2 1.17243E-2 8.72463E-3 1.40498E-2 5.56775E-3 1.1686E-3 1.40268E-3 7.73997E-3 1.37475E-2 1.55207E-2 1.56467E-2 1.17818E-2 1.58542E-2 9.12517E-3 1.05114E-2 1.48166E-2 4.24643E-3 7.39521E-3 3.0979E-2 1.38714E-2 4.94478E-2 1.03784E-1 1.15754E-1 4.61967E-1 4.81271E-1 3.8326E-1 5.6743E-1 5.842E-1 4.61129E-1 6.75435E-1 4.69617E-2 4.26987E-1 3.30633E-1 4.12639E-1 3.97596E-1 3.58095E-1 3.19019E-1 2.25867E-1 3.28055E-1 1.79161E-1 1.58392E-1 1.32287E-1 1.23299E-1 6.71711E-2 1.26324E-1 1.72714E-1 1.61639E-1 4.7989E-1 5.43712E-1 5.9721E-1 7.13239E-1 4.45595E-1 8.3451E-1 4.08335E-1 8.98025E-2 7.6337E-2 1.13245E-1 3.10277E-1 2.02816E-1 8.81931E-2 2.08715E-1 1.14715E-1 3.88799E-1 3.84463E-1 3.28252E-1 4.91359E-1 1.43517E-1 3.13588E-1 2.12099E-1 7.82458E-2 7.37082E-2 1.72965E-1 2.6638E-2 2.46621E-1 1.68591E-2 4.28697E-2 1.05103E-1 7.04729E-2 3.64055E-2 5.65163E-2 3.04146E-2 2.52314E-2 1.75956E-2 1.74728E-2 4.48316E-2 2.85665E-2 1.21276E-2 2.65753E-2 3.19924E-2 5.11353E-2 9.26775E-2 6.60129E-2 3.39409E-2 3.42806E-2 5.39039E-2 8.2979E-3 6.07584E-3 1.94866E-2 6.30213E-2 1.39753E-2 3.58358E-3 5.32168E-3 4.87376E-4 9.32037E-2 3.60435E-2 3.47749E-2 4.69755E-2 2.12948E-2 3.31799E-2 7.00541E-2 8.58372E-2 8.71474E-2 5.79191E-2 1.03753E-1 8.37484E-2 3.70119E-2 3.80934E-2 6.77621E-2 3.41083E-2 2.42548E-2 2.94072E-2 1.39749E-1 9.0935E-2 8.70277E-2 4.05551E-2 8.44802E-2 4.04767E-2 6.0288E-2 4.85717E-2 2.63568E-2 4.68754E-2 3.80474E-2 6.5815E-2 4.85E-2 1.62936E-2 3.9281E-2 2.37197E-2 2.47912E-2 2.54608E-2 2.42038E-2 1.065E-2 2.55765E-3 7.85465E-3 7.76419E-3 1.11633E-2 3.31448E-3 5.19225E-3 1.41254E-3 1.73881E-3 3.74857E-4 1.24657E-2 9.39076E-3 1.32346E-3 7.39679E-3 6.02977E-3 4.69368E-3 2.76007E-3 2.99857E-3 6.96537E-3 6.0123E-3 6.36361E-3 1.33503E-2 3.63641E-3 1.69432E-3 1.67202E-3 2.1212E-3 1.13779E-3 6.23095E-3 6.42147E-3 3.74848E-3 1.68807E-3 1.82205E-4 5.81383E-5 4.22967E-4 1.17395E-4 1.4112E-4 4.31577E-4 2.63289E-4 1.01108E-5 3.65438E-6 1.17085E-5 4.0684E-5 8.14185E-7 1.34887E-5 2.67233E-5 1.93479E-4 1.55702E-4 7.789E-5 4.94675E-5 2.88781E-5 5.32218E-4 1.57654E-4 6.19746E-5 2.30829E-4 2.76871E-4 2.43068E-5 2.58601E-4 1.5093E-2 1.07297E-1 2.68209E-2 9.00509E-2 2.63493E-2 6.68014E-3 3.72227E-3 3.15202E-3 1.08556E-3 7.92325E-4 8.73157E-4 5.54174E-4 7.08313E-4 4.27266E-4 5.2554E-4 3.46445E-4 4.55716E-5 6.16088E-5 1.64088E-5 2.02753E-4 5.71756E-4 1.66975E-4 2.6019E-5 3.04983E-4 8.77525E-5 7.73684E-5 1.18908E-5 1.51384E-5 7.26274E-7 1.08474E-6 1.03251E-6 2.9187E-6 1.73097E-4 8.24003E-5 3.58675E-4 7.84632E-4 4.86002E-4 4.10013E-4 1.9261E-4 1.56595E-4 8.61146E-5 6.38923E-5 1.5253E-3 1.38713E-4 3.8671E-5 1.5249E-5 7.17508E-5 6.24173E-7 3.37002E-5 3.30436E-5 2.88094E-5 2.73029E-5 3.21681E-6 1.66157E-6 4.72964E-6 2.92773E-6 6.01437E-6 2.6784E-6 1.15489E-5 9.37385E-5 1.63381E-4 6.59541E-5 2.42245E-5 1.68615E-5 1.55176E-5 4.74742E-6 4.78208E-6 1.11926E-6 1.51804E-6 2.26135E-6 2.21982E-6 2.1049E-6 1.35301E-6 6.30936E-6 3.91474E-6 1.8813E-5 1.77192E-5 7.08395E-6 4.50691E-6 7.05758E-6 1.04299E-5 5.74784E-6 4.65699E-6 7.96868E-6 6.57408E-6 8.57514E-6 9.03429E-6 9.22246E-6 2.69566E-5 2.44315E-5 1.46756E-5 1.07971E-6 2.54598E-6 6.20039E-6 1.45457E-5 6.4088E-7 1.37878E-6 1.02841E-6 4.9201E-7 1.06189E-5 6.42214E-6 4.84292E-6 7.41678E-6 3.53923E-6 9.5212E-6 6.75471E-6 7.79007E-6 1.24832E-5 1.5504E-5 1.26944E-5 1.12159E-5 1.21053E-5 6.69383E-6 5.90845E-6 7.54128E-6 8.75583E-6 1.42687E-5 2.00276E-5 2.93283E-5 2.15874E-5 1.78887E-5 4.63763E-5 1.34311E-5 3.43591E-5 6.09403E-5 2.50377E-5 4.72739E-5 8.34108E-5 1.58433E-4 2.30008E-4 2.51566E-4 3.27307E-4 3.23808E-4 2.53217E-4 3.20028E-4 3.88328E-4 2.12328E-4 3.48374E-4 1.10851E-3 2.33714E-4 3.94111E-4 4.44494E-4 6.82321E-4 5.5926E-4 3.77556E-3 5.22435E-3 2.11762E-3 3.71914E-3 2.9456E-3 7.50057E-4 1.03339E-3 4.64212E-4 1.01173E-4 4.12116E-4 1.61983E-4 3.0836E-4 3.82755E-4 6.81866E-5 1.37517E-4 1.2824E-4 1.60436E-4 1.29676E-4 4.72274E-5 6.98704E-5 3.24629E-5 5.24035E-5 3.82528E-5 4.68021E-5 3.30841E-5 3.7097E-5 1.48185E-6 1.0159E-5 1.61348E-6 1.26148E-5 1.92198E-5 1.00553E-5 8.73031E-6 1.06205E-5 1.36629E-5 5.10814E-6 1.17795E-5 3.83951E-6 3.67728E-6 4.68984E-6 4.16337E-6 3.48085E-6 6.20881E-6 7.13259E-6 1.16932E-6 1.07333E-6 3.12535E-6 2.74859E-6 2.30743E-6 1.52153E-6 1.21456E-6 8.19717E-7 1.36793E-6 1.91058E-6 1.20228E-6 1.14744E-6 1.18942E-6 2.14187E-7 6.88163E-7 6.76563E-7 5.52576E-7 7.85986E-7 5.12824E-7 1.41231E-6 1.01552E-6 9.77834E-7 3.56375E-7 1.26124E-7 1.65072E-7 1.13128E-7 1.34733E-7 2.34765E-7 2.2917E-7 1.58237E-7 2.68468E-7 3.20605E-7 2.79729E-7 2.32539E-7 1.37362E-6 1.62408E-6 1.24836E-6 1.46632E-6 1.24327E-6 1.08712E-6 1.35258E-6 1.54318E-6 1.79355E-6 1.75574E-6 1.78514E-6 1.00158E-6 7.3171E-7 6.65886E-7 6.42807E-7 1.2476E-6 5.11362E-8 1.2056E-6 5.29842E-7 6.13747E-7 6.31747E-7 3.39137E-7 4.48454E-7 4.97802E-7 8.98115E-9 1.53314E-7 2.87307E-8 2.0348E-8 5.07459E-7 6.6422E-7 1.54052E-7 4.58204E-8 4.40502E-8 8.52843E-8 8.57424E-8 2.16251E-8 2.29436E-8 3.23834E-8 1.75419E-7 3.87927E-7 2.04626E-6 1.64406E-8 2.83497E-7 4.14856E-8 2.64806E-8 6.25198E-9 6.58957E-9 5.15759E-8 3.81581E-8 6.12857E-7 -9999 -9999 -9999 -9999 -9999 -9999 -9999 -9999 -9999 -9999 -9999 -9999 -9999 -9999 -9999 -9999 -9999 -9999 -9999 -9999 -9999 -9999 -9999 -9999 -9999 -9999 -9999 -9999 -9999 -9999
4.52276E-5 3.68594E-5 1.68764E-5 2.07111E-5 1.08396E-5 1.60403E-5 4.30414E-5 2.82738E-5 4.22611E-5 2.99638E-5 2.40857E-5 2.06894E-5 4.68751E-5 5.08731E-5 2.92142E-5 6.73349E-5 3.35326E-5 3.6717E-5 3.6541E-5 8.75332E-5 5.29887E-5 2.5545E-5 3.33213E-5 1.99726E-5 2.06343E-5 1.47035E-5 2.92235E-5 2.17099E-5 3.25963E-5 4.37786E-5 4.46574E-5 4.70713E-5 4.47358E-5 2.17912E-4 1.15329E-4 1.35331E-4 2.2608E-4 1.40983E-4 1.42513E-4 1.78901E-4 2.70974E-5 8.09908E-5 4.27245E-5 3.08055E-5 3.93439E-5 4.07575E-5 5.08312E-5 3.56161E-5 5.20993E-5 1.19985E-4 1.11968E-5 1.87051E-5 8.40589E-5 2.90181E-5 2.0771E-5 3.2883E-5 3.66693E-5 2.71772E-5 2.83364E-5 3.07189E-5 3.74918E-5 6.98444E-5 4.26272E-5 3.25344E-5 7.65853E-5 3.81359E-5 3.62639E-5 3.97993E-5 3.02272E-5 4.27034E-5 2.39042E-5 4.08451E-5 4.90211E-5 3.57597E-5 4.00334E-5 4.25933E-5 3.99407E-5 2.59519E-5 2.78706E-5 3.95254E-5 5.0814E-5 4.43417E-5 2.79024E-5 6.76853E-5 3.93628E-5 6.13829E-5 6.49866E-5 9.32187E-5 7.54866E-5 5.63932E-5 5.69744E-5 7.76954E-5 8.8899E-5 1.28121E-4 6.28679E-5 9.96066E-5 7.10298E-5 1.19267E-4 1.62692E-4 1.76287E-4 2.20617E-4 1.34006E-4 1.73075E-4 2.75344E-4 3.12572E-4 3.18345E-4 2.21805E-4 2.28927E-4 2.42399E-4 3.37959E-4 3.06961E-4 3.39715E-4 4.54581E-4 4.96969E-4 4.55272E-4 4.80819E-4 3.44439E-4 4.17096E-4 6.25475E-4 3.24625E-4 4.2598E-4 4.29941E-4 4.37928E-4 1.09508E-5 2.80617E-5 2.79058E-5 2.6331E-5 3.63472E-5 4.84371E-5 4.85755E-5 6.83414E-5 4.8224E-5 5.03914E-5 4.01858E-5 6.71566E-5 4.20149E-5 3.26112E-5 4.65227E-5 5.86833E-5 7.48606E-5 2.59318E-5 5.44487E-5 8.80957E-5 4.55313E-5 4.55848E-5 9.3023E-5 5.37E-5 2.31147E-5 3.72194E-5 3.96896E-5 1.89417E-5 5.78862E-5 4.55395E-5 6.5421E-6 2.52083E-5 2.20054E-5 1.30721E-6 3.60424E-5 3.53993E-5 3.57194E-6 3.69331E-5 6.83833E-5 5.81398E-5 5.84023E-5 1.07994E-4 1.41609E-4 6.37509E-5 3.46785E-5 2.77489E-5 2.94635E-5 1.62815E-5 7.66111E-5 1.72801E-5 2.84623E-5 3.65361E-5 3.99361E-5 3.5633E-5 1.21876E-5 1.51811E-5 3.8579E-5 1.53399E-5 1.54174E-5 2.23578E-5 1.26089E-5 6.25028E-5 3.34325E-5 2.33767E-5 1.07168E-5 6.38852E-5 4.37949E-5 3.37509E-5 2.19141E-3 1.16682E-4 5.59607E-5 3.83764E-5 9.55395E-6 3.78755E-5 4.858E-5 4.28632E-5 4.97136E-5 4.13727E-5 1.65128E-4 5.686E-5 4.57522E-5 9.03223E-5 1.02852E-4 2.31243E-5 1.58316E-5 3.85038E-5 2.63522E-5 1.32642E-5 1.74768E-5 7.67617E-5 6.40731E-5 6.00192E-5 5.18566E-5 3.55713E-5 4.99749E-5 1.88823E-5 1.83396E-5 3.71161E-5 4.74759E-5 6.63881E-5 5.91321E-5 5.92466E-5 9.39433E-5 1.5966E-5 1.22541E-5 1.92677E-5 2.78394E-3 1.86006E-4 4.90387E-5 3.58672E-3 6.7598E-4 1.6036E-3 1.48704E-4 2.21115E-4 3.37126E-5 1.46428E-3 2.06626E-4 3.71753E-5 2.72159E-5 6.82453E-4 3.12724E-3 1.03018E-3 3.863E-3 6.72499E-3 1.81161E-3 1.88869E-3 8.84939E-3 6.30423E-3 9.28391E-3 3.75572E-4 3.66426E-4 4.36013E-4 4.24452E-4 4.17789E-3 4.02622E-3 5.0954E-3 4.78233E-3 3.14313E-3 3.82702E-4 9.7015E-4 9.02448E-4 4.55491E-3 7.5383E-5 3.89526E-4 1.18622E-2 3.85742E-3 4.19597E-3 2.54007E-3 1.26042E-2 2.6416E-2 5.93635E-3 1.52637E-3 2.22409E-3 2.53216E-3 1.73879E-3 1.37135E-3 1.11915E-3 7.49449E-3 1.17089E-2 7.77226E-3 1.09855E-2 9.45653E-3 2.23419E-3 3.01565E-3 5.21799E-3 4.30842E-3 2.62763E-3 1.60965E-3 1.92426E-3 6.4281E-4 8.76532E-4 7.6211E-4 9.9887E-3 4.02339E-2 4.43876E-2 1.86973E-2 3.43999E-2 1.46027E-2 1.96706E-2 7.04267E-3 1.30147E-2 7.20836E-3 6.27296E-3 1.14605E-2 6.77073E-3 9.96491E-3 4.68499E-2 3.42692E-2 4.35289E-2 2.20309E-2 3.30408E-3 8.71245E-3 1.11773E-2 1.59394E-2 1.77106E-2 1.68302E-2 1.16839E-2 1.47583E-2 1.71957E-2 2.41765E-2 1.87849E-2 2.46252E-2 6.03971E-3 5.57643E-3 7.24808E-3 2.0354E-2 6.04534E-3 9.31337E-3 1.24235E-2 9.4843E-3 1.90052E-2 5.06821E-3 2.93804E-3 9.38574E-3 1.63121E-2 6.17503E-3 2.4182E-2 6.32969E-2 1.15835E-1 8.89138E-2 7.44945E-2 3.93119E-2 3.94253E-2 5.81294E-2 4.04836E-2 6.01024E-2 7.67887E-2 6.42938E-2 9.37274E-2 7.91536E-2 1.06808E-1 1.00622E-1 8.10448E-2 8.11189E-2 6.56281E-2 7.11413E-2 1.3121E-1 1.33554E-1 6.36322E-2 1.42961E-1 1.35451E-1 1.48411E-1 1.24885E-1 9.51913E-2 1.2725E-1 8.16614E-2 1.06527E-1 1.5162E-1 2.43202E-1 1.96899E-1 1.2888E-1 1.66618E-1 9.44827E-2 1.35306E-1 2.23465E-1 3.58016E-1 4.70828E-1 1.57302E-1 8.07406E-2 1.66604E-1 1.18941E-2 1.49273E-1 4.78986E-2 7.99968E-2 3.34027E-1 4.03625E-2 9.44818E-2 4.66084E-2 1.0582E-1 2.90933E-2 1.92731E-1 1.64001E-1 6.96996E-2 4.52872E-2 3.23662E-2 1.54621E-2 4.00515E-2 4.27975E-2 4.46458E-2 7.11585E-2 2.85924E-2 3.66274E-3 2.01324E-3 4.53218E-3 6.62562E-2 1.27862E-1 1.4962E-1 1.48597E-1 1.07146E-1 1.66574E-1 1.43472E-1 1.1843E-1 2.29367E-1 1.82999E-1 1.31886E-1 9.49563E-2 5.33675E-2 5.70352E-2 -9999 1.78637E-1 1.51624E-1 5.83821E-2 4.14345E-2 5.87147E-2 2.59847E-2 5.53582E-2 6.23128E-2 1.67002E-1 1.39995E-1 1.57561E-1 1.22697E-1 6.621E-2 -9999 1.71559E-1 2.15462E-1 1.95083E-1 1.34692E-1 6.16672E-2 9.98282E-2 3.14942E-1 2.78396E-1 2.16335E-1 2.42797E-1 1.18116E-1 3.00367E-1 1.51565E-1 2.67113E-1 1.68986E-1 2.12184E-1 1.57516E-1 2.90404E-1 2.94346E-1 2.0312E-1 3.45727E-1 2.82568E-1 1.76027E-1 1.78194E-1 1.72646E-1 1.29094E-1 1.18266E-1 9.15566E-2 8.1269E-2 1.17821E-1 7.61691E-2 7.58646E-2 1.67302E-1 9.13441E-2 6.4099E-2 5.85654E-2 1.29594E-1 2.3627E-1 1.53831E-1 2.85369E-1 3.32543E-1 4.7674E-1 1.51336E-1 1.12729E-1 1.58553E-1 1.83697E-1 1.29552E-1 3.74719E-1 1.65145E-1 1.62841E-1 2.15837E-1 1.38929E-1 4.85992E-2 5.08527E-2 3.13532E-2 2.86774E-2 7.27444E-2 6.26031E-2 2.40395E-2 3.26417E-2 2.39335E-2 1.79171E-2 -9999 1.64828E-2 1.44953E-2 1.00064E-2 1.72528E-2 3.36621E-2 2.55879E-2 3.10766E-2 1.40619E-2 2.00973E-2 2.82937E-2 3.60687E-2 4.00551E-2 1.17511E-2 1.43449E-2 1.14668E-2 1.77676E-2 5.17652E-2 3.65627E-2 2.88308E-2 9.02335E-2 4.40265E-2 2.87925E-2 1.83764E-2 2.97877E-2 3.65595E-2 6.0802E-2 4.71528E-2 6.12896E-2 2.06438E-2 1.35223E-2 1.45696E-2 5.19559E-2 2.39275E-2 1.85966E-2 3.78014E-2 2.39844E-2 4.66997E-2 4.05161E-2 3.68165E-2 2.50087E-2 1.91705E-2 6.97853E-3 1.59315E-2 1.61248E-2 2.66768E-2 3.20137E-2 6.9281E-2 7.51482E-2 6.75098E-2 5.93741E-2 2.79803E-2 8.75236E-3 2.87981E-2 3.5977E-2 4.12357E-2 3.58899E-2 3.1909E-2 4.00551E-2 3.14727E-2 3.22025E-2 3.9767E-2 4.88609E-2 9.84968E-2 8.91349E-2 3.50646E-2 4.97988E-2 2.45856E-2 1.57531E-2 3.37866E-2 8.78455E-2 4.53041E-2 3.44514E-2 7.82239E-2 2.73699E-2 1.12947E-1 1.97826E-2 8.69182E-2 2.18503E-1 5.39559E-2 4.67971E-2 2.20096E-2 1.20935E-1 2.05055E-1 1.52148E-1 9.71608E-2 1.81498E-1 1.67602E-1 1.7584E-1 9.18915E-2 1.76184E-1 2.5705E-1 1.90177E-1 1.2713E-1 1.59887E-1 1.10795E-1 2.07762E-1 4.07781E-1 7.0267E-1 5.75575E-1 9.66487E-1 8.51673E-1 9.77117E-1 7.94123E-1 6.31178E-1 7.44084E-1 4.57638E-1 3.70702E-1 4.58304E-1 9.96322E-2 1.35016E-1 1.10578E-1 9.07043E-2 7.08927E-2 1.91691E-1 1.51142E-1 4.16582E-1 9.42406E-2 1.30983E-1 5.9844E-2 2.79071E-3 7.08511E-2 4.67741E-3 3.53024E-2 8.79179E-3 7.98326E-3 1.75898E-3 1.44379E-3 2.38617E-3 4.38246E-3 2.32683E-4 8.65773E-4 5.30894E-4 1.45817E-3 1.12871E-3 1.57452E-3 4.01756E-3 1.29815E-2 9.70288E-3 6.08362E-3 1.20443E-3 1.37255E-2 9.39897E-3 2.33477E-3 1.07581E-3 2.76409E-4 7.2941E-4 2.48451E-5 6.60696E-4 3.62885E-4 2.67852E-4 8.30185E-4 7.26609E-3 3.36681E-3 2.16269E-2 1.26319E-2 6.05715E-3 1.28287E-3 7.57014E-4 1.61879E-3 1.22572E-3 4.78337E-4 2.76527E-3 1.24365E-3 2.77764E-3 6.44164E-3 1.60626E-3 3.39474E-3 1.82936E-3 2.8145E-3 8.58256E-4 8.5253E-4 3.06563E-3 8.93472E-3 6.83916E-3 1.48539E-2 2.21367E-2 1.15029E-2 1.75237E-3 3.84473E-3 5.39525E-3 3.9914E-3 3.46091E-3 5.49838E-4 1.09029E-4 7.36177E-4 2.62725E-3 3.46946E-3 1.27734E-2 1.3779E-2 1.76971E-2 6.21893E-3 6.61981E-3 1.34717E-2 1.43806E-2 8.73421E-3 2.02382E-2 8.53115E-2 5.5472E-2 2.60892E-2 1.65905E-2 8.2051E-3 2.57713E-2 1.65985E-2 1.5048E-2 1.24954E-2 1.12838E-2 9.6806E-3 8.16174E-3 3.51801E-2 2.02981E-2 9.1488E-3 1.0972E-2 7.93308E-3 7.8859E-3 7.80305E-3 1.73866E-2 1.28342E-2 2.30792E-2 1.71879E-2 2.19814E-2 1.50505E-2 1.78316E-2 8.79357E-3 9.45551E-3 1.45842E-2 8.0963E-3 1.68737E-2 2.76787E-2 5.37825E-2 6.78871E-2 1.04526E-1 2.06897E-1 8.22673E-1 4.93571E-1 3.05988E-1 6.37865E-1 4.36234E-1 8.76669E-1 8.88105E-1 3.95182E-1 7.35349E-1 9.66448E-1 2.69802E-1 5.47402E-1 2.14261E-1 2.93485E-1 2.25658E-1 2.93173E-1 2.86256E-1 1.64153E-1 1.09613E-1 1.46713E-1 9.47799E-2 1.94741E-1 2.70034E-1 1.167E-1 1.14737E-1 3.08242E-1 1.51363E-1 3.28249E-1 3.63325E-1 5.10867E-1 8.59981E-2 6.48378E-2 1.19143E-1 1.09612E-1 3.41644E-1 4.81075E-1 3.37483E-1 4.86195E-1 4.44006E-1 1.90054E-1 2.08227E-1 2.83806E-1 3.59113E-1 3.85533E-1 2.74203E-1 3.52519E-1 2.26915E-1 1.65438E-1 1.223E-1 2.07162E-1 3.32162E-2 2.62769E-2 5.9014E-2 1.15845E-2 6.87192E-3 6.64199E-3 1.58408E-1 9.23725E-2 3.33411E-2 6.7183E-2 1.56656E-2 4.80033E-2 1.72547E-1 3.78808E-2 2.9233E-2 1.43605E-2 1.02283E-1 5.30585E-2 1.95949E-2 3.63306E-2 2.85656E-2 1.55209E-2 2.92745E-3 4.49547E-3 2.28745E-2 1.51867E-3 5.77081E-3 8.38499E-2 5.34897E-2 1.05698E-1 7.88438E-2 3.9102E-2 7.56759E-2 2.16785E-2 7.78407E-2 5.92219E-2 1.01132E-1 1.04718E-1 1.04302E-1 1.77336E-1 9.04823E-2 7.79219E-2 2.59028E-2 6.75919E-2 1.00547E-1 4.53662E-2 4.06576E-2 4.10842E-2 2.53391E-2 8.92849E-2 3.10047E-2 1.00521E-1 1.64477E-1 7.99775E-2 8.77146E-2 4.18133E-2 3.29133E-2 1.5349E-2 5.4013E-2 3.94241E-2 1.21459E-2 1.05232E-2 5.55912E-2 1.03746E-2 5.4802E-2 3.66826E-2 1.88006E-2 1.43849E-2 1.00088E-2 3.37682E-3 2.76108E-3 1.83992E-3 3.96158E-3 1.30482E-3 8.90171E-4 7.17109E-3 3.88027E-3 6.22818E-3 3.09835E-3 1.76929E-2 7.81062E-3 1.73181E-2 3.30436E-2 2.46823E-2 1.59341E-2 9.20828E-3 2.53586E-2 1.59992E-2 3.03115E-4 1.65932E-3 5.94825E-4 2.04234E-4 5.05188E-4 5.35162E-4 3.12249E-3 3.12615E-3 2.19523E-3 7.09429E-5 1.05842E-4 1.42553E-4 7.07815E-5 4.98668E-4 3.55177E-4 2.4651E-4 1.3464E-4 1.34724E-5 1.44369E-5 9.72517E-5 5.25921E-5 3.88988E-5 1.63792E-5 1.82388E-4 1.55378E-4 5.74023E-5 1.81551E-5 1.12549E-4 1.36853E-3 3.17513E-4 4.06699E-4 6.02563E-4 2.76838E-4 1.64308E-4 3.14589E-4 8.55904E-3 2.03233E-2 6.39035E-3 4.66152E-2 8.8258E-2 7.5647E-3 2.61008E-3 5.53921E-3 1.87529E-4 7.69432E-4 7.72E-4 6.28921E-4 2.1903E-4 2.11978E-4 1.65079E-4 1.91888E-4 3.63142E-5 1.58319E-5 4.17169E-5 5.48676E-4 3.71304E-4 1.0488E-4 1.39151E-4 2.48275E-5 4.86874E-4 3.26084E-5 2.53651E-5 3.36665E-6 6.77839E-7 1.10741E-6 3.99925E-6 6.37756E-6 5.3236E-5 2.51798E-4 5.83784E-4 5.03564E-4 4.0399E-4 3.17782E-4 1.81412E-4 1.59029E-4 1.4248E-4 1.0588E-4 1.04415E-4 8.41192E-5 6.76105E-5 1.53301E-5 8.68575E-6 9.76346E-7 4.73047E-6 8.57883E-6 1.37983E-5 1.87517E-5 6.92981E-6 3.6642E-7 1.07429E-6 1.747E-5 1.12724E-5 3.76973E-5 1.53206E-5 5.37664E-6 4.08408E-6 5.09217E-6 4.23252E-5 9.90597E-5 2.08806E-5 2.4588E-5 3.17082E-5 1.96719E-5 1.11228E-5 7.69963E-6 1.37108E-5 1.14624E-5 1.09108E-5 1.10129E-5 9.33179E-6 4.61432E-6 1.65928E-5 1.19823E-5 1.766E-5 2.10266E-5 1.3699E-5 1.0882E-5 1.16289E-5 4.01049E-6 3.51038E-6 3.80787E-6 4.28919E-6 7.84544E-6 1.19281E-5 8.67664E-6 1.04249E-5 2.71531E-5 1.32333E-5 8.65819E-6 8.81028E-6 5.19627E-6 4.37368E-6 5.35262E-6 4.26799E-6 3.67533E-6 4.3007E-6 8.81563E-6 2.83131E-6 3.9539E-6 1.07667E-5 1.0656E-5 1.26498E-5 1.02071E-5 8.38583E-6 1.70967E-5 1.44011E-5 1.33981E-5 2.55779E-5 2.27577E-5 5.07826E-6 7.22478E-6 8.82677E-6 1.21441E-5 2.04298E-5 2.28885E-5 2.33665E-5 2.32295E-5 3.04702E-5 2.08515E-5 8.04606E-5 1.1263E-4 1.41325E-4 7.21376E-5 9.66394E-5 1.99348E-4 2.28197E-4 1.64311E-4 4.66468E-4 1.63368E-4 2.04085E-4 2.87616E-4 4.10475E-4 7.2545E-4 8.46447E-4 6.43869E-4 5.85994E-4 3.31924E-4 3.13046E-4 7.40383E-4 7.38284E-4 8.40104E-4 1.98679E-3 7.45434E-4 6.60401E-4 2.13263E-3 2.08797E-3 2.6482E-4 4.23931E-4 4.07539E-4 1.67682E-4 3.25973E-4 4.76251E-4 3.44669E-4 2.11029E-4 1.90794E-4 7.79691E-5 2.19148E-4 3.44712E-5 2.95357E-5 5.444E-5 7.9096E-5 3.64122E-5 4.53229E-5 2.25904E-5 1.72549E-5 3.42619E-5 1.92058E-6 9.56996E-6 1.36656E-5 3.20731E-5 1.95108E-6 3.76815E-5 2.39582E-5 2.4413E-5 1.98262E-5 1.17092E-5 3.8462E-6 6.72895E-6 5.59183E-6 3.68096E-6 3.65538E-6 2.04361E-6 2.93283E-6 3.80985E-6 1.06735E-6 8.69046E-7 1.77678E-6 1.00775E-6 8.25215E-7 5.24497E-7 9.58129E-7 9.07979E-7 1.52705E-6 1.2343E-6 1.25499E-6 1.15382E-6 1.03759E-6 3.14368E-7 4.57483E-7 5.00476E-7 6.07344E-7 8.38856E-7 1.17628E-6 1.09742E-6 1.11219E-6 4.90911E-7 1.7765E-7 1.08909E-7 1.01305E-7 1.33669E-7 1.26215E-6 2.53566E-7 1.65219E-7 1.08081E-7 1.22139E-7 2.77763E-7 5.16328E-7 3.96106E-7 2.04692E-6 2.05075E-6 2.05162E-6 2.91071E-6 1.91851E-6 1.65132E-6 1.695E-6 8.69255E-7 7.78728E-7 2.18941E-6 4.59204E-7 9.32524E-8 4.44936E-7 1.4144E-7 3.24563E-8 3.62377E-7 1.30226E-6 9.4868E-7 9.29044E-7 8.43254E-7 2.24332E-7 4.54546E-7 7.0603E-7 3.69184E-8 1.28871E-8 4.02899E-8 1.85733E-7 1.95924E-7 5.34641E-7 2.8793E-7 4.13772E-7 3.08807E-7 1.54935E-7 2.57957E-7 2.04713E-7 2.6408E-7 3.70425E-7 3.04028E-7 1.93013E-7 8.74235E-8 5.62455E-8 4.14314E-8 2.55734E-7 1.58296E-9 1.93816E-8 9.19979E-9 7.1265E-9 5.31543E-8 2.92726E-7 1.27818E-6 -9999 -9999 -9999 -9999 -9999 -9999 -9999 -9999 -9999 -9999 -9999 -9999 -9999 -9999 -9999 -9999 -9999 -9999 -9999 -9999 -9999 -9999 -9999 -9999 -9999 -9999 -9999 -9999 -9999
4.61962E-5 5.52066E-5 3.77088E-5 1.69576E-5 2.97571E-5 2.58077E-5 2.60699E-5 2.66682E-5 2.33199E-5 1.80779E-5 1.00337E-5 4.5242E-5 7.66405E-5 1.67757E-5 3.05891E-5 5.13317E-5 3.89997E-5 5.52022E-5 4.10455E-5 4.77292E-5 4.38113E-5 3.60778E-5 2.28468E-5 2.30876E-5 1.96785E-5 2.58809E-5 3.09973E-5 2.07728E-5 2.84493E-5 3.83368E-5 3.5459E-5 3.22292E-5 4.62451E-5 4.80985E-5 3.12197E-5 2.64524E-5 1.04875E-4 1.71636E-4 1.89921E-4 1.99282E-4 6.57709E-5 4.40093E-5 6.40968E-5 4.98847E-5 4.86458E-5 4.59367E-5 4.18669E-5 4.00441E-5 6.7635E-5 5.68299E-5 2.1577E-5 4.03733E-5 3.01052E-5 1.79029E-5 2.65952E-5 4.87491E-5 4.1103E-5 2.59513E-5 2.96039E-5 4.5139E-5 4.56113E-5 4.02548E-5 6.08526E-5 4.17047E-5 4.50737E-5 4.18353E-5 6.5959E-5 4.58692E-5 4.42782E-5 3.39829E-5 3.43591E-5 4.06383E-5 3.87682E-5 5.48904E-5 3.69542E-5 3.49933E-5 3.14416E-5 2.55652E-5 3.24368E-5 4.76434E-5 4.954E-5 4.90659E-5 4.70943E-5 5.13205E-5 4.31522E-5 7.10901E-5 6.64954E-5 7.63027E-5 5.99491E-5 5.04111E-5 4.39353E-5 5.38017E-5 6.0234E-5 6.20064E-5 6.28875E-5 7.60887E-5 1.50913E-4 1.41008E-4 1.85757E-4 1.04976E-4 2.04182E-4 1.29229E-4 1.36725E-4 3.7261E-4 3.31859E-4 2.6733E-4 2.20023E-4 2.55127E-4 2.64273E-4 3.02253E-4 3.62993E-4 4.25079E-4 4.08402E-4 2.95296E-4 3.11813E-4 2.73488E-4 3.94685E-4 7.60316E-4 5.7101E-4 6.87838E-4 4.30904E-4 1.11379E-6 4.52832E-4 1.95629E-5 2.07599E-5 2.57819E-5 1.98451E-5 2.8532E-5 2.81584E-5 2.65895E-5 4.90802E-5 4.18593E-5 3.96968E-5 2.28944E-5 3.51534E-5 3.1103E-5 2.68473E-5 2.76318E-5 6.50949E-5 2.54658E-5 5.55537E-5 3.30075E-5 8.73944E-5 5.5578E-5 4.79293E-5 7.65928E-5 4.97467E-5 5.52853E-5 5.10822E-5 3.30705E-5 2.90683E-5 5.60282E-5 5.40101E-5 3.10265E-5 3.83085E-5 2.35135E-5 6.10587E-6 2.53331E-5 4.01386E-5 1.79956E-6 1.02428E-5 1.22293E-4 8.17272E-5 5.49745E-5 3.44954E-5 3.12103E-5 2.11106E-5 3.61799E-5 2.31958E-5 3.94704E-5 2.29704E-5 2.22062E-5 8.0275E-6 1.46791E-5 3.47978E-5 3.20268E-5 1.23996E-5 2.54891E-5 1.54195E-5 3.15886E-5 2.82127E-5 1.01359E-5 3.92574E-5 4.55087E-5 4.94469E-5 6.38865E-5 3.39166E-5 6.9812E-6 4.1172E-5 4.66688E-5 3.97964E-5 7.73526E-5 5.97252E-5 1.45036E-5 3.1023E-5 4.75712E-5 3.6365E-5 2.87854E-5 4.13931E-5 6.46953E-5 1.7767E-5 2.54202E-5 9.57824E-6 1.59277E-4 7.11176E-5 3.38849E-5 8.07876E-6 2.20083E-6 3.87917E-6 1.81222E-5 1.8429E-5 1.41056E-5 4.26764E-5 1.55782E-5 7.99366E-5 5.2083E-5 4.78293E-5 5.98821E-5 3.28169E-5 2.97883E-5 5.91413E-5 6.15721E-5 7.26422E-5 7.38192E-5 5.89089E-5 2.42526E-5 4.55151E-5 2.04728E-5 4.80379E-5 4.09164E-4 8.78143E-4 2.56217E-5 4.382E-4 1.32018E-3 1.13998E-4 3.01059E-6 3.09381E-4 1.08388E-3 7.05195E-5 1.47127E-4 1.03775E-4 7.44933E-5 2.08292E-3 2.98825E-3 7.66433E-3 6.17906E-3 4.52425E-3 3.46465E-3 1.07233E-2 3.59781E-3 1.06082E-2 5.20383E-4 3.50768E-4 8.94613E-4 6.09248E-3 7.39478E-3 8.97857E-3 4.91585E-3 7.14171E-3 6.60804E-3 1.78145E-4 6.12947E-4 7.58358E-4 4.86955E-4 7.36979E-4 3.37644E-5 1.80336E-4 1.02727E-4 1.39325E-4 4.8942E-3 8.68377E-3 1.73894E-2 1.35131E-2 3.24865E-3 1.38914E-3 2.78099E-3 2.77524E-3 7.06368E-3 6.75542E-4 1.25874E-3 1.20658E-3 1.01427E-2 1.93978E-2 4.03975E-3 5.79304E-3 1.98048E-3 3.48582E-3 4.02791E-3 6.07445E-3 3.63427E-3 1.6694E-3 2.58657E-3 2.34926E-3 1.58921E-3 6.79869E-4 5.9675E-3 1.51445E-2 2.74349E-2 2.32258E-2 3.05125E-2 1.7776E-2 1.17729E-2 1.46929E-2 1.43934E-2 7.78259E-3 1.18914E-2 6.12195E-3 7.06099E-3 6.02859E-3 9.2545E-3 3.58084E-2 3.19516E-2 2.23141E-2 1.66464E-2 6.32211E-3 1.18686E-2 1.11724E-2 2.0011E-2 3.34877E-2 1.84292E-2 2.59599E-2 1.97436E-2 8.72747E-3 1.23944E-2 2.18525E-2 1.241E-2 5.76258E-3 7.38258E-3 1.8663E-2 1.3741E-2 7.82485E-3 8.82833E-3 1.08788E-2 1.17075E-2 1.14243E-2 5.10414E-3 1.97873E-2 2.41094E-2 6.49324E-3 3.45491E-2 9.41625E-2 8.37152E-2 1.03788E-1 3.6563E-2 6.9203E-2 3.55871E-2 5.83908E-2 6.31081E-2 3.92696E-2 8.62353E-2 7.65427E-2 7.60036E-2 8.21906E-2 5.60277E-2 1.34466E-1 7.32725E-2 9.3081E-2 5.28039E-2 9.18905E-2 1.60324E-1 1.67351E-1 1.02494E-1 6.63427E-2 5.73236E-2 8.41127E-2 7.22592E-2 1.1932E-1 1.04474E-1 1.33815E-1 1.63161E-1 2.13938E-1 2.07446E-1 2.08372E-1 1.88683E-1 1.66304E-1 1.83022E-1 1.72322E-1 3.7227E-1 3.77362E-1 6.65271E-2 3.15184E-1 4.53294E-1 3.67867E-1 1.25061E-1 1.55069E-1 2.83642E-1 3.5998E-1 1.88261E-1 1.3578E-1 4.55431E-2 4.7195E-2 4.46378E-2 6.7277E-2 1.40765E-1 2.35092E-1 1.00639E-1 1.31575E-1 4.97095E-2 4.92719E-2 1.4315E-2 8.17771E-3 1.69745E-2 1.45092E-2 2.99811E-2 1.49638E-2 4.98528E-3 7.68676E-3 1.30127E-2 1.06616E-1 1.88328E-2 8.4096E-2 1.62867E-1 5.09506E-2 1.71763E-1 1.08276E-1 1.36104E-1 1.95724E-1 2.08552E-1 9.36916E-2 8.37559E-2 4.8324E-2 2.50629E-2 1.34426E-1 9.11906E-2 1.36522E-1 5.58885E-2 3.63762E-2 3.13683E-2 1.78289E-2 7.08636E-2 2.73263E-2 1.05938E-1 1.55409E-1 1.61383E-1 1.67977E-1 1.28822E-1 6.94677E-2 2.48928E-1 1.96486E-1 9.61817E-2 1.79908E-1 1.43499E-1 1.52072E-1 2.39943E-1 1.62162E-1 3.19353E-1 1.65374E-1 1.71875E-1 1.51404E-1 1.30286E-1 1.28928E-1 2.61151E-1 2.13422E-1 2.10622E-1 1.90151E-1 1.2416E-1 2.50629E-1 3.66093E-1 2.60395E-1 1.38951E-1 1.48743E-1 1.12204E-1 7.8653E-2 6.32217E-2 1.98148E-1 2.53283E-1 2.54462E-1 2.91311E-1 1.47225E-1 1.0418E-1 9.03382E-2 1.00939E-1 1.62084E-1 8.69295E-2 1.43885E-1 2.83359E-1 1.36389E-1 2.51343E-1 2.33071E-1 9.50774E-2 1.89178E-1 2.05495E-1 2.61198E-1 2.05313E-1 1.63465E-1 1.42432E-1 9.81182E-2 6.12273E-2 5.01416E-2 4.27722E-2 7.18564E-2 5.71002E-2 3.99122E-2 3.05776E-2 1.13936E-2 1.32632E-2 7.30919E-3 1.51054E-2 1.39922E-2 1.72707E-2 1.00478E-2 1.21899E-2 4.81626E-3 1.75572E-2 1.81575E-2 2.8675E-2 2.16366E-2 9.22284E-3 2.32237E-2 2.87754E-2 3.08582E-2 1.06197E-2 1.57366E-2 1.01855E-2 4.19774E-2 5.63065E-2 2.34187E-2 2.04798E-2 4.7529E-2 2.3821E-2 2.74063E-2 1.11646E-2 1.15097E-2 2.57182E-2 5.76478E-2 4.35029E-2 8.75517E-2 1.22866E-2 1.45084E-2 1.50415E-2 2.489E-2 1.14409E-2 1.9977E-2 1.49802E-2 3.00252E-2 2.98198E-2 3.47014E-2 3.72245E-2 1.70846E-2 1.42219E-2 1.00727E-2 2.47301E-2 2.99529E-2 3.38219E-2 4.11778E-2 3.56477E-2 4.61226E-2 4.4591E-2 2.74361E-2 1.89808E-2 3.15641E-2 3.22269E-2 3.17334E-2 3.45521E-2 2.79315E-2 2.71771E-2 2.08059E-2 3.2323E-2 4.00391E-2 1.06929E-1 4.27671E-2 9.58454E-2 8.58919E-2 1.11113E-1 1.04546E-1 6.54148E-2 3.00243E-2 5.9183E-2 8.84703E-2 3.97638E-2 1.23711E-1 3.13537E-2 7.31071E-2 4.55235E-2 1.36782E-1 1.92701E-2 1.97353E-1 7.91094E-2 2.63181E-2 3.01423E-2 9.29301E-2 1.29952E-1 1.69101E-1 1.83327E-1 1.67047E-1 2.09216E-1 1.73197E-1 2.06163E-1 8.87473E-2 1.11721E-1 2.98988E-1 1.92981E-1 2.71617E-1 2.10105E-1 1.77935E-1 8.46624E-1 6.72288E-1 5.68146E-1 8.675E-1 6.33334E-1 9.22667E-1 7.67881E-1 5.67431E-1 2.74048E-1 2.76474E-1 1.94736E-1 1.25313E-1 1.44499E-1 1.00542E-1 6.12051E-2 7.53352E-2 1.50748E-1 4.08526E-1 3.69596E-1 2.95041E-1 1.51975E-1 9.83135E-2 2.26929E-2 3.39052E-2 1.3488E-2 3.29041E-2 4.19212E-3 9.69171E-3 6.32125E-3 6.8683E-3 7.41555E-3 1.79074E-3 8.60514E-3 3.87534E-3 1.47231E-3 4.80815E-4 4.22284E-3 5.50259E-3 4.39146E-3 5.97248E-3 1.37794E-2 1.34537E-2 3.56059E-3 1.75025E-2 1.10371E-2 5.71357E-3 3.13795E-3 1.64126E-3 5.51125E-3 9.24588E-4 1.63614E-3 5.27488E-4 1.29084E-3 4.33563E-3 3.89544E-3 2.00591E-3 4.46689E-3 3.13646E-2 7.29892E-3 1.84663E-3 8.2093E-4 1.84697E-3 6.60234E-4 7.54177E-4 6.23796E-4 2.53595E-3 1.24261E-2 1.0267E-2 3.7315E-3 3.18442E-3 2.06888E-3 1.0022E-3 7.83867E-4 3.57911E-4 1.64687E-3 4.07189E-3 8.58696E-3 1.8487E-2 1.51324E-2 5.51016E-3 8.42305E-3 1.97667E-3 2.15395E-3 5.02316E-3 8.19706E-3 3.37466E-3 6.36921E-4 1.13304E-4 8.03714E-4 3.36399E-3 4.53036E-3 8.31013E-3 1.76059E-2 1.41094E-2 2.66755E-2 2.16098E-2 1.32572E-2 1.2893E-2 5.80355E-3 1.08599E-2 2.74987E-2 3.16825E-2 1.58626E-2 2.76533E-2 1.10351E-2 2.62284E-2 2.17833E-2 1.10532E-2 1.51178E-2 1.57823E-2 6.98736E-3 5.3565E-3 1.34431E-2 1.85661E-2 1.18046E-2 9.87169E-3 1.09479E-2 1.51174E-2 1.06289E-2 1.09799E-2 9.47192E-3 1.76884E-2 1.59425E-2 2.07044E-2 1.7942E-2 1.92953E-2 2.83038E-2 1.96656E-2 1.51024E-2 6.29933E-3 8.72657E-3 2.7237E-2 2.31359E-2 1.89191E-2 5.05098E-2 1.95194E-1 4.72545E-1 3.11418E-1 3.16002E-1 5.55487E-1 3.85781E-1 9.96023E-1 4.52583E-1 3.87261E-1 4.02662E-1 6.68027E-1 6.4426E-1 2.40343E-1 2.42843E-1 9.74615E-2 1.88886E-1 1.74526E-1 2.03224E-1 2.55839E-1 7.96696E-2 1.6546E-1 1.23986E-1 2.85743E-1 2.02967E-1 1.65345E-1 6.94919E-1 3.58932E-1 4.15536E-1 2.79585E-1 2.22898E-1 4.20594E-1 5.0668E-1 2.70871E-1 1.60696E-1 3.30418E-1 2.335E-1 6.08563E-1 1.60318E-1 5.7369E-1 1.98294E-1 3.15741E-1 1.98361E-1 3.9174E-1 3.02094E-1 8.08366E-1 1.60082E-1 1.51543E-1 2.27809E-1 1.65678E-1 1.73621E-1 3.35111E-1 1.5609E-1 8.33882E-2 1.16799E-1 1.73597E-2 6.11791E-3 1.3515E-2 1.65014E-2 5.07471E-2 1.76712E-2 2.30055E-2 1.82872E-2 3.94914E-2 9.70745E-2 5.27472E-2 2.1962E-1 6.44022E-3 8.81668E-2 6.96379E-2 7.79921E-2 1.60794E-1 1.2527E-1 3.11351E-2 6.16947E-3 2.03969E-2 3.01117E-3 4.45682E-3 1.94371E-3 1.77612E-2 1.3386E-1 7.41213E-2 5.60641E-2 5.21876E-2 4.75922E-2 3.75648E-2 7.15708E-2 1.08256E-1 6.8132E-2 6.36248E-2 1.07951E-1 6.04136E-2 5.18529E-2 5.01258E-2 2.91487E-2 1.23595E-2 5.19578E-2 8.54936E-2 5.52258E-3 2.66127E-2 8.27831E-2 4.17262E-2 3.96449E-2 1.79254E-1 5.60919E-2 8.69385E-2 8.91358E-2 1.12313E-1 1.12279E-1 7.99128E-2 9.2404E-2 5.18311E-2 5.42817E-3 9.2634E-3 7.52485E-2 6.06944E-2 1.30441E-1 8.7365E-2 3.18139E-2 5.83907E-3 4.71037E-3 1.37936E-2 7.92777E-3 8.11102E-4 3.12987E-3 1.01004E-3 1.83241E-3 1.04749E-2 3.87614E-2 2.36564E-3 3.60132E-3 1.04248E-2 1.37009E-2 6.71339E-2 6.13438E-2 2.57766E-2 5.60583E-2 4.84107E-3 2.31061E-2 6.29641E-3 1.05097E-2 2.4767E-3 7.78552E-4 2.73295E-4 1.12374E-3 2.00636E-3 1.00079E-3 2.14739E-3 1.5523E-3 1.77275E-4 2.09201E-4 4.0291E-4 3.98445E-4 9.30172E-5 4.07883E-4 2.84155E-4 3.19652E-4 6.72232E-5 1.09913E-4 4.926E-5 8.96222E-5 9.184E-5 2.0586E-5 4.56542E-5 1.37451E-4 2.62571E-5 2.00037E-5 1.6781E-4 1.22748E-3 6.43019E-4 7.72402E-4 2.76647E-4 7.32626E-4 8.90252E-5 2.74133E-4 5.33437E-2 5.13325E-3 7.85886E-3 8.62335E-3 4.1594E-2 1.73941E-3 2.26147E-3 8.57326E-3 6.14595E-3 7.25676E-4 7.60813E-4 1.07799E-3 3.75352E-3 2.27396E-3 7.20676E-4 9.4105E-4 1.36093E-4 5.87026E-5 1.73586E-5 1.03367E-4 1.35409E-4 2.86191E-4 1.85565E-4 2.52696E-4 6.88367E-5 1.72564E-5 1.15537E-5 4.08245E-6 4.06953E-6 2.78104E-6 6.12626E-6 2.24634E-5 2.39635E-4 5.69326E-4 5.43943E-4 3.27094E-4 2.86264E-4 1.12844E-4 7.21821E-5 1.11582E-4 1.4362E-4 6.08235E-5 1.15755E-3 3.81647E-5 7.3182E-5 1.35788E-5 1.46245E-5 1.89118E-6 1.76619E-6 1.42044E-6 1.04022E-6 1.51948E-5 2.20316E-5 2.13933E-6 7.11888E-6 5.58185E-6 1.9113E-5 1.79779E-5 1.08461E-5 1.19312E-5 1.7995E-5 1.62097E-5 4.68239E-6 4.69066E-6 1.30618E-6 1.31403E-5 8.68855E-6 6.38887E-5 5.53572E-5 1.67267E-5 3.16976E-5 9.35717E-6 7.22257E-6 2.65924E-5 1.23051E-5 2.18874E-5 1.05761E-5 5.02569E-6 5.45089E-6 4.72582E-6 5.7563E-6 1.25299E-5 6.23793E-6 5.34251E-6 4.57928E-6 5.21855E-6 1.12384E-5 6.49927E-6 1.38057E-5 7.29581E-6 8.88625E-6 6.31398E-6 1.01218E-5 1.53475E-5 1.08989E-5 8.38757E-6 8.81337E-6 1.06372E-5 4.96653E-6 5.43508E-6 3.05202E-6 5.09648E-6 2.61967E-6 3.95074E-6 5.07368E-6 7.12565E-6 7.05031E-6 1.72125E-5 1.16809E-5 1.17732E-5 1.51611E-5 1.99248E-5 1.86871E-5 2.26514E-5 2.2275E-5 2.1755E-5 3.47164E-5 2.65354E-5 3.33464E-5 3.43315E-5 3.13815E-5 2.6651E-5 1.9868E-5 8.18817E-5 1.189E-4 4.12962E-5 5.03696E-5 3.8851E-5 1.74314E-4 9.69997E-5 1.69022E-4 1.78532E-4 2.23617E-4 3.19205E-4 5.68009E-4 1.03738E-3 4.87063E-4 6.52178E-4 7.17984E-4 5.06701E-4 8.11444E-4 3.50291E-4 4.38878E-4 7.94466E-4 9.65227E-4 5.60191E-4 6.41114E-4 8.78588E-4 8.96562E-4 1.25223E-3 6.53379E-4 7.25227E-4 4.11064E-3 8.80889E-4 6.07385E-4 5.18022E-4 2.90218E-4 2.70498E-4 1.7186E-4 1.1827E-4 6.54528E-5 7.92167E-5 7.97409E-5 1.70119E-5 6.20364E-5 3.09726E-5 2.27989E-5 3.47009E-5 7.89726E-6 8.43758E-6 1.37898E-6 2.22575E-5 6.63197E-6 1.00511E-6 7.74636E-6 1.91764E-6 7.95116E-6 1.3685E-5 3.59251E-5 1.98689E-5 4.22232E-6 1.51146E-5 1.11175E-5 9.03224E-6 1.46091E-5 5.4373E-6 4.55823E-6 2.86139E-6 3.56854E-6 2.83076E-6 3.7281E-7 1.3025E-6 1.29286E-6 6.06008E-7 9.1657E-7 8.10682E-7 1.44007E-6 1.10993E-6 7.64404E-7 1.26878E-6 1.82754E-6 1.844E-6 4.16031E-7 8.46225E-7 6.17036E-7 5.69348E-7 7.89426E-7 1.17984E-6 9.62674E-7 1.09014E-6 1.30566E-6 1.83854E-7 7.74005E-8 2.99728E-7 4.23651E-7 1.06778E-6 1.69015E-7 1.88057E-7 1.04369E-7 8.72039E-8 2.33562E-7 3.22478E-7 1.92983E-7 2.23075E-7 5.42302E-7 5.17342E-7 5.86263E-7 2.53396E-6 8.03778E-7 7.5272E-7 2.02358E-6 1.37451E-6 2.73371E-6 8.83439E-7 6.56038E-7 6.55529E-7 2.93167E-8 1.31266E-7 1.47742E-6 6.72987E-7 4.5644E-7 8.24625E-7 9.69942E-7 3.72862E-7 3.14543E-7 5.38293E-7 2.46154E-7 1.75547E-7 2.25168E-7 4.99368E-7 3.73462E-7 3.07713E-7 5.68715E-7 1.87377E-7 1.27571E-8 1.74491E-8 1.72355E-7 4.45335E-7 2.26862E-7 2.84461E-7 7.2795E-7 1.0346E-6 6.111E-8 1.52722E-7 2.92283E-8 1.66096E-7 6.62677E-8 6.42908E-9 5.10435E-9 8.85394E-9 7.66069E-9 7.35118E-7 1.61209E-7 2.36665E-8 -9999 -9999 -9999 -9999 -9999 -9999 -9999 -9999 -9999 -9999 -9999 -9999 -9999 -9999 -9999 -9999 -9999 -9999 -9999 -9999 -9999 -9999 -9999 -9999 -9999 -9999 -9999 -9999
3.93346E-5 3.26323E-5 2.66875E-5 2.58422E-5 3.16784E-5 3.57599E-5 2.4234E-5 2.14609E-5 1.9372E-5 2.52106E-5 2.86601E-5 3.52614E-5 3.63634E-5 3.5868E-5 2.77764E-5 3.97469E-5 1.53488E-5 4.82681E-5 3.25603E-5 2.55206E-5 3.31366E-5 3.4105E-5 2.71739E-5 3.0292E-5 2.83251E-5 2.94664E-5 2.42967E-5 3.51097E-5 2.73064E-5 2.44123E-5 3.27461E-5 3.57461E-5 7.93027E-5 5.13729E-5 5.04209E-5 4.13682E-5 3.76803E-5 2.68874E-4 1.24415E-4 3.65563E-5 4.20576E-5 7.82681E-5 5.66207E-5 1.03052E-4 5.3104E-5 4.70237E-5 4.02787E-5 4.91371E-5 2.89287E-5 4.35643E-5 4.14233E-5 1.63158E-5 3.97448E-5 5.10426E-5 1.97901E-5 2.46077E-5 2.71722E-5 3.05504E-5 3.13781E-5 3.0092E-5 2.61541E-5 2.37052E-5 3.26111E-5 3.21702E-5 6.39704E-5 4.78634E-5 5.2336E-5 5.71599E-5 3.42539E-5 4.0389E-5 3.86744E-5 5.20424E-5 3.53477E-5 3.73431E-5 2.92351E-5 2.22757E-5 2.68126E-5 2.12569E-5 1.65706E-5 4.67712E-5 9.72288E-5 7.44379E-5 6.80833E-5 5.06744E-5 6.82627E-5 5.9885E-5 6.6061E-5 1.31679E-4 4.18301E-5 4.99974E-5 3.72268E-5 5.59559E-5 4.74833E-5 1.21962E-4 6.00244E-5 8.63993E-5 1.01642E-4 2.02873E-4 1.23923E-4 1.54228E-4 1.7698E-4 1.54748E-4 4.85295E-4 2.33878E-4 2.26248E-4 2.48222E-4 1.99489E-4 2.33139E-4 3.29339E-4 2.68896E-4 3.17289E-4 3.73493E-4 2.83841E-4 2.3914E-4 3.79843E-4 4.85347E-4 4.85811E-4 6.20398E-4 3.76559E-4 7.27231E-4 2.10879E-4 1.60679E-5 1.74915E-5 1.90761E-5 2.93063E-5 4.49109E-5 6.37787E-5 3.64986E-5 4.58796E-5 6.15403E-5 3.26304E-5 3.9813E-5 2.25184E-5 3.92614E-5 3.27789E-5 2.28702E-5 1.08414E-5 8.32011E-5 4.07668E-5 2.12977E-5 1.66323E-5 4.94619E-5 3.7798E-5 4.76156E-5 4.16974E-5 1.47347E-4 7.97108E-5 3.7509E-5 8.40595E-5 3.07411E-5 2.3928E-5 1.71504E-5 3.04108E-5 3.31014E-5 7.54855E-5 1.17244E-4 3.36365E-5 4.14235E-5 3.26927E-5 2.99437E-6 2.41317E-5 2.86834E-5 6.30912E-5 1.0669E-4 1.16608E-5 4.0707E-5 5.16551E-5 2.4266E-5 4.14029E-5 2.04682E-5 3.87743E-5 1.86626E-5 2.38776E-5 2.23759E-5 2.22E-5 3.15186E-5 3.90411E-5 4.58216E-5 2.74642E-5 3.14296E-5 1.33815E-5 4.23031E-5 2.91011E-5 3.72879E-5 5.98905E-5 3.76798E-5 2.78683E-5 3.5131E-5 1.43575E-5 3.98185E-5 3.74128E-5 4.89268E-5 7.59208E-5 5.16084E-5 2.54446E-5 7.50472E-6 5.96637E-5 2.70401E-5 3.90506E-5 3.75576E-5 2.15381E-5 5.86852E-5 1.89789E-5 5.04507E-5 2.1135E-5 1.00617E-5 1.11005E-5 2.16881E-5 2.09213E-5 1.43584E-4 8.92456E-5 5.61528E-5 1.1797E-4 9.43613E-5 1.19856E-4 1.5178E-6 6.68308E-5 9.53694E-5 5.28089E-5 1.27481E-4 1.09834E-4 1.18888E-4 4.11337E-5 7.44348E-5 8.15849E-5 7.03101E-5 5.83663E-5 4.80986E-5 2.04378E-5 4.10889E-5 2.41436E-3 9.27015E-5 1.9281E-5 6.61355E-4 6.38016E-4 3.84835E-4 6.47624E-4 1.17137E-3 2.15613E-3 1.51288E-3 8.31363E-4 6.92681E-4 4.10888E-4 2.39251E-3 1.02768E-2 3.82256E-3 2.55779E-3 5.11429E-3 9.85104E-4 6.894E-3 6.4686E-3 1.0551E-2 1.04025E-2 3.94918E-4 6.72369E-3 2.18733E-2 3.16118E-3 3.32886E-3 8.8502E-3 1.82394E-3 5.32911E-3 8.60113E-4 9.08982E-4 8.73556E-4 6.54124E-3 1.61465E-4 6.7929E-6 7.70018E-6 5.13392E-4 1.0821E-2 1.83128E-2 6.44276E-3 1.09123E-2 1.42861E-2 4.02504E-4 5.30044E-4 2.28037E-3 1.36267E-4 1.88965E-4 9.04963E-4 1.63903E-3 4.31368E-3 1.98559E-2 7.1563E-3 2.89559E-3 5.90048E-3 4.92673E-3 1.44965E-3 1.35087E-3 2.93363E-3 1.325E-3 3.09654E-3 3.63069E-3 1.65959E-3 6.37233E-4 4.54932E-3 1.1296E-2 6.02674E-2 2.5338E-2 3.56039E-2 1.89813E-2 2.0004E-2 5.53872E-3 2.77561E-2 7.73469E-3 2.91091E-2 4.71336E-3 5.58929E-3 1.09522E-2 4.59995E-2 1.02301E-1 3.86817E-2 2.16594E-2 9.05558E-3 1.27905E-2 1.60355E-2 2.20408E-2 3.57515E-2 1.04117E-1 3.84226E-2 3.90486E-2 8.56231E-3 2.29047E-2 9.64601E-3 1.14691E-2 4.84847E-2 1.02087E-2 8.5551E-3 1.30291E-2 9.25442E-3 9.45815E-3 8.03522E-3 7.27372E-3 1.02423E-2 1.7676E-2 3.75294E-2 9.00149E-3 9.18329E-3 1.08631E-2 4.57211E-2 7.1216E-2 8.8557E-2 1.22846E-1 1.13943E-1 6.13623E-2 8.71244E-2 6.71902E-2 1.06177E-1 7.58657E-2 1.0749E-1 6.33602E-2 5.40608E-2 7.09342E-2 6.82065E-2 1.25586E-1 1.26549E-1 1.2328E-1 6.21402E-2 9.36644E-2 1.13586E-1 1.46682E-1 1.5929E-1 8.27758E-2 4.48803E-2 7.37752E-2 1.21003E-1 1.21115E-1 1.18427E-1 1.15345E-1 1.42433E-1 2.32713E-1 2.93952E-1 2.16865E-1 1.81586E-1 2.32178E-1 1.8019E-1 1.73249E-1 3.48471E-1 2.41062E-1 4.56531E-1 5.11914E-1 2.87771E-1 3.93656E-1 4.26935E-1 1.50595E-1 2.8018E-1 3.37478E-1 7.10726E-2 1.09756E-1 3.85923E-2 4.54761E-2 8.62984E-2 6.62091E-2 1.30492E-1 8.88193E-2 5.69027E-2 2.42964E-2 2.19636E-1 1.82302E-1 6.39271E-2 3.06137E-2 2.62592E-2 1.61217E-2 3.35025E-2 1.4278E-2 3.8609E-2 3.47439E-2 1.18079E-2 1.77461E-2 5.32426E-2 3.53525E-2 1.38832E-1 1.15429E-1 1.90193E-1 1.48093E-1 6.92337E-2 -9999 2.07672E-1 1.79102E-1 7.49739E-2 4.89876E-2 8.4782E-2 6.26549E-2 1.16494E-1 1.31574E-1 6.28189E-2 5.4751E-2 3.24068E-2 6.26721E-3 3.7861E-2 4.7487E-2 2.02113E-1 1.54376E-1 1.05214E-1 1.71258E-1 1.87073E-1 1.18771E-1 6.43636E-2 1.53022E-1 1.2133E-1 1.98956E-1 2.46779E-1 2.20767E-1 2.74746E-1 1.77901E-1 1.64235E-1 3.28947E-1 3.15395E-1 2.38275E-1 2.64528E-1 2.84996E-1 2.16261E-1 1.57492E-1 3.05723E-1 2.81133E-1 2.60588E-1 1.27848E-1 2.37692E-1 3.13288E-1 2.67582E-1 3.45579E-1 1.56524E-1 1.31249E-1 2.23205E-1 1.87295E-1 9.25762E-2 1.17265E-1 1.89294E-1 1.58493E-1 8.95135E-2 1.17403E-1 1.52938E-1 1.49838E-1 1.14171E-1 1.60823E-1 1.73069E-1 1.01961E-1 2.49732E-1 6.16012E-1 6.00882E-2 2.32593E-1 2.00483E-1 2.03721E-1 1.56566E-1 2.74785E-1 9.98524E-2 4.72948E-2 1.09499E-1 1.22928E-1 1.84732E-1 5.5425E-2 7.02271E-2 5.74525E-2 5.22545E-3 1.99796E-2 6.60303E-3 6.81199E-3 1.31313E-2 3.90848E-2 3.06314E-2 1.84794E-2 7.43183E-3 1.20752E-2 1.03205E-2 2.07576E-2 2.2458E-2 1.05176E-2 1.32477E-2 1.31002E-2 1.86343E-2 1.96683E-2 2.14252E-2 4.4296E-2 1.24639E-2 1.95354E-2 2.28244E-2 2.84586E-2 1.19262E-2 4.59269E-2 3.16413E-2 2.30729E-2 7.36214E-3 9.99768E-3 3.60479E-2 3.43358E-2 4.98674E-2 3.15722E-2 1.73688E-2 7.2171E-3 2.87789E-3 4.51174E-2 1.24681E-2 2.33116E-2 1.59394E-2 2.73519E-2 3.88542E-2 3.67577E-2 1.6838E-2 2.27613E-2 1.92321E-2 1.11737E-2 2.15988E-2 2.98166E-2 4.92192E-2 4.764E-2 4.56711E-2 4.78393E-2 4.4116E-2 2.59643E-2 2.6525E-2 3.53031E-2 2.6584E-2 2.45218E-2 3.04395E-2 3.45713E-2 2.80837E-2 4.63354E-2 3.83865E-2 5.00106E-2 5.17549E-2 1.3656E-1 8.23502E-2 2.75043E-2 4.29469E-2 1.37527E-1 8.47605E-2 4.44516E-2 3.6191E-2 1.78243E-1 5.04319E-2 8.98638E-2 8.47919E-2 1.00965E-1 1.06652E-1 1.42436E-1 1.2668E-1 2.24616E-2 3.89977E-2 1.18049E-1 8.90271E-2 1.40591E-1 1.97901E-1 2.15238E-1 2.05745E-1 1.25646E-1 9.02997E-2 1.71396E-1 9.42715E-2 1.084E-1 1.02059E-1 5.85594E-2 1.72809E-1 1.15596E-1 2.35188E-1 3.6055E-1 1.76841E-1 1.82517E-1 6.28933E-1 9.10601E-1 4.80899E-1 7.51853E-1 7.30031E-1 1.31238E-1 7.35747E-2 8.36967E-2 1.70097E-1 8.00421E-2 9.21059E-2 6.41498E-2 2.10514E-1 2.48992E-1 1.40006E-1 2.35089E-1 2.44188E-1 5.76027E-2 7.13699E-2 1.54014E-2 6.06918E-2 6.31072E-2 6.64432E-3 1.41638E-2 1.10198E-2 7.14708E-3 8.94978E-3 1.02019E-2 3.02005E-3 9.30796E-3 5.96322E-3 1.55489E-3 6.73754E-4 3.74059E-3 7.45895E-3 7.05945E-3 3.01727E-3 6.14476E-3 4.40122E-2 2.04948E-2 1.39416E-2 1.78913E-2 5.44581E-3 4.72558E-3 5.75184E-3 2.22448E-3 1.28643E-3 8.45754E-4 1.44669E-3 2.12782E-4 4.1898E-3 2.73154E-3 2.99286E-3 2.21424E-2 1.54616E-2 2.79323E-2 1.07777E-2 5.74752E-3 1.46345E-3 1.90569E-3 1.26706E-3 8.60601E-4 1.90706E-3 8.10626E-3 2.90829E-2 2.176E-2 1.42992E-2 9.49095E-4 1.84405E-3 2.08738E-3 8.64757E-4 1.32443E-3 4.03382E-3 4.69661E-3 3.52701E-3 1.74387E-2 3.41014E-2 2.0541E-2 5.63368E-3 7.65054E-3 1.17437E-2 7.77214E-3 1.17323E-2 3.64835E-3 2.69058E-3 3.24047E-3 2.53123E-4 8.83644E-4 1.23704E-3 1.39554E-2 2.56941E-2 1.41311E-2 1.33043E-2 1.07277E-2 9.45707E-3 7.73492E-3 9.6442E-3 3.393E-2 2.07456E-2 1.62048E-2 1.184E-2 1.26114E-2 2.52561E-2 6.55047E-2 3.83503E-2 1.95743E-2 6.56453E-3 2.38837E-2 2.5494E-2 1.27714E-2 2.32769E-2 6.50185E-2 1.03574E-2 9.32742E-3 2.7232E-2 9.42352E-3 1.36084E-2 1.07864E-2 1.46227E-2 1.22947E-2 1.80375E-2 1.3334E-2 1.81184E-2 4.28619E-2 9.93476E-3 5.90269E-3 1.78419E-2 8.20148E-3 6.92148E-3 7.7855E-3 1.7991E-2 1.40445E-2 9.37114E-2 1.01673E-1 1.02749E-1 1.83016E-1 1.38152E-1 1.89121E-1 2.41309E-1 8.56732E-1 9.28973E-1 6.63286E-1 3.23987E-1 9.41447E-1 2.78328E-1 6.02294E-1 4.91909E-1 2.27298E-1 3.26005E-1 2.02586E-1 2.82842E-1 1.50131E-1 8.72677E-2 3.38598E-2 8.04026E-2 6.38396E-2 1.03253E-1 1.46048E-1 2.4566E-1 4.50828E-1 6.05498E-1 7.13863E-1 1.68982E-1 2.97059E-1 1.33E-1 7.93344E-2 1.34681E-1 1.78582E-1 4.35754E-1 7.21903E-1 7.95375E-1 5.14204E-1 7.17681E-1 3.34659E-1 3.28067E-1 1.11248E-1 6.62545E-1 5.50664E-1 5.46197E-1 4.57361E-1 6.673E-1 2.1534E-2 1.41393E-1 5.44048E-2 1.1325E-1 2.32958E-2 2.82258E-2 2.29412E-2 5.99423E-2 5.43327E-2 1.16004E-2 2.35541E-2 3.05912E-2 3.59391E-2 3.65397E-2 2.16383E-2 9.79277E-2 3.2109E-2 1.14421E-1 1.43332E-1 1.26767E-1 1.28508E-2 6.24619E-2 1.51654E-2 3.95629E-2 4.76546E-2 4.53995E-2 1.51035E-2 4.72283E-3 4.4491E-3 2.16051E-3 1.19779E-3 2.83736E-2 1.76745E-1 5.41298E-2 1.15861E-1 5.46667E-2 3.8558E-2 7.75935E-2 8.78327E-2 6.9082E-2 1.13811E-1 4.80491E-2 5.88361E-2 5.1091E-2 3.9595E-2 4.60794E-2 2.54059E-2 7.99071E-2 4.12974E-2 8.15329E-2 1.08185E-1 9.90204E-2 1.43385E-1 6.74091E-2 2.13915E-1 7.04592E-2 4.61367E-2 1.09362E-1 1.59282E-1 2.44743E-1 7.96015E-2 4.7934E-2 2.27932E-2 5.40374E-2 6.12154E-2 9.82147E-2 7.98526E-2 7.87658E-2 4.81005E-2 3.71357E-2 2.13322E-3 1.82445E-2 1.84793E-2 1.52149E-2 2.08344E-3 5.93325E-4 8.92781E-4 4.01506E-3 1.00698E-2 5.4204E-3 1.61404E-2 2.9375E-2 9.30055E-3 7.37717E-2 1.08644E-1 5.9894E-2 1.00375E-1 8.77423E-2 2.83732E-2 2.53201E-2 2.64904E-2 2.00903E-2 4.7683E-4 1.07437E-3 4.21888E-4 2.14076E-4 1.38589E-3 1.71929E-3 6.13092E-4 9.24342E-4 1.68279E-4 1.65216E-4 4.59636E-4 2.26672E-4 1.85374E-4 4.95567E-4 3.36936E-4 6.74373E-4 1.5082E-4 2.63438E-4 1.04117E-4 1.85429E-4 2.47644E-4 2.09502E-5 1.53931E-5 3.52281E-5 4.99872E-5 5.90145E-5 2.73893E-4 5.30487E-4 3.76069E-4 8.58637E-4 1.82063E-4 3.33173E-4 3.51791E-4 1.13355E-3 8.36702E-3 1.03672E-2 4.38502E-3 1.81139E-3 7.42552E-3 1.03125E-3 3.16148E-4 6.63587E-4 1.32932E-3 1.34524E-3 1.32658E-3 2.0288E-3 6.0344E-4 7.72034E-5 5.21889E-5 1.26315E-3 2.02836E-4 9.77405E-5 2.32957E-4 1.87875E-4 5.43601E-4 1.89372E-4 5.22061E-4 9.44378E-5 8.66776E-6 3.25885E-4 3.98692E-6 2.17705E-6 2.96926E-6 1.53856E-5 3.60455E-5 4.83955E-5 1.67493E-4 4.0387E-4 4.65917E-4 1.83227E-4 2.07043E-4 2.06193E-4 8.52814E-5 1.37502E-4 2.00226E-4 9.98708E-5 1.04422E-4 6.86244E-5 4.06449E-5 2.79077E-5 9.74737E-6 1.31437E-6 2.14107E-6 2.72784E-6 6.01739E-6 3.43039E-6 7.67344E-6 2.10429E-5 2.39132E-6 3.27187E-5 5.65844E-6 1.11641E-5 1.00773E-4 1.58008E-5 1.92461E-5 3.67146E-5 4.9576E-6 4.41273E-6 2.19749E-5 1.40455E-5 3.05133E-6 2.03326E-5 1.8516E-4 2.58479E-5 6.66837E-5 9.85829E-5 3.98142E-5 2.94847E-5 2.96616E-5 4.09087E-5 1.11864E-5 1.29021E-5 3.84382E-6 8.75905E-6 7.77721E-6 7.65251E-6 4.90981E-6 5.28551E-6 5.47664E-6 5.83025E-6 1.78521E-5 2.95604E-6 4.89406E-6 7.93943E-6 1.50779E-5 1.46205E-5 1.20004E-5 5.27599E-6 6.17604E-6 5.95629E-6 3.1798E-6 1.00655E-5 1.25617E-5 7.71732E-6 1.15637E-5 8.58135E-6 8.46796E-6 7.64302E-6 8.43837E-6 3.13186E-5 3.5762E-5 2.21295E-5 4.27875E-6 1.08658E-5 1.92601E-5 3.7506E-5 3.42546E-5 2.93098E-5 5.28506E-5 3.79883E-5 2.74196E-5 3.73562E-5 2.37008E-5 2.15939E-5 2.67119E-5 2.34792E-5 1.00614E-4 2.956E-5 3.32649E-5 7.85345E-5 5.40596E-5 1.16876E-4 7.12009E-5 1.84328E-4 1.50912E-4 2.44373E-4 3.34518E-4 3.34302E-4 3.28203E-4 4.64631E-4 2.21662E-4 2.76038E-4 1.31654E-4 2.13247E-4 1.2731E-4 1.85349E-4 2.80489E-4 7.62055E-4 4.98833E-4 4.55425E-3 8.37679E-4 6.14795E-4 3.28156E-3 3.30582E-3 4.06119E-3 4.77231E-4 3.42358E-3 2.04587E-3 8.74968E-4 7.72185E-4 1.54551E-4 2.96651E-4 1.26199E-4 1.31312E-4 1.20614E-4 1.42227E-4 3.05755E-5 3.11131E-5 3.95399E-5 6.35781E-5 2.55045E-5 1.20622E-5 1.86743E-5 1.80217E-5 2.46023E-5 1.5944E-5 1.37026E-5 1.84217E-5 1.20602E-5 3.89778E-6 1.76307E-6 1.41813E-5 1.50074E-5 6.04825E-5 7.91648E-6 8.44112E-6 8.61253E-6 3.59264E-6 1.0497E-5 9.45071E-6 1.04144E-5 4.32299E-6 2.35374E-6 2.37789E-6 1.42546E-6 4.80835E-7 4.11707E-7 7.01182E-7 7.52092E-7 5.37884E-7 7.24076E-7 9.25871E-7 7.81098E-7 5.82313E-7 2.10897E-6 1.72513E-6 8.58779E-7 2.16762E-7 5.62679E-7 8.31564E-7 1.08823E-6 1.33921E-6 1.26275E-6 1.11978E-6 5.11817E-7 1.96253E-7 2.24465E-7 1.06987E-7 4.40663E-7 3.9021E-7 1.38008E-7 2.64521E-7 3.53825E-7 5.56571E-7 4.55706E-7 8.03472E-7 2.25631E-7 2.48569E-7 1.70124E-7 5.72818E-7 7.74038E-7 3.93859E-7 3.63223E-7 2.49896E-7 1.00269E-6 1.89334E-6 2.26941E-6 2.0362E-6 8.62955E-7 1.84822E-6 1.02461E-7 1.07918E-7 1.44997E-7 2.06599E-7 9.10647E-7 9.96184E-7 1.5944E-7 1.7267E-8 1.71047E-8 1.02192E-7 3.53818E-7 3.02424E-7 3.43935E-7 4.06753E-7 1.13778E-6 3.64228E-7 5.15378E-7 6.4207E-7 2.09805E-7 2.40661E-8 8.25186E-8 3.36404E-7 2.66638E-7 5.2931E-7 5.93038E-8 2.70705E-8 1.94205E-7 1.3762E-7 1.45921E-7 6.26603E-8 1.00748E-7 1.49761E-7 5.02385E-8 7.37625E-8 9.56971E-9 1.03547E-8 3.88077E-8 1.96371E-8 2.05579E-8 -9999 -9999 -9999 -9999 -9999 -9999 -9999 -9999 -9999 -9999 -9999 -9999 -9999 -9999 -9999 -9999 -9999 -9999 -9999 -9999 -9999 -9999 -9999 -9999 -9999 -9999 -9999
3.77029E-5 1.2709E-5 1.7067E-5 2.03035E-5 1.66248E-5 2.20278E-5 1.07023E-5 1.13951E-5 3.17358E-5 2.67901E-5 2.56578E-5 3.65395E-5 3.17313E-5 3.00471E-5 3.24753E-5 4.49462E-5 5.08409E-5 3.10227E-5 3.66917E-5 4.31619E-5 5.29045E-5 1.52943E-5 2.31521E-5 1.37353E-5 3.19772E-5 1.82461E-5 1.62122E-5 2.13489E-5 3.42685E-5 3.0554E-5 2.13448E-5 2.75697E-5 2.71761E-5 2.19252E-5 3.60122E-5 4.69927E-5 3.82814E-5 3.48321E-5 4.96902E-5 5.74863E-5 3.42037E-5 3.73538E-5 4.75184E-5 5.82302E-5 4.12083E-5 3.11068E-5 2.74829E-5 4.45325E-5 3.72796E-5 2.49772E-5 2.33239E-5 3.17147E-5 1.88649E-5 3.35962E-5 2.2184E-5 2.66635E-5 3.53374E-5 4.7588E-5 2.75927E-5 3.33261E-5 2.62857E-5 2.82125E-5 4.70825E-5 3.36606E-5 3.88351E-5 2.26286E-5 2.89306E-5 3.54653E-5 3.85927E-5 3.69875E-5 3.73648E-5 4.06111E-5 3.45582E-5 4.70197E-5 3.88465E-5 3.24351E-5 2.82527E-5 4.1197E-5 4.72746E-5 5.29761E-5 7.10017E-5 9.89367E-5 5.28128E-5 7.46068E-5 7.46403E-5 6.07533E-5 8.13131E-5 5.75821E-5 5.32957E-5 3.59173E-5 4.10143E-5 5.33654E-5 1.29521E-4 5.79041E-5 1.29947E-4 9.34672E-5 1.05227E-4 1.85945E-4 1.83801E-4 1.25921E-4 2.48645E-4 1.90691E-4 2.33471E-4 2.42007E-4 2.74423E-4 2.46482E-4 2.12528E-4 1.90023E-4 3.22661E-4 3.25638E-4 3.44209E-4 2.7718E-4 2.52919E-4 3.30356E-4 4.19181E-4 4.59326E-4 7.11403E-4 6.81051E-4 3.39037E-4 2.86446E-4 1.90658E-5 1.73301E-5 3.31781E-5 2.77691E-5 2.90891E-5 3.59763E-5 5.14883E-5 3.20974E-5 3.93726E-5 3.74986E-5 4.1259E-5 4.276E-5 2.98671E-5 2.92934E-5 3.1969E-5 2.49839E-5 4.17619E-5 4.88555E-5 4.21929E-5 3.8424E-5 4.6746E-5 9.61911E-5 3.89422E-5 2.50371E-5 7.04264E-5 5.31992E-5 4.64586E-5 3.78248E-5 2.77174E-5 6.01346E-5 3.36881E-5 4.77255E-5 1.9877E-5 3.64067E-5 3.65168E-5 3.39508E-5 8.28631E-5 8.11393E-5 7.57787E-5 1.05062E-4 8.93058E-5 8.23091E-5 8.23884E-5 6.73554E-5 2.85605E-5 9.11178E-6 4.32828E-5 5.43591E-5 3.16329E-5 5.04949E-5 4.0766E-5 1.92109E-5 2.62368E-5 1.48545E-5 2.14121E-5 1.41273E-5 1.02407E-5 3.34282E-5 4.68731E-5 1.19454E-5 3.59377E-5 3.69354E-5 3.69662E-5 4.134E-5 4.52299E-5 1.94292E-5 3.47805E-5 3.80499E-5 6.48787E-5 2.68895E-5 5.05541E-5 2.46161E-5 4.54157E-5 8.86152E-5 2.33557E-5 4.79025E-5 5.5206E-5 4.28415E-5 1.26432E-5 8.91949E-6 7.69684E-6 1.74489E-5 5.90238E-5 7.29064E-6 3.56301E-5 6.63641E-6 3.93433E-6 1.27489E-5 2.84876E-6 7.81806E-5 7.81638E-5 1.31617E-4 1.18956E-4 1.30717E-4 3.89441E-5 3.46711E-5 1.06342E-4 6.63303E-5 5.65424E-5 1.07174E-4 1.13692E-4 2.53621E-5 3.18266E-5 1.74934E-5 3.42301E-5 3.70641E-5 6.88586E-5 3.9832E-5 2.723E-5 4.50901E-5 2.58026E-3 2.29808E-3 1.96445E-4 4.55347E-4 9.94013E-4 2.26072E-4 2.6944E-4 3.04266E-3 2.40984E-4 2.6176E-4 4.56995E-4 4.45542E-5 1.3422E-4 4.30494E-4 4.72092E-3 7.32677E-3 2.83392E-3 2.9803E-4 6.86805E-3 5.55541E-3 6.71447E-3 8.60589E-3 6.73689E-3 4.27557E-3 9.52829E-3 5.70688E-3 1.02851E-2 2.6632E-3 8.33923E-3 7.76112E-3 2.73649E-3 7.51252E-4 9.88593E-4 2.22527E-3 1.46973E-4 8.57133E-6 1.68006E-5 5.1101E-3 1.6929E-4 1.56095E-4 1.20254E-2 1.18606E-2 1.38873E-2 7.65472E-3 3.40506E-3 3.20927E-3 1.76138E-3 2.00937E-3 1.55432E-3 1.16623E-2 5.54392E-3 5.25475E-3 1.89349E-2 1.06889E-2 3.45176E-3 5.49774E-3 6.0302E-3 9.24076E-3 1.03322E-2 5.05776E-3 2.64195E-3 2.54357E-3 7.36168E-3 2.25674E-3 7.7983E-4 1.1689E-2 8.20014E-3 3.60379E-2 2.20057E-2 6.23398E-2 3.3185E-2 2.08202E-2 1.35814E-2 4.72656E-2 6.14623E-3 8.98394E-3 5.6868E-3 3.62956E-3 6.5998E-3 7.46096E-3 4.68944E-2 1.90496E-2 1.80287E-2 1.03687E-2 1.44673E-2 1.3015E-2 2.99304E-2 5.22972E-2 9.25074E-3 2.22312E-2 1.87186E-2 2.11114E-2 1.28798E-2 4.0524E-3 1.82255E-2 1.39021E-2 1.32555E-2 1.05403E-2 1.03532E-2 2.86747E-2 3.04214E-2 4.04846E-2 1.05668E-2 4.41561E-2 6.26824E-2 7.84828E-2 1.46147E-2 1.44239E-2 1.59614E-2 2.31652E-2 6.37185E-2 9.75316E-2 7.48235E-2 6.16104E-2 1.4517E-1 5.10069E-2 7.67561E-2 6.539E-2 5.94855E-2 9.25599E-2 6.38176E-2 4.29341E-2 7.63078E-2 9.26013E-2 6.67548E-2 7.41779E-2 6.83728E-2 1.05315E-1 1.06871E-1 1.67159E-1 1.13652E-1 8.29235E-2 1.03376E-1 9.42011E-2 9.71216E-2 1.37511E-1 1.01366E-1 1.0262E-1 1.68223E-1 1.53498E-1 1.51865E-1 1.43446E-1 2.01582E-1 2.08744E-1 3.06474E-1 2.77437E-1 2.21062E-1 3.58797E-1 5.01067E-1 7.11862E-2 4.49162E-1 3.63929E-1 1.95266E-1 2.86868E-1 7.12684E-2 2.09768E-1 1.32853E-1 6.25769E-2 8.4201E-2 8.15455E-2 4.06123E-2 8.16471E-2 4.14437E-2 9.04697E-2 1.09031E-1 1.45214E-1 6.78905E-2 1.45818E-1 2.37311E-1 3.51667E-2 5.17905E-2 1.17547E-2 3.83216E-2 2.03316E-2 1.35419E-2 3.82541E-2 1.11509E-1 1.34915E-2 2.05599E-2 8.31554E-3 9.02893E-2 2.34751E-1 8.85551E-2 1.80277E-1 1.90874E-1 1.254E-1 1.39656E-1 1.71871E-1 1.37671E-1 6.43801E-2 1.44563E-1 7.54339E-2 1.03542E-1 7.92468E-2 1.17743E-1 8.67554E-2 9.8446E-2 4.24282E-2 2.04864E-2 5.31703E-2 6.41365E-2 1.78493E-1 2.24711E-1 9.18037E-2 1.34378E-1 2.12571E-1 1.64581E-1 3.04701E-1 2.54928E-1 1.51184E-1 4.49895E-1 1.92634E-1 3.05423E-1 2.98151E-1 2.79203E-1 1.38227E-1 1.67197E-1 2.35752E-1 1.66208E-1 2.29286E-1 3.72201E-2 3.04489E-1 3.07639E-1 2.94945E-1 1.64613E-1 3.19493E-1 1.35899E-1 3.99661E-1 2.82179E-1 2.84982E-1 3.0915E-1 1.37271E-1 6.3783E-2 1.34315E-1 1.33234E-1 1.27415E-1 1.741E-1 2.97632E-2 4.1793E-2 1.00802E-1 5.95101E-2 9.00058E-2 8.76074E-2 1.29361E-1 1.43739E-1 4.42935E-2 3.00404E-1 1.57783E-1 1.36415E-1 2.32705E-1 4.4372E-1 5.48195E-1 3.80396E-1 3.75311E-1 1.7298E-1 8.5536E-2 2.83076E-2 1.25798E-1 6.15935E-2 9.19507E-2 3.28893E-2 7.582E-2 2.22833E-2 8.03992E-3 6.12627E-3 4.11944E-2 2.18119E-2 3.28924E-2 1.44524E-1 2.59217E-2 6.02088E-3 5.95893E-3 6.32931E-3 9.52229E-3 1.64033E-2 1.26102E-2 6.85052E-3 7.87683E-3 1.05425E-2 9.96018E-3 1.48275E-2 1.86522E-2 9.7793E-3 1.28253E-2 2.1283E-2 2.00284E-2 1.49034E-2 1.76337E-2 6.15814E-2 2.25667E-2 1.12174E-2 2.65998E-3 1.04176E-2 2.73453E-2 2.34525E-2 3.52277E-2 2.28E-2 1.38313E-2 6.10354E-3 6.53945E-3 7.40475E-3 4.91458E-3 6.4925E-3 1.22228E-2 2.08529E-2 1.57018E-2 3.09741E-2 2.33994E-2 1.6238E-2 1.33253E-2 1.4385E-2 1.57825E-2 2.26155E-2 2.69968E-2 2.50732E-2 3.4352E-2 3.24557E-2 4.52003E-2 2.20911E-2 3.39667E-2 2.74729E-2 2.94161E-2 3.90452E-2 3.99478E-2 4.4762E-2 3.3975E-2 3.47095E-2 3.20514E-2 3.29328E-2 4.35917E-2 6.21678E-2 3.5762E-2 6.0774E-2 4.19815E-2 8.84994E-2 1.37536E-1 2.79679E-2 3.85686E-2 5.10533E-2 1.02687E-1 1.92674E-1 1.3645E-1 1.15854E-1 8.02578E-2 8.41371E-2 7.42982E-2 6.42441E-2 6.60925E-2 8.75228E-2 1.57513E-1 1.4164E-1 3.1622E-1 1.66992E-1 1.48767E-1 5.04741E-2 9.45843E-2 1.24585E-1 2.73669E-1 3.98031E-1 9.44489E-2 1.317E-1 7.43247E-2 4.3085E-2 1.57102E-1 3.05117E-1 4.36863E-1 4.61821E-1 5.06614E-1 8.96296E-1 6.64538E-1 8.06183E-1 8.51423E-1 2.37231E-1 5.75027E-2 6.71692E-2 5.98872E-2 1.57492E-1 7.79475E-1 8.97542E-1 3.49798E-1 2.75776E-1 8.4631E-2 7.6402E-2 1.00547E-1 4.9172E-2 1.04024E-1 5.56294E-2 1.63791E-2 2.2483E-2 5.81366E-3 5.7881E-3 3.08536E-3 1.25061E-2 1.35414E-2 2.15646E-2 8.28512E-3 4.14313E-3 5.43578E-3 2.99181E-3 4.75462E-3 4.65524E-3 6.75128E-3 1.07998E-2 3.84528E-3 6.57336E-3 1.36345E-2 6.6588E-3 2.01898E-2 2.76997E-2 6.46128E-3 3.58214E-3 1.57489E-2 1.23687E-2 2.11467E-3 2.98786E-3 1.46471E-3 7.6282E-3 5.90526E-3 3.98684E-3 5.17849E-3 2.50985E-2 2.30881E-2 6.2885E-3 2.27056E-2 8.3916E-3 3.02197E-3 7.63771E-3 7.32548E-4 1.46785E-3 9.57379E-3 5.22082E-2 5.2071E-2 1.00643E-2 5.27088E-3 3.53037E-3 4.28569E-3 4.57525E-3 3.76732E-3 7.86423E-3 1.2904E-2 1.05062E-2 2.89492E-2 2.13939E-2 4.60342E-2 1.12395E-2 7.58271E-3 1.39205E-2 1.60577E-2 9.67654E-3 5.87136E-3 4.14696E-3 7.92877E-3 1.67361E-2 2.17967E-3 4.81482E-4 2.65208E-4 8.56761E-3 1.29749E-2 9.1317E-3 7.85609E-3 3.80993E-2 6.56642E-3 2.18195E-2 1.14821E-2 3.1484E-2 2.23544E-2 2.0998E-2 9.54452E-3 1.66134E-2 2.09551E-2 4.65812E-2 5.40443E-2 2.62208E-2 3.3227E-2 1.34479E-2 5.87598E-2 1.77765E-2 1.70095E-2 2.10922E-2 1.7018E-2 2.04406E-2 1.47726E-2 1.35778E-2 4.68031E-2 2.04815E-2 2.86693E-2 3.51219E-2 1.92565E-2 1.24324E-2 2.55052E-2 1.61944E-2 1.00079E-2 8.73794E-3 1.03861E-2 1.0046E-2 2.07046E-2 1.01069E-2 1.27365E-2 1.35188E-2 4.02747E-2 6.04895E-2 5.72879E-2 6.82181E-2 1.79981E-1 1.41911E-1 2.58456E-1 4.69915E-1 4.51081E-1 3.5645E-1 2.89874E-1 5.00507E-1 7.60174E-1 5.6884E-1 4.66312E-1 2.06239E-1 2.66985E-1 2.45016E-1 2.81236E-1 1.35205E-1 2.17112E-1 4.60103E-2 6.46604E-2 1.17091E-1 2.33993E-1 9.91982E-2 2.17482E-1 1.18731E-1 1.70807E-1 1.40526E-1 1.33436E-1 2.1844E-1 1.06027E-1 7.45306E-2 1.08227E-1 1.44243E-1 1.3935E-1 1.06409E-1 1.34742E-1 6.36323E-1 2.68284E-1 1.44945E-1 7.7766E-2 2.59009E-1 7.93133E-1 5.58584E-1 6.70388E-1 4.85002E-1 7.36374E-1 3.36087E-1 1.35736E-1 1.10715E-1 1.15983E-1 3.77998E-2 3.93386E-2 8.92135E-2 1.22951E-1 9.41524E-2 4.62782E-2 4.48633E-2 1.68332E-2 8.05589E-2 8.07622E-2 2.36899E-2 7.2771E-2 4.32439E-2 3.46673E-2 1.17596E-1 4.47278E-2 2.06199E-2 5.09249E-2 2.67562E-2 6.6287E-2 5.38336E-2 8.4515E-3 1.39253E-2 5.90964E-2 2.99978E-3 1.62807E-3 2.10238E-3 3.30119E-2 1.4853E-1 4.07369E-2 2.22381E-2 8.47453E-3 1.09062E-2 2.51924E-2 4.42218E-2 1.17892E-1 1.96557E-1 1.4452E-1 6.58244E-2 8.02163E-2 6.0618E-2 4.47172E-3 3.04314E-3 2.25819E-2 7.08815E-3 3.34089E-2 1.52495E-1 1.02658E-1 9.96055E-2 3.52629E-3 2.83432E-2 1.2174E-1 1.13225E-1 5.36509E-2 3.62057E-1 1.16742E-1 1.02677E-1 3.12101E-2 2.65544E-2 4.47496E-2 5.90581E-2 6.82454E-2 1.47583E-1 7.05352E-2 1.05193E-1 4.44705E-2 3.97976E-3 2.0477E-2 2.50924E-2 6.46726E-3 3.18367E-3 1.50891E-3 1.124E-3 1.30403E-2 1.69921E-2 1.99471E-2 9.03498E-2 1.38422E-1 8.20869E-2 5.14758E-2 6.57705E-2 1.97435E-3 4.56491E-2 1.08726E-1 1.79324E-2 1.57895E-2 1.09687E-2 1.36934E-2 1.94412E-3 7.66568E-4 2.80155E-4 1.60228E-4 2.82959E-4 2.9594E-4 2.09322E-4 6.51998E-4 1.45748E-4 5.71249E-5 3.19095E-4 8.25244E-5 2.43336E-4 4.32028E-4 7.58465E-4 4.95989E-4 3.51832E-5 3.23405E-4 2.6173E-4 1.26567E-4 1.79127E-4 5.20434E-5 4.12287E-5 1.267E-4 6.05801E-5 2.51736E-4 1.67867E-3 2.86517E-3 2.07751E-3 9.53626E-4 1.81092E-4 4.17739E-4 6.92056E-4 3.36573E-4 4.45856E-3 9.05079E-3 2.37598E-3 3.09946E-3 1.4554E-3 1.72386E-3 1.3924E-3 3.37351E-3 5.02883E-4 1.7809E-4 6.97202E-4 6.41962E-3 1.69987E-3 1.08951E-4 3.37992E-4 5.99111E-4 5.7369E-4 1.50936E-4 7.20576E-5 1.17324E-3 9.16847E-4 2.6388E-5 2.3833E-4 6.35967E-5 1.55584E-4 1.7356E-4 1.01504E-5 5.66795E-6 3.35336E-6 1.18069E-5 6.48221E-6 3.98472E-4 3.42658E-4 2.69858E-4 1.70283E-4 2.91973E-4 3.059E-4 1.08109E-4 1.14437E-4 9.36522E-5 1.40779E-4 1.69214E-4 6.24823E-5 3.68618E-5 3.01514E-5 2.48299E-5 1.32133E-5 3.05569E-6 2.72986E-6 9.78376E-7 6.44123E-7 1.78824E-6 5.1631E-7 4.93672E-7 4.62502E-6 7.17338E-6 1.8078E-5 3.49483E-5 6.15207E-6 1.07896E-5 1.5994E-5 2.51557E-5 2.12866E-5 1.59532E-5 3.16659E-5 4.28164E-5 8.1278E-5 2.75484E-4 3.1735E-4 1.96078E-5 1.59871E-5 1.6529E-4 3.74881E-4 2.36059E-4 8.63697E-5 3.34874E-5 8.1338E-6 2.20994E-5 1.01618E-4 1.23669E-4 3.58046E-5 2.69693E-5 4.87669E-5 3.35439E-5 1.28375E-5 9.11926E-6 1.83799E-5 3.91258E-6 8.10071E-6 1.83658E-6 8.25501E-6 9.51558E-6 4.005E-6 4.9E-6 1.13197E-5 8.63697E-6 4.65913E-6 8.04277E-6 1.31768E-6 6.98387E-6 1.25738E-6 8.36667E-6 5.7465E-6 9.18119E-6 1.53885E-5 1.19417E-5 7.23108E-6 4.63735E-6 1.57258E-5 4.93588E-5 4.16856E-5 1.93189E-5 2.90453E-5 4.29676E-5 5.74126E-5 2.81375E-5 7.94709E-5 3.02316E-5 7.46837E-5 5.96443E-5 3.11884E-5 7.70542E-5 4.17205E-5 2.17973E-5 2.24774E-5 2.07972E-5 1.13071E-4 1.25255E-4 1.60924E-4 1.10324E-4 1.60772E-4 1.12916E-4 1.71773E-4 1.25313E-4 1.19552E-4 2.66253E-4 5.29681E-4 4.33626E-4 4.34298E-4 2.64176E-4 2.06899E-4 5.56253E-5 2.87481E-4 6.52709E-4 6.81953E-4 1.37839E-3 1.04544E-3 3.81499E-4 8.15944E-4 2.11171E-3 2.89224E-3 8.72249E-4 1.71538E-3 4.31352E-3 1.35813E-3 1.03933E-3 4.63743E-4 3.70015E-4 1.46044E-4 6.62175E-5 1.20804E-4 1.19199E-4 3.20578E-5 2.69191E-5 3.76247E-5 4.16307E-5 1.89826E-5 1.57852E-5 1.49057E-5 1.74571E-5 1.16656E-5 1.01287E-5 1.62345E-5 3.94873E-6 3.0817E-5 5.72621E-6 9.97798E-6 1.61068E-5 1.24081E-5 1.42719E-5 6.71806E-6 1.87107E-5 1.02646E-5 1.78306E-5 4.48054E-6 4.3891E-6 1.16494E-5 5.43772E-6 6.54781E-6 4.47228E-6 1.11737E-6 2.39934E-6 4.38101E-7 1.86858E-7 4.67567E-7 4.78369E-7 4.92859E-7 4.09254E-7 5.07613E-7 6.37184E-7 8.35314E-7 7.27318E-7 7.45804E-7 4.1241E-7 3.84481E-7 4.84906E-7 1.80187E-6 5.16346E-7 4.4942E-7 2.79467E-7 5.21202E-7 4.29514E-7 3.04024E-7 3.176E-7 4.20975E-7 4.74132E-7 2.56964E-7 4.93676E-7 8.3931E-7 6.93182E-7 3.76119E-7 1.82388E-7 4.2614E-7 5.27521E-7 2.88817E-7 4.55691E-7 4.12492E-7 4.64796E-7 3.35246E-7 5.0887E-7 1.02687E-6 1.85777E-6 2.60853E-6 5.13311E-7 1.46033E-6 1.07353E-7 1.93575E-6 1.86303E-6 7.32632E-8 7.70477E-8 2.12865E-7 9.42594E-7 1.14502E-7 1.71307E-7 2.19529E-8 1.46343E-7 6.29283E-8 1.09681E-7 6.74508E-8 6.518E-8 2.27373E-7 2.27052E-7 4.92499E-9 5.20726E-9 3.27949E-7 4.4643E-7 3.34514E-7 1.91413E-7 3.60509E-7 2.00334E-7 1.8091E-8 3.26293E-8 4.88467E-8 9.34017E-9 7.48253E-9 7.88509E-8 1.03401E-8 2.17151E-7 5.24876E-7 3.12744E-8 4.89183E-8 6.28147E-9 8.35806E-9 2.87542E-8 3.35931E-8 -9999 -9999 -9999 -9999 -9999 -9999 -9999 -9999 -9999 -9999 -9999 -9999 -9999 -9999 -9999 -9999 -9999 -9999 -9999 -9999 -9999 -9999 -9999 -9999 -9999 -9999 -9999
2.42734E-5 2.7208E-5 1.68119E-5 1.89959E-5 2.26436E-5 2.93549E-5 1.77452E-5 2.70405E-5 3.38101E-5 3.00251E-5 2.47364E-5 2.63502E-5 3.97543E-5 2.15635E-5 4.30627E-5 5.24069E-5 4.26684E-5 4.29759E-5 3.55912E-5 3.6917E-5 3.06736E-5 2.8934E-5 3.4664E-5 2.3205E-5 1.74664E-5 1.74806E-5 2.38866E-5 4.28495E-5 4.24395E-5 7.51023E-5 1.9404E-5 3.88327E-5 3.87432E-5 4.36651E-5 2.54907E-5 2.98739E-5 3.56749E-5 3.25436E-5 4.13866E-5 5.35772E-5 5.29305E-5 4.29514E-5 3.51004E-5 3.37718E-5 3.97679E-5 3.73892E-5 2.4038E-5 3.07322E-5 2.42239E-5 2.63469E-5 2.84448E-5 2.14243E-5 2.72986E-5 3.04794E-5 3.90865E-5 2.86107E-5 3.64916E-5 2.90978E-5 1.50483E-5 2.34714E-5 2.62571E-5 1.8875E-5 1.89794E-5 2.93016E-5 2.7493E-5 2.79658E-5 3.15908E-5 2.85952E-5 5.37577E-5 3.52012E-5 4.34861E-5 4.39619E-5 4.07705E-5 3.18067E-5 2.54371E-5 2.56496E-5 1.78003E-5 3.84111E-5 5.26943E-5 7.07721E-5 9.62522E-5 5.51526E-5 9.6238E-5 7.12253E-5 6.20481E-5 6.52919E-5 3.62446E-5 4.67492E-5 3.5553E-5 5.46656E-5 6.2782E-5 6.76208E-5 4.55745E-5 2.05173E-4 1.0858E-4 2.40018E-6 8.58549E-5 1.50184E-4 2.11244E-4 1.28926E-4 1.52217E-4 1.97745E-4 1.55365E-4 2.41953E-4 2.17942E-4 1.48474E-4 2.44194E-4 2.34109E-4 2.5534E-4 3.29831E-4 2.81388E-4 3.3346E-4 4.46617E-4 3.71893E-4 5.05165E-4 3.40658E-4 5.07571E-4 3.98678E-4 5.41075E-4 1.95401E-5 2.01532E-5 2.20868E-5 2.33796E-5 2.88164E-5 3.03085E-5 2.53322E-5 2.21183E-5 2.77463E-5 3.07267E-5 2.21911E-5 3.572E-5 2.70736E-5 2.12355E-5 1.09037E-5 3.23938E-5 3.72247E-5 9.72972E-6 2.51962E-5 1.90034E-5 4.84503E-6 2.97393E-5 1.62717E-5 7.3348E-5 3.96236E-5 9.00609E-5 3.61658E-5 8.09425E-5 5.87462E-5 6.63404E-5 8.7459E-5 2.44028E-5 2.07483E-5 2.236E-5 6.4237E-5 7.23384E-5 1.13984E-4 6.89267E-5 7.56771E-5 6.66447E-5 8.30222E-5 9.95575E-5 2.05717E-4 1.17988E-4 8.34167E-5 5.15886E-5 2.77846E-5 4.75978E-5 3.30189E-5 2.12105E-5 2.27673E-5 6.97884E-6 1.60524E-5 1.77096E-5 2.41791E-5 3.05171E-5 2.00621E-5 2.54671E-5 4.37679E-5 5.96196E-5 4.5844E-5 3.59742E-5 2.70585E-5 2.45075E-5 4.6216E-5 2.64128E-5 4.23112E-5 8.12781E-5 4.14695E-5 5.07842E-5 2.13677E-5 2.59393E-5 3.761E-5 2.03744E-5 5.25858E-5 8.90866E-5 5.53761E-5 4.88412E-5 3.67536E-5 8.0166E-6 2.68854E-6 7.75241E-6 6.2023E-6 1.3236E-5 1.25416E-5 6.17107E-5 8.28867E-6 1.88831E-5 1.19104E-5 2.34466E-5 9.92056E-5 4.103E-5 8.17205E-6 1.46844E-4 1.08098E-4 9.70804E-5 3.22217E-5 2.57146E-5 1.14097E-5 2.93522E-5 7.49426E-5 6.16817E-5 1.54375E-5 2.6849E-5 1.10183E-4 3.70597E-5 2.18376E-5 2.36415E-5 2.76693E-5 3.15142E-5 5.85793E-5 1.6153E-3 2.29076E-4 1.1206E-3 5.86105E-5 -9999 4.38399E-5 2.30759E-4 4.58505E-4 1.32927E-3 7.30719E-5 2.01533E-4 2.3504E-4 4.93048E-3 6.67781E-3 6.65147E-3 3.29216E-3 8.96355E-4 2.51264E-3 7.13108E-3 5.79898E-3 1.29275E-2 8.60789E-3 6.26692E-3 5.64629E-3 1.21033E-2 7.56443E-3 6.69764E-3 7.28482E-3 7.78143E-3 1.2813E-2 9.90098E-4 2.01719E-3 7.27093E-4 7.67597E-5 1.41701E-5 3.86775E-6 2.43703E-5 5.07729E-5 1.76006E-5 1.3791E-3 8.50189E-3 9.9867E-4 8.7049E-3 1.63299E-3 8.63895E-4 6.42637E-4 1.13741E-3 7.36399E-3 1.83173E-3 1.11047E-2 4.13154E-2 1.08314E-2 9.42908E-3 8.71813E-3 4.43239E-3 2.22636E-3 6.25273E-3 7.48304E-3 2.74869E-3 2.12584E-3 3.13051E-3 5.63045E-3 4.79213E-3 7.80791E-3 2.21243E-3 2.09226E-2 1.46174E-2 3.94674E-2 2.93159E-2 3.50847E-2 2.06649E-2 2.96082E-2 1.59109E-2 7.76228E-3 1.64239E-2 1.14445E-2 4.76977E-3 3.95205E-3 1.01706E-2 2.31507E-2 6.7696E-3 5.00722E-2 3.81114E-2 2.15923E-2 8.65327E-3 3.75194E-2 4.83945E-2 6.14328E-2 3.12663E-2 3.90036E-2 9.33795E-3 9.01409E-3 2.20184E-2 2.58975E-2 1.85146E-2 5.07534E-2 3.61012E-2 9.95889E-3 1.46285E-2 1.24102E-2 2.87204E-2 3.16051E-2 9.45624E-3 1.92663E-2 2.63048E-2 1.23191E-2 9.62088E-3 2.08507E-2 5.11049E-2 1.8086E-2 4.89004E-2 6.50177E-2 3.25118E-2 5.73694E-2 9.56426E-2 5.39534E-2 1.16044E-1 1.38734E-1 6.56694E-2 9.84535E-2 9.89505E-2 8.01877E-2 7.14005E-2 7.41198E-2 1.08256E-1 1.2834E-1 7.18256E-2 4.5764E-2 1.01893E-1 9.54228E-2 1.22566E-1 1.10237E-1 9.55585E-2 8.79309E-2 1.2249E-1 8.10399E-2 6.69738E-2 1.19642E-1 1.78578E-1 2.44344E-1 2.24284E-1 1.96558E-1 2.14859E-1 2.37602E-1 3.12643E-1 3.49367E-1 3.17854E-1 2.84697E-1 3.67835E-1 4.27234E-1 4.69597E-1 2.23943E-1 2.43737E-1 1.02998E-1 2.77084E-1 4.29589E-1 3.54432E-1 2.97827E-1 1.55825E-1 5.16537E-2 7.37044E-2 6.67171E-2 9.40532E-2 5.97838E-1 2.52551E-1 1.38656E-1 2.06385E-1 2.74681E-1 7.40729E-2 9.52094E-2 3.65559E-2 2.84312E-2 4.49017E-2 2.91171E-2 4.12534E-2 1.49566E-1 1.51669E-1 6.94489E-3 7.34274E-2 2.97199E-2 1.1491E-1 1.45545E-1 2.10002E-1 1.27294E-1 2.23412E-1 1.40446E-1 1.72706E-1 1.91228E-1 7.10827E-2 1.17807E-1 6.44483E-2 1.07021E-1 1.31034E-1 1.04E-1 1.15539E-1 5.58202E-2 1.95764E-2 6.28412E-2 1.10643E-1 3.55405E-2 6.45112E-2 2.44772E-1 1.68024E-1 2.40833E-1 1.24128E-1 1.42529E-1 1.45865E-1 1.29664E-1 1.39851E-1 2.87735E-1 2.54639E-1 1.71078E-1 1.40758E-1 2.38493E-1 2.75277E-1 1.71499E-1 1.26339E-1 1.64007E-1 2.05135E-1 1.91955E-1 1.88312E-1 2.56363E-1 1.77592E-1 6.37025E-2 3.2288E-1 2.59797E-1 2.16739E-1 2.28167E-1 3.14787E-1 3.03457E-1 1.28908E-1 1.18366E-1 4.94674E-2 1.0414E-1 1.18671E-1 1.25423E-1 7.32203E-2 1.70683E-1 1.44322E-1 1.31739E-1 5.59272E-2 6.67834E-2 1.29962E-1 1.60476E-1 8.49528E-2 1.40805E-1 1.28233E-1 2.14912E-1 1.14981E-1 2.56517E-1 5.1474E-1 4.36856E-1 4.50116E-1 3.19075E-1 1.19845E-1 9.99102E-2 1.39221E-1 8.00999E-2 1.10053E-1 3.93757E-2 1.11389E-1 1.29173E-1 8.99094E-2 2.22572E-2 7.93086E-3 2.25742E-2 4.62182E-2 2.23499E-2 5.42312E-2 2.22742E-2 9.32965E-3 5.42753E-3 5.36336E-3 4.32328E-3 5.32317E-3 2.51536E-3 3.46311E-3 4.35777E-3 8.8689E-3 9.71498E-3 7.36685E-3 7.00329E-3 5.36749E-3 3.9571E-3 1.05353E-2 1.59591E-2 1.18787E-2 1.44153E-2 4.76952E-2 1.95152E-2 7.67633E-3 3.98465E-3 5.32252E-3 1.23966E-2 2.16105E-2 1.7145E-2 9.4373E-3 7.89638E-3 4.42719E-3 6.9127E-3 2.1093E-3 6.08268E-3 1.6179E-2 2.65587E-2 1.14941E-2 1.77496E-2 3.74937E-2 1.22069E-2 2.13368E-2 1.39321E-2 1.81165E-2 1.0458E-2 2.92852E-2 1.76872E-2 1.88167E-2 2.63337E-2 2.89984E-2 3.34059E-2 7.724E-2 2.21975E-2 1.4449E-2 2.99799E-2 3.77077E-2 2.40774E-2 5.40464E-2 1.01945E-1 3.17735E-2 4.09308E-2 7.32519E-2 9.35511E-2 5.99712E-2 7.76737E-2 3.15933E-2 6.09173E-2 4.30644E-2 3.89125E-2 3.88473E-2 6.87944E-2 4.87565E-2 4.19702E-2 1.24384E-1 9.16608E-2 4.04222E-2 6.17425E-2 6.60759E-2 7.70195E-2 1.15689E-1 9.31659E-2 2.02094E-1 4.80807E-2 8.65981E-2 2.05505E-1 1.70998E-1 1.11959E-1 1.99767E-1 4.03389E-2 1.40787E-1 1.33182E-1 1.97854E-1 1.04269E-1 2.98398E-1 1.00169E-1 2.23721E-1 1.83394E-1 1.73525E-1 2.08658E-1 5.06165E-2 4.73459E-1 9.5125E-1 6.96666E-1 9.12538E-1 9.78577E-1 5.58672E-1 5.77187E-1 7.40352E-1 9.38578E-1 7.3649E-1 7.3138E-1 6.31048E-1 2.66721E-1 1.29671E-1 1.11335E-1 9.80377E-2 7.88184E-2 2.73849E-2 4.28343E-2 4.81592E-2 1.8338E-2 2.0566E-2 5.53481E-3 1.15413E-2 1.08631E-2 5.97455E-3 3.24037E-3 1.13834E-2 8.13656E-3 2.14009E-3 1.43049E-2 4.3841E-3 6.46292E-3 1.14791E-2 1.10518E-2 3.15449E-3 4.50959E-3 1.13715E-2 1.57091E-2 1.39918E-2 1.69861E-2 2.15169E-2 9.07785E-3 2.47605E-3 6.67042E-3 7.88967E-3 7.96347E-3 1.34829E-2 8.11912E-3 1.20653E-2 1.20367E-2 6.512E-3 1.56995E-2 3.37708E-2 3.10128E-2 2.59222E-2 2.76427E-2 5.8016E-3 4.49679E-3 1.28287E-2 1.0007E-2 4.91424E-3 5.0536E-3 1.04641E-2 6.26496E-2 2.18446E-2 1.21793E-2 7.46908E-3 6.7912E-3 2.76946E-3 3.87936E-3 1.99709E-2 9.26928E-3 8.93256E-3 2.10492E-2 4.22067E-2 2.04588E-2 2.87654E-2 2.42994E-2 8.36831E-3 9.90531E-3 1.24336E-2 8.11029E-3 3.73239E-3 3.11923E-3 1.18108E-2 7.52373E-3 4.87063E-3 9.03351E-3 8.69869E-3 9.5949E-3 8.92874E-3 1.64074E-2 2.09317E-2 1.12324E-2 1.7312E-2 1.99885E-2 2.42273E-2 1.78705E-2 1.34493E-2 2.09196E-2 1.122E-2 1.76528E-2 3.9285E-2 3.35756E-2 8.28494E-2 2.43897E-2 1.1192E-2 1.9409E-2 3.02249E-2 1.13628E-2 1.69263E-2 2.22013E-2 3.2566E-2 1.41572E-2 1.29617E-2 1.58487E-2 1.60981E-2 3.55333E-2 2.52626E-2 2.05173E-2 1.47342E-2 7.58406E-3 9.84811E-3 2.15572E-2 2.63838E-2 2.18313E-2 1.21422E-2 2.18491E-2 2.52136E-2 1.33146E-2 1.67039E-2 6.14652E-2 1.14799E-1 1.6408E-1 1.78905E-1 2.18723E-1 7.49349E-2 6.87142E-1 6.88346E-1 4.07518E-1 2.46409E-1 1.29999E-1 3.05726E-1 2.38456E-1 2.45513E-1 4.11185E-1 6.1741E-1 2.63029E-1 1.53679E-1 1.65568E-1 2.89029E-2 1.74606E-1 7.05549E-2 4.80216E-2 7.74848E-2 5.0939E-2 4.16791E-2 8.5714E-2 3.08598E-1 2.21701E-1 1.79572E-1 1.09246E-1 1.52527E-1 1.52268E-1 1.29915E-1 1.23093E-1 1.93567E-1 9.92683E-2 8.26719E-1 9.01347E-2 5.54022E-1 4.09463E-1 2.38175E-1 1.64001E-1 2.67734E-1 8.63353E-1 2.85089E-1 8.60956E-1 6.80821E-1 3.23894E-1 3.46732E-1 2.14776E-1 1.62794E-1 1.44438E-1 1.21275E-1 3.37596E-2 3.06584E-2 1.54972E-1 1.54729E-1 5.18102E-2 2.48253E-2 1.84618E-2 4.56437E-2 1.12069E-1 1.81718E-1 6.88684E-2 1.42089E-2 3.58252E-2 5.64041E-2 3.79069E-2 2.7961E-1 8.6673E-2 1.85388E-2 1.65254E-2 5.89502E-2 4.42747E-2 3.95419E-3 2.20573E-3 9.40692E-4 2.78085E-3 3.83128E-3 4.32343E-2 4.57696E-2 1.60639E-2 7.31859E-3 6.42994E-2 2.95282E-2 6.72052E-2 9.3241E-2 8.14535E-2 9.72186E-2 6.12086E-2 3.83447E-2 1.67512E-2 6.9299E-2 4.21897E-2 8.15843E-2 2.38381E-2 7.22707E-3 9.04703E-3 3.70216E-2 1.82059E-1 7.17679E-2 2.91834E-2 6.65349E-2 3.1734E-3 3.98215E-3 4.6704E-1 9.74927E-2 6.00916E-3 2.19907E-2 9.41295E-3 8.94746E-3 2.57188E-2 4.39071E-2 9.2006E-2 7.99765E-2 8.95419E-2 7.46492E-2 2.93669E-2 9.34016E-3 1.57175E-2 1.18121E-2 1.24301E-2 4.4827E-3 5.10967E-3 1.92834E-3 2.65138E-2 1.23949E-2 9.12068E-4 1.27066E-1 8.32559E-2 3.49567E-2 6.61205E-2 8.94457E-2 6.30512E-3 4.71307E-2 2.83235E-2 3.82953E-3 1.32933E-2 9.72015E-3 9.12951E-4 9.97977E-4 4.46217E-3 9.17649E-4 7.98285E-5 2.33257E-4 1.13073E-4 2.5453E-4 1.26693E-4 6.69932E-5 2.60008E-5 5.67669E-4 1.60271E-4 3.29828E-4 3.664E-4 4.93719E-4 3.46304E-4 2.60449E-4 2.84014E-4 8.93427E-5 1.42066E-4 3.3686E-4 2.16405E-5 2.06346E-6 5.34265E-5 2.64363E-4 1.51104E-3 3.19585E-3 2.71597E-3 3.20547E-3 1.04262E-3 6.82268E-4 2.19428E-4 7.17033E-4 3.64526E-4 7.61728E-4 1.26232E-3 3.01318E-3 4.12412E-3 2.5094E-3 1.2244E-2 1.65446E-2 9.5045E-3 1.65649E-3 2.81793E-3 3.89636E-4 2.15535E-3 2.28509E-3 2.4552E-4 1.24318E-3 8.95852E-4 3.38002E-4 2.36929E-5 1.11324E-4 5.78888E-4 7.73932E-4 9.71852E-4 3.96781E-5 2.76263E-5 6.43262E-5 2.65019E-5 1.029E-5 1.43198E-5 5.88493E-5 1.91824E-5 9.22501E-5 2.31251E-4 5.72966E-4 5.31124E-4 3.74391E-4 3.16612E-4 2.337E-4 1.06829E-4 1.11945E-4 6.20886E-5 1.2709E-4 1.75579E-4 2.82488E-5 4.62966E-5 4.3867E-5 2.18941E-5 6.00669E-5 8.49181E-6 5.16641E-6 6.69042E-6 3.82003E-6 2.82579E-6 4.59984E-6 5.41975E-6 3.3687E-5 7.17003E-5 2.00152E-4 3.57803E-5 3.78027E-5 7.0097E-5 6.65547E-5 1.66036E-4 5.39135E-5 1.29417E-5 3.29281E-5 3.56074E-5 1.16642E-4 6.17048E-5 6.88266E-5 3.73454E-5 2.75426E-4 2.00849E-4 3.68344E-4 4.81599E-5 2.12637E-4 2.09437E-4 1.91145E-4 7.39997E-5 1.95912E-4 1.70855E-4 2.23239E-4 1.60295E-4 2.23206E-4 2.55092E-4 1.707E-4 3.15317E-4 9.33983E-5 2.72322E-5 1.39616E-5 1.35068E-5 1.28683E-5 2.65489E-6 2.24761E-6 1.90492E-6 3.14433E-6 2.59293E-6 3.59486E-6 1.11951E-6 1.41722E-6 1.24983E-6 2.02879E-6 7.86397E-6 7.87329E-6 8.43012E-6 1.8138E-5 1.39805E-5 1.1999E-5 9.67109E-6 1.82128E-5 3.39763E-5 3.23925E-5 4.75394E-5 6.59957E-5 4.29322E-5 5.60266E-5 1.00141E-4 1.05321E-4 2.92846E-5 7.15434E-5 5.61732E-5 4.52184E-5 2.79416E-5 2.72724E-5 2.61376E-5 2.98365E-5 2.37729E-5 2.48844E-5 5.94265E-5 1.0267E-4 1.30127E-4 1.48536E-4 2.03106E-4 3.92481E-4 4.42244E-4 3.39707E-4 3.25357E-4 4.04213E-4 6.30904E-4 3.7682E-4 5.94654E-4 2.08898E-4 2.82673E-4 2.8999E-4 2.7153E-4 2.05736E-3 4.50653E-3 1.37886E-3 8.39197E-4 6.10829E-4 6.08951E-3 7.04283E-4 2.39214E-3 4.72918E-3 2.00376E-3 9.36566E-4 4.19589E-4 4.67393E-4 3.62555E-4 1.31347E-4 1.13691E-4 1.38924E-4 1.28495E-4 1.37565E-4 1.27537E-4 8.55828E-5 3.98083E-5 8.25518E-5 2.18001E-5 1.58844E-5 2.07488E-5 2.62395E-5 4.10489E-5 2.24206E-5 1.06689E-5 3.04451E-6 5.52932E-6 1.25935E-5 2.00504E-5 4.89624E-5 1.49892E-5 6.43497E-6 3.9117E-6 1.81729E-5 1.30821E-5 8.78271E-6 1.86575E-5 7.12566E-6 7.68564E-6 2.61956E-6 2.00198E-6 9.33497E-7 2.85646E-6 3.62444E-6 2.67418E-6 2.79897E-6 1.67914E-6 2.16736E-6 4.4512E-6 3.19477E-6 8.12745E-7 4.38067E-7 4.9216E-7 3.06143E-7 5.16865E-7 5.302E-7 1.34048E-6 1.01748E-6 1.03458E-6 7.02404E-7 5.3217E-7 5.13642E-7 9.18069E-7 5.42365E-7 6.93774E-7 5.33143E-7 4.61308E-7 6.54113E-7 1.32845E-6 1.41977E-6 7.57815E-7 2.45586E-7 1.69544E-7 1.43647E-7 3.71323E-7 2.39167E-7 3.33778E-7 4.53241E-7 4.24163E-7 3.45103E-7 1.05721E-7 8.05319E-8 1.26542E-6 1.60436E-6 5.38387E-7 3.86391E-7 4.65812E-8 9.14344E-7 5.85166E-7 1.03491E-6 4.63144E-8 1.2911E-7 1.27233E-7 1.05503E-6 1.39818E-6 1.64355E-7 1.86215E-7 2.5089E-7 2.65856E-8 2.0493E-8 1.32475E-7 1.05711E-7 5.81057E-7 1.53622E-8 4.67383E-8 6.25632E-7 3.49587E-7 3.72802E-8 9.68662E-8 1.75592E-7 1.46884E-7 4.17098E-8 6.59658E-8 9.12384E-8 1.86178E-8 8.48498E-9 1.04431E-8 1.07264E-8 4.73621E-8 1.45573E-8 8.16952E-7 2.39251E-8 2.089E-8 2.96976E-8 4.58497E-8 1.93811E-7 3.36462E-8 -9999 -9999 -9999 -9999 -9999 -9999 -9999 -9999 -9999 -9999 -9999 -9999 -9999 -9999 -9999 -9999 -9999 -9999 -9999 -9999 -9999 -9999 -9999 -9999 -9999 -9999
2.88473E-5 3.89234E-5 1.6081E-5 1.48878E-5 2.43887E-5 3.16506E-5 2.06966E-5 2.88157E-5 3.14939E-5 3.78549E-5 2.60818E-5 4.01262E-5 1.65871E-5 3.6752E-5 1.57115E-5 1.51095E-5 3.93762E-5 3.61996E-5 4.03007E-5 3.4283E-5 3.64057E-5 3.18521E-5 2.74479E-5 2.55953E-5 2.91089E-5 2.14579E-5 1.96165E-5 5.18294E-5 1.10972E-4 2.33486E-5 3.0773E-5 3.87758E-5 3.06896E-5 3.79618E-5 2.47205E-5 4.1953E-5 4.79132E-5 5.64723E-5 4.77446E-5 4.90194E-5 4.22229E-5 4.1151E-5 3.36119E-5 3.72111E-5 3.58798E-5 3.90609E-5 3.43558E-5 2.73505E-5 9.24856E-5 2.46182E-5 2.61254E-5 4.3573E-5 2.7544E-5 3.54954E-5 5.57087E-5 3.78287E-5 2.85397E-5 2.34002E-5 1.79276E-5 2.70229E-5 3.04219E-5 1.88749E-5 2.17512E-5 2.33424E-5 3.51442E-5 3.26265E-5 2.22025E-5 4.23028E-5 6.32446E-5 2.86302E-5 4.4221E-5 3.98724E-5 2.90589E-5 2.30269E-5 3.1956E-5 3.68008E-5 5.22139E-5 2.83402E-5 4.062E-5 5.9382E-5 6.75052E-5 5.34676E-5 1.08758E-4 6.23981E-5 5.65849E-5 4.48856E-5 6.63907E-5 2.95832E-5 4.04364E-5 3.7881E-5 7.32312E-5 9.07369E-5 9.47057E-5 1.07644E-4 7.61987E-5 1.29024E-4 1.51933E-4 1.75238E-4 1.51935E-4 1.6294E-4 2.16002E-4 1.47573E-4 2.34255E-4 3.81943E-4 3.49598E-4 2.33079E-4 2.08654E-4 2.83152E-4 2.1657E-4 3.42924E-4 4.03502E-4 3.30347E-4 2.89717E-4 4.57412E-4 3.54248E-4 3.57883E-4 1.82733E-4 3.25484E-5 2.06589E-4 1.94979E-5 1.23076E-5 2.55379E-5 1.14086E-5 3.79582E-5 3.30853E-5 4.58097E-5 2.812E-5 4.1154E-5 4.45236E-5 4.39299E-5 4.50952E-5 1.58444E-5 3.11835E-5 4.04252E-5 3.63072E-5 4.7271E-5 1.6138E-5 3.50199E-5 6.18321E-6 2.11303E-5 4.97909E-5 2.37289E-5 2.67939E-5 7.7183E-5 3.47191E-5 8.92442E-5 6.11071E-5 5.99463E-5 9.6516E-6 6.73655E-5 3.49844E-5 3.62423E-5 4.28162E-5 3.4422E-5 4.83411E-5 5.13075E-5 3.40393E-5 1.2699E-4 1.454E-5 1.64274E-4 1.69509E-4 8.7617E-5 6.46547E-5 1.41789E-4 8.16931E-6 1.02051E-5 3.72207E-5 3.17475E-5 1.14901E-5 3.72326E-5 9.46751E-6 1.71324E-5 3.40888E-5 1.81586E-5 3.2698E-5 5.51291E-5 5.41745E-5 4.73572E-5 5.92653E-5 1.00688E-4 3.81261E-5 5.40841E-5 6.66782E-6 2.55208E-5 2.94533E-5 4.86203E-5 4.2199E-5 1.05815E-4 2.95315E-5 4.94564E-5 3.04957E-5 2.74443E-5 4.86047E-5 1.34198E-5 3.06223E-5 5.95427E-5 2.03011E-5 1.25836E-5 3.35976E-5 1.08996E-5 8.44813E-6 3.40682E-5 1.00271E-5 3.40434E-5 5.85475E-5 8.14569E-6 3.27314E-5 2.54165E-6 2.99523E-5 1.32372E-6 3.75189E-5 9.11072E-6 4.0098E-5 5.0304E-5 2.73983E-5 5.04037E-5 4.41383E-5 9.83875E-5 4.37911E-5 7.57234E-5 8.97753E-5 1.23035E-4 9.47406E-5 8.06818E-5 4.36237E-5 1.72835E-5 3.86756E-5 5.06347E-5 2.92641E-5 4.78535E-5 5.76661E-4 1.13837E-4 6.71398E-5 2.34596E-5 -9999 3.40151E-6 2.39422E-4 2.92297E-5 1.98362E-4 7.36244E-4 1.08773E-4 9.04291E-3 6.54042E-3 4.02849E-3 3.81938E-3 2.74352E-3 9.02211E-3 3.39797E-3 2.33193E-3 2.0045E-3 8.21027E-3 1.00799E-2 5.99409E-3 7.62386E-3 1.0092E-2 6.63441E-3 6.6384E-3 6.04934E-3 9.47085E-3 1.7924E-2 1.08993E-2 2.41523E-3 1.07819E-5 4.30159E-4 1.62349E-4 6.62773E-6 1.62805E-5 1.13704E-5 2.04843E-5 3.15991E-5 2.12211E-5 1.25491E-5 1.61503E-3 9.14333E-3 4.76086E-4 1.64904E-2 4.59592E-4 2.67143E-3 1.83056E-3 3.2883E-2 2.41152E-2 1.0737E-2 2.36211E-2 6.91415E-3 3.92327E-3 4.01202E-3 2.73394E-3 2.13744E-3 2.7582E-3 4.51535E-3 6.18727E-3 1.1151E-2 4.87581E-3 2.57125E-3 1.96983E-3 1.30133E-2 3.59515E-3 3.52749E-2 3.83451E-2 3.34667E-2 3.15458E-2 7.00246E-2 2.15965E-2 1.43935E-2 3.22745E-2 7.13207E-2 6.90306E-3 9.12352E-3 9.66217E-3 1.53458E-2 8.64126E-3 6.77664E-3 3.02129E-2 3.26529E-2 2.16412E-2 2.41947E-2 1.09609E-2 2.10664E-2 4.84756E-2 4.60308E-2 1.46489E-2 1.35265E-2 2.55165E-2 3.92871E-2 1.74086E-2 3.41359E-2 5.85398E-2 2.79826E-2 7.98013E-3 1.83926E-2 1.95611E-2 1.41451E-2 2.81525E-2 1.87815E-2 2.73818E-2 2.33898E-2 1.16143E-2 1.28752E-2 2.1221E-2 2.83845E-2 1.51887E-2 4.92004E-2 2.60448E-2 4.85868E-2 2.88784E-1 2.54404E-1 1.90698E-1 9.88907E-2 6.6706E-2 5.50119E-2 3.20821E-2 6.00417E-2 7.26224E-2 1.55228E-1 1.59366E-1 1.01939E-1 3.42409E-2 1.02972E-1 1.28374E-1 1.63574E-1 1.35138E-1 1.21067E-1 1.1728E-1 1.14122E-1 1.0008E-1 1.17497E-1 1.13914E-1 1.59023E-1 2.48098E-1 1.98261E-1 1.91886E-1 1.63924E-1 1.82981E-1 1.31593E-1 1.83573E-1 1.06905E-1 3.21586E-1 2.8958E-1 5.56077E-1 2.00354E-1 7.71904E-1 2.53174E-1 3.23878E-1 1.33796E-1 4.31886E-1 1.45085E-1 1.98354E-2 2.54601E-1 2.5138E-1 3.44749E-1 1.45092E-1 2.71723E-1 2.15358E-1 1.39917E-1 4.25279E-2 5.13169E-1 2.35912E-1 1.15094E-1 1.17319E-1 1.11477E-1 4.29324E-2 7.01604E-2 7.18751E-2 2.6903E-2 8.22481E-2 1.20291E-1 1.25684E-1 7.19167E-2 1.49212E-1 1.304E-1 2.75812E-1 2.27917E-1 1.43809E-1 1.45807E-1 1.62527E-1 1.48632E-1 2.41743E-1 1.55756E-1 1.69302E-1 1.17241E-1 9.69889E-2 9.63617E-2 1.13133E-1 1.1624E-1 1.11371E-1 1.43977E-1 1.08449E-1 4.20582E-2 1.22987E-1 1.35455E-1 1.26942E-1 1.24538E-1 1.40109E-1 1.07506E-1 1.88191E-1 2.28598E-1 1.39953E-1 1.69428E-1 1.54983E-1 2.31119E-1 1.46512E-1 2.23697E-1 3.08825E-1 1.06962E-1 6.11719E-2 1.52395E-1 2.20126E-1 2.00293E-1 6.5317E-2 3.13471E-1 2.1595E-1 3.35558E-1 1.93854E-1 1.80437E-1 3.24908E-1 2.747E-1 1.96696E-1 1.42014E-1 3.54849E-1 3.10418E-1 2.23857E-1 1.45731E-1 2.33017E-1 2.62705E-1 2.0362E-1 1.61598E-1 1.15944E-1 1.47086E-1 1.31864E-1 1.00215E-1 6.72463E-2 1.6946E-1 1.71815E-1 1.99033E-1 1.19169E-1 1.12963E-1 1.72452E-1 2.63733E-1 1.60893E-1 2.13918E-1 3.52687E-1 7.67893E-1 4.73739E-1 3.16546E-1 1.34434E-1 1.02189E-1 1.43487E-1 1.29344E-1 7.26815E-2 4.32303E-2 3.77869E-2 1.19094E-1 5.18675E-2 4.73631E-2 5.96388E-2 6.56136E-2 4.13329E-2 4.70055E-2 5.00459E-2 2.93696E-2 2.29001E-2 6.24747E-3 5.55998E-3 4.87562E-3 3.24206E-3 2.37771E-3 5.44191E-3 5.89727E-3 1.56144E-3 7.62342E-3 8.43422E-3 3.38321E-3 4.62272E-3 2.9802E-3 1.15887E-2 1.03538E-2 1.5598E-2 1.61133E-2 3.21159E-2 3.53893E-2 9.21965E-3 2.76535E-3 4.32639E-3 4.34168E-3 2.40913E-2 4.18539E-2 1.12147E-2 6.14586E-3 6.49084E-3 4.52105E-3 5.26955E-3 4.2719E-3 1.74726E-2 1.09099E-2 8.25386E-3 1.70677E-2 1.75002E-2 1.52554E-2 8.06729E-3 1.31275E-2 1.7443E-2 1.90908E-2 1.63517E-2 2.06616E-2 1.7167E-2 2.26722E-2 3.2273E-2 3.37086E-2 1.40621E-2 8.75853E-3 3.02265E-2 2.9731E-2 3.09793E-2 3.45016E-2 3.04843E-2 4.24313E-2 2.79399E-2 3.58906E-2 4.6461E-2 9.82306E-2 1.42471E-1 7.67516E-2 6.53706E-2 1.18863E-1 5.08964E-2 5.81878E-2 4.0859E-2 3.59221E-2 4.03009E-2 6.45082E-2 9.53094E-2 1.2343E-1 1.23177E-1 1.08557E-1 1.27563E-1 6.90041E-2 1.0246E-1 2.05423E-1 2.83454E-1 2.5585E-2 9.73606E-2 1.09812E-1 2.03968E-1 2.02767E-1 1.57821E-1 1.25052E-1 1.96718E-1 2.71926E-1 1.19811E-1 2.29897E-1 3.27907E-1 1.31143E-1 2.12383E-1 8.40248E-2 4.92551E-1 4.64917E-1 7.58884E-1 9.56346E-1 9.92161E-1 7.75899E-1 9.02607E-1 9.6397E-1 4.24963E-1 5.78594E-1 5.65729E-1 8.60688E-1 9.92748E-1 9.48477E-1 3.39881E-1 1.50719E-1 1.82006E-1 2.46249E-1 1.76278E-1 6.69409E-2 3.52186E-2 2.37764E-2 1.35243E-2 1.08853E-2 5.36737E-3 1.28474E-2 1.10193E-2 9.44569E-3 7.33022E-3 2.85702E-2 1.37782E-2 7.53408E-3 1.12939E-2 1.33088E-2 2.04725E-2 5.65538E-3 6.15007E-3 6.3976E-3 3.02914E-3 6.17963E-3 2.13078E-2 2.41156E-2 6.52959E-3 3.95433E-2 4.27446E-2 5.24216E-3 9.25016E-3 9.69264E-3 2.5218E-2 4.92234E-2 2.68655E-2 1.19532E-2 2.40089E-2 1.47476E-2 6.9386E-3 1.16799E-2 1.58678E-2 1.92802E-2 5.53137E-2 2.57789E-2 1.56599E-2 2.26379E-2 2.89596E-2 1.58714E-2 1.10418E-2 1.25803E-2 8.00065E-3 1.47448E-1 5.47343E-2 1.18397E-2 7.59558E-3 4.60243E-3 5.18369E-3 8.5076E-3 2.86937E-3 3.57178E-3 5.14601E-3 1.35659E-2 3.06002E-2 1.91988E-2 1.0005E-2 1.27679E-2 4.15059E-3 5.12243E-3 8.99469E-3 4.18687E-3 6.10555E-3 7.70239E-3 1.68264E-2 1.33022E-2 2.01644E-2 1.56925E-2 1.02925E-2 3.34885E-3 5.37832E-3 7.29293E-3 3.58964E-2 1.8621E-2 2.03086E-2 2.10045E-2 1.34902E-2 1.05591E-2 1.59978E-2 2.94941E-2 1.76851E-2 1.78021E-2 2.4849E-2 5.2106E-2 5.69994E-2 1.53369E-2 8.96134E-2 3.11691E-2 2.248E-2 8.56156E-3 2.16962E-2 1.67058E-2 2.41379E-2 2.31613E-2 2.5359E-2 2.82956E-2 3.69211E-2 2.09053E-2 2.54604E-2 1.77928E-2 1.00043E-2 1.02219E-2 1.96239E-2 1.50486E-2 2.90061E-2 6.80605E-2 1.12472E-2 1.91521E-2 1.44486E-2 2.13253E-2 1.821E-2 4.75775E-2 3.88532E-2 8.01724E-2 1.45208E-1 6.72086E-2 3.66812E-1 4.73542E-1 5.58061E-1 6.9599E-1 2.86188E-1 1.21133E-1 2.34498E-1 3.1846E-1 5.11204E-1 2.60552E-1 7.71544E-1 2.87475E-1 3.65283E-1 1.66758E-1 4.44611E-2 2.65538E-1 7.81196E-2 5.36171E-2 9.35206E-2 8.66289E-2 7.61686E-2 1.38256E-1 9.47144E-2 5.90398E-2 1.5273E-1 1.53725E-1 1.0205E-1 1.55045E-1 1.86001E-1 1.46172E-1 1.07231E-1 1.1948E-1 6.22398E-1 4.7993E-1 5.94484E-1 7.11024E-1 5.35442E-1 5.0947E-1 1.57289E-1 1.65907E-1 6.28922E-1 7.6508E-1 3.64076E-1 9.79179E-2 6.3044E-2 2.25251E-1 2.11314E-1 1.06296E-1 2.0282E-1 2.05002E-2 4.30426E-2 7.33884E-2 2.48148E-1 4.58982E-2 1.30055E-2 1.85297E-2 5.14062E-2 5.87912E-2 6.51838E-2 9.89833E-2 1.14393E-1 1.41813E-1 1.50115E-1 1.57975E-1 2.31216E-1 1.10302E-1 4.64344E-2 5.02608E-2 5.53782E-2 6.20027E-2 1.65358E-2 1.19228E-2 7.44217E-3 1.8922E-2 6.67522E-3 2.50552E-2 5.81299E-2 3.29834E-2 2.13961E-2 7.10223E-2 9.09192E-2 8.33577E-2 5.58116E-2 5.51017E-3 8.87426E-2 6.54399E-2 6.97483E-2 4.29413E-2 2.73656E-2 3.60368E-2 1.07541E-1 1.59375E-2 8.22244E-3 9.1286E-3 2.27593E-2 8.44178E-2 8.33713E-2 9.7321E-2 4.71852E-2 1.09519E-2 4.76679E-3 4.1321E-2 4.631E-2 3.1547E-2 2.53798E-2 1.2322E-3 4.1252E-3 2.19672E-2 3.55811E-2 9.21307E-2 3.00682E-2 6.81264E-2 5.03842E-2 2.88475E-2 2.60547E-2 1.034E-2 6.79758E-3 3.57607E-3 3.50104E-3 7.57898E-3 7.81305E-3 3.04857E-2 1.12068E-1 8.94356E-3 1.06895E-1 1.44707E-1 8.15903E-2 5.14454E-2 8.62109E-2 1.34262E-1 1.20956E-1 6.29775E-3 4.56179E-3 8.6354E-3 6.39092E-3 2.43337E-3 9.94747E-4 6.49162E-4 8.63884E-4 1.21315E-4 2.89812E-5 5.79884E-4 6.64991E-5 1.6994E-4 1.68491E-5 4.09312E-5 4.40412E-4 1.99556E-4 1.83417E-4 7.97434E-5 1.11811E-5 1.79537E-5 8.25926E-6 2.10309E-5 8.36751E-5 2.58639E-4 1.48575E-4 8.56199E-5 1.44472E-4 3.93715E-5 6.77019E-5 5.47464E-4 5.74161E-4 1.86707E-3 7.81876E-4 2.70891E-4 5.08521E-5 4.23228E-4 1.16357E-4 3.35886E-4 7.60594E-4 1.84813E-3 3.49762E-3 4.6027E-3 3.30924E-2 3.32132E-2 4.8856E-2 1.73929E-2 8.88387E-3 4.35038E-3 3.44239E-4 1.66869E-4 3.15037E-4 1.45289E-4 1.53301E-4 2.36303E-4 2.20565E-5 1.56202E-5 6.67752E-5 1.26551E-3 2.73323E-5 1.7273E-5 2.12177E-4 4.37552E-5 6.20395E-6 8.57862E-6 6.18556E-6 1.52306E-5 1.96119E-5 1.70435E-5 1.98459E-4 1.37188E-4 3.58442E-4 1.91097E-4 3.6299E-4 3.20698E-4 1.51117E-4 1.03348E-4 1.8851E-4 1.6415E-4 9.84384E-5 4.83846E-5 1.203E-4 2.01952E-5 1.04363E-5 9.87997E-6 8.61518E-6 3.691E-6 1.69639E-6 1.68304E-6 2.81594E-6 1.47279E-5 4.94413E-6 4.48388E-5 1.86152E-5 3.19654E-5 2.39831E-5 8.08338E-5 1.41072E-4 1.14784E-4 3.51195E-4 1.63377E-4 7.258E-5 7.02391E-5 3.22142E-5 1.32471E-4 8.3503E-5 1.00443E-5 4.94998E-6 2.33083E-5 2.40987E-4 6.2954E-4 1.4861E-4 1.19609E-4 1.8818E-4 2.12858E-4 2.80394E-4 1.77518E-4 8.92692E-5 1.43926E-4 8.82208E-5 1.35292E-4 1.65373E-4 1.46524E-4 2.28563E-4 1.87956E-4 1.60799E-4 2.50407E-5 7.03534E-6 9.14474E-5 3.97891E-5 1.66628E-5 1.13285E-5 1.26268E-5 1.03292E-6 8.8366E-7 2.7861E-6 4.33139E-7 4.2221E-7 1.07888E-5 4.28201E-6 2.00556E-6 7.7701E-6 1.42802E-5 2.18189E-5 3.48557E-5 2.07527E-5 3.2902E-5 3.65618E-5 2.86727E-5 5.61658E-5 4.33751E-5 6.4497E-5 2.32514E-5 2.5663E-5 1.88371E-5 1.84413E-5 2.76624E-5 5.19487E-5 3.49055E-5 5.40212E-5 3.96879E-5 2.55767E-5 2.52218E-5 3.67024E-5 2.97017E-5 1.95916E-5 8.12562E-5 2.93958E-4 1.17849E-4 1.81414E-4 2.48616E-4 2.02508E-4 5.51339E-4 4.92028E-4 9.91831E-4 3.51745E-4 4.47428E-4 3.51747E-4 2.81383E-4 2.81743E-4 2.90335E-4 3.49892E-4 2.33219E-4 3.54752E-4 6.57389E-4 3.56255E-3 2.31292E-3 8.71937E-4 8.21696E-4 5.57792E-3 1.27311E-3 8.24635E-4 6.08175E-4 3.61461E-4 2.0952E-3 2.93487E-4 3.75784E-4 2.98667E-4 1.29429E-4 6.57228E-5 5.53925E-5 1.49926E-4 1.71998E-4 1.05352E-4 6.85529E-5 7.38154E-5 1.25395E-5 2.16222E-5 1.98194E-5 8.81251E-6 9.68547E-6 2.18995E-5 1.17906E-5 5.75618E-6 7.56455E-6 2.21551E-5 5.00693E-5 2.19573E-5 5.14117E-6 9.74069E-7 1.72734E-6 2.12218E-5 7.08127E-6 1.30001E-5 6.67909E-6 9.67873E-6 1.74749E-5 2.2012E-5 1.6377E-6 6.50298E-7 3.05346E-6 2.39563E-6 1.93152E-6 8.29303E-7 7.64953E-7 1.35911E-6 1.16678E-6 6.37735E-7 1.46693E-6 8.44637E-7 7.46406E-7 3.9687E-7 8.07657E-7 5.48336E-7 6.79527E-7 1.18983E-6 1.14909E-6 5.52987E-7 7.90633E-7 1.01472E-6 8.41433E-7 6.20882E-7 8.28606E-7 4.9562E-7 5.38275E-7 4.64277E-7 8.6461E-7 8.19975E-7 1.55217E-6 5.51133E-7 5.87885E-7 6.38293E-7 5.92107E-7 4.97328E-7 3.11463E-7 5.16536E-7 4.15126E-7 4.82567E-7 1.06572E-6 1.08275E-6 2.33874E-6 1.61952E-6 6.10748E-7 2.49301E-7 4.45838E-8 4.24748E-8 4.8211E-7 1.24774E-7 2.35204E-8 1.93845E-8 2.86403E-7 3.92304E-7 1.26029E-6 1.97936E-6 1.17394E-7 4.35107E-7 6.75752E-8 3.91823E-7 3.52415E-7 9.76634E-7 1.26264E-7 3.28979E-8 6.26786E-7 1.46401E-6 1.27724E-6 3.73366E-7 4.25841E-8 5.00359E-8 2.20297E-7 1.25413E-7 6.89732E-7 6.28181E-7 2.4745E-7 4.48848E-8 1.12671E-7 9.25713E-8 1.39159E-8 1.38324E-8 1.20146E-8 1.45243E-8 1.18319E-8 3.00809E-7 3.67254E-7 1.6903E-6 2.95519E-7 2.05459E-7 -9999 1.5818E-7 -9999 -9999 -9999 -9999 -9999 -9999 -9999 -9999 -9999 -9999 -9999 -9999 -9999 -9999 -9999 -9999 -9999 -9999 -9999 -9999 -9999 -9999 -9999
5.08383E-5 4.33053E-5 2.73545E-5 3.10988E-5 3.93709E-5 1.54652E-5 2.32534E-5 3.01132E-5 2.10949E-5 2.67831E-5 3.30461E-5 3.26635E-5 4.18914E-5 2.72234E-5 1.64801E-5 6.58925E-5 4.61453E-5 2.5309E-5 4.29594E-5 3.40747E-5 2.88669E-5 2.03846E-5 2.03375E-5 2.04926E-5 3.49485E-5 1.85646E-5 2.84439E-5 4.41613E-5 3.44175E-5 5.35635E-5 4.79079E-5 5.10974E-5 5.63878E-5 3.34838E-5 5.04271E-5 5.32804E-5 3.08654E-5 3.49742E-5 3.1853E-5 5.65257E-5 5.05538E-5 1.70318E-5 3.99532E-5 5.91549E-5 4.74298E-5 2.93788E-5 3.86641E-5 1.9984E-4 1.68215E-4 2.94656E-5 2.96657E-5 3.07522E-5 2.46317E-5 3.16483E-5 2.36458E-5 1.90978E-5 1.99732E-5 1.92948E-5 1.46397E-5 2.6559E-5 1.99552E-5 2.42138E-5 2.55379E-5 2.99312E-5 4.2381E-5 2.15651E-5 1.98757E-5 2.24464E-5 3.18793E-5 4.2664E-5 3.64872E-5 2.47205E-5 2.43169E-5 2.85941E-5 4.24581E-5 3.11734E-5 7.00064E-5 7.18694E-5 6.26034E-5 5.19507E-5 8.46379E-5 4.92458E-5 7.46125E-5 3.73711E-5 5.60561E-5 6.08171E-5 3.36389E-5 1.45695E-5 4.15507E-5 5.6311E-5 8.08082E-5 9.22275E-5 8.82608E-5 1.39702E-4 1.39169E-4 1.37156E-4 2.96725E-4 1.25199E-4 1.93073E-4 2.61116E-4 2.37272E-4 3.69686E-4 3.12951E-4 2.5115E-4 3.29379E-4 3.08313E-4 3.40254E-4 2.95706E-4 3.49829E-4 3.64969E-4 3.66656E-4 2.60607E-4 2.56868E-4 2.07469E-4 5.38531E-4 3.51333E-4 5.6794E-5 4.70032E-4 9.97906E-6 2.01245E-5 1.37656E-5 2.62212E-5 1.67437E-5 3.08479E-5 3.64939E-5 5.14513E-5 3.28206E-5 3.59476E-5 3.33802E-5 3.45485E-5 3.29444E-5 1.99058E-5 9.13497E-6 3.39634E-5 2.82666E-5 2.93146E-5 5.2314E-5 5.52006E-5 3.58971E-5 3.27508E-5 5.96557E-5 4.00655E-5 1.83521E-5 5.57941E-5 6.31534E-5 1.9531E-5 9.65114E-5 4.40453E-5 1.18845E-5 7.72466E-6 3.19525E-5 5.5851E-5 3.52803E-5 2.88133E-5 4.67877E-5 3.21389E-5 1.22193E-4 9.87532E-5 7.98385E-5 3.10146E-5 1.84063E-4 3.49701E-5 3.75247E-5 7.20874E-5 2.91775E-5 3.63589E-5 4.25226E-5 2.73991E-5 3.70023E-5 3.29203E-5 1.4537E-5 2.94735E-5 4.79107E-5 1.82172E-5 3.5716E-5 4.42449E-5 3.26387E-5 8.31581E-5 1.34712E-4 1.10068E-4 3.14584E-5 3.41326E-5 1.50771E-5 2.28429E-5 4.19345E-5 2.8487E-5 3.15172E-5 5.08765E-5 4.82991E-5 5.45163E-5 2.91257E-5 1.59667E-5 1.64221E-5 1.47406E-5 5.2072E-5 1.17442E-5 5.33547E-5 1.51166E-6 8.72472E-6 1.9687E-5 3.50475E-5 2.89687E-5 1.41371E-5 6.58323E-5 2.99184E-5 3.06914E-5 3.83308E-5 3.26057E-5 6.06082E-5 5.16881E-5 2.70233E-5 3.27437E-5 1.87792E-5 6.34864E-6 6.56604E-5 8.90051E-5 4.86282E-5 6.66012E-5 1.79321E-4 5.99571E-5 1.03188E-4 1.04239E-4 4.72506E-5 6.41763E-5 2.64696E-5 2.33251E-5 5.80916E-6 7.68081E-6 2.12484E-5 2.80924E-5 1.22865E-4 1.1766E-4 5.36437E-5 8.37851E-5 8.07868E-6 8.76008E-6 1.03288E-4 1.98412E-5 6.3887E-5 6.52346E-4 3.09393E-5 7.15966E-4 2.1779E-3 1.30147E-3 1.73683E-3 2.05651E-3 4.00628E-3 4.22354E-3 1.14344E-3 1.89784E-3 5.20634E-3 6.7332E-4 5.32613E-3 8.43358E-3 6.65338E-3 4.51392E-3 2.56498E-3 3.20841E-3 1.12776E-3 8.55292E-4 5.64095E-3 6.63936E-3 4.17948E-4 3.21157E-5 1.07527E-5 1.76632E-5 3.66082E-6 1.85211E-5 2.58344E-5 1.69038E-5 6.97244E-6 6.76008E-6 7.70775E-3 1.81938E-2 4.95476E-3 8.28172E-3 6.88886E-4 3.96497E-3 1.41111E-4 5.28199E-3 1.26684E-2 1.46594E-2 9.72186E-3 7.21134E-3 5.66602E-3 5.87258E-3 4.96767E-3 2.2981E-3 3.11589E-3 2.63878E-3 4.01969E-3 4.07207E-3 4.36618E-3 1.24348E-3 1.53751E-3 1.00165E-2 2.07966E-2 1.6736E-2 2.48364E-2 1.34813E-2 3.58024E-2 1.54656E-2 1.26702E-2 1.50638E-2 1.2336E-2 4.82945E-2 1.05299E-2 2.78476E-2 7.49935E-3 2.50672E-2 2.99039E-2 1.74642E-2 3.31139E-2 4.29701E-2 3.34921E-2 2.99591E-2 2.84491E-2 2.32319E-2 1.76078E-2 1.39421E-2 1.25627E-2 1.11988E-2 1.78987E-2 2.86979E-2 9.85159E-3 1.44411E-2 4.78253E-2 2.41858E-2 2.34176E-2 2.22675E-2 4.64621E-2 2.26664E-2 1.68123E-2 1.61403E-2 9.12894E-3 1.88182E-2 1.95605E-2 9.08463E-3 1.0009E-2 1.92818E-2 1.67613E-2 1.05282E-2 4.10379E-2 1.38008E-1 1.56524E-1 1.77733E-1 9.96382E-2 6.29339E-2 4.72466E-2 4.78983E-2 4.5773E-2 8.54197E-2 8.61861E-2 1.30201E-1 1.29093E-1 1.11698E-1 1.11349E-1 1.83529E-1 1.13935E-1 1.28054E-1 1.73711E-1 1.1657E-1 9.90019E-2 7.87657E-2 1.09703E-1 1.65831E-1 7.68881E-2 5.65809E-2 1.259E-1 9.80189E-2 1.66049E-1 2.2712E-1 2.16126E-1 1.14948E-1 1.63387E-1 1.0382E-1 3.39441E-1 4.17716E-1 3.22073E-1 5.28447E-1 3.20905E-1 4.4036E-1 9.15447E-2 2.24695E-1 1.89942E-1 1.46589E-1 1.20335E-2 1.90597E-2 1.41293E-1 1.33612E-1 2.14041E-1 1.8964E-1 2.56525E-1 6.92051E-2 3.0668E-2 4.57939E-1 5.76576E-1 1.71497E-1 1.43726E-1 1.05779E-1 5.32213E-2 2.00846E-2 4.93652E-2 8.2275E-2 3.01743E-2 1.17685E-1 1.79997E-1 9.88638E-2 9.55151E-2 1.14371E-1 3.33046E-1 9.64141E-2 1.86294E-1 1.84999E-1 2.35826E-1 1.20011E-1 1.46361E-1 2.01574E-1 1.92256E-1 2.51896E-1 1.54924E-1 1.77517E-1 1.3543E-1 1.65373E-1 1.5128E-1 1.4611E-1 3.88897E-2 2.00488E-2 6.35244E-2 5.83105E-2 1.08E-1 1.63377E-1 1.38593E-1 1.12294E-1 2.24011E-1 1.63102E-1 2.24467E-1 1.53576E-1 2.4243E-1 2.09792E-1 2.34004E-1 2.71364E-1 1.0258E-1 5.28635E-2 1.72989E-1 2.82561E-1 2.24375E-1 2.2315E-1 1.80852E-1 2.60209E-1 3.73853E-1 3.50984E-1 2.95952E-1 2.11461E-1 3.33389E-1 2.37755E-1 2.77419E-1 1.77891E-1 2.84849E-1 3.00569E-1 2.65196E-1 1.4804E-1 2.77974E-1 2.50895E-1 2.37884E-1 2.32377E-1 7.70048E-2 2.03837E-1 1.32471E-1 3.53034E-1 1.38029E-1 2.45992E-1 3.34322E-1 2.41983E-1 6.42717E-2 1.16593E-1 1.69836E-1 1.07257E-1 1.64135E-1 2.89454E-1 2.22305E-1 2.30072E-1 4.46516E-1 3.25334E-1 1.26344E-1 9.39915E-2 2.86617E-1 5.43153E-2 5.07865E-2 4.12642E-2 5.67683E-2 6.01321E-2 1.13365E-1 1.02514E-1 1.46851E-1 1.09221E-1 4.24237E-2 5.32597E-2 4.25698E-2 4.74375E-2 1.97475E-2 7.2644E-3 1.0099E-3 1.21693E-3 6.43001E-4 3.62835E-3 2.54245E-3 4.74258E-3 1.01733E-3 2.31635E-3 3.50211E-3 1.49463E-3 1.1923E-2 6.73351E-4 2.11718E-3 2.36758E-3 5.07941E-3 1.34234E-2 2.00619E-2 4.70386E-2 4.53328E-3 8.329E-3 2.61856E-3 7.66864E-3 1.80714E-2 6.96911E-3 1.21547E-2 2.17411E-3 4.19794E-3 2.98406E-3 4.39953E-3 1.54736E-2 1.32828E-2 9.15745E-3 9.99433E-3 3.81681E-2 1.08635E-2 9.61671E-3 1.94391E-2 1.31064E-2 1.59632E-2 9.83065E-3 2.35508E-3 1.16987E-2 2.06208E-2 4.04873E-2 1.51628E-2 1.49443E-2 9.85402E-3 1.43867E-2 2.71582E-2 2.28124E-2 1.69955E-2 2.4411E-2 2.8964E-2 3.64404E-2 3.55241E-2 3.70778E-2 4.07049E-2 7.60884E-2 8.01505E-2 1.61066E-1 1.73502E-1 9.20058E-2 2.5739E-2 5.10256E-2 4.76416E-2 7.10072E-2 1.13635E-1 8.74685E-2 1.07777E-1 6.68067E-2 1.13765E-1 4.53416E-2 1.02316E-1 1.46016E-1 9.22389E-2 3.09532E-2 1.22183E-1 1.04183E-1 4.58907E-2 9.55103E-2 4.49064E-2 5.24522E-2 6.25054E-2 2.0336E-1 2.04031E-1 1.60728E-1 6.57272E-2 1.1581E-1 1.83823E-1 2.91647E-1 2.4927E-1 2.2058E-1 3.80176E-1 6.73092E-1 9.07866E-1 8.53584E-1 8.00866E-1 8.92587E-1 8.99211E-1 8.48457E-1 7.82084E-1 1.82502E-1 4.97444E-1 3.03154E-1 1.00507E-1 1.79711E-1 9.53894E-2 1.04549E-1 2.73691E-1 8.22859E-2 8.29749E-2 3.24808E-2 2.25491E-2 2.16518E-2 5.0562E-2 1.10811E-2 3.76422E-2 1.88388E-2 1.46296E-2 1.30653E-2 1.46153E-2 7.17689E-3 2.85777E-2 2.82032E-2 1.37709E-2 9.72699E-3 7.52906E-3 9.98319E-3 1.56555E-2 5.25672E-3 1.02352E-2 1.11474E-2 1.52195E-2 1.53056E-2 1.95704E-2 5.69438E-2 2.61209E-2 1.10142E-2 1.95795E-2 2.08728E-2 3.7796E-2 4.76844E-2 1.86586E-2 2.30308E-2 3.55983E-2 7.23799E-3 1.4218E-2 1.65741E-2 3.17446E-2 2.04727E-2 3.57947E-2 4.19199E-2 3.00848E-2 3.82741E-2 5.83279E-2 2.03264E-2 2.85197E-2 5.23888E-2 2.69134E-2 2.2702E-1 1.32069E-1 7.0355E-2 2.09222E-2 2.46062E-2 2.6457E-2 5.61441E-3 3.32045E-3 4.34898E-3 1.02875E-2 2.26721E-2 2.40202E-2 8.473E-3 1.60401E-2 1.73704E-2 7.5142E-3 5.91461E-3 1.01779E-2 3.41972E-3 9.35559E-3 7.1119E-3 2.81403E-2 2.43632E-2 4.00678E-2 2.07534E-2 1.07927E-2 4.8477E-3 3.45893E-3 9.29091E-3 2.94365E-2 2.60759E-2 3.82827E-2 1.72715E-2 1.50538E-2 1.43999E-2 1.89929E-2 1.51887E-2 1.81163E-2 1.71048E-2 5.42938E-2 5.14468E-2 5.01728E-2 2.38065E-2 5.69933E-2 3.841E-2 1.30103E-2 1.73098E-2 1.54462E-2 2.74096E-2 4.24493E-2 7.65516E-2 1.57192E-2 1.62932E-2 2.32559E-2 2.28459E-2 2.07703E-2 1.4852E-2 1.19208E-2 5.81563E-3 1.33563E-2 1.2392E-2 1.54074E-2 1.37804E-2 3.67644E-2 3.35377E-2 2.13352E-2 1.6478E-2 1.15031E-2 3.53425E-2 5.9815E-2 3.74096E-2 8.49071E-2 1.96484E-1 6.55019E-1 4.44777E-1 3.06188E-1 6.9098E-1 5.40846E-1 1.80481E-1 2.05449E-1 4.17699E-1 3.96885E-1 5.46326E-1 7.70871E-1 1.28127E-1 2.63615E-1 3.1099E-1 6.06352E-2 1.29035E-1 6.6835E-2 4.32898E-2 4.86856E-2 1.66254E-2 1.80312E-2 4.77743E-2 4.72893E-2 8.67389E-2 1.80529E-1 1.89252E-1 1.93937E-1 7.71948E-1 1.78965E-1 2.25242E-1 2.68534E-1 1.36414E-1 3.08648E-1 7.82286E-1 6.44186E-1 9.82187E-2 1.9445E-1 6.58846E-1 3.12613E-1 2.31793E-1 6.39899E-1 4.15794E-1 5.23236E-1 4.7395E-1 2.75955E-1 4.91233E-2 5.33022E-2 4.5688E-2 2.41045E-2 1.25286E-1 2.88847E-2 1.87372E-1 2.30229E-1 4.87951E-2 6.2723E-2 2.89505E-2 1.18168E-2 1.19279E-2 3.19551E-2 3.07167E-2 8.17343E-2 1.31936E-1 1.09802E-1 1.3083E-1 2.40328E-1 7.19244E-3 5.64463E-3 9.69938E-3 2.40671E-2 3.20143E-2 1.42568E-2 1.19783E-3 8.44952E-3 2.51054E-2 1.15155E-2 2.82011E-2 4.60663E-2 9.55995E-2 3.67558E-2 7.19637E-2 9.66714E-3 2.7501E-2 4.15022E-2 1.34596E-1 1.06807E-1 1.534E-1 1.48152E-1 8.99953E-2 9.27721E-2 1.31088E-1 8.40021E-3 1.37266E-2 1.07707E-2 1.95644E-2 2.37816E-2 4.04376E-2 3.88208E-3 6.75017E-3 1.42507E-2 2.31931E-2 1.55093E-2 7.95586E-3 7.72109E-3 3.0501E-3 1.26506E-3 1.47378E-3 1.4686E-2 1.05371E-2 4.72545E-3 5.15278E-2 3.25305E-2 5.8723E-2 6.19489E-2 2.37878E-2 8.41866E-3 1.59021E-2 3.15779E-3 1.15996E-2 7.72432E-3 8.24737E-3 4.21985E-3 1.30717E-2 1.64189E-2 2.43812E-2 1.66366E-2 1.05468E-1 8.77926E-2 4.34508E-2 9.56673E-3 2.75023E-3 1.54944E-2 2.9507E-3 9.11669E-2 9.27354E-3 2.69105E-2 4.46325E-3 4.07509E-3 1.69027E-3 7.94063E-4 1.20106E-4 2.9922E-4 5.0154E-5 8.90141E-5 4.21133E-4 4.80172E-4 2.56448E-4 2.27762E-4 1.46235E-4 1.08908E-3 2.44974E-5 2.547E-5 3.06413E-5 3.55778E-5 2.0585E-4 1.18146E-4 1.5578E-4 3.74155E-4 4.26106E-4 1.35937E-4 1.85386E-5 5.78779E-5 8.87974E-4 8.49906E-4 1.84843E-3 1.60738E-4 1.64071E-4 2.16491E-4 2.20614E-4 3.23028E-4 4.57174E-4 6.31409E-4 8.49958E-4 3.29177E-3 1.0543E-3 3.04837E-3 8.18737E-2 3.30718E-2 1.2869E-2 4.70797E-3 1.33613E-3 1.93635E-3 1.76228E-4 3.35869E-4 9.81163E-5 3.51879E-4 5.05142E-5 2.09842E-5 3.61371E-5 5.70683E-5 2.21695E-5 2.35594E-5 1.68652E-4 3.0699E-4 1.7989E-6 1.33309E-5 3.21652E-6 6.50408E-6 4.33276E-5 1.67367E-5 1.10878E-4 1.89611E-4 3.91693E-4 4.61974E-4 2.40901E-4 1.6262E-4 3.06761E-4 1.90788E-4 3.43559E-4 3.08236E-4 2.27767E-4 1.90297E-4 5.94272E-5 5.7061E-5 1.07943E-5 1.36865E-5 1.65603E-5 1.34146E-5 2.43177E-6 2.20238E-6 6.80752E-6 1.07085E-5 5.00498E-6 1.47154E-5 1.94891E-5 2.50984E-5 1.40988E-5 1.82364E-5 3.92086E-5 1.07067E-4 6.93776E-5 2.2581E-4 2.43474E-4 4.23959E-5 1.08526E-4 6.36156E-5 1.95512E-4 3.3528E-5 1.56175E-4 3.45296E-4 1.73709E-4 3.66147E-4 2.34066E-4 1.78201E-4 1.52274E-4 1.36044E-4 3.2001E-4 9.37135E-5 2.25654E-4 2.0635E-4 1.2814E-4 1.9064E-4 2.29368E-4 2.23449E-4 1.14132E-4 1.47319E-4 1.3917E-4 5.36283E-5 4.25214E-5 7.52847E-5 2.16309E-4 1.14602E-4 4.5349E-5 4.33624E-5 5.70363E-5 6.14855E-5 1.09007E-4 5.85348E-5 3.93594E-5 1.26177E-5 2.19231E-5 1.18369E-5 1.57135E-5 3.59303E-5 3.15688E-5 6.49775E-5 4.29983E-5 3.80709E-5 3.13592E-5 5.1841E-5 4.74284E-5 3.30286E-5 3.2166E-5 7.55727E-5 6.06744E-5 2.70305E-5 1.14884E-5 4.66091E-5 2.62068E-5 5.50556E-5 7.03704E-5 5.8166E-5 5.31308E-5 3.80985E-5 5.32789E-5 4.75602E-5 4.19565E-5 1.33248E-4 3.00278E-4 1.12346E-4 1.41052E-4 1.43181E-4 1.04475E-4 1.56435E-4 1.35963E-4 1.9117E-4 3.26932E-4 3.99136E-4 5.02244E-4 4.19439E-4 4.64651E-4 1.96592E-4 2.19907E-4 2.49797E-4 3.74829E-4 6.46511E-4 7.78417E-4 5.56179E-4 1.01354E-3 3.71336E-3 9.67391E-4 4.25436E-3 5.08943E-3 2.94666E-3 2.02566E-4 3.80196E-4 4.09839E-4 3.39731E-4 2.54899E-4 2.7069E-4 4.63979E-5 1.98992E-5 9.76913E-5 2.38498E-4 1.27121E-4 1.94551E-4 1.11621E-4 8.69909E-5 2.91278E-5 1.00919E-5 1.55223E-5 1.57337E-5 1.55148E-5 2.58067E-5 2.0141E-5 1.57212E-5 6.67871E-6 9.87979E-6 3.23759E-6 6.62492E-6 9.86515E-6 1.54538E-5 3.04254E-6 2.73595E-5 4.94501E-6 1.0551E-5 7.44762E-6 5.58288E-6 3.2133E-6 7.03981E-6 4.55349E-6 2.01061E-6 1.99288E-6 2.14567E-6 2.85287E-6 7.11255E-7 7.96163E-7 2.56682E-6 1.05541E-6 1.23588E-6 6.24986E-7 1.79831E-6 8.07893E-7 7.66123E-7 6.51741E-7 8.02533E-7 5.74565E-7 1.02237E-6 1.18378E-6 7.14326E-7 9.48716E-7 6.15513E-7 7.56199E-7 7.5838E-7 7.0055E-7 4.79874E-7 5.99445E-7 5.68355E-7 5.98562E-7 5.87446E-7 5.7276E-7 8.6499E-7 7.41954E-7 7.26199E-7 1.00807E-6 4.36216E-7 7.05057E-7 2.09041E-6 1.65124E-6 1.99903E-6 8.34075E-7 8.23166E-7 1.07991E-6 5.08362E-7 1.21495E-6 4.62652E-7 4.92809E-7 8.09292E-7 2.67872E-8 1.75473E-8 3.0101E-8 5.57828E-8 3.82155E-7 4.39297E-7 1.28641E-6 7.43656E-8 4.8629E-8 2.1312E-8 1.88396E-8 1.37297E-6 5.7615E-7 1.31183E-7 9.16172E-8 2.77735E-8 2.8306E-7 1.96212E-6 9.10755E-7 4.15188E-7 2.01953E-7 2.29675E-7 1.76266E-7 6.29297E-8 6.5642E-7 1.87525E-7 1.69743E-7 3.30529E-7 1.13255E-6 1.18142E-6 1.13456E-6 1.11035E-6 1.18331E-7 7.8723E-9 1.61242E-8 2.0162E-8 4.50837E-7 3.10726E-7 1.9562E-7 7.12266E-8 1.66596E-7 4.5607E-7 -9999 -9999 -9999 -9999 -9999 -9999 -9999 -9999 -9999 -9999 -9999 -9999 -9999 -9999 -9999 -9999 -9999 -9999 -9999 -9999 -9999 -9999 -9999
1.14797E-5 2.28816E-5 2.54709E-5 2.81301E-5 2.38003E-5 2.39022E-5 2.14935E-5 1.37702E-5 2.36036E-5 2.8588E-5 2.09823E-5 4.08073E-5 4.17953E-5 2.86818E-5 5.24405E-5 6.52961E-5 5.11989E-5 1.74242E-5 3.59495E-5 3.88638E-5 3.05398E-5 2.96969E-5 5.07461E-5 2.90039E-5 3.32213E-5 3.41595E-5 4.45421E-5 3.65924E-5 2.31771E-5 5.291E-5 5.17668E-5 3.27445E-5 5.78747E-5 4.56095E-5 3.94126E-5 3.33791E-5 2.85469E-5 3.50097E-5 3.48893E-5 3.65024E-5 4.93682E-5 5.23605E-5 4.44114E-5 5.64233E-5 2.24612E-5 2.17817E-5 3.78679E-5 3.50877E-5 2.87952E-5 2.73297E-5 3.89073E-5 2.02174E-5 1.88782E-5 2.85797E-5 4.41594E-5 2.25359E-5 1.93933E-5 1.8578E-5 1.25573E-5 1.36037E-5 2.29337E-5 1.35752E-5 2.17921E-5 1.82334E-5 3.48131E-5 1.8498E-5 2.76178E-5 3.07313E-5 3.1254E-5 2.5299E-5 3.47704E-5 2.06429E-5 3.87036E-5 2.60548E-5 7.35517E-5 6.34097E-5 7.97862E-5 7.22659E-5 5.82182E-5 5.63202E-5 4.1377E-5 2.67505E-5 4.90628E-5 6.81645E-5 3.79811E-5 3.78549E-5 2.99485E-5 3.11923E-5 6.61926E-5 4.95316E-5 9.72144E-5 7.66256E-5 8.34913E-5 1.17151E-4 1.4001E-4 1.68142E-4 2.47815E-4 2.95609E-4 2.13683E-4 2.90524E-4 2.74952E-4 3.06862E-4 3.66288E-4 2.66211E-4 2.30133E-4 4.22307E-4 2.77264E-4 3.68689E-4 5.09275E-4 2.18898E-4 1.04267E-4 1.2131E-4 8.34079E-5 9.92059E-6 1.3305E-5 1.27606E-5 1.80192E-5 1.41279E-5 2.19576E-5 1.9032E-5 1.7292E-5 1.78351E-5 1.98079E-5 2.90124E-5 4.43532E-5 4.14396E-5 1.82517E-5 3.27321E-5 2.03627E-5 3.08892E-5 2.8092E-5 2.20356E-5 2.99341E-5 4.40236E-5 2.0117E-5 3.84278E-5 9.07103E-6 4.85994E-5 2.63697E-5 3.19001E-5 2.70843E-5 3.48294E-5 2.26225E-5 2.31226E-5 1.4486E-5 2.48139E-5 6.96277E-5 4.0724E-5 3.21088E-5 1.83335E-5 2.78851E-5 2.38742E-5 5.17361E-5 8.73944E-5 3.863E-5 3.53495E-5 2.37662E-5 8.62076E-5 8.89394E-5 1.80335E-5 1.90298E-4 2.76887E-5 3.4243E-5 1.56164E-4 1.08401E-4 4.78754E-5 2.24443E-5 5.75834E-5 2.60129E-5 5.03474E-5 4.48699E-5 3.76574E-5 2.79996E-5 2.47527E-5 5.33067E-5 4.29743E-5 2.04237E-5 4.44844E-5 1.04916E-4 5.58372E-5 3.43534E-5 4.55585E-5 2.00531E-5 2.41528E-5 2.43622E-5 3.38803E-5 3.82055E-5 3.38635E-5 1.25161E-5 3.54623E-5 3.92156E-5 1.78477E-5 2.84607E-5 2.77547E-5 2.93881E-5 1.3289E-5 3.29641E-5 5.53167E-6 1.60962E-5 5.44414E-6 9.82566E-6 7.10524E-6 3.70648E-5 4.91457E-5 4.77683E-5 6.13884E-5 5.24747E-5 1.24768E-5 4.80831E-5 5.5947E-5 4.36891E-5 3.44772E-5 2.89916E-5 3.29795E-5 8.14598E-5 8.09538E-5 1.07059E-4 7.02336E-5 8.89162E-5 1.19153E-4 2.35561E-4 2.47821E-4 1.24348E-4 8.2128E-5 5.46038E-5 4.75066E-5 5.65986E-5 4.32468E-5 3.83291E-5 5.46494E-5 3.32331E-5 5.01508E-5 3.02828E-5 2.63965E-6 1.64499E-5 5.18886E-6 1.47263E-5 1.74971E-5 5.72454E-6 8.51245E-6 1.32771E-5 3.01015E-5 9.30725E-6 3.04447E-5 4.67721E-5 5.82103E-5 9.57035E-5 2.49323E-4 4.10577E-4 8.63258E-4 2.25123E-3 3.81956E-3 6.52512E-3 3.8618E-3 4.27364E-3 9.41524E-3 4.39779E-3 3.9075E-3 2.68322E-3 5.45511E-3 1.09873E-2 6.79788E-3 7.70561E-3 5.60845E-5 2.46263E-6 1.62284E-5 5.56832E-6 5.51642E-6 1.15033E-5 5.37739E-6 7.78971E-6 8.97655E-6 3.09483E-5 1.09294E-2 3.03503E-4 2.63379E-3 7.94952E-3 5.80807E-4 1.03959E-5 3.06714E-3 1.51373E-2 8.43612E-3 5.05261E-3 6.20995E-3 4.95109E-3 4.20319E-3 3.95551E-3 6.2391E-3 2.32045E-3 1.23841E-2 1.19094E-2 7.21657E-3 8.36814E-3 1.22349E-2 6.33942E-3 4.29402E-3 2.67859E-2 1.70844E-2 2.12896E-2 2.97638E-2 3.13142E-2 1.83167E-2 3.66835E-2 8.97104E-3 1.32239E-2 1.97547E-2 3.6185E-2 4.35197E-2 1.37332E-2 5.00934E-2 3.21861E-2 2.74329E-2 9.99548E-3 4.35298E-2 2.7741E-2 2.34632E-2 5.18932E-2 5.72527E-2 2.98648E-2 2.19878E-2 2.08192E-2 2.29754E-2 5.13245E-2 3.43574E-2 2.49467E-2 3.66321E-3 3.21512E-2 9.6847E-2 3.15082E-2 3.24886E-2 6.22625E-2 4.54929E-2 3.04673E-2 3.59837E-2 1.03324E-2 2.79634E-2 1.17536E-2 3.93625E-2 2.04049E-2 1.58934E-2 3.03875E-2 3.11029E-2 5.74433E-2 1.30875E-1 2.27513E-1 1.39696E-1 8.85877E-2 7.8994E-2 2.24843E-2 5.95469E-2 4.38931E-2 8.97163E-2 1.08376E-1 2.09076E-2 1.21189E-1 1.05996E-1 1.54389E-1 2.02311E-1 1.6083E-1 1.22106E-1 1.42434E-1 1.1491E-1 1.29774E-1 1.27223E-1 1.05072E-1 1.32215E-1 6.71508E-2 5.06657E-2 9.54002E-2 1.16411E-1 1.13178E-1 1.2772E-1 1.64034E-1 1.68466E-1 1.62425E-1 2.76945E-1 3.50966E-1 3.5076E-1 5.52414E-1 2.83709E-1 1.68089E-1 3.62922E-1 2.76348E-1 2.6095E-1 6.95348E-2 2.39175E-1 6.22719E-1 9.10494E-2 3.72867E-1 5.23668E-1 2.8746E-1 3.50103E-1 6.17997E-1 3.44938E-1 6.99565E-2 1.89894E-1 2.85555E-2 1.33137E-1 2.22727E-1 1.24359E-1 1.77399E-1 5.26959E-2 2.59355E-2 2.05934E-2 1.06232E-2 1.13865E-1 1.78849E-1 1.52998E-1 7.93122E-2 1.59462E-1 3.90303E-1 1.95092E-1 2.35667E-1 1.03214E-1 1.59538E-1 2.6759E-1 6.37927E-2 1.54649E-1 3.39767E-1 3.30306E-1 1.99685E-1 3.0538E-1 2.03509E-1 1.93323E-1 2.7755E-1 2.00564E-1 1.90824E-1 2.16657E-1 1.41054E-1 7.5205E-2 1.17746E-1 1.46971E-1 2.11689E-1 1.44206E-1 2.73025E-1 9.01084E-2 9.07622E-2 1.15809E-2 1.34185E-1 1.31994E-1 2.36319E-1 1.0413E-1 2.22247E-1 5.89264E-2 1.97335E-1 1.40557E-1 2.37009E-1 2.52779E-1 2.39565E-1 2.67743E-1 3.47086E-1 2.31445E-1 1.76811E-1 2.44892E-1 3.03353E-1 1.56094E-1 1.90469E-1 2.00198E-1 1.87023E-1 3.23332E-1 2.85387E-1 1.31816E-1 1.16562E-1 2.37697E-1 3.05957E-1 2.05441E-1 1.25143E-1 9.42496E-2 3.48953E-1 1.79518E-1 1.59289E-1 1.26825E-1 2.89112E-1 1.73689E-1 1.93687E-1 1.62777E-1 2.66869E-1 2.03344E-1 1.79858E-1 2.85036E-1 2.04807E-1 6.51354E-1 2.81183E-1 1.1702E-1 1.23296E-1 1.68469E-1 3.02884E-1 3.14406E-1 1.86079E-1 5.66941E-2 5.644E-2 1.21286E-1 2.75523E-1 1.40108E-1 3.00866E-2 4.11773E-2 2.74733E-2 2.58474E-2 7.18322E-2 2.64003E-3 2.39959E-3 2.58698E-3 4.63727E-3 2.8578E-3 1.52591E-3 7.55792E-4 2.90999E-3 1.48238E-3 6.57298E-4 1.53569E-3 1.08606E-3 7.62218E-4 1.4813E-3 2.80959E-3 2.28027E-3 1.09776E-3 3.78996E-3 4.6434E-3 1.13865E-2 3.57218E-2 5.60835E-2 2.83938E-2 1.44672E-2 3.05863E-3 4.06088E-3 7.7458E-3 1.05504E-2 8.78088E-3 1.9788E-3 4.18952E-3 7.49071E-3 7.15992E-3 1.72523E-3 3.05039E-3 1.46695E-2 1.00984E-2 9.25026E-3 2.13138E-2 2.47298E-2 1.80378E-2 1.20359E-2 8.94757E-3 8.69268E-3 1.66382E-2 1.79123E-2 1.47534E-2 9.58415E-3 9.80349E-3 1.53051E-2 3.68512E-2 1.87449E-2 2.30377E-2 2.43958E-2 2.34092E-2 2.60669E-2 3.52865E-2 5.13714E-2 8.69268E-2 5.98391E-2 7.76307E-2 1.74178E-1 1.28899E-1 1.30764E-1 1.01166E-1 1.38957E-1 8.18716E-2 3.00659E-1 2.04569E-1 1.21479E-1 1.14581E-1 1.66681E-1 1.42232E-1 4.98328E-2 1.40189E-1 1.32475E-1 1.13441E-1 1.8969E-1 3.858E-2 7.87279E-2 8.66211E-2 4.21627E-2 2.70221E-1 3.35716E-1 1.65974E-1 7.2856E-2 5.95726E-2 8.81541E-2 3.27251E-1 6.12853E-2 3.90958E-2 5.31901E-2 3.63313E-1 2.23436E-1 2.99284E-1 3.21864E-1 6.41754E-2 2.91331E-1 7.24932E-1 5.92853E-1 7.8084E-1 3.95345E-1 7.74739E-1 5.12478E-1 1.9153E-1 2.25548E-1 1.07992E-1 6.05148E-2 1.0933E-1 8.47224E-2 9.81893E-2 1.44687E-1 7.25719E-2 4.95241E-2 2.58581E-2 4.03021E-2 2.97865E-2 1.63209E-2 2.39839E-2 5.28165E-2 2.61745E-2 2.93298E-2 1.67095E-2 1.86285E-2 1.21029E-2 1.75016E-2 5.51667E-2 2.11686E-2 9.59691E-3 1.95305E-2 2.71606E-2 1.39929E-2 6.12732E-3 8.60553E-3 2.56012E-2 2.4379E-2 8.23006E-3 5.67779E-2 4.68742E-2 7.20288E-2 4.52621E-2 2.96162E-2 4.79146E-2 2.59558E-2 1.61202E-2 2.02028E-2 8.29322E-2 2.11318E-2 3.65079E-2 4.02699E-2 5.48827E-2 6.14614E-2 2.47158E-2 4.58653E-2 7.7748E-2 1.41501E-1 9.66352E-2 3.2026E-2 4.78646E-2 3.02976E-2 3.32732E-2 5.32552E-2 8.99501E-2 1.01363E-1 5.55581E-2 1.60058E-2 4.16929E-2 2.46068E-2 1.90344E-2 3.75897E-2 1.65872E-2 2.55039E-2 2.40981E-2 1.26632E-2 8.87187E-3 9.40948E-3 6.58974E-3 1.70529E-2 1.96163E-2 1.34855E-2 1.02203E-2 1.38073E-2 2.4543E-2 1.68172E-2 3.25142E-2 4.28474E-2 1.99758E-2 1.4811E-2 1.13028E-2 2.29148E-2 1.35413E-2 1.72482E-2 2.1448E-2 4.92053E-2 2.67818E-2 1.27627E-2 1.38439E-2 1.86973E-2 1.58337E-2 1.86346E-2 2.51225E-2 5.15676E-2 4.22011E-2 2.74425E-2 3.39571E-2 2.78275E-2 1.60431E-1 1.43804E-2 2.03081E-2 2.14406E-2 2.08477E-2 5.82952E-2 6.4369E-2 7.86208E-2 2.38788E-2 9.88082E-3 9.17947E-3 1.0663E-2 1.07552E-2 8.64368E-3 1.23494E-2 1.21527E-2 9.25366E-3 1.3357E-2 1.32289E-2 2.6001E-2 5.12628E-2 7.08854E-2 3.82229E-2 2.95095E-2 2.71745E-2 4.38214E-2 6.42286E-2 2.02124E-1 4.31051E-1 5.24529E-1 3.85504E-1 3.31344E-1 6.12351E-1 5.93645E-1 1.13021E-1 2.2018E-1 4.44397E-1 3.72145E-1 6.31929E-1 7.20029E-1 1.68651E-1 9.96983E-2 3.47832E-1 1.39677E-1 1.72996E-1 2.34035E-1 1.17798E-1 6.34347E-2 2.11859E-2 4.05272E-2 1.19125E-1 9.49653E-2 1.25157E-1 1.32554E-1 1.37764E-1 9.9612E-2 2.27109E-1 2.07344E-1 1.59374E-1 1.6161E-1 1.55839E-1 1.16267E-1 1.59542E-1 4.97898E-1 1.92016E-1 1.29919E-1 2.14263E-1 1.91655E-1 2.03199E-1 1.61128E-1 6.02664E-1 7.01938E-1 4.52036E-1 8.85192E-1 5.61384E-1 8.16963E-2 3.80743E-2 1.88095E-1 4.42465E-2 9.61633E-2 1.90293E-1 3.51903E-2 1.64467E-2 1.84689E-2 8.82466E-3 1.38857E-2 1.42105E-2 2.0254E-2 7.29344E-3 4.63695E-2 7.63701E-2 1.10708E-1 1.23068E-1 9.12095E-2 1.34031E-2 5.24609E-3 2.54847E-2 7.71327E-2 1.93879E-2 9.07316E-3 3.77963E-2 2.06136E-2 8.0111E-3 2.22261E-3 1.48855E-2 3.34367E-2 4.00995E-2 3.76727E-2 6.55726E-2 4.19865E-2 6.47721E-2 7.02511E-2 1.40155E-1 1.95117E-1 1.2785E-1 2.10874E-1 2.26004E-1 3.35682E-1 2.78096E-1 1.29497E-1 1.28157E-2 1.92602E-2 1.9766E-2 2.2284E-2 9.50618E-2 7.02392E-3 2.17309E-2 4.26156E-3 3.21149E-2 9.81557E-2 1.2268E-2 2.02678E-2 4.32346E-3 1.90199E-3 1.97262E-3 2.14746E-3 1.03097E-3 1.66626E-2 2.69475E-2 1.80954E-3 2.5529E-3 8.36389E-2 2.75644E-2 2.19634E-2 6.72681E-3 2.38814E-3 1.48792E-2 1.20215E-2 1.86442E-2 1.4895E-2 3.68794E-2 1.9221E-3 2.80719E-2 5.2104E-2 1.40395E-1 1.28995E-1 1.77772E-2 4.77319E-2 1.03161E-2 9.49352E-3 1.43818E-2 1.80706E-3 1.90206E-2 1.53281E-2 9.14851E-3 8.14196E-3 5.6668E-3 1.65982E-4 2.27419E-4 1.06933E-4 1.08203E-4 1.51455E-5 6.63043E-5 3.06161E-4 2.44757E-4 4.13783E-4 6.76589E-4 9.10785E-5 3.17401E-4 8.83254E-4 7.45674E-4 3.11839E-4 1.75839E-4 1.54597E-5 2.02497E-4 5.13879E-4 1.44546E-4 2.73448E-5 8.70736E-5 1.30802E-3 1.34496E-4 5.60327E-4 4.56169E-4 6.38192E-4 7.97508E-4 1.86386E-4 1.05085E-4 1.06975E-4 6.95232E-5 3.96411E-4 1.50494E-3 1.34189E-3 2.62132E-3 1.13728E-2 2.93015E-2 3.11739E-2 8.00011E-3 3.66387E-4 5.00265E-4 2.53982E-4 3.45684E-4 1.21561E-4 2.32836E-5 1.88214E-4 5.04573E-5 1.78281E-5 3.08721E-5 3.17595E-5 7.93473E-6 5.42659E-6 9.10181E-5 4.97491E-5 1.14754E-5 2.11779E-5 1.20938E-5 1.32338E-5 5.2579E-5 8.01045E-5 1.37092E-4 4.06468E-4 2.50449E-4 2.71388E-4 4.09209E-4 3.78919E-4 4.13874E-4 4.41441E-4 3.4768E-4 1.81644E-4 1.17049E-4 2.20363E-4 1.22141E-4 5.07232E-5 1.87377E-5 1.55983E-5 4.16365E-5 2.00705E-5 9.97024E-6 1.04263E-5 1.10376E-5 2.12578E-5 3.29282E-5 6.93672E-5 2.26521E-5 1.27419E-5 2.7412E-5 1.27819E-4 1.50885E-4 2.12405E-4 1.03069E-4 2.2715E-4 3.25528E-4 2.59271E-5 3.78618E-5 3.29455E-5 1.03086E-4 8.10917E-5 4.37945E-5 9.60926E-5 4.14314E-5 7.05373E-5 1.38169E-4 5.48487E-5 3.39713E-4 3.75233E-4 3.61604E-4 3.54679E-4 2.7643E-4 6.31375E-4 1.84699E-4 4.42894E-4 2.10291E-4 2.97038E-4 1.66384E-4 1.52194E-4 1.31908E-4 1.40543E-4 1.61942E-4 1.33948E-4 1.35328E-4 1.6334E-4 1.21556E-4 1.76777E-4 2.01134E-4 1.55035E-4 1.15766E-4 1.08484E-4 5.9543E-5 5.34389E-5 6.89675E-5 8.62356E-5 1.11797E-4 9.55285E-5 8.12156E-5 2.12957E-4 1.79265E-4 1.37159E-4 8.13334E-5 7.02241E-5 3.7242E-5 5.09518E-5 3.0426E-5 6.22648E-5 5.03298E-5 3.20528E-5 5.9386E-5 1.48539E-4 1.04487E-4 7.08666E-5 4.53794E-5 6.26558E-5 2.6989E-5 2.74818E-5 4.07187E-5 3.61666E-5 1.50667E-4 3.14655E-4 3.65336E-4 5.46945E-5 7.08527E-5 2.15691E-4 1.40407E-4 1.59799E-4 2.23585E-4 1.67276E-4 2.01474E-4 3.3396E-4 3.45416E-4 3.81231E-4 3.47694E-4 4.05751E-4 4.44357E-4 2.88052E-4 1.8942E-4 1.211E-3 7.14921E-4 1.64251E-3 9.96594E-4 3.99342E-3 1.65786E-3 1.74616E-3 3.75213E-3 2.316E-3 2.76745E-3 2.82204E-3 1.82332E-4 1.82285E-3 5.33282E-4 3.50808E-4 3.15657E-4 1.63194E-4 2.70312E-4 2.23282E-4 1.54796E-4 1.06785E-4 1.3603E-4 2.67055E-5 3.78201E-5 1.80974E-5 1.39826E-5 1.30442E-5 1.47878E-5 2.08098E-5 3.10952E-5 7.37658E-6 4.60931E-6 1.3546E-5 9.78569E-7 1.34337E-5 2.56992E-5 7.7204E-6 4.39474E-6 7.66765E-6 1.72419E-5 1.85269E-5 8.2313E-6 2.11875E-6 5.29827E-6 7.96134E-6 1.4946E-6 2.38569E-6 2.01129E-6 1.45528E-6 4.50213E-7 1.38302E-6 1.09955E-5 1.07788E-5 1.54465E-6 1.38456E-6 1.31618E-6 7.62258E-7 1.66415E-6 1.69374E-6 1.85938E-6 1.51935E-6 5.6946E-7 8.15017E-7 1.0758E-6 9.79867E-7 8.08143E-7 6.26896E-7 7.47221E-7 7.20136E-7 7.89439E-7 4.64079E-7 4.87724E-7 6.96586E-7 8.78471E-7 6.96271E-7 6.94752E-7 6.41337E-7 6.24439E-7 8.70088E-7 1.06008E-6 2.87974E-7 2.9595E-7 2.77031E-7 1.64335E-6 1.12675E-6 6.64431E-7 6.69301E-7 2.28931E-6 3.83716E-7 4.32202E-7 5.70908E-7 5.92703E-7 5.1939E-7 8.44742E-7 8.02112E-7 8.50131E-8 4.69927E-8 5.57311E-8 6.12883E-7 3.51544E-7 8.09403E-8 4.76685E-8 9.1581E-8 5.98324E-8 1.04465E-7 3.74361E-8 2.51241E-8 4.34929E-8 2.74598E-8 2.35642E-7 6.60051E-8 1.2491E-7 8.54729E-7 1.05695E-6 1.79311E-7 4.94624E-8 6.56678E-8 2.2888E-8 1.0112E-7 1.84698E-7 1.71056E-7 1.09539E-6 3.31577E-7 3.61095E-8 3.26947E-8 3.46446E-8 6.25653E-8 6.74574E-8 2.05048E-7 4.05586E-8 5.4313E-8 1.63781E-8 1.63946E-7 3.25337E-7 4.3769E-7 6.26101E-7 5.77706E-7 -9999 -9999 -9999 -9999 -9999 -9999 -9999 -9999 -9999 -9999 -9999 -9999 -9999 -9999 -9999 -9999 -9999 -9999 -9999 -9999 -9999
2.44215E-5 2.97472E-5 2.9379E-5 1.6855E-5 2.30972E-5 1.83398E-5 1.56916E-5 3.58042E-5 3.25336E-5 5.4106E-5 2.91129E-5 3.59815E-5 4.53379E-5 4.78616E-5 4.53831E-5 5.08972E-5 7.15983E-5 4.61189E-5 3.63633E-5 2.15024E-5 3.03909E-5 5.06847E-5 4.0715E-5 3.00362E-5 3.38562E-5 3.15903E-5 3.38142E-5 3.4458E-5 4.1461E-5 4.84507E-5 5.69305E-5 2.60097E-5 3.19323E-5 4.8995E-5 4.13381E-5 4.03545E-5 3.50495E-5 5.76082E-5 4.35947E-5 2.95318E-5 5.20463E-5 3.87921E-5 2.84366E-5 3.33446E-5 3.94546E-5 2.91843E-5 2.99092E-5 3.94417E-5 3.51365E-5 3.63779E-5 2.84147E-5 1.94262E-5 4.00625E-5 1.48601E-5 1.98416E-5 3.34918E-5 3.06941E-5 1.84558E-5 1.50156E-5 1.85008E-5 2.1447E-5 1.58353E-5 2.99403E-5 2.9702E-5 1.50679E-5 2.05367E-5 2.60733E-5 2.9616E-5 2.00214E-5 3.5306E-5 3.89095E-5 2.7179E-5 4.33404E-5 3.6802E-5 5.01701E-5 7.07354E-5 5.32306E-5 5.80115E-5 6.62316E-5 6.41451E-5 4.82956E-5 3.56266E-5 4.99027E-5 4.23078E-5 1.76786E-5 4.32486E-5 1.24858E-4 8.95281E-5 7.69571E-5 3.64864E-5 1.20913E-4 9.42416E-5 7.61551E-5 9.11718E-5 1.33516E-4 1.73046E-4 1.90375E-4 2.17202E-4 1.85926E-4 2.32933E-4 3.257E-4 3.29376E-4 2.99612E-4 3.00085E-4 2.27299E-4 2.3191E-4 3.98919E-4 2.88425E-4 3.55271E-4 1.32564E-4 1.96389E-5 6.0871E-6 1.14404E-6 1.34928E-5 2.40475E-5 3.08477E-5 2.35106E-5 3.68872E-5 3.12125E-5 2.9449E-5 3.19124E-5 2.38024E-5 3.08584E-5 9.50319E-6 1.38495E-5 1.63476E-5 4.10143E-5 2.00809E-5 4.05496E-5 5.69247E-5 3.14864E-5 2.45468E-5 2.82737E-5 3.08687E-5 2.1499E-5 3.40955E-5 8.13504E-6 2.25842E-5 1.4706E-5 4.53171E-6 1.81863E-5 2.29102E-5 2.76979E-5 1.22541E-5 1.5686E-5 4.15712E-5 4.8589E-5 2.12411E-5 1.18805E-5 3.1179E-5 3.11177E-5 1.80512E-5 6.54829E-6 2.41829E-5 4.6215E-5 5.2816E-5 4.10115E-5 6.486E-5 1.38646E-4 5.19958E-6 2.01389E-5 4.20472E-5 4.63613E-5 2.20008E-5 1.60614E-4 6.05322E-5 5.22361E-5 1.87335E-5 4.72529E-5 3.84927E-5 3.69765E-5 2.15856E-5 1.01303E-4 4.1309E-5 4.88645E-5 5.02261E-5 4.31131E-5 8.6309E-5 7.87526E-5 3.03919E-5 1.96508E-5 4.15024E-5 2.90845E-5 2.01812E-5 1.7633E-5 2.12009E-5 3.0267E-5 2.32156E-5 4.02725E-6 4.09188E-5 3.22098E-5 3.86635E-5 3.4026E-5 2.18607E-5 2.96926E-5 2.44558E-5 2.78233E-5 1.84459E-5 6.12129E-6 8.0504E-6 1.00504E-5 4.84263E-5 5.06918E-5 3.79409E-5 5.70985E-5 6.64183E-5 2.33495E-5 4.93683E-5 5.3653E-5 7.6859E-5 5.94363E-5 3.8584E-5 4.52909E-5 2.86534E-5 1.23131E-4 9.16933E-5 9.23681E-5 5.6107E-5 1.78177E-5 1.41583E-4 8.83806E-5 1.98198E-4 1.78448E-4 9.76142E-5 6.08577E-5 6.3543E-5 3.48679E-5 4.33708E-5 5.09019E-5 1.92142E-5 2.82292E-5 2.30339E-5 6.15139E-6 2.58699E-6 6.65781E-6 6.28582E-8 2.80224E-5 4.17767E-5 1.49301E-5 1.33508E-6 2.5501E-6 3.3715E-5 3.2586E-5 9.81765E-5 7.34621E-5 2.23912E-4 9.35212E-5 3.03049E-5 3.4143E-5 2.18989E-5 2.59014E-4 1.58214E-3 3.04367E-3 1.65235E-3 1.60976E-3 1.22517E-2 8.06677E-3 3.23544E-3 5.59343E-3 6.37484E-3 1.26142E-2 6.9518E-3 5.53311E-3 1.39642E-3 4.11241E-5 7.5044E-6 1.60206E-5 1.52872E-5 8.24094E-6 1.26486E-5 7.16876E-6 9.08343E-6 1.06047E-5 1.42063E-4 3.68875E-5 8.33467E-3 1.46912E-2 2.01726E-3 1.05833E-5 4.12075E-5 7.90906E-3 1.45419E-2 1.03594E-3 1.28763E-2 4.33567E-3 1.30329E-2 1.0895E-2 7.45617E-3 2.59432E-3 1.02446E-2 1.10023E-2 5.11424E-3 9.00289E-3 1.51699E-2 6.7233E-3 6.90466E-3 1.92871E-2 4.65718E-2 5.90383E-2 3.43194E-2 3.69434E-2 1.3244E-2 1.21783E-2 6.53834E-3 1.11623E-2 1.35418E-1 1.44512E-2 3.80339E-2 9.46187E-3 5.62812E-2 4.1577E-2 1.11168E-2 2.47642E-2 3.02279E-2 2.33212E-2 3.05881E-2 2.70109E-2 1.74584E-2 1.63015E-2 1.76004E-2 4.52527E-2 2.42849E-2 1.37222E-2 2.48208E-2 3.15294E-2 1.72739E-2 9.27975E-2 3.83396E-2 2.14237E-2 2.58498E-2 4.40237E-2 2.50046E-2 4.47525E-2 2.15898E-2 3.45092E-2 1.74948E-2 1.57804E-2 3.25571E-2 1.8304E-2 2.39247E-2 3.10738E-2 3.83624E-2 6.38924E-2 2.04133E-1 9.85536E-2 1.43591E-1 1.1125E-1 1.29694E-1 6.599E-2 9.96585E-2 8.27659E-2 8.70044E-2 7.58309E-2 3.61141E-2 1.25074E-1 9.06727E-2 1.86021E-1 1.40087E-1 9.76397E-2 1.06302E-1 9.21942E-2 7.56668E-2 9.59488E-2 9.97327E-2 9.69207E-2 8.82173E-2 9.59852E-2 9.34854E-2 8.50704E-2 7.9852E-2 1.24508E-1 8.5915E-2 9.63834E-2 2.14638E-1 1.12422E-1 1.15321E-1 4.29332E-1 3.70811E-1 2.61697E-1 2.47932E-1 6.66582E-1 6.53215E-1 3.43297E-1 2.27492E-1 9.97373E-2 1.79358E-1 3.0878E-1 8.21184E-2 3.29429E-1 6.04573E-1 2.12317E-1 5.59564E-1 5.95068E-1 1.33604E-1 6.90073E-2 6.73756E-2 4.31477E-2 1.98456E-1 2.8641E-1 4.40877E-1 4.36685E-1 2.84851E-1 8.96234E-2 3.5987E-2 4.32031E-2 1.27468E-1 4.95311E-1 2.41754E-1 8.2283E-2 1.67771E-1 1.30984E-1 2.01536E-1 1.81543E-1 2.01973E-1 2.53181E-1 1.09837E-1 2.14271E-1 1.94566E-1 2.15552E-1 7.89378E-2 2.40642E-1 1.96566E-1 2.55059E-1 3.54566E-1 2.40512E-1 1.32914E-1 2.90221E-1 1.80932E-1 4.20944E-2 1.93544E-1 2.6855E-1 1.94558E-1 1.85871E-1 1.94614E-1 2.36606E-1 2.26729E-1 2.03605E-1 4.84656E-2 4.0301E-2 1.36272E-1 1.96151E-1 1.42589E-1 1.94615E-1 1.33555E-1 1.97612E-1 2.03104E-1 2.53646E-1 2.20729E-1 3.16153E-1 3.31257E-1 2.68737E-1 2.68422E-1 2.56529E-1 2.97186E-1 2.89108E-1 1.83895E-1 1.20415E-1 2.24538E-1 1.84499E-1 3.1339E-1 2.73767E-1 2.38994E-1 2.38592E-1 1.37008E-1 2.99234E-1 2.15602E-1 2.70581E-1 2.47055E-1 3.82037E-1 2.50038E-1 1.43725E-1 1.26858E-1 2.70035E-1 1.97855E-1 1.22959E-1 1.48089E-1 2.10568E-1 2.02713E-1 2.36705E-1 3.53977E-1 2.77377E-1 5.64335E-1 2.14883E-1 6.91642E-2 3.70219E-1 2.02636E-1 2.78592E-1 2.13298E-1 2.55478E-1 2.09551E-1 1.58718E-1 2.63168E-1 8.05648E-2 4.99965E-2 5.02675E-2 2.55512E-2 1.08761E-2 6.48988E-3 4.05996E-3 5.09802E-3 7.64295E-3 5.53259E-3 3.44169E-3 1.07581E-2 1.09566E-2 1.19657E-3 1.13202E-3 1.69544E-3 1.24747E-3 2.85239E-3 1.72497E-3 9.09097E-4 1.84882E-3 2.32356E-3 1.52599E-3 7.41126E-4 1.78044E-3 2.51899E-3 1.64095E-3 1.72193E-2 1.88252E-2 1.54737E-2 2.47895E-2 8.52954E-3 1.90577E-3 4.03654E-3 1.23225E-2 5.2953E-3 1.2059E-3 2.7326E-3 6.96706E-3 2.18168E-3 7.02059E-4 2.81265E-3 4.14111E-3 5.86134E-3 7.68476E-3 1.25864E-2 8.39748E-3 1.00857E-2 5.93909E-3 7.55177E-3 1.87207E-2 1.77983E-2 9.57283E-3 1.34578E-2 7.29184E-3 1.4079E-2 1.35519E-2 3.29324E-2 4.13425E-2 2.96713E-2 2.40996E-2 2.91845E-2 3.26096E-2 5.06802E-2 8.24942E-2 9.55242E-2 1.26548E-1 1.01359E-1 7.48855E-2 7.92462E-2 7.63969E-2 3.30453E-1 7.2819E-2 2.12805E-1 2.68132E-1 1.85907E-1 8.2525E-2 1.29769E-1 1.24947E-1 3.49707E-1 1.17401E-1 1.07405E-1 6.9347E-2 1.898E-1 7.95295E-2 2.41396E-2 7.90739E-2 7.5876E-2 6.85968E-2 2.12381E-1 6.56286E-1 2.9929E-1 2.52627E-1 5.28048E-1 2.83283E-1 2.69014E-1 8.16947E-2 5.13781E-2 4.25003E-2 5.33728E-2 2.88892E-1 9.31341E-2 4.55704E-1 2.65233E-1 7.17997E-2 1.64042E-1 4.83772E-1 8.97632E-1 7.38847E-1 2.88548E-1 2.92578E-1 1.65923E-1 2.37997E-1 9.88475E-2 2.65606E-1 2.94539E-1 2.19766E-1 1.83378E-1 1.03267E-1 2.90217E-2 1.80744E-2 5.18594E-2 2.18867E-1 1.19225E-1 3.47292E-2 1.33198E-1 4.36058E-2 5.41525E-2 2.20014E-2 2.07185E-2 1.60565E-2 1.65206E-2 1.80954E-2 5.55265E-2 1.00244E-2 8.85459E-3 1.12446E-2 2.52228E-2 1.4095E-2 1.28064E-2 1.20547E-2 4.04134E-2 3.37678E-2 1.36604E-2 3.59423E-2 3.09553E-2 3.97607E-2 3.17361E-2 5.37893E-2 4.21008E-2 3.22684E-2 9.55799E-3 1.99239E-2 5.09974E-2 6.19818E-2 2.80866E-2 6.05975E-2 5.26841E-2 3.19673E-2 3.0835E-2 3.37118E-2 1.1094E-1 1.6169E-1 3.56022E-2 3.76014E-2 4.7158E-2 1.85687E-1 3.9291E-2 4.8002E-2 6.54433E-2 6.04217E-2 4.6915E-2 5.33425E-2 1.9003E-2 4.3727E-2 3.08085E-2 1.19817E-2 2.21964E-2 1.14275E-2 5.31826E-2 4.50126E-2 1.62653E-2 5.51717E-3 1.07419E-2 1.71847E-2 2.72731E-2 5.59067E-3 1.14591E-2 3.9552E-3 3.17437E-2 1.60956E-2 1.05463E-2 2.47651E-2 1.92204E-2 1.37309E-2 1.08676E-2 3.63666E-2 1.92128E-2 4.81231E-2 4.82289E-2 3.34522E-2 1.17161E-2 1.67546E-2 1.30653E-2 3.99798E-2 2.19647E-2 2.93428E-2 4.47074E-2 6.48753E-2 2.61322E-2 2.73474E-2 1.4658E-2 4.06874E-2 3.0521E-2 1.66388E-2 2.36506E-2 1.85024E-2 3.79971E-2 5.65737E-2 1.51666E-1 8.03582E-2 2.74585E-2 1.81842E-2 1.18609E-2 8.60031E-3 9.98735E-3 1.15552E-2 1.1398E-2 1.38909E-2 7.5232E-3 3.36621E-2 1.32429E-2 2.1475E-2 4.43248E-2 4.13817E-2 2.58158E-2 5.35899E-2 6.338E-2 2.82803E-2 6.64989E-2 1.1126E-1 1.86326E-1 7.59908E-1 8.40439E-1 4.76832E-1 5.96471E-1 8.75045E-1 2.72228E-1 3.02928E-1 3.77333E-1 3.40661E-1 6.12669E-1 1.71773E-1 2.5394E-1 5.46066E-2 1.35617E-1 9.05732E-2 4.24745E-2 7.86726E-2 8.51637E-2 7.10974E-2 2.50531E-2 2.82625E-2 4.60248E-2 4.6268E-2 3.5219E-1 1.10834E-1 1.95765E-1 1.41288E-1 1.46468E-1 1.72525E-1 1.24252E-1 1.2454E-1 1.7167E-1 1.23169E-1 1.37964E-1 3.28205E-1 3.85121E-1 2.99184E-1 2.96797E-1 1.1179E-1 1.63406E-1 2.888E-1 5.26046E-1 6.22323E-1 7.03759E-1 9.02664E-1 7.44488E-1 1.23314E-1 2.14568E-2 2.67215E-1 2.30024E-1 8.51351E-2 1.56245E-1 4.27321E-2 7.47081E-2 6.41029E-2 1.02501E-2 1.57861E-2 1.18714E-2 2.31952E-2 4.2562E-2 3.98175E-2 1.85285E-2 1.96841E-2 6.65486E-2 1.15662E-1 1.55293E-1 1.64483E-2 2.91299E-2 1.8555E-2 7.65492E-3 8.03192E-3 1.07442E-2 2.51584E-2 2.37643E-2 1.02381E-2 1.9106E-2 4.66179E-2 3.46618E-2 4.03114E-2 5.68903E-2 4.00797E-2 6.29809E-2 1.08536E-1 1.87212E-2 2.50948E-2 1.10002E-1 1.42009E-1 2.4823E-1 2.81271E-1 1.58024E-2 7.18289E-3 8.84323E-3 1.65928E-2 4.6117E-2 1.17474E-1 5.29946E-2 9.85865E-3 9.79348E-3 5.925E-3 1.01897E-2 8.20582E-3 6.75873E-2 8.34241E-2 3.3646E-3 2.67065E-3 3.23113E-3 2.67942E-3 3.44861E-3 2.23765E-3 2.1843E-2 1.26774E-2 1.69554E-2 4.81082E-2 7.30739E-2 1.40526E-2 5.50975E-2 1.85187E-2 1.63308E-2 1.41531E-2 3.76947E-2 1.65934E-2 4.48869E-2 1.71633E-2 1.63749E-2 8.56711E-2 3.4866E-3 1.02828E-1 1.35584E-2 6.02206E-2 4.87306E-2 9.20324E-3 8.96765E-3 1.27447E-3 8.9886E-4 4.67953E-3 3.24425E-3 1.80015E-3 2.17786E-3 4.32929E-4 2.17685E-4 6.08521E-5 4.51673E-4 8.06924E-5 1.29135E-4 3.45564E-4 6.59743E-4 8.51914E-4 1.5009E-3 1.76416E-4 9.44697E-4 3.13535E-4 1.38126E-4 2.93727E-4 2.14687E-4 7.14062E-4 6.82692E-4 1.43122E-4 8.7673E-5 2.75892E-5 2.33494E-5 1.5101E-4 2.02081E-4 5.13251E-4 8.51537E-4 6.94868E-4 3.58532E-4 5.91787E-5 4.80391E-5 1.3133E-4 9.71548E-5 1.72288E-4 5.47117E-3 2.89668E-3 9.00199E-3 1.74984E-3 1.61726E-2 6.31035E-3 7.16797E-3 7.01515E-4 1.6179E-4 1.21233E-3 6.29515E-4 4.31431E-4 1.89632E-4 1.7667E-4 3.48599E-5 2.19858E-5 5.31299E-5 3.86918E-5 2.3865E-5 1.59639E-5 4.95156E-5 3.47894E-6 6.5545E-5 2.43476E-5 2.53279E-5 1.34702E-4 2.25337E-5 7.33288E-5 4.54931E-4 2.33852E-4 2.09091E-4 4.15043E-4 7.42174E-4 5.25479E-4 2.82475E-4 3.40689E-4 1.72204E-4 1.95009E-4 2.24866E-4 7.43362E-5 5.97429E-5 6.86725E-5 2.56272E-5 1.67441E-5 2.86391E-5 5.28481E-6 5.13212E-6 6.28572E-6 2.54451E-5 1.96754E-5 9.90218E-6 1.67573E-5 1.40022E-4 9.75404E-5 1.00198E-4 1.34704E-4 1.21018E-4 1.7436E-4 1.41025E-4 1.80594E-4 1.68132E-4 7.44615E-5 4.58532E-5 4.48606E-5 3.81584E-5 7.82595E-6 3.35632E-5 7.00616E-5 5.05196E-5 4.28473E-5 7.0365E-5 5.33089E-5 3.22118E-4 3.01543E-4 3.24491E-5 4.45554E-4 3.66728E-4 3.9651E-4 2.45799E-4 3.98913E-4 3.48645E-4 1.8013E-4 1.3068E-4 2.2115E-4 1.85305E-4 2.42236E-4 1.14407E-4 9.58947E-5 9.81186E-5 6.51685E-5 5.54721E-5 7.82175E-5 1.18286E-4 1.32031E-4 8.20816E-5 5.06177E-5 5.78616E-5 5.81668E-5 6.16273E-5 1.21404E-4 1.43269E-4 1.39652E-4 6.19824E-5 6.53235E-5 1.76233E-4 5.10712E-5 5.32454E-5 6.66166E-5 5.8044E-5 7.45708E-5 6.49536E-5 1.13477E-4 1.26363E-4 7.5951E-5 7.36321E-5 1.63649E-4 5.45203E-5 6.4004E-5 6.45601E-5 4.15789E-5 4.07727E-5 5.9948E-5 4.08386E-5 4.38604E-5 1.45932E-4 1.27317E-4 2.02837E-4 3.71934E-4 2.15168E-4 4.89766E-4 3.2638E-4 2.60156E-4 2.46958E-4 1.93264E-4 1.99493E-4 4.17962E-4 7.06894E-4 4.41333E-4 4.71732E-4 4.22157E-4 4.11885E-4 4.61188E-4 5.683E-4 3.45919E-3 3.7199E-3 3.57981E-3 1.30837E-3 2.09467E-3 1.9414E-3 3.85971E-4 8.22005E-4 5.6568E-4 2.29208E-3 1.35138E-3 1.03581E-3 2.30422E-3 3.49355E-4 2.78898E-4 2.37276E-4 2.14857E-4 9.03576E-5 1.91259E-4 1.66612E-4 7.53358E-5 2.4818E-5 3.90203E-5 2.7857E-5 1.75138E-5 1.49016E-5 1.04573E-5 1.61564E-5 3.66425E-5 2.2449E-5 7.62428E-6 3.64562E-6 7.67053E-6 7.84863E-6 8.35902E-6 1.80937E-5 1.49351E-5 8.84249E-6 2.30841E-6 4.45225E-6 7.93895E-6 6.5304E-6 6.36964E-6 7.38299E-6 1.19075E-5 1.04628E-6 3.30646E-7 1.37137E-6 5.14702E-7 2.27453E-7 8.83801E-7 6.23096E-6 8.80623E-6 8.24534E-6 1.3007E-6 1.01935E-6 2.14448E-6 1.89553E-6 1.36729E-6 1.47934E-6 1.30074E-6 1.37312E-6 1.2442E-6 6.7837E-7 9.91721E-7 1.10519E-6 8.29103E-7 8.20894E-7 9.7054E-7 1.15362E-6 8.25009E-7 8.87554E-7 8.02405E-7 8.27388E-7 4.29809E-7 6.82328E-7 7.206E-7 6.2094E-7 1.7293E-6 1.69515E-6 9.98004E-7 3.5226E-7 1.17623E-6 1.37355E-6 8.37644E-7 2.87392E-6 2.96085E-6 1.21951E-6 8.51426E-7 9.10146E-7 4.38573E-7 3.16852E-7 3.99668E-7 8.09107E-7 3.65066E-7 8.74192E-8 1.95777E-7 1.3392E-7 4.83231E-7 4.02702E-7 1.767E-7 1.06262E-7 1.61657E-7 4.0382E-8 1.17045E-7 9.84947E-7 4.51887E-7 4.50554E-7 4.61279E-7 4.24843E-7 2.06874E-8 1.5712E-7 1.78015E-7 4.0807E-7 7.12328E-7 5.07505E-8 4.89178E-8 1.0937E-6 1.30203E-7 3.64695E-8 2.85887E-8 1.27432E-7 9.5501E-8 1.19531E-8 1.44415E-8 9.91534E-9 1.49147E-8 7.08194E-8 9.13234E-8 3.54451E-8 6.15243E-8 5.06384E-8 1.13302E-8 8.84292E-8 4.82763E-8 3.24437E-8 2.59553E-7 4.12432E-8 -9999 -9999 -9999 -9999 -9999 -9999 -9999 -9999 -9999 -9999 -9999 -9999 -9999 -9999 -9999 -9999 -9999 -9999 -9999 -9999
2.65944E-5 2.14201E-5 1.11646E-5 1.49478E-5 1.55102E-5 1.44794E-5 8.8804E-6 1.77404E-5 3.50659E-5 2.70242E-5 3.48048E-5 2.13367E-5 4.23728E-5 5.37316E-5 4.06451E-5 4.17685E-5 4.67788E-5 4.16221E-5 2.79087E-5 4.24933E-5 4.25221E-5 5.55959E-5 4.48969E-5 3.14242E-5 3.2027E-5 1.82487E-5 3.30108E-5 3.79429E-5 4.89154E-5 5.81477E-5 3.76432E-5 3.9071E-5 3.64445E-5 5.83047E-5 3.00201E-5 3.35223E-5 2.26849E-5 3.75811E-5 3.8657E-5 4.15442E-5 2.86277E-5 3.8443E-5 1.40384E-4 1.35126E-4 2.83237E-5 2.27447E-5 3.82868E-5 5.46924E-5 3.49811E-5 3.00684E-5 2.71838E-5 2.57643E-5 3.47467E-5 3.14114E-5 3.97108E-5 4.44854E-5 3.22927E-5 1.9764E-5 2.48089E-5 2.13998E-5 2.73268E-5 5.30483E-5 4.0819E-5 5.78028E-5 3.19445E-5 3.34921E-5 2.28868E-5 1.84958E-5 1.53379E-5 1.64392E-5 4.71166E-5 2.94286E-5 3.0078E-5 4.46894E-5 1.08716E-4 6.79498E-5 6.63801E-5 5.11383E-5 3.05289E-5 4.29444E-5 3.59464E-5 2.73771E-5 4.79447E-5 5.21237E-5 7.41744E-5 5.58908E-5 6.8648E-5 9.09315E-5 7.65479E-5 9.49721E-5 8.52656E-5 1.09068E-4 1.22001E-4 9.82495E-5 1.54479E-4 1.40089E-4 1.7155E-4 1.97025E-4 2.14248E-4 1.71417E-4 2.12399E-4 2.07682E-4 3.12358E-4 4.72529E-4 3.52778E-4 2.99129E-4 2.98448E-4 3.29595E-4 2.75424E-4 7.58159E-5 4.54629E-5 3.51401E-6 1.46132E-6 3.19433E-5 2.67036E-5 3.30514E-5 3.68607E-5 3.21542E-5 2.94274E-5 3.8321E-5 3.1384E-5 1.84649E-5 2.74589E-5 2.84435E-5 1.14255E-5 1.57336E-5 3.72109E-5 1.96314E-5 5.59901E-5 3.82931E-5 2.93027E-5 7.16135E-6 7.89381E-6 1.9636E-5 1.51673E-5 2.75183E-5 7.50421E-6 2.20878E-5 2.51834E-5 2.61611E-5 2.4458E-5 1.54384E-5 6.1016E-6 1.2103E-5 2.03641E-5 3.83245E-5 8.53484E-5 2.83582E-5 3.16424E-5 4.61227E-6 1.21109E-5 1.81614E-5 1.21331E-5 1.51649E-5 3.20228E-5 2.76425E-5 6.55544E-5 4.86626E-5 7.06447E-5 1.74601E-5 3.3803E-6 1.42548E-5 2.61555E-5 2.12483E-4 5.54523E-5 2.54436E-5 3.89953E-5 4.12737E-5 4.83635E-5 2.86349E-5 5.63208E-5 7.25079E-5 4.00908E-5 7.04888E-5 5.47019E-5 1.67511E-5 3.23093E-5 3.75586E-5 5.37935E-5 1.68873E-5 4.27028E-5 6.46022E-5 1.77631E-5 1.46358E-5 1.27163E-5 1.2739E-5 4.63464E-5 2.767E-5 7.44296E-5 7.16242E-5 4.15735E-5 1.28195E-5 2.76543E-5 4.18283E-5 5.21665E-5 1.70181E-5 1.04259E-5 2.0486E-5 5.73825E-6 2.62912E-5 1.28271E-5 7.52869E-6 6.71659E-5 7.76596E-5 7.67529E-5 6.59842E-5 6.65872E-5 4.57738E-5 1.05221E-4 3.23835E-5 4.15642E-5 4.50846E-5 5.49798E-5 5.2827E-5 7.49827E-5 1.00362E-4 8.3223E-5 1.15597E-4 2.07373E-4 1.48224E-4 8.11651E-5 4.48245E-5 1.03982E-4 1.24317E-4 8.76847E-5 7.13394E-5 5.90713E-5 1.03681E-4 6.02397E-5 4.17183E-5 2.69149E-5 2.65823E-5 7.72459E-6 6.34922E-6 1.03247E-5 1.20258E-7 3.53347E-5 6.20224E-5 1.65071E-5 8.53192E-6 4.22309E-5 8.81114E-5 7.74725E-5 1.16191E-4 8.22441E-5 2.71927E-5 8.67047E-6 1.73044E-4 3.83832E-4 9.05776E-5 4.83733E-5 4.79824E-5 2.28263E-5 3.92553E-5 3.88824E-4 1.73491E-3 3.29934E-3 4.76915E-3 5.60918E-3 2.09039E-3 9.62075E-3 4.3144E-3 5.30166E-3 6.72736E-3 6.01093E-5 5.34588E-6 1.12391E-5 1.30344E-5 9.85216E-6 6.50313E-6 7.78114E-6 2.07966E-5 6.27107E-5 2.22339E-5 3.14823E-5 5.28993E-5 1.86668E-2 2.65949E-3 9.24678E-4 7.32967E-5 4.40462E-5 7.64554E-5 7.95369E-7 4.17312E-5 1.96367E-4 1.39352E-3 1.64564E-2 1.96614E-2 1.27404E-3 2.02392E-2 1.4199E-2 8.15817E-3 4.906E-3 6.46948E-3 7.3568E-3 5.3828E-3 6.0637E-3 2.13099E-2 2.63573E-2 2.04963E-2 3.74055E-2 1.63353E-2 3.29195E-2 2.57378E-2 8.1695E-3 7.49438E-2 7.85746E-3 2.89772E-2 2.5997E-2 4.45755E-2 6.53099E-2 2.7684E-2 1.48127E-2 1.82622E-2 2.62117E-2 3.18423E-2 2.06023E-2 3.13862E-2 2.25805E-2 2.56735E-2 3.49704E-2 3.76401E-2 4.18534E-2 1.71288E-2 1.6481E-2 4.96149E-2 2.83867E-2 2.99659E-2 2.73935E-2 4.15051E-2 3.10787E-2 4.80882E-2 2.78492E-2 2.1832E-2 1.97794E-2 5.44519E-2 4.43703E-2 4.76292E-2 4.60708E-2 5.11287E-2 4.2839E-2 4.26881E-2 8.04596E-2 7.7539E-2 2.29851E-1 1.09734E-1 1.82483E-1 6.37762E-2 1.15117E-1 1.15508E-1 5.79398E-2 1.02845E-1 1.38359E-1 9.41151E-2 1.41592E-1 1.51945E-1 1.3999E-1 9.54795E-2 1.35789E-1 7.27263E-2 1.07237E-1 4.86764E-2 3.82677E-2 1.23577E-1 1.09029E-1 9.00624E-2 1.48383E-1 1.15396E-1 1.09866E-1 3.35483E-2 1.66584E-1 1.70071E-1 1.8629E-1 2.16099E-1 2.2363E-1 2.47006E-1 3.38571E-1 3.73303E-1 4.65117E-1 5.59911E-1 6.60963E-1 7.13248E-1 6.8385E-1 5.13982E-1 3.89195E-1 5.02989E-1 4.58793E-1 4.72979E-1 7.3688E-1 1.96976E-1 1.1972E-1 3.93551E-1 7.05245E-1 2.54712E-1 1.08809E-1 5.93504E-2 3.74896E-2 3.53046E-1 2.94611E-1 5.78333E-1 2.88718E-1 2.5066E-1 1.44696E-1 1.54554E-1 8.864E-2 3.36336E-1 5.9444E-1 4.10899E-1 2.12307E-1 1.928E-1 1.89091E-1 1.37622E-1 1.78709E-1 2.38112E-1 1.90926E-1 1.41785E-1 1.72184E-1 1.42379E-1 1.42836E-1 2.01875E-1 1.91421E-1 2.33746E-1 2.63053E-1 3.18327E-1 1.90531E-1 9.25398E-2 1.81812E-1 2.16366E-1 3.72662E-1 1.94923E-1 2.47695E-1 1.36623E-1 1.49965E-1 1.95712E-1 1.50222E-1 1.72745E-1 2.90242E-1 3.47913E-1 9.50468E-2 2.35887E-1 1.60042E-1 1.6375E-1 1.97844E-1 2.05885E-1 1.31712E-1 2.70425E-1 9.114E-2 1.3225E-1 2.57814E-1 3.36034E-1 1.41859E-1 3.15573E-1 2.74649E-1 2.05299E-1 2.06358E-1 2.55588E-1 1.76845E-1 1.63902E-1 1.4997E-1 2.8918E-1 3.6578E-1 3.41219E-1 1.75057E-1 2.5539E-1 2.11459E-1 2.32938E-1 3.48105E-1 2.73272E-1 3.36635E-1 7.10064E-2 1.82112E-1 2.1662E-1 3.32548E-1 2.92156E-1 2.4886E-1 2.39118E-1 1.72645E-1 2.92099E-1 3.98998E-1 5.27721E-1 3.13729E-1 5.61846E-1 5.92831E-1 4.62769E-1 4.2049E-1 5.09836E-1 1.42396E-1 3.20662E-1 1.86273E-1 2.64892E-1 8.95633E-2 2.46095E-2 9.86858E-2 1.10533E-1 1.2198E-1 1.57172E-1 5.85586E-2 2.42022E-2 7.84572E-3 2.18622E-3 6.40764E-2 4.09936E-3 2.34335E-2 5.08333E-3 5.87602E-3 6.98016E-3 1.00671E-3 3.93361E-4 2.20038E-3 2.18305E-3 3.24289E-3 3.37194E-3 3.10705E-3 2.00289E-3 1.41088E-3 1.35647E-3 2.71237E-4 1.24674E-3 2.57021E-3 7.33419E-3 1.59053E-2 2.62912E-3 1.16121E-2 6.94177E-3 3.16509E-3 5.9324E-3 4.20425E-3 7.78887E-3 1.90617E-3 2.09383E-3 6.28217E-4 1.03347E-3 2.75782E-4 4.12375E-3 2.97821E-3 4.92906E-3 7.72481E-3 7.07703E-3 4.1352E-3 2.86283E-3 5.1023E-3 2.59273E-2 9.52478E-3 8.275E-3 7.24561E-3 5.66606E-3 1.15808E-2 1.22061E-2 1.86732E-2 2.01958E-2 1.76316E-2 2.85702E-2 2.75646E-2 2.92373E-2 4.28397E-2 1.00091E-1 1.0601E-1 8.81843E-2 7.95147E-2 6.5627E-2 4.17864E-2 8.12142E-2 5.8465E-2 9.08026E-2 7.13652E-2 6.25607E-2 6.40404E-2 9.39177E-2 1.01362E-1 1.51358E-1 2.19633E-1 1.89412E-1 4.55961E-1 2.95035E-1 2.62459E-1 1.00571E-1 1.64315E-1 8.49352E-2 9.30539E-2 2.34526E-1 1.74786E-1 1.41161E-1 4.04569E-1 1.47799E-1 3.36638E-1 1.58273E-1 1.16596E-1 1.68342E-1 1.17107E-1 2.15332E-1 1.61956E-1 1.24159E-1 5.38736E-2 1.36654E-1 7.34908E-2 1.13225E-1 8.57123E-2 4.63926E-1 8.58456E-1 4.97398E-1 8.6791E-1 8.77089E-1 2.34232E-1 1.81772E-1 1.19167E-1 4.71604E-2 3.9513E-2 8.22621E-2 1.14977E-1 6.28221E-2 1.51274E-1 4.38465E-2 5.24645E-2 6.67856E-2 7.01197E-2 1.8018E-1 1.77003E-1 7.68158E-2 5.04366E-2 6.35171E-2 1.61785E-2 1.98317E-2 1.75224E-2 8.44145E-3 1.34316E-2 9.50857E-3 9.08475E-3 1.68335E-2 2.3483E-2 3.39043E-2 2.31329E-2 2.25378E-2 9.70847E-2 5.26465E-2 3.68971E-2 2.1977E-2 1.62418E-2 3.61145E-2 3.71738E-2 8.19762E-2 5.55871E-2 3.67897E-2 6.01824E-2 1.56494E-2 4.91455E-2 5.92933E-2 2.95978E-2 1.88199E-2 5.75159E-2 3.75037E-2 7.18994E-2 2.93747E-2 2.75121E-2 4.18442E-2 3.69089E-2 3.8961E-2 5.10712E-2 1.50345E-1 1.34975E-1 3.18645E-2 3.38775E-2 6.48832E-2 7.5694E-2 1.09368E-1 2.60983E-1 4.36701E-2 3.74106E-2 1.98884E-2 1.27358E-2 3.20977E-2 1.27912E-2 4.96435E-2 3.31981E-2 1.07392E-2 9.87083E-3 2.83328E-2 2.64142E-2 2.29237E-2 1.10046E-2 1.14632E-2 1.62658E-2 1.56652E-2 1.63481E-2 2.43373E-2 3.16437E-2 1.16355E-2 2.05174E-2 1.35902E-2 1.77639E-2 1.53028E-2 5.27668E-2 1.30573E-1 3.8738E-2 1.82632E-2 3.81387E-2 2.96417E-2 2.73577E-2 3.4095E-2 6.47116E-2 4.80295E-2 4.20959E-2 6.56228E-2 3.23758E-2 2.36957E-2 8.77087E-2 2.77228E-2 1.54209E-2 1.92994E-2 3.9331E-2 4.74164E-2 6.77606E-2 4.28182E-2 2.77753E-2 2.0852E-2 1.96676E-2 1.2422E-2 9.02199E-3 1.05041E-2 1.72301E-2 1.33673E-2 3.99183E-2 1.78272E-2 6.85436E-2 1.5544E-2 2.22714E-2 2.63122E-2 6.47427E-2 6.52113E-2 8.2433E-2 6.64104E-2 8.28773E-2 1.77082E-1 9.36068E-2 6.54803E-1 8.46671E-1 8.81957E-1 3.90152E-1 7.19114E-1 9.97878E-1 7.5455E-1 1.39775E-1 2.99325E-1 4.24958E-1 5.50766E-1 8.92007E-2 9.13126E-2 9.79902E-2 2.8441E-1 2.24587E-1 2.29393E-1 1.33955E-1 1.25762E-1 2.85611E-2 6.4264E-2 1.70415E-1 7.92539E-2 6.3156E-2 1.34363E-1 1.25379E-1 1.39815E-1 1.9287E-1 1.69611E-1 1.83616E-1 1.54657E-1 1.38695E-1 1.73675E-1 1.92131E-1 1.31595E-1 9.5926E-2 8.96455E-2 6.83724E-1 2.63613E-1 2.96176E-1 2.58817E-1 2.36216E-1 2.43434E-1 7.36418E-1 9.48114E-1 4.71716E-1 1.55664E-1 1.28998E-1 1.42528E-1 6.58885E-2 4.51502E-2 3.04528E-2 1.03696E-1 1.14302E-1 1.21118E-1 2.85183E-2 5.16743E-3 7.41691E-3 1.20427E-2 3.21252E-2 3.77477E-2 7.29779E-2 5.09482E-2 8.50467E-2 1.14174E-1 5.80383E-2 2.32939E-2 2.30452E-2 5.0826E-2 2.30921E-2 1.7393E-2 7.52837E-3 6.6391E-3 2.12591E-2 2.39773E-3 1.43791E-3 1.03921E-2 2.66946E-2 5.29537E-2 3.1031E-3 5.54867E-2 4.08674E-2 3.28263E-2 7.3396E-2 4.1376E-2 9.09913E-2 6.85992E-2 2.0991E-1 2.18142E-1 1.89046E-1 7.55227E-3 7.28435E-3 1.7848E-2 1.64165E-2 4.18699E-2 1.08464E-1 3.54082E-3 5.93932E-3 1.29561E-2 2.92433E-2 1.81213E-2 2.40006E-2 7.53518E-3 2.50002E-3 3.49917E-3 3.7011E-3 4.3897E-3 3.93519E-3 1.53039E-3 3.74437E-3 4.13225E-3 3.00944E-3 2.22995E-2 1.08491E-2 1.96877E-2 3.27202E-2 5.80369E-2 3.01086E-2 4.29447E-2 4.28151E-2 1.97136E-2 6.72705E-2 5.85703E-3 4.7025E-3 1.81582E-2 1.48426E-3 1.08843E-3 1.0552E-1 4.32517E-3 4.91949E-3 7.74313E-2 1.49166E-2 6.88139E-3 9.02862E-4 9.88304E-4 2.99802E-3 6.17408E-3 4.02014E-3 2.247E-3 4.81062E-4 1.98744E-4 5.24344E-5 4.88803E-5 1.68256E-4 1.05692E-4 1.43731E-4 1.02471E-3 6.94382E-4 7.30151E-4 6.21178E-4 7.16679E-4 2.2011E-4 8.24E-4 2.58754E-4 5.34824E-4 4.95769E-4 2.87087E-4 2.27335E-4 5.25922E-6 1.20861E-5 2.21671E-5 4.54425E-4 1.33279E-4 3.05487E-4 1.14384E-4 6.97913E-5 5.69056E-5 2.46948E-4 3.0766E-4 5.99291E-5 2.32462E-4 3.05092E-4 1.52786E-3 4.72695E-3 4.09742E-3 3.98091E-3 2.56478E-3 1.61024E-3 2.47288E-3 8.13395E-4 2.22743E-4 7.34067E-5 7.16166E-5 7.34823E-4 2.73869E-4 1.56473E-4 2.60497E-5 5.39998E-5 1.22419E-4 8.69813E-6 8.3678E-6 1.11119E-5 9.44632E-6 4.84361E-6 1.13426E-5 1.2382E-5 1.48729E-5 2.60924E-5 5.5386E-4 2.93113E-4 3.18226E-4 3.09042E-4 2.01414E-4 6.34025E-4 3.37516E-4 2.12033E-4 3.47556E-4 2.65566E-4 2.06541E-4 3.99595E-4 2.0496E-4 8.37522E-5 2.7599E-5 4.63978E-5 3.05777E-5 1.14107E-5 1.39014E-5 7.4429E-6 3.85946E-6 3.21732E-6 1.29677E-5 7.95252E-6 1.13852E-5 1.15799E-5 1.58648E-4 4.39459E-5 5.84795E-5 1.4313E-4 2.38227E-4 5.98429E-5 1.77424E-4 1.26372E-4 1.35507E-4 1.93218E-5 3.01089E-5 6.08565E-5 2.26004E-5 3.75939E-5 4.59029E-5 7.1535E-5 5.76802E-5 4.66099E-5 7.53889E-5 3.79387E-4 2.94135E-4 2.52787E-4 2.94348E-4 3.8403E-4 4.36753E-4 3.4451E-4 3.23137E-4 3.65292E-4 3.87881E-4 2.57397E-4 1.51911E-4 1.25691E-4 1.5401E-4 1.33723E-4 1.57141E-4 1.52825E-4 1.10371E-4 1.0641E-4 8.62986E-5 2.4295E-4 2.0295E-4 3.55622E-5 1.21E-4 7.49941E-5 7.82044E-5 1.25204E-4 1.53749E-4 1.27811E-4 1.30638E-4 1.04509E-4 1.027E-4 1.13694E-4 6.7072E-5 6.06253E-5 9.53294E-5 9.33464E-5 8.78365E-5 1.1066E-4 8.22373E-5 7.35992E-5 6.24662E-5 6.48576E-5 8.11445E-5 7.89628E-5 1.14838E-4 1.57441E-4 1.95739E-4 6.87758E-5 4.99241E-5 3.60004E-5 4.03146E-5 4.36243E-5 2.85247E-5 1.29409E-4 2.21644E-4 4.86346E-4 4.07987E-4 3.52917E-4 1.68474E-4 1.93721E-4 3.35407E-4 3.09131E-4 2.51884E-4 1.4328E-4 1.77991E-4 4.59637E-4 4.08238E-4 4.14561E-4 5.88297E-4 5.97831E-4 3.36157E-4 1.17532E-3 2.6946E-3 3.02916E-3 1.4923E-3 2.2026E-3 7.04267E-4 3.63546E-4 5.02354E-4 2.45279E-3 6.46237E-4 4.26851E-4 7.7614E-4 9.1268E-4 4.18219E-4 1.77357E-4 2.15032E-4 2.48351E-4 1.64885E-4 1.95662E-4 1.10657E-4 2.54334E-4 1.70901E-4 3.32259E-5 2.01563E-5 1.70592E-5 1.5743E-5 1.87365E-5 3.52438E-5 1.88863E-5 1.58474E-5 7.20741E-6 9.09787E-6 1.11017E-5 4.5266E-6 9.08709E-7 1.75543E-5 3.30874E-5 6.80889E-6 1.73911E-6 1.03957E-6 3.04291E-6 8.79488E-6 9.60761E-6 1.65273E-5 1.8092E-5 6.28814E-6 3.09969E-7 6.40674E-7 5.47197E-7 7.60632E-7 1.83659E-6 1.48736E-6 4.1593E-7 1.88506E-6 6.75238E-7 5.32448E-7 1.66244E-6 1.42545E-6 1.55552E-6 1.36186E-6 1.13878E-6 6.7536E-7 1.53075E-6 2.5251E-6 1.12746E-6 1.41476E-6 1.09334E-6 4.71585E-7 7.18206E-7 7.12211E-7 6.54675E-7 8.04203E-7 1.09012E-6 7.57342E-7 6.36299E-7 4.89811E-7 5.86585E-7 6.08998E-7 7.8634E-7 8.185E-7 1.2276E-6 1.50661E-6 1.83569E-6 1.72044E-6 2.5457E-6 1.58906E-6 1.00552E-6 1.8379E-6 1.08242E-6 6.94227E-7 4.85634E-7 3.81111E-7 4.1356E-7 9.13574E-7 7.55443E-7 3.55424E-7 1.65246E-8 3.30833E-7 7.40967E-8 6.88785E-7 4.36916E-7 1.1098E-7 1.66597E-7 5.65112E-7 5.15189E-7 4.50565E-7 4.72332E-7 3.68703E-7 1.18865E-7 1.93843E-8 1.96429E-8 8.56278E-8 1.02891E-6 2.24615E-6 5.5417E-8 7.17108E-8 1.07598E-7 6.32628E-7 9.11712E-8 2.55817E-8 4.05284E-8 3.42868E-8 1.07499E-7 3.84001E-7 4.7907E-8 1.33433E-8 2.04475E-8 6.66166E-9 1.11944E-7 3.32387E-8 3.1017E-7 4.16955E-7 3.18652E-8 1.33656E-7 8.88442E-8 5.43127E-8 4.15641E-8 1.139E-7 1.61105E-7 -9999 -9999 -9999 -9999 -9999 -9999 -9999 -9999 -9999 -9999 -9999 -9999 -9999 -9999 -9999 -9999 -9999 -9999 -9999
1.58991E-5 1.30063E-5 1.09734E-5 2.63128E-5 1.71837E-5 1.71817E-5 1.00218E-5 3.08264E-5 2.60744E-5 4.62544E-5 2.06996E-5 2.06146E-5 3.64549E-5 6.3101E-5 5.10583E-5 4.45019E-5 3.39001E-5 3.89641E-5 5.71904E-5 2.32957E-5 5.04657E-5 6.18953E-5 6.08049E-5 4.59886E-5 3.06736E-5 2.86716E-5 7.15487E-5 3.8123E-5 3.52363E-5 4.57176E-5 3.2651E-5 4.78516E-5 3.55498E-5 3.98523E-5 3.58436E-5 4.05065E-5 3.80583E-5 3.16484E-5 3.22904E-5 2.93063E-5 3.0354E-5 1.02779E-4 2.76829E-5 1.10642E-4 1.81878E-5 3.78231E-5 2.43689E-5 1.30472E-5 4.07969E-5 2.45005E-5 1.78895E-5 1.97474E-5 2.09399E-5 1.73397E-5 2.83848E-5 1.15778E-5 2.34175E-5 2.09495E-5 3.1748E-5 2.43308E-5 2.58714E-5 3.02695E-5 3.91571E-5 3.01239E-5 3.32582E-5 3.65041E-5 2.2303E-5 2.42543E-5 1.48423E-5 1.7315E-5 3.81145E-6 3.16959E-5 5.779E-5 3.69142E-5 6.59675E-5 2.45347E-5 4.3943E-5 7.80545E-5 6.23001E-5 3.99208E-5 5.0706E-5 5.47097E-5 2.73729E-5 3.80237E-5 5.00541E-5 4.79885E-5 5.64846E-5 4.68536E-5 1.08806E-4 9.64229E-5 1.06848E-4 1.39562E-4 1.35197E-4 1.39816E-4 1.05031E-4 1.1282E-4 1.73648E-4 1.64858E-4 2.06288E-4 1.68393E-4 2.81188E-4 3.25824E-4 3.31959E-4 5.01318E-4 3.94262E-4 5.04978E-4 2.5891E-4 2.65207E-4 9.39381E-6 8.12499E-6 5.13131E-6 2.94373E-6 2.545E-5 1.90478E-5 1.87092E-5 3.59594E-5 3.74615E-5 3.07776E-5 3.34188E-5 1.6447E-5 1.69226E-5 2.62151E-5 2.12216E-5 2.65158E-5 2.72342E-5 1.2444E-5 2.33992E-5 3.5268E-5 1.19949E-5 1.50031E-5 9.56614E-6 1.35607E-5 6.86093E-6 1.66275E-5 2.13377E-5 2.02552E-5 2.22382E-5 2.4298E-5 1.31635E-5 2.35516E-5 1.06976E-5 1.23399E-5 2.31223E-6 2.65379E-5 2.69065E-5 5.29005E-5 4.38296E-5 4.31468E-5 4.00804E-5 4.0499E-5 1.97577E-5 4.95369E-5 3.89644E-5 1.76335E-5 2.61324E-5 2.463E-5 6.62467E-5 1.49924E-5 2.10536E-5 7.68584E-5 1.15085E-5 2.09023E-5 5.31278E-5 3.74164E-5 1.75561E-5 7.44529E-5 8.21637E-5 2.48862E-5 2.62981E-5 3.17952E-5 6.24568E-5 5.00567E-5 5.24112E-5 7.34468E-5 8.62529E-5 6.29186E-5 6.99965E-5 8.90371E-5 2.94492E-5 4.04534E-5 9.04745E-6 9.65559E-5 3.7855E-5 2.63435E-5 4.40557E-5 5.54199E-5 4.01978E-5 4.90634E-5 7.90602E-5 2.81431E-5 2.40358E-5 1.1726E-5 3.00895E-5 7.39712E-5 7.23012E-5 5.79429E-5 2.01424E-5 2.73162E-5 5.30672E-6 2.94695E-6 1.2075E-5 7.44872E-5 1.33814E-4 3.07387E-5 2.09917E-5 5.59981E-5 6.3717E-5 7.48334E-5 8.87339E-5 8.43982E-5 6.51409E-5 1.17464E-4 2.07531E-4 1.8277E-4 1.11252E-4 1.43798E-4 1.24382E-4 1.39422E-5 6.44262E-5 1.19157E-4 7.12051E-5 7.14852E-5 1.3141E-5 1.04103E-4 7.55342E-5 6.91231E-5 8.15589E-5 7.90297E-5 8.04139E-5 9.35636E-5 4.40973E-5 4.04839E-5 5.61716E-6 3.69502E-6 6.37509E-6 8.10609E-8 4.65868E-4 8.98935E-5 2.61817E-5 1.42115E-5 3.40099E-5 9.12444E-5 1.49648E-4 1.14654E-4 6.96444E-5 4.8917E-5 5.0233E-5 3.5322E-5 2.81825E-4 1.79478E-3 1.39642E-4 1.46083E-5 7.57383E-6 5.8871E-4 8.99923E-3 3.19161E-3 9.20859E-4 9.36309E-4 4.50866E-3 8.67162E-3 7.05277E-3 1.44881E-2 1.76473E-3 4.87465E-3 7.3553E-3 1.55305E-3 5.50718E-5 9.9319E-6 1.09226E-5 8.96889E-6 1.29917E-5 9.24935E-6 1.32541E-5 3.34925E-5 5.59247E-5 9.04246E-5 2.88999E-5 1.85742E-2 1.59933E-2 2.58937E-4 2.2988E-4 8.0867E-5 8.29026E-6 6.61665E-6 7.16723E-5 1.82963E-3 4.70996E-3 1.49098E-2 1.4793E-3 1.23155E-2 8.57576E-3 2.46249E-3 2.56347E-5 5.71174E-6 7.28012E-5 2.27951E-3 9.22877E-3 4.94177E-2 2.89033E-2 2.20023E-2 2.16856E-2 3.12281E-2 4.5284E-2 2.83907E-2 2.66738E-2 2.12776E-2 1.25532E-2 1.3931E-2 2.33411E-2 2.12442E-2 6.43665E-2 3.72423E-2 1.52269E-2 6.40698E-3 2.07892E-2 1.17279E-2 2.47561E-2 3.0023E-2 6.22562E-2 2.01076E-2 2.16388E-2 3.03203E-2 3.23001E-2 3.14571E-2 2.55065E-2 6.06907E-2 3.50984E-2 4.02348E-2 2.37802E-2 3.13458E-2 3.85564E-2 2.27814E-2 5.93168E-2 5.24273E-2 9.72789E-2 8.08946E-2 7.49157E-2 4.79323E-2 8.096E-2 7.2379E-2 4.03105E-2 6.84469E-2 1.1293E-1 1.53289E-1 7.55522E-2 2.48331E-1 1.89129E-1 1.50046E-1 1.38695E-1 1.39098E-1 1.1581E-1 1.53385E-1 1.04111E-1 1.08324E-1 1.69844E-1 1.77901E-1 1.07961E-1 8.30753E-2 8.70776E-2 7.51579E-2 8.91055E-2 5.02819E-2 8.19285E-2 1.08168E-1 9.47144E-2 5.91966E-2 9.78835E-2 9.84005E-2 7.42237E-2 1.04245E-1 1.69086E-1 1.60985E-1 1.4046E-1 1.2325E-1 2.49927E-1 3.58344E-1 2.77784E-1 2.33968E-1 4.67672E-1 4.29162E-1 5.94681E-1 4.80523E-1 6.5028E-1 5.18067E-1 5.47736E-1 7.97842E-1 4.80966E-1 1.35905E-1 2.33249E-1 6.66549E-1 4.56275E-1 5.45454E-1 7.30838E-1 6.50931E-1 8.86212E-2 1.59951E-1 3.25953E-1 3.62661E-1 2.46725E-1 6.18478E-1 2.34388E-1 3.78244E-2 9.50526E-2 9.39243E-2 1.4514E-1 5.78496E-1 5.77499E-1 5.14779E-1 2.58068E-1 3.61149E-1 2.31772E-1 3.15476E-1 1.70443E-1 3.41679E-1 2.64109E-1 1.81247E-1 9.7073E-2 2.62202E-1 1.84654E-1 1.63303E-1 1.71475E-1 2.37763E-1 3.97885E-1 2.84289E-1 1.69607E-1 1.86391E-1 1.30028E-1 1.48554E-1 2.36293E-1 1.08467E-1 1.24099E-1 2.7105E-1 1.54867E-1 1.10254E-1 1.72495E-1 8.94242E-2 2.61898E-1 2.05139E-1 1.02926E-1 2.42379E-1 2.02918E-1 2.65128E-1 1.93212E-1 1.59974E-1 1.81575E-1 2.34887E-1 2.76533E-1 3.01946E-1 2.75371E-1 3.25496E-1 1.32927E-1 2.78781E-1 2.57798E-1 4.34192E-2 1.40467E-1 1.20277E-1 1.11414E-1 2.73457E-1 1.57789E-1 3.37259E-1 3.48598E-1 3.11017E-1 2.23846E-1 3.02159E-1 1.41211E-1 2.12814E-1 2.79286E-1 3.14922E-1 3.48444E-1 2.39944E-1 3.89193E-1 2.37545E-1 4.21168E-1 4.12299E-1 2.01084E-1 3.82986E-1 3.19721E-1 6.11541E-1 4.1123E-1 4.84667E-1 5.146E-1 5.94355E-1 2.40023E-1 4.9742E-1 2.70654E-1 1.81587E-1 1.21459E-1 1.14704E-1 9.13294E-2 6.50025E-2 2.7888E-2 6.33043E-2 9.5402E-2 1.01001E-1 4.61605E-2 4.84615E-2 4.51543E-2 7.86786E-2 3.24438E-2 3.38282E-2 4.21802E-2 1.21883E-2 2.36537E-2 1.42446E-2 8.77246E-3 6.27359E-3 2.75277E-2 1.69958E-3 3.5463E-3 2.34217E-3 2.47584E-3 2.50172E-3 2.01609E-3 3.25412E-3 1.37507E-3 9.54666E-4 5.57747E-4 1.12038E-3 1.29068E-3 3.93548E-3 7.15134E-3 1.42933E-3 2.68695E-3 3.50989E-3 5.38296E-3 2.40028E-3 3.62005E-3 1.0805E-2 2.5474E-3 7.92652E-4 5.81936E-4 1.28763E-4 2.25672E-4 4.81916E-3 9.86467E-4 5.43699E-3 7.52406E-3 1.58138E-3 2.31429E-3 2.2638E-3 2.94671E-3 1.02773E-2 7.42196E-3 4.73312E-3 3.75681E-3 7.12644E-3 1.18334E-2 1.41713E-2 4.11129E-2 2.70106E-2 3.45925E-2 2.1702E-2 2.84764E-2 3.52918E-2 3.53717E-2 3.3038E-2 5.51542E-2 1.62625E-1 2.2639E-1 1.91077E-1 2.08419E-1 3.91105E-2 4.06205E-2 4.65752E-2 3.48887E-2 3.75578E-2 2.19717E-2 6.50509E-2 1.53719E-1 2.07521E-1 8.035E-2 8.49369E-2 4.89048E-2 4.8819E-2 6.52095E-1 3.06302E-1 1.02113E-1 5.98072E-2 5.41182E-2 2.01007E-1 8.82086E-1 3.70516E-1 6.92984E-1 5.92067E-1 2.14498E-1 1.29944E-1 6.61626E-2 1.012E-1 1.37075E-1 1.45879E-1 2.11007E-1 8.39695E-2 8.29439E-2 1.34132E-1 9.42539E-2 8.29262E-2 1.14823E-1 4.1949E-1 7.67402E-1 7.4429E-1 9.59658E-1 2.12813E-1 6.81291E-2 5.15468E-2 7.42495E-2 7.93124E-2 4.52174E-2 3.82696E-2 7.0736E-2 2.24557E-1 2.23171E-1 3.42946E-1 4.31376E-1 8.74035E-2 2.28737E-1 3.31446E-1 2.55451E-1 1.1208E-1 3.14872E-2 3.82835E-2 3.55265E-2 1.89478E-2 1.87174E-2 1.91798E-2 1.02278E-2 1.79831E-2 2.53945E-2 2.19226E-2 1.95756E-2 2.74855E-2 1.36841E-2 3.09799E-2 4.52808E-2 2.60409E-2 1.15089E-1 3.20762E-2 2.84405E-2 4.858E-2 1.56769E-1 1.35125E-1 6.04831E-2 1.55287E-1 4.22781E-2 7.74158E-2 5.07413E-2 2.86775E-2 2.23491E-2 4.64989E-2 6.80064E-2 6.81126E-2 6.81929E-2 1.5049E-1 2.67858E-1 3.78129E-2 1.03138E-1 3.20366E-1 6.92418E-2 3.275E-2 3.89336E-2 3.83979E-2 4.1645E-2 4.78329E-2 2.93251E-1 8.76564E-2 8.24187E-2 4.18573E-2 2.29765E-2 7.01083E-2 2.11477E-2 1.66117E-2 1.00939E-2 1.78538E-2 2.25394E-2 1.77364E-2 1.67751E-2 1.78578E-2 2.79224E-2 2.28761E-2 6.9883E-3 1.50504E-2 1.14559E-2 1.63893E-2 2.06899E-2 2.84124E-2 4.07088E-2 3.00344E-2 1.5799E-2 1.69702E-2 2.43359E-2 1.77652E-2 1.53476E-2 2.16067E-1 5.85725E-2 3.20588E-2 1.86995E-2 3.05147E-2 3.808E-2 2.99561E-2 4.24827E-2 6.32202E-2 5.6725E-2 3.67271E-2 2.14878E-2 1.97631E-2 4.95439E-2 3.08506E-2 2.73643E-2 3.02774E-2 1.92745E-2 3.09347E-2 4.98694E-2 2.32335E-2 3.15978E-2 2.37374E-2 1.88672E-2 2.21896E-2 1.50634E-2 1.69939E-2 2.27192E-2 1.46193E-2 1.53211E-2 2.33793E-2 2.55792E-2 7.56445E-2 2.84722E-2 2.66474E-2 2.72194E-2 2.25407E-2 4.03419E-2 5.92395E-2 7.31712E-2 6.84994E-2 1.02821E-1 2.10558E-1 5.88895E-2 2.08357E-1 6.88087E-1 4.31595E-1 8.42745E-1 6.91435E-1 4.67835E-1 1.54325E-1 5.36379E-1 5.36065E-1 1.88792E-1 3.06351E-1 2.62871E-1 2.11861E-1 4.34602E-1 4.27928E-1 1.5633E-1 5.20796E-2 4.78124E-2 5.95692E-2 1.63644E-1 2.36251E-1 6.13141E-2 1.52233E-1 1.9984E-1 1.41449E-1 3.04899E-1 2.36272E-1 2.33655E-1 2.46844E-1 1.7387E-1 2.29399E-1 1.50323E-1 1.50796E-1 1.51304E-1 1.48567E-1 4.66878E-1 2.72827E-1 2.30481E-1 1.73142E-1 3.04849E-1 2.81952E-1 6.81371E-1 9.42182E-1 7.69205E-2 7.65875E-2 1.5051E-1 9.15761E-2 1.06937E-1 1.04553E-1 3.68328E-2 3.59178E-2 1.40277E-1 2.10281E-1 1.61098E-1 1.75514E-2 8.16292E-3 2.62385E-2 2.59045E-2 5.63842E-2 4.45838E-2 2.00822E-2 2.03545E-2 2.20175E-2 1.06132E-2 2.32706E-2 1.03105E-2 4.44547E-2 1.39507E-2 2.8652E-2 8.38207E-3 8.8475E-3 6.25553E-3 1.07483E-3 2.37432E-2 4.91668E-2 5.77185E-2 8.26081E-2 5.53102E-3 3.78913E-2 7.44976E-2 5.25012E-2 6.86397E-2 1.8462E-1 9.60716E-2 4.77792E-2 1.60106E-1 7.23723E-2 7.56433E-2 1.42013E-2 7.0227E-3 7.6235E-3 1.79955E-2 5.09377E-2 1.37967E-1 8.62554E-3 5.84303E-3 2.29335E-2 2.2741E-2 1.77342E-2 1.35977E-2 3.71796E-3 2.64691E-3 2.01768E-3 2.8802E-3 2.93003E-3 3.76044E-3 1.87655E-3 9.21139E-3 5.332E-3 5.55593E-3 1.68673E-2 1.07331E-1 4.13273E-2 5.40999E-2 1.68976E-2 4.54797E-2 5.31808E-2 3.24889E-2 1.37463E-2 5.51806E-2 1.64363E-2 9.48782E-3 1.0699E-2 4.77376E-4 8.87598E-4 9.41005E-3 2.32968E-3 7.9966E-3 4.69815E-3 5.51306E-3 6.96278E-3 1.94159E-3 1.90725E-3 7.71382E-3 7.85726E-3 5.36343E-3 9.73119E-4 7.42342E-4 3.74594E-4 7.26666E-5 1.44503E-4 7.81159E-5 5.00344E-4 7.78003E-4 1.41586E-3 5.55522E-4 5.57195E-4 6.47837E-4 3.78092E-4 6.79E-4 2.94946E-4 3.43385E-4 2.36397E-4 2.91273E-4 9.21821E-4 2.55113E-4 1.1066E-4 6.83289E-5 1.67744E-4 2.12971E-4 3.10991E-4 9.54293E-5 3.81279E-5 1.64193E-4 1.47738E-4 2.5739E-4 2.74794E-4 4.48517E-5 2.26126E-4 2.63668E-4 5.65024E-4 2.52194E-3 1.75653E-3 3.86005E-3 8.91782E-4 1.1147E-3 3.01986E-4 7.26957E-4 1.54942E-4 1.09896E-5 4.8413E-5 2.07664E-4 2.09101E-4 1.10435E-4 4.83922E-5 4.92367E-5 6.79539E-5 8.31595E-6 1.60887E-5 4.17281E-6 7.51773E-6 5.8675E-6 2.2578E-5 4.6355E-5 2.98793E-5 8.67584E-5 1.61218E-4 1.09465E-3 9.72937E-4 1.16516E-3 3.2491E-4 2.23731E-4 3.99373E-4 1.06473E-3 6.01966E-4 1.01098E-3 2.18432E-4 2.55897E-4 1.03147E-4 1.35146E-4 8.80095E-5 2.51061E-5 1.10569E-5 1.17934E-5 4.84882E-5 1.81021E-5 2.38817E-5 1.86087E-5 5.6766E-6 6.2534E-6 9.54242E-6 5.9925E-6 1.52923E-5 4.75439E-5 6.69951E-5 3.82878E-4 1.76635E-4 8.00134E-5 1.06245E-4 1.74698E-4 5.82407E-5 2.13012E-5 3.11474E-5 1.74445E-5 4.28078E-5 4.77683E-5 3.87148E-5 7.72708E-5 8.82275E-5 2.41003E-5 5.63152E-5 3.22725E-4 3.64191E-4 4.09237E-4 3.71147E-4 5.64866E-4 3.17671E-4 3.86544E-4 2.94536E-4 3.30142E-4 3.50373E-4 2.27114E-4 2.87999E-4 3.73166E-4 3.11624E-4 3.79778E-4 2.47256E-4 2.20148E-4 2.47253E-4 3.01166E-4 2.96979E-4 3.96942E-5 5.54045E-5 2.47163E-4 2.71687E-4 1.45602E-4 1.00979E-4 1.34646E-4 1.13619E-4 1.00517E-4 1.06242E-4 1.09288E-4 1.66368E-4 1.10722E-4 7.33312E-5 7.05455E-5 8.97181E-5 1.40315E-4 1.33621E-4 1.33471E-4 1.8123E-4 8.91686E-5 5.97818E-5 1.74181E-5 8.29074E-5 7.87737E-5 1.89056E-4 1.23544E-4 1.0078E-4 9.74792E-5 1.04616E-4 5.80529E-5 7.69337E-5 3.89654E-5 4.3228E-5 8.64344E-5 1.87639E-4 2.72693E-4 1.89458E-4 3.63538E-4 2.681E-4 2.75684E-4 1.95554E-4 2.20133E-4 3.4831E-4 2.84985E-4 3.35705E-4 4.10206E-4 6.27974E-4 5.55167E-4 6.13328E-4 5.97856E-4 3.20083E-4 2.27183E-4 3.59977E-4 6.5384E-4 2.22919E-3 4.14633E-4 2.36451E-4 4.63268E-4 1.86527E-3 2.16898E-3 1.38169E-3 1.44871E-3 7.3194E-4 1.66437E-3 2.42287E-4 1.79696E-4 2.65409E-4 1.73134E-4 1.87514E-4 1.41977E-4 8.73679E-5 1.16704E-4 2.45956E-4 3.62856E-5 2.99304E-5 2.29724E-5 2.25411E-5 2.24869E-5 3.11088E-5 2.00502E-5 1.86581E-5 3.01038E-5 1.2228E-5 3.36057E-5 1.29755E-5 8.13881E-6 8.59331E-6 1.6667E-5 2.71842E-5 1.18446E-5 2.10673E-5 1.82171E-5 2.31251E-5 2.36344E-5 1.75997E-5 9.17034E-6 2.36678E-6 3.05189E-6 2.93905E-6 2.32957E-6 7.54283E-7 8.72291E-7 1.15859E-6 1.52498E-6 3.29509E-6 9.52255E-6 1.15768E-6 6.50708E-7 1.76821E-6 1.61551E-6 1.01081E-6 1.01848E-6 1.35932E-6 1.82364E-6 1.96802E-6 1.46751E-6 1.30301E-6 9.37077E-7 4.00185E-7 6.21098E-7 5.29754E-7 6.74933E-7 7.8915E-7 6.66037E-7 8.8415E-7 6.67466E-7 6.83918E-7 6.42143E-7 1.65766E-6 2.27356E-6 3.55479E-6 2.50624E-6 1.3793E-6 1.08141E-6 2.55554E-7 1.18231E-7 8.52671E-7 1.90206E-6 9.62627E-7 1.32389E-6 1.85719E-6 8.71467E-7 9.89786E-7 5.95866E-7 4.18504E-7 1.04581E-6 4.00492E-7 3.02575E-7 5.95085E-7 5.57434E-7 4.57003E-7 6.27736E-8 2.99491E-8 2.01873E-7 2.02817E-8 1.89319E-8 1.56462E-8 2.19116E-8 9.53608E-8 1.10066E-7 8.10081E-8 6.0338E-8 5.44062E-8 1.04616E-6 1.00067E-6 1.01852E-6 8.24307E-7 7.89108E-7 7.99585E-7 2.09584E-8 4.4125E-8 5.26897E-8 9.36767E-8 1.29767E-8 3.32631E-7 1.49796E-8 4.2416E-8 1.84667E-8 1.1519E-8 8.51241E-9 3.44378E-8 3.74075E-7 4.44637E-8 4.27869E-8 2.45225E-8 1.27697E-7 3.47459E-7 1.52682E-7 9.34468E-8 2.23702E-8 7.81215E-8 -9999 -9999 -9999 -9999 -9999 -9999 -9999 -9999 -9999 -9999 -9999 -9999 -9999 -9999 -9999 -9999 -9999 -9999
8.64812E-6 1.27739E-5 2.52241E-5 2.13046E-5 1.68069E-5 2.52753E-5 7.32928E-6 2.56505E-5 2.91875E-5 2.35691E-5 2.90205E-5 2.56426E-5 4.38176E-5 3.7891E-5 5.90337E-5 7.6506E-5 5.40075E-5 6.18631E-5 5.44753E-5 4.77562E-5 1.94247E-5 5.22658E-5 4.45704E-5 4.64414E-5 4.03264E-5 4.83212E-5 6.68643E-5 5.74639E-5 2.85881E-5 2.47647E-5 3.72209E-5 4.93513E-5 3.32455E-5 3.39146E-5 5.16889E-5 4.46867E-5 2.52938E-5 2.44479E-5 3.61949E-5 2.94087E-5 1.07767E-4 7.27793E-5 2.96589E-5 2.93789E-5 2.46372E-5 3.23994E-5 3.09591E-5 2.52453E-5 1.60257E-5 2.33341E-5 1.20219E-5 1.28456E-5 1.27436E-5 1.0733E-5 9.71789E-6 1.46548E-5 2.54866E-5 4.06493E-5 5.62607E-5 2.25025E-5 3.45289E-5 2.81928E-5 4.24811E-5 3.89453E-5 2.22928E-5 4.10858E-5 4.15245E-5 3.72042E-5 1.6643E-5 2.93489E-5 5.95588E-5 3.74386E-5 1.07353E-5 3.80581E-5 3.14581E-5 2.43711E-5 5.95242E-5 4.32468E-5 5.97952E-5 2.22449E-5 4.03639E-5 4.35584E-5 3.13036E-5 4.60345E-5 1.63584E-5 2.73897E-5 4.13948E-5 5.61196E-5 7.20464E-5 9.72392E-5 7.5463E-5 1.05668E-4 1.19729E-4 1.07703E-4 9.56638E-5 1.56635E-4 1.25067E-4 1.14455E-4 1.66724E-4 1.82842E-4 1.65506E-4 3.27349E-4 2.45083E-4 4.82126E-5 7.5127E-6 5.90269E-5 9.1302E-5 2.22578E-4 4.81033E-6 1.57141E-5 5.47813E-6 4.29141E-6 9.68291E-6 3.83021E-6 2.43553E-5 3.53147E-5 3.19286E-5 2.45577E-5 2.49344E-5 1.57664E-5 4.39138E-6 1.13677E-5 3.39335E-5 2.46455E-5 2.37226E-5 2.82228E-5 2.31368E-5 2.28504E-5 1.95193E-5 2.42443E-5 8.78376E-6 2.53949E-5 1.99169E-5 2.55835E-5 1.07308E-5 1.85053E-5 2.723E-5 1.84197E-5 1.22234E-5 3.81728E-5 2.8224E-5 1.96329E-5 2.09228E-5 3.94124E-5 6.67503E-5 8.239E-5 2.30639E-5 8.95581E-6 2.66512E-5 6.24266E-5 2.64356E-5 4.09835E-5 4.05727E-5 2.59147E-5 3.05203E-5 1.10442E-4 2.45384E-4 1.95192E-4 6.26917E-5 1.0032E-4 2.64222E-5 1.04363E-4 3.71668E-5 3.69275E-5 1.89695E-5 2.08565E-5 3.05065E-5 1.5118E-5 4.93239E-5 5.37535E-5 1.20429E-5 7.37625E-5 5.76609E-5 4.26801E-5 6.1556E-5 6.4576E-5 1.40812E-4 3.80005E-5 5.08414E-5 1.00743E-5 3.48027E-5 9.91736E-6 2.15188E-5 5.35298E-5 3.50122E-5 9.38634E-5 1.82895E-4 7.63359E-5 7.09124E-5 6.50471E-5 4.01527E-5 2.71965E-5 3.9111E-5 2.02132E-5 1.7294E-5 3.54682E-5 2.90645E-5 5.8573E-5 3.13044E-5 7.79556E-5 5.92531E-5 4.02189E-5 1.95992E-5 6.0486E-5 3.96981E-5 9.2419E-5 6.6983E-5 3.90164E-5 8.21373E-5 2.52914E-5 8.64515E-5 4.82171E-5 1.4861E-4 1.32121E-4 9.66627E-5 4.44482E-5 1.16712E-4 7.25772E-5 1.18746E-4 5.88284E-5 2.26399E-5 7.56426E-5 2.41107E-6 9.78079E-5 6.76309E-5 9.35031E-5 1.16063E-4 1.17114E-4 1.17582E-4 4.70208E-5 5.69376E-5 4.11064E-6 4.42728E-6 1.54745E-5 1.95375E-7 6.97448E-7 2.27064E-4 2.29544E-5 1.42738E-4 3.47119E-6 6.70397E-5 4.00788E-5 1.12754E-4 1.70689E-4 7.73423E-5 7.00027E-5 7.43075E-6 1.09348E-4 2.32653E-4 1.28289E-5 1.20811E-5 5.12968E-6 6.11881E-6 5.731E-5 4.37449E-3 5.15546E-3 1.2281E-4 2.88539E-4 2.59217E-3 8.53611E-3 1.6958E-2 1.70419E-2 1.01982E-2 1.77822E-2 1.04178E-2 3.11472E-3 7.91949E-5 1.36054E-5 7.84149E-6 8.24055E-6 7.78393E-6 1.39722E-5 1.78337E-5 1.48292E-5 1.38071E-5 3.93541E-5 3.29704E-5 4.36663E-5 1.18654E-2 6.24239E-3 7.00407E-3 1.94278E-4 6.86551E-5 4.79419E-5 1.13537E-4 5.59474E-3 3.61936E-3 1.26778E-2 4.48211E-3 9.7008E-4 1.40768E-3 7.04308E-4 4.29968E-5 2.77872E-6 2.22967E-3 1.22366E-2 9.5001E-3 5.54492E-2 4.31366E-2 2.82219E-2 2.54621E-2 8.63049E-3 1.02178E-1 1.03753E-2 1.13265E-2 4.96989E-2 1.32903E-2 1.47827E-2 3.09023E-2 3.12265E-2 9.27472E-2 1.27476E-2 2.01096E-2 3.93442E-2 5.56584E-2 5.03281E-2 4.14096E-2 1.03934E-2 3.97753E-2 3.26071E-2 3.53681E-2 2.79695E-2 1.19025E-2 6.65506E-3 2.75177E-2 7.5696E-2 3.65038E-2 4.07713E-2 2.80826E-2 2.97356E-2 4.88463E-2 3.75953E-2 6.27671E-2 9.12517E-2 1.22132E-1 8.4132E-2 6.64855E-2 6.04016E-2 9.71979E-2 6.23343E-2 8.11786E-2 5.54501E-2 1.16693E-1 9.3869E-2 1.16399E-1 1.42008E-1 2.28786E-1 7.25044E-2 1.19004E-1 8.96444E-2 1.13105E-1 9.37085E-2 8.09828E-2 8.60945E-2 1.50078E-1 1.17899E-1 9.68868E-2 1.24787E-1 1.13175E-1 7.2834E-2 9.44392E-2 4.21941E-2 5.68828E-2 6.97806E-2 6.3337E-2 5.18197E-2 3.87154E-2 8.06854E-2 6.7687E-2 1.66498E-1 1.12804E-1 1.40345E-1 1.99746E-1 1.43405E-1 2.29385E-1 1.95341E-1 2.31675E-1 2.15829E-1 1.67406E-1 4.63323E-1 1.97905E-1 5.15236E-1 4.68237E-1 4.73864E-1 3.17295E-1 3.17033E-1 6.86572E-1 6.88014E-1 3.81585E-1 4.61712E-1 5.21413E-1 6.32833E-1 5.59197E-1 3.52984E-1 2.38163E-1 4.32816E-1 1.89719E-1 3.61895E-1 6.55795E-1 5.36359E-1 2.54576E-1 1.88351E-1 1.52463E-1 1.89863E-1 8.77083E-2 4.45977E-1 2.38228E-1 6.06679E-1 3.62578E-1 4.33741E-1 4.34949E-1 3.01546E-1 1.52E-1 2.80857E-1 1.97587E-1 2.26016E-1 2.32081E-1 1.70239E-1 1.16198E-1 1.96669E-1 1.20304E-1 1.58584E-1 1.9382E-1 2.30456E-1 2.63164E-1 2.83322E-1 8.51735E-2 9.63196E-2 1.77548E-1 7.33236E-2 8.96857E-2 1.64763E-1 1.54486E-1 1.35923E-1 1.92832E-1 9.19129E-2 1.87995E-1 1.46112E-1 2.75829E-1 2.03088E-1 2.14723E-1 7.69795E-2 1.79211E-1 1.02616E-1 2.6453E-1 2.0918E-1 2.88703E-1 1.97832E-1 2.76759E-1 3.61871E-1 3.63724E-1 1.43682E-1 2.30687E-1 2.03111E-1 1.60807E-1 1.42308E-1 1.17907E-1 2.17306E-1 1.69281E-1 3.37335E-1 3.39299E-1 3.42745E-1 3.52345E-1 3.54079E-1 1.30095E-1 2.55435E-1 2.42048E-1 1.48952E-1 3.85841E-1 3.1984E-1 5.26975E-1 4.51126E-1 5.95259E-1 1.84135E-1 2.29182E-1 2.38655E-1 3.64804E-1 3.95893E-1 5.55322E-1 5.36057E-1 5.49361E-1 4.47352E-1 3.37187E-1 2.6426E-1 2.69758E-1 1.15948E-1 1.02469E-1 1.04616E-1 3.03493E-2 6.96709E-2 4.77275E-2 1.3509E-1 2.79303E-2 7.10955E-2 4.43987E-2 1.06293E-1 1.64753E-1 8.85127E-2 1.02373E-1 3.36863E-2 1.41942E-1 2.32398E-2 8.12542E-3 1.51076E-2 1.47353E-3 2.12459E-2 1.13264E-2 6.69281E-3 2.10243E-3 8.62435E-4 7.79309E-4 1.21984E-3 1.64159E-4 1.01119E-3 8.78525E-4 1.42734E-3 1.36052E-3 1.44078E-3 4.56119E-4 1.39661E-3 2.48788E-3 6.52692E-4 4.65422E-4 1.09089E-3 3.2569E-3 1.29186E-3 2.70858E-3 2.8392E-3 2.04469E-3 5.21613E-4 1.80411E-4 3.26843E-4 1.16842E-3 1.34617E-3 1.69481E-3 5.48225E-3 2.87774E-3 1.22793E-3 5.08385E-4 1.08951E-3 1.35747E-3 2.82849E-3 2.46604E-3 3.16284E-3 5.97218E-3 9.57579E-3 1.70242E-2 4.40916E-2 3.02967E-2 2.71447E-2 2.49704E-2 2.07738E-2 6.73649E-2 2.17192E-2 3.58974E-2 3.10212E-2 4.12463E-2 4.29834E-2 4.20034E-2 4.01176E-2 1.10736E-1 4.56708E-2 2.27892E-2 2.71486E-2 5.80449E-2 3.944E-2 3.36782E-2 4.6721E-2 3.29028E-2 6.00163E-2 1.83108E-1 1.48731E-1 1.13242E-1 1.02191E-1 2.27138E-1 6.40904E-1 3.36142E-1 4.96886E-2 9.65263E-2 3.30066E-1 2.97909E-1 4.96546E-1 6.83283E-1 5.01873E-1 5.44041E-1 1.57853E-1 2.26361E-1 1.23139E-1 2.61605E-1 3.79113E-2 2.04732E-1 2.44402E-1 2.09766E-1 2.04665E-1 4.1369E-2 1.05688E-1 8.40774E-1 5.43928E-1 3.03426E-1 7.36928E-1 4.61845E-1 2.08774E-1 1.35774E-1 5.5634E-2 7.5657E-2 6.96295E-2 1.47244E-1 1.41892E-1 8.18326E-1 5.13851E-1 2.72324E-1 6.64704E-1 3.97827E-1 3.78327E-1 6.88072E-1 3.99618E-1 2.53161E-1 1.32919E-1 7.07412E-2 3.6009E-2 4.73222E-2 6.55978E-2 9.80201E-2 1.95405E-2 3.40624E-2 1.85596E-2 1.87755E-2 6.96243E-2 2.66324E-2 2.68077E-2 1.85164E-2 2.93483E-2 4.70463E-2 1.25976E-1 8.27086E-2 6.93738E-2 1.22536E-1 7.72415E-2 6.64402E-2 9.75987E-2 2.08327E-1 1.5919E-1 3.44428E-1 1.20886E-1 6.09623E-2 3.53596E-2 2.53843E-2 6.72018E-2 8.99712E-2 8.55116E-2 1.22946E-1 6.03929E-2 1.71383E-1 1.31817E-1 8.63362E-2 2.59935E-1 1.81472E-1 9.06828E-2 7.69992E-2 8.96929E-2 1.18744E-1 2.98781E-2 1.22619E-1 4.13968E-2 2.8435E-2 2.81176E-2 4.82619E-2 3.17124E-2 1.87543E-2 2.23608E-2 1.41389E-2 1.45646E-2 2.39512E-2 4.52107E-2 2.40654E-2 1.80647E-2 2.55122E-2 2.61349E-2 9.688E-3 8.36025E-3 6.73399E-3 2.26735E-2 1.09976E-2 1.40635E-2 1.64375E-2 1.59048E-1 5.24836E-2 2.34833E-2 9.13178E-2 2.40013E-2 2.04344E-2 3.85413E-2 3.01912E-2 2.19262E-2 3.63985E-2 5.80468E-2 8.0595E-2 7.3059E-2 5.70113E-2 2.76659E-2 3.93887E-2 2.24552E-2 2.41516E-2 1.65367E-2 2.67057E-2 4.84435E-2 1.72301E-2 2.52136E-2 3.54974E-2 4.41102E-2 5.02419E-2 2.99146E-2 2.98659E-2 2.85026E-2 2.27947E-2 2.18368E-2 1.06827E-2 3.24482E-2 3.30726E-2 4.85411E-2 4.60229E-2 4.51999E-2 3.19619E-2 7.55824E-2 1.83037E-2 1.65855E-2 1.40815E-2 2.07534E-2 3.77776E-2 1.13274E-1 8.00782E-2 3.36253E-2 5.68662E-2 9.36001E-2 1.00552E-1 2.78944E-1 6.70004E-1 2.93011E-1 6.12905E-1 3.76459E-1 2.70057E-1 3.1156E-1 8.00788E-1 9.48249E-2 6.6769E-2 1.45351E-1 4.74683E-1 3.58101E-1 1.82136E-1 2.27051E-1 8.39809E-2 6.18522E-2 8.03614E-2 3.11198E-2 9.11783E-2 3.8182E-2 6.82061E-2 1.57213E-1 1.06107E-1 3.08455E-1 1.81089E-1 3.46909E-1 1.91633E-1 1.75369E-1 1.76638E-1 1.42301E-1 2.51397E-1 2.98943E-1 5.94491E-1 3.89192E-1 6.10188E-1 4.29916E-1 5.7167E-2 1.34857E-1 3.71018E-1 2.85306E-1 2.69901E-1 3.72038E-1 8.82022E-1 2.97809E-1 1.41211E-1 1.0175E-1 8.63649E-2 6.79828E-2 7.18077E-2 3.30823E-2 1.13799E-1 1.18433E-1 6.40687E-2 4.22688E-2 4.71225E-2 3.78486E-2 2.22944E-2 2.59353E-2 9.30077E-2 6.61129E-2 1.28932E-2 6.2734E-2 4.97653E-2 4.06382E-3 9.69022E-3 6.38724E-2 1.82943E-2 2.44768E-3 5.82984E-3 8.57332E-3 5.54786E-3 8.94848E-3 4.76498E-2 2.68341E-2 7.79006E-2 8.88411E-2 6.07901E-2 5.0923E-2 1.13176E-1 5.82152E-2 7.75681E-2 1.65295E-1 2.17209E-1 1.25704E-1 1.78829E-1 6.75851E-2 8.99083E-2 1.0367E-2 1.03503E-2 1.16419E-2 6.23E-3 8.59298E-3 9.63218E-3 7.35099E-3 2.10604E-2 2.60487E-2 2.68952E-2 2.36164E-2 1.64069E-2 2.79187E-3 4.94251E-3 1.80496E-3 2.88736E-3 2.69885E-3 3.17494E-3 5.03061E-3 2.88732E-3 4.04442E-3 5.00975E-3 3.93298E-4 2.18432E-2 2.65086E-3 5.52384E-3 5.96582E-2 8.6548E-2 2.63699E-2 2.70642E-2 1.24588E-2 1.0352E-2 8.87538E-3 9.61095E-3 1.13687E-2 2.70313E-3 4.59908E-3 1.05651E-2 2.62997E-3 1.13861E-2 3.32677E-3 4.22276E-2 1.02251E-3 3.2981E-3 2.82667E-3 6.01479E-3 1.06836E-3 1.49136E-3 8.33476E-4 4.93912E-4 9.63342E-5 4.43338E-5 5.01544E-5 4.75129E-5 5.55944E-4 6.31111E-4 5.73956E-4 4.23639E-4 3.3332E-4 3.02897E-4 3.96485E-4 4.20198E-4 7.26925E-4 3.55408E-4 6.17251E-5 2.7029E-4 3.93441E-4 4.11323E-5 4.07629E-4 1.98893E-4 2.47454E-4 9.44654E-5 1.09097E-4 1.34226E-4 2.5494E-4 9.96489E-5 1.82249E-3 2.9512E-4 2.35491E-4 2.22893E-4 2.95085E-4 1.27776E-4 2.70683E-4 5.20259E-4 3.04702E-3 2.58691E-3 1.58907E-3 4.56053E-3 1.17584E-4 8.72064E-4 4.87147E-4 9.0214E-5 3.50131E-4 3.54583E-4 5.44951E-5 5.50414E-5 3.08456E-5 9.8984E-5 8.13174E-6 1.63686E-5 2.13447E-5 7.55522E-6 4.00638E-6 1.30907E-5 3.10023E-5 5.60241E-5 3.57936E-4 5.91485E-4 2.46145E-4 2.91819E-4 5.68416E-4 9.73018E-4 3.19558E-4 3.68856E-4 5.09281E-4 3.15484E-4 2.88719E-4 3.44309E-4 4.25163E-4 5.08779E-4 7.17456E-5 1.5652E-4 8.12977E-5 7.64681E-5 3.49388E-5 5.46918E-6 1.26278E-5 1.77556E-5 2.50159E-5 1.66497E-5 3.04606E-5 2.15486E-5 1.31802E-5 3.2555E-5 5.57749E-5 3.13253E-5 2.15759E-4 1.44124E-4 2.37949E-4 9.64905E-5 1.75754E-4 6.49305E-5 1.19778E-4 2.12558E-5 1.07831E-4 2.10903E-5 1.8094E-5 2.03506E-5 4.02417E-5 7.32275E-5 3.48183E-4 9.28704E-6 3.67965E-4 4.24221E-4 3.37658E-4 7.29979E-5 2.19012E-4 3.82446E-4 3.7564E-4 2.19071E-4 2.35558E-4 2.73455E-4 3.01791E-4 4.33613E-4 6.61875E-4 2.73837E-4 4.5546E-5 3.44141E-4 3.51789E-4 3.93128E-4 2.80776E-4 3.16682E-4 3.71135E-4 4.24098E-4 3.26696E-4 1.94887E-4 2.42234E-4 1.51867E-4 1.89243E-4 8.38018E-5 2.99555E-5 1.5057E-4 1.39798E-4 1.18223E-4 1.00938E-4 1.12515E-4 1.66413E-4 7.70262E-5 1.09421E-4 7.79246E-5 7.3005E-5 6.94018E-5 1.08241E-4 1.16368E-4 1.09418E-4 5.86005E-5 7.78515E-5 8.84221E-5 6.62203E-5 1.51332E-4 1.2416E-4 4.52005E-5 4.62353E-5 7.02125E-5 5.37063E-5 1.372E-4 3.97338E-4 3.49117E-4 2.06517E-4 2.4147E-4 2.16279E-4 3.75349E-4 3.20668E-4 4.11139E-4 2.54155E-4 4.20435E-4 3.96744E-4 2.55239E-4 2.37372E-4 3.49027E-4 3.21147E-4 3.7325E-4 3.59165E-4 3.73791E-4 5.24863E-4 2.74106E-4 2.85718E-4 2.24165E-4 3.65411E-4 3.11611E-4 4.41473E-4 5.1545E-4 9.26919E-4 1.81235E-3 1.77873E-3 2.76536E-4 6.4413E-4 1.1702E-3 7.26686E-4 2.11079E-4 2.42385E-4 1.86408E-4 2.12576E-4 1.11505E-4 8.37439E-5 1.52078E-4 7.09263E-5 7.25114E-5 3.06845E-5 1.70441E-5 1.73348E-5 2.56823E-5 2.1046E-5 1.90569E-5 4.09864E-5 2.43349E-5 3.98322E-6 7.98546E-6 2.96333E-5 1.33116E-5 1.14378E-5 8.27546E-7 1.69149E-5 2.61141E-5 1.66649E-5 9.48834E-6 1.86217E-5 2.26085E-5 1.59215E-5 9.806E-6 7.58997E-6 5.04981E-6 8.38909E-6 1.0717E-5 8.65593E-6 2.70112E-6 7.40287E-6 4.29584E-6 2.91984E-6 7.8698E-6 5.82371E-6 4.55193E-6 5.10723E-6 6.74477E-6 7.0945E-6 1.00506E-6 9.91124E-7 1.31257E-6 1.28089E-6 7.06646E-7 1.39156E-6 1.38325E-6 1.04645E-6 1.22939E-6 1.06579E-6 5.65928E-7 3.43016E-7 3.87449E-7 5.38729E-7 6.91322E-7 2.81384E-6 1.72802E-6 1.81299E-6 3.28915E-7 1.30126E-6 1.58259E-6 1.7819E-6 1.53468E-7 2.47958E-6 1.81792E-6 1.64405E-6 2.01338E-6 1.30578E-6 1.7226E-6 3.66232E-6 1.28093E-6 1.68389E-6 5.71877E-7 1.40888E-6 9.58002E-7 1.02478E-6 4.37916E-7 2.24631E-6 1.52746E-6 4.52743E-7 1.86957E-8 1.49956E-7 1.93989E-7 3.15754E-8 2.58729E-8 2.68775E-8 2.13451E-7 8.15459E-8 6.47397E-8 1.08643E-7 6.7299E-7 7.91971E-7 6.3522E-7 9.91221E-7 1.20133E-6 1.05765E-6 2.75251E-7 5.19194E-7 5.55153E-8 6.61297E-8 8.09911E-8 6.64884E-8 3.27787E-8 2.70341E-7 1.8783E-7 1.58146E-8 1.405E-7 2.94141E-8 5.08136E-8 4.87216E-8 2.61692E-7 1.00693E-6 2.48331E-8 2.53955E-8 1.3009E-6 5.1468E-7 8.13372E-7 2.42647E-7 1.60401E-7 6.47492E-7 9.45664E-8 3.08963E-9 -9999 -9999 -9999 -9999 -9999 -9999 -9999 -9999 -9999 -9999 -9999 -9999 -9999 -9999 -9999 -9999
[truncated: 10,739,043 more chars]
