# Supplementary material for: Elemental concentration and spatial distribution of wild edible fruits and implications for dietary mineral intake in Ethiopia
Source: Sci Rep. 2025 Nov 27;15:42307. doi: 10.1038/s41598-025-26400-7 (PMC12661052; doi:10.1038/s41598-025-26400-7)
Supplement: Supplementary file 6 — Supplementary Material 6 [file 41598_2025_26400_MOESM6_ESM.zip › Supplementary file 1/Ficus_sycomorus.lambdas]

(LC=1.0)	0.0	0.0	1.0
(LC=9.0)	0.8669851804136183	0.0	1.0
(LC=10.0)	0.642055502049166	0.0	1.0
(LC=13.0)	3.7438495061693877	0.0	1.0
EVI	0.0	0.0	7368.0
Elev	0.0	5.0	3959.0
GPP	0.0	0.0	65535.0
N_100-200	0.0	233.0	3965.0
N_15-30	0.0	464.0	6545.0
N_30-60	0.0	375.0	4797.0
N_60-100	4.545915437362033	281.0	3986.0
Ptn	0.0	100.87100982666016	1979.4097900390625
Ptn_Dry	4.824124722050823	-0.11336734145879745	210.60604858398438
Ptn_SN	0.0	35.408382415771484	135.00657653808594
Ptn_Warm	0.5384082941498214	16.661958694458008	575.5321044921875
SoC_100-200	0.0	24.0	510.0
SoC_15-30	0.0	36.0	856.0
SoC_30-60	-3.1532744548194818	30.0	555.0
SoC_60-100	1.563572847205955	26.0	492.0
Temp	-0.33300793724026806	6.538234233856201	30.57937240600586
VCF	0.0	0.0	83.0
EVI^2	-7.631824189257681	0.0	5.4287424E7
Elev^2	-6.8720909312673335	25.0	1.5673681E7
GPP^2	-1.4304458244162186	0.0	4.294836225E9
N_15-30^2	-0.8289411660953314	215296.0	4.2837025E7
N_30-60^2	-7.045333614852478	140625.0	2.3011209E7
Ptn_SN^2	-1.7182324089504484	1253.7535453015153	18226.775708534056
SoC_30-60^2	-10.646767097164526	900.0	308025.0
Temp^2	-1.5895446873710388	42.748506896769186	935.0980167451926
`Ptn_Warm	-4.646115308899173	16.661958694458008	187.9405288696289
`Elev	-0.6231382050465105	5.0	1291.5
`Ptn_Warm	-1.2679361689350848	16.661958694458008	187.87276458740234
`Elev	-2.138924817501278	5.0	1275.5
`Ptn_Warm	-1.0842740722344568	16.661958694458008	186.55585479736328
`Ptn_Dry	-1.2854490228713256	-0.11336734145879745	29.52987003326416
`VCF	-1.1647099089245287	0.0	6.5
`SoC_30-60	2.859879163378317	30.0	114.5
`Ptn_SN	-2.8394182670766455	35.408382415771484	41.542259216308594
`Elev	-1.3120558386279493	5.0	1292.5
`Ptn_Dry	-1.828550282658266	-0.11336734145879745	29.513203620910645
`SoC_30-60	0.15477734154367478	30.0	117.5
`N_100-200	-1.1800980594212052	233.0	795.5
`GPP	-1.76443891758507	0.0	14012.0
`SoC_15-30	1.0637600036674215	36.0	157.5
'Ptn_Dry	-0.21250771392415257	169.35887908935547	210.60604858398438
'Ptn_Warm	0.01133964651857434	288.62567138671875	575.5321044921875
`N_30-60	-0.07967188889791534	375.0	1011.5
`N_60-100	-0.5839025469667615	281.0	1132.5
'Temp	-1.628953999033065	19.159305572509766	30.57937240600586
`Ptn_Dry	3.325719822330961	-0.11336734145879745	47.074951171875
`GPP	-0.39537657952346517	0.0	14039.5
`SoC_100-200	0.453908234054385	24.0	45.5
`Ptn_Dry	-1.3247077120967379	-0.11336734145879745	28.219643592834473
`Ptn_SN	-1.3334868953229033	35.408382415771484	41.67608070373535
`SoC_30-60	2.3565550492313267	30.0	106.5
`Elev	-2.106240937807503	5.0	1338.5
'Ptn_Dry	-1.2451086742053126	136.38858032226562	210.60604858398438
`Ptn_Warm	-0.40943863989682117	16.661958694458008	188.9532012939453
'Ptn_Warm	0.2670615508362964	285.54534912109375	575.5321044921875
`Ptn	-0.5511158038727829	100.87100982666016	1127.017822265625
`SoC_30-60	0.45501854928786856	30.0	105.5
`Ptn	-0.12335431454156039	100.87100982666016	1144.55712890625
`Ptn	-0.1447600479390803	100.87100982666016	1144.28857421875
'Temp	-0.1896764890830921	19.0495662689209	30.57937240600586
'Ptn_Dry	-0.14099002193211754	163.09852600097656	210.60604858398438
`N_100-200	-0.07213710995209564	233.0	796.5
`GPP	-0.10353740664820163	0.0	23692.5
`N_30-60	-0.0604999115941779	375.0	1013.5
`SoC_30-60	0.08894684642512123	30.0	107.5
linearPredictorNormalizer	2.0290633425073548
densityNormalizer	56.99419506509872
numBackgroundPoints	10035
entropy	7.526218222323956
