# Supplementary material for: Elemental concentration and spatial distribution of wild edible fruits and implications for dietary mineral intake in Ethiopia
Source: Sci Rep. 2025 Nov 27;15:42307. doi: 10.1038/s41598-025-26400-7 (PMC12661052; doi:10.1038/s41598-025-26400-7)
Supplement: Supplementary file 6 — Supplementary Material 6 [file 41598_2025_26400_MOESM6_ESM.zip › Supplementary file 1/Ficus_sycomorus_omission.csv]

Raw value	Corresponding cumulative value	Corresponding Cloglog value	Fractional area	Training omission	Test omission
3.54322E-12	0.000000001	0.000000007	0.999601395	0	0
4.80689E-12	0.000000003	0.000000009	0.99920279	0	0
8.29677E-12	0.00000001	0.000000015	0.998106627	0	0
1.48158E-11	0.000000026	0.000000027	0.99671151	0	0
3.42137E-11	0.000000102	0.000000064	0.993522671	0	0
5.68899E-11	0.000000253	0.000000106	0.990134529	0	0
1.31109E-10	0.000001004	0.000000243	0.981863478	0	0
2.2018E-10	0.000002506	0.000000409	0.973193822	0	0
6.35169E-10	0.000010027	0.000001179	0.953761834	0	0
1.17634E-9	0.000025059	0.000002183	0.93712008	0	0
1.87539E-9	0.000050103	0.000003481	0.920577977	0	0
3.08913E-9	0.000100269	0.000005734	0.900249128	0	0
6.46514E-9	0.000250217	0.000012	0.867862481	0	0
1.28153E-8	0.000500507	0.000023786	0.840458396	0	0
2.34661E-8	0.001000487	0.000043554	0.812556054	0	0
5.50271E-8	0.00250042	0.000102129	0.773193822	0	0
1.05607E-7	0.005004727	0.000195995	0.741106129	0	0
2.09921E-7	0.010001805	0.000389553	0.708221226	0	0
4.87356E-7	0.025022504	0.000904159	0.66367713	0	0.125
9.39681E-7	0.050017775	0.001742597	0.628001993	0	0.125
1.75057E-6	0.100129949	0.003243909	0.589536622	0	0.125
3.25302E-6	0.200186621	0.006019655	0.548480319	0	0.125
4.67052E-6	0.300061888	0.008631352	0.52326856	0	0.125
5.93208E-6	0.400001323	0.010949976	0.504434479	0	0.125
7.06398E-6	0.500323361	0.013025685	0.489088191	0	0.125
8.41054E-6	0.600016544	0.015489365	0.476233184	0	0.125
9.6249E-6	0.700900058	0.017705894	0.465072247	0	0.125
1.03251E-5	0.751031877	0.018981638	0.460089686	0	0.125
1.09381E-5	0.800090651	0.020097267	0.45550573	0	0.125
1.21864E-5	0.900495888	0.022365034	0.446836074	0	0.125
1.34152E-5	1.001224151	0.024592233	0.438963627	0	0.125
1.45575E-5	1.100569094	0.026657974	0.431888391	0	0.125
1.55879E-5	1.201486519	0.028517743	0.425211759	0	0.125
1.68397E-5	1.30157155	0.030772391	0.419033383	0	0.125
1.8079E-5	1.401294506	0.03299916	0.413353264	0	0.125
1.89063E-5	1.50108218	0.034482954	0.407972098	0	0.125
2.11814E-5	1.751266281	0.038551445	0.395515695	0	0.125
2.34175E-5	2.001606661	0.04253351	0.384354758	0	0.125
2.56702E-5	2.251816935	0.046528531	0.374190334	0	0.125
2.81809E-5	2.501905567	0.050961383	0.36492277	0	0.125
3.06373E-5	2.750230047	0.055278403	0.356552068	0	0.125
3.29249E-5	3.00054935	0.059281249	0.348679621	0	0.125
3.53351E-5	3.253201391	0.063480175	0.341305431	0	0.125
3.75659E-5	3.500772406	0.067349756	0.334529148	0	0.125
4.0019E-5	3.752595199	0.071586683	0.328051819	0	0.125
4.21287E-5	4.003461891	0.075214934	0.321973094	0	0.125
4.38271E-5	4.253287013	0.07812566	0.316193323	0	0.125
4.58322E-5	4.504125085	0.081550039	0.310612855	0	0.125
4.77245E-5	4.751970743	0.084770215	0.30533134	0	0.125
4.95632E-5	5.004254796	0.087888468	0.300149477	0	0.125
5.15993E-5	5.251840937	0.09132897	0.295266567	0.027777778	0.125
5.32795E-5	5.50297906	0.094158313	0.290483308	0.027777778	0.125
5.58454E-5	5.754336349	0.098462128	0.285899352	0.055555556	0.125
5.73577E-5	6.003627769	0.10098907	0.281514699	0.055555556	0.125
5.98754E-5	6.255416736	0.105180292	0.277229696	0.055555556	0.125
6.15534E-5	6.50399812	0.107963021	0.273143996	0.055555556	0.125
6.33601E-5	6.753173835	0.110949305	0.269157947	0.055555556	0.125
6.52653E-5	7.003722505	0.114087509	0.26527155	0.055555556	0.125
6.69943E-5	7.25516803	0.116925979	0.261484803	0.055555556	0.125
6.90365E-5	7.50040734	0.120266933	0.257897359	0.055555556	0.125
7.03034E-5	7.751281498	0.122333191	0.254309915	0.055555556	0.125
7.20422E-5	8.000527431	0.12516117	0.250822123	0.055555556	0.125
7.42244E-5	8.256785255	0.128697439	0.24733433	0.055555556	0.125
7.58635E-5	8.504663278	0.13134401	0.24404584	0.055555556	0.125
7.79922E-5	8.751297141	0.134769414	0.240857	0.055555556	0.125
7.96434E-5	9.003750984	0.137417027	0.237668161	0.055555556	0.125
8.1275E-5	9.252908341	0.140025381	0.234578974	0.055555556	0.125
8.27034E-5	9.50713095	0.142302352	0.231489786	0.055555556	0.125
8.45802E-5	9.75842882	0.14528477	0.228500249	0.055555556	0.125
8.59254E-5	10.005792133	0.147416287	0.225610364	0.055555556	0.125
8.77603E-5	10.257527068	0.150314885	0.222720478	0.055555556	0.125
9.06494E-5	10.507444184	0.154859088	0.219930244	0.055555556	0.125
9.26189E-5	10.754681352	0.157942923	0.217239661	0.055555556	0.125
9.44554E-5	11.007383819	0.16080826	0.214549078	0.055555556	0.125
9.67262E-5	11.255891361	0.164337781	0.211958146	0.055555556	0.125
9.86634E-5	11.509547875	0.167337215	0.209367215	0.055555556	0.125
1.00053E-4	11.757916134	0.169481278	0.206875934	0.055555556	0.125
1.02051E-4	12.000519332	0.172556692	0.204484305	0.055555556	0.125
1.03969E-4	12.257902026	0.175497338	0.201993024	0.055555556	0.125
1.06004E-4	12.509564211	0.178605359	0.199601395	0.055555556	0.25
1.07979E-4	12.75579466	0.181610119	0.197309417	0.055555556	0.25
1.09836E-4	13.00662725	0.184426054	0.195017439	0.055555556	0.25
1.12369E-4	13.250882607	0.188252192	0.192825112	0.055555556	0.25
1.13954E-4	13.51131334	0.190636648	0.190533134	0.055555556	0.25
1.16242E-4	13.753217538	0.194066471	0.188440458	0.055555556	0.25
1.18386E-4	14.000014402	0.197267214	0.186347783	0.055555556	0.25
1.20153E-4	14.250799933	0.199895146	0.184255107	0.055555556	0.25
1.22303E-4	14.505559725	0.203081173	0.182162431	0.055555556	0.25
1.2475E-4	14.753311126	0.206692709	0.180169407	0.055555556	0.25
1.26346E-4	15.004617681	0.20904002	0.178176383	0.055555556	0.25
1.28154E-4	15.259178115	0.211689266	0.176183358	0.055555556	0.25
1.30275E-4	15.504476932	0.214786216	0.174289985	0.055555556	0.25
1.31778E-4	15.754035991	0.216973803	0.172396612	0.055555556	0.25
1.34165E-4	16.006570224	0.220436125	0.170503239	0.055555556	0.25
1.36328E-4	16.263630357	0.223559384	0.168609865	0.055555556	0.25
1.38142E-4	16.51071969	0.226168808	0.166816143	0.055555556	0.25
1.39255E-4	16.760352503	0.227765758	0.165022422	0.055555556	0.25
1.41139E-4	17.012838042	0.230461971	0.1632287	0.055555556	0.25
1.43083E-4	17.254448538	0.233233239	0.161534629	0.055555556	0.25
1.44811E-4	17.513830832	0.235687969	0.159740907	0.055555556	0.25
1.46285E-4	17.761310978	0.237777228	0.158046836	0.055555556	0.25
1.48888E-4	18.012456263	0.241450542	0.156352765	0.055555556	0.25
1.51213E-4	18.252956782	0.244716292	0.154758346	0.111111111	0.25
1.53335E-4	18.511857083	0.247685291	0.153064275	0.111111111	0.25
1.54454E-4	18.758095811	0.249246209	0.151469856	0.111111111	0.25
1.56237E-4	19.0067378	0.251726553	0.149875436	0.111111111	0.25
1.5813E-4	19.258637714	0.254351909	0.148281016	0.111111111	0.25
1.59701E-4	19.51267307	0.256521895	0.146686597	0.111111111	0.25
1.612E-4	19.753430696	0.258588764	0.145191829	0.111111111	0.25
1.63228E-4	20.013581187	0.261373707	0.143597409	0.111111111	0.25
1.66151E-4	20.260490497	0.265370361	0.142102641	0.111111111	0.25
1.67466E-4	20.510915914	0.267161166	0.140607872	0.111111111	0.25
1.68991E-4	20.763279338	0.269232957	0.139113104	0.111111111	0.25
1.70653E-4	21.00074128	0.271482919	0.137717987	0.111111111	0.25
1.72394E-4	21.258200182	0.273832786	0.136223219	0.111111111	0.25
1.74637E-4	21.501230881	0.276850702	0.134828102	0.111111111	0.25
1.76624E-4	21.764866112	0.279512492	0.133333333	0.111111111	0.25
1.78897E-4	22.013926466	0.28254584	0.131938216	0.111111111	0.25
1.82466E-4	22.266549368	0.287282779	0.130543099	0.111111111	0.375
1.8414E-4	22.504880694	0.28949344	0.129247633	0.111111111	0.375
1.86933E-4	22.764511288	0.293167641	0.127852516	0.111111111	0.375
1.89071E-4	23.008951978	0.295966306	0.12655705	0.111111111	0.375
1.91957E-4	23.256830658	0.299728142	0.125261584	0.111111111	0.375
1.94456E-4	23.508006684	0.302967857	0.123966119	0.111111111	0.375
1.96044E-4	23.761866657	0.305020054	0.122670653	0.111111111	0.375
1.98739E-4	24.018609885	0.308487874	0.121375187	0.111111111	0.375
2.0086E-4	24.258328904	0.311204844	0.120179372	0.111111111	0.375
2.03931E-4	24.501288589	0.315119128	0.118983558	0.111111111	0.375
2.07348E-4	24.769071735	0.319448812	0.117688092	0.111111111	0.375
2.09053E-4	25.019074003	0.321599851	0.116492277	0.111111111	0.375
2.10902E-4	25.250280939	0.323923269	0.115396114	0.111111111	0.375
2.15271E-4	25.506968243	0.329384384	0.114200299	0.111111111	0.375
2.16848E-4	25.766452825	0.331344117	0.113004484	0.111111111	0.375
2.18463E-4	26.0059361	0.333345103	0.111908321	0.111111111	0.375
2.19435E-4	26.268624229	0.334546949	0.110712506	0.111111111	0.375
2.20573E-4	26.510674966	0.335951768	0.109616343	0.111111111	0.375
2.23021E-4	26.755063371	0.338961288	0.108520179	0.166666667	0.375
2.24723E-4	27.001383816	0.341046893	0.107424016	0.166666667	0.5
2.28023E-4	27.250078114	0.345070508	0.106327853	0.166666667	0.5
2.29566E-4	27.501810736	0.346942644	0.105231689	0.166666667	0.5
2.31861E-4	27.755771327	0.3497196	0.104135526	0.166666667	0.5
2.33609E-4	28.011911467	0.351825507	0.103039362	0.166666667	0.5
2.36752E-4	28.270887302	0.355596283	0.101943199	0.166666667	0.5
2.38769E-4	28.50848912	0.358003216	0.100946687	0.166666667	0.5
2.40078E-4	28.771961339	0.359561491	0.099850523	0.166666667	0.5
2.42657E-4	29.013738368	0.362619792	0.098854011	0.166666667	0.625
2.46755E-4	29.258323295	0.367449062	0.097857499	0.166666667	0.625
2.49447E-4	29.506536481	0.370602232	0.096860987	0.166666667	0.625
2.51349E-4	29.756922567	0.372820292	0.095864474	0.166666667	0.625
2.52601E-4	30.008935444	0.374275589	0.094867962	0.166666667	0.625
2.54562E-4	30.262658998	0.376549906	0.09387145	0.166666667	0.625
2.55856E-4	30.517935232	0.378044891	0.092874938	0.166666667	0.625
2.57777E-4	30.774782831	0.380258664	0.091878426	0.166666667	0.625
2.58847E-4	31.007420538	0.381487892	0.090981565	0.166666667	0.625
2.61709E-4	31.267537905	0.384764677	0.089985052	0.166666667	0.625
2.64327E-4	31.504276139	0.387747767	0.089088191	0.166666667	0.625
2.66749E-4	31.770020752	0.390493178	0.088091679	0.166666667	0.625
2.68474E-4	32.010941109	0.392441596	0.087194818	0.166666667	0.625
2.71346E-4	32.253994584	0.395671619	0.086297957	0.166666667	0.625
2.74409E-4	32.527181646	0.399097892	0.085301445	0.166666667	0.625
2.77014E-4	32.775867358	0.401996245	0.084404584	0.166666667	0.625
2.79534E-4	33.026379023	0.404787234	0.083507723	0.166666667	0.625
2.8127E-4	33.250933987	0.40670103	0.082710513	0.166666667	0.625
2.84902E-4	33.505867988	0.410687658	0.081813652	0.166666667	0.625
2.88802E-4	33.764150168	0.41493799	0.080916791	0.166666667	0.625
2.92367E-4	34.025662793	0.418796793	0.08001993	0.166666667	0.625
2.94181E-4	34.260299495	0.420749819	0.07922272	0.166666667	0.625
2.9616E-4	34.526151677	0.422873844	0.078325859	0.166666667	0.625
3.00076E-4	34.764355675	0.427053181	0.07752865	0.166666667	0.625
3.02923E-4	35.005456029	0.43007292	0.07673144	0.166666667	0.625
3.06207E-4	35.279713353	0.43353656	0.075834579	0.166666667	0.625
3.09116E-4	35.525979151	0.436587195	0.075037369	0.166666667	0.625
3.11834E-4	35.77432989	0.439421493	0.074240159	0.166666667	0.625
3.17589E-4	36.02532116	0.445377608	0.07344295	0.166666667	0.625
3.20218E-4	36.281171065	0.448077685	0.07264574	0.166666667	0.625
3.22333E-4	36.506164041	0.45023977	0.071948181	0.166666667	0.625
3.25907E-4	36.765153405	0.453874515	0.071150972	0.166666667	0.625
3.31322E-4	37.029053051	0.459336221	0.070353762	0.166666667	0.625
3.34496E-4	37.262271571	0.462512243	0.069656203	0.166666667	0.625
3.37423E-4	37.53131315	0.465423982	0.068858994	0.166666667	0.625
3.39487E-4	37.768198214	0.467468597	0.068161435	0.166666667	0.625
3.41718E-4	38.006863587	0.46966902	0.067463876	0.166666667	0.625
3.43915E-4	38.281144656	0.471826709	0.066666667	0.166666667	0.625
3.45875E-4	38.522497373	0.473744705	0.065969108	0.166666667	0.625
3.49092E-4	38.765744675	0.476877344	0.06527155	0.166666667	0.625
3.53339E-4	39.011741582	0.48098508	0.064573991	0.166666667	0.625
3.55728E-4	39.25991137	0.483281474	0.063876432	0.166666667	0.625
3.59801E-4	39.510835288	0.487173023	0.063178874	0.166666667	0.625
3.63962E-4	39.764329479	0.491118206	0.062481315	0.166666667	0.625
3.67979E-4	40.020689134	0.494898724	0.061783757	0.166666667	0.625
3.69766E-4	40.279079396	0.496570855	0.061086198	0.166666667	0.625
3.73161E-4	40.502416784	0.499733214	0.060488291	0.166666667	0.625
3.77405E-4	40.764809774	0.50365835	0.059790732	0.166666667	0.625
3.8002E-4	41.0302004	0.50606217	0.059093174	0.166666667	0.625
3.8265E-4	41.259006665	0.508466663	0.058495267	0.166666667	0.625
3.87287E-4	41.528427301	0.512679657	0.057797708	0.166666667	0.625
3.90213E-4	41.762003882	0.515319179	0.057199801	0.166666667	0.625
3.95302E-4	42.037356164	0.519875206	0.056502242	0.166666667	0.625
3.98656E-4	42.27577502	0.52285476	0.055904335	0.166666667	0.625
4.03011E-4	42.516298615	0.526696538	0.055306428	0.166666667	0.625
4.04989E-4	42.759022045	0.528430349	0.05470852	0.166666667	0.625
4.0835E-4	43.003288233	0.531363187	0.054110613	0.166666667	0.625
4.12092E-4	43.290554568	0.534607198	0.053413054	0.166666667	0.625
4.15191E-4	43.538734666	0.537275841	0.052815147	0.166666667	0.625
4.19149E-4	43.789411229	0.540662774	0.05221724	0.166666667	0.625
4.22587E-4	44.04200084	0.543584539	0.051619332	0.166666667	0.625
4.2601E-4	44.254355836	0.546475341	0.051121076	0.166666667	0.625
4.28291E-4	44.510847972	0.548391397	0.050523169	0.166666667	0.625
4.3287E-4	44.768914266	0.55221345	0.049925262	0.166666667	0.625
4.36707E-4	45.030001408	0.555390987	0.049327354	0.166666667	0.625
4.40111E-4	45.29327831	0.55819162	0.048729447	0.166666667	0.625
4.44187E-4	45.51468345	0.561521369	0.048231191	0.166666667	0.625
4.51772E-4	45.783523026	0.567651212	0.047633284	0.166666667	0.625
4.56114E-4	46.010765958	0.571121496	0.047135027	0.166666667	0.625
4.60962E-4	46.286001354	0.574963098	0.04653712	0.166666667	0.625
4.67847E-4	46.517725928	0.580359754	0.046038864	0.166666667	0.625
4.70656E-4	46.752406435	0.582542525	0.045540608	0.166666667	0.625
4.82055E-4	47.038163097	0.591281878	0.044942701	0.166666667	0.625
4.84846E-4	47.280028149	0.593393261	0.044444444	0.166666667	0.625
4.878E-4	47.52342986	0.595616767	0.043946188	0.166666667	0.625
4.90583E-4	47.768058115	0.597700338	0.043447932	0.166666667	0.625
4.94415E-4	48.014220717	0.600551788	0.042949676	0.166666667	0.625
4.97298E-4	48.262251034	0.602683487	0.04245142	0.166666667	0.625
5.00505E-4	48.511648316	0.605041112	0.041953164	0.194444444	0.625
5.0599E-4	48.763639125	0.609041615	0.041454908	0.194444444	0.625
5.09924E-4	49.017982196	0.611886231	0.040956652	0.194444444	0.625
5.15886E-4	49.27491669	0.616157422	0.040458396	0.194444444	0.625
5.24162E-4	49.535001025	0.622008345	0.03996014	0.194444444	0.625
5.27165E-4	49.79820907	0.624108959	0.039461883	0.194444444	0.625
5.32665E-4	50.010530517	0.627927138	0.039063279	0.194444444	0.625
5.36623E-4	50.27806027	0.630650014	0.038565022	0.194444444	0.625
5.38774E-4	50.546907309	0.632121833	0.038066766	0.194444444	0.625
5.41918E-4	50.763126466	0.634262596	0.037668161	0.194444444	0.625
5.45997E-4	51.034872852	0.637020804	0.037169905	0.194444444	0.625
5.48838E-4	51.254235215	0.638930285	0.0367713	0.194444444	0.625
5.58752E-4	51.531152939	0.64551322	0.036273044	0.222222222	0.625
5.66219E-4	51.756256236	0.650392112	0.035874439	0.222222222	0.625
5.79646E-4	52.043700621	0.658997746	0.035376183	0.222222222	0.625
5.86527E-4	52.277318133	0.663324665	0.034977578	0.222222222	0.625
5.90978E-4	52.513342848	0.666094734	0.034578974	0.222222222	0.625
5.95656E-4	52.75052128	0.668981675	0.034180369	0.222222222	0.625
5.98034E-4	53.049263895	0.670439249	0.033682113	0.222222222	0.625
6.0206E-4	53.289245841	0.672892785	0.033283508	0.222222222	0.625
6.05906E-4	53.531282164	0.675219445	0.032884903	0.25	0.625
6.13345E-4	53.775768689	0.679672923	0.032486298	0.25	0.625
6.17151E-4	54.021690815	0.681927918	0.032087693	0.25	0.75
6.21614E-4	54.270117229	0.684552107	0.031689088	0.25	0.75
6.23481E-4	54.519405006	0.685643098	0.031290483	0.25	0.75
6.36216E-4	54.772421229	0.692986152	0.030891878	0.25	0.75
6.44137E-4	55.028869431	0.697467125	0.030493274	0.25	0.75
6.48234E-4	55.28766282	0.699759042	0.030094669	0.277777778	0.75
6.58309E-4	55.548535917	0.705321105	0.029696064	0.277777778	0.75
6.65379E-4	55.813662081	0.709163154	0.029297459	0.277777778	0.75
6.69844E-4	56.014347533	0.711563134	0.028998505	0.277777778	0.75
6.72624E-4	56.283140713	0.713047764	0.0285999	0.277777778	0.75
6.76611E-4	56.553142915	0.715163115	0.028201295	0.277777778	0.75
6.82506E-4	56.757321644	0.718263083	0.027902342	0.277777778	0.75
6.86609E-4	57.031359856	0.720400474	0.027503737	0.277777778	0.75
6.8921E-4	57.306463981	0.72174703	0.027105132	0.277777778	0.75
6.93949E-4	57.51423472	0.724183606	0.026806178	0.277777778	0.75
7.02082E-4	57.793757057	0.728315745	0.026407573	0.277777778	0.75
7.07303E-4	58.005428704	0.730936013	0.02610862	0.277777778	0.75
7.12251E-4	58.289256336	0.7333959	0.025710015	0.277777778	0.75
7.15203E-4	58.503407614	0.734852332	0.025411061	0.277777778	0.75
7.19108E-4	58.790691423	0.736767113	0.025012456	0.277777778	0.75
7.26409E-4	59.007568445	0.740310317	0.024713503	0.277777778	0.75
7.34941E-4	59.300468078	0.744390503	0.024314898	0.277777778	0.75
7.37415E-4	59.52145552	0.745561659	0.024015944	0.277777778	0.75
7.46367E-4	59.818233909	0.749754032	0.023617339	0.305555556	0.75
7.49154E-4	60.042650797	0.751045231	0.023318386	0.305555556	0.75
7.54909E-4	60.268696969	0.753690497	0.023019432	0.305555556	0.75
7.6174E-4	60.571997967	0.756793478	0.022620827	0.305555556	0.75
7.75734E-4	60.802420445	0.763029326	0.022321873	0.305555556	0.75
7.85331E-4	61.037834187	0.767212851	0.02202292	0.305555556	0.75
7.89474E-4	61.27449515	0.768996234	0.021723966	0.305555556	0.75
7.94671E-4	61.512722733	0.771213604	0.021425012	0.305555556	0.75
7.9852E-4	61.751965232	0.772842466	0.021126059	0.305555556	0.75
8.16325E-4	62.076413013	0.780226613	0.020727454	0.305555556	0.75
8.18967E-4	62.321863835	0.781301844	0.0204285	0.333333333	0.75
8.24037E-4	62.568486829	0.783350208	0.020129547	0.333333333	0.75
8.43758E-4	62.818920062	0.791136937	0.019830593	0.333333333	0.75
8.54311E-4	63.075030631	0.795188283	0.019531639	0.333333333	0.75
8.65659E-4	63.333609213	0.799456953	0.019232686	0.333333333	0.75
8.69144E-4	63.507344055	0.80074982	0.019033383	0.361111111	0.75
8.8404E-4	63.771223821	0.806183343	0.018734429	0.361111111	0.75
8.894E-4	64.037113192	0.808102161	0.018435476	0.361111111	0.75
8.97636E-4	64.305319386	0.811013133	0.018136522	0.361111111	0.75
9.03489E-4	64.575836814	0.8130551	0.017837569	0.361111111	0.75
9.11077E-4	64.757848118	0.815669459	0.017638266	0.361111111	0.75
9.1604E-4	65.032403269	0.817359626	0.017339312	0.361111111	0.75
9.38192E-4	65.311636953	0.824716874	0.017040359	0.361111111	0.75
9.48547E-4	65.50111983	0.828053666	0.016841056	0.361111111	0.75
9.56174E-4	65.787695728	0.830470612	0.016542103	0.388888889	0.75
9.67327E-4	66.076263379	0.833943913	0.016243149	0.388888889	0.75
9.69039E-4	66.269987777	0.83447062	0.016043847	0.388888889	0.75
1.00561E-3	66.567834426	0.845332851	0.015744893	0.388888889	0.75
1.01284E-3	66.769725631	0.847394189	0.01554559	0.388888889	0.75
1.02713E-3	67.075558088	0.851389617	0.015246637	0.388888889	0.75
1.04172E-3	67.283535092	0.855359702	0.015047334	0.388888889	0.75
1.04745E-3	67.596719019	0.856891552	0.014748381	0.388888889	0.75
1.05161E-3	67.806740067	0.85799089	0.014549078	0.416666667	0.75
1.0638E-3	68.018551193	0.861166903	0.014349776	0.416666667	0.75
1.07002E-3	68.338503095	0.862762629	0.014050822	0.416666667	0.75
1.07416E-3	68.553213496	0.863812222	0.01385152	0.416666667	0.75
1.08528E-3	68.769469022	0.866593815	0.013652217	0.416666667	0.75
1.09119E-3	69.096390617	0.868048311	0.013353264	0.416666667	0.75
1.10143E-3	69.315919154	0.870532867	0.013153961	0.416666667	0.75
1.11165E-3	69.537681317	0.872965339	0.012954659	0.416666667	0.75
1.12925E-3	69.763467423	0.877048454	0.012755356	0.416666667	0.75
1.14681E-3	70.105956377	0.880991042	0.012456403	0.416666667	0.75
1.15028E-3	70.335921864	0.881756863	0.0122571	0.416666667	0.75
1.16521E-3	70.567901346	0.884988447	0.012057798	0.416666667	0.75
1.1825E-3	70.803308099	0.888620446	0.011858495	0.416666667	0.75
1.21574E-3	71.044354613	0.895284126	0.011659193	0.416666667	0.75
1.23461E-3	71.289979605	0.898888221	0.01145989	0.416666667	0.75
1.25568E-3	71.540689424	0.902766415	0.011260588	0.416666667	0.75
1.29256E-3	71.795588008	0.90919964	0.011061286	0.444444444	0.75
1.30857E-3	72.056485154	0.911857723	0.010861983	0.444444444	0.75
1.32146E-3	72.320236265	0.913940797	0.010662681	0.444444444	0.75
1.36239E-3	72.592546977	0.920237688	0.010463378	0.444444444	0.75
1.37676E-3	72.866497573	0.922336007	0.010264076	0.444444444	0.75
1.37849E-3	73.004346537	0.922585203	0.010164425	0.444444444	0.75
1.40785E-3	73.283913432	0.926691004	0.009965122	0.444444444	0.75
1.4194E-3	73.567388893	0.928246425	0.00976582	0.444444444	0.75
1.43465E-3	73.854292971	0.93024824	0.009566517	0.444444444	0.75
1.46114E-3	74.145659461	0.933595013	0.009367215	0.444444444	0.75
1.49608E-3	74.295267191	0.937764433	0.009267564	0.444444444	0.75
1.50778E-3	74.596431865	0.939101933	0.009068261	0.444444444	0.75
1.52125E-3	74.900461402	0.940605675	0.008868959	0.472222222	0.75
1.52668E-3	75.053129511	0.941201062	0.008769307	0.472222222	0.75
1.53522E-3	75.359718706	0.942125494	0.008570005	0.472222222	0.75
1.53947E-3	75.513665253	0.942579863	0.008470354	0.472222222	0.75
1.54808E-3	75.823126381	0.943491102	0.008271051	0.472222222	0.75
1.5725E-3	76.136573374	0.945995212	0.008071749	0.5	0.75
1.58681E-3	76.29525412	0.947410059	0.007972098	0.5	0.75
1.60687E-3	76.615677874	0.949332047	0.007772795	0.5	0.75
1.62469E-3	76.778147222	0.950981114	0.007673144	0.5	0.75
1.63566E-3	77.104451206	0.951969162	0.007473842	0.5	0.75
1.63726E-3	77.268176975	0.952111014	0.00737419	0.5	0.75
1.67424E-3	77.600815237	0.955288046	0.007174888	0.5	0.75
1.69159E-3	77.769974689	0.956705204	0.007075237	0.5	0.75
1.75436E-3	78.120595063	0.961466573	0.006875934	0.5	0.75
1.77665E-3	78.298260372	0.963028124	0.006776283	0.527777778	0.75
1.81594E-3	78.657620942	0.965628051	0.006576981	0.555555556	0.75
1.83048E-3	78.840669248	0.966543531	0.006477329	0.555555556	0.75
1.83258E-3	79.023927478	0.966673635	0.006377678	0.583333333	0.75
1.86104E-3	79.393501811	0.968388237	0.006178376	0.583333333	0.75
1.87681E-3	79.581182874	0.969300149	0.006078724	0.583333333	0.75
1.8994E-3	79.771123285	0.970560931	0.005979073	0.583333333	0.75
1.94503E-3	80.157366684	0.972951519	0.005779771	0.583333333	0.75
1.97738E-3	80.35510463	0.97452762	0.00568012	0.583333333	0.75
1.98494E-3	80.553599015	0.974882754	0.005580468	0.583333333	0.75
1.98902E-3	80.7525007	0.97507192	0.005480817	0.583333333	0.75
2.01213E-3	81.154031856	0.976118551	0.005281515	0.583333333	0.75
2.04539E-3	81.358570947	0.977548431	0.005181863	0.583333333	0.75
2.05028E-3	81.563599094	0.977751307	0.005082212	0.583333333	0.75
2.06619E-3	81.770218031	0.978398623	0.004982561	0.611111111	0.75
2.13052E-3	82.191514188	0.980829786	0.004783259	0.638888889	0.75
2.14898E-3	82.324204547	0.981475473	0.004683607	0.638888889	0.75
2.17556E-3	82.625127521	0.982367189	0.004583956	0.638888889	0.875
2.18179E-3	82.843306618	0.982570014	0.004484305	0.638888889	0.875
2.18357E-3	83.061663175	0.98262733	0.004384654	0.638888889	0.875
2.22006E-3	83.283668874	0.983765031	0.004285002	0.638888889	0.875
2.24039E-3	83.50770836	0.984366454	0.004185351	0.638888889	0.875
2.25957E-3	83.959291974	0.98491301	0.003986049	0.638888889	0.875
2.26095E-3	84.185387254	0.984951747	0.003886398	0.638888889	0.875
2.30912E-3	84.416299369	0.986238732	0.003786746	0.638888889	0.875
2.32294E-3	84.648593078	0.986587132	0.003687095	0.638888889	0.875
2.33423E-3	84.882015782	0.986865274	0.003587444	0.638888889	0.875
2.36799E-3	85.118815055	0.987663183	0.003487793	0.638888889	0.875
2.3936E-3	85.358175203	0.988235856	0.003388142	0.638888889	0.875
2.41844E-3	85.600018802	0.988765812	0.00328849	0.638888889	0.875
2.4228E-3	85.842298341	0.988856345	0.003188839	0.638888889	0.875
2.45254E-3	86.08755283	0.989454987	0.003089188	0.638888889	0.875
2.52788E-3	86.340340548	0.990830976	0.002989537	0.638888889	0.875
2.6034E-3	86.600680943	0.992030294	0.002889885	0.638888889	0.875
2.64732E-3	86.865412742	0.992654118	0.002790234	0.666666667	0.875
2.71112E-3	87.136525175	0.993474545	0.002690583	0.694444444	0.875
2.74932E-3	87.411457309	0.993921158	0.002590932	0.722222222	0.875
2.77095E-3	87.688552424	0.994160368	0.002491281	0.75	0.875
2.78688E-3	87.967240521	0.9943305	0.002391629	0.75	0.875
2.87414E-3	88.25465425	0.995178203	0.002291978	0.75	0.875
2.87552E-3	88.542205874	0.995190528	0.002192327	0.75	0.875
2.90165E-3	88.832371234	0.99541828	0.002092676	0.75	0.875
2.93588E-3	89.125959282	0.995700293	0.001993024	0.75	0.875
2.96321E-3	89.422280452	0.995912972	0.001893373	0.777777778	0.875
2.99209E-3	89.721489548	0.996126277	0.001793722	0.805555556	0.875
3.06324E-3	90.027813919	0.996605517	0.001694071	0.805555556	0.875
3.45319E-3	90.373133074	0.998353948	0.00159442	0.805555556	0.875
3.70498E-3	90.743630576	0.998968462	0.001494768	0.805555556	0.875
3.74636E-3	91.118267011	0.999044739	0.001395117	0.805555556	0.875
3.76205E-3	91.494471936	0.999072148	0.001295466	0.805555556	0.875
3.78587E-3	91.873059132	0.99911228	0.001195815	0.805555556	0.875
3.85898E-3	92.258956953	0.999224921	0.001096163	0.833333333	0.875
4.01055E-3	92.66001231	0.999414989	0.000996512	0.833333333	0.875
4.14435E-3	93.074446844	0.99954363	0.000896861	0.833333333	0.875
4.68407E-3	93.542854129	0.999832408	0.00079721	0.833333333	0.875
4.88911E-3	94.031765176	0.999885455	0.000697559	0.861111111	0.875
4.93903E-3	94.525668063	0.999895591	0.000597907	0.888888889	0.875
4.95559E-3	95.021227258	0.999898752	0.000498256	0.916666667	0.875
8.44324E-3	95.865551371	0.999999844	0.000398605	0.916666667	1
1.15952E-2	97.025076325	1	0.000298954	0.944444444	1
1.22036E-2	98.245435349	1	0.000199302	0.972222222	1
1.75456E-2	100	1	0.000099651	0.972222222	1
1.75456E-2	100	1	0.000099651	1	1
