# Supplementary material for: Elemental concentration and spatial distribution of wild edible fruits and implications for dietary mineral intake in Ethiopia
Source: Sci Rep. 2025 Nov 27;15:42307. doi: 10.1038/s41598-025-26400-7 (PMC12661052; doi:10.1038/s41598-025-26400-7)
Supplement: Supplementary file 6 — Supplementary Material 6 [file 41598_2025_26400_MOESM6_ESM.zip › Supplementary file 1/Ficus_sycomorus_sampleAverages.csv]

Predictor variable	Categorical	Sample average
EVI	false	2054.3888888888887
Elev	false	1551.25
GPP	false	16599.13888888889
LC	true	10.0
N_100-200	false	759.7222222222222
N_15-30	false	1669.3333333333333
N_30-60	false	1216.9166666666667
N_60-100	false	965.6944444444445
Ptn	false	1108.0189751519097
Ptn_Dry	false	81.71596410539415
Ptn_SN	false	63.62954955630832
Ptn_Warm	false	256.1808747185601
SoC_100-200	false	76.52777777777777
SoC_15-30	false	181.66666666666666
SoC_30-60	false	121.38888888888889
SoC_60-100	false	95.16666666666667
Temp	false	20.395445797178482
VCF	false	19.75
