# Supplementary material for: Elemental concentration and spatial distribution of wild edible fruits and implications for dietary mineral intake in Ethiopia
Source: Sci Rep. 2025 Nov 27;15:42307. doi: 10.1038/s41598-025-26400-7 (PMC12661052; doi:10.1038/s41598-025-26400-7)
Supplement: Supplementary file 6 — Supplementary Material 6 [file 41598_2025_26400_MOESM6_ESM.zip › Supplementary file 1/Ficus_sycomorus_samplePredictions.csv]

X	Y	Test or train	Raw prediction	Cumulative prediction	Cloglog prediction
257063.3396273099	795286.8859302634	train	0.0017543648585491376	78.12063378869017	0.9614665727446291
839364.7872958588	1045692.7194025208	train	5.4594584488692634E-5	5.631805620615664	0.0963666001430753
839766.7110845054	1044192.7194025208	train	1.4986048239905677E-4	18.113050895985598	0.24281827051668725
645829.920365738	759290.5280350768	train	5.05478267472912E-5	5.123983658377688	0.08955378578194673
264137.8643644346	733722.4843944032	train	0.0026034039494757626	86.60070474882477	0.9920302939722286
254583.0916086607	636963.2227030105	train	0.004939028869836687	94.5256568812908	0.999895591339243
257436.2611575462	634890.2736861354	train	0.004889110469052374	94.03176981675162	0.9998854553362565
256346.4473655382	631536.1717198858	train	9.485472296465561E-4	65.50112845870959	0.8280536661205475
252819.7358517833	631536.1717198858	train	0.002711124329349374	87.13655633409064	0.9934745447357762
255306.0708046016	632657.749037159	train	0.011595249544654341	97.02517570413546	0.999999999549935
249306.0708046016	632657.749037159	train	0.002749321334099351	87.41147439972644	0.9939211575250572
209300.7509705207	821828.7127653846	train	0.0037858719608037123	91.8730694817453	0.9991122803482378
211898.827181874	817328.7127653846	train	0.004684072852514919	93.54286093072677	0.9998324084785253
206702.6747591673	817328.7127653846	train	0.0029632117081397637	89.42229814905521	0.9959129715893845
612567.2659427052	978073.3986351332	train	6.051181081934868E-4	53.48169858735666	0.6747442091867761
609969.189731352	973573.3986351332	train	2.2271377289914983E-4	26.724392316608842	0.33858447875568654
541513.134849319	948804.7036110588	train	0.00125568291662196	71.54070958242755	0.902766415387608
535513.134849319	948804.7036110588	train	6.476053398209113E-4	55.247952520201196	0.6994084039417381
527517.644247143	938898.0418525174	train	0.0020502814689875547	81.56361817135054	0.977751306533816
530517.644247143	935898.0418525174	train	0.0015190423530194069	74.85063290241803	0.940361469855768
527517.644247143	932898.0418525174	train	4.975199992731552E-4	48.27951514854035	0.6028468947745749
524517.644247143	935898.0418525174	train	0.0017766530931270408	78.29828866286019	0.9630281240006934
248430.8931990943	838527.1922024837	train	7.395787782525044E-4	59.59318950390656	0.7465812883021541
873728.5208375712	1019744.6675519922	train	0.0029358804786054926	89.12596447120379	0.9957002928656491
876581.6903864568	1017671.7185351172	train	0.0018304830635137628	78.84093658805226	0.9665435309305628
444276.859889366	779347.86618948	train	0.01754564651466341	100.0	0.9999999999999928
441276.859889366	776347.86618948	train	0.008443241123942721	95.86555178446959	0.9999998436660692
569287.0297071596	956171.1033070132	train	0.002647317989763939	86.86540062511911	0.9926541175557542
249224.9533918243	838907.5886871042	train	0.0010474548154850438	67.59696213275375	0.8568915520236341
243224.9533918243	838907.5886871042	train	8.163247645572457E-4	62.07640872269508	0.7802266126871183
888016.1347573608	987463.6371112335	train	0.0015619657046175718	76.001358664295	0.9449284652524487
342096.7694045168	906003.8313244316	train	2.2244410430286395E-4	26.697470797766975	0.3382533411591315
344694.8456158701	901503.8313244316	train	8.682047519584242E-4	63.460520493995126	0.8004022849659926
339498.6931931635	901503.8313244316	train	1.4982040900398435E-4	18.108905660582156	0.24276194989255118
251744.5897699998	838878.650529622	train	0.0020661893643766378	81.77020977632851	0.978398622802469
342602.4335759041	681564.4028972418	train	5.562334020421217E-4	51.46080349234207	0.6438523106252405
301436.5441272978	844177.01316959	test	1.8157153703769846E-4	22.203237003396993	0.2860983134287288
885016.1347573608	984463.6371112335	test	0.005501852244681664	95.15347171636199	0.9999632671524723
609969.189731352	979573.3986351332	test	6.161930797476713E-4	53.95979544322093	0.6813619031259583
282063.857130624	591701.823071595	test	3.504618149648462E-7	0.01761087119136609	6.502711798774818E-4
885016.1347573608	990463.6371112335	test	2.4050196256224877E-4	28.811707135319402	0.360065332117959
612567.2659427052	975073.3986351332	test	2.2407224487579991E-4	26.907203856082845	0.3402500863972687
198253.5298811212	818895.3980708298	test	0.0021489778381337072	82.32418900751925	0.9814754732489518
839364.7872958588	1042692.7194025208	test	1.042395983027794E-4	12.29136608503428	0.17591063283488895
