# Supplementary material for: Elemental concentration and spatial distribution of wild edible fruits and implications for dietary mineral intake in Ethiopia
Source: Sci Rep. 2025 Nov 27;15:42307. doi: 10.1038/s41598-025-26400-7 (PMC12661052; doi:10.1038/s41598-025-26400-7)
Supplement: Supplementary file 6 — Supplementary Material 6 [file 41598_2025_26400_MOESM6_ESM.zip › Supplementary file 1/maxent.log]

Fri Apr 05 09:47:23 BST 2024
MaxEnt version 3.4.4
Checking header of /Users/sbzdbk/Documents/WEF_RK/maxent_rasters/EVI.asc
Checking header of /Users/sbzdbk/Documents/WEF_RK/maxent_rasters/Elev.asc
Checking header of /Users/sbzdbk/Documents/WEF_RK/maxent_rasters/GPP.asc
Checking header of /Users/sbzdbk/Documents/WEF_RK/maxent_rasters/LC.asc
Checking header of /Users/sbzdbk/Documents/WEF_RK/maxent_rasters/N_100-200.asc
Checking header of /Users/sbzdbk/Documents/WEF_RK/maxent_rasters/N_15-30.asc
Time since start: 1.181
Checking header of /Users/sbzdbk/Documents/WEF_RK/maxent_rasters/N_30-60.asc
Checking header of /Users/sbzdbk/Documents/WEF_RK/maxent_rasters/N_60-100.asc
Checking header of /Users/sbzdbk/Documents/WEF_RK/maxent_rasters/Ptn.asc
Checking header of /Users/sbzdbk/Documents/WEF_RK/maxent_rasters/Ptn_Dry.asc
Checking header of /Users/sbzdbk/Documents/WEF_RK/maxent_rasters/Ptn_SN.asc
Checking header of /Users/sbzdbk/Documents/WEF_RK/maxent_rasters/Ptn_Warm.asc
Time since start: 2.326
Checking header of /Users/sbzdbk/Documents/WEF_RK/maxent_rasters/SoC_100-200.asc
Checking header of /Users/sbzdbk/Documents/WEF_RK/maxent_rasters/SoC_15-30.asc
Checking header of /Users/sbzdbk/Documents/WEF_RK/maxent_rasters/SoC_30-60.asc
Checking header of /Users/sbzdbk/Documents/WEF_RK/maxent_rasters/SoC_60-100.asc
Checking header of /Users/sbzdbk/Documents/WEF_RK/maxent_rasters/Temp.asc
Time since start: 3.387
Checking header of /Users/sbzdbk/Documents/WEF_RK/maxent_rasters/VCF.asc
Reading samples from wef_all_maxent_2803_1500_3000_cleaned.csv
Read samples: max memory 15271460864, total allocated 1029177344, free 858729128, used 170448216, increment 170448216
Extractor: max memory 15271460864, total allocated 1029177344, free 845556792, used 183620552, increment 13172336
Extracting random background and sample data
Warning: Sample at 828989.195936321, 1041091.5133323076 in wef_all_maxent_2803_1500_3000_cleaned.csv is missing some environmental data (e.g. N_100-200)
Warning: Skipping sample at 828989.195936321, 1041091.5133323076
Warning: Sample at 829159.9131799968, 1041654.2926633544 in wef_all_maxent_2803_1500_3000_cleaned.csv is missing some environmental data (e.g. N_100-200)
Warning: Skipping sample at 829159.9131799968, 1041654.2926633544
Warning: Sample at 841339.5361697464, 1031684.131738396 in wef_all_maxent_2803_1500_3000_cleaned.csv is missing some environmental data (e.g. SoC_100-200)
Warning: Skipping sample at 841339.5361697464, 1031684.131738396
Warning: Sample at 473294.2804600804, 1002576.0281112288 in wef_all_maxent_2803_1500_3000_cleaned.csv is missing some environmental data (e.g. N_100-200)
Warning: Skipping sample at 473294.2804600804, 1002576.0281112288
Warning: Sample at 467693.5013587764, 1000390.7729946502 in wef_all_maxent_2803_1500_3000_cleaned.csv is missing some environmental data (e.g. N_100-200)
Warning: Skipping sample at 467693.5013587764, 1000390.7729946502
Warning: Sample at 471540.051010936, 1000388.142175244 in wef_all_maxent_2803_1500_3000_cleaned.csv is missing some environmental data (e.g. N_100-200)
Warning: Skipping sample at 471540.051010936, 1000388.142175244
Warning: Sample at 473693.5013587764, 1000390.7729946502 in wef_all_maxent_2803_1500_3000_cleaned.csv is missing some environmental data (e.g. N_100-200)
Warning: Skipping sample at 473693.5013587764, 1000390.7729946502
Warning: Sample at 476392.996507907, 996750.5426494164 in wef_all_maxent_2803_1500_3000_cleaned.csv is missing some environmental data (e.g. N_100-200)
Warning: Skipping sample at 476392.996507907, 996750.5426494164
Warning: Sample at 372845.1315090587, 992551.7285614786 in wef_all_maxent_2803_1500_3000_cleaned.csv is missing some environmental data (e.g. N_100-200)
Warning: Skipping sample at 372845.1315090587, 992551.7285614786
Warning: Sample at 473794.9202965538, 992250.5426494164 in wef_all_maxent_2803_1500_3000_cleaned.csv is missing some environmental data (e.g. SoC_100-200)
Warning: Skipping sample at 473794.9202965538, 992250.5426494164
Warning: Sample at 474188.6373990668, 986467.2262860896 in wef_all_maxent_2803_1500_3000_cleaned.csv is missing some environmental data (e.g. N_100-200)
Warning: Skipping sample at 474188.6373990668, 986467.2262860896
Warning: Sample at 475141.1474520734, 983065.218852723 in wef_all_maxent_2803_1500_3000_cleaned.csv is missing some environmental data (e.g. N_100-200)
Warning: Skipping sample at 475141.1474520734, 983065.218852723
Warning: Sample at 488619.608372265, 972821.6947110326 in wef_all_maxent_2803_1500_3000_cleaned.csv is missing some environmental data (e.g. N_100-200)
Warning: Skipping sample at 488619.608372265, 972821.6947110326
Warning: Sample at 498362.9795730398, 969911.3601458928 in wef_all_maxent_2803_1500_3000_cleaned.csv is missing some environmental data (e.g. N_100-200)
Warning: Skipping sample at 498362.9795730398, 969911.3601458928
Warning: Sample at 494086.3957273628, 968217.6600815672 in wef_all_maxent_2803_1500_3000_cleaned.csv is missing some environmental data (e.g. N_100-200)
Warning: Skipping sample at 494086.3957273628, 968217.6600815672
Warning: Sample at 495362.9795730398, 966911.3601458928 in wef_all_maxent_2803_1500_3000_cleaned.csv is missing some environmental data (e.g. N_100-200)
Warning: Skipping sample at 495362.9795730398, 966911.3601458928
Warning: Sample at 529527.9569460826, 945307.4295167635 in wef_all_maxent_2803_1500_3000_cleaned.csv is missing some environmental data (e.g. N_100-200)
Warning: Skipping sample at 529527.9569460826, 945307.4295167635
Warning: Sample at 471771.7590840494, 876938.380130745 in wef_all_maxent_2803_1500_3000_cleaned.csv is missing some environmental data (e.g. N_100-200)
Warning: Skipping sample at 471771.7590840494, 876938.380130745
Warning: Sample at 263324.204644765, 848070.2465766908 in wef_all_maxent_2803_1500_3000_cleaned.csv is missing some environmental data (e.g. N_100-200)
Warning: Skipping sample at 263324.204644765, 848070.2465766908
Warning: Sample at 469911.2312683262, 843774.107588753 in wef_all_maxent_2803_1500_3000_cleaned.csv is missing some environmental data (e.g. N_100-200)
Warning: Skipping sample at 469911.2312683262, 843774.107588753
Warning: Sample at 441276.859889366, 782347.86618948 in wef_all_maxent_2803_1500_3000_cleaned.csv is missing some environmental data (e.g. N_100-200)
Warning: Skipping sample at 441276.859889366, 782347.86618948
Warning: Sample at 439354.6974102415, 781088.3037143616 in wef_all_maxent_2803_1500_3000_cleaned.csv is missing some environmental data (e.g. N_100-200)
Warning: Skipping sample at 439354.6974102415, 781088.3037143616
Warning: Sample at 440452.3116807353, 781441.070242306 in wef_all_maxent_2803_1500_3000_cleaned.csv is missing some environmental data (e.g. N_100-200)
Warning: Skipping sample at 440452.3116807353, 781441.070242306
Warning: Sample at 438276.859889366, 779347.86618948 in wef_all_maxent_2803_1500_3000_cleaned.csv is missing some environmental data (e.g. N_100-200)
Warning: Skipping sample at 438276.859889366, 779347.86618948
Warning: Sample at 372169.3319441909, 724157.5192434542 in wef_all_maxent_2803_1500_3000_cleaned.csv is missing some environmental data (e.g. N_100-200)
Warning: Skipping sample at 372169.3319441909, 724157.5192434542
Warning: Sample at 364369.81916754, 713000.4121832472 in wef_all_maxent_2803_1500_3000_cleaned.csv is missing some environmental data (e.g. N_100-200)
Warning: Skipping sample at 364369.81916754, 713000.4121832472
Warning: Sample at 346906.683995928, 668926.4948703662 in wef_all_maxent_2803_1500_3000_cleaned.csv is missing some environmental data (e.g. N_100-200)
Warning: Skipping sample at 346906.683995928, 668926.4948703662
Time since start: 12.517
1014315 points with values for all grids
Adding samples to background in feature space
Command line used: 
Command line to repeat: java density.MaxEnt nowarnings noprefixes responsecurves jackknife outputdirectory=/Users/sbzdbk/Documents/WEF_RK/MaxEnt_output3_jkn samplesfile=/Users/sbzdbk/Documents/WEF_RK/points/wef_conc_points_final/wef_all_maxent_2803_1500_3000_cleaned.csv environmentallayers=/Users/sbzdbk/Documents/WEF_RK/maxent_rasters randomtestpoints=20 -N NDVI -t LC
Species: Carissa_spinarum Cordia_africana Dovyalis_caffra Ficus_sur Ficus_sycomorus Mimusops_kummel Physalis_peruviana Rubus_apetalus Rubus_steudneri Syzygium_guineense_ssp._guineense Ziziphus_spina-christi
Layers: EVI Elev GPP LC N_100-200 N_15-30 N_30-60 N_60-100 Ptn Ptn_Dry Ptn_SN Ptn_Warm SoC_100-200 SoC_15-30 SoC_30-60 SoC_60-100 Temp VCF
Layertypes: Continuous Continuous Continuous Categorical Continuous Continuous Continuous Continuous Continuous Continuous Continuous Continuous Continuous Continuous Continuous Continuous Continuous Continuous
responsecurves: true
jackknife: true
outputdirectory: /Users/sbzdbk/Documents/WEF_RK/MaxEnt_output3_jkn
samplesfile: /Users/sbzdbk/Documents/WEF_RK/points/wef_conc_points_final/wef_all_maxent_2803_1500_3000_cleaned.csv
environmentallayers: /Users/sbzdbk/Documents/WEF_RK/maxent_rasters
randomtestpoints: 20

getSamples: max memory 15271460864, total allocated 1029177344, free 945714632, used 83462712, increment -100157840
Time since start: 85.27
Making features
makeFeatures: max memory 15271460864, total allocated 998244352, free 866596928, used 131647424, increment 48184712
Carissa_spinarum: 
Regularization values: linear/quadratic/product: 0.190, categorical: 0.250, threshold: 1.490, hinge: 0.500
51 samples
Density: max memory 15271460864, total allocated 998244352, free 832571432, used 165672920, increment 34025496
linearPredictor: max memory 15271460864, total allocated 998244352, free 832571432, used 165672920, increment 0
Deactivating (LC=1.0)
Deactivating (LC=2.0)
Deactivating (LC=4.0)
Deactivating (LC=6.0)
Deactivating (LC=7.0)
Deactivating (LC=8.0)
Deactivating (LC=11.0)
Deactivating (LC=14.0)
Deactivating (LC=16.0)
Deactivating (LC=17.0)
FeaturedSpace: max memory 15271460864, total allocated 998244352, free 832571432, used 165672920, increment 0
Sequential: max memory 15271460864, total allocated 998244352, free 832129840, used 166114512, increment 441592
Initial loss: 9.21522840604896
Initial test loss: 9.21522840604896
Time since start: 97.581
500: time = 11.906000 loss = 7.947291 testLoss 7.656086
Resulting gain: 1.2679373873815907
Projecting...
Writing file /Users/sbzdbk/Documents/WEF_RK/MaxEnt_output3_jkn/Carissa_spinarum.asc
Time since start: 101.608
Writing /Users/sbzdbk/Documents/WEF_RK/MaxEnt_output3_jkn/plots/Carissa_spinarum.png
Carissa_spinarum response curves
Time since start: 103.223
Response curve: only EVI
Making features
makeFeatures: max memory 15271460864, total allocated 954204160, free 605154960, used 349049200, increment 182934688
Carissa_spinarum EVI: 
Regularization values: linear/quadratic/product: 0.190, categorical: 0.250, threshold: 1.490, hinge: 0.500
51 samples
Density: max memory 15271460864, total allocated 954204160, free 604716872, used 349487288, increment 438088
linearPredictor: max memory 15271460864, total allocated 954204160, free 604716872, used 349487288, increment 0
FeaturedSpace: max memory 15271460864, total allocated 954204160, free 604716872, used 349487288, increment 0
Sequential: max memory 15271460864, total allocated 954204160, free 604716872, used 349487288, increment 0
Initial loss: 9.21522840604896
220: time = 0.565000 loss = 8.910014
Resulting gain: 0.30521481045305343
Carissa_spinarum response curves
Response curve: only Elev
Making features
makeFeatures: max memory 15271460864, total allocated 957349888, free 649861432, used 307488456, increment -41998832
Carissa_spinarum Elev: 
Regularization values: linear/quadratic/product: 0.190, categorical: 0.250, threshold: 1.490, hinge: 0.500
51 samples
Density: max memory 15271460864, total allocated 957349888, free 649861432, used 307488456, increment 0
linearPredictor: max memory 15271460864, total allocated 957349888, free 649861432, used 307488456, increment 0
FeaturedSpace: max memory 15271460864, total allocated 957349888, free 649861432, used 307488456, increment 0
Sequential: max memory 15271460864, total allocated 957349888, free 649861432, used 307488456, increment 0
Initial loss: 9.21522840604896
Time since start: 104.431
260: time = 0.577000 loss = 8.493040
Resulting gain: 0.7221881816662599
Carissa_spinarum response curves
Response curve: only GPP
Making features
makeFeatures: max memory 15271460864, total allocated 1006632960, free 746982152, used 259650808, increment -47837648
Carissa_spinarum GPP: 
Regularization values: linear/quadratic/product: 0.190, categorical: 0.250, threshold: 1.490, hinge: 0.500
51 samples
Density: max memory 15271460864, total allocated 1006632960, free 746982152, used 259650808, increment 0
linearPredictor: max memory 15271460864, total allocated 1006632960, free 746982152, used 259650808, increment 0
FeaturedSpace: max memory 15271460864, total allocated 1006632960, free 746982152, used 259650808, increment 0
Sequential: max memory 15271460864, total allocated 1006632960, free 746982152, used 259650808, increment 0
Initial loss: 9.21522840604896
160: time = 0.699000 loss = 8.895827
Resulting gain: 0.3194012564712221
Carissa_spinarum response curves
Response curve: only LC
Making features
makeFeatures: max memory 15271460864, total allocated 1008205824, free 722881960, used 285323864, increment 25673056
Carissa_spinarum LC: 
Regularization values: linear/quadratic/product: 0.190, categorical: 0.250, threshold: 1.490, hinge: 0.500
51 samples
Density: max memory 15271460864, total allocated 1008205824, free 722881960, used 285323864, increment 0
linearPredictor: max memory 15271460864, total allocated 1008205824, free 722881960, used 285323864, increment 0
Deactivating (LC=1.0)
Deactivating (LC=2.0)
Deactivating (LC=4.0)
Deactivating (LC=6.0)
Deactivating (LC=7.0)
Deactivating (LC=8.0)
Deactivating (LC=11.0)
Deactivating (LC=14.0)
Deactivating (LC=16.0)
Deactivating (LC=17.0)
FeaturedSpace: max memory 15271460864, total allocated 1008205824, free 722881960, used 285323864, increment 0
Sequential: max memory 15271460864, total allocated 1008205824, free 722881960, used 285323864, increment 0
Initial loss: 9.21522840604896
160: time = 0.147000 loss = 8.982814
Resulting gain: 0.23241433567878111
Carissa_spinarum response curves
Response curve: only N_100-200
Making features
makeFeatures: max memory 15271460864, total allocated 1008205824, free 709220840, used 298984984, increment 13661120
Carissa_spinarum N_100-200: 
Regularization values: linear/quadratic/product: 0.190, categorical: 0.250, threshold: 1.490, hinge: 0.500
51 samples
Density: max memory 15271460864, total allocated 1008205824, free 708608024, used 299597800, increment 612816
linearPredictor: max memory 15271460864, total allocated 1008205824, free 708608024, used 299597800, increment 0
FeaturedSpace: max memory 15271460864, total allocated 1008205824, free 708608024, used 299597800, increment 0
Sequential: max memory 15271460864, total allocated 1008205824, free 708608024, used 299597800, increment 0
Initial loss: 9.21522840604896
Time since start: 105.621
100: time = 0.207000 loss = 9.128963
Resulting gain: 0.08626579235117227
Carissa_spinarum response curves
Response curve: only N_15-30
Making features
makeFeatures: max memory 15271460864, total allocated 1008205824, free 672934456, used 335271368, increment 35673568
Carissa_spinarum N_15-30: 
Regularization values: linear/quadratic/product: 0.190, categorical: 0.250, threshold: 1.490, hinge: 0.500
51 samples
Density: max memory 15271460864, total allocated 1008205824, free 668015600, used 340190224, increment 4918856
linearPredictor: max memory 15271460864, total allocated 1008205824, free 668015600, used 340190224, increment 0
FeaturedSpace: max memory 15271460864, total allocated 1008205824, free 668015600, used 340190224, increment 0
Sequential: max memory 15271460864, total allocated 1008205824, free 668015600, used 340190224, increment 0
Initial loss: 9.21522840604896
140: time = 0.326000 loss = 8.824956
Resulting gain: 0.3902728069859265
Carissa_spinarum response curves
Response curve: only N_30-60
Making features
makeFeatures: max memory 15271460864, total allocated 1008205824, free 589955784, used 418250040, increment 78059816
Carissa_spinarum N_30-60: 
Regularization values: linear/quadratic/product: 0.190, categorical: 0.250, threshold: 1.490, hinge: 0.500
51 samples
Density: max memory 15271460864, total allocated 1008205824, free 585014376, used 423191448, increment 4941408
linearPredictor: max memory 15271460864, total allocated 1008205824, free 585014376, used 423191448, increment 0
FeaturedSpace: max memory 15271460864, total allocated 1008205824, free 585014376, used 423191448, increment 0
Sequential: max memory 15271460864, total allocated 1008205824, free 585014376, used 423191448, increment 0
Initial loss: 9.21522840604896
160: time = 0.342000 loss = 8.897637
Resulting gain: 0.3175917057644675
Carissa_spinarum response curves
Response curve: only N_60-100
Making features
makeFeatures: max memory 15271460864, total allocated 1008205824, free 510583544, used 497622280, increment 74430832
Carissa_spinarum N_60-100: 
Regularization values: linear/quadratic/product: 0.190, categorical: 0.250, threshold: 1.490, hinge: 0.500
51 samples
Density: max memory 15271460864, total allocated 1008205824, free 510583544, used 497622280, increment 0
linearPredictor: max memory 15271460864, total allocated 1008205824, free 510583544, used 497622280, increment 0
FeaturedSpace: max memory 15271460864, total allocated 1008205824, free 510583544, used 497622280, increment 0
Sequential: max memory 15271460864, total allocated 1008205824, free 510583544, used 497622280, increment 0
Initial loss: 9.21522840604896
Time since start: 106.676
100: time = 0.239000 loss = 8.982982
Resulting gain: 0.23224625662632548
Carissa_spinarum response curves
Response curve: only Ptn
Making features
makeFeatures: max memory 15271460864, total allocated 993525760, free 725654584, used 267871176, increment -229751104
Carissa_spinarum Ptn: 
Regularization values: linear/quadratic/product: 0.190, categorical: 0.250, threshold: 1.490, hinge: 0.500
51 samples
Density: max memory 15271460864, total allocated 993525760, free 725654584, used 267871176, increment 0
linearPredictor: max memory 15271460864, total allocated 993525760, free 725654584, used 267871176, increment 0
FeaturedSpace: max memory 15271460864, total allocated 993525760, free 725654584, used 267871176, increment 0
Sequential: max memory 15271460864, total allocated 993525760, free 725654584, used 267871176, increment 0
Initial loss: 9.21522840604896
80: time = 0.370000 loss = 8.800400
Resulting gain: 0.4148285916440635
Carissa_spinarum response curves
Response curve: only Ptn_Dry
Making features
makeFeatures: max memory 15271460864, total allocated 993525760, free 537009352, used 456516408, increment 188645232
Carissa_spinarum Ptn_Dry: 
Regularization values: linear/quadratic/product: 0.190, categorical: 0.250, threshold: 1.490, hinge: 0.500
51 samples
Density: max memory 15271460864, total allocated 993525760, free 536289632, used 457236128, increment 719720
linearPredictor: max memory 15271460864, total allocated 993525760, free 536289632, used 457236128, increment 0
FeaturedSpace: max memory 15271460864, total allocated 993525760, free 536289632, used 457236128, increment 0
Sequential: max memory 15271460864, total allocated 993525760, free 536289632, used 457236128, increment 0
Initial loss: 9.21522840604896
Time since start: 108.08
240: time = 0.934000 loss = 8.812784
Resulting gain: 0.40244433053645423
Carissa_spinarum response curves
Response curve: only Ptn_SN
Making features
makeFeatures: max memory 15271460864, total allocated 979369984, free 591948472, used 387421512, increment -69814616
Carissa_spinarum Ptn_SN: 
Regularization values: linear/quadratic/product: 0.190, categorical: 0.250, threshold: 1.490, hinge: 0.500
51 samples
Density: max memory 15271460864, total allocated 979369984, free 591948472, used 387421512, increment 0
linearPredictor: max memory 15271460864, total allocated 979369984, free 591948472, used 387421512, increment 0
FeaturedSpace: max memory 15271460864, total allocated 979369984, free 591948472, used 387421512, increment 0
Sequential: max memory 15271460864, total allocated 979369984, free 591948472, used 387421512, increment 0
Initial loss: 9.21522840604896
140: time = 0.624000 loss = 9.076670
Resulting gain: 0.13855837418915762
Carissa_spinarum response curves
Response curve: only Ptn_Warm
Making features
makeFeatures: max memory 15271460864, total allocated 975699968, free 514249488, used 461450480, increment 74028968
Carissa_spinarum Ptn_Warm: 
Regularization values: linear/quadratic/product: 0.190, categorical: 0.250, threshold: 1.490, hinge: 0.500
51 samples
Density: max memory 15271460864, total allocated 975699968, free 509213696, used 466486272, increment 5035792
linearPredictor: max memory 15271460864, total allocated 975699968, free 509213696, used 466486272, increment 0
FeaturedSpace: max memory 15271460864, total allocated 975699968, free 509213696, used 466486272, increment 0
Sequential: max memory 15271460864, total allocated 975699968, free 509213696, used 466486272, increment 0
Initial loss: 9.21522840604896
Time since start: 109.713
220: time = 0.911000 loss = 8.714007
Resulting gain: 0.5012214497843193
Carissa_spinarum response curves
Response curve: only SoC_100-200
Making features
makeFeatures: max memory 15271460864, total allocated 954204160, free 702506832, used 251697328, increment -214788944
Carissa_spinarum SoC_100-200: 
Regularization values: linear/quadratic/product: 0.190, categorical: 0.250, threshold: 1.490, hinge: 0.500
51 samples
Density: max memory 15271460864, total allocated 954204160, free 702308072, used 251896088, increment 198760
linearPredictor: max memory 15271460864, total allocated 954204160, free 702308072, used 251896088, increment 0
FeaturedSpace: max memory 15271460864, total allocated 954204160, free 702308072, used 251896088, increment 0
Sequential: max memory 15271460864, total allocated 954204160, free 702308072, used 251896088, increment 0
Initial loss: 9.21522840604896
260: time = 0.361000 loss = 9.106069
Resulting gain: 0.10915908709050726
Carissa_spinarum response curves
Response curve: only SoC_15-30
Making features
makeFeatures: max memory 15271460864, total allocated 954204160, free 669729608, used 284474552, increment 32578464
Carissa_spinarum SoC_15-30: 
Regularization values: linear/quadratic/product: 0.190, categorical: 0.250, threshold: 1.490, hinge: 0.500
51 samples
Density: max memory 15271460864, total allocated 954204160, free 669586552, used 284617608, increment 143056
linearPredictor: max memory 15271460864, total allocated 954204160, free 669586552, used 284617608, increment 0
FeaturedSpace: max memory 15271460864, total allocated 954204160, free 669586552, used 284617608, increment 0
Sequential: max memory 15271460864, total allocated 954204160, free 669586552, used 284617608, increment 0
Initial loss: 9.21522840604896
160: time = 0.269000 loss = 8.905446
Resulting gain: 0.3097825277128692
Carissa_spinarum response curves
Response curve: only SoC_30-60
Making features
makeFeatures: max memory 15271460864, total allocated 954204160, free 642530528, used 311673632, increment 27056024
Carissa_spinarum SoC_30-60: 
Regularization values: linear/quadratic/product: 0.190, categorical: 0.250, threshold: 1.490, hinge: 0.500
51 samples
Density: max memory 15271460864, total allocated 954204160, free 642331792, used 311872368, increment 198736
linearPredictor: max memory 15271460864, total allocated 954204160, free 642331792, used 311872368, increment 0
FeaturedSpace: max memory 15271460864, total allocated 954204160, free 642331792, used 311872368, increment 0
Sequential: max memory 15271460864, total allocated 954204160, free 642331792, used 311872368, increment 0
Initial loss: 9.21522840604896
Time since start: 110.735
140: time = 0.239000 loss = 8.875567
Resulting gain: 0.33966129365431286
Carissa_spinarum response curves
Response curve: only SoC_60-100
Making features
makeFeatures: max memory 15271460864, total allocated 954204160, free 619885688, used 334318472, increment 22446104
Carissa_spinarum SoC_60-100: 
Regularization values: linear/quadratic/product: 0.190, categorical: 0.250, threshold: 1.490, hinge: 0.500
51 samples
Density: max memory 15271460864, total allocated 954204160, free 619742632, used 334461528, increment 143056
linearPredictor: max memory 15271460864, total allocated 954204160, free 619742632, used 334461528, increment 0
FeaturedSpace: max memory 15271460864, total allocated 954204160, free 619742632, used 334461528, increment 0
Sequential: max memory 15271460864, total allocated 954204160, free 619742632, used 334461528, increment 0
Initial loss: 9.21522840604896
200: time = 0.292000 loss = 8.940461
Resulting gain: 0.2747669834560327
Carissa_spinarum response curves
Response curve: only Temp
Making features
makeFeatures: max memory 15271460864, total allocated 954204160, free 590471984, used 363732176, increment 29270648
Carissa_spinarum Temp: 
Regularization values: linear/quadratic/product: 0.190, categorical: 0.250, threshold: 1.490, hinge: 0.500
51 samples
Density: max memory 15271460864, total allocated 954204160, free 590328928, used 363875232, increment 143056
linearPredictor: max memory 15271460864, total allocated 954204160, free 590328928, used 363875232, increment 0
FeaturedSpace: max memory 15271460864, total allocated 954204160, free 590328928, used 363875232, increment 0
Sequential: max memory 15271460864, total allocated 954204160, free 590328928, used 363875232, increment 0
Initial loss: 9.21522840604896
Time since start: 112.433
320: time = 1.311000 loss = 8.522458
Resulting gain: 0.6927699835902121
Carissa_spinarum response curves
Response curve: only VCF
Making features
makeFeatures: max memory 15271460864, total allocated 938999808, free 511067648, used 427932160, increment 64056928
Carissa_spinarum VCF: 
Regularization values: linear/quadratic/product: 0.190, categorical: 0.250, threshold: 1.490, hinge: 0.500
51 samples
Density: max memory 15271460864, total allocated 938999808, free 510924592, used 428075216, increment 143056
linearPredictor: max memory 15271460864, total allocated 938999808, free 510924592, used 428075216, increment 0
FeaturedSpace: max memory 15271460864, total allocated 938999808, free 510924592, used 428075216, increment 0
Sequential: max memory 15271460864, total allocated 938999808, free 510924592, used 428075216, increment 0
Initial loss: 9.21522840604896
120: time = 0.281000 loss = 9.008962
Resulting gain: 0.20626680716206103
Carissa_spinarum response curves
Time since start: 113.556
Jackknife: leave EVI out
Making features
makeFeatures: max memory 15271460864, total allocated 941096960, free 532686152, used 408410808, increment -19664408
Carissa_spinarum EVI: 
Regularization values: linear/quadratic/product: 0.190, categorical: 0.250, threshold: 1.490, hinge: 0.500
51 samples
Density: max memory 15271460864, total allocated 941096960, free 516503160, used 424593800, increment 16182992
linearPredictor: max memory 15271460864, total allocated 941096960, free 516503160, used 424593800, increment 0
Deactivating (LC=1.0)
Deactivating (LC=2.0)
Deactivating (LC=4.0)
Deactivating (LC=6.0)
Deactivating (LC=7.0)
Deactivating (LC=8.0)
Deactivating (LC=11.0)
Deactivating (LC=14.0)
Deactivating (LC=16.0)
Deactivating (LC=17.0)
FeaturedSpace: max memory 15271460864, total allocated 941096960, free 516503160, used 424593800, increment 0
Sequential: max memory 15271460864, total allocated 941096960, free 516503160, used 424593800, increment 0
Initial loss: 9.21522840604896
Initial test loss: 9.21522840604896
Time since start: 124.241
500: time = 10.507000 loss = 7.980472 testLoss 7.714595
Jackknife: leave Elev out
Making features
makeFeatures: max memory 15271460864, total allocated 1012400128, free 393239456, used 619160672, increment 194566872
Carissa_spinarum Elev: 
Regularization values: linear/quadratic/product: 0.190, categorical: 0.250, threshold: 1.490, hinge: 0.500
51 samples
Density: max memory 15271460864, total allocated 1012400128, free 369979456, used 642420672, increment 23260000
linearPredictor: max memory 15271460864, total allocated 1012400128, free 369979456, used 642420672, increment 0
Deactivating (LC=1.0)
Deactivating (LC=2.0)
Deactivating (LC=4.0)
Deactivating (LC=6.0)
Deactivating (LC=7.0)
Deactivating (LC=8.0)
Deactivating (LC=11.0)
Deactivating (LC=14.0)
Deactivating (LC=16.0)
Deactivating (LC=17.0)
FeaturedSpace: max memory 15271460864, total allocated 1012400128, free 369979456, used 642420672, increment 0
Sequential: max memory 15271460864, total allocated 1012400128, free 369979456, used 642420672, increment 0
Initial loss: 9.21522840604896
Initial test loss: 9.21522840604896
Time since start: 135.192
500: time = 10.748000 loss = 7.992107 testLoss 7.640999
Jackknife: leave GPP out
Making features
makeFeatures: max memory 15271460864, total allocated 1122500608, free 525771312, used 596729296, increment -45691376
Carissa_spinarum GPP: 
Regularization values: linear/quadratic/product: 0.190, categorical: 0.250, threshold: 1.490, hinge: 0.500
51 samples
Density: max memory 15271460864, total allocated 1122500608, free 510136056, used 612364552, increment 15635256
linearPredictor: max memory 15271460864, total allocated 1122500608, free 510136056, used 612364552, increment 0
Deactivating (LC=1.0)
Deactivating (LC=2.0)
Deactivating (LC=4.0)
Deactivating (LC=6.0)
Deactivating (LC=7.0)
Deactivating (LC=8.0)
Deactivating (LC=11.0)
Deactivating (LC=14.0)
Deactivating (LC=16.0)
Deactivating (LC=17.0)
FeaturedSpace: max memory 15271460864, total allocated 1122500608, free 510136056, used 612364552, increment 0
Sequential: max memory 15271460864, total allocated 1122500608, free 510136056, used 612364552, increment 0
Initial loss: 9.21522840604896
Initial test loss: 9.21522840604896
Time since start: 145.988
500: time = 10.562000 loss = 7.952453 testLoss 7.641405
Jackknife: leave LC out
Making features
makeFeatures: max memory 15271460864, total allocated 1028128768, free 99403864, used 928724904, increment 316360352
Carissa_spinarum LC: 
Regularization values: linear/quadratic/product: 0.190, categorical: 0.250, threshold: 1.490, hinge: 0.500
51 samples
Density: max memory 15271460864, total allocated 1028128768, free 80492200, used 947636568, increment 18911664
linearPredictor: max memory 15271460864, total allocated 1028128768, free 80492200, used 947636568, increment 0
FeaturedSpace: max memory 15271460864, total allocated 1028128768, free 80492200, used 947636568, increment 0
Sequential: max memory 15271460864, total allocated 1028128768, free 80492200, used 947636568, increment 0
Initial loss: 9.21522840604896
Initial test loss: 9.21522840604896
Time since start: 157.429
500: time = 11.218000 loss = 7.955451 testLoss 7.626449
Jackknife: leave N_100-200 out
Making features
makeFeatures: max memory 15271460864, total allocated 543686656, free 317003056, used 226683600, increment -720952968
Carissa_spinarum N_100-200: 
Regularization values: linear/quadratic/product: 0.190, categorical: 0.250, threshold: 1.490, hinge: 0.500
51 samples
Density: max memory 15271460864, total allocated 543686656, free 299425136, used 244261520, increment 17577920
linearPredictor: max memory 15271460864, total allocated 543686656, free 299425136, used 244261520, increment 0
Deactivating (LC=1.0)
Deactivating (LC=2.0)
Deactivating (LC=4.0)
Deactivating (LC=6.0)
Deactivating (LC=7.0)
Deactivating (LC=8.0)
Deactivating (LC=11.0)
Deactivating (LC=14.0)
Deactivating (LC=16.0)
Deactivating (LC=17.0)
FeaturedSpace: max memory 15271460864, total allocated 543686656, free 299425136, used 244261520, increment 0
Sequential: max memory 15271460864, total allocated 543686656, free 299425136, used 244261520, increment 0
Initial loss: 9.21522840604896
Initial test loss: 9.21522840604896
Time since start: 169.01
500: time = 11.379000 loss = 7.947712 testLoss 7.644997
Jackknife: leave N_15-30 out
Making features
makeFeatures: max memory 15271460864, total allocated 549978112, free 362093104, used 187885008, increment -56376512
Carissa_spinarum N_15-30: 
Regularization values: linear/quadratic/product: 0.190, categorical: 0.250, threshold: 1.490, hinge: 0.500
51 samples
Density: max memory 15271460864, total allocated 549978112, free 340536528, used 209441584, increment 21556576
linearPredictor: max memory 15271460864, total allocated 549978112, free 340536528, used 209441584, increment 0
Deactivating (LC=1.0)
Deactivating (LC=2.0)
Deactivating (LC=4.0)
Deactivating (LC=6.0)
Deactivating (LC=7.0)
Deactivating (LC=8.0)
Deactivating (LC=11.0)
Deactivating (LC=14.0)
Deactivating (LC=16.0)
Deactivating (LC=17.0)
FeaturedSpace: max memory 15271460864, total allocated 549978112, free 340536528, used 209441584, increment 0
Sequential: max memory 15271460864, total allocated 549978112, free 340536528, used 209441584, increment 0
Initial loss: 9.21522840604896
Initial test loss: 9.21522840604896
Time since start: 180.146
500: time = 10.922000 loss = 8.033495 testLoss 7.907743
Jackknife: leave N_30-60 out
Making features
makeFeatures: max memory 15271460864, total allocated 764936192, free 530944696, used 233991496, increment 24549912
Carissa_spinarum N_30-60: 
Regularization values: linear/quadratic/product: 0.190, categorical: 0.250, threshold: 1.490, hinge: 0.500
51 samples
Density: max memory 15271460864, total allocated 764936192, free 515682936, used 249253256, increment 15261760
linearPredictor: max memory 15271460864, total allocated 764936192, free 515682936, used 249253256, increment 0
Deactivating (LC=1.0)
Deactivating (LC=2.0)
Deactivating (LC=4.0)
Deactivating (LC=6.0)
Deactivating (LC=7.0)
Deactivating (LC=8.0)
Deactivating (LC=11.0)
Deactivating (LC=14.0)
Deactivating (LC=16.0)
Deactivating (LC=17.0)
FeaturedSpace: max memory 15271460864, total allocated 764936192, free 515682936, used 249253256, increment 0
Sequential: max memory 15271460864, total allocated 764936192, free 515682936, used 249253256, increment 0
Initial loss: 9.21522840604896
Initial test loss: 9.21522840604896
Time since start: 191.327
500: time = 10.978000 loss = 7.948765 testLoss 7.637641
Jackknife: leave N_60-100 out
Making features
makeFeatures: max memory 15271460864, total allocated 575668224, free 76682016, used 498986208, increment 249732952
Carissa_spinarum N_60-100: 
Regularization values: linear/quadratic/product: 0.190, categorical: 0.250, threshold: 1.490, hinge: 0.500
51 samples
Density: max memory 15271460864, total allocated 575668224, free 60081224, used 515587000, increment 16600792
linearPredictor: max memory 15271460864, total allocated 575668224, free 60081224, used 515587000, increment 0
Deactivating (LC=1.0)
Deactivating (LC=2.0)
Deactivating (LC=4.0)
Deactivating (LC=6.0)
Deactivating (LC=7.0)
Deactivating (LC=8.0)
Deactivating (LC=11.0)
Deactivating (LC=14.0)
Deactivating (LC=16.0)
Deactivating (LC=17.0)
FeaturedSpace: max memory 15271460864, total allocated 575668224, free 60081224, used 515587000, increment 0
Sequential: max memory 15271460864, total allocated 575668224, free 60081224, used 515587000, increment 0
Initial loss: 9.21522840604896
Initial test loss: 9.21522840604896
Time since start: 202.553
500: time = 11.024000 loss = 7.948850 testLoss 7.679415
Jackknife: leave Ptn out
Making features
makeFeatures: max memory 15271460864, total allocated 526909440, free 248260048, used 278649392, increment -236937608
Carissa_spinarum Ptn: 
Regularization values: linear/quadratic/product: 0.190, categorical: 0.250, threshold: 1.490, hinge: 0.500
51 samples
Density: max memory 15271460864, total allocated 526909440, free 227747264, used 299162176, increment 20512784
linearPredictor: max memory 15271460864, total allocated 526909440, free 227747264, used 299162176, increment 0
Deactivating (LC=1.0)
Deactivating (LC=2.0)
Deactivating (LC=4.0)
Deactivating (LC=6.0)
Deactivating (LC=7.0)
Deactivating (LC=8.0)
Deactivating (LC=11.0)
Deactivating (LC=14.0)
Deactivating (LC=16.0)
Deactivating (LC=17.0)
FeaturedSpace: max memory 15271460864, total allocated 526909440, free 227747264, used 299162176, increment 0
Sequential: max memory 15271460864, total allocated 526909440, free 227747264, used 299162176, increment 0
Initial loss: 9.21522840604896
Initial test loss: 9.21522840604896
Time since start: 212.719
500: time = 9.961000 loss = 7.953160 testLoss 7.594766
Jackknife: leave Ptn_Dry out
Making features
makeFeatures: max memory 15271460864, total allocated 889716736, free 538710504, used 351006232, increment 51844056
Carissa_spinarum Ptn_Dry: 
Regularization values: linear/quadratic/product: 0.190, categorical: 0.250, threshold: 1.490, hinge: 0.500
51 samples
Density: max memory 15271460864, total allocated 889716736, free 519287024, used 370429712, increment 19423480
linearPredictor: max memory 15271460864, total allocated 889716736, free 519287024, used 370429712, increment 0
Deactivating (LC=1.0)
Deactivating (LC=2.0)
Deactivating (LC=4.0)
Deactivating (LC=6.0)
Deactivating (LC=7.0)
Deactivating (LC=8.0)
Deactivating (LC=11.0)
Deactivating (LC=14.0)
Deactivating (LC=16.0)
Deactivating (LC=17.0)
FeaturedSpace: max memory 15271460864, total allocated 889716736, free 519287024, used 370429712, increment 0
Sequential: max memory 15271460864, total allocated 889716736, free 519287024, used 370429712, increment 0
Initial loss: 9.21522840604896
Initial test loss: 9.21522840604896
Time since start: 222.979
500: time = 10.053000 loss = 7.958358 testLoss 7.758688
Jackknife: leave Ptn_SN out
Making features
makeFeatures: max memory 15271460864, total allocated 681574400, free 453704320, used 227870080, increment -142559632
Carissa_spinarum Ptn_SN: 
Regularization values: linear/quadratic/product: 0.190, categorical: 0.250, threshold: 1.490, hinge: 0.500
51 samples
Density: max memory 15271460864, total allocated 681574400, free 435474472, used 246099928, increment 18229848
linearPredictor: max memory 15271460864, total allocated 681574400, free 435474472, used 246099928, increment 0
Deactivating (LC=1.0)
Deactivating (LC=2.0)
Deactivating (LC=4.0)
Deactivating (LC=6.0)
Deactivating (LC=7.0)
Deactivating (LC=8.0)
Deactivating (LC=11.0)
Deactivating (LC=14.0)
Deactivating (LC=16.0)
Deactivating (LC=17.0)
FeaturedSpace: max memory 15271460864, total allocated 681574400, free 435474472, used 246099928, increment 0
Sequential: max memory 15271460864, total allocated 681574400, free 435474472, used 246099928, increment 0
Initial loss: 9.21522840604896
Initial test loss: 9.21522840604896
Time since start: 233.005
500: time = 9.829000 loss = 8.007598 testLoss 7.756072
Jackknife: leave Ptn_Warm out
Making features
makeFeatures: max memory 15271460864, total allocated 542638080, free 264343960, used 278294120, increment 32194192
Carissa_spinarum Ptn_Warm: 
Regularization values: linear/quadratic/product: 0.190, categorical: 0.250, threshold: 1.490, hinge: 0.500
51 samples
Density: max memory 15271460864, total allocated 542638080, free 245177336, used 297460744, increment 19166624
linearPredictor: max memory 15271460864, total allocated 542638080, free 245177336, used 297460744, increment 0
Deactivating (LC=1.0)
Deactivating (LC=2.0)
Deactivating (LC=4.0)
Deactivating (LC=6.0)
Deactivating (LC=7.0)
Deactivating (LC=8.0)
Deactivating (LC=11.0)
Deactivating (LC=14.0)
Deactivating (LC=16.0)
Deactivating (LC=17.0)
FeaturedSpace: max memory 15271460864, total allocated 542638080, free 245177336, used 297460744, increment 0
Sequential: max memory 15271460864, total allocated 542638080, free 245177336, used 297460744, increment 0
Initial loss: 9.21522840604896
Initial test loss: 9.21522840604896
Time since start: 242.856
500: time = 9.648000 loss = 7.996052 testLoss 7.599779
Jackknife: leave SoC_100-200 out
Making features
makeFeatures: max memory 15271460864, total allocated 662700032, free 285207000, used 377493032, increment 80032288
Carissa_spinarum SoC_100-200: 
Regularization values: linear/quadratic/product: 0.190, categorical: 0.250, threshold: 1.490, hinge: 0.500
51 samples
Density: max memory 15271460864, total allocated 662700032, free 261112352, used 401587680, increment 24094648
linearPredictor: max memory 15271460864, total allocated 662700032, free 261112352, used 401587680, increment 0
Deactivating (LC=1.0)
Deactivating (LC=2.0)
Deactivating (LC=4.0)
Deactivating (LC=6.0)
Deactivating (LC=7.0)
Deactivating (LC=8.0)
Deactivating (LC=11.0)
Deactivating (LC=14.0)
Deactivating (LC=16.0)
Deactivating (LC=17.0)
FeaturedSpace: max memory 15271460864, total allocated 662700032, free 261112352, used 401587680, increment 0
Sequential: max memory 15271460864, total allocated 662700032, free 261112352, used 401587680, increment 0
Initial loss: 9.21522840604896
Initial test loss: 9.21522840604896
Time since start: 253.94
500: time = 10.886000 loss = 7.966269 testLoss 7.662776
Jackknife: leave SoC_15-30 out
Making features
makeFeatures: max memory 15271460864, total allocated 713031680, free 339144456, used 373887224, increment -27700456
Carissa_spinarum SoC_15-30: 
Regularization values: linear/quadratic/product: 0.190, categorical: 0.250, threshold: 1.490, hinge: 0.500
51 samples
Density: max memory 15271460864, total allocated 713031680, free 325127240, used 387904440, increment 14017216
linearPredictor: max memory 15271460864, total allocated 713031680, free 325127240, used 387904440, increment 0
Deactivating (LC=1.0)
Deactivating (LC=2.0)
Deactivating (LC=4.0)
Deactivating (LC=6.0)
Deactivating (LC=7.0)
Deactivating (LC=8.0)
Deactivating (LC=11.0)
Deactivating (LC=14.0)
Deactivating (LC=16.0)
Deactivating (LC=17.0)
FeaturedSpace: max memory 15271460864, total allocated 713031680, free 325127240, used 387904440, increment 0
Sequential: max memory 15271460864, total allocated 713031680, free 325127240, used 387904440, increment 0
Initial loss: 9.21522840604896
Initial test loss: 9.21522840604896
Time since start: 264.987
500: time = 10.853000 loss = 7.948570 testLoss 7.652085
Jackknife: leave SoC_30-60 out
Making features
makeFeatures: max memory 15271460864, total allocated 524812288, free 314267560, used 210544728, increment -177359712
Carissa_spinarum SoC_30-60: 
Regularization values: linear/quadratic/product: 0.190, categorical: 0.250, threshold: 1.490, hinge: 0.500
51 samples
Density: max memory 15271460864, total allocated 524812288, free 293190456, used 231621832, increment 21077104
linearPredictor: max memory 15271460864, total allocated 524812288, free 293190456, used 231621832, increment 0
Deactivating (LC=1.0)
Deactivating (LC=2.0)
Deactivating (LC=4.0)
Deactivating (LC=6.0)
Deactivating (LC=7.0)
Deactivating (LC=8.0)
Deactivating (LC=11.0)
Deactivating (LC=14.0)
Deactivating (LC=16.0)
Deactivating (LC=17.0)
FeaturedSpace: max memory 15271460864, total allocated 524812288, free 293190456, used 231621832, increment 0
Sequential: max memory 15271460864, total allocated 524812288, free 293190456, used 231621832, increment 0
Initial loss: 9.21522840604896
Initial test loss: 9.21522840604896
Time since start: 276.027
500: time = 10.843000 loss = 7.977042 testLoss 7.679644
Jackknife: leave SoC_60-100 out
Making features
makeFeatures: max memory 15271460864, total allocated 570425344, free 119166848, used 451258496, increment 219636664
Carissa_spinarum SoC_60-100: 
Regularization values: linear/quadratic/product: 0.190, categorical: 0.250, threshold: 1.490, hinge: 0.500
51 samples
Density: max memory 15271460864, total allocated 570425344, free 101771232, used 468654112, increment 17395616
linearPredictor: max memory 15271460864, total allocated 570425344, free 97450832, used 472974512, increment 4320400
Deactivating (LC=1.0)
Deactivating (LC=2.0)
Deactivating (LC=4.0)
Deactivating (LC=6.0)
Deactivating (LC=7.0)
Deactivating (LC=8.0)
Deactivating (LC=11.0)
Deactivating (LC=14.0)
Deactivating (LC=16.0)
Deactivating (LC=17.0)
FeaturedSpace: max memory 15271460864, total allocated 570425344, free 97450832, used 472974512, increment 0
Sequential: max memory 15271460864, total allocated 570425344, free 97450832, used 472974512, increment 0
Initial loss: 9.21522840604896
Initial test loss: 9.21522840604896
Time since start: 287.413
500: time = 11.188000 loss = 7.954717 testLoss 7.680219
Jackknife: leave Temp out
Making features
makeFeatures: max memory 15271460864, total allocated 961019904, free 375333976, used 585685928, increment 112711416
Carissa_spinarum Temp: 
Regularization values: linear/quadratic/product: 0.190, categorical: 0.250, threshold: 1.490, hinge: 0.500
51 samples
Density: max memory 15271460864, total allocated 961019904, free 351215712, used 609804192, increment 24118264
linearPredictor: max memory 15271460864, total allocated 961019904, free 351215712, used 609804192, increment 0
Deactivating (LC=1.0)
Deactivating (LC=2.0)
Deactivating (LC=4.0)
Deactivating (LC=6.0)
Deactivating (LC=7.0)
Deactivating (LC=8.0)
Deactivating (LC=11.0)
Deactivating (LC=14.0)
Deactivating (LC=16.0)
Deactivating (LC=17.0)
FeaturedSpace: max memory 15271460864, total allocated 961019904, free 351215712, used 609804192, increment 0
Sequential: max memory 15271460864, total allocated 961019904, free 351215712, used 609804192, increment 0
Initial loss: 9.21522840604896
Initial test loss: 9.21522840604896
Time since start: 297.203
500: time = 9.595000 loss = 7.952914 testLoss 7.654673
Jackknife: leave VCF out
Making features
makeFeatures: max memory 15271460864, total allocated 742391808, free 611248936, used 131142872, increment -478661320
Carissa_spinarum VCF: 
Regularization values: linear/quadratic/product: 0.190, categorical: 0.250, threshold: 1.490, hinge: 0.500
51 samples
Density: max memory 15271460864, total allocated 742391808, free 588394320, used 153997488, increment 22854616
linearPredictor: max memory 15271460864, total allocated 742391808, free 588394320, used 153997488, increment 0
Deactivating (LC=1.0)
Deactivating (LC=2.0)
Deactivating (LC=4.0)
Deactivating (LC=6.0)
Deactivating (LC=7.0)
Deactivating (LC=8.0)
Deactivating (LC=11.0)
Deactivating (LC=14.0)
Deactivating (LC=16.0)
Deactivating (LC=17.0)
FeaturedSpace: max memory 15271460864, total allocated 742391808, free 588394320, used 153997488, increment 0
Sequential: max memory 15271460864, total allocated 742391808, free 588394320, used 153997488, increment 0
Initial loss: 9.21522840604896
Initial test loss: 9.21522840604896
Time since start: 308.264
500: time = 10.860000 loss = 8.000148 testLoss 7.677414
Jackknife: only EVI
Making features
makeFeatures: max memory 15271460864, total allocated 545259520, free 291653928, used 253605592, increment 99608104
Carissa_spinarum EVI: 
Regularization values: linear/quadratic/product: 0.190, categorical: 0.250, threshold: 1.490, hinge: 0.500
51 samples
Density: max memory 15271460864, total allocated 545259520, free 291414072, used 253845448, increment 239856
linearPredictor: max memory 15271460864, total allocated 545259520, free 291414072, used 253845448, increment 0
FeaturedSpace: max memory 15271460864, total allocated 545259520, free 291414072, used 253845448, increment 0
Sequential: max memory 15271460864, total allocated 545259520, free 291414072, used 253845448, increment 0
Initial loss: 9.21522840604896
Initial test loss: 9.21522840604896
220: time = 0.537000 loss = 8.910014 testLoss 8.825956
Res.gain: 0.30521481045305343
Jackknife: only Elev
Making features
makeFeatures: max memory 15271460864, total allocated 545259520, free 120908008, used 424351512, increment 170506064
Carissa_spinarum Elev: 
Regularization values: linear/quadratic/product: 0.190, categorical: 0.250, threshold: 1.490, hinge: 0.500
51 samples
Density: max memory 15271460864, total allocated 545259520, free 116892688, used 428366832, increment 4015320
linearPredictor: max memory 15271460864, total allocated 545259520, free 116892688, used 428366832, increment 0
FeaturedSpace: max memory 15271460864, total allocated 545259520, free 116892688, used 428366832, increment 0
Sequential: max memory 15271460864, total allocated 545259520, free 116892688, used 428366832, increment 0
Initial loss: 9.21522840604896
Initial test loss: 9.21522840604896
Time since start: 309.386
260: time = 0.536000 loss = 8.493040 testLoss 8.361424
Res.gain: 0.7221881816662599
Jackknife: only GPP
Making features
makeFeatures: max memory 15271460864, total allocated 548929536, free 138153672, used 410775864, increment -17590968
Carissa_spinarum GPP: 
Regularization values: linear/quadratic/product: 0.190, categorical: 0.250, threshold: 1.490, hinge: 0.500
51 samples
Density: max memory 15271460864, total allocated 548929536, free 137847136, used 411082400, increment 306536
linearPredictor: max memory 15271460864, total allocated 548929536, free 137847136, used 411082400, increment 0
FeaturedSpace: max memory 15271460864, total allocated 548929536, free 137847136, used 411082400, increment 0
Sequential: max memory 15271460864, total allocated 548929536, free 137847136, used 411082400, increment 0
Initial loss: 9.21522840604896
Initial test loss: 9.21522840604896
160: time = 0.660000 loss = 8.895827 testLoss 8.808846
Res.gain: 0.3194012564712221
Jackknife: only LC
Making features
makeFeatures: max memory 15271460864, total allocated 540540928, free 204927560, used 335613368, increment -75469032
Carissa_spinarum LC: 
Regularization values: linear/quadratic/product: 0.190, categorical: 0.250, threshold: 1.490, hinge: 0.500
51 samples
Density: max memory 15271460864, total allocated 540540928, free 204728280, used 335812648, increment 199280
linearPredictor: max memory 15271460864, total allocated 540540928, free 204728280, used 335812648, increment 0
Deactivating (LC=1.0)
Deactivating (LC=2.0)
Deactivating (LC=4.0)
Deactivating (LC=6.0)
Deactivating (LC=7.0)
Deactivating (LC=8.0)
Deactivating (LC=11.0)
Deactivating (LC=14.0)
Deactivating (LC=16.0)
Deactivating (LC=17.0)
FeaturedSpace: max memory 15271460864, total allocated 540540928, free 204728280, used 335812648, increment 0
Sequential: max memory 15271460864, total allocated 540540928, free 204728280, used 335812648, increment 0
Initial loss: 9.21522840604896
Initial test loss: 9.21522840604896
160: time = 0.137000 loss = 8.982814 testLoss 9.123505
Res.gain: 0.23241433567878111
Jackknife: only N_100-200
Making features
makeFeatures: max memory 15271460864, total allocated 540540928, free 196034960, used 344505968, increment 8693320
Carissa_spinarum N_100-200: 
Regularization values: linear/quadratic/product: 0.190, categorical: 0.250, threshold: 1.490, hinge: 0.500
51 samples
Density: max memory 15271460864, total allocated 540540928, free 195891904, used 344649024, increment 143056
linearPredictor: max memory 15271460864, total allocated 540540928, free 195891904, used 344649024, increment 0
FeaturedSpace: max memory 15271460864, total allocated 540540928, free 195891904, used 344649024, increment 0
Sequential: max memory 15271460864, total allocated 540540928, free 195891904, used 344649024, increment 0
Initial loss: 9.21522840604896
Initial test loss: 9.21522840604896
Time since start: 310.418
100: time = 0.203000 loss = 9.128963 testLoss 9.107477
Res.gain: 0.08626579235117227
Jackknife: only N_15-30
Making features
makeFeatures: max memory 15271460864, total allocated 540540928, free 162605056, used 377935872, increment 33286848
Carissa_spinarum N_15-30: 
Regularization values: linear/quadratic/product: 0.190, categorical: 0.250, threshold: 1.490, hinge: 0.500
51 samples
Density: max memory 15271460864, total allocated 540540928, free 162262768, used 378278160, increment 342288
linearPredictor: max memory 15271460864, total allocated 540540928, free 162262768, used 378278160, increment 0
FeaturedSpace: max memory 15271460864, total allocated 540540928, free 162262768, used 378278160, increment 0
Sequential: max memory 15271460864, total allocated 540540928, free 162262768, used 378278160, increment 0
Initial loss: 9.21522840604896
Initial test loss: 9.21522840604896
140: time = 0.318000 loss = 8.824956 testLoss 8.867237
Res.gain: 0.3902728069859265
Jackknife: only N_30-60
Making features
makeFeatures: max memory 15271460864, total allocated 538443776, free 261296632, used 277147144, increment -101131016
Carissa_spinarum N_30-60: 
Regularization values: linear/quadratic/product: 0.190, categorical: 0.250, threshold: 1.490, hinge: 0.500
51 samples
Density: max memory 15271460864, total allocated 538443776, free 258008632, used 280435144, increment 3288000
linearPredictor: max memory 15271460864, total allocated 538443776, free 258008632, used 280435144, increment 0
FeaturedSpace: max memory 15271460864, total allocated 538443776, free 258008632, used 280435144, increment 0
Sequential: max memory 15271460864, total allocated 538443776, free 258008632, used 280435144, increment 0
Initial loss: 9.21522840604896
Initial test loss: 9.21522840604896
160: time = 0.329000 loss = 8.897637 testLoss 8.823819
Res.gain: 0.3175917057644675
Jackknife: only N_60-100
Making features
makeFeatures: max memory 15271460864, total allocated 538443776, free 189210008, used 349233768, increment 68798624
Carissa_spinarum N_60-100: 
Regularization values: linear/quadratic/product: 0.190, categorical: 0.250, threshold: 1.490, hinge: 0.500
51 samples
Density: max memory 15271460864, total allocated 538443776, free 185614880, used 352828896, increment 3595128
linearPredictor: max memory 15271460864, total allocated 538443776, free 185614880, used 352828896, increment 0
FeaturedSpace: max memory 15271460864, total allocated 538443776, free 185614880, used 352828896, increment 0
Sequential: max memory 15271460864, total allocated 538443776, free 185614880, used 352828896, increment 0
Initial loss: 9.21522840604896
Initial test loss: 9.21522840604896
100: time = 0.227000 loss = 8.982982 testLoss 8.770976
Res.gain: 0.23224625662632548
Jackknife: only Ptn
Making features
makeFeatures: max memory 15271460864, total allocated 538443776, free 150286648, used 388157128, increment 35328232
Carissa_spinarum Ptn: 
Regularization values: linear/quadratic/product: 0.190, categorical: 0.250, threshold: 1.490, hinge: 0.500
51 samples
Density: max memory 15271460864, total allocated 538443776, free 146855928, used 391587848, increment 3430720
linearPredictor: max memory 15271460864, total allocated 538443776, free 146855928, used 391587848, increment 0
FeaturedSpace: max memory 15271460864, total allocated 538443776, free 146855928, used 391587848, increment 0
Sequential: max memory 15271460864, total allocated 538443776, free 146855928, used 391587848, increment 0
Initial loss: 9.21522840604896
Initial test loss: 9.21522840604896
Time since start: 311.773
80: time = 0.434000 loss = 8.800400 testLoss 8.973283
Res.gain: 0.4148285916440635
Jackknife: only Ptn_Dry
Making features
makeFeatures: max memory 15271460864, total allocated 535298048, free 137490936, used 397807112, increment 6219264
Carissa_spinarum Ptn_Dry: 
Regularization values: linear/quadratic/product: 0.190, categorical: 0.250, threshold: 1.490, hinge: 0.500
51 samples
Density: max memory 15271460864, total allocated 535298048, free 137347880, used 397950168, increment 143056
linearPredictor: max memory 15271460864, total allocated 535298048, free 137347880, used 397950168, increment 0
FeaturedSpace: max memory 15271460864, total allocated 535298048, free 137347880, used 397950168, increment 0
Sequential: max memory 15271460864, total allocated 535298048, free 134190024, used 401108024, increment 3157856
Initial loss: 9.21522840604896
Initial test loss: 9.21522840604896
240: time = 0.932000 loss = 8.812784 testLoss 8.658427
Res.gain: 0.40244433053645423
Jackknife: only Ptn_SN
Making features
makeFeatures: max memory 15271460864, total allocated 523763712, free 185008440, used 338755272, increment -62352752
Carissa_spinarum Ptn_SN: 
Regularization values: linear/quadratic/product: 0.190, categorical: 0.250, threshold: 1.490, hinge: 0.500
51 samples
Density: max memory 15271460864, total allocated 523763712, free 184829608, used 338934104, increment 178832
linearPredictor: max memory 15271460864, total allocated 523763712, free 184829608, used 338934104, increment 0
FeaturedSpace: max memory 15271460864, total allocated 523763712, free 184829608, used 338934104, increment 0
Sequential: max memory 15271460864, total allocated 523763712, free 184829608, used 338934104, increment 0
Initial loss: 9.21522840604896
Initial test loss: 9.21522840604896
Time since start: 313.34
140: time = 0.608000 loss = 9.076670 testLoss 8.924303
Res.gain: 0.13855837418915762
Jackknife: only Ptn_Warm
Making features
makeFeatures: max memory 15271460864, total allocated 516423680, free 174701768, used 341721912, increment 2787808
Carissa_spinarum Ptn_Warm: 
Regularization values: linear/quadratic/product: 0.190, categorical: 0.250, threshold: 1.490, hinge: 0.500
51 samples
Density: max memory 15271460864, total allocated 516423680, free 171383480, used 345040200, increment 3318288
linearPredictor: max memory 15271460864, total allocated 516423680, free 171383480, used 345040200, increment 0
FeaturedSpace: max memory 15271460864, total allocated 516423680, free 171383480, used 345040200, increment 0
Sequential: max memory 15271460864, total allocated 516423680, free 171383480, used 345040200, increment 0
Initial loss: 9.21522840604896
Initial test loss: 9.21522840604896
220: time = 0.894000 loss = 8.714007 testLoss 8.887546
Res.gain: 0.5012214497843193
Jackknife: only SoC_100-200
Making features
makeFeatures: max memory 15271460864, total allocated 507510784, free 128372200, used 379138584, increment 34098384
Carissa_spinarum SoC_100-200: 
Regularization values: linear/quadratic/product: 0.190, categorical: 0.250, threshold: 1.490, hinge: 0.500
51 samples
Density: max memory 15271460864, total allocated 507510784, free 125105904, used 382404880, increment 3266296
linearPredictor: max memory 15271460864, total allocated 507510784, free 125105904, used 382404880, increment 0
FeaturedSpace: max memory 15271460864, total allocated 507510784, free 125105904, used 382404880, increment 0
Sequential: max memory 15271460864, total allocated 507510784, free 125105904, used 382404880, increment 0
Initial loss: 9.21522840604896
Initial test loss: 9.21522840604896
Time since start: 314.609
260: time = 0.352000 loss = 9.106069 testLoss 9.013290
Res.gain: 0.10915908709050726
Jackknife: only SoC_15-30
Making features
makeFeatures: max memory 15271460864, total allocated 507510784, free 95370944, used 412139840, increment 29734960
Carissa_spinarum SoC_15-30: 
Regularization values: linear/quadratic/product: 0.190, categorical: 0.250, threshold: 1.490, hinge: 0.500
51 samples
Density: max memory 15271460864, total allocated 507510784, free 95069384, used 412441400, increment 301560
linearPredictor: max memory 15271460864, total allocated 507510784, free 95069384, used 412441400, increment 0
FeaturedSpace: max memory 15271460864, total allocated 507510784, free 95069384, used 412441400, increment 0
Sequential: max memory 15271460864, total allocated 507510784, free 95069384, used 412441400, increment 0
Initial loss: 9.21522840604896
Initial test loss: 9.21522840604896
160: time = 0.261000 loss = 8.905446 testLoss 8.744747
Res.gain: 0.3097825277128692
Jackknife: only SoC_30-60
Making features
makeFeatures: max memory 15271460864, total allocated 507510784, free 73785192, used 433725592, increment 21284192
Carissa_spinarum SoC_30-60: 
Regularization values: linear/quadratic/product: 0.190, categorical: 0.250, threshold: 1.490, hinge: 0.500
51 samples
Density: max memory 15271460864, total allocated 507510784, free 70722048, used 436788736, increment 3063144
linearPredictor: max memory 15271460864, total allocated 507510784, free 70722048, used 436788736, increment 0
FeaturedSpace: max memory 15271460864, total allocated 507510784, free 70722048, used 436788736, increment 0
Sequential: max memory 15271460864, total allocated 507510784, free 70722048, used 436788736, increment 0
Initial loss: 9.21522840604896
Initial test loss: 9.21522840604896
140: time = 0.232000 loss = 8.875567 testLoss 8.734631
Res.gain: 0.33966129365431286
Jackknife: only SoC_60-100
Making features
makeFeatures: max memory 15271460864, total allocated 511180800, free 201908528, used 309272272, increment -127516464
Carissa_spinarum SoC_60-100: 
Regularization values: linear/quadratic/product: 0.190, categorical: 0.250, threshold: 1.490, hinge: 0.500
51 samples
Density: max memory 15271460864, total allocated 511180800, free 198756304, used 312424496, increment 3152224
linearPredictor: max memory 15271460864, total allocated 511180800, free 198756304, used 312424496, increment 0
FeaturedSpace: max memory 15271460864, total allocated 511180800, free 198756304, used 312424496, increment 0
Sequential: max memory 15271460864, total allocated 511180800, free 198756304, used 312424496, increment 0
Initial loss: 9.21522840604896
Initial test loss: 9.21522840604896
200: time = 0.296000 loss = 8.940461 testLoss 8.770341
Res.gain: 0.2747669834560327
Jackknife: only Temp
Making features
makeFeatures: max memory 15271460864, total allocated 511180800, free 176652512, used 334528288, increment 22103792
Carissa_spinarum Temp: 
Regularization values: linear/quadratic/product: 0.190, categorical: 0.250, threshold: 1.490, hinge: 0.500
51 samples
Density: max memory 15271460864, total allocated 511180800, free 173819592, used 337361208, increment 2832920
linearPredictor: max memory 15271460864, total allocated 511180800, free 173819592, used 337361208, increment 0
FeaturedSpace: max memory 15271460864, total allocated 511180800, free 173819592, used 337361208, increment 0
Sequential: max memory 15271460864, total allocated 511180800, free 173819592, used 337361208, increment 0
Initial loss: 9.21522840604896
Initial test loss: 9.21522840604896
Time since start: 316.799
320: time = 1.355000 loss = 8.522458 testLoss 8.432502
Res.gain: 0.6927699835902121
Jackknife: only VCF
Making features
makeFeatures: max memory 15271460864, total allocated 493355008, free 131100480, used 362254528, increment 24893320
Carissa_spinarum VCF: 
Regularization values: linear/quadratic/product: 0.190, categorical: 0.250, threshold: 1.490, hinge: 0.500
51 samples
Density: max memory 15271460864, total allocated 493355008, free 130921648, used 362433360, increment 178832
linearPredictor: max memory 15271460864, total allocated 493355008, free 130921648, used 362433360, increment 0
FeaturedSpace: max memory 15271460864, total allocated 493355008, free 130921648, used 362433360, increment 0
Sequential: max memory 15271460864, total allocated 493355008, free 130921648, used 362433360, increment 0
Initial loss: 9.21522840604896
Initial test loss: 9.21522840604896
120: time = 0.271000 loss = 9.008962 testLoss 9.014813
Res.gain: 0.20626680716206103
getSamples: max memory 15271460864, total allocated 493355008, free 103063776, used 390291232, increment 27857872
Making features
makeFeatures: max memory 15271460864, total allocated 493355008, free 75739792, used 417615216, increment 27323984
Cordia_africana: 
Regularization values: linear/quadratic/product: 0.239, categorical: 0.250, threshold: 1.660, hinge: 0.500
34 samples
Density: max memory 15271460864, total allocated 493355008, free 56833544, used 436521464, increment 18906248
linearPredictor: max memory 15271460864, total allocated 493355008, free 56833544, used 436521464, increment 0
Deactivating (LC=1.0)
Deactivating (LC=4.0)
Deactivating (LC=6.0)
Deactivating (LC=7.0)
Deactivating (LC=11.0)
Deactivating (LC=16.0)
Deactivating (LC=17.0)
FeaturedSpace: max memory 15271460864, total allocated 493355008, free 56833544, used 436521464, increment 0
Sequential: max memory 15271460864, total allocated 493355008, free 56833544, used 436521464, increment 0
Initial loss: 9.213734605044198
Initial test loss: 9.213734605044198
Time since start: 328.478
500: time = 10.992000 loss = 7.227289 testLoss 7.107029
Resulting gain: 1.9864456137606972
Projecting...
Writing file /Users/sbzdbk/Documents/WEF_RK/MaxEnt_output3_jkn/Cordia_africana.asc
Time since start: 332.265
Writing /Users/sbzdbk/Documents/WEF_RK/MaxEnt_output3_jkn/plots/Cordia_africana.png
Cordia_africana response curves
Time since start: 333.649
Response curve: only EVI
Making features
makeFeatures: max memory 15271460864, total allocated 789053440, free 411485512, used 377567928, increment -58953536
Cordia_africana EVI: 
Regularization values: linear/quadratic/product: 0.239, categorical: 0.250, threshold: 1.660, hinge: 0.500
34 samples
Density: max memory 15271460864, total allocated 789053440, free 410899488, used 378153952, increment 586024
linearPredictor: max memory 15271460864, total allocated 789053440, free 410899488, used 378153952, increment 0
FeaturedSpace: max memory 15271460864, total allocated 789053440, free 410899488, used 378153952, increment 0
Sequential: max memory 15271460864, total allocated 789053440, free 410899488, used 378153952, increment 0
Initial loss: 9.213734605044198
240: time = 0.549000 loss = 8.871177
Resulting gain: 0.34255787932364967
Cordia_africana response curves
Response curve: only Elev
Making features
makeFeatures: max memory 15271460864, total allocated 789053440, free 221763328, used 567290112, increment 189136160
Cordia_africana Elev: 
Regularization values: linear/quadratic/product: 0.239, categorical: 0.250, threshold: 1.660, hinge: 0.500
34 samples
Density: max memory 15271460864, total allocated 789053440, free 221761232, used 567292208, increment 2096
linearPredictor: max memory 15271460864, total allocated 789053440, free 221761232, used 567292208, increment 0
FeaturedSpace: max memory 15271460864, total allocated 789053440, free 221761232, used 567292208, increment 0
Sequential: max memory 15271460864, total allocated 789053440, free 221761232, used 567292208, increment 0
Initial loss: 9.213734605044198
Time since start: 334.992
360: time = 0.738000 loss = 8.273581
Resulting gain: 0.9401537502149022
Cordia_africana response curves
Response curve: only GPP
Making features
makeFeatures: max memory 15271460864, total allocated 773849088, free 414315544, used 359533544, increment -207758664
Cordia_africana GPP: 
Regularization values: linear/quadratic/product: 0.239, categorical: 0.250, threshold: 1.660, hinge: 0.500
34 samples
Density: max memory 15271460864, total allocated 773849088, free 414315544, used 359533544, increment 0
linearPredictor: max memory 15271460864, total allocated 773849088, free 414315544, used 359533544, increment 0
FeaturedSpace: max memory 15271460864, total allocated 773849088, free 414315544, used 359533544, increment 0
Sequential: max memory 15271460864, total allocated 773849088, free 414315544, used 359533544, increment 0
Initial loss: 9.213734605044198
120: time = 0.472000 loss = 8.749279
Resulting gain: 0.46445552373618604
Cordia_africana response curves
Response curve: only LC
Making features
makeFeatures: max memory 15271460864, total allocated 773849088, free 193733312, used 580115776, increment 220582232
Cordia_africana LC: 
Regularization values: linear/quadratic/product: 0.239, categorical: 0.250, threshold: 1.660, hinge: 0.500
34 samples
Density: max memory 15271460864, total allocated 773849088, free 193733312, used 580115776, increment 0
linearPredictor: max memory 15271460864, total allocated 773849088, free 193733312, used 580115776, increment 0
Deactivating (LC=1.0)
Deactivating (LC=4.0)
Deactivating (LC=6.0)
Deactivating (LC=7.0)
Deactivating (LC=11.0)
Deactivating (LC=16.0)
Deactivating (LC=17.0)
FeaturedSpace: max memory 15271460864, total allocated 773849088, free 193733312, used 580115776, increment 0
Sequential: max memory 15271460864, total allocated 773849088, free 193733312, used 580115776, increment 0
Initial loss: 9.213734605044198
140: time = 0.145000 loss = 8.878747
Resulting gain: 0.334987988169166
Cordia_africana response curves
Response curve: only N_100-200
Making features
makeFeatures: max memory 15271460864, total allocated 773849088, free 177149480, used 596699608, increment 16583832
Cordia_africana N_100-200: 
Regularization values: linear/quadratic/product: 0.239, categorical: 0.250, threshold: 1.660, hinge: 0.500
34 samples
Density: max memory 15271460864, total allocated 773849088, free 177006424, used 596842664, increment 143056
linearPredictor: max memory 15271460864, total allocated 773849088, free 177006424, used 596842664, increment 0
FeaturedSpace: max memory 15271460864, total allocated 773849088, free 177006424, used 596842664, increment 0
Sequential: max memory 15271460864, total allocated 773849088, free 177006424, used 596842664, increment 0
Initial loss: 9.213734605044198
120: time = 0.229000 loss = 9.192373
Resulting gain: 0.021361488352898306
Cordia_africana response curves
Time since start: 336.008
Response curve: only N_15-30
Making features
makeFeatures: max memory 15271460864, total allocated 757071872, free 545891064, used 211180808, increment -385661856
Cordia_africana N_15-30: 
Regularization values: linear/quadratic/product: 0.239, categorical: 0.250, threshold: 1.660, hinge: 0.500
34 samples
Density: max memory 15271460864, total allocated 757071872, free 545891064, used 211180808, increment 0
linearPredictor: max memory 15271460864, total allocated 757071872, free 545891064, used 211180808, increment 0
FeaturedSpace: max memory 15271460864, total allocated 757071872, free 545891064, used 211180808, increment 0
Sequential: max memory 15271460864, total allocated 757071872, free 545891064, used 211180808, increment 0
Initial loss: 9.213734605044198
100: time = 0.264000 loss = 8.963812
Resulting gain: 0.24992232009008752
Cordia_africana response curves
Response curve: only N_30-60
Making features
makeFeatures: max memory 15271460864, total allocated 757071872, free 485269616, used 271802256, increment 60621448
Cordia_africana N_30-60: 
Regularization values: linear/quadratic/product: 0.239, categorical: 0.250, threshold: 1.660, hinge: 0.500
34 samples
Density: max memory 15271460864, total allocated 757071872, free 485269616, used 271802256, increment 0
linearPredictor: max memory 15271460864, total allocated 757071872, free 485269616, used 271802256, increment 0
FeaturedSpace: max memory 15271460864, total allocated 757071872, free 485269616, used 271802256, increment 0
Sequential: max memory 15271460864, total allocated 757071872, free 485269616, used 271802256, increment 0
Initial loss: 9.213734605044198
120: time = 0.261000 loss = 8.864858
Resulting gain: 0.3488763406384532
Cordia_africana response curves
Response curve: only N_60-100
Making features
makeFeatures: max memory 15271460864, total allocated 757071872, free 424089048, used 332982824, increment 61180568
Cordia_africana N_60-100: 
Regularization values: linear/quadratic/product: 0.239, categorical: 0.250, threshold: 1.660, hinge: 0.500
34 samples
Density: max memory 15271460864, total allocated 757071872, free 423945992, used 333125880, increment 143056
linearPredictor: max memory 15271460864, total allocated 757071872, free 423945992, used 333125880, increment 0
FeaturedSpace: max memory 15271460864, total allocated 757071872, free 423945992, used 333125880, increment 0
Sequential: max memory 15271460864, total allocated 757071872, free 423945992, used 333125880, increment 0
Initial loss: 9.213734605044198
180: time = 0.370000 loss = 8.967361
Resulting gain: 0.24637321352166097
Cordia_africana response curves
Time since start: 337.048
Response curve: only Ptn
Making features
makeFeatures: max memory 15271460864, total allocated 757071872, free 351764992, used 405306880, increment 72181000
Cordia_africana Ptn: 
Regularization values: linear/quadratic/product: 0.239, categorical: 0.250, threshold: 1.660, hinge: 0.500
34 samples
Density: max memory 15271460864, total allocated 757071872, free 351764992, used 405306880, increment 0
linearPredictor: max memory 15271460864, total allocated 757071872, free 351764992, used 405306880, increment 0
FeaturedSpace: max memory 15271460864, total allocated 757071872, free 351764992, used 405306880, increment 0
Sequential: max memory 15271460864, total allocated 757071872, free 351764992, used 405306880, increment 0
Initial loss: 9.213734605044198
120: time = 0.581000 loss = 8.782547
Resulting gain: 0.43118773734810567
Cordia_africana response curves
Response curve: only Ptn_Dry
Making features
makeFeatures: max memory 15271460864, total allocated 748158976, free 480381464, used 267777512, increment -137529368
Cordia_africana Ptn_Dry: 
Regularization values: linear/quadratic/product: 0.239, categorical: 0.250, threshold: 1.660, hinge: 0.500
34 samples
Density: max memory 15271460864, total allocated 748158976, free 480381464, used 267777512, increment 0
linearPredictor: max memory 15271460864, total allocated 748158976, free 480381464, used 267777512, increment 0
FeaturedSpace: max memory 15271460864, total allocated 748158976, free 480381464, used 267777512, increment 0
Sequential: max memory 15271460864, total allocated 748158976, free 480381464, used 267777512, increment 0
Initial loss: 9.213734605044198
Time since start: 338.816
300: time = 1.128000 loss = 8.670265
Resulting gain: 0.5434693364820138
Cordia_africana response curves
Response curve: only Ptn_SN
Making features
makeFeatures: max memory 15271460864, total allocated 738197504, free 310595360, used 427602144, increment 159824632
Cordia_africana Ptn_SN: 
Regularization values: linear/quadratic/product: 0.239, categorical: 0.250, threshold: 1.660, hinge: 0.500
34 samples
Density: max memory 15271460864, total allocated 738197504, free 303279592, used 434917912, increment 7315768
linearPredictor: max memory 15271460864, total allocated 738197504, free 303279592, used 434917912, increment 0
FeaturedSpace: max memory 15271460864, total allocated 738197504, free 303279592, used 434917912, increment 0
Sequential: max memory 15271460864, total allocated 738197504, free 303279592, used 434917912, increment 0
Initial loss: 9.213734605044198
160: time = 0.683000 loss = 8.777456
Resulting gain: 0.4362781474614774
Cordia_africana response curves
Response curve: only Ptn_Warm
Making features
makeFeatures: max memory 15271460864, total allocated 725614592, free 318005664, used 407608928, increment -27308984
Cordia_africana Ptn_Warm: 
Regularization values: linear/quadratic/product: 0.239, categorical: 0.250, threshold: 1.660, hinge: 0.500
34 samples
Density: max memory 15271460864, total allocated 725614592, free 318005664, used 407608928, increment 0
linearPredictor: max memory 15271460864, total allocated 725614592, free 318005664, used 407608928, increment 0
FeaturedSpace: max memory 15271460864, total allocated 725614592, free 318005664, used 407608928, increment 0
Sequential: max memory 15271460864, total allocated 725614592, free 318005664, used 407608928, increment 0
Initial loss: 9.213734605044198
Time since start: 340.588
240: time = 0.985000 loss = 8.451832
Resulting gain: 0.7619026935586035
Cordia_africana response curves
Response curve: only SoC_100-200
Making features
makeFeatures: max memory 15271460864, total allocated 712507392, free 141344824, used 571162568, increment 163553640
Cordia_africana SoC_100-200: 
Regularization values: linear/quadratic/product: 0.239, categorical: 0.250, threshold: 1.660, hinge: 0.500
34 samples
Density: max memory 15271460864, total allocated 712507392, free 141201768, used 571305624, increment 143056
linearPredictor: max memory 15271460864, total allocated 712507392, free 141201768, used 571305624, increment 0
FeaturedSpace: max memory 15271460864, total allocated 712507392, free 141201768, used 571305624, increment 0
Sequential: max memory 15271460864, total allocated 712507392, free 141201768, used 571305624, increment 0
Initial loss: 9.213734605044198
60: time = 0.154000 loss = 9.092368
Resulting gain: 0.12136615911034809
Cordia_africana response curves
Response curve: only SoC_15-30
Making features
makeFeatures: max memory 15271460864, total allocated 703594496, free 486996896, used 216597600, increment -354708024
Cordia_africana SoC_15-30: 
Regularization values: linear/quadratic/product: 0.239, categorical: 0.250, threshold: 1.660, hinge: 0.500
34 samples
Density: max memory 15271460864, total allocated 703594496, free 486994800, used 216599696, increment 2096
linearPredictor: max memory 15271460864, total allocated 703594496, free 486994800, used 216599696, increment 0
FeaturedSpace: max memory 15271460864, total allocated 703594496, free 486994800, used 216599696, increment 0
Sequential: max memory 15271460864, total allocated 703594496, free 486994800, used 216599696, increment 0
Initial loss: 9.213734605044198
120: time = 0.214000 loss = 8.886022
Resulting gain: 0.3277124865136152
Cordia_africana response curves
Response curve: only SoC_30-60
Making features
makeFeatures: max memory 15271460864, total allocated 703594496, free 466283568, used 237310928, increment 20711232
Cordia_africana SoC_30-60: 
Regularization values: linear/quadratic/product: 0.239, categorical: 0.250, threshold: 1.660, hinge: 0.500
34 samples
Density: max memory 15271460864, total allocated 703594496, free 466283568, used 237310928, increment 0
linearPredictor: max memory 15271460864, total allocated 703594496, free 466283568, used 237310928, increment 0
FeaturedSpace: max memory 15271460864, total allocated 703594496, free 466283568, used 237310928, increment 0
Sequential: max memory 15271460864, total allocated 703594496, free 466283568, used 237310928, increment 0
Initial loss: 9.213734605044198
140: time = 0.233000 loss = 8.801590
Resulting gain: 0.4121445390323313
Cordia_africana response curves
Response curve: only SoC_60-100
Making features
makeFeatures: max memory 15271460864, total allocated 703594496, free 444271504, used 259322992, increment 22012064
Cordia_africana SoC_60-100: 
Regularization values: linear/quadratic/product: 0.239, categorical: 0.250, threshold: 1.660, hinge: 0.500
34 samples
Density: max memory 15271460864, total allocated 703594496, free 444128448, used 259466048, increment 143056
linearPredictor: max memory 15271460864, total allocated 703594496, free 444128448, used 259466048, increment 0
FeaturedSpace: max memory 15271460864, total allocated 703594496, free 444128448, used 259466048, increment 0
Sequential: max memory 15271460864, total allocated 703594496, free 444128448, used 259466048, increment 0
Initial loss: 9.213734605044198
Time since start: 341.62
160: time = 0.241000 loss = 8.880428
Resulting gain: 0.3333066974681227
Cordia_africana response curves
Response curve: only Temp
Making features
makeFeatures: max memory 15271460864, total allocated 703594496, free 421028992, used 282565504, increment 23099456
Cordia_africana Temp: 
Regularization values: linear/quadratic/product: 0.239, categorical: 0.250, threshold: 1.660, hinge: 0.500
34 samples
Density: max memory 15271460864, total allocated 703594496, free 421028992, used 282565504, increment 0
linearPredictor: max memory 15271460864, total allocated 703594496, free 421028992, used 282565504, increment 0
FeaturedSpace: max memory 15271460864, total allocated 703594496, free 421028992, used 282565504, increment 0
Sequential: max memory 15271460864, total allocated 703594496, free 421028992, used 282565504, increment 0
Initial loss: 9.213734605044198
120: time = 0.503000 loss = 8.368712
Resulting gain: 0.8450223009187194
Cordia_africana response curves
Response curve: only VCF
Making features
makeFeatures: max memory 15271460864, total allocated 703594496, free 144415960, used 559178536, increment 276613032
Cordia_africana VCF: 
Regularization values: linear/quadratic/product: 0.239, categorical: 0.250, threshold: 1.660, hinge: 0.500
34 samples
Density: max memory 15271460864, total allocated 703594496, free 144415960, used 559178536, increment 0
linearPredictor: max memory 15271460864, total allocated 703594496, free 144415960, used 559178536, increment 0
FeaturedSpace: max memory 15271460864, total allocated 703594496, free 144415960, used 559178536, increment 0
Sequential: max memory 15271460864, total allocated 703594496, free 144415960, used 559178536, increment 0
Initial loss: 9.213734605044198
80: time = 0.216000 loss = 8.954935
Resulting gain: 0.2587997891295952
Cordia_africana response curves
Time since start: 343.153
Jackknife: leave EVI out
Making features
makeFeatures: max memory 15271460864, total allocated 694681600, free 313904688, used 380776912, increment -178401624
Cordia_africana EVI: 
Regularization values: linear/quadratic/product: 0.239, categorical: 0.250, threshold: 1.660, hinge: 0.500
34 samples
Density: max memory 15271460864, total allocated 694681600, free 294089296, used 400592304, increment 19815392
linearPredictor: max memory 15271460864, total allocated 694681600, free 294089296, used 400592304, increment 0
Deactivating (LC=1.0)
Deactivating (LC=4.0)
Deactivating (LC=6.0)
Deactivating (LC=7.0)
Deactivating (LC=11.0)
Deactivating (LC=16.0)
Deactivating (LC=17.0)
FeaturedSpace: max memory 15271460864, total allocated 694681600, free 294089296, used 400592304, increment 0
Sequential: max memory 15271460864, total allocated 694681600, free 294089296, used 400592304, increment 0
Initial loss: 9.213734605044198
Initial test loss: 9.213734605044198
Time since start: 353.625
500: time = 10.299000 loss = 7.268918 testLoss 6.930672
Jackknife: leave Elev out
Making features
makeFeatures: max memory 15271460864, total allocated 520093696, free 299501328, used 220592368, increment -179999936
Cordia_africana Elev: 
Regularization values: linear/quadratic/product: 0.239, categorical: 0.250, threshold: 1.660, hinge: 0.500
34 samples
Density: max memory 15271460864, total allocated 520093696, free 278548760, used 241544936, increment 20952568
linearPredictor: max memory 15271460864, total allocated 520093696, free 278548760, used 241544936, increment 0
Deactivating (LC=1.0)
Deactivating (LC=4.0)
Deactivating (LC=6.0)
Deactivating (LC=7.0)
Deactivating (LC=11.0)
Deactivating (LC=16.0)
Deactivating (LC=17.0)
FeaturedSpace: max memory 15271460864, total allocated 520093696, free 278548760, used 241544936, increment 0
Sequential: max memory 15271460864, total allocated 520093696, free 278548760, used 241544936, increment 0
Initial loss: 9.213734605044198
Initial test loss: 9.213734605044198
Time since start: 364.237
500: time = 10.416000 loss = 7.287632 testLoss 7.088898
Jackknife: leave GPP out
Making features
makeFeatures: max memory 15271460864, total allocated 708837376, free 164176664, used 544660712, increment 303115776
Cordia_africana GPP: 
Regularization values: linear/quadratic/product: 0.239, categorical: 0.250, threshold: 1.660, hinge: 0.500
34 samples
Density: max memory 15271460864, total allocated 708837376, free 142990040, used 565847336, increment 21186624
linearPredictor: max memory 15271460864, total allocated 708837376, free 142990040, used 565847336, increment 0
Deactivating (LC=1.0)
Deactivating (LC=4.0)
Deactivating (LC=6.0)
Deactivating (LC=7.0)
Deactivating (LC=11.0)
Deactivating (LC=16.0)
Deactivating (LC=17.0)
FeaturedSpace: max memory 15271460864, total allocated 708837376, free 142990040, used 565847336, increment 0
Sequential: max memory 15271460864, total allocated 708837376, free 142990040, used 565847336, increment 0
Initial loss: 9.213734605044198
Initial test loss: 9.213734605044198
Time since start: 374.182
500: time = 9.750000 loss = 7.240165 testLoss 7.111182
Jackknife: leave LC out
Making features
makeFeatures: max memory 15271460864, total allocated 798490624, free 261655496, used 536835128, increment -29012208
Cordia_africana LC: 
Regularization values: linear/quadratic/product: 0.239, categorical: 0.250, threshold: 1.660, hinge: 0.500
34 samples
Density: max memory 15271460864, total allocated 798490624, free 243629448, used 554861176, increment 18026048
linearPredictor: max memory 15271460864, total allocated 798490624, free 243629448, used 554861176, increment 0
FeaturedSpace: max memory 15271460864, total allocated 798490624, free 243629448, used 554861176, increment 0
Sequential: max memory 15271460864, total allocated 798490624, free 243629448, used 554861176, increment 0
Initial loss: 9.213734605044198
Initial test loss: 9.213734605044198
Time since start: 385.01
500: time = 10.626000 loss = 7.323532 testLoss 7.409242
Jackknife: leave N_100-200 out
Making features
makeFeatures: max memory 15271460864, total allocated 583532544, free 229640504, used 353892040, increment -200969136
Cordia_africana N_100-200: 
Regularization values: linear/quadratic/product: 0.239, categorical: 0.250, threshold: 1.660, hinge: 0.500
34 samples
Density: max memory 15271460864, total allocated 583532544, free 211392168, used 372140376, increment 18248336
linearPredictor: max memory 15271460864, total allocated 583532544, free 211392168, used 372140376, increment 0
Deactivating (LC=1.0)
Deactivating (LC=4.0)
Deactivating (LC=6.0)
Deactivating (LC=7.0)
Deactivating (LC=11.0)
Deactivating (LC=16.0)
Deactivating (LC=17.0)
FeaturedSpace: max memory 15271460864, total allocated 583532544, free 211392168, used 372140376, increment 0
Sequential: max memory 15271460864, total allocated 583532544, free 211392168, used 372140376, increment 0
Initial loss: 9.213734605044198
Initial test loss: 9.213734605044198
Time since start: 395.757
500: time = 10.552000 loss = 7.286184 testLoss 7.070108
Jackknife: leave N_15-30 out
Making features
makeFeatures: max memory 15271460864, total allocated 460849152, free 272138472, used 188710680, increment -183429696
Cordia_africana N_15-30: 
Regularization values: linear/quadratic/product: 0.239, categorical: 0.250, threshold: 1.660, hinge: 0.500
34 samples
Density: max memory 15271460864, total allocated 460849152, free 253308400, used 207540752, increment 18830072
linearPredictor: max memory 15271460864, total allocated 460849152, free 253308400, used 207540752, increment 0
Deactivating (LC=1.0)
Deactivating (LC=4.0)
Deactivating (LC=6.0)
Deactivating (LC=7.0)
Deactivating (LC=11.0)
Deactivating (LC=16.0)
Deactivating (LC=17.0)
FeaturedSpace: max memory 15271460864, total allocated 460849152, free 253308400, used 207540752, increment 0
Sequential: max memory 15271460864, total allocated 460849152, free 253308400, used 207540752, increment 0
Initial loss: 9.213734605044198
Initial test loss: 9.213734605044198
Time since start: 406.497
500: time = 10.543000 loss = 7.236558 testLoss 7.111668
Jackknife: leave N_30-60 out
Making features
makeFeatures: max memory 15271460864, total allocated 908066816, free 232977056, used 675089760, increment 467549008
Cordia_africana N_30-60: 
Regularization values: linear/quadratic/product: 0.239, categorical: 0.250, threshold: 1.660, hinge: 0.500
34 samples
Density: max memory 15271460864, total allocated 908066816, free 210463856, used 697602960, increment 22513200
linearPredictor: max memory 15271460864, total allocated 908066816, free 210463856, used 697602960, increment 0
Deactivating (LC=1.0)
Deactivating (LC=4.0)
Deactivating (LC=6.0)
Deactivating (LC=7.0)
Deactivating (LC=11.0)
Deactivating (LC=16.0)
Deactivating (LC=17.0)
FeaturedSpace: max memory 15271460864, total allocated 908066816, free 210463856, used 697602960, increment 0
Sequential: max memory 15271460864, total allocated 908066816, free 210463856, used 697602960, increment 0
Initial loss: 9.213734605044198
Initial test loss: 9.213734605044198
Time since start: 417.212
500: time = 10.521000 loss = 7.248907 testLoss 7.169615
Jackknife: leave N_60-100 out
Making features
makeFeatures: max memory 15271460864, total allocated 669515776, free 195552096, used 473963680, increment -223639280
Cordia_africana N_60-100: 
Regularization values: linear/quadratic/product: 0.239, categorical: 0.250, threshold: 1.660, hinge: 0.500
34 samples
Density: max memory 15271460864, total allocated 669515776, free 176485840, used 493029936, increment 19066256
linearPredictor: max memory 15271460864, total allocated 669515776, free 176485840, used 493029936, increment 0
Deactivating (LC=1.0)
Deactivating (LC=4.0)
Deactivating (LC=6.0)
Deactivating (LC=7.0)
Deactivating (LC=11.0)
Deactivating (LC=16.0)
Deactivating (LC=17.0)
FeaturedSpace: max memory 15271460864, total allocated 669515776, free 176485840, used 493029936, increment 0
Sequential: max memory 15271460864, total allocated 669515776, free 176485840, used 493029936, increment 0
Initial loss: 9.213734605044198
Initial test loss: 9.213734605044198
Time since start: 427.892
500: time = 10.485000 loss = 7.227649 testLoss 7.126559
Jackknife: leave Ptn out
Making features
makeFeatures: max memory 15271460864, total allocated 496500736, free 191948032, used 304552704, increment -188477232
Cordia_africana Ptn: 
Regularization values: linear/quadratic/product: 0.239, categorical: 0.250, threshold: 1.660, hinge: 0.500
34 samples
Density: max memory 15271460864, total allocated 496500736, free 170865056, used 325635680, increment 21082976
linearPredictor: max memory 15271460864, total allocated 496500736, free 170865056, used 325635680, increment 0
Deactivating (LC=1.0)
Deactivating (LC=4.0)
Deactivating (LC=6.0)
Deactivating (LC=7.0)
Deactivating (LC=11.0)
Deactivating (LC=16.0)
Deactivating (LC=17.0)
FeaturedSpace: max memory 15271460864, total allocated 496500736, free 170865056, used 325635680, increment 0
Sequential: max memory 15271460864, total allocated 496500736, free 170865056, used 325635680, increment 0
Initial loss: 9.213734605044198
Initial test loss: 9.213734605044198
Time since start: 437.682
500: time = 9.592000 loss = 7.227649 testLoss 7.126559
Jackknife: leave Ptn_Dry out
Making features
makeFeatures: max memory 15271460864, total allocated 751304704, free 409802200, used 341502504, increment 15866824
Cordia_africana Ptn_Dry: 
Regularization values: linear/quadratic/product: 0.239, categorical: 0.250, threshold: 1.660, hinge: 0.500
34 samples
Density: max memory 15271460864, total allocated 751304704, free 393711008, used 357593696, increment 16091192
linearPredictor: max memory 15271460864, total allocated 751304704, free 393711008, used 357593696, increment 0
Deactivating (LC=1.0)
Deactivating (LC=4.0)
Deactivating (LC=6.0)
Deactivating (LC=7.0)
Deactivating (LC=11.0)
Deactivating (LC=16.0)
Deactivating (LC=17.0)
FeaturedSpace: max memory 15271460864, total allocated 751304704, free 393711008, used 357593696, increment 0
Sequential: max memory 15271460864, total allocated 751304704, free 393711008, used 357593696, increment 0
Initial loss: 9.213734605044198
Initial test loss: 9.213734605044198
Time since start: 447.974
500: time = 10.094000 loss = 7.256764 testLoss 7.169195
Jackknife: leave Ptn_SN out
Making features
makeFeatures: max memory 15271460864, total allocated 752877568, free 207258320, used 545619248, increment 188025552
Cordia_africana Ptn_SN: 
Regularization values: linear/quadratic/product: 0.239, categorical: 0.250, threshold: 1.660, hinge: 0.500
34 samples
Density: max memory 15271460864, total allocated 752877568, free 190698496, used 562179072, increment 16559824
linearPredictor: max memory 15271460864, total allocated 752877568, free 190698496, used 562179072, increment 0
Deactivating (LC=1.0)
Deactivating (LC=4.0)
Deactivating (LC=6.0)
Deactivating (LC=7.0)
Deactivating (LC=11.0)
Deactivating (LC=16.0)
Deactivating (LC=17.0)
FeaturedSpace: max memory 15271460864, total allocated 752877568, free 190698496, used 562179072, increment 0
Sequential: max memory 15271460864, total allocated 752877568, free 190698496, used 562179072, increment 0
Initial loss: 9.213734605044198
Initial test loss: 9.213734605044198
Time since start: 458.122
500: time = 9.942000 loss = 7.368964 testLoss 7.217447
Jackknife: leave Ptn_Warm out
Making features
makeFeatures: max memory 15271460864, total allocated 563085312, free 233530480, used 329554832, increment -232624240
Cordia_africana Ptn_Warm: 
Regularization values: linear/quadratic/product: 0.239, categorical: 0.250, threshold: 1.660, hinge: 0.500
34 samples
Density: max memory 15271460864, total allocated 563085312, free 215904536, used 347180776, increment 17625944
linearPredictor: max memory 15271460864, total allocated 563085312, free 215904536, used 347180776, increment 0
Deactivating (LC=1.0)
Deactivating (LC=4.0)
Deactivating (LC=6.0)
Deactivating (LC=7.0)
Deactivating (LC=11.0)
Deactivating (LC=16.0)
Deactivating (LC=17.0)
FeaturedSpace: max memory 15271460864, total allocated 563085312, free 215904536, used 347180776, increment 0
Sequential: max memory 15271460864, total allocated 563085312, free 215904536, used 347180776, increment 0
Initial loss: 9.213734605044198
Initial test loss: 9.213734605044198
Time since start: 468.368
500: time = 10.050000 loss = 7.246370 testLoss 7.111588
Jackknife: leave SoC_100-200 out
Making features
makeFeatures: max memory 15271460864, total allocated 448266240, free 174412856, used 273853384, increment -73327392
Cordia_africana SoC_100-200: 
Regularization values: linear/quadratic/product: 0.239, categorical: 0.250, threshold: 1.660, hinge: 0.500
34 samples
Density: max memory 15271460864, total allocated 448266240, free 155322456, used 292943784, increment 19090400
linearPredictor: max memory 15271460864, total allocated 448266240, free 155322456, used 292943784, increment 0
Deactivating (LC=1.0)
Deactivating (LC=4.0)
Deactivating (LC=6.0)
Deactivating (LC=7.0)
Deactivating (LC=11.0)
Deactivating (LC=16.0)
Deactivating (LC=17.0)
FeaturedSpace: max memory 15271460864, total allocated 448266240, free 155322456, used 292943784, increment 0
Sequential: max memory 15271460864, total allocated 448266240, free 155322456, used 292943784, increment 0
Initial loss: 9.213734605044198
Initial test loss: 9.213734605044198
Time since start: 480.111
500: time = 11.544000 loss = 7.226529 testLoss 7.130199
Jackknife: leave SoC_15-30 out
Making features
makeFeatures: max memory 15271460864, total allocated 783286272, free 240522008, used 542764264, increment 249820480
Cordia_africana SoC_15-30: 
Regularization values: linear/quadratic/product: 0.239, categorical: 0.250, threshold: 1.660, hinge: 0.500
34 samples
Density: max memory 15271460864, total allocated 783286272, free 223188312, used 560097960, increment 17333696
linearPredictor: max memory 15271460864, total allocated 783286272, free 223188312, used 560097960, increment 0
Deactivating (LC=1.0)
Deactivating (LC=4.0)
Deactivating (LC=6.0)
Deactivating (LC=7.0)
Deactivating (LC=11.0)
Deactivating (LC=16.0)
Deactivating (LC=17.0)
FeaturedSpace: max memory 15271460864, total allocated 783286272, free 223188312, used 560097960, increment 0
Sequential: max memory 15271460864, total allocated 783286272, free 223188312, used 560097960, increment 0
Initial loss: 9.213734605044198
Initial test loss: 9.213734605044198
Time since start: 491.577
500: time = 11.254000 loss = 7.229320 testLoss 7.121689
Jackknife: leave SoC_30-60 out
Making features
makeFeatures: max memory 15271460864, total allocated 559415296, free 309756168, used 249659128, increment -310438832
Cordia_africana SoC_30-60: 
Regularization values: linear/quadratic/product: 0.239, categorical: 0.250, threshold: 1.660, hinge: 0.500
34 samples
Density: max memory 15271460864, total allocated 559415296, free 292106752, used 267308544, increment 17649416
linearPredictor: max memory 15271460864, total allocated 559415296, free 292106752, used 267308544, increment 0
Deactivating (LC=1.0)
Deactivating (LC=4.0)
Deactivating (LC=6.0)
Deactivating (LC=7.0)
Deactivating (LC=11.0)
Deactivating (LC=16.0)
Deactivating (LC=17.0)
FeaturedSpace: max memory 15271460864, total allocated 559415296, free 292106752, used 267308544, increment 0
Sequential: max memory 15271460864, total allocated 559415296, free 292106752, used 267308544, increment 0
Initial loss: 9.213734605044198
Initial test loss: 9.213734605044198
Time since start: 503.045
500: time = 11.263000 loss = 7.256258 testLoss 7.137341
Jackknife: leave SoC_60-100 out
Making features
makeFeatures: max memory 15271460864, total allocated 527958016, free 347655480, used 180302536, increment -87006008
Cordia_africana SoC_60-100: 
Regularization values: linear/quadratic/product: 0.239, categorical: 0.250, threshold: 1.660, hinge: 0.500
34 samples
Density: max memory 15271460864, total allocated 527958016, free 331485632, used 196472384, increment 16169848
linearPredictor: max memory 15271460864, total allocated 527958016, free 331485632, used 196472384, increment 0
Deactivating (LC=1.0)
Deactivating (LC=4.0)
Deactivating (LC=6.0)
Deactivating (LC=7.0)
Deactivating (LC=11.0)
Deactivating (LC=16.0)
Deactivating (LC=17.0)
FeaturedSpace: max memory 15271460864, total allocated 527958016, free 331485632, used 196472384, increment 0
Sequential: max memory 15271460864, total allocated 527958016, free 331485632, used 196472384, increment 0
Initial loss: 9.213734605044198
Initial test loss: 9.213734605044198
Time since start: 514.417
500: time = 11.180000 loss = 7.240908 testLoss 7.099772
Jackknife: leave Temp out
Making features
makeFeatures: max memory 15271460864, total allocated 513277952, free 136672696, used 376605256, increment 180132872
Cordia_africana Temp: 
Regularization values: linear/quadratic/product: 0.239, categorical: 0.250, threshold: 1.660, hinge: 0.500
34 samples
Density: max memory 15271460864, total allocated 513277952, free 117466648, used 395811304, increment 19206048
linearPredictor: max memory 15271460864, total allocated 513277952, free 117466648, used 395811304, increment 0
Deactivating (LC=1.0)
Deactivating (LC=4.0)
Deactivating (LC=6.0)
Deactivating (LC=7.0)
Deactivating (LC=11.0)
Deactivating (LC=16.0)
Deactivating (LC=17.0)
FeaturedSpace: max memory 15271460864, total allocated 513277952, free 117466648, used 395811304, increment 0
Sequential: max memory 15271460864, total allocated 513277952, free 117466648, used 395811304, increment 0
Initial loss: 9.213734605044198
Initial test loss: 9.213734605044198
Time since start: 524.066
500: time = 9.450000 loss = 7.230238 testLoss 7.134061
Jackknife: leave VCF out
Making features
makeFeatures: max memory 15271460864, total allocated 445644800, free 161325328, used 284319472, increment -111491832
Cordia_africana VCF: 
Regularization values: linear/quadratic/product: 0.239, categorical: 0.250, threshold: 1.660, hinge: 0.500
34 samples
Density: max memory 15271460864, total allocated 445644800, free 144042712, used 301602088, increment 17282616
linearPredictor: max memory 15271460864, total allocated 445644800, free 143962424, used 301682376, increment 80288
Deactivating (LC=1.0)
Deactivating (LC=4.0)
Deactivating (LC=6.0)
Deactivating (LC=7.0)
Deactivating (LC=11.0)
Deactivating (LC=16.0)
Deactivating (LC=17.0)
FeaturedSpace: max memory 15271460864, total allocated 445644800, free 143962424, used 301682376, increment 0
Sequential: max memory 15271460864, total allocated 445644800, free 143962424, used 301682376, increment 0
Initial loss: 9.213734605044198
Initial test loss: 9.213734605044198
Time since start: 535.432
500: time = 11.172000 loss = 7.253233 testLoss 7.157844
Jackknife: only EVI
Making features
makeFeatures: max memory 15271460864, total allocated 583008256, free 311630104, used 271378152, increment -30304224
Cordia_africana EVI: 
Regularization values: linear/quadratic/product: 0.239, categorical: 0.250, threshold: 1.660, hinge: 0.500
34 samples
Density: max memory 15271460864, total allocated 583008256, free 311400816, used 271607440, increment 229288
linearPredictor: max memory 15271460864, total allocated 583008256, free 311400816, used 271607440, increment 0
FeaturedSpace: max memory 15271460864, total allocated 583008256, free 311400816, used 271607440, increment 0
Sequential: max memory 15271460864, total allocated 583008256, free 311400816, used 271607440, increment 0
Initial loss: 9.213734605044198
Initial test loss: 9.213734605044198
240: time = 0.538000 loss = 8.871177 testLoss 8.602953
Res.gain: 0.34255787932364967
Jackknife: only Elev
Making features
makeFeatures: max memory 15271460864, total allocated 580911104, free 373345560, used 207565544, increment -64041896
Cordia_africana Elev: 
Regularization values: linear/quadratic/product: 0.239, categorical: 0.250, threshold: 1.660, hinge: 0.500
34 samples
Density: max memory 15271460864, total allocated 580911104, free 373202504, used 207708600, increment 143056
linearPredictor: max memory 15271460864, total allocated 580911104, free 373202504, used 207708600, increment 0
FeaturedSpace: max memory 15271460864, total allocated 580911104, free 373202504, used 207708600, increment 0
Sequential: max memory 15271460864, total allocated 580911104, free 373202504, used 207708600, increment 0
Initial loss: 9.213734605044198
Initial test loss: 9.213734605044198
Time since start: 536.704
360: time = 0.693000 loss = 8.273581 testLoss 7.850166
Res.gain: 0.9401537502149022
Jackknife: only GPP
Making features
makeFeatures: max memory 15271460864, total allocated 569376768, free 388283216, used 181093552, increment -26615048
Cordia_africana GPP: 
Regularization values: linear/quadratic/product: 0.239, categorical: 0.250, threshold: 1.660, hinge: 0.500
34 samples
Density: max memory 15271460864, total allocated 569376768, free 387840536, used 181536232, increment 442680
linearPredictor: max memory 15271460864, total allocated 569376768, free 387840536, used 181536232, increment 0
FeaturedSpace: max memory 15271460864, total allocated 569376768, free 387840536, used 181536232, increment 0
Sequential: max memory 15271460864, total allocated 569376768, free 387840536, used 181536232, increment 0
Initial loss: 9.213734605044198
Initial test loss: 9.213734605044198
120: time = 0.480000 loss = 8.749279 testLoss 8.461021
Res.gain: 0.46445552373618604
Jackknife: only LC
Making features
makeFeatures: max memory 15271460864, total allocated 569376768, free 412657072, used 156719696, increment -24816536
Cordia_africana LC: 
Regularization values: linear/quadratic/product: 0.239, categorical: 0.250, threshold: 1.660, hinge: 0.500
34 samples
Density: max memory 15271460864, total allocated 569376768, free 412365360, used 157011408, increment 291712
linearPredictor: max memory 15271460864, total allocated 569376768, free 412365360, used 157011408, increment 0
Deactivating (LC=1.0)
Deactivating (LC=4.0)
Deactivating (LC=6.0)
Deactivating (LC=7.0)
Deactivating (LC=11.0)
Deactivating (LC=16.0)
Deactivating (LC=17.0)
FeaturedSpace: max memory 15271460864, total allocated 569376768, free 412222304, used 157154464, increment 143056
Sequential: max memory 15271460864, total allocated 569376768, free 412222304, used 157154464, increment 0
Initial loss: 9.213734605044198
Initial test loss: 9.213734605044198
140: time = 0.138000 loss = 8.878747 testLoss 8.506416
Res.gain: 0.334987988169166
Jackknife: only N_100-200
Making features
makeFeatures: max memory 15271460864, total allocated 569376768, free 399710848, used 169665920, increment 12511456
Cordia_africana N_100-200: 
Regularization values: linear/quadratic/product: 0.239, categorical: 0.250, threshold: 1.660, hinge: 0.500
34 samples
Density: max memory 15271460864, total allocated 569376768, free 399710848, used 169665920, increment 0
linearPredictor: max memory 15271460864, total allocated 569376768, free 399710848, used 169665920, increment 0
FeaturedSpace: max memory 15271460864, total allocated 569376768, free 399710848, used 169665920, increment 0
Sequential: max memory 15271460864, total allocated 569376768, free 399710848, used 169665920, increment 0
Initial loss: 9.213734605044198
Initial test loss: 9.213734605044198
120: time = 0.225000 loss = 9.192373 testLoss 9.105724
Res.gain: 0.021361488352898306
Jackknife: only N_15-30
Making features
makeFeatures: max memory 15271460864, total allocated 569376768, free 360140960, used 209235808, increment 39569888
Cordia_africana N_15-30: 
Regularization values: linear/quadratic/product: 0.239, categorical: 0.250, threshold: 1.660, hinge: 0.500
34 samples
Density: max memory 15271460864, total allocated 569376768, free 360140960, used 209235808, increment 0
linearPredictor: max memory 15271460864, total allocated 569376768, free 360140960, used 209235808, increment 0
FeaturedSpace: max memory 15271460864, total allocated 569376768, free 360140960, used 209235808, increment 0
Sequential: max memory 15271460864, total allocated 569376768, free 360140960, used 209235808, increment 0
Initial loss: 9.213734605044198
Initial test loss: 9.213734605044198
Time since start: 537.86
100: time = 0.269000 loss = 8.963812 testLoss 8.756319
Res.gain: 0.24992232009008752
Jackknife: only N_30-60
Making features
makeFeatures: max memory 15271460864, total allocated 569376768, free 302497096, used 266879672, increment 57643864
Cordia_africana N_30-60: 
Regularization values: linear/quadratic/product: 0.239, categorical: 0.250, threshold: 1.660, hinge: 0.500
34 samples
Density: max memory 15271460864, total allocated 569376768, free 302497096, used 266879672, increment 0
linearPredictor: max memory 15271460864, total allocated 569376768, free 302497096, used 266879672, increment 0
FeaturedSpace: max memory 15271460864, total allocated 569376768, free 302497096, used 266879672, increment 0
Sequential: max memory 15271460864, total allocated 569376768, free 302497096, used 266879672, increment 0
Initial loss: 9.213734605044198
Initial test loss: 9.213734605044198
120: time = 0.262000 loss = 8.864858 testLoss 8.714074
Res.gain: 0.3488763406384532
Jackknife: only N_60-100
Making features
makeFeatures: max memory 15271460864, total allocated 569376768, free 248838592, used 320538176, increment 53658504
Cordia_africana N_60-100: 
Regularization values: linear/quadratic/product: 0.239, categorical: 0.250, threshold: 1.660, hinge: 0.500
34 samples
Density: max memory 15271460864, total allocated 569376768, free 248584720, used 320792048, increment 253872
linearPredictor: max memory 15271460864, total allocated 569376768, free 248584720, used 320792048, increment 0
FeaturedSpace: max memory 15271460864, total allocated 569376768, free 248584720, used 320792048, increment 0
Sequential: max memory 15271460864, total allocated 569376768, free 248584720, used 320792048, increment 0
Initial loss: 9.213734605044198
Initial test loss: 9.213734605044198
180: time = 0.358000 loss = 8.967361 testLoss 8.842966
Res.gain: 0.24637321352166097
Jackknife: only Ptn
Making features
makeFeatures: max memory 15271460864, total allocated 569376768, free 182429032, used 386947736, increment 66155688
Cordia_africana Ptn: 
Regularization values: linear/quadratic/product: 0.239, categorical: 0.250, threshold: 1.660, hinge: 0.500
34 samples
Density: max memory 15271460864, total allocated 569376768, free 182285976, used 387090792, increment 143056
linearPredictor: max memory 15271460864, total allocated 569376768, free 182285976, used 387090792, increment 0
FeaturedSpace: max memory 15271460864, total allocated 569376768, free 182285976, used 387090792, increment 0
Sequential: max memory 15271460864, total allocated 569376768, free 182285976, used 387090792, increment 0
Initial loss: 9.213734605044198
Initial test loss: 9.213734605044198
Time since start: 539.1
120: time = 0.587000 loss = 8.782547 testLoss 8.692204
Res.gain: 0.43118773734810567
Jackknife: only Ptn_Dry
Making features
makeFeatures: max memory 15271460864, total allocated 558366720, free 367400848, used 190965872, increment -196124920
Cordia_africana Ptn_Dry: 
Regularization values: linear/quadratic/product: 0.239, categorical: 0.250, threshold: 1.660, hinge: 0.500
34 samples
Density: max memory 15271460864, total allocated 558366720, free 367257792, used 191108928, increment 143056
linearPredictor: max memory 15271460864, total allocated 558366720, free 367257792, used 191108928, increment 0
FeaturedSpace: max memory 15271460864, total allocated 558366720, free 367257792, used 191108928, increment 0
Sequential: max memory 15271460864, total allocated 558366720, free 367257792, used 191108928, increment 0
Initial loss: 9.213734605044198
Initial test loss: 9.213734605044198
Time since start: 540.258
300: time = 1.143000 loss = 8.670265 testLoss 8.583135
Res.gain: 0.5434693364820138
Jackknife: only Ptn_SN
Making features
makeFeatures: max memory 15271460864, total allocated 545783808, free 251293488, used 294490320, increment 103381392
Cordia_africana Ptn_SN: 
Regularization values: linear/quadratic/product: 0.239, categorical: 0.250, threshold: 1.660, hinge: 0.500
34 samples
Density: max memory 15271460864, total allocated 545783808, free 246957248, used 298826560, increment 4336240
linearPredictor: max memory 15271460864, total allocated 545783808, free 246957248, used 298826560, increment 0
FeaturedSpace: max memory 15271460864, total allocated 545783808, free 246957248, used 298826560, increment 0
Sequential: max memory 15271460864, total allocated 545783808, free 246957248, used 298826560, increment 0
Initial loss: 9.213734605044198
Initial test loss: 9.213734605044198
160: time = 0.681000 loss = 8.777456 testLoss 8.498279
Res.gain: 0.4362781474614774
Jackknife: only Ptn_Warm
Making features
makeFeatures: max memory 15271460864, total allocated 533200896, free 302211712, used 230989184, increment -67837376
Cordia_africana Ptn_Warm: 
Regularization values: linear/quadratic/product: 0.239, categorical: 0.250, threshold: 1.660, hinge: 0.500
34 samples
Density: max memory 15271460864, total allocated 533200896, free 302014808, used 231186088, increment 196904
linearPredictor: max memory 15271460864, total allocated 533200896, free 302014808, used 231186088, increment 0
FeaturedSpace: max memory 15271460864, total allocated 533200896, free 302014808, used 231186088, increment 0
Sequential: max memory 15271460864, total allocated 533200896, free 302014808, used 231186088, increment 0
Initial loss: 9.213734605044198
Initial test loss: 9.213734605044198
Time since start: 541.945
240: time = 0.979000 loss = 8.451832 testLoss 8.084888
Res.gain: 0.7619026935586035
Jackknife: only SoC_100-200
Making features
makeFeatures: max memory 15271460864, total allocated 522190848, free 161650840, used 360540008, increment 129353920
Cordia_africana SoC_100-200: 
Regularization values: linear/quadratic/product: 0.239, categorical: 0.250, threshold: 1.660, hinge: 0.500
34 samples
Density: max memory 15271460864, total allocated 522190848, free 161339864, used 360850984, increment 310976
linearPredictor: max memory 15271460864, total allocated 522190848, free 161339864, used 360850984, increment 0
FeaturedSpace: max memory 15271460864, total allocated 522190848, free 161339864, used 360850984, increment 0
Sequential: max memory 15271460864, total allocated 522190848, free 161339864, used 360850984, increment 0
Initial loss: 9.213734605044198
Initial test loss: 9.213734605044198
60: time = 0.141000 loss = 9.092368 testLoss 8.913856
Res.gain: 0.12136615911034809
Jackknife: only SoC_15-30
Making features
makeFeatures: max memory 15271460864, total allocated 522190848, free 153778664, used 368412184, increment 7561200
Cordia_africana SoC_15-30: 
Regularization values: linear/quadratic/product: 0.239, categorical: 0.250, threshold: 1.660, hinge: 0.500
34 samples
Density: max memory 15271460864, total allocated 522190848, free 153635608, used 368555240, increment 143056
linearPredictor: max memory 15271460864, total allocated 522190848, free 153635608, used 368555240, increment 0
FeaturedSpace: max memory 15271460864, total allocated 522190848, free 153635608, used 368555240, increment 0
Sequential: max memory 15271460864, total allocated 522190848, free 153635608, used 368555240, increment 0
Initial loss: 9.213734605044198
Initial test loss: 9.213734605044198
120: time = 0.212000 loss = 8.886022 testLoss 8.622841
Res.gain: 0.3277124865136152
Jackknife: only SoC_30-60
Making features
makeFeatures: max memory 15271460864, total allocated 521142272, free 323845680, used 197296592, increment -171258648
Cordia_africana SoC_30-60: 
Regularization values: linear/quadratic/product: 0.239, categorical: 0.250, threshold: 1.660, hinge: 0.500
34 samples
Density: max memory 15271460864, total allocated 521142272, free 323702624, used 197439648, increment 143056
linearPredictor: max memory 15271460864, total allocated 521142272, free 323702624, used 197439648, increment 0
FeaturedSpace: max memory 15271460864, total allocated 521142272, free 323702624, used 197439648, increment 0
Sequential: max memory 15271460864, total allocated 521142272, free 323702624, used 197439648, increment 0
Initial loss: 9.213734605044198
Initial test loss: 9.213734605044198
140: time = 0.235000 loss = 8.801590 testLoss 8.572607
Res.gain: 0.4121445390323313
Jackknife: only SoC_60-100
Making features
makeFeatures: max memory 15271460864, total allocated 521142272, free 307801264, used 213341008, increment 15901360
Cordia_africana SoC_60-100: 
Regularization values: linear/quadratic/product: 0.239, categorical: 0.250, threshold: 1.660, hinge: 0.500
34 samples
Density: max memory 15271460864, total allocated 521142272, free 303875120, used 217267152, increment 3926144
linearPredictor: max memory 15271460864, total allocated 521142272, free 303875120, used 217267152, increment 0
FeaturedSpace: max memory 15271460864, total allocated 521142272, free 303875120, used 217267152, increment 0
Sequential: max memory 15271460864, total allocated 521142272, free 303875120, used 217267152, increment 0
Initial loss: 9.213734605044198
Initial test loss: 9.213734605044198
160: time = 0.238000 loss = 8.880428 testLoss 8.696998
Res.gain: 0.3333066974681227
Jackknife: only Temp
Making features
makeFeatures: max memory 15271460864, total allocated 521142272, free 287245656, used 233896616, increment 16629464
Cordia_africana Temp: 
Regularization values: linear/quadratic/product: 0.239, categorical: 0.250, threshold: 1.660, hinge: 0.500
34 samples
Density: max memory 15271460864, total allocated 521142272, free 283239488, used 237902784, increment 4006168
linearPredictor: max memory 15271460864, total allocated 521142272, free 283239488, used 237902784, increment 0
FeaturedSpace: max memory 15271460864, total allocated 521142272, free 283239488, used 237902784, increment 0
Sequential: max memory 15271460864, total allocated 521142272, free 283239488, used 237902784, increment 0
Initial loss: 9.213734605044198
Initial test loss: 9.213734605044198
Time since start: 543.335
120: time = 0.511000 loss = 8.368712 testLoss 7.935285
Res.gain: 0.8450223009187194
Jackknife: only VCF
Making features
makeFeatures: max memory 15271460864, total allocated 517996544, free 202037312, used 315959232, increment 78056448
Cordia_africana VCF: 
Regularization values: linear/quadratic/product: 0.239, categorical: 0.250, threshold: 1.660, hinge: 0.500
34 samples
Density: max memory 15271460864, total allocated 517996544, free 201858480, used 316138064, increment 178832
linearPredictor: max memory 15271460864, total allocated 517996544, free 201858480, used 316138064, increment 0
FeaturedSpace: max memory 15271460864, total allocated 517996544, free 201858480, used 316138064, increment 0
Sequential: max memory 15271460864, total allocated 517996544, free 201858480, used 316138064, increment 0
Initial loss: 9.213734605044198
Initial test loss: 9.213734605044198
80: time = 0.218000 loss = 8.954935 testLoss 8.693935
Res.gain: 0.2587997891295952
getSamples: max memory 15271460864, total allocated 517996544, free 179602768, used 338393776, increment 22255712
Making features
makeFeatures: max memory 15271460864, total allocated 517996544, free 151238184, used 366758360, increment 28364584
Dovyalis_caffra: 
Regularization values: linear/quadratic/product: 0.193, categorical: 0.250, threshold: 1.200, hinge: 0.500
80 samples
Density: max memory 15271460864, total allocated 508559360, free 297926048, used 210633312, increment -156125048
linearPredictor: max memory 15271460864, total allocated 508559360, free 297926048, used 210633312, increment 0
Deactivating (LC=1.0)
Deactivating (LC=2.0)
Deactivating (LC=4.0)
Deactivating (LC=6.0)
Deactivating (LC=7.0)
Deactivating (LC=11.0)
Deactivating (LC=16.0)
Deactivating (LC=17.0)
FeaturedSpace: max memory 15271460864, total allocated 508559360, free 297926048, used 210633312, increment 0
Sequential: max memory 15271460864, total allocated 508559360, free 297926048, used 210633312, increment 0
Initial loss: 9.218110109240543
Initial test loss: 9.218110109240543
Time since start: 555.328
500: time = 11.404000 loss = 6.616246 testLoss 6.477892
Resulting gain: 2.601863616743592
Projecting...
Writing file /Users/sbzdbk/Documents/WEF_RK/MaxEnt_output3_jkn/Dovyalis_caffra.asc
Time since start: 559.816
Writing /Users/sbzdbk/Documents/WEF_RK/MaxEnt_output3_jkn/plots/Dovyalis_caffra.png
Dovyalis_caffra response curves
Time since start: 561.071
Response curve: only EVI
Making features
makeFeatures: max memory 15271460864, total allocated 565182464, free 366000456, used 199182008, increment -11451304
Dovyalis_caffra EVI: 
Regularization values: linear/quadratic/product: 0.193, categorical: 0.250, threshold: 1.200, hinge: 0.500
80 samples
Density: max memory 15271460864, total allocated 565182464, free 366000456, used 199182008, increment 0
linearPredictor: max memory 15271460864, total allocated 565182464, free 366000456, used 199182008, increment 0
FeaturedSpace: max memory 15271460864, total allocated 565182464, free 366000456, used 199182008, increment 0
Sequential: max memory 15271460864, total allocated 565182464, free 366000456, used 199182008, increment 0
Initial loss: 9.218110109240543
140: time = 0.425000 loss = 8.933341
Resulting gain: 0.2847686756000023
Dovyalis_caffra response curves
Response curve: only Elev
Making features
makeFeatures: max memory 15271460864, total allocated 565182464, free 250383784, used 314798680, increment 115616672
Dovyalis_caffra Elev: 
Regularization values: linear/quadratic/product: 0.193, categorical: 0.250, threshold: 1.200, hinge: 0.500
80 samples
Density: max memory 15271460864, total allocated 565182464, free 250240728, used 314941736, increment 143056
linearPredictor: max memory 15271460864, total allocated 565182464, free 250240728, used 314941736, increment 0
FeaturedSpace: max memory 15271460864, total allocated 565182464, free 250240728, used 314941736, increment 0
Sequential: max memory 15271460864, total allocated 565182464, free 250240728, used 314941736, increment 0
Initial loss: 9.218110109240543
Time since start: 562.332
400: time = 0.775000 loss = 7.964105
Resulting gain: 1.2540048952819571
Dovyalis_caffra response curves
Response curve: only GPP
Making features
makeFeatures: max memory 15271460864, total allocated 557318144, free 277577560, used 279740584, increment -35201152
Dovyalis_caffra GPP: 
Regularization values: linear/quadratic/product: 0.193, categorical: 0.250, threshold: 1.200, hinge: 0.500
80 samples
Density: max memory 15271460864, total allocated 557318144, free 277577560, used 279740584, increment 0
linearPredictor: max memory 15271460864, total allocated 557318144, free 277577560, used 279740584, increment 0
FeaturedSpace: max memory 15271460864, total allocated 557318144, free 277577560, used 279740584, increment 0
Sequential: max memory 15271460864, total allocated 557318144, free 277577560, used 279740584, increment 0
Initial loss: 9.218110109240543
180: time = 0.742000 loss = 8.907387
Resulting gain: 0.3107232416073078
Dovyalis_caffra response curves
Response curve: only LC
Making features
makeFeatures: max memory 15271460864, total allocated 548929536, free 217312744, used 331616792, increment 51876208
Dovyalis_caffra LC: 
Regularization values: linear/quadratic/product: 0.193, categorical: 0.250, threshold: 1.200, hinge: 0.500
80 samples
Density: max memory 15271460864, total allocated 548929536, free 217312744, used 331616792, increment 0
linearPredictor: max memory 15271460864, total allocated 548929536, free 217312744, used 331616792, increment 0
Deactivating (LC=1.0)
Deactivating (LC=2.0)
Deactivating (LC=4.0)
Deactivating (LC=6.0)
Deactivating (LC=7.0)
Deactivating (LC=11.0)
Deactivating (LC=16.0)
Deactivating (LC=17.0)
FeaturedSpace: max memory 15271460864, total allocated 548929536, free 217312744, used 331616792, increment 0
Sequential: max memory 15271460864, total allocated 548929536, free 217312744, used 331616792, increment 0
Initial loss: 9.218110109240543
Time since start: 563.336
180: time = 0.179000 loss = 8.339022
Resulting gain: 0.8790880976399542
Dovyalis_caffra response curves
Response curve: only N_100-200
Making features
makeFeatures: max memory 15271460864, total allocated 548929536, free 202101032, used 346828504, increment 15211712
Dovyalis_caffra N_100-200: 
Regularization values: linear/quadratic/product: 0.193, categorical: 0.250, threshold: 1.200, hinge: 0.500
80 samples
Density: max memory 15271460864, total allocated 548929536, free 202101032, used 346828504, increment 0
linearPredictor: max memory 15271460864, total allocated 548929536, free 202101032, used 346828504, increment 0
FeaturedSpace: max memory 15271460864, total allocated 548929536, free 202101032, used 346828504, increment 0
Sequential: max memory 15271460864, total allocated 548929536, free 202101032, used 346828504, increment 0
Initial loss: 9.218110109240543
160: time = 0.311000 loss = 9.069480
Resulting gain: 0.14863010334472904
Dovyalis_caffra response curves
Response curve: only N_15-30
Making features
makeFeatures: max memory 15271460864, total allocated 548929536, free 145502808, used 403426728, increment 56598224
Dovyalis_caffra N_15-30: 
Regularization values: linear/quadratic/product: 0.193, categorical: 0.250, threshold: 1.200, hinge: 0.500
80 samples
Density: max memory 15271460864, total allocated 548929536, free 145502808, used 403426728, increment 0
linearPredictor: max memory 15271460864, total allocated 548929536, free 145502808, used 403426728, increment 0
FeaturedSpace: max memory 15271460864, total allocated 548929536, free 145502808, used 403426728, increment 0
Sequential: max memory 15271460864, total allocated 548929536, free 145502808, used 403426728, increment 0
Initial loss: 9.218110109240543
200: time = 0.432000 loss = 8.814152
Resulting gain: 0.4039578059777025
Dovyalis_caffra response curves
Response curve: only N_30-60
Making features
makeFeatures: max memory 15271460864, total allocated 542638080, free 294732272, used 247905808, increment -155520920
Dovyalis_caffra N_30-60: 
Regularization values: linear/quadratic/product: 0.193, categorical: 0.250, threshold: 1.200, hinge: 0.500
80 samples
Density: max memory 15271460864, total allocated 542638080, free 294732272, used 247905808, increment 0
linearPredictor: max memory 15271460864, total allocated 542638080, free 294732272, used 247905808, increment 0
FeaturedSpace: max memory 15271460864, total allocated 542638080, free 294732272, used 247905808, increment 0
Sequential: max memory 15271460864, total allocated 542638080, free 294732272, used 247905808, increment 0
Initial loss: 9.218110109240543
Time since start: 564.666
220: time = 0.445000 loss = 8.813581
Resulting gain: 0.40452868517941276
Dovyalis_caffra response curves
Response curve: only N_60-100
Making features
makeFeatures: max memory 15271460864, total allocated 542638080, free 193670024, used 348968056, increment 101062248
Dovyalis_caffra N_60-100: 
Regularization values: linear/quadratic/product: 0.193, categorical: 0.250, threshold: 1.200, hinge: 0.500
80 samples
Density: max memory 15271460864, total allocated 542638080, free 193670024, used 348968056, increment 0
linearPredictor: max memory 15271460864, total allocated 542638080, free 193670024, used 348968056, increment 0
FeaturedSpace: max memory 15271460864, total allocated 542638080, free 193670024, used 348968056, increment 0
Sequential: max memory 15271460864, total allocated 542638080, free 193670024, used 348968056, increment 0
Initial loss: 9.218110109240543
300: time = 0.518000 loss = 8.863565
Resulting gain: 0.354545000743526
Dovyalis_caffra response curves
Response curve: only Ptn
Making features
makeFeatures: max memory 15271460864, total allocated 535822336, free 336135200, used 199687136, increment -149280920
Dovyalis_caffra Ptn: 
Regularization values: linear/quadratic/product: 0.193, categorical: 0.250, threshold: 1.200, hinge: 0.500
80 samples
Density: max memory 15271460864, total allocated 535822336, free 336135200, used 199687136, increment 0
linearPredictor: max memory 15271460864, total allocated 535822336, free 336135200, used 199687136, increment 0
FeaturedSpace: max memory 15271460864, total allocated 535822336, free 336135200, used 199687136, increment 0
Sequential: max memory 15271460864, total allocated 535822336, free 336135200, used 199687136, increment 0
Initial loss: 9.218110109240543
Time since start: 566.918
400: time = 1.639000 loss = 8.422626
Resulting gain: 0.7954837229156144
Dovyalis_caffra response curves
Response curve: only Ptn_Dry
Making features
makeFeatures: max memory 15271460864, total allocated 512229376, free 154535800, used 357693576, increment 158006440
Dovyalis_caffra Ptn_Dry: 
Regularization values: linear/quadratic/product: 0.193, categorical: 0.250, threshold: 1.200, hinge: 0.500
80 samples
Density: max memory 15271460864, total allocated 512229376, free 154535800, used 357693576, increment 0
linearPredictor: max memory 15271460864, total allocated 512229376, free 154535800, used 357693576, increment 0
FeaturedSpace: max memory 15271460864, total allocated 512229376, free 154535800, used 357693576, increment 0
Sequential: max memory 15271460864, total allocated 512229376, free 154535800, used 357693576, increment 0
Initial loss: 9.218110109240543
80: time = 0.351000 loss = 8.805954
Resulting gain: 0.41215652296180316
Dovyalis_caffra response curves
Response curve: only Ptn_SN
Making features
makeFeatures: max memory 15271460864, total allocated 506462208, free 227864704, used 278597504, increment -79096072
Dovyalis_caffra Ptn_SN: 
Regularization values: linear/quadratic/product: 0.193, categorical: 0.250, threshold: 1.200, hinge: 0.500
80 samples
Density: max memory 15271460864, total allocated 506462208, free 227721648, used 278740560, increment 143056
linearPredictor: max memory 15271460864, total allocated 506462208, free 227721648, used 278740560, increment 0
FeaturedSpace: max memory 15271460864, total allocated 506462208, free 227721648, used 278740560, increment 0
Sequential: max memory 15271460864, total allocated 506462208, free 227721648, used 278740560, increment 0
Initial loss: 9.218110109240543
Time since start: 568.253
200: time = 0.878000 loss = 8.901171
Resulting gain: 0.31693882049140676
Dovyalis_caffra response curves
Response curve: only Ptn_Warm
Making features
makeFeatures: max memory 15271460864, total allocated 495452160, free 208397904, used 287054256, increment 8313696
Dovyalis_caffra Ptn_Warm: 
Regularization values: linear/quadratic/product: 0.193, categorical: 0.250, threshold: 1.200, hinge: 0.500
80 samples
Density: max memory 15271460864, total allocated 495452160, free 208197264, used 287254896, increment 200640
linearPredictor: max memory 15271460864, total allocated 495452160, free 208197264, used 287254896, increment 0
FeaturedSpace: max memory 15271460864, total allocated 495452160, free 208197264, used 287254896, increment 0
Sequential: max memory 15271460864, total allocated 495452160, free 208197264, used 287254896, increment 0
Initial loss: 9.218110109240543
Time since start: 569.377
260: time = 1.076000 loss = 8.650759
Resulting gain: 0.5673515836790344
Dovyalis_caffra response curves
Response curve: only SoC_100-200
Making features
makeFeatures: max memory 15271460864, total allocated 478674944, free 240002824, used 238672120, increment -48582776
Dovyalis_caffra SoC_100-200: 
Regularization values: linear/quadratic/product: 0.193, categorical: 0.250, threshold: 1.200, hinge: 0.500
80 samples
Density: max memory 15271460864, total allocated 478674944, free 239859768, used 238815176, increment 143056
linearPredictor: max memory 15271460864, total allocated 478674944, free 239859768, used 238815176, increment 0
FeaturedSpace: max memory 15271460864, total allocated 478674944, free 239859768, used 238815176, increment 0
Sequential: max memory 15271460864, total allocated 478674944, free 239859768, used 238815176, increment 0
Initial loss: 9.218110109240543
220: time = 0.300000 loss = 9.105600
Resulting gain: 0.1125102715398949
Dovyalis_caffra response curves
Response curve: only SoC_15-30
Making features
makeFeatures: max memory 15271460864, total allocated 478674944, free 211151408, used 267523536, increment 28708360
Dovyalis_caffra SoC_15-30: 
Regularization values: linear/quadratic/product: 0.193, categorical: 0.250, threshold: 1.200, hinge: 0.500
80 samples
Density: max memory 15271460864, total allocated 478674944, free 211008352, used 267666592, increment 143056
linearPredictor: max memory 15271460864, total allocated 478674944, free 211008352, used 267666592, increment 0
FeaturedSpace: max memory 15271460864, total allocated 478674944, free 211008352, used 267666592, increment 0
Sequential: max memory 15271460864, total allocated 478674944, free 211008352, used 267666592, increment 0
Initial loss: 9.218110109240543
220: time = 0.320000 loss = 9.021064
Resulting gain: 0.19704630915478383
Dovyalis_caffra response curves
Response curve: only SoC_30-60
Making features
makeFeatures: max memory 15271460864, total allocated 478674944, free 174544520, used 304130424, increment 36463832
Dovyalis_caffra SoC_30-60: 
Regularization values: linear/quadratic/product: 0.193, categorical: 0.250, threshold: 1.200, hinge: 0.500
80 samples
Density: max memory 15271460864, total allocated 478674944, free 174401464, used 304273480, increment 143056
linearPredictor: max memory 15271460864, total allocated 478674944, free 174401464, used 304273480, increment 0
FeaturedSpace: max memory 15271460864, total allocated 478674944, free 174401464, used 304273480, increment 0
Sequential: max memory 15271460864, total allocated 478674944, free 174401464, used 304273480, increment 0
Initial loss: 9.218110109240543
Time since start: 570.384
140: time = 0.239000 loss = 9.025729
Resulting gain: 0.1923809007301447
Dovyalis_caffra response curves
Response curve: only SoC_60-100
Making features
makeFeatures: max memory 15271460864, total allocated 478674944, free 153318216, used 325356728, increment 21083248
Dovyalis_caffra SoC_60-100: 
Regularization values: linear/quadratic/product: 0.193, categorical: 0.250, threshold: 1.200, hinge: 0.500
80 samples
Density: max memory 15271460864, total allocated 478674944, free 153175160, used 325499784, increment 143056
linearPredictor: max memory 15271460864, total allocated 478674944, free 153175160, used 325499784, increment 0
FeaturedSpace: max memory 15271460864, total allocated 478674944, free 153175160, used 325499784, increment 0
Sequential: max memory 15271460864, total allocated 478674944, free 153175160, used 325499784, increment 0
Initial loss: 9.218110109240543
240: time = 0.340000 loss = 9.056417
Resulting gain: 0.16169329664794496
Dovyalis_caffra response curves
Response curve: only Temp
Making features
makeFeatures: max memory 15271460864, total allocated 476053504, free 318964432, used 157089072, increment -168410712
Dovyalis_caffra Temp: 
Regularization values: linear/quadratic/product: 0.193, categorical: 0.250, threshold: 1.200, hinge: 0.500
80 samples
Density: max memory 15271460864, total allocated 476053504, free 318964432, used 157089072, increment 0
linearPredictor: max memory 15271460864, total allocated 476053504, free 315359368, used 160694136, increment 3605064
FeaturedSpace: max memory 15271460864, total allocated 476053504, free 315359368, used 160694136, increment 0
Sequential: max memory 15271460864, total allocated 476053504, free 315359368, used 160694136, increment 0
Initial loss: 9.218110109240543
Time since start: 571.865
280: time = 1.046000 loss = 7.868466
Resulting gain: 1.3496437192740363
Dovyalis_caffra response curves
Response curve: only VCF
Making features
makeFeatures: max memory 15271460864, total allocated 462946304, free 244329656, used 218616648, increment 57922512
Dovyalis_caffra VCF: 
Regularization values: linear/quadratic/product: 0.193, categorical: 0.250, threshold: 1.200, hinge: 0.500
80 samples
Density: max memory 15271460864, total allocated 462946304, free 244329656, used 218616648, increment 0
linearPredictor: max memory 15271460864, total allocated 462946304, free 244329656, used 218616648, increment 0
FeaturedSpace: max memory 15271460864, total allocated 462946304, free 244329656, used 218616648, increment 0
Sequential: max memory 15271460864, total allocated 462946304, free 244329656, used 218616648, increment 0
Initial loss: 9.218110109240543
160: time = 0.260000 loss = 8.941278
Resulting gain: 0.2768317208564657
Dovyalis_caffra response curves
Time since start: 573.076
Jackknife: leave EVI out
Making features
makeFeatures: max memory 15271460864, total allocated 458227712, free 237621336, used 220606376, increment 1989728
Dovyalis_caffra EVI: 
Regularization values: linear/quadratic/product: 0.193, categorical: 0.250, threshold: 1.200, hinge: 0.500
80 samples
Density: max memory 15271460864, total allocated 458227712, free 219910512, used 238317200, increment 17710824
linearPredictor: max memory 15271460864, total allocated 458227712, free 219910512, used 238317200, increment 0
Deactivating (LC=1.0)
Deactivating (LC=2.0)
Deactivating (LC=4.0)
Deactivating (LC=6.0)
Deactivating (LC=7.0)
Deactivating (LC=11.0)
Deactivating (LC=16.0)
Deactivating (LC=17.0)
FeaturedSpace: max memory 15271460864, total allocated 458227712, free 219910512, used 238317200, increment 0
Sequential: max memory 15271460864, total allocated 458227712, free 219910512, used 238317200, increment 0
Initial loss: 9.218110109240543
Initial test loss: 9.218110109240543
Time since start: 584.046
500: time = 10.775000 loss = 6.613551 testLoss 6.458651
Jackknife: leave Elev out
Making features
makeFeatures: max memory 15271460864, total allocated 623378432, free 430121920, used 193256512, increment -45060688
Dovyalis_caffra Elev: 
Regularization values: linear/quadratic/product: 0.193, categorical: 0.250, threshold: 1.200, hinge: 0.500
80 samples
Density: max memory 15271460864, total allocated 623378432, free 410262728, used 213115704, increment 19859192
linearPredictor: max memory 15271460864, total allocated 623378432, free 410262728, used 213115704, increment 0
Deactivating (LC=1.0)
Deactivating (LC=2.0)
Deactivating (LC=4.0)
Deactivating (LC=6.0)
Deactivating (LC=7.0)
Deactivating (LC=11.0)
Deactivating (LC=16.0)
Deactivating (LC=17.0)
FeaturedSpace: max memory 15271460864, total allocated 623378432, free 410262728, used 213115704, increment 0
Sequential: max memory 15271460864, total allocated 623378432, free 410262728, used 213115704, increment 0
Initial loss: 9.218110109240543
Initial test loss: 9.218110109240543
Time since start: 595.155
500: time = 10.852000 loss = 6.712308 testLoss 6.541668
Jackknife: leave GPP out
Making features
makeFeatures: max memory 15271460864, total allocated 563609600, free 73144224, used 490465376, increment 277349672
Dovyalis_caffra GPP: 
Regularization values: linear/quadratic/product: 0.193, categorical: 0.250, threshold: 1.200, hinge: 0.500
80 samples
Density: max memory 15271460864, total allocated 563609600, free 58364328, used 505245272, increment 14779896
linearPredictor: max memory 15271460864, total allocated 563609600, free 58364328, used 505245272, increment 0
Deactivating (LC=1.0)
Deactivating (LC=2.0)
Deactivating (LC=4.0)
Deactivating (LC=6.0)
Deactivating (LC=7.0)
Deactivating (LC=11.0)
Deactivating (LC=16.0)
Deactivating (LC=17.0)
FeaturedSpace: max memory 15271460864, total allocated 563609600, free 58364328, used 505245272, increment 0
Sequential: max memory 15271460864, total allocated 563609600, free 58364328, used 505245272, increment 0
Initial loss: 9.218110109240543
Initial test loss: 9.218110109240543
Time since start: 605.363
500: time = 9.966000 loss = 6.616871 testLoss 6.466228
Jackknife: leave LC out
Making features
makeFeatures: max memory 15271460864, total allocated 406323200, free 174398632, used 231924568, increment -273320704
Dovyalis_caffra LC: 
Regularization values: linear/quadratic/product: 0.193, categorical: 0.250, threshold: 1.200, hinge: 0.500
80 samples
Density: max memory 15271460864, total allocated 406323200, free 153253160, used 253070040, increment 21145472
linearPredictor: max memory 15271460864, total allocated 406323200, free 153253160, used 253070040, increment 0
FeaturedSpace: max memory 15271460864, total allocated 406323200, free 153253160, used 253070040, increment 0
Sequential: max memory 15271460864, total allocated 406323200, free 153253160, used 253070040, increment 0
Initial loss: 9.218110109240543
Initial test loss: 9.218110109240543
Time since start: 617.047
500: time = 11.428000 loss = 6.629091 testLoss 6.477408
Jackknife: leave N_100-200 out
Making features
makeFeatures: max memory 15271460864, total allocated 720896000, free 177840592, used 543055408, increment 289985368
Dovyalis_caffra N_100-200: 
Regularization values: linear/quadratic/product: 0.193, categorical: 0.250, threshold: 1.200, hinge: 0.500
80 samples
Density: max memory 15271460864, total allocated 720896000, free 160349392, used 560546608, increment 17491200
linearPredictor: max memory 15271460864, total allocated 720896000, free 160349392, used 560546608, increment 0
Deactivating (LC=1.0)
Deactivating (LC=2.0)
Deactivating (LC=4.0)
Deactivating (LC=6.0)
Deactivating (LC=7.0)
Deactivating (LC=11.0)
Deactivating (LC=16.0)
Deactivating (LC=17.0)
FeaturedSpace: max memory 15271460864, total allocated 720896000, free 160349392, used 560546608, increment 0
Sequential: max memory 15271460864, total allocated 720896000, free 160349392, used 560546608, increment 0
Initial loss: 9.218110109240543
Initial test loss: 9.218110109240543
Time since start: 628.185
500: time = 10.882000 loss = 6.646569 testLoss 6.520348
Jackknife: leave N_15-30 out
Making features
makeFeatures: max memory 15271460864, total allocated 477102080, free 376828208, used 100273872, increment -460272736
Dovyalis_caffra N_15-30: 
Regularization values: linear/quadratic/product: 0.193, categorical: 0.250, threshold: 1.200, hinge: 0.500
80 samples
Density: max memory 15271460864, total allocated 477102080, free 357589256, used 119512824, increment 19238952
linearPredictor: max memory 15271460864, total allocated 477102080, free 357589256, used 119512824, increment 0
Deactivating (LC=1.0)
Deactivating (LC=2.0)
Deactivating (LC=4.0)
Deactivating (LC=6.0)
Deactivating (LC=7.0)
Deactivating (LC=11.0)
Deactivating (LC=16.0)
Deactivating (LC=17.0)
FeaturedSpace: max memory 15271460864, total allocated 477102080, free 357589256, used 119512824, increment 0
Sequential: max memory 15271460864, total allocated 477102080, free 357589256, used 119512824, increment 0
Initial loss: 9.218110109240543
Initial test loss: 9.218110109240543
Time since start: 639.16
500: time = 10.731000 loss = 6.614662 testLoss 6.466297
Jackknife: leave N_30-60 out
Making features
makeFeatures: max memory 15271460864, total allocated 362283008, free 258526192, used 103756816, increment -15756008
Dovyalis_caffra N_30-60: 
Regularization values: linear/quadratic/product: 0.193, categorical: 0.250, threshold: 1.200, hinge: 0.500
80 samples
Density: max memory 15271460864, total allocated 362283008, free 239889816, used 122393192, increment 18636376
linearPredictor: max memory 15271460864, total allocated 362283008, free 239889816, used 122393192, increment 0
Deactivating (LC=1.0)
Deactivating (LC=2.0)
Deactivating (LC=4.0)
Deactivating (LC=6.0)
Deactivating (LC=7.0)
Deactivating (LC=11.0)
Deactivating (LC=16.0)
Deactivating (LC=17.0)
FeaturedSpace: max memory 15271460864, total allocated 362283008, free 239889816, used 122393192, increment 0
Sequential: max memory 15271460864, total allocated 362283008, free 239889816, used 122393192, increment 0
Initial loss: 9.218110109240543
Initial test loss: 9.218110109240543
Time since start: 650.412
500: time = 11.004000 loss = 6.621837 testLoss 6.484372
Jackknife: leave N_60-100 out
Making features
makeFeatures: max memory 15271460864, total allocated 698875904, free 379659712, used 319216192, increment 196823000
Dovyalis_caffra N_60-100: 
Regularization values: linear/quadratic/product: 0.193, categorical: 0.250, threshold: 1.200, hinge: 0.500
80 samples
Density: max memory 15271460864, total allocated 698875904, free 362364296, used 336511608, increment 17295416
linearPredictor: max memory 15271460864, total allocated 698875904, free 362364296, used 336511608, increment 0
Deactivating (LC=1.0)
Deactivating (LC=2.0)
Deactivating (LC=4.0)
Deactivating (LC=6.0)
Deactivating (LC=7.0)
Deactivating (LC=11.0)
Deactivating (LC=16.0)
Deactivating (LC=17.0)
FeaturedSpace: max memory 15271460864, total allocated 698875904, free 362364296, used 336511608, increment 0
Sequential: max memory 15271460864, total allocated 698875904, free 362364296, used 336511608, increment 0
Initial loss: 9.218110109240543
Initial test loss: 9.218110109240543
Time since start: 661.639
500: time = 10.986000 loss = 6.639475 testLoss 6.499879
Jackknife: leave Ptn out
Making features
makeFeatures: max memory 15271460864, total allocated 466616320, free 138397584, used 328218736, increment -8292872
Dovyalis_caffra Ptn: 
Regularization values: linear/quadratic/product: 0.193, categorical: 0.250, threshold: 1.200, hinge: 0.500
80 samples
Density: max memory 15271460864, total allocated 468189184, free 298535424, used 169653760, increment -158564976
linearPredictor: max memory 15271460864, total allocated 468189184, free 298535424, used 169653760, increment 0
Deactivating (LC=1.0)
Deactivating (LC=2.0)
Deactivating (LC=4.0)
Deactivating (LC=6.0)
Deactivating (LC=7.0)
Deactivating (LC=11.0)
Deactivating (LC=16.0)
Deactivating (LC=17.0)
FeaturedSpace: max memory 15271460864, total allocated 468189184, free 298535424, used 169653760, increment 0
Sequential: max memory 15271460864, total allocated 468189184, free 298535424, used 169653760, increment 0
Initial loss: 9.218110109240543
Initial test loss: 9.218110109240543
Time since start: 671.677
500: time = 9.789000 loss = 6.638714 testLoss 6.545991
Jackknife: leave Ptn_Dry out
Making features
makeFeatures: max memory 15271460864, total allocated 489684992, free 287322280, used 202362712, increment 32708952
Dovyalis_caffra Ptn_Dry: 
Regularization values: linear/quadratic/product: 0.193, categorical: 0.250, threshold: 1.200, hinge: 0.500
80 samples
Density: max memory 15271460864, total allocated 489684992, free 268850144, used 220834848, increment 18472136
linearPredictor: max memory 15271460864, total allocated 489684992, free 268850144, used 220834848, increment 0
Deactivating (LC=1.0)
Deactivating (LC=2.0)
Deactivating (LC=4.0)
Deactivating (LC=6.0)
Deactivating (LC=7.0)
Deactivating (LC=11.0)
Deactivating (LC=16.0)
Deactivating (LC=17.0)
FeaturedSpace: max memory 15271460864, total allocated 489684992, free 268850144, used 220834848, increment 0
Sequential: max memory 15271460864, total allocated 489684992, free 268850144, used 220834848, increment 0
Initial loss: 9.218110109240543
Initial test loss: 9.218110109240543
Time since start: 681.827
500: time = 9.904000 loss = 6.611996 testLoss 6.479588
Jackknife: leave Ptn_SN out
Making features
makeFeatures: max memory 15271460864, total allocated 637534208, free 67193440, used 570340768, increment 349505920
Dovyalis_caffra Ptn_SN: 
Regularization values: linear/quadratic/product: 0.193, categorical: 0.250, threshold: 1.200, hinge: 0.500
80 samples
Density: max memory 15271460864, total allocated 631242752, free 406731696, used 224511056, increment -345829712
linearPredictor: max memory 15271460864, total allocated 631242752, free 406731696, used 224511056, increment 0
Deactivating (LC=1.0)
Deactivating (LC=2.0)
Deactivating (LC=4.0)
Deactivating (LC=6.0)
Deactivating (LC=7.0)
Deactivating (LC=11.0)
Deactivating (LC=16.0)
Deactivating (LC=17.0)
FeaturedSpace: max memory 15271460864, total allocated 631242752, free 406731696, used 224511056, increment 0
Sequential: max memory 15271460864, total allocated 631242752, free 406731696, used 224511056, increment 0
Initial loss: 9.218110109240543
Initial test loss: 9.218110109240543
Time since start: 691.746
500: time = 9.675000 loss = 6.671439 testLoss 6.499303
Jackknife: leave Ptn_Warm out
Making features
makeFeatures: max memory 15271460864, total allocated 434634752, free 140271264, used 294363488, increment 69852432
Dovyalis_caffra Ptn_Warm: 
Regularization values: linear/quadratic/product: 0.193, categorical: 0.250, threshold: 1.200, hinge: 0.500
80 samples
Density: max memory 15271460864, total allocated 434634752, free 122198256, used 312436496, increment 18073008
linearPredictor: max memory 15271460864, total allocated 434634752, free 122198256, used 312436496, increment 0
Deactivating (LC=1.0)
Deactivating (LC=2.0)
Deactivating (LC=4.0)
Deactivating (LC=6.0)
Deactivating (LC=7.0)
Deactivating (LC=11.0)
Deactivating (LC=16.0)
Deactivating (LC=17.0)
FeaturedSpace: max memory 15271460864, total allocated 434634752, free 122198256, used 312436496, increment 0
Sequential: max memory 15271460864, total allocated 434634752, free 122198256, used 312436496, increment 0
Initial loss: 9.218110109240543
Initial test loss: 9.218110109240543
Time since start: 702.06
500: time = 10.083000 loss = 6.617828 testLoss 6.480179
Jackknife: leave SoC_100-200 out
Making features
makeFeatures: max memory 15271460864, total allocated 571998208, free 356378096, used 215620112, increment -96816384
Dovyalis_caffra SoC_100-200: 
Regularization values: linear/quadratic/product: 0.193, categorical: 0.250, threshold: 1.200, hinge: 0.500
80 samples
Density: max memory 15271460864, total allocated 571998208, free 337352488, used 234645720, increment 19025608
linearPredictor: max memory 15271460864, total allocated 571998208, free 337352488, used 234645720, increment 0
Deactivating (LC=1.0)
Deactivating (LC=2.0)
Deactivating (LC=4.0)
Deactivating (LC=6.0)
Deactivating (LC=7.0)
Deactivating (LC=11.0)
Deactivating (LC=16.0)
Deactivating (LC=17.0)
FeaturedSpace: max memory 15271460864, total allocated 571998208, free 337352488, used 234645720, increment 0
Sequential: max memory 15271460864, total allocated 571998208, free 337352488, used 234645720, increment 0
Initial loss: 9.218110109240543
Initial test loss: 9.218110109240543
Time since start: 713.336
500: time = 11.025000 loss = 6.614743 testLoss 6.464082
Jackknife: leave SoC_15-30 out
Making features
makeFeatures: max memory 15271460864, total allocated 481296384, free 49157416, used 432138968, increment 197493248
Dovyalis_caffra SoC_15-30: 
Regularization values: linear/quadratic/product: 0.193, categorical: 0.250, threshold: 1.200, hinge: 0.500
80 samples
Density: max memory 15271460864, total allocated 481296384, free 30544512, used 450751872, increment 18612904
linearPredictor: max memory 15271460864, total allocated 481296384, free 30544512, used 450751872, increment 0
Deactivating (LC=1.0)
Deactivating (LC=2.0)
Deactivating (LC=4.0)
Deactivating (LC=6.0)
Deactivating (LC=7.0)
Deactivating (LC=11.0)
Deactivating (LC=16.0)
Deactivating (LC=17.0)
FeaturedSpace: max memory 15271460864, total allocated 481296384, free 30544512, used 450751872, increment 0
Sequential: max memory 15271460864, total allocated 481296384, free 30544512, used 450751872, increment 0
Initial loss: 9.218110109240543
Initial test loss: 9.218110109240543
Time since start: 724.699
500: time = 11.116000 loss = 6.613317 testLoss 6.470779
Jackknife: leave SoC_30-60 out
Making features
makeFeatures: max memory 15271460864, total allocated 376963072, free 44366632, used 332596440, increment -118155432
Dovyalis_caffra SoC_30-60: 
Regularization values: linear/quadratic/product: 0.193, categorical: 0.250, threshold: 1.200, hinge: 0.500
80 samples
Density: max memory 15271460864, total allocated 376963072, free 23994576, used 352968496, increment 20372056
linearPredictor: max memory 15271460864, total allocated 376963072, free 23994576, used 352968496, increment 0
Deactivating (LC=1.0)
Deactivating (LC=2.0)
Deactivating (LC=4.0)
Deactivating (LC=6.0)
Deactivating (LC=7.0)
Deactivating (LC=11.0)
Deactivating (LC=16.0)
Deactivating (LC=17.0)
FeaturedSpace: max memory 15271460864, total allocated 376963072, free 23994576, used 352968496, increment 0
Sequential: max memory 15271460864, total allocated 376963072, free 23994576, used 352968496, increment 0
Initial loss: 9.218110109240543
Initial test loss: 9.218110109240543
Time since start: 736.237
500: time = 11.299000 loss = 6.622627 testLoss 6.502445
Jackknife: leave SoC_60-100 out
Making features
makeFeatures: max memory 15271460864, total allocated 594542592, free 349689400, used 244853192, increment -108115304
Dovyalis_caffra SoC_60-100: 
Regularization values: linear/quadratic/product: 0.193, categorical: 0.250, threshold: 1.200, hinge: 0.500
80 samples
Density: max memory 15271460864, total allocated 594542592, free 329705608, used 264836984, increment 19983792
linearPredictor: max memory 15271460864, total allocated 594542592, free 329705608, used 264836984, increment 0
Deactivating (LC=1.0)
Deactivating (LC=2.0)
Deactivating (LC=4.0)
Deactivating (LC=6.0)
Deactivating (LC=7.0)
Deactivating (LC=11.0)
Deactivating (LC=16.0)
Deactivating (LC=17.0)
FeaturedSpace: max memory 15271460864, total allocated 594542592, free 329705608, used 264836984, increment 0
Sequential: max memory 15271460864, total allocated 594542592, free 329705608, used 264836984, increment 0
Initial loss: 9.218110109240543
Initial test loss: 9.218110109240543
Time since start: 747.596
500: time = 11.113000 loss = 6.620380 testLoss 6.550694
Jackknife: leave Temp out
Making features
makeFeatures: max memory 15271460864, total allocated 372768768, free 120954520, used 251814248, increment -13022736
Dovyalis_caffra Temp: 
Regularization values: linear/quadratic/product: 0.193, categorical: 0.250, threshold: 1.200, hinge: 0.500
80 samples
Density: max memory 15271460864, total allocated 374341632, free 208683456, used 165658176, increment -86156072
linearPredictor: max memory 15271460864, total allocated 374341632, free 208683456, used 165658176, increment 0
Deactivating (LC=1.0)
Deactivating (LC=2.0)
Deactivating (LC=4.0)
Deactivating (LC=6.0)
Deactivating (LC=7.0)
Deactivating (LC=11.0)
Deactivating (LC=16.0)
Deactivating (LC=17.0)
FeaturedSpace: max memory 15271460864, total allocated 374341632, free 208683456, used 165658176, increment 0
Sequential: max memory 15271460864, total allocated 374341632, free 208683456, used 165658176, increment 0
Initial loss: 9.218110109240543
Initial test loss: 9.218110109240543
Time since start: 757.89
500: time = 10.048000 loss = 6.815512 testLoss 6.687680
Jackknife: leave VCF out
Making features
makeFeatures: max memory 15271460864, total allocated 515899392, free 351264424, used 164634968, increment -1023208
Dovyalis_caffra VCF: 
Regularization values: linear/quadratic/product: 0.193, categorical: 0.250, threshold: 1.200, hinge: 0.500
80 samples
Density: max memory 15271460864, total allocated 515899392, free 329933168, used 185966224, increment 21331256
linearPredictor: max memory 15271460864, total allocated 515899392, free 329933168, used 185966224, increment 0
Deactivating (LC=1.0)
Deactivating (LC=2.0)
Deactivating (LC=4.0)
Deactivating (LC=6.0)
Deactivating (LC=7.0)
Deactivating (LC=11.0)
Deactivating (LC=16.0)
Deactivating (LC=17.0)
FeaturedSpace: max memory 15271460864, total allocated 515899392, free 329933168, used 185966224, increment 0
Sequential: max memory 15271460864, total allocated 515899392, free 329933168, used 185966224, increment 0
Initial loss: 9.218110109240543
Initial test loss: 9.218110109240543
Time since start: 769.254
500: time = 11.120000 loss = 6.625901 testLoss 6.451502
Jackknife: only EVI
Making features
makeFeatures: max memory 15271460864, total allocated 591396864, free 257434040, used 333962824, increment 147996600
Dovyalis_caffra EVI: 
Regularization values: linear/quadratic/product: 0.193, categorical: 0.250, threshold: 1.200, hinge: 0.500
80 samples
Density: max memory 15271460864, total allocated 591396864, free 250439096, used 340957768, increment 6994944
linearPredictor: max memory 15271460864, total allocated 591396864, free 250439096, used 340957768, increment 0
FeaturedSpace: max memory 15271460864, total allocated 591396864, free 250439096, used 340957768, increment 0
Sequential: max memory 15271460864, total allocated 591396864, free 250439096, used 340957768, increment 0
Initial loss: 9.218110109240543
Initial test loss: 9.218110109240543
140: time = 0.406000 loss = 8.933341 testLoss 8.986550
Res.gain: 0.2847686756000023
Jackknife: only Elev
Making features
makeFeatures: max memory 15271460864, total allocated 591396864, free 144866440, used 446530424, increment 105572656
Dovyalis_caffra Elev: 
Regularization values: linear/quadratic/product: 0.193, categorical: 0.250, threshold: 1.200, hinge: 0.500
80 samples
Density: max memory 15271460864, total allocated 591396864, free 144723384, used 446673480, increment 143056
linearPredictor: max memory 15271460864, total allocated 591396864, free 144723384, used 446673480, increment 0
FeaturedSpace: max memory 15271460864, total allocated 591396864, free 144723384, used 446673480, increment 0
Sequential: max memory 15271460864, total allocated 591396864, free 144723384, used 446673480, increment 0
Initial loss: 9.218110109240543
Initial test loss: 9.218110109240543
Time since start: 770.493
400: time = 0.761000 loss = 7.964105 testLoss 7.905898
Res.gain: 1.2540048952819571
Jackknife: only GPP
Making features
makeFeatures: max memory 15271460864, total allocated 584056832, free 227628336, used 356428496, increment -90244984
Dovyalis_caffra GPP: 
Regularization values: linear/quadratic/product: 0.193, categorical: 0.250, threshold: 1.200, hinge: 0.500
80 samples
Density: max memory 15271460864, total allocated 584056832, free 220951600, used 363105232, increment 6676736
linearPredictor: max memory 15271460864, total allocated 584056832, free 220951600, used 363105232, increment 0
FeaturedSpace: max memory 15271460864, total allocated 584056832, free 220951600, used 363105232, increment 0
Sequential: max memory 15271460864, total allocated 584056832, free 220951600, used 363105232, increment 0
Initial loss: 9.218110109240543
Initial test loss: 9.218110109240543
180: time = 0.696000 loss = 8.907387 testLoss 8.994691
Res.gain: 0.3107232416073078
Jackknife: only LC
Making features
makeFeatures: max memory 15271460864, total allocated 573571072, free 217192104, used 356378968, increment -6726264
Dovyalis_caffra LC: 
Regularization values: linear/quadratic/product: 0.193, categorical: 0.250, threshold: 1.200, hinge: 0.500
80 samples
Density: max memory 15271460864, total allocated 573571072, free 216870216, used 356700856, increment 321888
linearPredictor: max memory 15271460864, total allocated 573571072, free 216870216, used 356700856, increment 0
Deactivating (LC=1.0)
Deactivating (LC=2.0)
Deactivating (LC=4.0)
Deactivating (LC=6.0)
Deactivating (LC=7.0)
Deactivating (LC=11.0)
Deactivating (LC=16.0)
Deactivating (LC=17.0)
FeaturedSpace: max memory 15271460864, total allocated 573571072, free 216870216, used 356700856, increment 0
Sequential: max memory 15271460864, total allocated 573571072, free 216870216, used 356700856, increment 0
Initial loss: 9.218110109240543
Initial test loss: 9.218110109240543
180: time = 0.181000 loss = 8.339022 testLoss 8.448963
Res.gain: 0.8790880976399542
Jackknife: only N_100-200
Making features
makeFeatures: max memory 15271460864, total allocated 573571072, free 206976624, used 366594448, increment 9893592
Dovyalis_caffra N_100-200: 
Regularization values: linear/quadratic/product: 0.193, categorical: 0.250, threshold: 1.200, hinge: 0.500
80 samples
Density: max memory 15271460864, total allocated 573571072, free 206528568, used 367042504, increment 448056
linearPredictor: max memory 15271460864, total allocated 573571072, free 206528568, used 367042504, increment 0
FeaturedSpace: max memory 15271460864, total allocated 573571072, free 206528568, used 367042504, increment 0
Sequential: max memory 15271460864, total allocated 573571072, free 206528568, used 367042504, increment 0
Initial loss: 9.218110109240543
Initial test loss: 9.218110109240543
Time since start: 771.709
160: time = 0.305000 loss = 9.069480 testLoss 9.278258
Res.gain: 0.14863010334472904
Jackknife: only N_15-30
Making features
makeFeatures: max memory 15271460864, total allocated 573571072, free 153734960, used 419836112, increment 52793608
Dovyalis_caffra N_15-30: 
Regularization values: linear/quadratic/product: 0.193, categorical: 0.250, threshold: 1.200, hinge: 0.500
80 samples
Density: max memory 15271460864, total allocated 573571072, free 153591904, used 419979168, increment 143056
linearPredictor: max memory 15271460864, total allocated 573571072, free 153591904, used 419979168, increment 0
FeaturedSpace: max memory 15271460864, total allocated 573571072, free 153591904, used 419979168, increment 0
Sequential: max memory 15271460864, total allocated 573571072, free 153591904, used 419979168, increment 0
Initial loss: 9.218110109240543
Initial test loss: 9.218110109240543
200: time = 0.431000 loss = 8.814152 testLoss 8.706946
Res.gain: 0.4039578059777025
Jackknife: only N_30-60
Making features
makeFeatures: max memory 15271460864, total allocated 573571072, free 41950032, used 531621040, increment 111641872
Dovyalis_caffra N_30-60: 
Regularization values: linear/quadratic/product: 0.193, categorical: 0.250, threshold: 1.200, hinge: 0.500
80 samples
Density: max memory 15271460864, total allocated 573571072, free 35310024, used 538261048, increment 6640008
linearPredictor: max memory 15271460864, total allocated 573571072, free 35310024, used 538261048, increment 0
FeaturedSpace: max memory 15271460864, total allocated 573571072, free 35310024, used 538261048, increment 0
Sequential: max memory 15271460864, total allocated 573571072, free 35310024, used 538261048, increment 0
Initial loss: 9.218110109240543
Initial test loss: 9.218110109240543
220: time = 0.450000 loss = 8.813581 testLoss 8.643074
Res.gain: 0.40452868517941276
Jackknife: only N_60-100
Making features
makeFeatures: max memory 15271460864, total allocated 555220992, free 247698456, used 307522536, increment -230738512
Dovyalis_caffra N_60-100: 
Regularization values: linear/quadratic/product: 0.193, categorical: 0.250, threshold: 1.200, hinge: 0.500
80 samples
Density: max memory 15271460864, total allocated 555220992, free 247519624, used 307701368, increment 178832
linearPredictor: max memory 15271460864, total allocated 555220992, free 247519624, used 307701368, increment 0
FeaturedSpace: max memory 15271460864, total allocated 555220992, free 247519624, used 307701368, increment 0
Sequential: max memory 15271460864, total allocated 555220992, free 247519624, used 307701368, increment 0
Initial loss: 9.218110109240543
Initial test loss: 9.218110109240543
Time since start: 773.141
300: time = 0.512000 loss = 8.863565 testLoss 8.911087
Res.gain: 0.354545000743526
Jackknife: only Ptn
Making features
makeFeatures: max memory 15271460864, total allocated 555220992, free 141721504, used 413499488, increment 105798120
Dovyalis_caffra Ptn: 
Regularization values: linear/quadratic/product: 0.193, categorical: 0.250, threshold: 1.200, hinge: 0.500
80 samples
Density: max memory 15271460864, total allocated 555220992, free 141542672, used 413678320, increment 178832
linearPredictor: max memory 15271460864, total allocated 555220992, free 141542672, used 413678320, increment 0
FeaturedSpace: max memory 15271460864, total allocated 555220992, free 141542672, used 413678320, increment 0
Sequential: max memory 15271460864, total allocated 555220992, free 141542672, used 413678320, increment 0
Initial loss: 9.218110109240543
Initial test loss: 9.218110109240543
Time since start: 774.818
400: time = 1.665000 loss = 8.422626 testLoss 8.214029
Res.gain: 0.7954837229156144
Jackknife: only Ptn_Dry
Making features
makeFeatures: max memory 15271460864, total allocated 533725184, free 113493640, used 420231544, increment 6553224
Dovyalis_caffra Ptn_Dry: 
Regularization values: linear/quadratic/product: 0.193, categorical: 0.250, threshold: 1.200, hinge: 0.500
80 samples
Density: max memory 15271460864, total allocated 533725184, free 113014392, used 420710792, increment 479248
linearPredictor: max memory 15271460864, total allocated 533725184, free 113014392, used 420710792, increment 0
FeaturedSpace: max memory 15271460864, total allocated 533725184, free 113014392, used 420710792, increment 0
Sequential: max memory 15271460864, total allocated 533725184, free 113014392, used 420710792, increment 0
Initial loss: 9.218110109240543
Initial test loss: 9.218110109240543
80: time = 0.369000 loss = 8.805954 testLoss 8.772818
Res.gain: 0.41215652296180316
Jackknife: only Ptn_SN
Making features
makeFeatures: max memory 15271460864, total allocated 498073600, free 394633128, used 103440472, increment -317270320
Dovyalis_caffra Ptn_SN: 
Regularization values: linear/quadratic/product: 0.193, categorical: 0.250, threshold: 1.200, hinge: 0.500
80 samples
Density: max memory 15271460864, total allocated 498073600, free 394490072, used 103583528, increment 143056
linearPredictor: max memory 15271460864, total allocated 498073600, free 394490072, used 103583528, increment 0
FeaturedSpace: max memory 15271460864, total allocated 498073600, free 394490072, used 103583528, increment 0
Sequential: max memory 15271460864, total allocated 498073600, free 394490072, used 103583528, increment 0
Initial loss: 9.218110109240543
Initial test loss: 9.218110109240543
Time since start: 776.16
200: time = 0.947000 loss = 8.901171 testLoss 8.948694
Res.gain: 0.31693882049140676
Jackknife: only Ptn_Warm
Making features
makeFeatures: max memory 15271460864, total allocated 495976448, free 200804520, used 295171928, increment 191588400
Dovyalis_caffra Ptn_Warm: 
Regularization values: linear/quadratic/product: 0.193, categorical: 0.250, threshold: 1.200, hinge: 0.500
80 samples
Density: max memory 15271460864, total allocated 495976448, free 200661464, used 295314984, increment 143056
linearPredictor: max memory 15271460864, total allocated 495976448, free 200661464, used 295314984, increment 0
FeaturedSpace: max memory 15271460864, total allocated 495976448, free 200661464, used 295314984, increment 0
Sequential: max memory 15271460864, total allocated 495976448, free 200661464, used 295314984, increment 0
Initial loss: 9.218110109240543
Initial test loss: 9.218110109240543
Time since start: 777.264
260: time = 1.089000 loss = 8.650759 testLoss 8.595397
Res.gain: 0.5673515836790344
Jackknife: only SoC_100-200
Making features
makeFeatures: max memory 15271460864, total allocated 468189184, free 360562840, used 107626344, increment -187688640
Dovyalis_caffra SoC_100-200: 
Regularization values: linear/quadratic/product: 0.193, categorical: 0.250, threshold: 1.200, hinge: 0.500
80 samples
Density: max memory 15271460864, total allocated 468189184, free 360364064, used 107825120, increment 198776
linearPredictor: max memory 15271460864, total allocated 468189184, free 360364064, used 107825120, increment 0
FeaturedSpace: max memory 15271460864, total allocated 468189184, free 360364064, used 107825120, increment 0
Sequential: max memory 15271460864, total allocated 468189184, free 360364064, used 107825120, increment 0
Initial loss: 9.218110109240543
Initial test loss: 9.218110109240543
220: time = 0.299000 loss = 9.105600 testLoss 9.222962
Res.gain: 0.1125102715398949
Jackknife: only SoC_15-30
Making features
makeFeatures: max memory 15271460864, total allocated 468189184, free 333423616, used 134765568, increment 26940448
Dovyalis_caffra SoC_15-30: 
Regularization values: linear/quadratic/product: 0.193, categorical: 0.250, threshold: 1.200, hinge: 0.500
80 samples
Density: max memory 15271460864, total allocated 468189184, free 333025880, used 135163304, increment 397736
linearPredictor: max memory 15271460864, total allocated 468189184, free 333025880, used 135163304, increment 0
FeaturedSpace: max memory 15271460864, total allocated 468189184, free 333025880, used 135163304, increment 0
Sequential: max memory 15271460864, total allocated 468189184, free 333025880, used 135163304, increment 0
Initial loss: 9.218110109240543
Initial test loss: 9.218110109240543
220: time = 0.317000 loss = 9.021064 testLoss 8.987374
Res.gain: 0.19704630915478383
Jackknife: only SoC_30-60
Making features
makeFeatures: max memory 15271460864, total allocated 468189184, free 301595144, used 166594040, increment 31430736
Dovyalis_caffra SoC_30-60: 
Regularization values: linear/quadratic/product: 0.193, categorical: 0.250, threshold: 1.200, hinge: 0.500
80 samples
Density: max memory 15271460864, total allocated 468189184, free 301396184, used 166793000, increment 198960
linearPredictor: max memory 15271460864, total allocated 468189184, free 301396184, used 166793000, increment 0
FeaturedSpace: max memory 15271460864, total allocated 468189184, free 301396184, used 166793000, increment 0
Sequential: max memory 15271460864, total allocated 468189184, free 301396184, used 166793000, increment 0
Initial loss: 9.218110109240543
Initial test loss: 9.218110109240543
140: time = 0.244000 loss = 9.025729 testLoss 9.013769
Res.gain: 0.1923809007301447
Jackknife: only SoC_60-100
Making features
makeFeatures: max memory 15271460864, total allocated 468189184, free 283278928, used 184910256, increment 18117256
Dovyalis_caffra SoC_60-100: 
Regularization values: linear/quadratic/product: 0.193, categorical: 0.250, threshold: 1.200, hinge: 0.500
80 samples
Density: max memory 15271460864, total allocated 468189184, free 283080160, used 185109024, increment 198768
linearPredictor: max memory 15271460864, total allocated 468189184, free 283080160, used 185109024, increment 0
FeaturedSpace: max memory 15271460864, total allocated 468189184, free 283080160, used 185109024, increment 0
Sequential: max memory 15271460864, total allocated 468189184, free 283080160, used 185109024, increment 0
Initial loss: 9.218110109240543
Initial test loss: 9.218110109240543
Time since start: 778.508
240: time = 0.338000 loss = 9.056417 testLoss 9.201288
Res.gain: 0.16169329664794496
Jackknife: only Temp
Making features
makeFeatures: max memory 15271460864, total allocated 468189184, free 254941392, used 213247792, increment 28138768
Dovyalis_caffra Temp: 
Regularization values: linear/quadratic/product: 0.193, categorical: 0.250, threshold: 1.200, hinge: 0.500
80 samples
Density: max memory 15271460864, total allocated 468189184, free 249964296, used 218224888, increment 4977096
linearPredictor: max memory 15271460864, total allocated 468189184, free 249964296, used 218224888, increment 0
FeaturedSpace: max memory 15271460864, total allocated 468189184, free 249964296, used 218224888, increment 0
Sequential: max memory 15271460864, total allocated 468189184, free 249964296, used 218224888, increment 0
Initial loss: 9.218110109240543
Initial test loss: 9.218110109240543
Time since start: 779.573
280: time = 1.053000 loss = 7.868466 testLoss 7.753852
Res.gain: 1.3496437192740363
Jackknife: only VCF
Making features
makeFeatures: max memory 15271460864, total allocated 447217664, free 304480360, used 142737304, increment -75487584
Dovyalis_caffra VCF: 
Regularization values: linear/quadratic/product: 0.193, categorical: 0.250, threshold: 1.200, hinge: 0.500
80 samples
Density: max memory 15271460864, total allocated 447217664, free 304301528, used 142916136, increment 178832
linearPredictor: max memory 15271460864, total allocated 447217664, free 304301528, used 142916136, increment 0
FeaturedSpace: max memory 15271460864, total allocated 447217664, free 304301528, used 142916136, increment 0
Sequential: max memory 15271460864, total allocated 447217664, free 304301528, used 142916136, increment 0
Initial loss: 9.218110109240543
Initial test loss: 9.218110109240543
160: time = 0.263000 loss = 8.941278 testLoss 9.000556
Res.gain: 0.2768317208564657
getSamples: max memory 15271460864, total allocated 447217664, free 273480856, used 173736808, increment 30820672
Making features
makeFeatures: max memory 15271460864, total allocated 447217664, free 244960016, used 202257648, increment 28520840
Ficus_sur: 
Regularization values: linear/quadratic/product: 0.136, categorical: 0.250, threshold: 1.300, hinge: 0.500
70 samples
Density: max memory 15271460864, total allocated 447217664, free 223447144, used 223770520, increment 21512872
linearPredictor: max memory 15271460864, total allocated 447217664, free 223447144, used 223770520, increment 0
Deactivating (LC=1.0)
Deactivating (LC=4.0)
Deactivating (LC=6.0)
Deactivating (LC=11.0)
Deactivating (LC=13.0)
Deactivating (LC=14.0)
Deactivating (LC=16.0)
Deactivating (LC=17.0)
FeaturedSpace: max memory 15271460864, total allocated 447217664, free 223447144, used 223770520, increment 0
Sequential: max memory 15271460864, total allocated 447217664, free 223447144, used 223770520, increment 0
Initial loss: 9.217117356255207
Initial test loss: 9.217117356255207
Time since start: 791.349
500: time = 11.162000 loss = 7.044111 testLoss 7.542526
Resulting gain: 2.1730058938746417
Projecting...
Writing file /Users/sbzdbk/Documents/WEF_RK/MaxEnt_output3_jkn/Ficus_sur.asc
Time since start: 795.62
Writing /Users/sbzdbk/Documents/WEF_RK/MaxEnt_output3_jkn/plots/Ficus_sur.png
Ficus_sur response curves
Time since start: 797.061
Response curve: only EVI
Making features
makeFeatures: max memory 15271460864, total allocated 461897728, free 169593096, used 292304632, increment 68534112
Ficus_sur EVI: 
Regularization values: linear/quadratic/product: 0.136, categorical: 0.250, threshold: 1.300, hinge: 0.500
70 samples
Density: max memory 15271460864, total allocated 461897728, free 169450040, used 292447688, increment 143056
linearPredictor: max memory 15271460864, total allocated 461897728, free 169450040, used 292447688, increment 0
FeaturedSpace: max memory 15271460864, total allocated 461897728, free 169450040, used 292447688, increment 0
Sequential: max memory 15271460864, total allocated 461897728, free 169450040, used 292447688, increment 0
Initial loss: 9.217117356255207
120: time = 0.342000 loss = 8.590003
Resulting gain: 0.6271141494076371
Ficus_sur response curves
Response curve: only Elev
Making features
makeFeatures: max memory 15271460864, total allocated 465043456, free 316519072, used 148524384, increment -143923304
Ficus_sur Elev: 
Regularization values: linear/quadratic/product: 0.136, categorical: 0.250, threshold: 1.300, hinge: 0.500
70 samples
Density: max memory 15271460864, total allocated 465043456, free 316516976, used 148526480, increment 2096
linearPredictor: max memory 15271460864, total allocated 465043456, free 316516976, used 148526480, increment 0
FeaturedSpace: max memory 15271460864, total allocated 465043456, free 316516976, used 148526480, increment 0
Sequential: max memory 15271460864, total allocated 465043456, free 316516976, used 148526480, increment 0
Initial loss: 9.217117356255207
Time since start: 798.268
380: time = 0.804000 loss = 8.280648
Resulting gain: 0.9364689418127767
Ficus_sur response curves
Response curve: only GPP
Making features
makeFeatures: max memory 15271460864, total allocated 465043456, free 75180928, used 389862528, increment 241336048
Ficus_sur GPP: 
Regularization values: linear/quadratic/product: 0.136, categorical: 0.250, threshold: 1.300, hinge: 0.500
70 samples
Density: max memory 15271460864, total allocated 465043456, free 75180928, used 389862528, increment 0
linearPredictor: max memory 15271460864, total allocated 456130560, free 314163200, used 141967360, increment -247895168
FeaturedSpace: max memory 15271460864, total allocated 456130560, free 309837464, used 146293096, increment 4325736
Sequential: max memory 15271460864, total allocated 456130560, free 309837464, used 146293096, increment 0
Initial loss: 9.217117356255207
Time since start: 799.734
400: time = 1.411000 loss = 8.639103
Resulting gain: 0.5780144916950292
Ficus_sur response curves
Response curve: only LC
Making features
makeFeatures: max memory 15271460864, total allocated 436731904, free 252612608, used 184119296, increment 37826200
Ficus_sur LC: 
Regularization values: linear/quadratic/product: 0.136, categorical: 0.250, threshold: 1.300, hinge: 0.500
70 samples
Density: max memory 15271460864, total allocated 436731904, free 252469552, used 184262352, increment 143056
linearPredictor: max memory 15271460864, total allocated 436731904, free 252469552, used 184262352, increment 0
Deactivating (LC=1.0)
Deactivating (LC=4.0)
Deactivating (LC=6.0)
Deactivating (LC=11.0)
Deactivating (LC=13.0)
Deactivating (LC=14.0)
Deactivating (LC=16.0)
Deactivating (LC=17.0)
FeaturedSpace: max memory 15271460864, total allocated 436731904, free 252469552, used 184262352, increment 0
Sequential: max memory 15271460864, total allocated 436731904, free 252469552, used 184262352, increment 0
Initial loss: 9.217117356255207
240: time = 0.263000 loss = 8.828046
Resulting gain: 0.38907090859251525
Ficus_sur response curves
Response curve: only N_100-200
Making features
makeFeatures: max memory 15271460864, total allocated 436731904, free 234441696, used 202290208, increment 18027856
Ficus_sur N_100-200: 
Regularization values: linear/quadratic/product: 0.136, categorical: 0.250, threshold: 1.300, hinge: 0.500
70 samples
Density: max memory 15271460864, total allocated 436731904, free 234040976, used 202690928, increment 400720
linearPredictor: max memory 15271460864, total allocated 436731904, free 234040976, used 202690928, increment 0
FeaturedSpace: max memory 15271460864, total allocated 436731904, free 234040976, used 202690928, increment 0
Sequential: max memory 15271460864, total allocated 436731904, free 234040976, used 202690928, increment 0
Initial loss: 9.217117356255207
140: time = 0.275000 loss = 8.950246
Resulting gain: 0.2668715728788644
Ficus_sur response curves
Response curve: only N_15-30
Making features
makeFeatures: max memory 15271460864, total allocated 436731904, free 184081440, used 252650464, increment 49959536
Ficus_sur N_15-30: 
Regularization values: linear/quadratic/product: 0.136, categorical: 0.250, threshold: 1.300, hinge: 0.500
70 samples
Density: max memory 15271460864, total allocated 436731904, free 184081440, used 252650464, increment 0
linearPredictor: max memory 15271460864, total allocated 436731904, free 184081440, used 252650464, increment 0
FeaturedSpace: max memory 15271460864, total allocated 436731904, free 184081440, used 252650464, increment 0
Sequential: max memory 15271460864, total allocated 436731904, free 184081440, used 252650464, increment 0
Initial loss: 9.217117356255207
Time since start: 800.926
220: time = 0.526000 loss = 8.577604
Resulting gain: 0.6395134505895044
Ficus_sur response curves
Response curve: only N_30-60
Making features
makeFeatures: max memory 15271460864, total allocated 430440448, free 268127432, used 162313016, increment -90337448
Ficus_sur N_30-60: 
Regularization values: linear/quadratic/product: 0.136, categorical: 0.250, threshold: 1.300, hinge: 0.500
70 samples
Density: max memory 15271460864, total allocated 430440448, free 268127432, used 162313016, increment 0
linearPredictor: max memory 15271460864, total allocated 430440448, free 268127432, used 162313016, increment 0
FeaturedSpace: max memory 15271460864, total allocated 430440448, free 268127432, used 162313016, increment 0
Sequential: max memory 15271460864, total allocated 430440448, free 268127432, used 162313016, increment 0
Initial loss: 9.217117356255207
160: time = 0.347000 loss = 8.614372
Resulting gain: 0.6027458358967248
Ficus_sur response curves
Response curve: only N_60-100
Making features
makeFeatures: max memory 15271460864, total allocated 430440448, free 192220768, used 238219680, increment 75906664
Ficus_sur N_60-100: 
Regularization values: linear/quadratic/product: 0.136, categorical: 0.250, threshold: 1.300, hinge: 0.500
70 samples
Density: max memory 15271460864, total allocated 430440448, free 192220768, used 238219680, increment 0
linearPredictor: max memory 15271460864, total allocated 430440448, free 192220768, used 238219680, increment 0
FeaturedSpace: max memory 15271460864, total allocated 430440448, free 192220768, used 238219680, increment 0
Sequential: max memory 15271460864, total allocated 430440448, free 192220768, used 238219680, increment 0
Initial loss: 9.217117356255207
180: time = 0.387000 loss = 8.643564
Resulting gain: 0.5735529469780278
Ficus_sur response curves
Response curve: only Ptn
Making features
makeFeatures: max memory 15271460864, total allocated 430440448, free 122697192, used 307743256, increment 69523576
Ficus_sur Ptn: 
Regularization values: linear/quadratic/product: 0.136, categorical: 0.250, threshold: 1.300, hinge: 0.500
70 samples
Density: max memory 15271460864, total allocated 430440448, free 118784984, used 311655464, increment 3912208
linearPredictor: max memory 15271460864, total allocated 430440448, free 118784984, used 311655464, increment 0
FeaturedSpace: max memory 15271460864, total allocated 430440448, free 118784984, used 311655464, increment 0
Sequential: max memory 15271460864, total allocated 430440448, free 118784984, used 311655464, increment 0
Initial loss: 9.217117356255207
Time since start: 803.435
380: time = 1.637000 loss = 8.425379
Resulting gain: 0.79173787858951
Ficus_sur response curves
Response curve: only Ptn_Dry
Making features
makeFeatures: max memory 15271460864, total allocated 399507456, free 219434152, used 180073304, increment -131582160
Ficus_sur Ptn_Dry: 
Regularization values: linear/quadratic/product: 0.136, categorical: 0.250, threshold: 1.300, hinge: 0.500
70 samples
Density: max memory 15271460864, total allocated 399507456, free 219291096, used 180216360, increment 143056
linearPredictor: max memory 15271460864, total allocated 399507456, free 219291096, used 180216360, increment 0
FeaturedSpace: max memory 15271460864, total allocated 399507456, free 219291096, used 180216360, increment 0
Sequential: max memory 15271460864, total allocated 399507456, free 219291096, used 180216360, increment 0
Initial loss: 9.217117356255207
220: time = 0.822000 loss = 8.548840
Resulting gain: 0.6682773467573533
Ficus_sur response curves
Response curve: only Ptn_SN
Making features
makeFeatures: max memory 15271460864, total allocated 390070272, free 153206904, used 236863368, increment 56647008
Ficus_sur Ptn_SN: 
Regularization values: linear/quadratic/product: 0.136, categorical: 0.250, threshold: 1.300, hinge: 0.500
70 samples
Density: max memory 15271460864, total allocated 390070272, free 153063848, used 237006424, increment 143056
linearPredictor: max memory 15271460864, total allocated 390070272, free 153063848, used 237006424, increment 0
FeaturedSpace: max memory 15271460864, total allocated 390070272, free 153063848, used 237006424, increment 0
Sequential: max memory 15271460864, total allocated 390070272, free 153063848, used 237006424, increment 0
Initial loss: 9.217117356255207
Time since start: 805.745
300: time = 1.381000 loss = 8.800422
Resulting gain: 0.41669567506294136
Ficus_sur response curves
Response curve: only Ptn_Warm
Making features
makeFeatures: max memory 15271460864, total allocated 371720192, free 114740272, used 256979920, increment 19973496
Ficus_sur Ptn_Warm: 
Regularization values: linear/quadratic/product: 0.136, categorical: 0.250, threshold: 1.300, hinge: 0.500
70 samples
Density: max memory 15271460864, total allocated 371720192, free 111459208, used 260260984, increment 3281064
linearPredictor: max memory 15271460864, total allocated 371720192, free 111459208, used 260260984, increment 0
FeaturedSpace: max memory 15271460864, total allocated 371720192, free 111459208, used 260260984, increment 0
Sequential: max memory 15271460864, total allocated 371720192, free 111459208, used 260260984, increment 0
Initial loss: 9.217117356255207
Time since start: 806.949
280: time = 1.157000 loss = 8.258354
Resulting gain: 0.9587636430501583
Ficus_sur response curves
Response curve: only SoC_100-200
Making features
makeFeatures: max memory 15271460864, total allocated 356515840, free 60173832, used 296342008, increment 36081024
Ficus_sur SoC_100-200: 
Regularization values: linear/quadratic/product: 0.136, categorical: 0.250, threshold: 1.300, hinge: 0.500
70 samples
Density: max memory 15271460864, total allocated 356515840, free 59921528, used 296594312, increment 252304
linearPredictor: max memory 15271460864, total allocated 356515840, free 59921528, used 296594312, increment 0
FeaturedSpace: max memory 15271460864, total allocated 356515840, free 59921528, used 296594312, increment 0
Sequential: max memory 15271460864, total allocated 356515840, free 59921528, used 296594312, increment 0
Initial loss: 9.217117356255207
80: time = 0.166000 loss = 8.932154
Resulting gain: 0.2849635231706422
Ficus_sur response curves
Response curve: only SoC_15-30
Making features
makeFeatures: max memory 15271460864, total allocated 356515840, free 46717176, used 309798664, increment 13204352
Ficus_sur SoC_15-30: 
Regularization values: linear/quadratic/product: 0.136, categorical: 0.250, threshold: 1.300, hinge: 0.500
70 samples
Density: max memory 15271460864, total allocated 356515840, free 43759664, used 312756176, increment 2957512
linearPredictor: max memory 15271460864, total allocated 356515840, free 43759664, used 312756176, increment 0
FeaturedSpace: max memory 15271460864, total allocated 356515840, free 43759664, used 312756176, increment 0
Sequential: max memory 15271460864, total allocated 356515840, free 43759664, used 312756176, increment 0
Initial loss: 9.217117356255207
240: time = 0.320000 loss = 8.595273
Resulting gain: 0.6218442264606718
Ficus_sur response curves
Response curve: only SoC_30-60
Making features
makeFeatures: max memory 15271460864, total allocated 359137280, free 149116264, used 210021016, increment -102735160
Ficus_sur SoC_30-60: 
Regularization values: linear/quadratic/product: 0.136, categorical: 0.250, threshold: 1.300, hinge: 0.500
70 samples
Density: max memory 15271460864, total allocated 359137280, free 146214616, used 212922664, increment 2901648
linearPredictor: max memory 15271460864, total allocated 359137280, free 146214616, used 212922664, increment 0
FeaturedSpace: max memory 15271460864, total allocated 359137280, free 146214616, used 212922664, increment 0
Sequential: max memory 15271460864, total allocated 359137280, free 146214616, used 212922664, increment 0
Initial loss: 9.217117356255207
60: time = 0.139000 loss = 8.567245
Resulting gain: 0.6498720397506315
Ficus_sur response curves
Response curve: only SoC_60-100
Making features
makeFeatures: max memory 15271460864, total allocated 359137280, free 136467360, used 222669920, increment 9747256
Ficus_sur SoC_60-100: 
Regularization values: linear/quadratic/product: 0.136, categorical: 0.250, threshold: 1.300, hinge: 0.500
70 samples
Density: max memory 15271460864, total allocated 359137280, free 133605912, used 225531368, increment 2861448
linearPredictor: max memory 15271460864, total allocated 359137280, free 133605912, used 225531368, increment 0
FeaturedSpace: max memory 15271460864, total allocated 359137280, free 133605912, used 225531368, increment 0
Sequential: max memory 15271460864, total allocated 359137280, free 133605912, used 225531368, increment 0
Initial loss: 9.217117356255207
Time since start: 807.959
120: time = 0.199000 loss = 8.720116
Resulting gain: 0.4970015944128843
Ficus_sur response curves
Response curve: only Temp
Making features
makeFeatures: max memory 15271460864, total allocated 359137280, free 117766928, used 241370352, increment 15838984
Ficus_sur Temp: 
Regularization values: linear/quadratic/product: 0.136, categorical: 0.250, threshold: 1.300, hinge: 0.500
70 samples
Density: max memory 15271460864, total allocated 359137280, free 114941928, used 244195352, increment 2825000
linearPredictor: max memory 15271460864, total allocated 359137280, free 114941928, used 244195352, increment 0
FeaturedSpace: max memory 15271460864, total allocated 359137280, free 114941928, used 244195352, increment 0
Sequential: max memory 15271460864, total allocated 359137280, free 114941928, used 244195352, increment 0
Initial loss: 9.217117356255207
Time since start: 809.404
340: time = 1.402000 loss = 8.230433
Resulting gain: 0.9866846259738367
Ficus_sur response curves
Response curve: only VCF
Making features
makeFeatures: max memory 15271460864, total allocated 346554368, free 261279360, used 85275008, increment -158920344
Ficus_sur VCF: 
Regularization values: linear/quadratic/product: 0.136, categorical: 0.250, threshold: 1.300, hinge: 0.500
70 samples
Density: max memory 15271460864, total allocated 346554368, free 261136304, used 85418064, increment 143056
linearPredictor: max memory 15271460864, total allocated 346554368, free 261136304, used 85418064, increment 0
FeaturedSpace: max memory 15271460864, total allocated 346554368, free 261136304, used 85418064, increment 0
Sequential: max memory 15271460864, total allocated 346554368, free 261136304, used 85418064, increment 0
Initial loss: 9.217117356255207
160: time = 0.240000 loss = 8.818610
Resulting gain: 0.398507005585671
Ficus_sur response curves
Time since start: 810.57
Jackknife: leave EVI out
Making features
makeFeatures: max memory 15271460864, total allocated 346030080, free 192668216, used 153361864, increment 67943800
Ficus_sur EVI: 
Regularization values: linear/quadratic/product: 0.136, categorical: 0.250, threshold: 1.300, hinge: 0.500
70 samples
Density: max memory 15271460864, total allocated 346030080, free 173358472, used 172671608, increment 19309744
linearPredictor: max memory 15271460864, total allocated 346030080, free 173358472, used 172671608, increment 0
Deactivating (LC=1.0)
Deactivating (LC=4.0)
Deactivating (LC=6.0)
Deactivating (LC=11.0)
Deactivating (LC=13.0)
Deactivating (LC=14.0)
Deactivating (LC=16.0)
Deactivating (LC=17.0)
FeaturedSpace: max memory 15271460864, total allocated 346030080, free 173358472, used 172671608, increment 0
Sequential: max memory 15271460864, total allocated 346030080, free 173358472, used 172671608, increment 0
Initial loss: 9.217117356255207
Initial test loss: 9.217117356255207
Time since start: 821.568
500: time = 10.818000 loss = 7.069137 testLoss 7.534364
Jackknife: leave Elev out
Making features
makeFeatures: max memory 15271460864, total allocated 658505728, free 313931384, used 344574344, increment 171902736
Ficus_sur Elev: 
Regularization values: linear/quadratic/product: 0.136, categorical: 0.250, threshold: 1.300, hinge: 0.500
70 samples
Density: max memory 15271460864, total allocated 658505728, free 296501952, used 362003776, increment 17429432
linearPredictor: max memory 15271460864, total allocated 658505728, free 296501952, used 362003776, increment 0
Deactivating (LC=1.0)
Deactivating (LC=4.0)
Deactivating (LC=6.0)
Deactivating (LC=11.0)
Deactivating (LC=13.0)
Deactivating (LC=14.0)
Deactivating (LC=16.0)
Deactivating (LC=17.0)
FeaturedSpace: max memory 15271460864, total allocated 658505728, free 296501952, used 362003776, increment 0
Sequential: max memory 15271460864, total allocated 658505728, free 296501952, used 362003776, increment 0
Initial loss: 9.217117356255207
Initial test loss: 9.217117356255207
Time since start: 832.449
500: time = 10.680000 loss = 7.051942 testLoss 7.549829
Jackknife: leave GPP out
Making features
makeFeatures: max memory 15271460864, total allocated 433061888, free 138279888, used 294782000, increment -67221776
Ficus_sur GPP: 
Regularization values: linear/quadratic/product: 0.136, categorical: 0.250, threshold: 1.300, hinge: 0.500
70 samples
Density: max memory 15271460864, total allocated 433061888, free 118500008, used 314561880, increment 19779880
linearPredictor: max memory 15271460864, total allocated 433061888, free 118500008, used 314561880, increment 0
Deactivating (LC=1.0)
Deactivating (LC=4.0)
Deactivating (LC=6.0)
Deactivating (LC=11.0)
Deactivating (LC=13.0)
Deactivating (LC=14.0)
Deactivating (LC=16.0)
Deactivating (LC=17.0)
FeaturedSpace: max memory 15271460864, total allocated 433061888, free 118500008, used 314561880, increment 0
Sequential: max memory 15271460864, total allocated 433061888, free 118500008, used 314561880, increment 0
Initial loss: 9.217117356255207
Initial test loss: 9.217117356255207
Time since start: 843.438
500: time = 10.785000 loss = 7.060743 testLoss 7.491902
Jackknife: leave LC out
Making features
makeFeatures: max memory 15271460864, total allocated 520617984, free 196806192, used 323811792, increment 9249912
Ficus_sur LC: 
Regularization values: linear/quadratic/product: 0.136, categorical: 0.250, threshold: 1.300, hinge: 0.500
70 samples
Density: max memory 15271460864, total allocated 520617984, free 174281472, used 346336512, increment 22524720
linearPredictor: max memory 15271460864, total allocated 520617984, free 174281472, used 346336512, increment 0
FeaturedSpace: max memory 15271460864, total allocated 520617984, free 174281472, used 346336512, increment 0
Sequential: max memory 15271460864, total allocated 520617984, free 174281472, used 346336512, increment 0
Initial loss: 9.217117356255207
Initial test loss: 9.217117356255207
Time since start: 855.597
500: time = 11.942000 loss = 7.082860 testLoss 7.569867
Jackknife: leave N_100-200 out
Making features
makeFeatures: max memory 15271460864, total allocated 522190848, free 364130360, used 158060488, increment -188276024
Ficus_sur N_100-200: 
Regularization values: linear/quadratic/product: 0.136, categorical: 0.250, threshold: 1.300, hinge: 0.500
70 samples
Density: max memory 15271460864, total allocated 522190848, free 348066184, used 174124664, increment 16064176
linearPredictor: max memory 15271460864, total allocated 522190848, free 342862048, used 179328800, increment 5204136
Deactivating (LC=1.0)
Deactivating (LC=4.0)
Deactivating (LC=6.0)
Deactivating (LC=11.0)
Deactivating (LC=13.0)
Deactivating (LC=14.0)
Deactivating (LC=16.0)
Deactivating (LC=17.0)
FeaturedSpace: max memory 15271460864, total allocated 522190848, free 342862048, used 179328800, increment 0
Sequential: max memory 15271460864, total allocated 522190848, free 342862048, used 179328800, increment 0
Initial loss: 9.217117356255207
Initial test loss: 9.217117356255207
Time since start: 867.386
500: time = 11.558000 loss = 7.047830 testLoss 7.557751
Jackknife: leave N_15-30 out
Making features
makeFeatures: max memory 15271460864, total allocated 332922880, free 137547864, used 195375016, increment 16046216
Ficus_sur N_15-30: 
Regularization values: linear/quadratic/product: 0.136, categorical: 0.250, threshold: 1.300, hinge: 0.500
70 samples
Density: max memory 15271460864, total allocated 332922880, free 118173712, used 214749168, increment 19374152
linearPredictor: max memory 15271460864, total allocated 332922880, free 118173712, used 214749168, increment 0
Deactivating (LC=1.0)
Deactivating (LC=4.0)
Deactivating (LC=6.0)
Deactivating (LC=11.0)
Deactivating (LC=13.0)
Deactivating (LC=14.0)
Deactivating (LC=16.0)
Deactivating (LC=17.0)
FeaturedSpace: max memory 15271460864, total allocated 332922880, free 118173712, used 214749168, increment 0
Sequential: max memory 15271460864, total allocated 332922880, free 118173712, used 214749168, increment 0
Initial loss: 9.217117356255207
Initial test loss: 9.217117356255207
Time since start: 878.952
500: time = 11.360000 loss = 7.082327 testLoss 7.540996
Jackknife: leave N_30-60 out
Making features
makeFeatures: max memory 15271460864, total allocated 567803904, free 189803744, used 378000160, increment 163250992
Ficus_sur N_30-60: 
Regularization values: linear/quadratic/product: 0.136, categorical: 0.250, threshold: 1.300, hinge: 0.500
70 samples
Density: max memory 15271460864, total allocated 567803904, free 169791728, used 398012176, increment 20012016
linearPredictor: max memory 15271460864, total allocated 567803904, free 169791728, used 398012176, increment 0
Deactivating (LC=1.0)
Deactivating (LC=4.0)
Deactivating (LC=6.0)
Deactivating (LC=11.0)
Deactivating (LC=13.0)
Deactivating (LC=14.0)
Deactivating (LC=16.0)
Deactivating (LC=17.0)
FeaturedSpace: max memory 15271460864, total allocated 567803904, free 169791728, used 398012176, increment 0
Sequential: max memory 15271460864, total allocated 567803904, free 169791728, used 398012176, increment 0
Initial loss: 9.217117356255207
Initial test loss: 9.217117356255207
Time since start: 890.111
500: time = 10.958000 loss = 7.039342 testLoss 7.553031
Jackknife: leave N_60-100 out
Making features
makeFeatures: max memory 15271460864, total allocated 340787200, free 113693896, used 227093304, increment -170918872
Ficus_sur N_60-100: 
Regularization values: linear/quadratic/product: 0.136, categorical: 0.250, threshold: 1.300, hinge: 0.500
70 samples
Density: max memory 15271460864, total allocated 340787200, free 92943568, used 247843632, increment 20750328
linearPredictor: max memory 15271460864, total allocated 340787200, free 92943568, used 247843632, increment 0
Deactivating (LC=1.0)
Deactivating (LC=4.0)
Deactivating (LC=6.0)
Deactivating (LC=11.0)
Deactivating (LC=13.0)
Deactivating (LC=14.0)
Deactivating (LC=16.0)
Deactivating (LC=17.0)
FeaturedSpace: max memory 15271460864, total allocated 340787200, free 92943568, used 247843632, increment 0
Sequential: max memory 15271460864, total allocated 340787200, free 92943568, used 247843632, increment 0
Initial loss: 9.217117356255207
Initial test loss: 9.217117356255207
Time since start: 901.342
500: time = 11.030000 loss = 7.040420 testLoss 7.535777
Jackknife: leave Ptn out
Making features
makeFeatures: max memory 15271460864, total allocated 728760320, free 374817752, used 353942568, increment 106098936
Ficus_sur Ptn: 
Regularization values: linear/quadratic/product: 0.136, categorical: 0.250, threshold: 1.300, hinge: 0.500
70 samples
Density: max memory 15271460864, total allocated 728760320, free 364989288, used 363771032, increment 9828464
linearPredictor: max memory 15271460864, total allocated 728760320, free 364989288, used 363771032, increment 0
Deactivating (LC=1.0)
Deactivating (LC=4.0)
Deactivating (LC=6.0)
Deactivating (LC=11.0)
Deactivating (LC=13.0)
Deactivating (LC=14.0)
Deactivating (LC=16.0)
Deactivating (LC=17.0)
FeaturedSpace: max memory 15271460864, total allocated 728760320, free 364989288, used 363771032, increment 0
Sequential: max memory 15271460864, total allocated 728760320, free 364989288, used 363771032, increment 0
Initial loss: 9.217117356255207
Initial test loss: 9.217117356255207
Time since start: 911.314
500: time = 9.772000 loss = 7.087486 testLoss 7.653372
Jackknife: leave Ptn_Dry out
Making features
makeFeatures: max memory 15271460864, total allocated 590348288, free 212579584, used 377768704, increment 13997672
Ficus_sur Ptn_Dry: 
Regularization values: linear/quadratic/product: 0.136, categorical: 0.250, threshold: 1.300, hinge: 0.500
70 samples
Density: max memory 15271460864, total allocated 590348288, free 198282944, used 392065344, increment 14296640
linearPredictor: max memory 15271460864, total allocated 590348288, free 198282944, used 392065344, increment 0
Deactivating (LC=1.0)
Deactivating (LC=4.0)
Deactivating (LC=6.0)
Deactivating (LC=11.0)
Deactivating (LC=13.0)
Deactivating (LC=14.0)
Deactivating (LC=16.0)
Deactivating (LC=17.0)
FeaturedSpace: max memory 15271460864, total allocated 590348288, free 198282944, used 392065344, increment 0
Sequential: max memory 15271460864, total allocated 590348288, free 198282944, used 392065344, increment 0
Initial loss: 9.217117356255207
Initial test loss: 9.217117356255207
Time since start: 921.57
500: time = 10.053000 loss = 7.286747 testLoss 7.698794
Jackknife: leave Ptn_SN out
Making features
makeFeatures: max memory 15271460864, total allocated 370147328, free 150853920, used 219293408, increment -172771936
Ficus_sur Ptn_SN: 
Regularization values: linear/quadratic/product: 0.136, categorical: 0.250, threshold: 1.300, hinge: 0.500
70 samples
Density: max memory 15271460864, total allocated 372244480, free 253547848, used 118696632, increment -100596776
linearPredictor: max memory 15271460864, total allocated 372244480, free 253547848, used 118696632, increment 0
Deactivating (LC=1.0)
Deactivating (LC=4.0)
Deactivating (LC=6.0)
Deactivating (LC=11.0)
Deactivating (LC=13.0)
Deactivating (LC=14.0)
Deactivating (LC=16.0)
Deactivating (LC=17.0)
FeaturedSpace: max memory 15271460864, total allocated 372244480, free 253547848, used 118696632, increment 0
Sequential: max memory 15271460864, total allocated 372244480, free 253547848, used 118696632, increment 0
Initial loss: 9.217117356255207
Initial test loss: 9.217117356255207
Time since start: 931.829
500: time = 10.032000 loss = 7.290081 testLoss 7.710280
Jackknife: leave Ptn_Warm out
Making features
makeFeatures: max memory 15271460864, total allocated 709885952, free 339058024, used 370827928, increment 252131296
Ficus_sur Ptn_Warm: 
Regularization values: linear/quadratic/product: 0.136, categorical: 0.250, threshold: 1.300, hinge: 0.500
70 samples
Density: max memory 15271460864, total allocated 709885952, free 319858712, used 390027240, increment 19199312
linearPredictor: max memory 15271460864, total allocated 709885952, free 319858712, used 390027240, increment 0
Deactivating (LC=1.0)
Deactivating (LC=4.0)
Deactivating (LC=6.0)
Deactivating (LC=11.0)
Deactivating (LC=13.0)
Deactivating (LC=14.0)
Deactivating (LC=16.0)
Deactivating (LC=17.0)
FeaturedSpace: max memory 15271460864, total allocated 709885952, free 319858712, used 390027240, increment 0
Sequential: max memory 15271460864, total allocated 709885952, free 319858712, used 390027240, increment 0
Initial loss: 9.217117356255207
Initial test loss: 9.217117356255207
Time since start: 941.91
500: time = 9.877000 loss = 7.051947 testLoss 7.599129
Jackknife: leave SoC_100-200 out
Making features
makeFeatures: max memory 15271460864, total allocated 568852480, free 257177856, used 311674624, increment -78352616
Ficus_sur SoC_100-200: 
Regularization values: linear/quadratic/product: 0.136, categorical: 0.250, threshold: 1.300, hinge: 0.500
70 samples
Density: max memory 15271460864, total allocated 568852480, free 236865936, used 331986544, increment 20311920
linearPredictor: max memory 15271460864, total allocated 568852480, free 236865936, used 331986544, increment 0
Deactivating (LC=1.0)
Deactivating (LC=4.0)
Deactivating (LC=6.0)
Deactivating (LC=11.0)
Deactivating (LC=13.0)
Deactivating (LC=14.0)
Deactivating (LC=16.0)
Deactivating (LC=17.0)
FeaturedSpace: max memory 15271460864, total allocated 568852480, free 236865936, used 331986544, increment 0
Sequential: max memory 15271460864, total allocated 568852480, free 236865936, used 331986544, increment 0
Initial loss: 9.217117356255207
Initial test loss: 9.217117356255207
Time since start: 953.062
500: time = 10.949000 loss = 7.048300 testLoss 7.564836
Jackknife: leave SoC_15-30 out
Making features
makeFeatures: max memory 15271460864, total allocated 341835776, free 66206872, used 275628904, increment -56357640
Ficus_sur SoC_15-30: 
Regularization values: linear/quadratic/product: 0.136, categorical: 0.250, threshold: 1.300, hinge: 0.500
70 samples
Density: max memory 15271460864, total allocated 368574464, free 168364280, used 200210184, increment -75418720
linearPredictor: max memory 15271460864, total allocated 368574464, free 168364280, used 200210184, increment 0
Deactivating (LC=1.0)
Deactivating (LC=4.0)
Deactivating (LC=6.0)
Deactivating (LC=11.0)
Deactivating (LC=13.0)
Deactivating (LC=14.0)
Deactivating (LC=16.0)
Deactivating (LC=17.0)
FeaturedSpace: max memory 15271460864, total allocated 368574464, free 168364280, used 200210184, increment 0
Sequential: max memory 15271460864, total allocated 368574464, free 168364280, used 200210184, increment 0
Initial loss: 9.217117356255207
Initial test loss: 9.217117356255207
Time since start: 964.425
500: time = 11.155000 loss = 7.040736 testLoss 7.551098
Jackknife: leave SoC_30-60 out
Making features
makeFeatures: max memory 15271460864, total allocated 853016576, free 468436776, used 384579800, increment 184369616
Ficus_sur SoC_30-60: 
Regularization values: linear/quadratic/product: 0.136, categorical: 0.250, threshold: 1.300, hinge: 0.500
70 samples
Density: max memory 15271460864, total allocated 853016576, free 455814392, used 397202184, increment 12622384
linearPredictor: max memory 15271460864, total allocated 853016576, free 455814392, used 397202184, increment 0
Deactivating (LC=1.0)
Deactivating (LC=4.0)
Deactivating (LC=6.0)
Deactivating (LC=11.0)
Deactivating (LC=13.0)
Deactivating (LC=14.0)
Deactivating (LC=16.0)
Deactivating (LC=17.0)
FeaturedSpace: max memory 15271460864, total allocated 853016576, free 455814392, used 397202184, increment 0
Sequential: max memory 15271460864, total allocated 853016576, free 455814392, used 397202184, increment 0
Initial loss: 9.217117356255207
Initial test loss: 9.217117356255207
Time since start: 975.759
500: time = 11.130000 loss = 7.068879 testLoss 7.468824
Jackknife: leave SoC_60-100 out
Making features
makeFeatures: max memory 15271460864, total allocated 573571072, free 188339960, used 385231112, increment -11971072
Ficus_sur SoC_60-100: 
Regularization values: linear/quadratic/product: 0.136, categorical: 0.250, threshold: 1.300, hinge: 0.500
70 samples
Density: max memory 15271460864, total allocated 573571072, free 174456664, used 399114408, increment 13883296
linearPredictor: max memory 15271460864, total allocated 573571072, free 174456664, used 399114408, increment 0
Deactivating (LC=1.0)
Deactivating (LC=4.0)
Deactivating (LC=6.0)
Deactivating (LC=11.0)
Deactivating (LC=13.0)
Deactivating (LC=14.0)
Deactivating (LC=16.0)
Deactivating (LC=17.0)
FeaturedSpace: max memory 15271460864, total allocated 573571072, free 174456664, used 399114408, increment 0
Sequential: max memory 15271460864, total allocated 573571072, free 174456664, used 399114408, increment 0
Initial loss: 9.217117356255207
Initial test loss: 9.217117356255207
Time since start: 987.126
500: time = 11.166000 loss = 7.047812 testLoss 7.579700
Jackknife: leave Temp out
Making features
makeFeatures: max memory 15271460864, total allocated 334495744, free 183633424, used 150862320, increment -248252088
Ficus_sur Temp: 
Regularization values: linear/quadratic/product: 0.136, categorical: 0.250, threshold: 1.300, hinge: 0.500
70 samples
Density: max memory 15271460864, total allocated 334495744, free 164261944, used 170233800, increment 19371480
linearPredictor: max memory 15271460864, total allocated 334495744, free 164261944, used 170233800, increment 0
Deactivating (LC=1.0)
Deactivating (LC=4.0)
Deactivating (LC=6.0)
Deactivating (LC=11.0)
Deactivating (LC=13.0)
Deactivating (LC=14.0)
Deactivating (LC=16.0)
Deactivating (LC=17.0)
FeaturedSpace: max memory 15271460864, total allocated 334495744, free 164261944, used 170233800, increment 0
Sequential: max memory 15271460864, total allocated 334495744, free 164261944, used 170233800, increment 0
Initial loss: 9.217117356255207
Initial test loss: 9.217117356255207
Time since start: 997.244
500: time = 9.917000 loss = 7.054583 testLoss 7.558110
Jackknife: leave VCF out
Making features
makeFeatures: max memory 15271460864, total allocated 333447168, free 130877168, used 202570000, increment 32336200
Ficus_sur VCF: 
Regularization values: linear/quadratic/product: 0.136, categorical: 0.250, threshold: 1.300, hinge: 0.500
70 samples
Density: max memory 15271460864, total allocated 333447168, free 110584600, used 222862568, increment 20292568
linearPredictor: max memory 15271460864, total allocated 333447168, free 110584600, used 222862568, increment 0
Deactivating (LC=1.0)
Deactivating (LC=4.0)
Deactivating (LC=6.0)
Deactivating (LC=11.0)
Deactivating (LC=13.0)
Deactivating (LC=14.0)
Deactivating (LC=16.0)
Deactivating (LC=17.0)
FeaturedSpace: max memory 15271460864, total allocated 333447168, free 110584600, used 222862568, increment 0
Sequential: max memory 15271460864, total allocated 333447168, free 110584600, used 222862568, increment 0
Initial loss: 9.217117356255207
Initial test loss: 9.217117356255207
Time since start: 1008.768
500: time = 11.315000 loss = 7.071327 testLoss 7.584094
Jackknife: only EVI
Making features
makeFeatures: max memory 15271460864, total allocated 803209216, free 327063648, used 476145568, increment 253283000
Ficus_sur EVI: 
Regularization values: linear/quadratic/product: 0.136, categorical: 0.250, threshold: 1.300, hinge: 0.500
70 samples
Density: max memory 15271460864, total allocated 803209216, free 326675848, used 476533368, increment 387800
linearPredictor: max memory 15271460864, total allocated 803209216, free 326675848, used 476533368, increment 0
FeaturedSpace: max memory 15271460864, total allocated 803209216, free 326675848, used 476533368, increment 0
Sequential: max memory 15271460864, total allocated 803209216, free 326675848, used 476533368, increment 0
Initial loss: 9.217117356255207
Initial test loss: 9.217117356255207
120: time = 0.334000 loss = 8.590003 testLoss 8.576179
Res.gain: 0.6271141494076371
Jackknife: only Elev
Making features
makeFeatures: max memory 15271460864, total allocated 803209216, free 228016920, used 575192296, increment 98658928
Ficus_sur Elev: 
Regularization values: linear/quadratic/product: 0.136, categorical: 0.250, threshold: 1.300, hinge: 0.500
70 samples
Density: max memory 15271460864, total allocated 803209216, free 227873864, used 575335352, increment 143056
linearPredictor: max memory 15271460864, total allocated 803209216, free 227873864, used 575335352, increment 0
FeaturedSpace: max memory 15271460864, total allocated 803209216, free 227873864, used 575335352, increment 0
Sequential: max memory 15271460864, total allocated 803209216, free 227873864, used 575335352, increment 0
Initial loss: 9.217117356255207
Initial test loss: 9.217117356255207
Time since start: 1009.97
380: time = 0.821000 loss = 8.280648 testLoss 8.219604
Res.gain: 0.9364689418127767
Jackknife: only GPP
Making features
makeFeatures: max memory 15271460864, total allocated 777519104, free 538201080, used 239318024, increment -336017328
Ficus_sur GPP: 
Regularization values: linear/quadratic/product: 0.136, categorical: 0.250, threshold: 1.300, hinge: 0.500
70 samples
Density: max memory 15271460864, total allocated 777519104, free 538201080, used 239318024, increment 0
linearPredictor: max memory 15271460864, total allocated 777519104, free 538201080, used 239318024, increment 0
FeaturedSpace: max memory 15271460864, total allocated 777519104, free 538201080, used 239318024, increment 0
Sequential: max memory 15271460864, total allocated 777519104, free 538201080, used 239318024, increment 0
Initial loss: 9.217117356255207
Initial test loss: 9.217117356255207
Time since start: 1011.359
400: time = 1.374000 loss = 8.639103 testLoss 8.643121
Res.gain: 0.5780144916950292
Jackknife: only LC
Making features
makeFeatures: max memory 15271460864, total allocated 747634688, free 326464216, used 421170472, increment 181852448
Ficus_sur LC: 
Regularization values: linear/quadratic/product: 0.136, categorical: 0.250, threshold: 1.300, hinge: 0.500
70 samples
Density: max memory 15271460864, total allocated 747634688, free 326464216, used 421170472, increment 0
linearPredictor: max memory 15271460864, total allocated 747634688, free 326464216, used 421170472, increment 0
Deactivating (LC=1.0)
Deactivating (LC=4.0)
Deactivating (LC=6.0)
Deactivating (LC=11.0)
Deactivating (LC=13.0)
Deactivating (LC=14.0)
Deactivating (LC=16.0)
Deactivating (LC=17.0)
FeaturedSpace: max memory 15271460864, total allocated 747634688, free 326464216, used 421170472, increment 0
Sequential: max memory 15271460864, total allocated 747634688, free 326464216, used 421170472, increment 0
Initial loss: 9.217117356255207
Initial test loss: 9.217117356255207
240: time = 0.244000 loss = 8.828046 testLoss 8.700448
Res.gain: 0.38907090859251525
Jackknife: only N_100-200
Making features
makeFeatures: max memory 15271460864, total allocated 747634688, free 312755296, used 434879392, increment 13708920
Ficus_sur N_100-200: 
Regularization values: linear/quadratic/product: 0.136, categorical: 0.250, threshold: 1.300, hinge: 0.500
70 samples
Density: max memory 15271460864, total allocated 747634688, free 312755296, used 434879392, increment 0
linearPredictor: max memory 15271460864, total allocated 747634688, free 312755296, used 434879392, increment 0
FeaturedSpace: max memory 15271460864, total allocated 747634688, free 312755296, used 434879392, increment 0
Sequential: max memory 15271460864, total allocated 747634688, free 312755296, used 434879392, increment 0
Initial loss: 9.217117356255207
Initial test loss: 9.217117356255207
140: time = 0.275000 loss = 8.950246 testLoss 8.789927
Res.gain: 0.2668715728788644
Jackknife: only N_15-30
Making features
makeFeatures: max memory 15271460864, total allocated 747634688, free 263264352, used 484370336, increment 49490944
Ficus_sur N_15-30: 
Regularization values: linear/quadratic/product: 0.136, categorical: 0.250, threshold: 1.300, hinge: 0.500
70 samples
Density: max memory 15271460864, total allocated 747634688, free 263264352, used 484370336, increment 0
linearPredictor: max memory 15271460864, total allocated 747634688, free 263264352, used 484370336, increment 0
FeaturedSpace: max memory 15271460864, total allocated 747634688, free 263264352, used 484370336, increment 0
Sequential: max memory 15271460864, total allocated 747634688, free 263264352, used 484370336, increment 0
Initial loss: 9.217117356255207
Initial test loss: 9.217117356255207
Time since start: 1012.418
220: time = 0.510000 loss = 8.577604 testLoss 8.413664
Res.gain: 0.6395134505895044
Jackknife: only N_30-60
Making features
makeFeatures: max memory 15271460864, total allocated 747634688, free 136695984, used 610938704, increment 126568368
Ficus_sur N_30-60: 
Regularization values: linear/quadratic/product: 0.136, categorical: 0.250, threshold: 1.300, hinge: 0.500
70 samples
Density: max memory 15271460864, total allocated 747634688, free 136695984, used 610938704, increment 0
linearPredictor: max memory 15271460864, total allocated 747634688, free 136695984, used 610938704, increment 0
FeaturedSpace: max memory 15271460864, total allocated 747634688, free 136695984, used 610938704, increment 0
Sequential: max memory 15271460864, total allocated 747634688, free 136695984, used 610938704, increment 0
Initial loss: 9.217117356255207
Initial test loss: 9.217117356255207
160: time = 0.353000 loss = 8.614372 testLoss 8.499163
Res.gain: 0.6027458358967248
Jackknife: only N_60-100
Making features
makeFeatures: max memory 15271460864, total allocated 736100352, free 570275064, used 165825288, increment -445113416
Ficus_sur N_60-100: 
Regularization values: linear/quadratic/product: 0.136, categorical: 0.250, threshold: 1.300, hinge: 0.500
70 samples
Density: max memory 15271460864, total allocated 736100352, free 569631048, used 166469304, increment 644016
linearPredictor: max memory 15271460864, total allocated 736100352, free 569631048, used 166469304, increment 0
FeaturedSpace: max memory 15271460864, total allocated 736100352, free 569631048, used 166469304, increment 0
Sequential: max memory 15271460864, total allocated 736100352, free 569631048, used 166469304, increment 0
Initial loss: 9.217117356255207
Initial test loss: 9.217117356255207
180: time = 0.383000 loss = 8.643564 testLoss 8.565980
Res.gain: 0.5735529469780278
Jackknife: only Ptn
Making features
makeFeatures: max memory 15271460864, total allocated 736100352, free 501047704, used 235052648, increment 68583344
Ficus_sur Ptn: 
Regularization values: linear/quadratic/product: 0.136, categorical: 0.250, threshold: 1.300, hinge: 0.500
70 samples
Density: max memory 15271460864, total allocated 736100352, free 501047704, used 235052648, increment 0
linearPredictor: max memory 15271460864, total allocated 736100352, free 501047704, used 235052648, increment 0
FeaturedSpace: max memory 15271460864, total allocated 736100352, free 501047704, used 235052648, increment 0
Sequential: max memory 15271460864, total allocated 736100352, free 501047704, used 235052648, increment 0
Initial loss: 9.217117356255207
Initial test loss: 9.217117356255207
Time since start: 1014.81
380: time = 1.617000 loss = 8.425379 testLoss 8.208267
Res.gain: 0.79173787858951
Jackknife: only Ptn_Dry
Making features
makeFeatures: max memory 15271460864, total allocated 715653120, free 133967344, used 581685776, increment 346633128
Ficus_sur Ptn_Dry: 
Regularization values: linear/quadratic/product: 0.136, categorical: 0.250, threshold: 1.300, hinge: 0.500
70 samples
Density: max memory 15271460864, total allocated 715653120, free 124177032, used 591476088, increment 9790312
linearPredictor: max memory 15271460864, total allocated 715653120, free 124177032, used 591476088, increment 0
FeaturedSpace: max memory 15271460864, total allocated 715653120, free 124177032, used 591476088, increment 0
Sequential: max memory 15271460864, total allocated 715653120, free 124177032, used 591476088, increment 0
Initial loss: 9.217117356255207
Initial test loss: 9.217117356255207
220: time = 0.858000 loss = 8.548840 testLoss 8.672093
Res.gain: 0.6682773467573533
Jackknife: only Ptn_SN
Making features
makeFeatures: max memory 15271460864, total allocated 695205888, free 181073664, used 514132224, increment -77343864
Ficus_sur Ptn_SN: 
Regularization values: linear/quadratic/product: 0.136, categorical: 0.250, threshold: 1.300, hinge: 0.500
70 samples
Density: max memory 15271460864, total allocated 695205888, free 181073664, used 514132224, increment 0
linearPredictor: max memory 15271460864, total allocated 695205888, free 181073664, used 514132224, increment 0
FeaturedSpace: max memory 15271460864, total allocated 695205888, free 181073664, used 514132224, increment 0
Sequential: max memory 15271460864, total allocated 695205888, free 181073664, used 514132224, increment 0
Initial loss: 9.217117356255207
Initial test loss: 9.217117356255207
Time since start: 1017.072
300: time = 1.374000 loss = 8.800422 testLoss 8.983239
Res.gain: 0.41669567506294136
Jackknife: only Ptn_Warm
Making features
makeFeatures: max memory 15271460864, total allocated 660078592, free 377792608, used 282285984, increment -231846240
Ficus_sur Ptn_Warm: 
Regularization values: linear/quadratic/product: 0.136, categorical: 0.250, threshold: 1.300, hinge: 0.500
70 samples
Density: max memory 15271460864, total allocated 660078592, free 377792608, used 282285984, increment 0
linearPredictor: max memory 15271460864, total allocated 660078592, free 377792608, used 282285984, increment 0
FeaturedSpace: max memory 15271460864, total allocated 660078592, free 377792608, used 282285984, increment 0
Sequential: max memory 15271460864, total allocated 660078592, free 377792608, used 282285984, increment 0
Initial loss: 9.217117356255207
Initial test loss: 9.217117356255207
Time since start: 1018.23
280: time = 1.142000 loss = 8.258354 testLoss 8.730414
Res.gain: 0.9587636430501583
Jackknife: only SoC_100-200
Making features
makeFeatures: max memory 15271460864, total allocated 644874240, free 166126960, used 478747280, increment 196461296
Ficus_sur SoC_100-200: 
Regularization values: linear/quadratic/product: 0.136, categorical: 0.250, threshold: 1.300, hinge: 0.500
70 samples
Density: max memory 15271460864, total allocated 644874240, free 165983904, used 478890336, increment 143056
linearPredictor: max memory 15271460864, total allocated 644874240, free 165983904, used 478890336, increment 0
FeaturedSpace: max memory 15271460864, total allocated 644874240, free 165983904, used 478890336, increment 0
Sequential: max memory 15271460864, total allocated 644874240, free 165983904, used 478890336, increment 0
Initial loss: 9.217117356255207
Initial test loss: 9.217117356255207
80: time = 0.165000 loss = 8.932154 testLoss 9.061638
Res.gain: 0.2849635231706422
Jackknife: only SoC_15-30
Making features
makeFeatures: max memory 15271460864, total allocated 644874240, free 153102312, used 491771928, increment 12881592
Ficus_sur SoC_15-30: 
Regularization values: linear/quadratic/product: 0.136, categorical: 0.250, threshold: 1.300, hinge: 0.500
70 samples
Density: max memory 15271460864, total allocated 644874240, free 152959256, used 491914984, increment 143056
linearPredictor: max memory 15271460864, total allocated 644874240, free 152959256, used 491914984, increment 0
FeaturedSpace: max memory 15271460864, total allocated 644874240, free 152959256, used 491914984, increment 0
Sequential: max memory 15271460864, total allocated 644874240, free 152959256, used 491914984, increment 0
Initial loss: 9.217117356255207
Initial test loss: 9.217117356255207
240: time = 0.321000 loss = 8.595273 testLoss 8.582710
Res.gain: 0.6218442264606718
Jackknife: only SoC_30-60
Making features
makeFeatures: max memory 15271460864, total allocated 644874240, free 115057272, used 529816968, increment 37901984
Ficus_sur SoC_30-60: 
Regularization values: linear/quadratic/product: 0.136, categorical: 0.250, threshold: 1.300, hinge: 0.500
70 samples
Density: max memory 15271460864, total allocated 644874240, free 114878440, used 529995800, increment 178832
linearPredictor: max memory 15271460864, total allocated 644874240, free 114878440, used 529995800, increment 0
FeaturedSpace: max memory 15271460864, total allocated 644874240, free 114878440, used 529995800, increment 0
Sequential: max memory 15271460864, total allocated 644874240, free 114878440, used 529995800, increment 0
Initial loss: 9.217117356255207
Initial test loss: 9.217117356255207
60: time = 0.141000 loss = 8.567245 testLoss 8.767344
Res.gain: 0.6498720397506315
Jackknife: only SoC_60-100
Making features
makeFeatures: max memory 15271460864, total allocated 644874240, free 110784800, used 534089440, increment 4093640
Ficus_sur SoC_60-100: 
Regularization values: linear/quadratic/product: 0.136, categorical: 0.250, threshold: 1.300, hinge: 0.500
70 samples
Density: max memory 15271460864, total allocated 644874240, free 110641744, used 534232496, increment 143056
linearPredictor: max memory 15271460864, total allocated 644874240, free 110641744, used 534232496, increment 0
FeaturedSpace: max memory 15271460864, total allocated 644874240, free 110641744, used 534232496, increment 0
Sequential: max memory 15271460864, total allocated 644874240, free 110641744, used 534232496, increment 0
Initial loss: 9.217117356255207
Initial test loss: 9.217117356255207
120: time = 0.200000 loss = 8.720116 testLoss 8.807852
Res.gain: 0.4970015944128843
Jackknife: only Temp
Making features
makeFeatures: max memory 15271460864, total allocated 644874240, free 95579744, used 549294496, increment 15062000
Ficus_sur Temp: 
Regularization values: linear/quadratic/product: 0.136, categorical: 0.250, threshold: 1.300, hinge: 0.500
70 samples
Density: max memory 15271460864, total allocated 644874240, free 87504504, used 557369736, increment 8075240
linearPredictor: max memory 15271460864, total allocated 644874240, free 87504504, used 557369736, increment 0
FeaturedSpace: max memory 15271460864, total allocated 644874240, free 87504504, used 557369736, increment 0
Sequential: max memory 15271460864, total allocated 644874240, free 87504504, used 557369736, increment 0
Initial loss: 9.217117356255207
Initial test loss: 9.217117356255207
Time since start: 1020.558
340: time = 1.422000 loss = 8.230433 testLoss 8.217710
Res.gain: 0.9866846259738367
Jackknife: only VCF
Making features
makeFeatures: max memory 15271460864, total allocated 612892672, free 115107272, used 497785400, increment -59584336
Ficus_sur VCF: 
Regularization values: linear/quadratic/product: 0.136, categorical: 0.250, threshold: 1.300, hinge: 0.500
70 samples
Density: max memory 15271460864, total allocated 612892672, free 107252552, used 505640120, increment 7854720
linearPredictor: max memory 15271460864, total allocated 612892672, free 107252552, used 505640120, increment 0
FeaturedSpace: max memory 15271460864, total allocated 612892672, free 107252552, used 505640120, increment 0
Sequential: max memory 15271460864, total allocated 612892672, free 107252552, used 505640120, increment 0
Initial loss: 9.217117356255207
Initial test loss: 9.217117356255207
160: time = 0.253000 loss = 8.818610 testLoss 8.694330
Res.gain: 0.398507005585671
getSamples: max memory 15271460864, total allocated 612892672, free 80510272, used 532382400, increment 26742280
Making features
makeFeatures: max memory 15271460864, total allocated 602931200, free 427072528, used 175858672, increment -356523728
Ficus_sycomorus: 
Regularization values: linear/quadratic/product: 0.233, categorical: 0.250, threshold: 1.640, hinge: 0.500
36 samples
Density: max memory 15271460864, total allocated 602931200, free 405688472, used 197242728, increment 21384056
linearPredictor: max memory 15271460864, total allocated 602931200, free 405688472, used 197242728, increment 0
Deactivating (LC=1.0)
Deactivating (LC=2.0)
Deactivating (LC=4.0)
Deactivating (LC=6.0)
Deactivating (LC=7.0)
Deactivating (LC=8.0)
Deactivating (LC=11.0)
Deactivating (LC=14.0)
Deactivating (LC=16.0)
Deactivating (LC=17.0)
FeaturedSpace: max memory 15271460864, total allocated 602931200, free 405688472, used 197242728, increment 0
Sequential: max memory 15271460864, total allocated 602931200, free 405688472, used 197242728, increment 0
Initial loss: 9.213834261230438
Initial test loss: 9.213834261230438
Time since start: 1032.615
500: time = 11.438000 loss = 7.494984 testLoss 8.515050
Resulting gain: 1.7188505163005745
Projecting...
Writing file /Users/sbzdbk/Documents/WEF_RK/MaxEnt_output3_jkn/Ficus_sycomorus.asc
Time since start: 1036.38
Writing /Users/sbzdbk/Documents/WEF_RK/MaxEnt_output3_jkn/plots/Ficus_sycomorus.png
Ficus_sycomorus response curves
Time since start: 1037.834
Response curve: only EVI
Making features
makeFeatures: max memory 15271460864, total allocated 361758720, free 173030008, used 188728712, increment -8514016
Ficus_sycomorus EVI: 
Regularization values: linear/quadratic/product: 0.233, categorical: 0.250, threshold: 1.640, hinge: 0.500
36 samples
Density: max memory 15271460864, total allocated 361758720, free 173030008, used 188728712, increment 0
linearPredictor: max memory 15271460864, total allocated 361758720, free 173030008, used 188728712, increment 0
FeaturedSpace: max memory 15271460864, total allocated 361758720, free 173030008, used 188728712, increment 0
Sequential: max memory 15271460864, total allocated 361758720, free 173030008, used 188728712, increment 0
Initial loss: 9.213834261230438
120: time = 0.330000 loss = 9.114869
Resulting gain: 0.09896507343538019
Ficus_sycomorus response curves
Response curve: only Elev
Making features
makeFeatures: max memory 15271460864, total allocated 390594560, free 238240200, used 152354360, increment -36374352
Ficus_sycomorus Elev: 
Regularization values: linear/quadratic/product: 0.233, categorical: 0.250, threshold: 1.640, hinge: 0.500
36 samples
Density: max memory 15271460864, total allocated 390594560, free 238240200, used 152354360, increment 0
linearPredictor: max memory 15271460864, total allocated 390594560, free 238240200, used 152354360, increment 0
FeaturedSpace: max memory 15271460864, total allocated 390594560, free 238240200, used 152354360, increment 0
Sequential: max memory 15271460864, total allocated 390594560, free 238240200, used 152354360, increment 0
Initial loss: 9.213834261230438
240: time = 0.571000 loss = 8.568142
Resulting gain: 0.6456925503608932
Ficus_sycomorus response curves
Response curve: only GPP
Making features
makeFeatures: max memory 15271460864, total allocated 420478976, free 285290520, used 135188456, increment -17165904
Ficus_sycomorus GPP: 
Regularization values: linear/quadratic/product: 0.233, categorical: 0.250, threshold: 1.640, hinge: 0.500
Time since start: 1038.836
36 samples
Density: max memory 15271460864, total allocated 420478976, free 284711992, used 135766984, increment 578528
linearPredictor: max memory 15271460864, total allocated 420478976, free 284711992, used 135766984, increment 0
FeaturedSpace: max memory 15271460864, total allocated 420478976, free 284711992, used 135766984, increment 0
Sequential: max memory 15271460864, total allocated 420478976, free 284711992, used 135766984, increment 0
Initial loss: 9.213834261230438
220: time = 0.865000 loss = 8.957115
Resulting gain: 0.2567192391207751
Ficus_sycomorus response curves
Response curve: only LC
Making features
makeFeatures: max memory 15271460864, total allocated 462946304, free 325395176, used 137551128, increment 1784144
Ficus_sycomorus LC: 
Regularization values: linear/quadratic/product: 0.233, categorical: 0.250, threshold: 1.640, hinge: 0.500
36 samples
Density: max memory 15271460864, total allocated 462946304, free 325252120, used 137694184, increment 143056
linearPredictor: max memory 15271460864, total allocated 462946304, free 325252120, used 137694184, increment 0
Deactivating (LC=1.0)
Deactivating (LC=2.0)
Deactivating (LC=4.0)
Deactivating (LC=6.0)
Deactivating (LC=7.0)
Deactivating (LC=8.0)
Deactivating (LC=11.0)
Deactivating (LC=14.0)
Deactivating (LC=16.0)
Deactivating (LC=17.0)
FeaturedSpace: max memory 15271460864, total allocated 462946304, free 325252120, used 137694184, increment 0
Sequential: max memory 15271460864, total allocated 462946304, free 325252120, used 137694184, increment 0
Initial loss: 9.213834261230438
Time since start: 1039.96
140: time = 0.214000 loss = 8.976579
Resulting gain: 0.2372550067150474
Ficus_sycomorus response curves
Response curve: only N_100-200
Making features
makeFeatures: max memory 15271460864, total allocated 462946304, free 312000536, used 150945768, increment 13251584
Ficus_sycomorus N_100-200: 
Regularization values: linear/quadratic/product: 0.233, categorical: 0.250, threshold: 1.640, hinge: 0.500
36 samples
Density: max memory 15271460864, total allocated 462946304, free 312000536, used 150945768, increment 0
linearPredictor: max memory 15271460864, total allocated 462946304, free 312000536, used 150945768, increment 0
FeaturedSpace: max memory 15271460864, total allocated 462946304, free 312000536, used 150945768, increment 0
Sequential: max memory 15271460864, total allocated 462946304, free 312000536, used 150945768, increment 0
Initial loss: 9.213834261230438
240: time = 0.420000 loss = 8.992812
Resulting gain: 0.22102191682249916
Ficus_sycomorus response curves
Response curve: only N_15-30
Making features
makeFeatures: max memory 15271460864, total allocated 462946304, free 230385912, used 232560392, increment 81614624
Ficus_sycomorus N_15-30: 
Regularization values: linear/quadratic/product: 0.233, categorical: 0.250, threshold: 1.640, hinge: 0.500
36 samples
Density: max memory 15271460864, total allocated 462946304, free 230385912, used 232560392, increment 0
linearPredictor: max memory 15271460864, total allocated 462946304, free 230385912, used 232560392, increment 0
FeaturedSpace: max memory 15271460864, total allocated 462946304, free 230385912, used 232560392, increment 0
Sequential: max memory 15271460864, total allocated 462946304, free 230385912, used 232560392, increment 0
Initial loss: 9.213834261230438
80: time = 0.240000 loss = 8.968869
Resulting gain: 0.2449655159656583
Ficus_sycomorus response curves
Response curve: only N_30-60
Making features
makeFeatures: max memory 15271460864, total allocated 462946304, free 179955680, used 282990624, increment 50430232
Ficus_sycomorus N_30-60: 
Regularization values: linear/quadratic/product: 0.233, categorical: 0.250, threshold: 1.640, hinge: 0.500
36 samples
Density: max memory 15271460864, total allocated 462946304, free 179955680, used 282990624, increment 0
linearPredictor: max memory 15271460864, total allocated 462946304, free 179955680, used 282990624, increment 0
FeaturedSpace: max memory 15271460864, total allocated 462946304, free 179955680, used 282990624, increment 0
Sequential: max memory 15271460864, total allocated 462946304, free 179955680, used 282990624, increment 0
Initial loss: 9.213834261230438
Time since start: 1040.992
80: time = 0.213000 loss = 8.917731
Resulting gain: 0.29610281055292553
Ficus_sycomorus response curves
Response curve: only N_60-100
Making features
makeFeatures: max memory 15271460864, total allocated 462422016, free 372885552, used 89536464, increment -193454160
Ficus_sycomorus N_60-100: 
Regularization values: linear/quadratic/product: 0.233, categorical: 0.250, threshold: 1.640, hinge: 0.500
36 samples
Density: max memory 15271460864, total allocated 462422016, free 372885552, used 89536464, increment 0
linearPredictor: max memory 15271460864, total allocated 462422016, free 372885552, used 89536464, increment 0
FeaturedSpace: max memory 15271460864, total allocated 462422016, free 372885552, used 89536464, increment 0
Sequential: max memory 15271460864, total allocated 462422016, free 372885552, used 89536464, increment 0
Initial loss: 9.213834261230438
180: time = 0.347000 loss = 8.960722
Resulting gain: 0.253111785024279
Ficus_sycomorus response curves
Response curve: only Ptn
Making features
makeFeatures: max memory 15271460864, total allocated 462422016, free 301950448, used 160471568, increment 70935104
Ficus_sycomorus Ptn: 
Regularization values: linear/quadratic/product: 0.233, categorical: 0.250, threshold: 1.640, hinge: 0.500
36 samples
Density: max memory 15271460864, total allocated 462422016, free 301324944, used 161097072, increment 625504
linearPredictor: max memory 15271460864, total allocated 462422016, free 301324944, used 161097072, increment 0
FeaturedSpace: max memory 15271460864, total allocated 462422016, free 301324944, used 161097072, increment 0
Sequential: max memory 15271460864, total allocated 462422016, free 301324944, used 161097072, increment 0
Initial loss: 9.213834261230438
Time since start: 1042.21
180: time = 0.777000 loss = 8.919831
Resulting gain: 0.294002874953442
Ficus_sycomorus response curves
Response curve: only Ptn_Dry
Making features
makeFeatures: max memory 15271460864, total allocated 502792192, free 165921552, used 336870640, increment 175773568
Ficus_sycomorus Ptn_Dry: 
Regularization values: linear/quadratic/product: 0.233, categorical: 0.250, threshold: 1.640, hinge: 0.500
36 samples
Density: max memory 15271460864, total allocated 502792192, free 165921552, used 336870640, increment 0
linearPredictor: max memory 15271460864, total allocated 502792192, free 165921552, used 336870640, increment 0
FeaturedSpace: max memory 15271460864, total allocated 502792192, free 165921552, used 336870640, increment 0
Sequential: max memory 15271460864, total allocated 502792192, free 165921552, used 336870640, increment 0
Initial loss: 9.213834261230438
Time since start: 1043.714
400: time = 1.453000 loss = 8.709353
Resulting gain: 0.5044810297063442
Ficus_sycomorus response curves
Response curve: only Ptn_SN
Making features
makeFeatures: max memory 15271460864, total allocated 550502400, free 339521448, used 210980952, increment -125889688
Ficus_sycomorus Ptn_SN: 
Regularization values: linear/quadratic/product: 0.233, categorical: 0.250, threshold: 1.640, hinge: 0.500
36 samples
Density: max memory 15271460864, total allocated 550502400, free 339521448, used 210980952, increment 0
linearPredictor: max memory 15271460864, total allocated 550502400, free 339521448, used 210980952, increment 0
FeaturedSpace: max memory 15271460864, total allocated 550502400, free 339521448, used 210980952, increment 0
Sequential: max memory 15271460864, total allocated 550502400, free 339521448, used 210980952, increment 0
Initial loss: 9.213834261230438
Time since start: 1044.804
220: time = 0.983000 loss = 8.909476
Resulting gain: 0.3043581857222257
Ficus_sycomorus response curves
Response curve: only Ptn_Warm
Making features
makeFeatures: max memory 15271460864, total allocated 603455488, free 218144384, used 385311104, increment 174330152
Ficus_sycomorus Ptn_Warm: 
Regularization values: linear/quadratic/product: 0.233, categorical: 0.250, threshold: 1.640, hinge: 0.500
36 samples
Density: max memory 15271460864, total allocated 603455488, free 218144384, used 385311104, increment 0
linearPredictor: max memory 15271460864, total allocated 603455488, free 218144384, used 385311104, increment 0
FeaturedSpace: max memory 15271460864, total allocated 603455488, free 218144384, used 385311104, increment 0
Sequential: max memory 15271460864, total allocated 603455488, free 218144384, used 385311104, increment 0
Initial loss: 9.213834261230438
100: time = 0.468000 loss = 8.588177
Resulting gain: 0.6256577285330422
Ficus_sycomorus response curves
Response curve: only SoC_100-200
Making features
makeFeatures: max memory 15271460864, total allocated 585105408, free 341131040, used 243974368, increment -141336736
Ficus_sycomorus SoC_100-200: 
Regularization values: linear/quadratic/product: 0.233, categorical: 0.250, threshold: 1.640, hinge: 0.500
36 samples
Density: max memory 15271460864, total allocated 585105408, free 341131040, used 243974368, increment 0
linearPredictor: max memory 15271460864, total allocated 585105408, free 341131040, used 243974368, increment 0
FeaturedSpace: max memory 15271460864, total allocated 585105408, free 341131040, used 243974368, increment 0
Sequential: max memory 15271460864, total allocated 585105408, free 341131040, used 243974368, increment 0
Initial loss: 9.213834261230438
120: time = 0.220000 loss = 9.162642
Resulting gain: 0.05119246243937425
Ficus_sycomorus response curves
Response curve: only SoC_15-30
Making features
makeFeatures: max memory 15271460864, total allocated 585105408, free 319799200, used 265306208, increment 21331840
Ficus_sycomorus SoC_15-30: 
Regularization values: linear/quadratic/product: 0.233, categorical: 0.250, threshold: 1.640, hinge: 0.500
36 samples
Density: max memory 15271460864, total allocated 585105408, free 319799200, used 265306208, increment 0
linearPredictor: max memory 15271460864, total allocated 585105408, free 319799200, used 265306208, increment 0
FeaturedSpace: max memory 15271460864, total allocated 585105408, free 319799200, used 265306208, increment 0
Sequential: max memory 15271460864, total allocated 585105408, free 319799200, used 265306208, increment 0
Initial loss: 9.213834261230438
Time since start: 1045.887
140: time = 0.240000 loss = 9.075621
Resulting gain: 0.13821357061158324
Ficus_sycomorus response curves
Response curve: only SoC_30-60
Making features
makeFeatures: max memory 15271460864, total allocated 585105408, free 296489584, used 288615824, increment 23309616
Ficus_sycomorus SoC_30-60: 
Regularization values: linear/quadratic/product: 0.233, categorical: 0.250, threshold: 1.640, hinge: 0.500
36 samples
Density: max memory 15271460864, total allocated 585105408, free 296489584, used 288615824, increment 0
linearPredictor: max memory 15271460864, total allocated 585105408, free 296489584, used 288615824, increment 0
FeaturedSpace: max memory 15271460864, total allocated 585105408, free 296489584, used 288615824, increment 0
Sequential: max memory 15271460864, total allocated 585105408, free 296489584, used 288615824, increment 0
Initial loss: 9.213834261230438
120: time = 0.216000 loss = 9.114674
Resulting gain: 0.0991604913286892
Ficus_sycomorus response curves
Response curve: only SoC_60-100
Making features
makeFeatures: max memory 15271460864, total allocated 585105408, free 275240992, used 309864416, increment 21248592
Ficus_sycomorus SoC_60-100: 
Regularization values: linear/quadratic/product: 0.233, categorical: 0.250, threshold: 1.640, hinge: 0.500
36 samples
Density: max memory 15271460864, total allocated 585105408, free 275240992, used 309864416, increment 0
linearPredictor: max memory 15271460864, total allocated 585105408, free 275240992, used 309864416, increment 0
FeaturedSpace: max memory 15271460864, total allocated 585105408, free 275240992, used 309864416, increment 0
Sequential: max memory 15271460864, total allocated 585105408, free 275240992, used 309864416, increment 0
Initial loss: 9.213834261230438
140: time = 0.253000 loss = 9.101598
Resulting gain: 0.11223638407781067
Ficus_sycomorus response curves
Response curve: only Temp
Making features
makeFeatures: max memory 15271460864, total allocated 585105408, free 259870552, used 325234856, increment 15370440
Ficus_sycomorus Temp: 
Regularization values: linear/quadratic/product: 0.233, categorical: 0.250, threshold: 1.640, hinge: 0.500
36 samples
Density: max memory 15271460864, total allocated 585105408, free 252710264, used 332395144, increment 7160288
linearPredictor: max memory 15271460864, total allocated 585105408, free 252710264, used 332395144, increment 0
FeaturedSpace: max memory 15271460864, total allocated 585105408, free 252710264, used 332395144, increment 0
Sequential: max memory 15271460864, total allocated 585105408, free 252710264, used 332395144, increment 0
Initial loss: 9.213834261230438
Time since start: 1047.305
180: time = 0.794000 loss = 8.672684
Resulting gain: 0.5411500079928686
Ficus_sycomorus response curves
Response curve: only VCF
Making features
makeFeatures: max memory 15271460864, total allocated 568852480, free 185644168, used 383208312, increment 50813168
Ficus_sycomorus VCF: 
Regularization values: linear/quadratic/product: 0.233, categorical: 0.250, threshold: 1.640, hinge: 0.500
36 samples
Density: max memory 15271460864, total allocated 568852480, free 185000272, used 383852208, increment 643896
linearPredictor: max memory 15271460864, total allocated 568852480, free 185000272, used 383852208, increment 0
FeaturedSpace: max memory 15271460864, total allocated 568852480, free 185000272, used 383852208, increment 0
Sequential: max memory 15271460864, total allocated 568852480, free 185000272, used 383852208, increment 0
Initial loss: 9.213834261230438
80: time = 0.211000 loss = 9.007572
Resulting gain: 0.20626196895362092
Ficus_sycomorus response curves
Jackknife: leave EVI out
Making features
Time since start: 1048.329
makeFeatures: max memory 15271460864, total allocated 559939584, free 351705256, used 208234328, increment -175617880
Ficus_sycomorus EVI: 
Regularization values: linear/quadratic/product: 0.233, categorical: 0.250, threshold: 1.640, hinge: 0.500
36 samples
Density: max memory 15271460864, total allocated 559939584, free 332065360, used 227874224, increment 19639896
linearPredictor: max memory 15271460864, total allocated 559939584, free 332065360, used 227874224, increment 0
Deactivating (LC=1.0)
Deactivating (LC=2.0)
Deactivating (LC=4.0)
Deactivating (LC=6.0)
Deactivating (LC=7.0)
Deactivating (LC=8.0)
Deactivating (LC=11.0)
Deactivating (LC=14.0)
Deactivating (LC=16.0)
Deactivating (LC=17.0)
FeaturedSpace: max memory 15271460864, total allocated 559939584, free 332065360, used 227874224, increment 0
Sequential: max memory 15271460864, total allocated 559939584, free 332065360, used 227874224, increment 0
Initial loss: 9.213834261230438
Initial test loss: 9.213834261230438
Time since start: 1059.426
500: time = 10.974000 loss = 7.571606 testLoss 8.594154
Jackknife: leave Elev out
Making features
makeFeatures: max memory 15271460864, total allocated 408420352, free 201500216, used 206920136, increment -20954088
Ficus_sycomorus Elev: 
Regularization values: linear/quadratic/product: 0.233, categorical: 0.250, threshold: 1.640, hinge: 0.500
36 samples
Density: max memory 15271460864, total allocated 408420352, free 182529816, used 225890536, increment 18970400
linearPredictor: max memory 15271460864, total allocated 408420352, free 182529816, used 225890536, increment 0
Deactivating (LC=1.0)
Deactivating (LC=2.0)
Deactivating (LC=4.0)
Deactivating (LC=6.0)
Deactivating (LC=7.0)
Deactivating (LC=8.0)
Deactivating (LC=11.0)
Deactivating (LC=14.0)
Deactivating (LC=16.0)
Deactivating (LC=17.0)
FeaturedSpace: max memory 15271460864, total allocated 408420352, free 182529816, used 225890536, increment 0
Sequential: max memory 15271460864, total allocated 408420352, free 182529816, used 225890536, increment 0
Initial loss: 9.213834261230438
Initial test loss: 9.213834261230438
Time since start: 1070.528
500: time = 10.890000 loss = 7.610592 testLoss 8.320492
Jackknife: leave GPP out
Making features
makeFeatures: max memory 15271460864, total allocated 472383488, free 173613080, used 298770408, increment 72879872
Ficus_sycomorus GPP: 
Regularization values: linear/quadratic/product: 0.233, categorical: 0.250, threshold: 1.640, hinge: 0.500
36 samples
Density: max memory 15271460864, total allocated 472383488, free 153262552, used 319120936, increment 20350528
linearPredictor: max memory 15271460864, total allocated 472383488, free 153262552, used 319120936, increment 0
Deactivating (LC=1.0)
Deactivating (LC=2.0)
Deactivating (LC=4.0)
Deactivating (LC=6.0)
Deactivating (LC=7.0)
Deactivating (LC=8.0)
Deactivating (LC=11.0)
Deactivating (LC=14.0)
Deactivating (LC=16.0)
Deactivating (LC=17.0)
FeaturedSpace: max memory 15271460864, total allocated 472383488, free 153262552, used 319120936, increment 0
Sequential: max memory 15271460864, total allocated 472383488, free 153262552, used 319120936, increment 0
Initial loss: 9.213834261230438
Initial test loss: 9.213834261230438
Time since start: 1081.294
500: time = 10.566000 loss = 7.515471 testLoss 8.466553
Jackknife: leave LC out
Making features
makeFeatures: max memory 15271460864, total allocated 350748672, free 130190648, used 220558024, increment -98562912
Ficus_sycomorus LC: 
Regularization values: linear/quadratic/product: 0.233, categorical: 0.250, threshold: 1.640, hinge: 0.500
36 samples
Density: max memory 15271460864, total allocated 350748672, free 108811376, used 241937296, increment 21379272
linearPredictor: max memory 15271460864, total allocated 350748672, free 108811376, used 241937296, increment 0
FeaturedSpace: max memory 15271460864, total allocated 350748672, free 108811376, used 241937296, increment 0
Sequential: max memory 15271460864, total allocated 350748672, free 108811376, used 241937296, increment 0
Initial loss: 9.213834261230438
Initial test loss: 9.213834261230438
Time since start: 1092.869
500: time = 11.338000 loss = 7.611241 testLoss 8.519555
Jackknife: leave N_100-200 out
Making features
makeFeatures: max memory 15271460864, total allocated 750780416, free 160047648, used 590732768, increment 348795472
Ficus_sycomorus N_100-200: 
Regularization values: linear/quadratic/product: 0.233, categorical: 0.250, threshold: 1.640, hinge: 0.500
36 samples
Density: max memory 15271460864, total allocated 750780416, free 149664352, used 601116064, increment 10383296
linearPredictor: max memory 15271460864, total allocated 750780416, free 149664352, used 601116064, increment 0
Deactivating (LC=1.0)
Deactivating (LC=2.0)
Deactivating (LC=4.0)
Deactivating (LC=6.0)
Deactivating (LC=7.0)
Deactivating (LC=8.0)
Deactivating (LC=11.0)
Deactivating (LC=14.0)
Deactivating (LC=16.0)
Deactivating (LC=17.0)
FeaturedSpace: max memory 15271460864, total allocated 750780416, free 149664352, used 601116064, increment 0
Sequential: max memory 15271460864, total allocated 750780416, free 149664352, used 601116064, increment 0
Initial loss: 9.213834261230438
Initial test loss: 9.213834261230438
Time since start: 1104.007
500: time = 10.941000 loss = 7.501155 testLoss 8.455406
Jackknife: leave N_15-30 out
Making features
makeFeatures: max memory 15271460864, total allocated 465043456, free 76109904, used 388933552, increment -212182512
Ficus_sycomorus N_15-30: 
Regularization values: linear/quadratic/product: 0.233, categorical: 0.250, threshold: 1.640, hinge: 0.500
36 samples
Density: max memory 15271460864, total allocated 465043456, free 57420656, used 407622800, increment 18689248
linearPredictor: max memory 15271460864, total allocated 465043456, free 57420656, used 407622800, increment 0
Deactivating (LC=1.0)
Deactivating (LC=2.0)
Deactivating (LC=4.0)
Deactivating (LC=6.0)
Deactivating (LC=7.0)
Deactivating (LC=8.0)
Deactivating (LC=11.0)
Deactivating (LC=14.0)
Deactivating (LC=16.0)
Deactivating (LC=17.0)
FeaturedSpace: max memory 15271460864, total allocated 465043456, free 57420656, used 407622800, increment 0
Sequential: max memory 15271460864, total allocated 465043456, free 57420656, used 407622800, increment 0
Initial loss: 9.213834261230438
Initial test loss: 9.213834261230438
Time since start: 1115.218
500: time = 11.009000 loss = 7.493837 testLoss 8.537920
Jackknife: leave N_30-60 out
Making features
makeFeatures: max memory 15271460864, total allocated 365953024, free 209953648, used 155999376, increment -251623424
Ficus_sycomorus N_30-60: 
Regularization values: linear/quadratic/product: 0.233, categorical: 0.250, threshold: 1.640, hinge: 0.500
36 samples
Density: max memory 15271460864, total allocated 365953024, free 189277640, used 176675384, increment 20676008
linearPredictor: max memory 15271460864, total allocated 365953024, free 189277640, used 176675384, increment 0
Deactivating (LC=1.0)
Deactivating (LC=2.0)
Deactivating (LC=4.0)
Deactivating (LC=6.0)
Deactivating (LC=7.0)
Deactivating (LC=8.0)
Deactivating (LC=11.0)
Deactivating (LC=14.0)
Deactivating (LC=16.0)
Deactivating (LC=17.0)
FeaturedSpace: max memory 15271460864, total allocated 365953024, free 189277640, used 176675384, increment 0
Sequential: max memory 15271460864, total allocated 365953024, free 189277640, used 176675384, increment 0
Initial loss: 9.213834261230438
Initial test loss: 9.213834261230438
Time since start: 1126.591
500: time = 11.172000 loss = 7.500298 testLoss 8.459257
Jackknife: leave N_60-100 out
Making features
makeFeatures: max memory 15271460864, total allocated 757596160, free 107354352, used 650241808, increment 473566424
Ficus_sycomorus N_60-100: 
Regularization values: linear/quadratic/product: 0.233, categorical: 0.250, threshold: 1.640, hinge: 0.500
36 samples
Density: max memory 15271460864, total allocated 757596160, free 86101912, used 671494248, increment 21252440
linearPredictor: max memory 15271460864, total allocated 757596160, free 86101912, used 671494248, increment 0
Deactivating (LC=1.0)
Deactivating (LC=2.0)
Deactivating (LC=4.0)
Deactivating (LC=6.0)
Deactivating (LC=7.0)
Deactivating (LC=8.0)
Deactivating (LC=11.0)
Deactivating (LC=14.0)
Deactivating (LC=16.0)
Deactivating (LC=17.0)
FeaturedSpace: max memory 15271460864, total allocated 757596160, free 86101912, used 671494248, increment 0
Sequential: max memory 15271460864, total allocated 757596160, free 86101912, used 671494248, increment 0
Initial loss: 9.213834261230438
Initial test loss: 9.213834261230438
Time since start: 1137.92
500: time = 11.080000 loss = 7.517673 testLoss 8.547787
Jackknife: leave Ptn out
Making features
makeFeatures: max memory 15271460864, total allocated 470810624, free 137785504, used 333025120, increment -338469128
Ficus_sycomorus Ptn: 
Regularization values: linear/quadratic/product: 0.233, categorical: 0.250, threshold: 1.640, hinge: 0.500
36 samples
Density: max memory 15271460864, total allocated 470810624, free 123069656, used 347740968, increment 14715848
linearPredictor: max memory 15271460864, total allocated 470810624, free 123069656, used 347740968, increment 0
Deactivating (LC=1.0)
Deactivating (LC=2.0)
Deactivating (LC=4.0)
Deactivating (LC=6.0)
Deactivating (LC=7.0)
Deactivating (LC=8.0)
Deactivating (LC=11.0)
Deactivating (LC=14.0)
Deactivating (LC=16.0)
Deactivating (LC=17.0)
FeaturedSpace: max memory 15271460864, total allocated 470810624, free 123069656, used 347740968, increment 0
Sequential: max memory 15271460864, total allocated 470810624, free 123069656, used 347740968, increment 0
Initial loss: 9.213834261230438
Initial test loss: 9.213834261230438
Time since start: 1148.123
500: time = 10.002000 loss = 7.498229 testLoss 8.479395
Jackknife: leave Ptn_Dry out
Making features
makeFeatures: max memory 15271460864, total allocated 401604608, free 140501880, used 261102728, increment -86638240
Ficus_sycomorus Ptn_Dry: 
Regularization values: linear/quadratic/product: 0.233, categorical: 0.250, threshold: 1.640, hinge: 0.500
36 samples
Density: max memory 15271460864, total allocated 401604608, free 118800792, used 282803816, increment 21701088
linearPredictor: max memory 15271460864, total allocated 401604608, free 118800792, used 282803816, increment 0
Deactivating (LC=1.0)
Deactivating (LC=2.0)
Deactivating (LC=4.0)
Deactivating (LC=6.0)
Deactivating (LC=7.0)
Deactivating (LC=8.0)
Deactivating (LC=11.0)
Deactivating (LC=14.0)
Deactivating (LC=16.0)
Deactivating (LC=17.0)
FeaturedSpace: max memory 15271460864, total allocated 401604608, free 118800792, used 282803816, increment 0
Sequential: max memory 15271460864, total allocated 401604608, free 118800792, used 282803816, increment 0
Initial loss: 9.213834261230438
Initial test loss: 9.213834261230438
Time since start: 1158.561
500: time = 10.233000 loss = 7.559099 testLoss 8.711342
Jackknife: leave Ptn_SN out
Making features
makeFeatures: max memory 15271460864, total allocated 732430336, free 243413096, used 489017240, increment 206213424
Ficus_sycomorus Ptn_SN: 
Regularization values: linear/quadratic/product: 0.233, categorical: 0.250, threshold: 1.640, hinge: 0.500
36 samples
Density: max memory 15271460864, total allocated 732430336, free 223261672, used 509168664, increment 20151424
linearPredictor: max memory 15271460864, total allocated 732430336, free 223261672, used 509168664, increment 0
Deactivating (LC=1.0)
Deactivating (LC=2.0)
Deactivating (LC=4.0)
Deactivating (LC=6.0)
Deactivating (LC=7.0)
Deactivating (LC=8.0)
Deactivating (LC=11.0)
Deactivating (LC=14.0)
Deactivating (LC=16.0)
Deactivating (LC=17.0)
FeaturedSpace: max memory 15271460864, total allocated 732430336, free 223261672, used 509168664, increment 0
Sequential: max memory 15271460864, total allocated 732430336, free 223261672, used 509168664, increment 0
Initial loss: 9.213834261230438
Initial test loss: 9.213834261230438
Time since start: 1168.634
500: time = 9.874000 loss = 7.533034 testLoss 8.644595
Jackknife: leave Ptn_Warm out
Making features
makeFeatures: max memory 15271460864, total allocated 597164032, free 493646592, used 103517440, increment -405651224
Ficus_sycomorus Ptn_Warm: 
Regularization values: linear/quadratic/product: 0.233, categorical: 0.250, threshold: 1.640, hinge: 0.500
36 samples
Density: max memory 15271460864, total allocated 597164032, free 478692576, used 118471456, increment 14954016
linearPredictor: max memory 15271460864, total allocated 597164032, free 478692576, used 118471456, increment 0
Deactivating (LC=1.0)
Deactivating (LC=2.0)
Deactivating (LC=4.0)
Deactivating (LC=6.0)
Deactivating (LC=7.0)
Deactivating (LC=8.0)
Deactivating (LC=11.0)
Deactivating (LC=14.0)
Deactivating (LC=16.0)
Deactivating (LC=17.0)
FeaturedSpace: max memory 15271460864, total allocated 597164032, free 478692576, used 118471456, increment 0
Sequential: max memory 15271460864, total allocated 597164032, free 478692576, used 118471456, increment 0
Initial loss: 9.213834261230438
Initial test loss: 9.213834261230438
Time since start: 1178.839
500: time = 9.996000 loss = 7.693152 testLoss 8.677192
Jackknife: leave SoC_100-200 out
Making features
makeFeatures: max memory 15271460864, total allocated 378535936, free 141618976, used 236916960, increment 118445504
Ficus_sycomorus SoC_100-200: 
Regularization values: linear/quadratic/product: 0.233, categorical: 0.250, threshold: 1.640, hinge: 0.500
36 samples
Density: max memory 15271460864, total allocated 380108800, free 268413752, used 111695048, increment -125221912
linearPredictor: max memory 15271460864, total allocated 380108800, free 268413752, used 111695048, increment 0
Deactivating (LC=1.0)
Deactivating (LC=2.0)
Deactivating (LC=4.0)
Deactivating (LC=6.0)
Deactivating (LC=7.0)
Deactivating (LC=8.0)
Deactivating (LC=11.0)
Deactivating (LC=14.0)
Deactivating (LC=16.0)
Deactivating (LC=17.0)
FeaturedSpace: max memory 15271460864, total allocated 380108800, free 268413752, used 111695048, increment 0
Sequential: max memory 15271460864, total allocated 380108800, free 268413752, used 111695048, increment 0
Initial loss: 9.213834261230438
Initial test loss: 9.213834261230438
Time since start: 1190.274
500: time = 11.225000 loss = 7.491761 testLoss 8.516923
Jackknife: leave SoC_15-30 out
Making features
makeFeatures: max memory 15271460864, total allocated 375390208, free 115432304, used 259957904, increment 148262856
Ficus_sycomorus SoC_15-30: 
Regularization values: linear/quadratic/product: 0.233, categorical: 0.250, threshold: 1.640, hinge: 0.500
36 samples
Density: max memory 15271460864, total allocated 375390208, free 98167560, used 277222648, increment 17264744
linearPredictor: max memory 15271460864, total allocated 375390208, free 98167560, used 277222648, increment 0
Deactivating (LC=1.0)
Deactivating (LC=2.0)
Deactivating (LC=4.0)
Deactivating (LC=6.0)
Deactivating (LC=7.0)
Deactivating (LC=8.0)
Deactivating (LC=11.0)
Deactivating (LC=14.0)
Deactivating (LC=16.0)
Deactivating (LC=17.0)
FeaturedSpace: max memory 15271460864, total allocated 375390208, free 98167560, used 277222648, increment 0
Sequential: max memory 15271460864, total allocated 375390208, free 98167560, used 277222648, increment 0
Initial loss: 9.213834261230438
Initial test loss: 9.213834261230438
Time since start: 1201.74
500: time = 11.263000 loss = 7.494917 testLoss 8.551369
Jackknife: leave SoC_30-60 out
Making features
makeFeatures: max memory 15271460864, total allocated 812646400, free 225751824, used 586894576, increment 309671928
Ficus_sycomorus SoC_30-60: 
Regularization values: linear/quadratic/product: 0.233, categorical: 0.250, threshold: 1.640, hinge: 0.500
36 samples
Density: max memory 15271460864, total allocated 812646400, free 213801496, used 598844904, increment 11950328
linearPredictor: max memory 15271460864, total allocated 812646400, free 213801496, used 598844904, increment 0
Deactivating (LC=1.0)
Deactivating (LC=2.0)
Deactivating (LC=4.0)
Deactivating (LC=6.0)
Deactivating (LC=7.0)
Deactivating (LC=8.0)
Deactivating (LC=11.0)
Deactivating (LC=14.0)
Deactivating (LC=16.0)
Deactivating (LC=17.0)
FeaturedSpace: max memory 15271460864, total allocated 812646400, free 213801496, used 598844904, increment 0
Sequential: max memory 15271460864, total allocated 812646400, free 213801496, used 598844904, increment 0
Initial loss: 9.213834261230438
Initial test loss: 9.213834261230438
Time since start: 1213.202
500: time = 11.263000 loss = 7.628768 testLoss 8.409252
Jackknife: leave SoC_60-100 out
Making features
makeFeatures: max memory 15271460864, total allocated 505413632, free 300640744, used 204772888, increment -394072016
Ficus_sycomorus SoC_60-100: 
Regularization values: linear/quadratic/product: 0.233, categorical: 0.250, threshold: 1.640, hinge: 0.500
36 samples
Density: max memory 15271460864, total allocated 505413632, free 277815496, used 227598136, increment 22825248
linearPredictor: max memory 15271460864, total allocated 505413632, free 277815496, used 227598136, increment 0
Deactivating (LC=1.0)
Deactivating (LC=2.0)
Deactivating (LC=4.0)
Deactivating (LC=6.0)
Deactivating (LC=7.0)
Deactivating (LC=8.0)
Deactivating (LC=11.0)
Deactivating (LC=14.0)
Deactivating (LC=16.0)
Deactivating (LC=17.0)
FeaturedSpace: max memory 15271460864, total allocated 505413632, free 277815496, used 227598136, increment 0
Sequential: max memory 15271460864, total allocated 505413632, free 277815496, used 227598136, increment 0
Initial loss: 9.213834261230438
Initial test loss: 9.213834261230438
Time since start: 1224.755
500: time = 11.345000 loss = 7.493527 testLoss 8.495458
Jackknife: leave Temp out
Making features
makeFeatures: max memory 15271460864, total allocated 361234432, free 161024880, used 200209552, increment -27388584
Ficus_sycomorus Temp: 
Regularization values: linear/quadratic/product: 0.233, categorical: 0.250, threshold: 1.640, hinge: 0.500
36 samples
Density: max memory 15271460864, total allocated 361234432, free 142845872, used 218388560, increment 18179008
linearPredictor: max memory 15271460864, total allocated 361234432, free 142845872, used 218388560, increment 0
Deactivating (LC=1.0)
Deactivating (LC=2.0)
Deactivating (LC=4.0)
Deactivating (LC=6.0)
Deactivating (LC=7.0)
Deactivating (LC=8.0)
Deactivating (LC=11.0)
Deactivating (LC=14.0)
Deactivating (LC=16.0)
Deactivating (LC=17.0)
FeaturedSpace: max memory 15271460864, total allocated 361234432, free 142845872, used 218388560, increment 0
Sequential: max memory 15271460864, total allocated 361234432, free 142845872, used 218388560, increment 0
Initial loss: 9.213834261230438
Initial test loss: 9.213834261230438
Time since start: 1235.478
500: time = 10.496000 loss = 7.508625 testLoss 8.559961
Jackknife: leave VCF out
Making features
makeFeatures: max memory 15271460864, total allocated 700973056, free 567691880, used 133281176, increment -85107384
Ficus_sycomorus VCF: 
Regularization values: linear/quadratic/product: 0.233, categorical: 0.250, threshold: 1.640, hinge: 0.500
36 samples
Density: max memory 15271460864, total allocated 700973056, free 548732232, used 152240824, increment 18959648
linearPredictor: max memory 15271460864, total allocated 700973056, free 548732232, used 152240824, increment 0
Deactivating (LC=1.0)
Deactivating (LC=2.0)
Deactivating (LC=4.0)
Deactivating (LC=6.0)
Deactivating (LC=7.0)
Deactivating (LC=8.0)
Deactivating (LC=11.0)
Deactivating (LC=14.0)
Deactivating (LC=16.0)
Deactivating (LC=17.0)
FeaturedSpace: max memory 15271460864, total allocated 700973056, free 548732232, used 152240824, increment 0
Sequential: max memory 15271460864, total allocated 700973056, free 548732232, used 152240824, increment 0
Initial loss: 9.213834261230438
Initial test loss: 9.213834261230438
Time since start: 1247.476
500: time = 11.782000 loss = 7.508584 testLoss 8.568901
Jackknife: only EVI
Making features
makeFeatures: max memory 15271460864, total allocated 521142272, free 330959600, used 190182672, increment 37941848
Ficus_sycomorus EVI: 
Regularization values: linear/quadratic/product: 0.233, categorical: 0.250, threshold: 1.640, hinge: 0.500
36 samples
Density: max memory 15271460864, total allocated 521142272, free 330677000, used 190465272, increment 282600
linearPredictor: max memory 15271460864, total allocated 521142272, free 330677000, used 190465272, increment 0
FeaturedSpace: max memory 15271460864, total allocated 521142272, free 330677000, used 190465272, increment 0
Sequential: max memory 15271460864, total allocated 521142272, free 330677000, used 190465272, increment 0
Initial loss: 9.213834261230438
Initial test loss: 9.213834261230438
120: time = 0.342000 loss = 9.114869 testLoss 9.099616
Res.gain: 0.09896507343538019
Jackknife: only Elev
Making features
makeFeatures: max memory 15271460864, total allocated 521142272, free 238971152, used 282171120, increment 91705848
Ficus_sycomorus Elev: 
Regularization values: linear/quadratic/product: 0.233, categorical: 0.250, threshold: 1.640, hinge: 0.500
36 samples
Density: max memory 15271460864, total allocated 521142272, free 232787912, used 288354360, increment 6183240
linearPredictor: max memory 15271460864, total allocated 521142272, free 232787912, used 288354360, increment 0
FeaturedSpace: max memory 15271460864, total allocated 521142272, free 232787912, used 288354360, increment 0
Sequential: max memory 15271460864, total allocated 521142272, free 232787912, used 288354360, increment 0
Initial loss: 9.213834261230438
Initial test loss: 9.213834261230438
240: time = 0.582000 loss = 8.568142 testLoss 9.263139
Res.gain: 0.6456925503608932
Jackknife: only GPP
Making features
makeFeatures: max memory 15271460864, total allocated 521142272, free 85194464, used 435947808, increment 147593448
Ficus_sycomorus GPP: 
Regularization values: linear/quadratic/product: 0.233, categorical: 0.250, threshold: 1.640, hinge: 0.500
36 samples
Density: max memory 15271460864, total allocated 521142272, free 78956176, used 442186096, increment 6238288
linearPredictor: max memory 15271460864, total allocated 521142272, free 78956176, used 442186096, increment 0
FeaturedSpace: max memory 15271460864, total allocated 521142272, free 78956176, used 442186096, increment 0
Sequential: max memory 15271460864, total allocated 521142272, free 78956176, used 442186096, increment 0
Initial loss: 9.213834261230438
Initial test loss: 9.213834261230438
Time since start: 1249.372
220: time = 0.911000 loss = 8.957115 testLoss 9.335555
Res.gain: 0.2567192391207751
Jackknife: only LC
Making features
makeFeatures: max memory 15271460864, total allocated 504365056, free 252798448, used 251566608, increment -190619488
Ficus_sycomorus LC: 
Regularization values: linear/quadratic/product: 0.233, categorical: 0.250, threshold: 1.640, hinge: 0.500
36 samples
Density: max memory 15271460864, total allocated 504365056, free 252655392, used 251709664, increment 143056
linearPredictor: max memory 15271460864, total allocated 504365056, free 252655392, used 251709664, increment 0
Deactivating (LC=1.0)
Deactivating (LC=2.0)
Deactivating (LC=4.0)
Deactivating (LC=6.0)
Deactivating (LC=7.0)
Deactivating (LC=8.0)
Deactivating (LC=11.0)
Deactivating (LC=14.0)
Deactivating (LC=16.0)
Deactivating (LC=17.0)
FeaturedSpace: max memory 15271460864, total allocated 504365056, free 252655392, used 251709664, increment 0
Sequential: max memory 15271460864, total allocated 504365056, free 252655392, used 251709664, increment 0
Initial loss: 9.213834261230438
Initial test loss: 9.213834261230438
140: time = 0.130000 loss = 8.976579 testLoss 9.163904
Res.gain: 0.2372550067150474
Jackknife: only N_100-200
Making features
makeFeatures: max memory 15271460864, total allocated 504365056, free 245081768, used 259283288, increment 7573624
Ficus_sycomorus N_100-200: 
Regularization values: linear/quadratic/product: 0.233, categorical: 0.250, threshold: 1.640, hinge: 0.500
36 samples
Density: max memory 15271460864, total allocated 504365056, free 244938712, used 259426344, increment 143056
linearPredictor: max memory 15271460864, total allocated 504365056, free 244938712, used 259426344, increment 0
FeaturedSpace: max memory 15271460864, total allocated 504365056, free 244938712, used 259426344, increment 0
Sequential: max memory 15271460864, total allocated 504365056, free 244938712, used 259426344, increment 0
Initial loss: 9.213834261230438
Initial test loss: 9.213834261230438
240: time = 0.440000 loss = 8.992812 testLoss 9.284277
Res.gain: 0.22102191682249916
Jackknife: only N_15-30
Making features
makeFeatures: max memory 15271460864, total allocated 504365056, free 165266680, used 339098376, increment 79672032
Ficus_sycomorus N_15-30: 
Regularization values: linear/quadratic/product: 0.233, categorical: 0.250, threshold: 1.640, hinge: 0.500
36 samples
Density: max memory 15271460864, total allocated 504365056, free 165123624, used 339241432, increment 143056
linearPredictor: max memory 15271460864, total allocated 504365056, free 165123624, used 339241432, increment 0
FeaturedSpace: max memory 15271460864, total allocated 504365056, free 165123624, used 339241432, increment 0
Sequential: max memory 15271460864, total allocated 504365056, free 165123624, used 339241432, increment 0
Initial loss: 9.213834261230438
Initial test loss: 9.213834261230438
80: time = 0.243000 loss = 8.968869 testLoss 9.469627
Res.gain: 0.2449655159656583
Jackknife: only N_30-60
Making features
makeFeatures: max memory 15271460864, total allocated 504365056, free 116783176, used 387581880, increment 48340448
Ficus_sycomorus N_30-60: 
Regularization values: linear/quadratic/product: 0.233, categorical: 0.250, threshold: 1.640, hinge: 0.500
36 samples
Density: max memory 15271460864, total allocated 504365056, free 116640120, used 387724936, increment 143056
linearPredictor: max memory 15271460864, total allocated 504365056, free 116640120, used 387724936, increment 0
FeaturedSpace: max memory 15271460864, total allocated 504365056, free 116640120, used 387724936, increment 0
Sequential: max memory 15271460864, total allocated 504365056, free 116640120, used 387724936, increment 0
Initial loss: 9.213834261230438
Initial test loss: 9.213834261230438
Time since start: 1250.445
80: time = 0.215000 loss = 8.917731 testLoss 9.256252
Res.gain: 0.29610281055292553
Jackknife: only N_60-100
Making features
makeFeatures: max memory 15271460864, total allocated 504365056, free 79024816, used 425340240, increment 37615304
Ficus_sycomorus N_60-100: 
Regularization values: linear/quadratic/product: 0.233, categorical: 0.250, threshold: 1.640, hinge: 0.500
36 samples
Density: max memory 15271460864, total allocated 504365056, free 78881760, used 425483296, increment 143056
linearPredictor: max memory 15271460864, total allocated 504365056, free 78881760, used 425483296, increment 0
FeaturedSpace: max memory 15271460864, total allocated 504365056, free 78881760, used 425483296, increment 0
Sequential: max memory 15271460864, total allocated 504365056, free 78881760, used 425483296, increment 0
Initial loss: 9.213834261230438
Initial test loss: 9.213834261230438
180: time = 0.349000 loss = 8.960722 testLoss 9.355112
Res.gain: 0.253111785024279
Jackknife: only Ptn
Making features
makeFeatures: max memory 15271460864, total allocated 496500736, free 285333656, used 211167080, increment -214316216
Ficus_sycomorus Ptn: 
Regularization values: linear/quadratic/product: 0.233, categorical: 0.250, threshold: 1.640, hinge: 0.500
36 samples
Density: max memory 15271460864, total allocated 496500736, free 280336216, used 216164520, increment 4997440
linearPredictor: max memory 15271460864, total allocated 496500736, free 280336216, used 216164520, increment 0
FeaturedSpace: max memory 15271460864, total allocated 496500736, free 280336216, used 216164520, increment 0
Sequential: max memory 15271460864, total allocated 496500736, free 280336216, used 216164520, increment 0
Initial loss: 9.213834261230438
Initial test loss: 9.213834261230438
Time since start: 1251.639
180: time = 0.823000 loss = 8.919831 testLoss 9.004048
Res.gain: 0.294002874953442
Jackknife: only Ptn_Dry
Making features
makeFeatures: max memory 15271460864, total allocated 487063552, free 132763000, used 354300552, increment 138136032
Ficus_sycomorus Ptn_Dry: 
Regularization values: linear/quadratic/product: 0.233, categorical: 0.250, threshold: 1.640, hinge: 0.500
36 samples
Density: max memory 15271460864, total allocated 487063552, free 132377848, used 354685704, increment 385152
linearPredictor: max memory 15271460864, total allocated 487063552, free 132377848, used 354685704, increment 0
FeaturedSpace: max memory 15271460864, total allocated 487063552, free 132377848, used 354685704, increment 0
Sequential: max memory 15271460864, total allocated 487063552, free 132377848, used 354685704, increment 0
Initial loss: 9.213834261230438
Initial test loss: 9.213834261230438
Time since start: 1253.142
400: time = 1.490000 loss = 8.709353 testLoss 8.752295
Res.gain: 0.5044810297063442
Jackknife: only Ptn_SN
Making features
makeFeatures: max memory 15271460864, total allocated 462946304, free 122005384, used 340940920, increment -13744784
Ficus_sycomorus Ptn_SN: 
Regularization values: linear/quadratic/product: 0.233, categorical: 0.250, threshold: 1.640, hinge: 0.500
36 samples
Density: max memory 15271460864, total allocated 462946304, free 117212280, used 345734024, increment 4793104
linearPredictor: max memory 15271460864, total allocated 462946304, free 117212280, used 345734024, increment 0
FeaturedSpace: max memory 15271460864, total allocated 462946304, free 117212280, used 345734024, increment 0
Sequential: max memory 15271460864, total allocated 462946304, free 117212280, used 345734024, increment 0
Initial loss: 9.213834261230438
Initial test loss: 9.213834261230438
Time since start: 1254.189
220: time = 1.034000 loss = 8.909476 testLoss 8.810093
Res.gain: 0.3043581857222257
Jackknife: only Ptn_Warm
Making features
makeFeatures: max memory 15271460864, total allocated 447217664, free 74680456, used 372537208, increment 26803184
Ficus_sycomorus Ptn_Warm: 
Regularization values: linear/quadratic/product: 0.233, categorical: 0.250, threshold: 1.640, hinge: 0.500
36 samples
Density: max memory 15271460864, total allocated 447217664, free 74475136, used 372742528, increment 205320
linearPredictor: max memory 15271460864, total allocated 447217664, free 74475136, used 372742528, increment 0
FeaturedSpace: max memory 15271460864, total allocated 447217664, free 74475136, used 372742528, increment 0
Sequential: max memory 15271460864, total allocated 447217664, free 74475136, used 372742528, increment 0
Initial loss: 9.213834261230438
Initial test loss: 9.213834261230438
100: time = 0.465000 loss = 8.588177 testLoss 8.872749
Res.gain: 0.6256577285330422
Jackknife: only SoC_100-200
Making features
makeFeatures: max memory 15271460864, total allocated 440401920, free 59766256, used 380635664, increment 7893136
Ficus_sycomorus SoC_100-200: 
Regularization values: linear/quadratic/product: 0.233, categorical: 0.250, threshold: 1.640, hinge: 0.500
36 samples
Density: max memory 15271460864, total allocated 440401920, free 59623200, used 380778720, increment 143056
linearPredictor: max memory 15271460864, total allocated 440401920, free 59623200, used 380778720, increment 0
FeaturedSpace: max memory 15271460864, total allocated 440401920, free 59623200, used 380778720, increment 0
Sequential: max memory 15271460864, total allocated 440401920, free 59623200, used 380778720, increment 0
Initial loss: 9.213834261230438
Initial test loss: 9.213834261230438
120: time = 0.224000 loss = 9.162642 testLoss 9.312222
Res.gain: 0.05119246243937425
Jackknife: only SoC_15-30
Making features
makeFeatures: max memory 15271460864, total allocated 440401920, free 44128440, used 396273480, increment 15494760
Ficus_sycomorus SoC_15-30: 
Regularization values: linear/quadratic/product: 0.233, categorical: 0.250, threshold: 1.640, hinge: 0.500
36 samples
Density: max memory 15271460864, total allocated 435159040, free 251636560, used 183522480, increment -212751000
linearPredictor: max memory 15271460864, total allocated 435159040, free 251636560, used 183522480, increment 0
FeaturedSpace: max memory 15271460864, total allocated 435159040, free 251636560, used 183522480, increment 0
Sequential: max memory 15271460864, total allocated 435159040, free 251636560, used 183522480, increment 0
Initial loss: 9.213834261230438
Initial test loss: 9.213834261230438
140: time = 0.269000 loss = 9.075621 testLoss 9.208813
Res.gain: 0.13821357061158324
Time since start: 1255.191
Jackknife: only SoC_30-60
Making features
makeFeatures: max memory 15271460864, total allocated 435159040, free 231188624, used 203970416, increment 20447936
Ficus_sycomorus SoC_30-60: 
Regularization values: linear/quadratic/product: 0.233, categorical: 0.250, threshold: 1.640, hinge: 0.500
36 samples
Density: max memory 15271460864, total allocated 435159040, free 230824736, used 204334304, increment 363888
linearPredictor: max memory 15271460864, total allocated 435159040, free 230824736, used 204334304, increment 0
FeaturedSpace: max memory 15271460864, total allocated 435159040, free 230824736, used 204334304, increment 0
Sequential: max memory 15271460864, total allocated 435159040, free 230824736, used 204334304, increment 0
Initial loss: 9.213834261230438
Initial test loss: 9.213834261230438
120: time = 0.224000 loss = 9.114674 testLoss 9.227349
Res.gain: 0.0991604913286892
Jackknife: only SoC_60-100
Making features
makeFeatures: max memory 15271460864, total allocated 435159040, free 215653800, used 219505240, increment 15170936
Ficus_sycomorus SoC_60-100: 
Regularization values: linear/quadratic/product: 0.233, categorical: 0.250, threshold: 1.640, hinge: 0.500
36 samples
Density: max memory 15271460864, total allocated 435159040, free 215653800, used 219505240, increment 0
linearPredictor: max memory 15271460864, total allocated 435159040, free 215653800, used 219505240, increment 0
FeaturedSpace: max memory 15271460864, total allocated 435159040, free 215653800, used 219505240, increment 0
Sequential: max memory 15271460864, total allocated 435159040, free 215653800, used 219505240, increment 0
Initial loss: 9.213834261230438
Initial test loss: 9.213834261230438
140: time = 0.247000 loss = 9.101598 testLoss 9.289314
Res.gain: 0.11223638407781067
Jackknife: only Temp
Making features
makeFeatures: max memory 15271460864, total allocated 435159040, free 199113816, used 236045224, increment 16539984
Ficus_sycomorus Temp: 
Regularization values: linear/quadratic/product: 0.233, categorical: 0.250, threshold: 1.640, hinge: 0.500
36 samples
Density: max memory 15271460864, total allocated 435159040, free 195132896, used 240026144, increment 3980920
linearPredictor: max memory 15271460864, total allocated 435159040, free 195132896, used 240026144, increment 0
FeaturedSpace: max memory 15271460864, total allocated 435159040, free 195132896, used 240026144, increment 0
Sequential: max memory 15271460864, total allocated 435159040, free 195132896, used 240026144, increment 0
Initial loss: 9.213834261230438
Initial test loss: 9.213834261230438
Time since start: 1256.529
180: time = 0.835000 loss = 8.672684 testLoss 9.183875
Res.gain: 0.5411500079928686
Jackknife: only VCF
Making features
makeFeatures: max memory 15271460864, total allocated 421003264, free 183628584, used 237374680, increment -2651464
Ficus_sycomorus VCF: 
Regularization values: linear/quadratic/product: 0.233, categorical: 0.250, threshold: 1.640, hinge: 0.500
36 samples
Density: max memory 15271460864, total allocated 421003264, free 183485528, used 237517736, increment 143056
linearPredictor: max memory 15271460864, total allocated 421003264, free 183485528, used 237517736, increment 0
FeaturedSpace: max memory 15271460864, total allocated 421003264, free 183485528, used 237517736, increment 0
Sequential: max memory 15271460864, total allocated 421003264, free 183485528, used 237517736, increment 0
Initial loss: 9.213834261230438
Initial test loss: 9.213834261230438
80: time = 0.228000 loss = 9.007572 testLoss 9.180188
Res.gain: 0.20626196895362092
getSamples: max memory 15271460864, total allocated 421003264, free 160215600, used 260787664, increment 23269928
Making features
makeFeatures: max memory 15271460864, total allocated 421003264, free 132195728, used 288807536, increment 28019872
Mimusops_kummel: 
Regularization values: linear/quadratic/product: 0.236, categorical: 0.250, threshold: 1.650, hinge: 0.500
35 samples
Density: max memory 15271460864, total allocated 421003264, free 113312608, used 307690656, increment 18883120
linearPredictor: max memory 15271460864, total allocated 421003264, free 113312608, used 307690656, increment 0
Deactivating (LC=1.0)
Deactivating (LC=4.0)
Deactivating (LC=6.0)
Deactivating (LC=7.0)
Deactivating (LC=8.0)
Deactivating (LC=11.0)
Deactivating (LC=13.0)
Deactivating (LC=16.0)
Deactivating (LC=17.0)
FeaturedSpace: max memory 15271460864, total allocated 421003264, free 113312608, used 307690656, increment 0
Sequential: max memory 15271460864, total allocated 421003264, free 113312608, used 307690656, increment 0
Initial loss: 9.213734605044198
Initial test loss: 9.213734605044198
Time since start: 1269.586
500: time = 12.452000 loss = 7.702287 testLoss 7.194631
Resulting gain: 1.5114474175669814
Projecting...
Writing file /Users/sbzdbk/Documents/WEF_RK/MaxEnt_output3_jkn/Mimusops_kummel.asc
Time since start: 1274.319
Writing /Users/sbzdbk/Documents/WEF_RK/MaxEnt_output3_jkn/plots/Mimusops_kummel.png
Mimusops_kummel response curves
Time since start: 1275.747
Response curve: only EVI
Making features
makeFeatures: max memory 15271460864, total allocated 533725184, free 402815488, used 130909696, increment -176780960
Mimusops_kummel EVI: 
Regularization values: linear/quadratic/product: 0.236, categorical: 0.250, threshold: 1.650, hinge: 0.500
35 samples
Density: max memory 15271460864, total allocated 533725184, free 402815488, used 130909696, increment 0
linearPredictor: max memory 15271460864, total allocated 533725184, free 402815488, used 130909696, increment 0
FeaturedSpace: max memory 15271460864, total allocated 533725184, free 402815488, used 130909696, increment 0
Sequential: max memory 15271460864, total allocated 533725184, free 402815488, used 130909696, increment 0
Initial loss: 9.213734605044198
140: time = 0.386000 loss = 8.922751
Resulting gain: 0.2909839961882188
Mimusops_kummel response curves
Response curve: only Elev
Making features
makeFeatures: max memory 15271460864, total allocated 533725184, free 291032824, used 242692360, increment 111782664
Mimusops_kummel Elev: 
Regularization values: linear/quadratic/product: 0.236, categorical: 0.250, threshold: 1.650, hinge: 0.500
35 samples
Density: max memory 15271460864, total allocated 533725184, free 291032824, used 242692360, increment 0
linearPredictor: max memory 15271460864, total allocated 533725184, free 291032824, used 242692360, increment 0
FeaturedSpace: max memory 15271460864, total allocated 533725184, free 291032824, used 242692360, increment 0
Sequential: max memory 15271460864, total allocated 533725184, free 291032824, used 242692360, increment 0
Initial loss: 9.213734605044198
Time since start: 1277.217
500: time = 1.027000 loss = 8.420648
Resulting gain: 0.7930862165033759
Mimusops_kummel response curves
Response curve: only GPP
Making features
makeFeatures: max memory 15271460864, total allocated 512753664, free 287017640, used 225736024, increment -16956336
Mimusops_kummel GPP: 
Regularization values: linear/quadratic/product: 0.236, categorical: 0.250, threshold: 1.650, hinge: 0.500
35 samples
Density: max memory 15271460864, total allocated 512753664, free 281196648, used 231557016, increment 5820992
linearPredictor: max memory 15271460864, total allocated 512753664, free 281196648, used 231557016, increment 0
FeaturedSpace: max memory 15271460864, total allocated 512753664, free 281196648, used 231557016, increment 0
Sequential: max memory 15271460864, total allocated 512753664, free 281196648, used 231557016, increment 0
Initial loss: 9.213734605044198
Time since start: 1278.226
240: time = 0.951000 loss = 8.787029
Resulting gain: 0.42670547647437296
Mimusops_kummel response curves
Response curve: only LC
Making features
makeFeatures: max memory 15271460864, total allocated 509083648, free 154217064, used 354866584, increment 123309568
Mimusops_kummel LC: 
Regularization values: linear/quadratic/product: 0.236, categorical: 0.250, threshold: 1.650, hinge: 0.500
35 samples
Density: max memory 15271460864, total allocated 509083648, free 154074008, used 355009640, increment 143056
linearPredictor: max memory 15271460864, total allocated 509083648, free 154074008, used 355009640, increment 0
Deactivating (LC=1.0)
Deactivating (LC=4.0)
Deactivating (LC=6.0)
Deactivating (LC=7.0)
Deactivating (LC=8.0)
Deactivating (LC=11.0)
Deactivating (LC=13.0)
Deactivating (LC=16.0)
Deactivating (LC=17.0)
FeaturedSpace: max memory 15271460864, total allocated 509083648, free 154074008, used 355009640, increment 0
Sequential: max memory 15271460864, total allocated 509083648, free 154074008, used 355009640, increment 0
Initial loss: 9.213734605044198
160: time = 0.152000 loss = 8.942052
Resulting gain: 0.2716825484780987
Mimusops_kummel response curves
Response curve: only N_100-200
Making features
makeFeatures: max memory 15271460864, total allocated 509083648, free 139252680, used 369830968, increment 14821328
Mimusops_kummel N_100-200: 
Regularization values: linear/quadratic/product: 0.236, categorical: 0.250, threshold: 1.650, hinge: 0.500
35 samples
Density: max memory 15271460864, total allocated 509083648, free 139109624, used 369974024, increment 143056
linearPredictor: max memory 15271460864, total allocated 509083648, free 139109624, used 369974024, increment 0
FeaturedSpace: max memory 15271460864, total allocated 509083648, free 139109624, used 369974024, increment 0
Sequential: max memory 15271460864, total allocated 509083648, free 139109624, used 369974024, increment 0
Initial loss: 9.213734605044198
100: time = 0.230000 loss = 8.977616
Resulting gain: 0.23611815613344334
Mimusops_kummel response curves
Response curve: only N_15-30
Making features
makeFeatures: max memory 15271460864, total allocated 500695040, free 400137928, used 100557112, increment -269416912
Mimusops_kummel N_15-30: 
Regularization values: linear/quadratic/product: 0.236, categorical: 0.250, threshold: 1.650, hinge: 0.500
35 samples
Density: max memory 15271460864, total allocated 500695040, free 394533448, used 106161592, increment 5604480
linearPredictor: max memory 15271460864, total allocated 500695040, free 394533448, used 106161592, increment 0
FeaturedSpace: max memory 15271460864, total allocated 500695040, free 394533448, used 106161592, increment 0
Sequential: max memory 15271460864, total allocated 500695040, free 394533448, used 106161592, increment 0
Initial loss: 9.213734605044198
Time since start: 1279.283
240: time = 0.521000 loss = 8.898595
Resulting gain: 0.3151395380040398
Mimusops_kummel response curves
Response curve: only N_30-60
Making features
makeFeatures: max memory 15271460864, total allocated 500695040, free 259140152, used 241554888, increment 135393296
Mimusops_kummel N_30-60: 
Regularization values: linear/quadratic/product: 0.236, categorical: 0.250, threshold: 1.650, hinge: 0.500
35 samples
Density: max memory 15271460864, total allocated 500695040, free 259140152, used 241554888, increment 0
linearPredictor: max memory 15271460864, total allocated 500695040, free 259140152, used 241554888, increment 0
FeaturedSpace: max memory 15271460864, total allocated 500695040, free 259140152, used 241554888, increment 0
Sequential: max memory 15271460864, total allocated 500695040, free 259140152, used 241554888, increment 0
Initial loss: 9.213734605044198
160: time = 0.346000 loss = 8.844532
Resulting gain: 0.3692028181729974
Mimusops_kummel response curves
Response curve: only N_60-100
Making features
makeFeatures: max memory 15271460864, total allocated 500695040, free 184022304, used 316672736, increment 75117848
Mimusops_kummel N_60-100: 
Regularization values: linear/quadratic/product: 0.236, categorical: 0.250, threshold: 1.650, hinge: 0.500
35 samples
Density: max memory 15271460864, total allocated 500695040, free 183879248, used 316815792, increment 143056
linearPredictor: max memory 15271460864, total allocated 500695040, free 183879248, used 316815792, increment 0
FeaturedSpace: max memory 15271460864, total allocated 500695040, free 183879248, used 316815792, increment 0
Sequential: max memory 15271460864, total allocated 500695040, free 183879248, used 316815792, increment 0
Initial loss: 9.213734605044198
240: time = 0.454000 loss = 8.850778
Resulting gain: 0.36295668678796034
Mimusops_kummel response curves
Response curve: only Ptn
Making features
makeFeatures: max memory 15271460864, total allocated 488636416, free 378134128, used 110502288, increment -206313504
Mimusops_kummel Ptn: 
Regularization values: linear/quadratic/product: 0.236, categorical: 0.250, threshold: 1.650, hinge: 0.500
35 samples
Density: max memory 15271460864, total allocated 488636416, free 378134128, used 110502288, increment 0
linearPredictor: max memory 15271460864, total allocated 488636416, free 378134128, used 110502288, increment 0
FeaturedSpace: max memory 15271460864, total allocated 488636416, free 378134128, used 110502288, increment 0
Sequential: max memory 15271460864, total allocated 488636416, free 378134128, used 110502288, increment 0
Initial loss: 9.213734605044198
Time since start: 1281.635
320: time = 1.401000 loss = 8.762014
Resulting gain: 0.45172025910355096
Mimusops_kummel response curves
Response curve: only Ptn_Dry
Making features
makeFeatures: max memory 15271460864, total allocated 469762048, free 189265672, used 280496376, increment 169994088
Mimusops_kummel Ptn_Dry: 
Regularization values: linear/quadratic/product: 0.236, categorical: 0.250, threshold: 1.650, hinge: 0.500
35 samples
Density: max memory 15271460864, total allocated 469762048, free 189265672, used 280496376, increment 0
linearPredictor: max memory 15271460864, total allocated 469762048, free 189265672, used 280496376, increment 0
FeaturedSpace: max memory 15271460864, total allocated 469762048, free 189265672, used 280496376, increment 0
Sequential: max memory 15271460864, total allocated 469762048, free 189265672, used 280496376, increment 0
Initial loss: 9.213734605044198
200: time = 0.836000 loss = 8.762828
Resulting gain: 0.4509067603247381
Mimusops_kummel response curves
Response curve: only Ptn_SN
Making features
makeFeatures: max memory 15271460864, total allocated 452460544, free 318317440, used 134143104, increment -146353272
Mimusops_kummel Ptn_SN: 
Regularization values: linear/quadratic/product: 0.236, categorical: 0.250, threshold: 1.650, hinge: 0.500
35 samples
Density: max memory 15271460864, total allocated 452460544, free 318317440, used 134143104, increment 0
linearPredictor: max memory 15271460864, total allocated 452460544, free 318317440, used 134143104, increment 0
FeaturedSpace: max memory 15271460864, total allocated 452460544, free 318317440, used 134143104, increment 0
Sequential: max memory 15271460864, total allocated 452460544, free 318317440, used 134143104, increment 0
Initial loss: 9.213734605044198
Time since start: 1284.104
360: time = 1.532000 loss = 8.839791
Resulting gain: 0.37394357622466146
Mimusops_kummel response curves
Response curve: only Ptn_Warm
Making features
makeFeatures: max memory 15271460864, total allocated 428343296, free 204038016, used 224305280, increment 90162176
Mimusops_kummel Ptn_Warm: 
Regularization values: linear/quadratic/product: 0.236, categorical: 0.250, threshold: 1.650, hinge: 0.500
35 samples
Density: max memory 15271460864, total allocated 428343296, free 203894960, used 224448336, increment 143056
linearPredictor: max memory 15271460864, total allocated 428343296, free 203894960, used 224448336, increment 0
FeaturedSpace: max memory 15271460864, total allocated 428343296, free 203894960, used 224448336, increment 0
Sequential: max memory 15271460864, total allocated 428343296, free 203894960, used 224448336, increment 0
Initial loss: 9.213734605044198
Time since start: 1285.334
280: time = 1.184000 loss = 8.826600
Resulting gain: 0.38713452890290867
Mimusops_kummel response curves
Response curve: only SoC_100-200
Making features
makeFeatures: max memory 15271460864, total allocated 407896064, free 210194048, used 197702016, increment -26746320
Mimusops_kummel SoC_100-200: 
Regularization values: linear/quadratic/product: 0.236, categorical: 0.250, threshold: 1.650, hinge: 0.500
35 samples
Density: max memory 15271460864, total allocated 407896064, free 210050992, used 197845072, increment 143056
linearPredictor: max memory 15271460864, total allocated 407896064, free 210050992, used 197845072, increment 0
FeaturedSpace: max memory 15271460864, total allocated 407896064, free 210050992, used 197845072, increment 0
Sequential: max memory 15271460864, total allocated 407896064, free 210050992, used 197845072, increment 0
Initial loss: 9.213734605044198
80: time = 0.166000 loss = 8.979989
Resulting gain: 0.2337459568224034
Mimusops_kummel response curves
Response curve: only SoC_15-30
Making features
makeFeatures: max memory 15271460864, total allocated 407896064, free 197260232, used 210635832, increment 12790760
Mimusops_kummel SoC_15-30: 
Regularization values: linear/quadratic/product: 0.236, categorical: 0.250, threshold: 1.650, hinge: 0.500
35 samples
Density: max memory 15271460864, total allocated 407896064, free 197117176, used 210778888, increment 143056
linearPredictor: max memory 15271460864, total allocated 407896064, free 197117176, used 210778888, increment 0
FeaturedSpace: max memory 15271460864, total allocated 407896064, free 197117176, used 210778888, increment 0
Sequential: max memory 15271460864, total allocated 407896064, free 197117176, used 210778888, increment 0
Initial loss: 9.213734605044198
160: time = 0.279000 loss = 8.759182
Resulting gain: 0.4545522258032939
Mimusops_kummel response curves
Response curve: only SoC_30-60
Making features
makeFeatures: max memory 15271460864, total allocated 407896064, free 167300056, used 240596008, increment 29817120
Mimusops_kummel SoC_30-60: 
Regularization values: linear/quadratic/product: 0.236, categorical: 0.250, threshold: 1.650, hinge: 0.500
35 samples
Density: max memory 15271460864, total allocated 407896064, free 167157000, used 240739064, increment 143056
linearPredictor: max memory 15271460864, total allocated 407896064, free 167157000, used 240739064, increment 0
FeaturedSpace: max memory 15271460864, total allocated 407896064, free 167157000, used 240739064, increment 0
Sequential: max memory 15271460864, total allocated 407896064, free 167157000, used 240739064, increment 0
Initial loss: 9.213734605044198
180: time = 0.283000 loss = 8.871297
Resulting gain: 0.34243746399314823
Mimusops_kummel response curves
Response curve: only SoC_60-100
Making features
makeFeatures: max memory 15271460864, total allocated 407896064, free 143310328, used 264585736, increment 23846672
Mimusops_kummel SoC_60-100: 
Regularization values: linear/quadratic/product: 0.236, categorical: 0.250, threshold: 1.650, hinge: 0.500
35 samples
Density: max memory 15271460864, total allocated 407896064, free 143167272, used 264728792, increment 143056
linearPredictor: max memory 15271460864, total allocated 407896064, free 143167272, used 264728792, increment 0
FeaturedSpace: max memory 15271460864, total allocated 407896064, free 143167272, used 264728792, increment 0
Sequential: max memory 15271460864, total allocated 407896064, free 143167272, used 264728792, increment 0
Initial loss: 9.213734605044198
Time since start: 1286.542
180: time = 0.282000 loss = 8.833896
Resulting gain: 0.3798385168357683
Mimusops_kummel response curves
Response curve: only Temp
Making features
makeFeatures: max memory 15271460864, total allocated 407896064, free 116561216, used 291334848, increment 26606056
Mimusops_kummel Temp: 
Regularization values: linear/quadratic/product: 0.236, categorical: 0.250, threshold: 1.650, hinge: 0.500
35 samples
Density: max memory 15271460864, total allocated 407896064, free 116253064, used 291643000, increment 308152
linearPredictor: max memory 15271460864, total allocated 407896064, free 116253064, used 291643000, increment 0
FeaturedSpace: max memory 15271460864, total allocated 407896064, free 116253064, used 291643000, increment 0
Sequential: max memory 15271460864, total allocated 407896064, free 116253064, used 291643000, increment 0
Initial loss: 9.213734605044198
Time since start: 1287.695
260: time = 1.105000 loss = 8.495394
Resulting gain: 0.7183410820782044
Mimusops_kummel response curves
Response curve: only VCF
Making features
makeFeatures: max memory 15271460864, total allocated 388497408, free 102602736, used 285894672, increment -5748328
Mimusops_kummel VCF: 
Regularization values: linear/quadratic/product: 0.236, categorical: 0.250, threshold: 1.650, hinge: 0.500
35 samples
Density: max memory 15271460864, total allocated 388497408, free 102459680, used 286037728, increment 143056
linearPredictor: max memory 15271460864, total allocated 388497408, free 102459680, used 286037728, increment 0
FeaturedSpace: max memory 15271460864, total allocated 388497408, free 102459680, used 286037728, increment 0
Sequential: max memory 15271460864, total allocated 388497408, free 102459680, used 286037728, increment 0
Initial loss: 9.213734605044198
100: time = 0.208000 loss = 9.016741
Resulting gain: 0.19699384188218794
Mimusops_kummel response curves
Time since start: 1288.951
Jackknife: leave EVI out
Making features
makeFeatures: max memory 15271460864, total allocated 389545984, free 110081136, used 279464848, increment -6572880
Mimusops_kummel EVI: 
Regularization values: linear/quadratic/product: 0.236, categorical: 0.250, threshold: 1.650, hinge: 0.500
35 samples
Density: max memory 15271460864, total allocated 389545984, free 92343544, used 297202440, increment 17737592
linearPredictor: max memory 15271460864, total allocated 389545984, free 92343544, used 297202440, increment 0
Deactivating (LC=1.0)
Deactivating (LC=4.0)
Deactivating (LC=6.0)
Deactivating (LC=7.0)
Deactivating (LC=8.0)
Deactivating (LC=11.0)
Deactivating (LC=13.0)
Deactivating (LC=16.0)
Deactivating (LC=17.0)
FeaturedSpace: max memory 15271460864, total allocated 389545984, free 92343544, used 297202440, increment 0
Sequential: max memory 15271460864, total allocated 389545984, free 92343544, used 297202440, increment 0
Initial loss: 9.213734605044198
Initial test loss: 9.213734605044198
Time since start: 1300.369
500: time = 11.235000 loss = 7.731419 testLoss 7.288450
Jackknife: leave Elev out
Making features
makeFeatures: max memory 15271460864, total allocated 712507392, free 333857248, used 378650144, increment 81447704
Mimusops_kummel Elev: 
Regularization values: linear/quadratic/product: 0.236, categorical: 0.250, threshold: 1.650, hinge: 0.500
35 samples
Density: max memory 15271460864, total allocated 712507392, free 314447872, used 398059520, increment 19409376
linearPredictor: max memory 15271460864, total allocated 712507392, free 314447872, used 398059520, increment 0
Deactivating (LC=1.0)
Deactivating (LC=4.0)
Deactivating (LC=6.0)
Deactivating (LC=7.0)
Deactivating (LC=8.0)
Deactivating (LC=11.0)
Deactivating (LC=13.0)
Deactivating (LC=16.0)
Deactivating (LC=17.0)
FeaturedSpace: max memory 15271460864, total allocated 712507392, free 314447872, used 398059520, increment 0
Sequential: max memory 15271460864, total allocated 712507392, free 314447872, used 398059520, increment 0
Initial loss: 9.213734605044198
Initial test loss: 9.213734605044198
Time since start: 1311.92
500: time = 11.346000 loss = 7.760267 testLoss 7.170200
Jackknife: leave GPP out
Making features
makeFeatures: max memory 15271460864, total allocated 461897728, free 141550984, used 320346744, increment -77712776
Mimusops_kummel GPP: 
Regularization values: linear/quadratic/product: 0.236, categorical: 0.250, threshold: 1.650, hinge: 0.500
35 samples
Density: max memory 15271460864, total allocated 461897728, free 122604776, used 339292952, increment 18946208
linearPredictor: max memory 15271460864, total allocated 461897728, free 122604776, used 339292952, increment 0
Deactivating (LC=1.0)
Deactivating (LC=4.0)
Deactivating (LC=6.0)
Deactivating (LC=7.0)
Deactivating (LC=8.0)
Deactivating (LC=11.0)
Deactivating (LC=13.0)
Deactivating (LC=16.0)
Deactivating (LC=17.0)
FeaturedSpace: max memory 15271460864, total allocated 461897728, free 122604776, used 339292952, increment 0
Sequential: max memory 15271460864, total allocated 461897728, free 122604776, used 339292952, increment 0
Initial loss: 9.213734605044198
Initial test loss: 9.213734605044198
Time since start: 1322.703
500: time = 10.580000 loss = 7.712594 testLoss 7.160545
Jackknife: leave LC out
Making features
makeFeatures: max memory 15271460864, total allocated 379060224, free 190974712, used 188085512, increment -151207440
Mimusops_kummel LC: 
Regularization values: linear/quadratic/product: 0.236, categorical: 0.250, threshold: 1.650, hinge: 0.500
35 samples
Density: max memory 15271460864, total allocated 379060224, free 168660720, used 210399504, increment 22313992
linearPredictor: max memory 15271460864, total allocated 379060224, free 168660720, used 210399504, increment 0
FeaturedSpace: max memory 15271460864, total allocated 379060224, free 168660720, used 210399504, increment 0
Sequential: max memory 15271460864, total allocated 379060224, free 168660720, used 210399504, increment 0
Initial loss: 9.213734605044198
Initial test loss: 9.213734605044198
Time since start: 1334.798
500: time = 11.862000 loss = 7.772712 testLoss 7.202100
Jackknife: leave N_100-200 out
Making features
makeFeatures: max memory 15271460864, total allocated 745013248, free 487726640, used 257286608, increment 46887104
Mimusops_kummel N_100-200: 
Regularization values: linear/quadratic/product: 0.236, categorical: 0.250, threshold: 1.650, hinge: 0.500
35 samples
Density: max memory 15271460864, total allocated 745013248, free 467372384, used 277640864, increment 20354256
linearPredictor: max memory 15271460864, total allocated 745013248, free 467372384, used 277640864, increment 0
Deactivating (LC=1.0)
Deactivating (LC=4.0)
Deactivating (LC=6.0)
Deactivating (LC=7.0)
Deactivating (LC=8.0)
Deactivating (LC=11.0)
Deactivating (LC=13.0)
Deactivating (LC=16.0)
Deactivating (LC=17.0)
FeaturedSpace: max memory 15271460864, total allocated 745013248, free 467372384, used 277640864, increment 0
Sequential: max memory 15271460864, total allocated 745013248, free 467372384, used 277640864, increment 0
Initial loss: 9.213734605044198
Initial test loss: 9.213734605044198
Time since start: 1346.389
500: time = 11.384000 loss = 7.701419 testLoss 7.206607
Jackknife: leave N_15-30 out
Making features
makeFeatures: max memory 15271460864, total allocated 559939584, free 331313712, used 228625872, increment -49014992
Mimusops_kummel N_15-30: 
Regularization values: linear/quadratic/product: 0.236, categorical: 0.250, threshold: 1.650, hinge: 0.500
35 samples
Density: max memory 15271460864, total allocated 559939584, free 311064872, used 248874712, increment 20248840
linearPredictor: max memory 15271460864, total allocated 559939584, free 311064872, used 248874712, increment 0
Deactivating (LC=1.0)
Deactivating (LC=4.0)
Deactivating (LC=6.0)
Deactivating (LC=7.0)
Deactivating (LC=8.0)
Deactivating (LC=11.0)
Deactivating (LC=13.0)
Deactivating (LC=16.0)
Deactivating (LC=17.0)
FeaturedSpace: max memory 15271460864, total allocated 559939584, free 311064872, used 248874712, increment 0
Sequential: max memory 15271460864, total allocated 559939584, free 311064872, used 248874712, increment 0
Initial loss: 9.213734605044198
Initial test loss: 9.213734605044198
Time since start: 1358.171
500: time = 11.564000 loss = 7.740843 testLoss 7.357971
Jackknife: leave N_30-60 out
Making features
makeFeatures: max memory 15271460864, total allocated 323485696, free 68608272, used 254877424, increment 6002712
Mimusops_kummel N_30-60: 
Regularization values: linear/quadratic/product: 0.236, categorical: 0.250, threshold: 1.650, hinge: 0.500
35 samples
Density: max memory 15271460864, total allocated 349175808, free 164411592, used 184764216, increment -70113208
linearPredictor: max memory 15271460864, total allocated 349175808, free 164411592, used 184764216, increment 0
Deactivating (LC=1.0)
Deactivating (LC=4.0)
Deactivating (LC=6.0)
Deactivating (LC=7.0)
Deactivating (LC=8.0)
Deactivating (LC=11.0)
Deactivating (LC=13.0)
Deactivating (LC=16.0)
Deactivating (LC=17.0)
FeaturedSpace: max memory 15271460864, total allocated 349175808, free 164411592, used 184764216, increment 0
Sequential: max memory 15271460864, total allocated 349175808, free 164411592, used 184764216, increment 0
Initial loss: 9.213734605044198
Initial test loss: 9.213734605044198
Time since start: 1370.11
500: time = 11.714000 loss = 7.706492 testLoss 7.164143
Jackknife: leave N_60-100 out
Making features
makeFeatures: max memory 15271460864, total allocated 599261184, free 101004536, used 498256648, increment 313492432
Mimusops_kummel N_60-100: 
Regularization values: linear/quadratic/product: 0.236, categorical: 0.250, threshold: 1.650, hinge: 0.500
35 samples
Density: max memory 15271460864, total allocated 599261184, free 85496288, used 513764896, increment 15508248
linearPredictor: max memory 15271460864, total allocated 599261184, free 85496288, used 513764896, increment 0
Deactivating (LC=1.0)
Deactivating (LC=4.0)
Deactivating (LC=6.0)
Deactivating (LC=7.0)
Deactivating (LC=8.0)
Deactivating (LC=11.0)
Deactivating (LC=13.0)
Deactivating (LC=16.0)
Deactivating (LC=17.0)
FeaturedSpace: max memory 15271460864, total allocated 599261184, free 85496288, used 513764896, increment 0
Sequential: max memory 15271460864, total allocated 599261184, free 85496288, used 513764896, increment 0
Initial loss: 9.213734605044198
Initial test loss: 9.213734605044198
Time since start: 1381.591
500: time = 11.275000 loss = 7.713854 testLoss 7.175285
Jackknife: leave Ptn out
Making features
makeFeatures: max memory 15271460864, total allocated 512753664, free 194406856, used 318346808, increment -195418088
Mimusops_kummel Ptn: 
Regularization values: linear/quadratic/product: 0.236, categorical: 0.250, threshold: 1.650, hinge: 0.500
35 samples
Density: max memory 15271460864, total allocated 512753664, free 176800392, used 335953272, increment 17606464
linearPredictor: max memory 15271460864, total allocated 512753664, free 171017456, used 341736208, increment 5782936
Deactivating (LC=1.0)
Deactivating (LC=4.0)
Deactivating (LC=6.0)
Deactivating (LC=7.0)
Deactivating (LC=8.0)
Deactivating (LC=11.0)
Deactivating (LC=13.0)
Deactivating (LC=16.0)
Deactivating (LC=17.0)
FeaturedSpace: max memory 15271460864, total allocated 512753664, free 171017456, used 341736208, increment 0
Sequential: max memory 15271460864, total allocated 512753664, free 171017456, used 341736208, increment 0
Initial loss: 9.213734605044198
Initial test loss: 9.213734605044198
Time since start: 1391.694
500: time = 9.906000 loss = 7.724239 testLoss 7.238473
Jackknife: leave Ptn_Dry out
Making features
makeFeatures: max memory 15271460864, total allocated 357564416, free 107158576, used 250405840, increment -91330368
Mimusops_kummel Ptn_Dry: 
Regularization values: linear/quadratic/product: 0.236, categorical: 0.250, threshold: 1.650, hinge: 0.500
35 samples
Density: max memory 15271460864, total allocated 357564416, free 86423704, used 271140712, increment 20734872
linearPredictor: max memory 15271460864, total allocated 357564416, free 86423704, used 271140712, increment 0
Deactivating (LC=1.0)
Deactivating (LC=4.0)
Deactivating (LC=6.0)
Deactivating (LC=7.0)
Deactivating (LC=8.0)
Deactivating (LC=11.0)
Deactivating (LC=13.0)
Deactivating (LC=16.0)
Deactivating (LC=17.0)
FeaturedSpace: max memory 15271460864, total allocated 357564416, free 86423704, used 271140712, increment 0
Sequential: max memory 15271460864, total allocated 357564416, free 86423704, used 271140712, increment 0
Initial loss: 9.213734605044198
Initial test loss: 9.213734605044198
Time since start: 1401.841
500: time = 9.940000 loss = 7.770336 testLoss 7.323974
Jackknife: leave Ptn_SN out
Making features
makeFeatures: max memory 15271460864, total allocated 741343232, free 148033344, used 593309888, increment 322169176
Mimusops_kummel Ptn_SN: 
Regularization values: linear/quadratic/product: 0.236, categorical: 0.250, threshold: 1.650, hinge: 0.500
35 samples
Density: max memory 15271460864, total allocated 741343232, free 127279480, used 614063752, increment 20753864
linearPredictor: max memory 15271460864, total allocated 741343232, free 127279480, used 614063752, increment 0
Deactivating (LC=1.0)
Deactivating (LC=4.0)
Deactivating (LC=6.0)
Deactivating (LC=7.0)
Deactivating (LC=8.0)
Deactivating (LC=11.0)
Deactivating (LC=13.0)
Deactivating (LC=16.0)
Deactivating (LC=17.0)
FeaturedSpace: max memory 15271460864, total allocated 741343232, free 127279480, used 614063752, increment 0
Sequential: max memory 15271460864, total allocated 741343232, free 127279480, used 614063752, increment 0
Initial loss: 9.213734605044198
Initial test loss: 9.213734605044198
Time since start: 1411.976
500: time = 9.936000 loss = 7.798313 testLoss 7.281794
Jackknife: leave Ptn_Warm out
Making features
makeFeatures: max memory 15271460864, total allocated 588251136, free 218619080, used 369632056, increment -244431696
Mimusops_kummel Ptn_Warm: 
Regularization values: linear/quadratic/product: 0.236, categorical: 0.250, threshold: 1.650, hinge: 0.500
35 samples
Density: max memory 15271460864, total allocated 588251136, free 203710720, used 384540416, increment 14908360
linearPredictor: max memory 15271460864, total allocated 588251136, free 203710720, used 384540416, increment 0
Deactivating (LC=1.0)
Deactivating (LC=4.0)
Deactivating (LC=6.0)
Deactivating (LC=7.0)
Deactivating (LC=8.0)
Deactivating (LC=11.0)
Deactivating (LC=13.0)
Deactivating (LC=16.0)
Deactivating (LC=17.0)
FeaturedSpace: max memory 15271460864, total allocated 588251136, free 203710720, used 384540416, increment 0
Sequential: max memory 15271460864, total allocated 588251136, free 203710720, used 384540416, increment 0
Initial loss: 9.213734605044198
Initial test loss: 9.213734605044198
Time since start: 1422.476
500: time = 10.276000 loss = 7.699250 testLoss 7.236793
Jackknife: leave SoC_100-200 out
Making features
makeFeatures: max memory 15271460864, total allocated 364904448, free 28613016, used 336291432, increment -48248984
Mimusops_kummel SoC_100-200: 
Regularization values: linear/quadratic/product: 0.236, categorical: 0.250, threshold: 1.650, hinge: 0.500
35 samples
Density: max memory 15271460864, total allocated 362807296, free 284853488, used 77953808, increment -258337624
linearPredictor: max memory 15271460864, total allocated 362807296, free 284853488, used 77953808, increment 0
Deactivating (LC=1.0)
Deactivating (LC=4.0)
Deactivating (LC=6.0)
Deactivating (LC=7.0)
Deactivating (LC=8.0)
Deactivating (LC=11.0)
Deactivating (LC=13.0)
Deactivating (LC=16.0)
Deactivating (LC=17.0)
FeaturedSpace: max memory 15271460864, total allocated 362807296, free 284853488, used 77953808, increment 0
Sequential: max memory 15271460864, total allocated 362807296, free 284853488, used 77953808, increment 0
Initial loss: 9.213734605044198
Initial test loss: 9.213734605044198
Time since start: 1434.274
500: time = 11.564000 loss = 7.701735 testLoss 7.195648
Jackknife: leave SoC_15-30 out
Making features
makeFeatures: max memory 15271460864, total allocated 466616320, free 177578024, used 289038296, increment 211084488
Mimusops_kummel SoC_15-30: 
Regularization values: linear/quadratic/product: 0.236, categorical: 0.250, threshold: 1.650, hinge: 0.500
35 samples
Density: max memory 15271460864, total allocated 466616320, free 156347248, used 310269072, increment 21230776
linearPredictor: max memory 15271460864, total allocated 466616320, free 156347248, used 310269072, increment 0
Deactivating (LC=1.0)
Deactivating (LC=4.0)
Deactivating (LC=6.0)
Deactivating (LC=7.0)
Deactivating (LC=8.0)
Deactivating (LC=11.0)
Deactivating (LC=13.0)
Deactivating (LC=16.0)
Deactivating (LC=17.0)
FeaturedSpace: max memory 15271460864, total allocated 466616320, free 156347248, used 310269072, increment 0
Sequential: max memory 15271460864, total allocated 466616320, free 156347248, used 310269072, increment 0
Initial loss: 9.213734605044198
Initial test loss: 9.213734605044198
Time since start: 1445.828
500: time = 11.339000 loss = 7.718831 testLoss 7.315740
Jackknife: leave SoC_30-60 out
Making features
makeFeatures: max memory 15271460864, total allocated 480772096, free 109338288, used 371433808, increment 61164736
Mimusops_kummel SoC_30-60: 
Regularization values: linear/quadratic/product: 0.236, categorical: 0.250, threshold: 1.650, hinge: 0.500
35 samples
Density: max memory 15271460864, total allocated 475529216, free 338907688, used 136621528, increment -234812280
linearPredictor: max memory 15271460864, total allocated 475529216, free 338907688, used 136621528, increment 0
Deactivating (LC=1.0)
Deactivating (LC=4.0)
Deactivating (LC=6.0)
Deactivating (LC=7.0)
Deactivating (LC=8.0)
Deactivating (LC=11.0)
Deactivating (LC=13.0)
Deactivating (LC=16.0)
Deactivating (LC=17.0)
FeaturedSpace: max memory 15271460864, total allocated 475529216, free 338907688, used 136621528, increment 0
Sequential: max memory 15271460864, total allocated 475529216, free 338907688, used 136621528, increment 0
Initial loss: 9.213734605044198
Initial test loss: 9.213734605044198
Time since start: 1457.32
500: time = 11.262000 loss = 7.714852 testLoss 7.212181
Jackknife: leave SoC_60-100 out
Making features
makeFeatures: max memory 15271460864, total allocated 342884352, free 98860824, used 244023528, increment 107402000
Mimusops_kummel SoC_60-100: 
Regularization values: linear/quadratic/product: 0.236, categorical: 0.250, threshold: 1.650, hinge: 0.500
35 samples
Density: max memory 15271460864, total allocated 342884352, free 78342144, used 264542208, increment 20518680
linearPredictor: max memory 15271460864, total allocated 342884352, free 78342144, used 264542208, increment 0
Deactivating (LC=1.0)
Deactivating (LC=4.0)
Deactivating (LC=6.0)
Deactivating (LC=7.0)
Deactivating (LC=8.0)
Deactivating (LC=11.0)
Deactivating (LC=13.0)
Deactivating (LC=16.0)
Deactivating (LC=17.0)
FeaturedSpace: max memory 15271460864, total allocated 342884352, free 78342144, used 264542208, increment 0
Sequential: max memory 15271460864, total allocated 342884352, free 78342144, used 264542208, increment 0
Initial loss: 9.213734605044198
Initial test loss: 9.213734605044198
Time since start: 1468.952
500: time = 11.429000 loss = 7.699787 testLoss 7.238529
Jackknife: leave Temp out
Making features
makeFeatures: max memory 15271460864, total allocated 855638016, free 117236040, used 738401976, increment 473859768
Mimusops_kummel Temp: 
Regularization values: linear/quadratic/product: 0.236, categorical: 0.250, threshold: 1.650, hinge: 0.500
35 samples
Density: max memory 15271460864, total allocated 855638016, free 104413808, used 751224208, increment 12822232
linearPredictor: max memory 15271460864, total allocated 855638016, free 104413808, used 751224208, increment 0
Deactivating (LC=1.0)
Deactivating (LC=4.0)
Deactivating (LC=6.0)
Deactivating (LC=7.0)
Deactivating (LC=8.0)
Deactivating (LC=11.0)
Deactivating (LC=13.0)
Deactivating (LC=16.0)
Deactivating (LC=17.0)
FeaturedSpace: max memory 15271460864, total allocated 855638016, free 104413808, used 751224208, increment 0
Sequential: max memory 15271460864, total allocated 855638016, free 104413808, used 751224208, increment 0
Initial loss: 9.213734605044198
Initial test loss: 9.213734605044198
Time since start: 1479.517
500: time = 10.362000 loss = 7.732895 testLoss 7.330948
Jackknife: leave VCF out
Making features
makeFeatures: max memory 15271460864, total allocated 574095360, free 149753544, used 424341816, increment -326882392
Mimusops_kummel VCF: 
Regularization values: linear/quadratic/product: 0.236, categorical: 0.250, threshold: 1.650, hinge: 0.500
35 samples
Density: max memory 15271460864, total allocated 574095360, free 128221960, used 445873400, increment 21531584
linearPredictor: max memory 15271460864, total allocated 574095360, free 128221960, used 445873400, increment 0
Deactivating (LC=1.0)
Deactivating (LC=4.0)
Deactivating (LC=6.0)
Deactivating (LC=7.0)
Deactivating (LC=8.0)
Deactivating (LC=11.0)
Deactivating (LC=13.0)
Deactivating (LC=16.0)
Deactivating (LC=17.0)
FeaturedSpace: max memory 15271460864, total allocated 574095360, free 128221960, used 445873400, increment 0
Sequential: max memory 15271460864, total allocated 574095360, free 128221960, used 445873400, increment 0
Initial loss: 9.213734605044198
Initial test loss: 9.213734605044198
Time since start: 1492.411
500: time = 12.610000 loss = 7.720917 testLoss 7.316832
Jackknife: only EVI
Making features
makeFeatures: max memory 15271460864, total allocated 307232768, free 211322904, used 95909864, increment -349963536
Mimusops_kummel EVI: 
Regularization values: linear/quadratic/product: 0.236, categorical: 0.250, threshold: 1.650, hinge: 0.500
35 samples
Density: max memory 15271460864, total allocated 307232768, free 211101432, used 96131336, increment 221472
linearPredictor: max memory 15271460864, total allocated 307232768, free 211101432, used 96131336, increment 0
FeaturedSpace: max memory 15271460864, total allocated 307232768, free 211101432, used 96131336, increment 0
Sequential: max memory 15271460864, total allocated 307232768, free 211101432, used 96131336, increment 0
Initial loss: 9.213734605044198
Initial test loss: 9.213734605044198
140: time = 0.343000 loss = 8.922751 testLoss 8.649638
Res.gain: 0.2909839961882188
Jackknife: only Elev
Making features
makeFeatures: max memory 15271460864, total allocated 307232768, free 101511184, used 205721584, increment 109590248
Mimusops_kummel Elev: 
Regularization values: linear/quadratic/product: 0.236, categorical: 0.250, threshold: 1.650, hinge: 0.500
35 samples
Density: max memory 15271460864, total allocated 307232768, free 99620000, used 207612768, increment 1891184
linearPredictor: max memory 15271460864, total allocated 307232768, free 99620000, used 207612768, increment 0
FeaturedSpace: max memory 15271460864, total allocated 307232768, free 99620000, used 207612768, increment 0
Sequential: max memory 15271460864, total allocated 307232768, free 99620000, used 207612768, increment 0
Initial loss: 9.213734605044198
Initial test loss: 9.213734605044198
Time since start: 1493.808
500: time = 1.009000 loss = 8.420648 testLoss 8.493956
Res.gain: 0.7930862165033759
Jackknife: only GPP
Making features
makeFeatures: max memory 15271460864, total allocated 299892736, free 102554560, used 197338176, increment -10274592
Mimusops_kummel GPP: 
Regularization values: linear/quadratic/product: 0.236, categorical: 0.250, threshold: 1.650, hinge: 0.500
35 samples
Density: max memory 15271460864, total allocated 299892736, free 100227640, used 199665096, increment 2326920
linearPredictor: max memory 15271460864, total allocated 299892736, free 100227640, used 199665096, increment 0
FeaturedSpace: max memory 15271460864, total allocated 299892736, free 100227640, used 199665096, increment 0
Sequential: max memory 15271460864, total allocated 299892736, free 100227640, used 199665096, increment 0
Initial loss: 9.213734605044198
Initial test loss: 9.213734605044198
240: time = 0.934000 loss = 8.787029 testLoss 8.705952
Res.gain: 0.42670547647437296
Jackknife: only LC
Making features
makeFeatures: max memory 15271460864, total allocated 291504128, free 142232416, used 149271712, increment -50393384
Mimusops_kummel LC: 
Regularization values: linear/quadratic/product: 0.236, categorical: 0.250, threshold: 1.650, hinge: 0.500
35 samples
Density: max memory 15271460864, total allocated 291504128, free 141848128, used 149656000, increment 384288
linearPredictor: max memory 15271460864, total allocated 291504128, free 141848128, used 149656000, increment 0
Deactivating (LC=1.0)
Deactivating (LC=4.0)
Deactivating (LC=6.0)
Deactivating (LC=7.0)
Deactivating (LC=8.0)
Deactivating (LC=11.0)
Deactivating (LC=13.0)
Deactivating (LC=16.0)
Deactivating (LC=17.0)
FeaturedSpace: max memory 15271460864, total allocated 291504128, free 141848128, used 149656000, increment 0
Sequential: max memory 15271460864, total allocated 291504128, free 141848128, used 149656000, increment 0
Initial loss: 9.213734605044198
Initial test loss: 9.213734605044198
Time since start: 1494.913
160: time = 0.149000 loss = 8.942052 testLoss 9.174760
Res.gain: 0.2716825484780987
Jackknife: only N_100-200
Making features
makeFeatures: max memory 15271460864, total allocated 291504128, free 131313288, used 160190840, increment 10534840
Mimusops_kummel N_100-200: 
Regularization values: linear/quadratic/product: 0.236, categorical: 0.250, threshold: 1.650, hinge: 0.500
35 samples
Density: max memory 15271460864, total allocated 291504128, free 131071888, used 160432240, increment 241400
linearPredictor: max memory 15271460864, total allocated 291504128, free 131071888, used 160432240, increment 0
FeaturedSpace: max memory 15271460864, total allocated 291504128, free 131071888, used 160432240, increment 0
Sequential: max memory 15271460864, total allocated 291504128, free 131071888, used 160432240, increment 0
Initial loss: 9.213734605044198
Initial test loss: 9.213734605044198
100: time = 0.234000 loss = 8.977616 testLoss 8.878635
Res.gain: 0.23611815613344334
Jackknife: only N_15-30
Making features
makeFeatures: max memory 15271460864, total allocated 291504128, free 97453304, used 194050824, increment 33618584
Mimusops_kummel N_15-30: 
Regularization values: linear/quadratic/product: 0.236, categorical: 0.250, threshold: 1.650, hinge: 0.500
35 samples
Density: max memory 15271460864, total allocated 291504128, free 97229960, used 194274168, increment 223344
linearPredictor: max memory 15271460864, total allocated 291504128, free 97149672, used 194354456, increment 80288
FeaturedSpace: max memory 15271460864, total allocated 291504128, free 97149672, used 194354456, increment 0
Sequential: max memory 15271460864, total allocated 291504128, free 97149672, used 194354456, increment 0
Initial loss: 9.213734605044198
Initial test loss: 9.213734605044198
240: time = 0.490000 loss = 8.898595 testLoss 8.731293
Res.gain: 0.3151395380040398
Jackknife: only N_30-60
Making features
makeFeatures: max memory 15271460864, total allocated 292552704, free 145694776, used 146857928, increment -47496528
Mimusops_kummel N_30-60: 
Regularization values: linear/quadratic/product: 0.236, categorical: 0.250, threshold: 1.650, hinge: 0.500
35 samples
Density: max memory 15271460864, total allocated 292552704, free 143631712, used 148920992, increment 2063064
linearPredictor: max memory 15271460864, total allocated 292552704, free 143631712, used 148920992, increment 0
FeaturedSpace: max memory 15271460864, total allocated 292552704, free 143631712, used 148920992, increment 0
Sequential: max memory 15271460864, total allocated 292552704, free 143631712, used 148920992, increment 0
Initial loss: 9.213734605044198
Initial test loss: 9.213734605044198
Time since start: 1495.994
160: time = 0.323000 loss = 8.844532 testLoss 8.780096
Res.gain: 0.3692028181729974
Jackknife: only N_60-100
Making features
makeFeatures: max memory 15271460864, total allocated 292552704, free 73255248, used 219297456, increment 70376464
Mimusops_kummel N_60-100: 
Regularization values: linear/quadratic/product: 0.236, categorical: 0.250, threshold: 1.650, hinge: 0.500
35 samples
Density: max memory 15271460864, total allocated 292552704, free 72975264, used 219577440, increment 279984
linearPredictor: max memory 15271460864, total allocated 292552704, free 72894976, used 219657728, increment 80288
FeaturedSpace: max memory 15271460864, total allocated 292552704, free 72894976, used 219657728, increment 0
Sequential: max memory 15271460864, total allocated 292552704, free 72894976, used 219657728, increment 0
Initial loss: 9.213734605044198
Initial test loss: 9.213734605044198
240: time = 0.456000 loss = 8.850778 testLoss 8.553859
Res.gain: 0.36295668678796034
Jackknife: only Ptn
Making features
makeFeatures: max memory 15271460864, total allocated 285736960, free 68425016, used 217311944, increment -2345784
Mimusops_kummel Ptn: 
Regularization values: linear/quadratic/product: 0.236, categorical: 0.250, threshold: 1.650, hinge: 0.500
35 samples
Density: max memory 15271460864, total allocated 285736960, free 66448480, used 219288480, increment 1976536
linearPredictor: max memory 15271460864, total allocated 285736960, free 66448480, used 219288480, increment 0
FeaturedSpace: max memory 15271460864, total allocated 285736960, free 66448480, used 219288480, increment 0
Sequential: max memory 15271460864, total allocated 285736960, free 66448480, used 219288480, increment 0
Initial loss: 9.213734605044198
Initial test loss: 9.213734605044198
Time since start: 1497.843
320: time = 1.368000 loss = 8.762014 testLoss 8.568879
Res.gain: 0.45172025910355096
Jackknife: only Ptn_Dry
Making features
makeFeatures: max memory 15271460864, total allocated 304611328, free 93871160, used 210740168, increment -8548312
Mimusops_kummel Ptn_Dry: 
Regularization values: linear/quadratic/product: 0.236, categorical: 0.250, threshold: 1.650, hinge: 0.500
35 samples
Density: max memory 15271460864, total allocated 304611328, free 91477336, used 213133992, increment 2393824
linearPredictor: max memory 15271460864, total allocated 304611328, free 91477336, used 213133992, increment 0
FeaturedSpace: max memory 15271460864, total allocated 304611328, free 91477336, used 213133992, increment 0
Sequential: max memory 15271460864, total allocated 304611328, free 91477336, used 213133992, increment 0
Initial loss: 9.213734605044198
Initial test loss: 9.213734605044198
200: time = 0.819000 loss = 8.762828 testLoss 8.531325
Res.gain: 0.4509067603247381
Jackknife: only Ptn_SN
Making features
makeFeatures: max memory 15271460864, total allocated 273678336, free 132109000, used 141569336, increment -71564656
Mimusops_kummel Ptn_SN: 
Regularization values: linear/quadratic/product: 0.236, categorical: 0.250, threshold: 1.650, hinge: 0.500
35 samples
Density: max memory 15271460864, total allocated 273678336, free 129863272, used 143815064, increment 2245728
linearPredictor: max memory 15271460864, total allocated 273678336, free 129863272, used 143815064, increment 0
FeaturedSpace: max memory 15271460864, total allocated 273678336, free 129863272, used 143815064, increment 0
Sequential: max memory 15271460864, total allocated 273678336, free 129863272, used 143815064, increment 0
Initial loss: 9.213734605044198
Initial test loss: 9.213734605044198
Time since start: 1500.133
360: time = 1.444000 loss = 8.839791 testLoss 8.859508
Res.gain: 0.37394357622466146
Jackknife: only Ptn_Warm
Making features
makeFeatures: max memory 15271460864, total allocated 284164096, free 181651336, used 102512760, increment -41302304
Mimusops_kummel Ptn_Warm: 
Regularization values: linear/quadratic/product: 0.236, categorical: 0.250, threshold: 1.650, hinge: 0.500
35 samples
Density: max memory 15271460864, total allocated 284164096, free 179309688, used 104854408, increment 2341648
linearPredictor: max memory 15271460864, total allocated 284164096, free 179309688, used 104854408, increment 0
FeaturedSpace: max memory 15271460864, total allocated 284164096, free 179309688, used 104854408, increment 0
Sequential: max memory 15271460864, total allocated 284164096, free 179309688, used 104854408, increment 0
Initial loss: 9.213734605044198
Initial test loss: 9.213734605044198
Time since start: 1501.233
280: time = 1.086000 loss = 8.826600 testLoss 8.797978
Res.gain: 0.38713452890290867
Jackknife: only SoC_100-200
Making features
makeFeatures: max memory 15271460864, total allocated 324534272, free 74646440, used 249887832, increment 145033424
Mimusops_kummel SoC_100-200: 
Regularization values: linear/quadratic/product: 0.236, categorical: 0.250, threshold: 1.650, hinge: 0.500
35 samples
Density: max memory 15271460864, total allocated 324534272, free 74393608, used 250140664, increment 252832
linearPredictor: max memory 15271460864, total allocated 324534272, free 74393608, used 250140664, increment 0
FeaturedSpace: max memory 15271460864, total allocated 324534272, free 74393608, used 250140664, increment 0
Sequential: max memory 15271460864, total allocated 324534272, free 74393608, used 250140664, increment 0
Initial loss: 9.213734605044198
Initial test loss: 9.213734605044198
80: time = 0.160000 loss = 8.979989 testLoss 8.792345
Res.gain: 0.2337459568224034
Jackknife: only SoC_15-30
Making features
makeFeatures: max memory 15271460864, total allocated 324534272, free 63919240, used 260615032, increment 10474368
Mimusops_kummel SoC_15-30: 
Regularization values: linear/quadratic/product: 0.236, categorical: 0.250, threshold: 1.650, hinge: 0.500
35 samples
Density: max memory 15271460864, total allocated 324534272, free 63776184, used 260758088, increment 143056
linearPredictor: max memory 15271460864, total allocated 324534272, free 63776184, used 260758088, increment 0
FeaturedSpace: max memory 15271460864, total allocated 324534272, free 63776184, used 260758088, increment 0
Sequential: max memory 15271460864, total allocated 324534272, free 63776184, used 260758088, increment 0
Initial loss: 9.213734605044198
Initial test loss: 9.213734605044198
160: time = 0.277000 loss = 8.759182 testLoss 8.526933
Res.gain: 0.4545522258032939
Jackknife: only SoC_30-60
Making features
makeFeatures: max memory 15271460864, total allocated 350748672, free 210276200, used 140472472, increment -120285616
Mimusops_kummel SoC_30-60: 
Regularization values: linear/quadratic/product: 0.236, categorical: 0.250, threshold: 1.650, hinge: 0.500
35 samples
Density: max memory 15271460864, total allocated 350748672, free 206852824, used 143895848, increment 3423376
linearPredictor: max memory 15271460864, total allocated 350748672, free 206852824, used 143895848, increment 0
FeaturedSpace: max memory 15271460864, total allocated 350748672, free 206852824, used 143895848, increment 0
Sequential: max memory 15271460864, total allocated 350748672, free 206852824, used 143895848, increment 0
Initial loss: 9.213734605044198
Initial test loss: 9.213734605044198
180: time = 0.284000 loss = 8.871297 testLoss 8.568411
Res.gain: 0.34243746399314823
Jackknife: only SoC_60-100
Making features
makeFeatures: max memory 15271460864, total allocated 350748672, free 186419264, used 164329408, increment 20433560
Mimusops_kummel SoC_60-100: 
Regularization values: linear/quadratic/product: 0.236, categorical: 0.250, threshold: 1.650, hinge: 0.500
35 samples
Density: max memory 15271460864, total allocated 350748672, free 182796128, used 167952544, increment 3623136
linearPredictor: max memory 15271460864, total allocated 350748672, free 182796128, used 167952544, increment 0
FeaturedSpace: max memory 15271460864, total allocated 350748672, free 182796128, used 167952544, increment 0
Sequential: max memory 15271460864, total allocated 350748672, free 182796128, used 167952544, increment 0
Initial loss: 9.213734605044198
Initial test loss: 9.213734605044198
Time since start: 1502.298
180: time = 0.302000 loss = 8.833896 testLoss 8.599794
Res.gain: 0.3798385168357683
Jackknife: only Temp
Making features
makeFeatures: max memory 15271460864, total allocated 350748672, free 162571264, used 188177408, increment 20224864
Mimusops_kummel Temp: 
Regularization values: linear/quadratic/product: 0.236, categorical: 0.250, threshold: 1.650, hinge: 0.500
35 samples
Density: max memory 15271460864, total allocated 350748672, free 162264392, used 188484280, increment 306872
linearPredictor: max memory 15271460864, total allocated 350748672, free 162264392, used 188484280, increment 0
FeaturedSpace: max memory 15271460864, total allocated 350748672, free 162264392, used 188484280, increment 0
Sequential: max memory 15271460864, total allocated 350748672, free 162264392, used 188484280, increment 0
Initial loss: 9.213734605044198
Initial test loss: 9.213734605044198
Time since start: 1503.564
260: time = 1.252000 loss = 8.495394 testLoss 8.219141
Res.gain: 0.7183410820782044
Jackknife: only VCF
Making features
makeFeatures: max memory 15271460864, total allocated 384303104, free 150165632, used 234137472, increment 45653192
Mimusops_kummel VCF: 
Regularization values: linear/quadratic/product: 0.236, categorical: 0.250, threshold: 1.650, hinge: 0.500
35 samples
Density: max memory 15271460864, total allocated 384303104, free 145916256, used 238386848, increment 4249376
linearPredictor: max memory 15271460864, total allocated 384303104, free 145916256, used 238386848, increment 0
FeaturedSpace: max memory 15271460864, total allocated 384303104, free 145916256, used 238386848, increment 0
Sequential: max memory 15271460864, total allocated 384303104, free 145916256, used 238386848, increment 0
Initial loss: 9.213734605044198
Initial test loss: 9.213734605044198
100: time = 0.292000 loss = 9.016741 testLoss 9.096276
Res.gain: 0.19699384188218794
getSamples: max memory 15271460864, total allocated 384303104, free 121623632, used 262679472, increment 24292624
Making features
makeFeatures: max memory 15271460864, total allocated 384303104, free 92412296, used 291890808, increment 29211336
Physalis_peruviana: 
Regularization values: linear/quadratic/product: 0.250, categorical: 0.250, threshold: 1.700, hinge: 0.500
30 samples
Density: max memory 15271460864, total allocated 384303104, free 73106792, used 311196312, increment 19305504
linearPredictor: max memory 15271460864, total allocated 384303104, free 73106792, used 311196312, increment 0
Deactivating (LC=1.0)
Deactivating (LC=4.0)
Deactivating (LC=6.0)
Deactivating (LC=7.0)
Deactivating (LC=11.0)
Deactivating (LC=16.0)
Deactivating (LC=17.0)
FeaturedSpace: max memory 15271460864, total allocated 384303104, free 73106792, used 311196312, increment 0
Sequential: max memory 15271460864, total allocated 384303104, free 73106792, used 311196312, increment 0
Initial loss: 9.21333588095598
Initial test loss: 9.21333588095598
Time since start: 1515.989
500: time = 11.685000 loss = 7.041747 testLoss 8.127797
Resulting gain: 2.1715891179386837
Projecting...
Writing file /Users/sbzdbk/Documents/WEF_RK/MaxEnt_output3_jkn/Physalis_peruviana.asc
Time since start: 1520.129
Writing /Users/sbzdbk/Documents/WEF_RK/MaxEnt_output3_jkn/plots/Physalis_peruviana.png
Physalis_peruviana response curves
Time since start: 1521.635
Response curve: only EVI
Making features
makeFeatures: max memory 15271460864, total allocated 617611264, free 412704528, used 204906736, increment -106289576
Physalis_peruviana EVI: 
Regularization values: linear/quadratic/product: 0.250, categorical: 0.250, threshold: 1.700, hinge: 0.500
30 samples
Density: max memory 15271460864, total allocated 617611264, free 411931952, used 205679312, increment 772576
linearPredictor: max memory 15271460864, total allocated 617611264, free 411931952, used 205679312, increment 0
FeaturedSpace: max memory 15271460864, total allocated 617611264, free 411931952, used 205679312, increment 0
Sequential: max memory 15271460864, total allocated 617611264, free 411931952, used 205679312, increment 0
Initial loss: 9.21333588095598
60: time = 0.186000 loss = 8.697016
Resulting gain: 0.5163202342774866
Physalis_peruviana response curves
Response curve: only Elev
Making features
makeFeatures: max memory 15271460864, total allocated 617611264, free 359509640, used 258101624, increment 52422312
Physalis_peruviana Elev: 
Regularization values: linear/quadratic/product: 0.250, categorical: 0.250, threshold: 1.700, hinge: 0.500
30 samples
Density: max memory 15271460864, total allocated 617611264, free 359509640, used 258101624, increment 0
linearPredictor: max memory 15271460864, total allocated 617611264, free 359509640, used 258101624, increment 0
FeaturedSpace: max memory 15271460864, total allocated 617611264, free 359509640, used 258101624, increment 0
Sequential: max memory 15271460864, total allocated 617611264, free 359509640, used 258101624, increment 0
Initial loss: 9.21333588095598
280: time = 0.550000 loss = 8.147408
Resulting gain: 1.0659282445423255
Physalis_peruviana response curves
Response curve: only GPP
Making features
makeFeatures: max memory 15271460864, total allocated 617611264, free 180826520, used 436784744, increment 178683120
Physalis_peruviana GPP: 
Regularization values: linear/quadratic/product: 0.250, categorical: 0.250, threshold: 1.700, hinge: 0.500
30 samples
Density: max memory 15271460864, total allocated 617611264, free 180826520, used 436784744, increment 0
linearPredictor: max memory 15271460864, total allocated 617611264, free 180826520, used 436784744, increment 0
FeaturedSpace: max memory 15271460864, total allocated 617611264, free 180826520, used 436784744, increment 0
Sequential: max memory 15271460864, total allocated 617611264, free 180826520, used 436784744, increment 0
Initial loss: 9.21333588095598
Time since start: 1522.987
140: time = 0.523000 loss = 8.735351
Resulting gain: 0.4779853389484394
Physalis_peruviana response curves
Response curve: only LC
Making features
makeFeatures: max memory 15271460864, total allocated 604504064, free 343143712, used 261360352, increment -175424392
Physalis_peruviana LC: 
Regularization values: linear/quadratic/product: 0.250, categorical: 0.250, threshold: 1.700, hinge: 0.500
30 samples
Density: max memory 15271460864, total allocated 604504064, free 343143712, used 261360352, increment 0
linearPredictor: max memory 15271460864, total allocated 604504064, free 343143712, used 261360352, increment 0
Deactivating (LC=1.0)
Deactivating (LC=4.0)
Deactivating (LC=6.0)
Deactivating (LC=7.0)
Deactivating (LC=11.0)
Deactivating (LC=16.0)
Deactivating (LC=17.0)
FeaturedSpace: max memory 15271460864, total allocated 604504064, free 343143712, used 261360352, increment 0
Sequential: max memory 15271460864, total allocated 604504064, free 343143712, used 261360352, increment 0
Initial loss: 9.21333588095598
100: time = 0.094000 loss = 8.777817
Resulting gain: 0.4355191000919376
Physalis_peruviana response curves
Response curve: only N_100-200
Making features
makeFeatures: max memory 15271460864, total allocated 604504064, free 329888344, used 274615720, increment 13255368
Physalis_peruviana N_100-200: 
Regularization values: linear/quadratic/product: 0.250, categorical: 0.250, threshold: 1.700, hinge: 0.500
30 samples
Density: max memory 15271460864, total allocated 604504064, free 329888344, used 274615720, increment 0
linearPredictor: max memory 15271460864, total allocated 604504064, free 329888344, used 274615720, increment 0
FeaturedSpace: max memory 15271460864, total allocated 604504064, free 329888344, used 274615720, increment 0
Sequential: max memory 15271460864, total allocated 604504064, free 329888344, used 274615720, increment 0
Initial loss: 9.21333588095598
60: time = 0.146000 loss = 9.189398
Resulting gain: 0.02393794269336169
Physalis_peruviana response curves
Response curve: only N_15-30
Making features
makeFeatures: max memory 15271460864, total allocated 604504064, free 310412824, used 294091240, increment 19475520
Physalis_peruviana N_15-30: 
Regularization values: linear/quadratic/product: 0.250, categorical: 0.250, threshold: 1.700, hinge: 0.500
30 samples
Density: max memory 15271460864, total allocated 604504064, free 302692944, used 301811120, increment 7719880
linearPredictor: max memory 15271460864, total allocated 604504064, free 302692944, used 301811120, increment 0
FeaturedSpace: max memory 15271460864, total allocated 604504064, free 302692944, used 301811120, increment 0
Sequential: max memory 15271460864, total allocated 604504064, free 302692944, used 301811120, increment 0
Initial loss: 9.21333588095598
120: time = 0.265000 loss = 8.978383
Resulting gain: 0.23495292661146472
Physalis_peruviana response curves
Response curve: only N_30-60
Making features
makeFeatures: max memory 15271460864, total allocated 604504064, free 234432784, used 370071280, increment 68260160
Physalis_peruviana N_30-60: 
Regularization values: linear/quadratic/product: 0.250, categorical: 0.250, threshold: 1.700, hinge: 0.500
30 samples
Density: max memory 15271460864, total allocated 604504064, free 234432784, used 370071280, increment 0
linearPredictor: max memory 15271460864, total allocated 604504064, free 234432784, used 370071280, increment 0
FeaturedSpace: max memory 15271460864, total allocated 604504064, free 234432784, used 370071280, increment 0
Sequential: max memory 15271460864, total allocated 604504064, free 234432784, used 370071280, increment 0
Initial loss: 9.21333588095598
80: time = 0.200000 loss = 8.941915
Resulting gain: 0.27142109847497764
Physalis_peruviana response curves
Response curve: only N_60-100
Making features
makeFeatures: max memory 15271460864, total allocated 604504064, free 198493032, used 406011032, increment 35939752
Physalis_peruviana N_60-100: 
Regularization values: linear/quadratic/product: 0.250, categorical: 0.250, threshold: 1.700, hinge: 0.500
30 samples
Density: max memory 15271460864, total allocated 604504064, free 190853392, used 413650672, increment 7639640
linearPredictor: max memory 15271460864, total allocated 604504064, free 190853392, used 413650672, increment 0
FeaturedSpace: max memory 15271460864, total allocated 604504064, free 190853392, used 413650672, increment 0
Sequential: max memory 15271460864, total allocated 604504064, free 190853392, used 413650672, increment 0
Initial loss: 9.21333588095598
Time since start: 1524.077
60: time = 0.158000 loss = 8.893050
Resulting gain: 0.3202861217175972
Physalis_peruviana response curves
Response curve: only Ptn
Making features
makeFeatures: max memory 15271460864, total allocated 604504064, free 163459248, used 441044816, increment 27394144
Physalis_peruviana Ptn: 
Regularization values: linear/quadratic/product: 0.250, categorical: 0.250, threshold: 1.700, hinge: 0.500
30 samples
Density: max memory 15271460864, total allocated 604504064, free 163459248, used 441044816, increment 0
linearPredictor: max memory 15271460864, total allocated 604504064, free 163459248, used 441044816, increment 0
FeaturedSpace: max memory 15271460864, total allocated 604504064, free 163459248, used 441044816, increment 0
Sequential: max memory 15271460864, total allocated 604504064, free 163459248, used 441044816, increment 0
Initial loss: 9.21333588095598
120: time = 0.536000 loss = 8.817865
Resulting gain: 0.39547041815526995
Physalis_peruviana response curves
Response curve: only Ptn_Dry
Making features
makeFeatures: max memory 15271460864, total allocated 588251136, free 289733840, used 298517296, increment -142527520
Physalis_peruviana Ptn_Dry: 
Regularization values: linear/quadratic/product: 0.250, categorical: 0.250, threshold: 1.700, hinge: 0.500
30 samples
Density: max memory 15271460864, total allocated 588251136, free 289733840, used 298517296, increment 0
linearPredictor: max memory 15271460864, total allocated 588251136, free 289733840, used 298517296, increment 0
FeaturedSpace: max memory 15271460864, total allocated 588251136, free 289733840, used 298517296, increment 0
Sequential: max memory 15271460864, total allocated 588251136, free 289733840, used 298517296, increment 0
Initial loss: 9.21333588095598
Time since start: 1525.835
300: time = 1.124000 loss = 8.631091
Resulting gain: 0.5822447003146713
Physalis_peruviana response curves
Response curve: only Ptn_SN
Making features
makeFeatures: max memory 15271460864, total allocated 571998208, free 113313624, used 458684584, increment 160167288
Physalis_peruviana Ptn_SN: 
Regularization values: linear/quadratic/product: 0.250, categorical: 0.250, threshold: 1.700, hinge: 0.500
30 samples
Density: max memory 15271460864, total allocated 571998208, free 113313624, used 458684584, increment 0
linearPredictor: max memory 15271460864, total allocated 571998208, free 113313624, used 458684584, increment 0
FeaturedSpace: max memory 15271460864, total allocated 571998208, free 113313624, used 458684584, increment 0
Sequential: max memory 15271460864, total allocated 571998208, free 113313624, used 458684584, increment 0
Initial loss: 9.21333588095598
Time since start: 1526.915
260: time = 1.029000 loss = 8.916987
Resulting gain: 0.2963488384692017
Physalis_peruviana response curves
Response curve: only Ptn_Warm
Making features
makeFeatures: max memory 15271460864, total allocated 543162368, free 251317664, used 291844704, increment -166839880
Physalis_peruviana Ptn_Warm: 
Regularization values: linear/quadratic/product: 0.250, categorical: 0.250, threshold: 1.700, hinge: 0.500
30 samples
Density: max memory 15271460864, total allocated 543162368, free 243923640, used 299238728, increment 7394024
linearPredictor: max memory 15271460864, total allocated 543162368, free 243923640, used 299238728, increment 0
FeaturedSpace: max memory 15271460864, total allocated 543162368, free 243923640, used 299238728, increment 0
Sequential: max memory 15271460864, total allocated 543162368, free 243923640, used 299238728, increment 0
Initial loss: 9.21333588095598
240: time = 0.919000 loss = 8.467205
Resulting gain: 0.7461306820429616
Physalis_peruviana response curves
Time since start: 1527.925
Response curve: only SoC_100-200
Making features
makeFeatures: max memory 15271460864, total allocated 517472256, free 380832192, used 136640064, increment -162598664
Physalis_peruviana SoC_100-200: 
Regularization values: linear/quadratic/product: 0.250, categorical: 0.250, threshold: 1.700, hinge: 0.500
30 samples
Density: max memory 15271460864, total allocated 517472256, free 380832192, used 136640064, increment 0
linearPredictor: max memory 15271460864, total allocated 517472256, free 380832192, used 136640064, increment 0
FeaturedSpace: max memory 15271460864, total allocated 517472256, free 380832192, used 136640064, increment 0
Sequential: max memory 15271460864, total allocated 517472256, free 380832192, used 136640064, increment 0
Initial loss: 9.21333588095598
140: time = 0.233000 loss = 9.044773
Resulting gain: 0.1685627974646593
Physalis_peruviana response curves
Response curve: only SoC_15-30
Making features
makeFeatures: max memory 15271460864, total allocated 517472256, free 359680800, used 157791456, increment 21151392
Physalis_peruviana SoC_15-30: 
Regularization values: linear/quadratic/product: 0.250, categorical: 0.250, threshold: 1.700, hinge: 0.500
30 samples
Density: max memory 15271460864, total allocated 517472256, free 359254368, used 158217888, increment 426432
linearPredictor: max memory 15271460864, total allocated 517472256, free 359254368, used 158217888, increment 0
FeaturedSpace: max memory 15271460864, total allocated 517472256, free 359254368, used 158217888, increment 0
Sequential: max memory 15271460864, total allocated 517472256, free 359254368, used 158217888, increment 0
Initial loss: 9.21333588095598
80: time = 0.189000 loss = 8.767312
Resulting gain: 0.4460239876414036
Physalis_peruviana response curves
Response curve: only SoC_30-60
Making features
makeFeatures: max memory 15271460864, total allocated 517472256, free 341548848, used 175923408, increment 17705520
Physalis_peruviana SoC_30-60: 
Regularization values: linear/quadratic/product: 0.250, categorical: 0.250, threshold: 1.700, hinge: 0.500
30 samples
Density: max memory 15271460864, total allocated 517472256, free 341122368, used 176349888, increment 426480
linearPredictor: max memory 15271460864, total allocated 517472256, free 341122368, used 176349888, increment 0
FeaturedSpace: max memory 15271460864, total allocated 517472256, free 341122368, used 176349888, increment 0
Sequential: max memory 15271460864, total allocated 517472256, free 341122368, used 176349888, increment 0
Initial loss: 9.21333588095598
120: time = 0.204000 loss = 8.624341
Resulting gain: 0.5889945702818036
Physalis_peruviana response curves
Response curve: only SoC_60-100
Making features
makeFeatures: max memory 15271460864, total allocated 517472256, free 321465104, used 196007152, increment 19657264
Physalis_peruviana SoC_60-100: 
Regularization values: linear/quadratic/product: 0.250, categorical: 0.250, threshold: 1.700, hinge: 0.500
30 samples
Density: max memory 15271460864, total allocated 517472256, free 321465104, used 196007152, increment 0
linearPredictor: max memory 15271460864, total allocated 517472256, free 321465104, used 196007152, increment 0
FeaturedSpace: max memory 15271460864, total allocated 517472256, free 321465104, used 196007152, increment 0
Sequential: max memory 15271460864, total allocated 517472256, free 321465104, used 196007152, increment 0
Initial loss: 9.21333588095598
80: time = 0.168000 loss = 8.736437
Resulting gain: 0.4768987255638084
Physalis_peruviana response curves
Response curve: only Temp
Making features
makeFeatures: max memory 15271460864, total allocated 517472256, free 308896384, used 208575872, increment 12568720
Physalis_peruviana Temp: 
Regularization values: linear/quadratic/product: 0.250, categorical: 0.250, threshold: 1.700, hinge: 0.500
30 samples
Density: max memory 15271460864, total allocated 517472256, free 308896384, used 208575872, increment 0
linearPredictor: max memory 15271460864, total allocated 517472256, free 308896384, used 208575872, increment 0
FeaturedSpace: max memory 15271460864, total allocated 517472256, free 308896384, used 208575872, increment 0
Sequential: max memory 15271460864, total allocated 517472256, free 308896384, used 208575872, increment 0
Initial loss: 9.21333588095598
Time since start: 1529.947
280: time = 1.029000 loss = 8.201241
Resulting gain: 1.0120945159114285
Physalis_peruviana response curves
Response curve: only VCF
Making features
makeFeatures: max memory 15271460864, total allocated 493355008, free 298374128, used 194980880, increment -13594992
Physalis_peruviana VCF: 
Regularization values: linear/quadratic/product: 0.250, categorical: 0.250, threshold: 1.700, hinge: 0.500
30 samples
Density: max memory 15271460864, total allocated 493355008, free 298374128, used 194980880, increment 0
linearPredictor: max memory 15271460864, total allocated 493355008, free 298374128, used 194980880, increment 0
FeaturedSpace: max memory 15271460864, total allocated 493355008, free 298374128, used 194980880, increment 0
Sequential: max memory 15271460864, total allocated 493355008, free 298374128, used 194980880, increment 0
Initial loss: 9.21333588095598
120: time = 0.206000 loss = 9.041090
Resulting gain: 0.17224636505495816
Physalis_peruviana response curves
Jackknife: leave EVI out
Making features
Time since start: 1530.999
makeFeatures: max memory 15271460864, total allocated 493355008, free 119619720, used 373735288, increment 178754408
Physalis_peruviana EVI: 
Regularization values: linear/quadratic/product: 0.250, categorical: 0.250, threshold: 1.700, hinge: 0.500
30 samples
Density: max memory 15271460864, total allocated 493355008, free 101467744, used 391887264, increment 18151976
linearPredictor: max memory 15271460864, total allocated 493355008, free 101467744, used 391887264, increment 0
Deactivating (LC=1.0)
Deactivating (LC=4.0)
Deactivating (LC=6.0)
Deactivating (LC=7.0)
Deactivating (LC=11.0)
Deactivating (LC=16.0)
Deactivating (LC=17.0)
FeaturedSpace: max memory 15271460864, total allocated 493355008, free 101467744, used 391887264, increment 0
Sequential: max memory 15271460864, total allocated 493355008, free 101467744, used 391887264, increment 0
Initial loss: 9.21333588095598
Initial test loss: 9.21333588095598
Time since start: 1541.846
500: time = 10.741000 loss = 7.123838 testLoss 8.263438
Jackknife: leave Elev out
Making features
makeFeatures: max memory 15271460864, total allocated 447741952, free 331546376, used 116195576, increment -275691688
Physalis_peruviana Elev: 
Regularization values: linear/quadratic/product: 0.250, categorical: 0.250, threshold: 1.700, hinge: 0.500
30 samples
Density: max memory 15271460864, total allocated 447741952, free 311599256, used 136142696, increment 19947120
linearPredictor: max memory 15271460864, total allocated 447741952, free 311599256, used 136142696, increment 0
Deactivating (LC=1.0)
Deactivating (LC=4.0)
Deactivating (LC=6.0)
Deactivating (LC=7.0)
Deactivating (LC=11.0)
Deactivating (LC=16.0)
Deactivating (LC=17.0)
FeaturedSpace: max memory 15271460864, total allocated 447741952, free 311599256, used 136142696, increment 0
Sequential: max memory 15271460864, total allocated 447741952, free 311599256, used 136142696, increment 0
Initial loss: 9.21333588095598
Initial test loss: 9.21333588095598
Time since start: 1552.262
500: time = 10.234000 loss = 7.083100 testLoss 8.156158
Jackknife: leave GPP out
Making features
makeFeatures: max memory 15271460864, total allocated 871366656, free 463233056, used 408133600, increment 271990904
Physalis_peruviana GPP: 
Regularization values: linear/quadratic/product: 0.250, categorical: 0.250, threshold: 1.700, hinge: 0.500
30 samples
Density: max memory 15271460864, total allocated 871366656, free 449795736, used 421570920, increment 13437320
linearPredictor: max memory 15271460864, total allocated 871366656, free 449795736, used 421570920, increment 0
Deactivating (LC=1.0)
Deactivating (LC=4.0)
Deactivating (LC=6.0)
Deactivating (LC=7.0)
Deactivating (LC=11.0)
Deactivating (LC=16.0)
Deactivating (LC=17.0)
FeaturedSpace: max memory 15271460864, total allocated 871366656, free 449795736, used 421570920, increment 0
Sequential: max memory 15271460864, total allocated 871366656, free 449795736, used 421570920, increment 0
Initial loss: 9.21333588095598
Initial test loss: 9.21333588095598
Time since start: 1561.873
500: time = 9.427000 loss = 7.056947 testLoss 8.116636
Jackknife: leave LC out
Making features
makeFeatures: max memory 15271460864, total allocated 596115456, free 174491024, used 421624432, increment 53512
Physalis_peruviana LC: 
Regularization values: linear/quadratic/product: 0.250, categorical: 0.250, threshold: 1.700, hinge: 0.500
30 samples
Density: max memory 15271460864, total allocated 596115456, free 151050944, used 445064512, increment 23440080
linearPredictor: max memory 15271460864, total allocated 596115456, free 151050944, used 445064512, increment 0
FeaturedSpace: max memory 15271460864, total allocated 596115456, free 151050944, used 445064512, increment 0
Sequential: max memory 15271460864, total allocated 596115456, free 151050944, used 445064512, increment 0
Initial loss: 9.21333588095598
Initial test loss: 9.21333588095598
Time since start: 1573.34
500: time = 11.263000 loss = 7.220471 testLoss 7.788853
Jackknife: leave N_100-200 out
Making features
makeFeatures: max memory 15271460864, total allocated 334495744, free 110561536, used 223934208, increment -221130304
Physalis_peruviana N_100-200: 
Regularization values: linear/quadratic/product: 0.250, categorical: 0.250, threshold: 1.700, hinge: 0.500
30 samples
Density: max memory 15271460864, total allocated 336592896, free 207843944, used 128748952, increment -95185256
linearPredictor: max memory 15271460864, total allocated 336592896, free 207843944, used 128748952, increment 0
Deactivating (LC=1.0)
Deactivating (LC=4.0)
Deactivating (LC=6.0)
Deactivating (LC=7.0)
Deactivating (LC=11.0)
Deactivating (LC=16.0)
Deactivating (LC=17.0)
FeaturedSpace: max memory 15271460864, total allocated 336592896, free 207843944, used 128748952, increment 0
Sequential: max memory 15271460864, total allocated 336592896, free 207843944, used 128748952, increment 0
Initial loss: 9.21333588095598
Initial test loss: 9.21333588095598
Time since start: 1584.48
500: time = 10.930000 loss = 7.060001 testLoss 8.148541
Jackknife: leave N_15-30 out
Making features
makeFeatures: max memory 15271460864, total allocated 308281344, free 29628152, used 278653192, increment 149904240
Physalis_peruviana N_15-30: 
Regularization values: linear/quadratic/product: 0.250, categorical: 0.250, threshold: 1.700, hinge: 0.500
30 samples
Density: max memory 15271460864, total allocated 329777152, free 252121384, used 77655768, increment -200997424
linearPredictor: max memory 15271460864, total allocated 329777152, free 252121384, used 77655768, increment 0
Deactivating (LC=1.0)
Deactivating (LC=4.0)
Deactivating (LC=6.0)
Deactivating (LC=7.0)
Deactivating (LC=11.0)
Deactivating (LC=16.0)
Deactivating (LC=17.0)
FeaturedSpace: max memory 15271460864, total allocated 329777152, free 252121384, used 77655768, increment 0
Sequential: max memory 15271460864, total allocated 329777152, free 252121384, used 77655768, increment 0
Initial loss: 9.21333588095598
Initial test loss: 9.21333588095598
Time since start: 1595.231
500: time = 10.522000 loss = 7.118813 testLoss 8.094794
Jackknife: leave N_30-60 out
Making features
makeFeatures: max memory 15271460864, total allocated 896008192, free 101973584, used 794034608, increment 716378840
Physalis_peruviana N_30-60: 
Regularization values: linear/quadratic/product: 0.250, categorical: 0.250, threshold: 1.700, hinge: 0.500
30 samples
Density: max memory 15271460864, total allocated 896008192, free 88288792, used 807719400, increment 13684792
linearPredictor: max memory 15271460864, total allocated 896008192, free 88288792, used 807719400, increment 0
Deactivating (LC=1.0)
Deactivating (LC=4.0)
Deactivating (LC=6.0)
Deactivating (LC=7.0)
Deactivating (LC=11.0)
Deactivating (LC=16.0)
Deactivating (LC=17.0)
FeaturedSpace: max memory 15271460864, total allocated 896008192, free 88288792, used 807719400, increment 0
Sequential: max memory 15271460864, total allocated 896008192, free 88288792, used 807719400, increment 0
Initial loss: 9.21333588095598
Initial test loss: 9.21333588095598
Time since start: 1606.929
500: time = 11.496000 loss = 7.042449 testLoss 8.146520
Jackknife: leave N_60-100 out
Making features
makeFeatures: max memory 15271460864, total allocated 800587776, free 202764800, used 597822976, increment -209896424
Physalis_peruviana N_60-100: 
Regularization values: linear/quadratic/product: 0.250, categorical: 0.250, threshold: 1.700, hinge: 0.500
30 samples
Density: max memory 15271460864, total allocated 800587776, free 191162368, used 609425408, increment 11602432
linearPredictor: max memory 15271460864, total allocated 800587776, free 191162368, used 609425408, increment 0
Deactivating (LC=1.0)
Deactivating (LC=4.0)
Deactivating (LC=6.0)
Deactivating (LC=7.0)
Deactivating (LC=11.0)
Deactivating (LC=16.0)
Deactivating (LC=17.0)
FeaturedSpace: max memory 15271460864, total allocated 800587776, free 191162368, used 609425408, increment 0
Sequential: max memory 15271460864, total allocated 800587776, free 191162368, used 609425408, increment 0
Initial loss: 9.21333588095598
Initial test loss: 9.21333588095598
Time since start: 1618.721
500: time = 11.564000 loss = 7.041567 testLoss 8.132140
Jackknife: leave Ptn out
Making features
makeFeatures: max memory 15271460864, total allocated 607125504, free 28866240, used 578259264, increment -31166144
Physalis_peruviana Ptn: 
Regularization values: linear/quadratic/product: 0.250, categorical: 0.250, threshold: 1.700, hinge: 0.500
30 samples
Density: max memory 15271460864, total allocated 595591168, free 518130416, used 77460752, increment -500798512
linearPredictor: max memory 15271460864, total allocated 595591168, free 518130416, used 77460752, increment 0
Deactivating (LC=1.0)
Deactivating (LC=4.0)
Deactivating (LC=6.0)
Deactivating (LC=7.0)
Deactivating (LC=11.0)
Deactivating (LC=16.0)
Deactivating (LC=17.0)
FeaturedSpace: max memory 15271460864, total allocated 595591168, free 518130416, used 77460752, increment 0
Sequential: max memory 15271460864, total allocated 595591168, free 518130416, used 77460752, increment 0
Initial loss: 9.21333588095598
Initial test loss: 9.21333588095598
Time since start: 1628.847
500: time = 9.902000 loss = 7.043234 testLoss 8.150127
Jackknife: leave Ptn_Dry out
Making features
makeFeatures: max memory 15271460864, total allocated 362807296, free 47691496, used 315115800, increment 237655048
Physalis_peruviana Ptn_Dry: 
Regularization values: linear/quadratic/product: 0.250, categorical: 0.250, threshold: 1.700, hinge: 0.500
30 samples
Density: max memory 15271460864, total allocated 362807296, free 28016288, used 334791008, increment 19675208
linearPredictor: max memory 15271460864, total allocated 362807296, free 28016288, used 334791008, increment 0
Deactivating (LC=1.0)
Deactivating (LC=4.0)
Deactivating (LC=6.0)
Deactivating (LC=7.0)
Deactivating (LC=11.0)
Deactivating (LC=16.0)
Deactivating (LC=17.0)
FeaturedSpace: max memory 15271460864, total allocated 362807296, free 28016288, used 334791008, increment 0
Sequential: max memory 15271460864, total allocated 362807296, free 28016288, used 334791008, increment 0
Initial loss: 9.21333588095598
Initial test loss: 9.21333588095598
Time since start: 1639.65
500: time = 10.588000 loss = 7.158447 testLoss 8.158021
Jackknife: leave Ptn_SN out
Making features
makeFeatures: max memory 15271460864, total allocated 300941312, free 107243840, used 193697472, increment -141093536
Physalis_peruviana Ptn_SN: 
Regularization values: linear/quadratic/product: 0.250, categorical: 0.250, threshold: 1.700, hinge: 0.500
30 samples
Density: max memory 15271460864, total allocated 300941312, free 87782352, used 213158960, increment 19461488
linearPredictor: max memory 15271460864, total allocated 300941312, free 87782352, used 213158960, increment 0
Deactivating (LC=1.0)
Deactivating (LC=4.0)
Deactivating (LC=6.0)
Deactivating (LC=7.0)
Deactivating (LC=11.0)
Deactivating (LC=16.0)
Deactivating (LC=17.0)
FeaturedSpace: max memory 15271460864, total allocated 300941312, free 87782352, used 213158960, increment 0
Sequential: max memory 15271460864, total allocated 300941312, free 87782352, used 213158960, increment 0
Initial loss: 9.21333588095598
Initial test loss: 9.21333588095598
Time since start: 1650.33
500: time = 10.476000 loss = 7.094053 testLoss 8.336935
Jackknife: leave Ptn_Warm out
Making features
makeFeatures: max memory 15271460864, total allocated 587726848, free 354113224, used 233613624, increment 20454664
Physalis_peruviana Ptn_Warm: 
Regularization values: linear/quadratic/product: 0.250, categorical: 0.250, threshold: 1.700, hinge: 0.500
30 samples
Density: max memory 15271460864, total allocated 587726848, free 330381304, used 257345544, increment 23731920
linearPredictor: max memory 15271460864, total allocated 587726848, free 330381304, used 257345544, increment 0
Deactivating (LC=1.0)
Deactivating (LC=4.0)
Deactivating (LC=6.0)
Deactivating (LC=7.0)
Deactivating (LC=11.0)
Deactivating (LC=16.0)
Deactivating (LC=17.0)
FeaturedSpace: max memory 15271460864, total allocated 587726848, free 330381304, used 257345544, increment 0
Sequential: max memory 15271460864, total allocated 587726848, free 330381304, used 257345544, increment 0
Initial loss: 9.21333588095598
Initial test loss: 9.21333588095598
Time since start: 1660.95
500: time = 10.361000 loss = 7.042631 testLoss 8.131318
Jackknife: leave SoC_100-200 out
Making features
makeFeatures: max memory 15271460864, total allocated 346030080, free 233013592, used 113016488, increment -144329056
Physalis_peruviana SoC_100-200: 
Regularization values: linear/quadratic/product: 0.250, categorical: 0.250, threshold: 1.700, hinge: 0.500
30 samples
Density: max memory 15271460864, total allocated 346030080, free 212770552, used 133259528, increment 20243040
linearPredictor: max memory 15271460864, total allocated 346030080, free 212770552, used 133259528, increment 0
Deactivating (LC=1.0)
Deactivating (LC=4.0)
Deactivating (LC=6.0)
Deactivating (LC=7.0)
Deactivating (LC=11.0)
Deactivating (LC=16.0)
Deactivating (LC=17.0)
FeaturedSpace: max memory 15271460864, total allocated 346030080, free 212770552, used 133259528, increment 0
Sequential: max memory 15271460864, total allocated 346030080, free 212770552, used 133259528, increment 0
Initial loss: 9.21333588095598
Initial test loss: 9.21333588095598
Time since start: 1673.03
500: time = 11.815000 loss = 7.041981 testLoss 8.117212
Jackknife: leave SoC_15-30 out
Making features
makeFeatures: max memory 15271460864, total allocated 731906048, free 608842080, used 123063968, increment -10195560
Physalis_peruviana SoC_15-30: 
Regularization values: linear/quadratic/product: 0.250, categorical: 0.250, threshold: 1.700, hinge: 0.500
30 samples
Density: max memory 15271460864, total allocated 731906048, free 587727416, used 144178632, increment 21114664
linearPredictor: max memory 15271460864, total allocated 731906048, free 587727416, used 144178632, increment 0
Deactivating (LC=1.0)
Deactivating (LC=4.0)
Deactivating (LC=6.0)
Deactivating (LC=7.0)
Deactivating (LC=11.0)
Deactivating (LC=16.0)
Deactivating (LC=17.0)
FeaturedSpace: max memory 15271460864, total allocated 731906048, free 587727416, used 144178632, increment 0
Sequential: max memory 15271460864, total allocated 731906048, free 587727416, used 144178632, increment 0
Initial loss: 9.21333588095598
Initial test loss: 9.21333588095598
Time since start: 1684.418
500: time = 11.175000 loss = 7.041309 testLoss 8.131288
Jackknife: leave SoC_30-60 out
Making features
makeFeatures: max memory 15271460864, total allocated 582483968, free 97166040, used 485317928, increment 341139296
Physalis_peruviana SoC_30-60: 
Regularization values: linear/quadratic/product: 0.250, categorical: 0.250, threshold: 1.700, hinge: 0.500
30 samples
Density: max memory 15271460864, total allocated 582483968, free 73736408, used 508747560, increment 23429632
linearPredictor: max memory 15271460864, total allocated 582483968, free 73736408, used 508747560, increment 0
Deactivating (LC=1.0)
Deactivating (LC=4.0)
Deactivating (LC=6.0)
Deactivating (LC=7.0)
Deactivating (LC=11.0)
Deactivating (LC=16.0)
Deactivating (LC=17.0)
FeaturedSpace: max memory 15271460864, total allocated 582483968, free 73736408, used 508747560, increment 0
Sequential: max memory 15271460864, total allocated 582483968, free 73736408, used 508747560, increment 0
Initial loss: 9.21333588095598
Initial test loss: 9.21333588095598
Time since start: 1695.749
500: time = 11.113000 loss = 7.056539 testLoss 8.062673
Jackknife: leave SoC_60-100 out
Making features
makeFeatures: max memory 15271460864, total allocated 314048512, free 60109664, used 253938848, increment -254808712
Physalis_peruviana SoC_60-100: 
Regularization values: linear/quadratic/product: 0.250, categorical: 0.250, threshold: 1.700, hinge: 0.500
30 samples
Density: max memory 15271460864, total allocated 314048512, free 41545632, used 272502880, increment 18564032
linearPredictor: max memory 15271460864, total allocated 314048512, free 41545632, used 272502880, increment 0
Deactivating (LC=1.0)
Deactivating (LC=4.0)
Deactivating (LC=6.0)
Deactivating (LC=7.0)
Deactivating (LC=11.0)
Deactivating (LC=16.0)
Deactivating (LC=17.0)
FeaturedSpace: max memory 15271460864, total allocated 314048512, free 41545632, used 272502880, increment 0
Sequential: max memory 15271460864, total allocated 314048512, free 41545632, used 272502880, increment 0
Initial loss: 9.21333588095598
Initial test loss: 9.21333588095598
Time since start: 1706.678
500: time = 10.707000 loss = 7.058250 testLoss 8.104548
Jackknife: leave Temp out
Making features
makeFeatures: max memory 15271460864, total allocated 357040128, free 101742680, used 255297448, increment -17205432
Physalis_peruviana Temp: 
Regularization values: linear/quadratic/product: 0.250, categorical: 0.250, threshold: 1.700, hinge: 0.500
30 samples
Density: max memory 15271460864, total allocated 351272960, free 212032144, used 139240816, increment -116056632
linearPredictor: max memory 15271460864, total allocated 351272960, free 212032144, used 139240816, increment 0
Deactivating (LC=1.0)
Deactivating (LC=4.0)
Deactivating (LC=6.0)
Deactivating (LC=7.0)
Deactivating (LC=11.0)
Deactivating (LC=16.0)
Deactivating (LC=17.0)
FeaturedSpace: max memory 15271460864, total allocated 351272960, free 212032144, used 139240816, increment 0
Sequential: max memory 15271460864, total allocated 351272960, free 212032144, used 139240816, increment 0
Initial loss: 9.21333588095598
Initial test loss: 9.21333588095598
Time since start: 1716.722
500: time = 9.833000 loss = 7.041180 testLoss 8.139272
Jackknife: leave VCF out
Making features
makeFeatures: max memory 15271460864, total allocated 595066880, free 235082136, used 359984744, increment 220743928
Physalis_peruviana VCF: 
Regularization values: linear/quadratic/product: 0.250, categorical: 0.250, threshold: 1.700, hinge: 0.500
30 samples
Density: max memory 15271460864, total allocated 595066880, free 219195176, used 375871704, increment 15886960
linearPredictor: max memory 15271460864, total allocated 595066880, free 219195176, used 375871704, increment 0
Deactivating (LC=1.0)
Deactivating (LC=4.0)
Deactivating (LC=6.0)
Deactivating (LC=7.0)
Deactivating (LC=11.0)
Deactivating (LC=16.0)
Deactivating (LC=17.0)
FeaturedSpace: max memory 15271460864, total allocated 595066880, free 219195176, used 375871704, increment 0
Sequential: max memory 15271460864, total allocated 595066880, free 219195176, used 375871704, increment 0
Initial loss: 9.21333588095598
Initial test loss: 9.21333588095598
Time since start: 1728.51
500: time = 11.604000 loss = 7.045426 testLoss 8.130450
Jackknife: only EVI
Making features
makeFeatures: max memory 15271460864, total allocated 698875904, free 325487064, used 373388840, increment -2482864
Physalis_peruviana EVI: 
Regularization values: linear/quadratic/product: 0.250, categorical: 0.250, threshold: 1.700, hinge: 0.500
30 samples
Density: max memory 15271460864, total allocated 698875904, free 325175208, used 373700696, increment 311856
linearPredictor: max memory 15271460864, total allocated 698875904, free 325175208, used 373700696, increment 0
FeaturedSpace: max memory 15271460864, total allocated 698875904, free 325175208, used 373700696, increment 0
Sequential: max memory 15271460864, total allocated 698875904, free 325175208, used 373700696, increment 0
Initial loss: 9.21333588095598
Initial test loss: 9.21333588095598
60: time = 0.202000 loss = 8.697016 testLoss 8.420256
Res.gain: 0.5163202342774866
Jackknife: only Elev
Making features
makeFeatures: max memory 15271460864, total allocated 698875904, free 281493272, used 417382632, increment 43681936
Physalis_peruviana Elev: 
Regularization values: linear/quadratic/product: 0.250, categorical: 0.250, threshold: 1.700, hinge: 0.500
30 samples
Density: max memory 15271460864, total allocated 698875904, free 281350216, used 417525688, increment 143056
linearPredictor: max memory 15271460864, total allocated 698875904, free 281350216, used 417525688, increment 0
FeaturedSpace: max memory 15271460864, total allocated 698875904, free 281350216, used 417525688, increment 0
Sequential: max memory 15271460864, total allocated 698875904, free 281350216, used 417525688, increment 0
Initial loss: 9.21333588095598
Initial test loss: 9.21333588095598
280: time = 0.590000 loss = 8.147408 testLoss 8.313931
Res.gain: 1.0659282445423255
Jackknife: only GPP
Making features
makeFeatures: max memory 15271460864, total allocated 698875904, free 104765600, used 594110304, increment 176584616
Physalis_peruviana GPP: 
Regularization values: linear/quadratic/product: 0.250, categorical: 0.250, threshold: 1.700, hinge: 0.500
30 samples
Density: max memory 15271460864, total allocated 698875904, free 94715312, used 604160592, increment 10050288
linearPredictor: max memory 15271460864, total allocated 698875904, free 94715312, used 604160592, increment 0
FeaturedSpace: max memory 15271460864, total allocated 698875904, free 94715312, used 604160592, increment 0
Sequential: max memory 15271460864, total allocated 698875904, free 94715312, used 604160592, increment 0
Initial loss: 9.21333588095598
Initial test loss: 9.21333588095598
Time since start: 1729.917
140: time = 0.541000 loss = 8.735351 testLoss 8.422509
Res.gain: 0.4779853389484394
Jackknife: only LC
Making features
makeFeatures: max memory 15271460864, total allocated 680001536, free 321468808, used 358532728, increment -245627864
Physalis_peruviana LC: 
Regularization values: linear/quadratic/product: 0.250, categorical: 0.250, threshold: 1.700, hinge: 0.500
30 samples
Density: max memory 15271460864, total allocated 680001536, free 321325752, used 358675784, increment 143056
linearPredictor: max memory 15271460864, total allocated 680001536, free 321325752, used 358675784, increment 0
Deactivating (LC=1.0)
Deactivating (LC=4.0)
Deactivating (LC=6.0)
Deactivating (LC=7.0)
Deactivating (LC=11.0)
Deactivating (LC=16.0)
Deactivating (LC=17.0)
FeaturedSpace: max memory 15271460864, total allocated 680001536, free 321325752, used 358675784, increment 0
Sequential: max memory 15271460864, total allocated 680001536, free 321325752, used 358675784, increment 0
Initial loss: 9.21333588095598
Initial test loss: 9.21333588095598
100: time = 0.106000 loss = 8.777817 testLoss 9.473560
Res.gain: 0.4355191000919376
Jackknife: only N_100-200
Making features
makeFeatures: max memory 15271460864, total allocated 680001536, free 315706456, used 364295080, increment 5619296
Physalis_peruviana N_100-200: 
Regularization values: linear/quadratic/product: 0.250, categorical: 0.250, threshold: 1.700, hinge: 0.500
30 samples
Density: max memory 15271460864, total allocated 680001536, free 315563400, used 364438136, increment 143056
linearPredictor: max memory 15271460864, total allocated 680001536, free 315563400, used 364438136, increment 0
FeaturedSpace: max memory 15271460864, total allocated 680001536, free 315563400, used 364438136, increment 0
Sequential: max memory 15271460864, total allocated 680001536, free 315563400, used 364438136, increment 0
Initial loss: 9.21333588095598
Initial test loss: 9.21333588095598
60: time = 0.169000 loss = 9.189398 testLoss 9.111426
Res.gain: 0.02393794269336169
Jackknife: only N_15-30
Making features
makeFeatures: max memory 15271460864, total allocated 680001536, free 292971640, used 387029896, increment 22591760
Physalis_peruviana N_15-30: 
Regularization values: linear/quadratic/product: 0.250, categorical: 0.250, threshold: 1.700, hinge: 0.500
30 samples
Density: max memory 15271460864, total allocated 680001536, free 292971640, used 387029896, increment 0
linearPredictor: max memory 15271460864, total allocated 680001536, free 292971640, used 387029896, increment 0
FeaturedSpace: max memory 15271460864, total allocated 680001536, free 292971640, used 387029896, increment 0
Sequential: max memory 15271460864, total allocated 680001536, free 292971640, used 387029896, increment 0
Initial loss: 9.21333588095598
Initial test loss: 9.21333588095598
120: time = 0.308000 loss = 8.978383 testLoss 8.768043
Res.gain: 0.23495292661146472
Jackknife: only N_30-60
Making features
makeFeatures: max memory 15271460864, total allocated 680001536, free 220141296, used 459860240, increment 72830344
Physalis_peruviana N_30-60: 
Regularization values: linear/quadratic/product: 0.250, categorical: 0.250, threshold: 1.700, hinge: 0.500
30 samples
Density: max memory 15271460864, total allocated 680001536, free 220141296, used 459860240, increment 0
linearPredictor: max memory 15271460864, total allocated 680001536, free 220141296, used 459860240, increment 0
FeaturedSpace: max memory 15271460864, total allocated 680001536, free 220141296, used 459860240, increment 0
Sequential: max memory 15271460864, total allocated 680001536, free 220141296, used 459860240, increment 0
Initial loss: 9.21333588095598
Initial test loss: 9.21333588095598
80: time = 0.199000 loss = 8.941915 testLoss 8.806978
Res.gain: 0.27142109847497764
Jackknife: only N_60-100
Making features
makeFeatures: max memory 15271460864, total allocated 680001536, free 187232248, used 492769288, increment 32909048
Physalis_peruviana N_60-100: 
Regularization values: linear/quadratic/product: 0.250, categorical: 0.250, threshold: 1.700, hinge: 0.500
30 samples
Density: max memory 15271460864, total allocated 680001536, free 186783368, used 493218168, increment 448880
linearPredictor: max memory 15271460864, total allocated 680001536, free 186783368, used 493218168, increment 0
FeaturedSpace: max memory 15271460864, total allocated 680001536, free 186783368, used 493218168, increment 0
Sequential: max memory 15271460864, total allocated 680001536, free 186783368, used 493218168, increment 0
Initial loss: 9.21333588095598
Initial test loss: 9.21333588095598
60: time = 0.154000 loss = 8.893050 testLoss 8.791479
Res.gain: 0.3202861217175972
Jackknife: only Ptn
Making features
makeFeatures: max memory 15271460864, total allocated 680001536, free 164640520, used 515361016, increment 22142848
Physalis_peruviana Ptn: 
Regularization values: linear/quadratic/product: 0.250, categorical: 0.250, threshold: 1.700, hinge: 0.500
30 samples
Density: max memory 15271460864, total allocated 680001536, free 154835184, used 525166352, increment 9805336
linearPredictor: max memory 15271460864, total allocated 680001536, free 154835184, used 525166352, increment 0
FeaturedSpace: max memory 15271460864, total allocated 680001536, free 154835184, used 525166352, increment 0
Sequential: max memory 15271460864, total allocated 680001536, free 154835184, used 525166352, increment 0
Initial loss: 9.21333588095598
Initial test loss: 9.21333588095598
Time since start: 1731.461
120: time = 0.545000 loss = 8.817865 testLoss 8.585267
Res.gain: 0.39547041815526995
Jackknife: only Ptn_Dry
Making features
makeFeatures: max memory 15271460864, total allocated 661651456, free 343052944, used 318598512, increment -206567840
Physalis_peruviana Ptn_Dry: 
Regularization values: linear/quadratic/product: 0.250, categorical: 0.250, threshold: 1.700, hinge: 0.500
30 samples
Density: max memory 15271460864, total allocated 661651456, free 342589424, used 319062032, increment 463520
linearPredictor: max memory 15271460864, total allocated 661651456, free 342589424, used 319062032, increment 0
FeaturedSpace: max memory 15271460864, total allocated 661651456, free 342589424, used 319062032, increment 0
Sequential: max memory 15271460864, total allocated 661651456, free 342589424, used 319062032, increment 0
Initial loss: 9.21333588095598
Initial test loss: 9.21333588095598
Time since start: 1732.611
300: time = 1.137000 loss = 8.631091 testLoss 8.759495
Res.gain: 0.5822447003146713
Jackknife: only Ptn_SN
Making features
makeFeatures: max memory 15271460864, total allocated 640155648, free 217934896, used 422220752, increment 103158720
Physalis_peruviana Ptn_SN: 
Regularization values: linear/quadratic/product: 0.250, categorical: 0.250, threshold: 1.700, hinge: 0.500
30 samples
Density: max memory 15271460864, total allocated 640155648, free 217934896, used 422220752, increment 0
linearPredictor: max memory 15271460864, total allocated 640155648, free 217934896, used 422220752, increment 0
FeaturedSpace: max memory 15271460864, total allocated 640155648, free 217934896, used 422220752, increment 0
Sequential: max memory 15271460864, total allocated 640155648, free 217934896, used 422220752, increment 0
Initial loss: 9.21333588095598
Initial test loss: 9.21333588095598
Time since start: 1733.692
260: time = 1.066000 loss = 8.916987 testLoss 8.929398
Res.gain: 0.2963488384692017
Jackknife: only Ptn_Warm
Making features
makeFeatures: max memory 15271460864, total allocated 625475584, free 59847800, used 565627784, increment 143407032
Physalis_peruviana Ptn_Warm: 
Regularization values: linear/quadratic/product: 0.250, categorical: 0.250, threshold: 1.700, hinge: 0.500
30 samples
Density: max memory 15271460864, total allocated 625475584, free 51587656, used 573887928, increment 8260144
linearPredictor: max memory 15271460864, total allocated 625475584, free 51587656, used 573887928, increment 0
FeaturedSpace: max memory 15271460864, total allocated 625475584, free 51587656, used 573887928, increment 0
Sequential: max memory 15271460864, total allocated 625475584, free 51587656, used 573887928, increment 0
Initial loss: 9.21333588095598
Initial test loss: 9.21333588095598
240: time = 0.982000 loss = 8.467205 testLoss 8.112871
Res.gain: 0.7461306820429616
Jackknife: only SoC_100-200
Making features
Time since start: 1734.693
makeFeatures: max memory 15271460864, total allocated 592969728, free 313854064, used 279115664, increment -294772264
Physalis_peruviana SoC_100-200: 
Regularization values: linear/quadratic/product: 0.250, categorical: 0.250, threshold: 1.700, hinge: 0.500
30 samples
Density: max memory 15271460864, total allocated 592969728, free 313537648, used 279432080, increment 316416
linearPredictor: max memory 15271460864, total allocated 592969728, free 313537648, used 279432080, increment 0
FeaturedSpace: max memory 15271460864, total allocated 592969728, free 313537648, used 279432080, increment 0
Sequential: max memory 15271460864, total allocated 592969728, free 313537648, used 279432080, increment 0
Initial loss: 9.21333588095598
Initial test loss: 9.21333588095598
140: time = 0.276000 loss = 9.044773 testLoss 9.053915
Res.gain: 0.1685627974646593
Jackknife: only SoC_15-30
Making features
makeFeatures: max memory 15271460864, total allocated 592969728, free 297262320, used 295707408, increment 16275328
Physalis_peruviana SoC_15-30: 
Regularization values: linear/quadratic/product: 0.250, categorical: 0.250, threshold: 1.700, hinge: 0.500
30 samples
Density: max memory 15271460864, total allocated 592969728, free 296802664, used 296167064, increment 459656
linearPredictor: max memory 15271460864, total allocated 592969728, free 296802664, used 296167064, increment 0
FeaturedSpace: max memory 15271460864, total allocated 592969728, free 296802664, used 296167064, increment 0
Sequential: max memory 15271460864, total allocated 592969728, free 296802664, used 296167064, increment 0
Initial loss: 9.21333588095598
Initial test loss: 9.21333588095598
80: time = 0.253000 loss = 8.767312 testLoss 8.618142
Res.gain: 0.4460239876414036
Jackknife: only SoC_30-60
Making features
makeFeatures: max memory 15271460864, total allocated 592969728, free 283781840, used 309187888, increment 13020824
Physalis_peruviana SoC_30-60: 
Regularization values: linear/quadratic/product: 0.250, categorical: 0.250, threshold: 1.700, hinge: 0.500
30 samples
Density: max memory 15271460864, total allocated 592969728, free 283638784, used 309330944, increment 143056
linearPredictor: max memory 15271460864, total allocated 592969728, free 283638784, used 309330944, increment 0
FeaturedSpace: max memory 15271460864, total allocated 592969728, free 283638784, used 309330944, increment 0
Sequential: max memory 15271460864, total allocated 592969728, free 283638784, used 309330944, increment 0
Initial loss: 9.21333588095598
Initial test loss: 9.21333588095598
120: time = 0.224000 loss = 8.624341 testLoss 8.598803
Res.gain: 0.5889945702818036
Jackknife: only SoC_60-100
Making features
makeFeatures: max memory 15271460864, total allocated 592969728, free 268773072, used 324196656, increment 14865712
Physalis_peruviana SoC_60-100: 
Regularization values: linear/quadratic/product: 0.250, categorical: 0.250, threshold: 1.700, hinge: 0.500
30 samples
Density: max memory 15271460864, total allocated 592969728, free 268773072, used 324196656, increment 0
linearPredictor: max memory 15271460864, total allocated 592969728, free 268773072, used 324196656, increment 0
FeaturedSpace: max memory 15271460864, total allocated 592969728, free 268773072, used 324196656, increment 0
Sequential: max memory 15271460864, total allocated 592969728, free 268773072, used 324196656, increment 0
Initial loss: 9.21333588095598
Initial test loss: 9.21333588095598
Time since start: 1735.822
80: time = 0.328000 loss = 8.736437 testLoss 8.784276
Res.gain: 0.4768987255638084
Jackknife: only Temp
Making features
makeFeatures: max memory 15271460864, total allocated 592969728, free 255214080, used 337755648, increment 13558992
Physalis_peruviana Temp: 
Regularization values: linear/quadratic/product: 0.250, categorical: 0.250, threshold: 1.700, hinge: 0.500
30 samples
Density: max memory 15271460864, total allocated 592969728, free 255071024, used 337898704, increment 143056
linearPredictor: max memory 15271460864, total allocated 592969728, free 255071024, used 337898704, increment 0
FeaturedSpace: max memory 15271460864, total allocated 592969728, free 255071024, used 337898704, increment 0
Sequential: max memory 15271460864, total allocated 592969728, free 255071024, used 337898704, increment 0
Initial loss: 9.21333588095598
Initial test loss: 9.21333588095598
Time since start: 1737.072
280: time = 1.237000 loss = 8.201241 testLoss 8.367486
Res.gain: 1.0120945159114285
Jackknife: only VCF
Making features
makeFeatures: max memory 15271460864, total allocated 566755328, free 360545568, used 206209760, increment -131688944
Physalis_peruviana VCF: 
Regularization values: linear/quadratic/product: 0.250, categorical: 0.250, threshold: 1.700, hinge: 0.500
30 samples
Density: max memory 15271460864, total allocated 566755328, free 360153128, used 206602200, increment 392440
linearPredictor: max memory 15271460864, total allocated 566755328, free 360153128, used 206602200, increment 0
FeaturedSpace: max memory 15271460864, total allocated 566755328, free 360153128, used 206602200, increment 0
Sequential: max memory 15271460864, total allocated 566755328, free 360153128, used 206602200, increment 0
Initial loss: 9.21333588095598
Initial test loss: 9.21333588095598
120: time = 0.268000 loss = 9.041090 testLoss 8.933958
Res.gain: 0.17224636505495816
getSamples: max memory 15271460864, total allocated 566755328, free 328762280, used 237993048, increment 31390848
Making features
makeFeatures: max memory 15271460864, total allocated 566755328, free 301130960, used 265624368, increment 27631320
Rubus_apetalus: 
Regularization values: linear/quadratic/product: 0.216, categorical: 0.250, threshold: 1.580, hinge: 0.500
42 samples
Density: max memory 15271460864, total allocated 566755328, free 279916904, used 286838424, increment 21214056
linearPredictor: max memory 15271460864, total allocated 566755328, free 279916904, used 286838424, increment 0
Deactivating (LC=1.0)
Deactivating (LC=4.0)
Deactivating (LC=6.0)
Deactivating (LC=7.0)
Deactivating (LC=11.0)
Deactivating (LC=13.0)
Deactivating (LC=16.0)
Deactivating (LC=17.0)
FeaturedSpace: max memory 15271460864, total allocated 566755328, free 279916904, used 286838424, increment 0
Sequential: max memory 15271460864, total allocated 566755328, free 279916904, used 286838424, increment 0
Initial loss: 9.214431989879436
Initial test loss: 9.214431989879436
Time since start: 1749.701
500: time = 11.887000 loss = 6.833787 testLoss 7.533853
Resulting gain: 2.380645199086886
Projecting...
Writing file /Users/sbzdbk/Documents/WEF_RK/MaxEnt_output3_jkn/Rubus_apetalus.asc
Time since start: 1753.915
Writing /Users/sbzdbk/Documents/WEF_RK/MaxEnt_output3_jkn/plots/Rubus_apetalus.png
Rubus_apetalus response curves
Time since start: 1755.425
Response curve: only EVI
Making features
makeFeatures: max memory 15271460864, total allocated 341311488, free 260030736, used 81280752, increment -205557672
Rubus_apetalus EVI: 
Regularization values: linear/quadratic/product: 0.216, categorical: 0.250, threshold: 1.580, hinge: 0.500
42 samples
Density: max memory 15271460864, total allocated 341311488, free 257494048, used 83817440, increment 2536688
linearPredictor: max memory 15271460864, total allocated 341311488, free 257494048, used 83817440, increment 0
FeaturedSpace: max memory 15271460864, total allocated 341311488, free 257494048, used 83817440, increment 0
Sequential: max memory 15271460864, total allocated 341311488, free 257494048, used 83817440, increment 0
Initial loss: 9.214431989879436
200: time = 0.468000 loss = 8.440208
Resulting gain: 0.7742239303408152
Rubus_apetalus response curves
Response curve: only Elev
Making features
makeFeatures: max memory 15271460864, total allocated 337117184, free 237739952, used 99377232, increment 15559792
Rubus_apetalus Elev: 
Regularization values: linear/quadratic/product: 0.216, categorical: 0.250, threshold: 1.580, hinge: 0.500
42 samples
Density: max memory 15271460864, total allocated 337117184, free 235249672, used 101867512, increment 2490280
linearPredictor: max memory 15271460864, total allocated 337117184, free 235249672, used 101867512, increment 0
FeaturedSpace: max memory 15271460864, total allocated 337117184, free 235249672, used 101867512, increment 0
Sequential: max memory 15271460864, total allocated 337117184, free 235249672, used 101867512, increment 0
Initial loss: 9.214431989879436
Time since start: 1756.492
260: time = 0.542000 loss = 7.963647
Resulting gain: 1.2507853170920242
Rubus_apetalus response curves
Response curve: only GPP
Making features
makeFeatures: max memory 15271460864, total allocated 336068608, free 202318488, used 133750120, increment 31882608
Rubus_apetalus GPP: 
Regularization values: linear/quadratic/product: 0.216, categorical: 0.250, threshold: 1.580, hinge: 0.500
42 samples
Density: max memory 15271460864, total allocated 336068608, free 201895688, used 134172920, increment 422800
linearPredictor: max memory 15271460864, total allocated 336068608, free 201895688, used 134172920, increment 0
FeaturedSpace: max memory 15271460864, total allocated 336068608, free 201895688, used 134172920, increment 0
Sequential: max memory 15271460864, total allocated 336068608, free 201895688, used 134172920, increment 0
Initial loss: 9.214431989879436
Time since start: 1757.864
340: time = 1.329000 loss = 8.418339
Resulting gain: 0.7960925610786553
Rubus_apetalus response curves
Response curve: only LC
Making features
makeFeatures: max memory 15271460864, total allocated 310902784, free 194319912, used 116582872, increment -17590048
Rubus_apetalus LC: 
Regularization values: linear/quadratic/product: 0.216, categorical: 0.250, threshold: 1.580, hinge: 0.500
42 samples
Density: max memory 15271460864, total allocated 310902784, free 194176856, used 116725928, increment 143056
linearPredictor: max memory 15271460864, total allocated 310902784, free 194176856, used 116725928, increment 0
Deactivating (LC=1.0)
Deactivating (LC=4.0)
Deactivating (LC=6.0)
Deactivating (LC=7.0)
Deactivating (LC=11.0)
Deactivating (LC=13.0)
Deactivating (LC=16.0)
Deactivating (LC=17.0)
FeaturedSpace: max memory 15271460864, total allocated 310902784, free 194176856, used 116725928, increment 0
Sequential: max memory 15271460864, total allocated 310902784, free 194176856, used 116725928, increment 0
Initial loss: 9.214431989879436
120: time = 0.128000 loss = 8.727082
Resulting gain: 0.4873504610397461
Rubus_apetalus response curves
Response curve: only N_100-200
Making features
makeFeatures: max memory 15271460864, total allocated 310902784, free 182927192, used 127975592, increment 11249664
Rubus_apetalus N_100-200: 
Regularization values: linear/quadratic/product: 0.216, categorical: 0.250, threshold: 1.580, hinge: 0.500
42 samples
Density: max memory 15271460864, total allocated 310902784, free 180464320, used 130438464, increment 2462872
linearPredictor: max memory 15271460864, total allocated 310902784, free 180464320, used 130438464, increment 0
FeaturedSpace: max memory 15271460864, total allocated 310902784, free 180464320, used 130438464, increment 0
Sequential: max memory 15271460864, total allocated 310902784, free 180464320, used 130438464, increment 0
Initial loss: 9.214431989879436
260: time = 0.443000 loss = 8.757534
Resulting gain: 0.45689773156566815
Rubus_apetalus response curves
Response curve: only N_15-30
Making features
makeFeatures: max memory 15271460864, total allocated 315097088, free 210243216, used 104853872, increment -25584592
Rubus_apetalus N_15-30: 
Regularization values: linear/quadratic/product: 0.216, categorical: 0.250, threshold: 1.580, hinge: 0.500
42 samples
Density: max memory 15271460864, total allocated 315097088, free 210243216, used 104853872, increment 0
linearPredictor: max memory 15271460864, total allocated 315097088, free 210243216, used 104853872, increment 0
FeaturedSpace: max memory 15271460864, total allocated 315097088, free 210243216, used 104853872, increment 0
Sequential: max memory 15271460864, total allocated 315097088, free 210243216, used 104853872, increment 0
Initial loss: 9.214431989879436
Time since start: 1759.117
240: time = 0.529000 loss = 8.529636
Resulting gain: 0.6847962803065624
Rubus_apetalus response curves
Response curve: only N_30-60
Making features
makeFeatures: max memory 15271460864, total allocated 310902784, free 187890104, used 123012680, increment 18158808
Rubus_apetalus N_30-60: 
Regularization values: linear/quadratic/product: 0.216, categorical: 0.250, threshold: 1.580, hinge: 0.500
42 samples
Density: max memory 15271460864, total allocated 310902784, free 185368728, used 125534056, increment 2521376
linearPredictor: max memory 15271460864, total allocated 310902784, free 185368728, used 125534056, increment 0
FeaturedSpace: max memory 15271460864, total allocated 310902784, free 185368728, used 125534056, increment 0
Sequential: max memory 15271460864, total allocated 310902784, free 185368728, used 125534056, increment 0
Initial loss: 9.214431989879436
160: time = 0.395000 loss = 8.533835
Resulting gain: 0.6805967110717486
Rubus_apetalus response curves
Response curve: only N_60-100
Making features
makeFeatures: max memory 15271460864, total allocated 310902784, free 110046240, used 200856544, increment 75322488
Rubus_apetalus N_60-100: 
Regularization values: linear/quadratic/product: 0.216, categorical: 0.250, threshold: 1.580, hinge: 0.500
42 samples
Density: max memory 15271460864, total allocated 310902784, free 110046240, used 200856544, increment 0
linearPredictor: max memory 15271460864, total allocated 310902784, free 110046240, used 200856544, increment 0
FeaturedSpace: max memory 15271460864, total allocated 310902784, free 110046240, used 200856544, increment 0
Sequential: max memory 15271460864, total allocated 310902784, free 110046240, used 200856544, increment 0
Initial loss: 9.214431989879436
200: time = 0.357000 loss = 8.533427
Resulting gain: 0.6810053719997686
Rubus_apetalus response curves
Response curve: only Ptn
Making features
makeFeatures: max memory 15271460864, total allocated 309329920, free 144447896, used 164882024, increment -35974520
Rubus_apetalus Ptn: 
Regularization values: linear/quadratic/product: 0.216, categorical: 0.250, threshold: 1.580, hinge: 0.500
42 samples
Density: max memory 15271460864, total allocated 309329920, free 144447896, used 164882024, increment 0
linearPredictor: max memory 15271460864, total allocated 309329920, free 144447896, used 164882024, increment 0
FeaturedSpace: max memory 15271460864, total allocated 309329920, free 144447896, used 164882024, increment 0
Sequential: max memory 15271460864, total allocated 309329920, free 144447896, used 164882024, increment 0
Initial loss: 9.214431989879436
Time since start: 1761.11
240: time = 1.099000 loss = 8.483601
Resulting gain: 0.7308309132120652
Rubus_apetalus response curves
Response curve: only Ptn_Dry
Making features
makeFeatures: max memory 15271460864, total allocated 289931264, free 99370176, used 190561088, increment 25679064
Rubus_apetalus Ptn_Dry: 
Regularization values: linear/quadratic/product: 0.216, categorical: 0.250, threshold: 1.580, hinge: 0.500
42 samples
Density: max memory 15271460864, total allocated 289931264, free 97296552, used 192634712, increment 2073624
linearPredictor: max memory 15271460864, total allocated 289931264, free 97296552, used 192634712, increment 0
FeaturedSpace: max memory 15271460864, total allocated 289931264, free 97296552, used 192634712, increment 0
Sequential: max memory 15271460864, total allocated 289931264, free 97296552, used 192634712, increment 0
Initial loss: 9.214431989879436
160: time = 0.688000 loss = 8.442358
Resulting gain: 0.7720737343534942
Rubus_apetalus response curves
Response curve: only Ptn_SN
Making features
makeFeatures: max memory 15271460864, total allocated 294649856, free 80708376, used 213941480, increment 21306768
Rubus_apetalus Ptn_SN: 
Regularization values: linear/quadratic/product: 0.216, categorical: 0.250, threshold: 1.580, hinge: 0.500
42 samples
Density: max memory 15271460864, total allocated 294649856, free 78587992, used 216061864, increment 2120384
linearPredictor: max memory 15271460864, total allocated 294649856, free 78587992, used 216061864, increment 0
FeaturedSpace: max memory 15271460864, total allocated 294649856, free 78587992, used 216061864, increment 0
Sequential: max memory 15271460864, total allocated 294649856, free 78587992, used 216061864, increment 0
Initial loss: 9.214431989879436
Time since start: 1762.847
220: time = 0.947000 loss = 8.799390
Resulting gain: 0.41504239277404054
Rubus_apetalus response curves
Response curve: only Ptn_Warm
Making features
makeFeatures: max memory 15271460864, total allocated 301465600, free 99075560, used 202390040, increment -13671824
Rubus_apetalus Ptn_Warm: 
Regularization values: linear/quadratic/product: 0.216, categorical: 0.250, threshold: 1.580, hinge: 0.500
42 samples
Density: max memory 15271460864, total allocated 301465600, free 98693312, used 202772288, increment 382248
linearPredictor: max memory 15271460864, total allocated 301465600, free 98612968, used 202852632, increment 80344
FeaturedSpace: max memory 15271460864, total allocated 301465600, free 98612968, used 202852632, increment 0
Sequential: max memory 15271460864, total allocated 301465600, free 98612968, used 202852632, increment 0
Initial loss: 9.214431989879436
Time since start: 1764.079
300: time = 1.183000 loss = 7.755982
Resulting gain: 1.4584498873095129
Rubus_apetalus response curves
Response curve: only SoC_100-200
Making features
makeFeatures: max memory 15271460864, total allocated 361758720, free 182293640, used 179465080, increment -23387552
Rubus_apetalus SoC_100-200: 
Regularization values: linear/quadratic/product: 0.216, categorical: 0.250, threshold: 1.580, hinge: 0.500
42 samples
Density: max memory 15271460864, total allocated 361758720, free 182150584, used 179608136, increment 143056
linearPredictor: max memory 15271460864, total allocated 361758720, free 182150584, used 179608136, increment 0
FeaturedSpace: max memory 15271460864, total allocated 361758720, free 182150584, used 179608136, increment 0
Sequential: max memory 15271460864, total allocated 361758720, free 182150584, used 179608136, increment 0
Initial loss: 9.214431989879436
100: time = 0.188000 loss = 8.790355
Resulting gain: 0.42407670436865885
Rubus_apetalus response curves
Response curve: only SoC_15-30
Making features
makeFeatures: max memory 15271460864, total allocated 361758720, free 166423016, used 195335704, increment 15727568
Rubus_apetalus SoC_15-30: 
Regularization values: linear/quadratic/product: 0.216, categorical: 0.250, threshold: 1.580, hinge: 0.500
42 samples
Density: max memory 15271460864, total allocated 361758720, free 166279960, used 195478760, increment 143056
linearPredictor: max memory 15271460864, total allocated 361758720, free 166279960, used 195478760, increment 0
FeaturedSpace: max memory 15271460864, total allocated 361758720, free 166279960, used 195478760, increment 0
Sequential: max memory 15271460864, total allocated 361758720, free 166279960, used 195478760, increment 0
Initial loss: 9.214431989879436
300: time = 0.406000 loss = 8.119904
Resulting gain: 1.0945277805524167
Rubus_apetalus response curves
Response curve: only SoC_30-60
Making features
makeFeatures: max memory 15271460864, total allocated 361758720, free 122061944, used 239696776, increment 44218016
Rubus_apetalus SoC_30-60: 
Regularization values: linear/quadratic/product: 0.216, categorical: 0.250, threshold: 1.580, hinge: 0.500
42 samples
Density: max memory 15271460864, total allocated 361758720, free 118703272, used 243055448, increment 3358672
linearPredictor: max memory 15271460864, total allocated 361758720, free 118703272, used 243055448, increment 0
FeaturedSpace: max memory 15271460864, total allocated 361758720, free 118703272, used 243055448, increment 0
Sequential: max memory 15271460864, total allocated 361758720, free 118703272, used 243055448, increment 0
Initial loss: 9.214431989879436
Time since start: 1765.132
160: time = 0.304000 loss = 8.297218
Resulting gain: 0.9172136117523504
Rubus_apetalus response curves
Response curve: only SoC_60-100
Making features
makeFeatures: max memory 15271460864, total allocated 361758720, free 96058024, used 265700696, increment 22645248
Rubus_apetalus SoC_60-100: 
Regularization values: linear/quadratic/product: 0.216, categorical: 0.250, threshold: 1.580, hinge: 0.500
42 samples
Density: max memory 15271460864, total allocated 361758720, free 95914968, used 265843752, increment 143056
linearPredictor: max memory 15271460864, total allocated 361758720, free 95914968, used 265843752, increment 0
FeaturedSpace: max memory 15271460864, total allocated 361758720, free 95914968, used 265843752, increment 0
Sequential: max memory 15271460864, total allocated 361758720, free 95914968, used 265843752, increment 0
Initial loss: 9.214431989879436
160: time = 0.247000 loss = 8.474818
Resulting gain: 0.7396141218977483
Rubus_apetalus response curves
Response curve: only Temp
Making features
makeFeatures: max memory 15271460864, total allocated 361758720, free 73525968, used 288232752, increment 22389000
Rubus_apetalus Temp: 
Regularization values: linear/quadratic/product: 0.216, categorical: 0.250, threshold: 1.580, hinge: 0.500
42 samples
Density: max memory 15271460864, total allocated 361758720, free 70023272, used 291735448, increment 3502696
linearPredictor: max memory 15271460864, total allocated 361758720, free 70023272, used 291735448, increment 0
FeaturedSpace: max memory 15271460864, total allocated 361758720, free 70023272, used 291735448, increment 0
Sequential: max memory 15271460864, total allocated 361758720, free 70023272, used 291735448, increment 0
Initial loss: 9.214431989879436
Time since start: 1766.674
300: time = 1.199000 loss = 8.028458
Resulting gain: 1.1859740822112528
Rubus_apetalus response curves
Response curve: only VCF
Making features
makeFeatures: max memory 15271460864, total allocated 421003264, free 280241528, used 140761736, increment -150973712
Rubus_apetalus VCF: 
Regularization values: linear/quadratic/product: 0.216, categorical: 0.250, threshold: 1.580, hinge: 0.500
42 samples
Density: max memory 15271460864, total allocated 421003264, free 275948672, used 145054592, increment 4292856
linearPredictor: max memory 15271460864, total allocated 421003264, free 275948672, used 145054592, increment 0
FeaturedSpace: max memory 15271460864, total allocated 421003264, free 275948672, used 145054592, increment 0
Sequential: max memory 15271460864, total allocated 421003264, free 275948672, used 145054592, increment 0
Initial loss: 9.214431989879436
140: time = 0.291000 loss = 8.555348
Resulting gain: 0.6590844521157422
Rubus_apetalus response curves
Time since start: 1767.851
Jackknife: leave EVI out
Making features
[truncated: 197,713 more chars]
