# Supplementary material for: Elemental concentration and spatial distribution of wild edible fruits and implications for dietary mineral intake in Ethiopia
Source: Sci Rep. 2025 Nov 27;15:42307. doi: 10.1038/s41598-025-26400-7 (PMC12661052; doi:10.1038/s41598-025-26400-7)
Supplement: Supplementary file 6 — Supplementary Material 6 [file 41598_2025_26400_MOESM6_ESM.zip › Supplementary file 1/maxentResults.csv]

Species	#Training samples	Regularized training gain	Unregularized training gain	Iterations	Training AUC	#Test samples	Test gain	Test AUC	AUC Standard Deviation	#Background points	EVI contribution	Elev contribution	GPP contribution	LC contribution	N_100-200 contribution	N_15-30 contribution	N_30-60 contribution	N_60-100 contribution	Ptn contribution	Ptn_Dry contribution	Ptn_SN contribution	Ptn_Warm contribution	SoC_100-200 contribution	SoC_15-30 contribution	SoC_30-60 contribution	SoC_60-100 contribution	Temp contribution	VCF contribution	EVI permutation importance	Elev permutation importance	GPP permutation importance	LC permutation importance	N_100-200 permutation importance	N_15-30 permutation importance	N_30-60 permutation importance	N_60-100 permutation importance	Ptn permutation importance	Ptn_Dry permutation importance	Ptn_SN permutation importance	Ptn_Warm permutation importance	SoC_100-200 permutation importance	SoC_15-30 permutation importance	SoC_30-60 permutation importance	SoC_60-100 permutation importance	Temp permutation importance	VCF permutation importance	Training gain without EVI	Training gain without Elev	Training gain without GPP
Carissa_spinarum	51	1.2679	1.6541	500	0.9146	12	1.5591	0.8667	0.0537	10049	2.7586	49.0968	1.7102	2.1728	0.0000	5.5668	0.0497	0.1989	5.2839	12.0959	3.5221	7.5525	1.0408	0.0000	1.9435	0.8494	2.1739	3.9841	2.4345	30.6677	2.3417	0.5185	0.0000	9.4339	0.7271	1.6376	0.2018	0.3402	12.9560	8.4369	6.2622	0.0000	10.9152	1.9926	5.0727	6.0614	1.2348	1.2231	1.2628
Cordia_africana	34	1.9864	2.7172	500	0.9435	8	2.1067	0.9205	0.0321	10034	2.1170	38.8909	2.8793	5.6653	7.7823	2.0669	2.7557	0.0000	0.0012	6.5937	13.2568	10.1536	0.2229	0.0000	0.7732	2.1347	0.8244	3.8822	3.6788	35.3674	0.4707	2.0094	4.3302	2.0074	2.3028	0.0000	0.2599	0.6204	26.7831	3.3313	0.1667	0.0000	3.2171	13.8504	1.1712	0.4331	1.9448	1.9261	1.9736
Dovyalis_caffra	80	2.6019	3.0621	500	0.9822	20	2.7402	0.9743	0.0090	10078	0.0340	14.8123	0.1422	17.8176	0.2349	0.1650	0.1330	0.4155	10.3085	0.0302	10.0504	0.2332	3.2583	0.7764	1.8285	0.1628	39.0571	0.5401	0.0131	7.6881	0.2913	0.3586	3.5415	0.0000	0.0399	3.4917	1.3045	0.0000	5.3839	0.1405	0.1168	0.1433	0.7172	0.4578	76.1341	0.1776	2.6046	2.5058	2.6012
Ficus_sur	70	2.1730	2.8429	500	0.9760	17	1.6746	0.9091	0.0311	10068	1.4700	1.2664	1.0858	5.0748	1.5393	1.3612	0.0286	0.0221	9.6026	13.1998	10.0222	18.3792	0.9794	0.0000	2.0682	0.1721	31.8265	1.9017	2.5592	6.4614	3.0726	2.2262	0.7909	8.1347	0.1437	0.0000	2.0549	30.4335	25.5576	0.1318	0.2447	0.0000	4.2769	0.2595	11.2971	2.3552	2.1480	2.1652	2.1564
Ficus_sycomorus	36	1.7189	2.5372	500	0.9603	8	0.6988	0.8426	0.0737	10035	4.3917	26.4676	1.1171	9.6526	2.2292	0.0197	0.2275	0.9585	0.1051	8.0460	6.1246	28.2727	0.0155	0.6226	9.0050	0.0907	0.7574	1.8964	3.4231	15.4965	2.2257	1.2854	1.3786	0.0379	0.9592	1.0791	0.0000	13.2104	1.2284	31.7162	0.0000	1.3499	20.9120	0.4280	3.3582	1.9114	1.6422	1.6032	1.6984
Mimusops_kummel	35	1.5114	2.4660	500	0.9653	8	2.0191	0.9470	0.0313	10034	1.8567	41.9646	2.5761	6.2743	0.0889	4.0331	0.5437	1.3140	7.4056	14.9869	9.6253	0.4657	1.3173	1.5070	0.6217	0.9036	1.5498	2.9658	1.5226	6.1478	5.1018	4.1507	0.2698	8.8744	1.0267	0.8009	5.1145	9.4295	24.1267	0.2522	0.0000	1.8343	2.0843	0.4956	28.7681	0.0000	1.4823	1.4535	1.5011
Physalis_peruviana	30	2.1716	3.0670	500	0.9713	7	1.0855	0.8925	0.0443	10030	7.2607	44.8116	0.3576	9.9070	3.6221	11.2924	0.0846	0.0000	0.0725	8.7920	3.9079	4.5876	0.0716	0.0000	2.9588	2.1327	0.0070	0.1338	11.5929	56.0118	0.7310	1.4099	0.4162	16.1601	0.0990	0.0000	0.4001	3.1247	2.6582	0.0000	0.3754	0.0000	3.9608	2.8702	0.1898	0.0000	2.0895	2.1302	2.1564
Rubus_apetalus	42	2.3806	3.1071	500	0.9798	10	1.6806	0.9460	0.0193	10041	0.0000	28.8714	0.0000	6.9659	0.0000	5.0788	0.1473	0.0000	0.5529	2.8994	2.6618	33.0026	0.1842	4.9112	0.0073	0.0265	0.2213	14.4693	0.0000	7.7912	0.0000	1.3585	0.0000	19.8911	0.3169	0.0000	1.7143	9.8988	7.5780	4.5242	0.2478	25.3937	0.1339	0.3631	14.4615	6.3271	2.3799	2.3249	2.3803
Rubus_steudneri	43	2.3651	2.7927	500	0.9706	10	2.8517	0.9741	0.0144	10043	0.0578	0.2751	0.0040	8.5457	0.0087	17.2805	0.6615	0.0000	0.5684	6.7936	0.8139	34.2163	0.1262	19.0828	0.0000	0.0000	7.1543	4.4111	0.6184	0.0838	0.1907	5.1518	0.0891	0.7360	12.3904	0.0000	2.9599	2.1153	4.4052	5.9716	0.5863	42.0664	0.0000	0.0000	15.7281	6.9071	2.3628	2.3658	2.3659
Syzygium_guineense_ssp._guineense	55	1.6745	2.1572	500	0.9559	13	1.4008	0.9011	0.0412	10054	3.7984	40.0613	10.3251	2.9945	1.1047	0.4928	0.0000	0.1662	0.5633	8.8052	4.6158	7.8660	2.0300	0.0107	0.6166	0.2389	1.2829	15.0276	7.8695	25.3612	2.1200	3.9331	5.6748	4.1652	0.0000	0.3684	3.5878	5.9030	13.0699	10.1554	2.0767	0.4462	3.3356	2.0761	0.0000	9.8569	1.6386	1.6505	1.6641
Ziziphus_spina-christi	44	1.9461	2.4721	500	0.9630	10	1.7925	0.9222	0.0268	10042	0.4175	12.7512	4.2530	16.1763	0.0190	0.2037	0.0400	0.8535	6.9820	12.1648	12.4242	22.4477	0.8481	4.1778	0.2286	1.1172	3.1693	1.7261	1.0400	29.4391	2.7428	1.5961	0.0708	0.3581	0.4724	0.8401	5.4189	2.7747	13.2505	9.7202	6.1887	1.9173	0.0000	10.6146	11.4995	2.0562	1.9366	1.8353	1.9183
[truncated: 173 more columns]
