# Supplementary material for: Elemental concentration and spatial distribution of wild edible fruits and implications for dietary mineral intake in Ethiopia
Source: Sci Rep. 2025 Nov 27;15:42307. doi: 10.1038/s41598-025-26400-7 (PMC12661052; doi:10.1038/s41598-025-26400-7)
Supplement: Supplementary file 6 — Supplementary Material 6 [file 41598_2025_26400_MOESM6_ESM.zip › Supplementary file 1/Mimusops_kummel.asc]

ncols         1206
nrows         854
xllcorner     -152500.0
yllcorner     366999.9999999999
cellsize      1000.0
NODATA_value  -9999
1.12143E-5 2.71538E-5 7.23915E-6 6.33181E-6 7.57661E-6 7.37963E-6 1.5584E-5 1.52175E-5 1.60512E-5 1.35864E-5 1.48821E-5 1.44249E-5 1.16794E-5 1.08359E-5 1.08174E-5 1.40106E-5 2.31435E-5 8.69625E-6 1.49167E-5 9.19672E-6 1.12444E-5 1.06641E-5 1.70203E-5 8.5846E-6 1.05802E-5 9.86859E-6 6.87111E-6 7.10348E-6 7.0161E-6 7.75598E-6 6.70302E-6 8.90594E-6 9.15045E-6 9.71137E-6 1.24559E-5 1.00465E-5 1.98522E-5 1.03947E-5 7.82609E-6 1.13433E-5 2.64096E-5 1.23088E-5 1.80389E-5 1.75469E-5 1.40208E-5 1.20179E-5 6.54887E-6 9.4035E-6 9.73389E-6 6.80458E-6 1.48671E-5 1.49645E-5 1.64111E-5 1.25952E-5 8.0468E-6 1.02748E-5 2.08782E-5 1.85019E-5 1.03084E-5 1.37026E-5 1.77555E-5 1.43719E-5 2.04064E-5 2.82936E-5 2.12092E-5 1.70139E-5 2.05054E-5 2.31719E-5 1.37554E-5 1.56669E-5 2.75045E-5 2.36872E-5 2.41092E-5 2.7102E-5 2.02904E-5 3.28893E-5 4.88778E-5 4.3592E-5 5.12936E-5 6.9229E-5 3.30711E-5 4.35777E-5 8.19252E-5 6.80862E-5 4.2692E-5 4.73702E-5 7.01973E-5 1.31637E-4 1.77354E-4 8.44157E-5 6.6741E-5 6.5372E-5 6.20438E-5 6.09073E-5 1.05615E-4 7.33853E-5 6.37889E-5 7.68059E-5 6.30322E-5 6.3191E-5 7.22631E-5 5.70243E-5 7.26165E-5 7.08842E-5 7.25608E-5 7.61408E-5 8.57165E-5 8.56061E-5 -9999 -9999 -9999 -9999 -9999 -9999 -9999 -9999 -9999 -9999 -9999 -9999 -9999 -9999 -9999 -9999 -9999 -9999 -9999 -9999 -9999 -9999 -9999 -9999 -9999 -9999 -9999 -9999 -9999 -9999 -9999 -9999 -9999 -9999 -9999 -9999 -9999 -9999 -9999 -9999 -9999 -9999 -9999 -9999 -9999 -9999 -9999 -9999 -9999 -9999 -9999 -9999 -9999 -9999 -9999 -9999 -9999 -9999 -9999 -9999 -9999 -9999 -9999 -9999 -9999 -9999 -9999 -9999 -9999 -9999 -9999 -9999 -9999 -9999 -9999 -9999 -9999 -9999 -9999 -9999 -9999 -9999 -9999 -9999 -9999 -9999 -9999 -9999 -9999 -9999 -9999 -9999 -9999 -9999 -9999 -9999 -9999 -9999 -9999 -9999 -9999 -9999 -9999 -9999 -9999 -9999 -9999 -9999 -9999 -9999 -9999 -9999 -9999 -9999 -9999 -9999 -9999 -9999 -9999 -9999 -9999 -9999 -9999 -9999 -9999 -9999 -9999 -9999 -9999 -9999 -9999 -9999 -9999 -9999 -9999 -9999 -9999 -9999 -9999 -9999 -9999 -9999 -9999 -9999 -9999 -9999 -9999 -9999 -9999 -9999 -9999 -9999 -9999 -9999 -9999 -9999 -9999 -9999 -9999 -9999 -9999 -9999 -9999 -9999 -9999 -9999 -9999 -9999 -9999 -9999 -9999 -9999 -9999 -9999 -9999 -9999 -9999 -9999 -9999 -9999 -9999 -9999 -9999 -9999 -9999 -9999 -9999 -9999 -9999 -9999 -9999 -9999 -9999 -9999 -9999 -9999 -9999 -9999 -9999 -9999 -9999 -9999 -9999 -9999 -9999 -9999 -9999 -9999 -9999 -9999 -9999 -9999 -9999 -9999 -9999 -9999 -9999 -9999 -9999 -9999 -9999 -9999 -9999 -9999 -9999 -9999 -9999 -9999 -9999 -9999 -9999 -9999 -9999 -9999 -9999 -9999 -9999 -9999 -9999 -9999 -9999 -9999 -9999 -9999 -9999 -9999 -9999 -9999 -9999 -9999 -9999 -9999 -9999 -9999 -9999 -9999 -9999 -9999 -9999 -9999 -9999 -9999 -9999 -9999 -9999 -9999 -9999 -9999 -9999 -9999 -9999 -9999 -9999 -9999 -9999 -9999 -9999 -9999 -9999 -9999 -9999 -9999 -9999 -9999 -9999 -9999 -9999 -9999 -9999 -9999 -9999 -9999 -9999 -9999 -9999 -9999 -9999 -9999 -9999 -9999 -9999 -9999 -9999 -9999 -9999 -9999 -9999 -9999 -9999 -9999 -9999 -9999 -9999 -9999 -9999 -9999 -9999 -9999 -9999 -9999 -9999 -9999 -9999 -9999 -9999 -9999 -9999 -9999 -9999 -9999 -9999 -9999 -9999 -9999 -9999 -9999 -9999 -9999 -9999 -9999 -9999 -9999 -9999 -9999 -9999 -9999 -9999 -9999 -9999 -9999 -9999 -9999 -9999 -9999 -9999 -9999 -9999 -9999 -9999 -9999 -9999 -9999 -9999 -9999 -9999 -9999 -9999 -9999 -9999 -9999 -9999 -9999 -9999 -9999 -9999 -9999 -9999 -9999 -9999 -9999 -9999 -9999 -9999 -9999 -9999 -9999 -9999 -9999 -9999 -9999 -9999 -9999 -9999 -9999 -9999 -9999 -9999 -9999 -9999 -9999 -9999 -9999 -9999 -9999 -9999 -9999 -9999 -9999 -9999 -9999 -9999 -9999 -9999 -9999 -9999 -9999 -9999 -9999 -9999 -9999 -9999 -9999 -9999 -9999 -9999 -9999 -9999 -9999 -9999 -9999 -9999 -9999 -9999 -9999 -9999 -9999 -9999 -9999 -9999 -9999 -9999 -9999 -9999 -9999 -9999 -9999 -9999 -9999 -9999 -9999 -9999 -9999 -9999 -9999 -9999 -9999 -9999 -9999 -9999 -9999 -9999 -9999 -9999 -9999 -9999 -9999 -9999 -9999 -9999 -9999 -9999 -9999 -9999 -9999 -9999 -9999 -9999 -9999 -9999 -9999 -9999 -9999 -9999 -9999 -9999 -9999 -9999 -9999 -9999 -9999 -9999 -9999 -9999 -9999 -9999 -9999 -9999 -9999 -9999 -9999 -9999 -9999 -9999 -9999 -9999 -9999 -9999 -9999 -9999 -9999 -9999 -9999 -9999 -9999 -9999 -9999 -9999 -9999 -9999 -9999 -9999 -9999 -9999 -9999 -9999 -9999 -9999 -9999 -9999 -9999 -9999 -9999 -9999 -9999 -9999 -9999 -9999 -9999 -9999 -9999 -9999 -9999 -9999 -9999 -9999 -9999 -9999 -9999 -9999 -9999 -9999 -9999 -9999 -9999 -9999 -9999 -9999 -9999 -9999 -9999 -9999 -9999 -9999 -9999 -9999 -9999 -9999 -9999 -9999 -9999 -9999 -9999 -9999 -9999 -9999 -9999 -9999 -9999 -9999 -9999 -9999 -9999 -9999 -9999 -9999 -9999 -9999 -9999 -9999 -9999 -9999 -9999 -9999 -9999 -9999 -9999 -9999 -9999 -9999 -9999 -9999 -9999 -9999 -9999 -9999 -9999 -9999 -9999 -9999 -9999 -9999 -9999 -9999 -9999 -9999 -9999 -9999 -9999 -9999 -9999 -9999 -9999 -9999 -9999 -9999 -9999 -9999 -9999 -9999 -9999 -9999 -9999 -9999 -9999 -9999 -9999 -9999 -9999 -9999 -9999 -9999 -9999 -9999 -9999 -9999 -9999 -9999 -9999 -9999 -9999 -9999 -9999 -9999 -9999 -9999 -9999 -9999 -9999 -9999 -9999 -9999 -9999 -9999 -9999 -9999 -9999 -9999 -9999 -9999 -9999 -9999 -9999 -9999 -9999 -9999 -9999 -9999 -9999 -9999 -9999 -9999 -9999 -9999 -9999 -9999 -9999 -9999 -9999 -9999 -9999 -9999 -9999 -9999 -9999 -9999 -9999 -9999 -9999 -9999 -9999 -9999 -9999 -9999 -9999 -9999 -9999 -9999 -9999 -9999 -9999 -9999 -9999 -9999 -9999 -9999 -9999 -9999 -9999 -9999 -9999 -9999 -9999 -9999 -9999 -9999 -9999 -9999 -9999 -9999 -9999 -9999 -9999 -9999 -9999 -9999 -9999 -9999 -9999 -9999 -9999 -9999 -9999 -9999 -9999 -9999 -9999 -9999 -9999 -9999 -9999 -9999 -9999 -9999 -9999 -9999 -9999 -9999 -9999 -9999 -9999 -9999 -9999 -9999 -9999 -9999 -9999 -9999 -9999 -9999 -9999 -9999 -9999 -9999 -9999 -9999 -9999 -9999 -9999 -9999 -9999 -9999 -9999 -9999 -9999 -9999 -9999 -9999 -9999 -9999 -9999 -9999 -9999 -9999 -9999 -9999 -9999 -9999 -9999 -9999 -9999 -9999 -9999 -9999 -9999 -9999 -9999 -9999 -9999 -9999 -9999 -9999 -9999 -9999 -9999 -9999 -9999 -9999 -9999 -9999 -9999 -9999 -9999 -9999 -9999 -9999 -9999 -9999 -9999 -9999 -9999 -9999 -9999 -9999 -9999 -9999 -9999 -9999 -9999 -9999 -9999 -9999 -9999 -9999 -9999 -9999 -9999 -9999 -9999 -9999 -9999 -9999 -9999 -9999 -9999 -9999 -9999 -9999 -9999 -9999 -9999 -9999 -9999 -9999 -9999 -9999 -9999 -9999 -9999 -9999 -9999 -9999 -9999 -9999 -9999 -9999 -9999 -9999 -9999 -9999 -9999 -9999 -9999 -9999 -9999 -9999 -9999 -9999 -9999 -9999 -9999 -9999 -9999 -9999 -9999 -9999 -9999 -9999 -9999 -9999 -9999 -9999 -9999 -9999 -9999 -9999 -9999 -9999 -9999 -9999 -9999 -9999 -9999 -9999 -9999 -9999 -9999 -9999 -9999 -9999 -9999 -9999 -9999 -9999 -9999 -9999 -9999 -9999 -9999 -9999 -9999 -9999 -9999 -9999 -9999 -9999 -9999 -9999 -9999 -9999 -9999 -9999 -9999 -9999 -9999 -9999 -9999 -9999 -9999 -9999 -9999 -9999 -9999 -9999 -9999 -9999 -9999 -9999 -9999 -9999 -9999 -9999 -9999 -9999 -9999 -9999 -9999 -9999 -9999 -9999 -9999 -9999 -9999 -9999 -9999 -9999 -9999 -9999 -9999 -9999 -9999 -9999 -9999 -9999 -9999 -9999 -9999 -9999 -9999 -9999 -9999 -9999 -9999 -9999 -9999 -9999 -9999 -9999 -9999 -9999 -9999 -9999 -9999 -9999 -9999 -9999 -9999 -9999 -9999 -9999 -9999 -9999 -9999 -9999 -9999 -9999 -9999 -9999 -9999 -9999 -9999 -9999 -9999 -9999 -9999 -9999 -9999 -9999 -9999 -9999 -9999 -9999 -9999 -9999 -9999 -9999 -9999 -9999 -9999 -9999 -9999 -9999 -9999 -9999 -9999 -9999 -9999 -9999 -9999 -9999 -9999 -9999 -9999 -9999 -9999 -9999 -9999 -9999 -9999 -9999 -9999 -9999 -9999 -9999 -9999 -9999 -9999 -9999 -9999 -9999 -9999 -9999 -9999 -9999 -9999 -9999 -9999 -9999 -9999 -9999 -9999 -9999 -9999 -9999 -9999 -9999 -9999 -9999 -9999 -9999 -9999 -9999 -9999 -9999 -9999 -9999 -9999 -9999 -9999
1.38733E-5 1.02587E-5 1.0665E-5 8.7033E-6 1.29365E-5 1.04802E-5 1.22279E-5 1.54434E-5 1.21622E-5 1.04987E-5 1.1359E-5 1.30161E-5 1.08885E-5 8.99093E-6 1.13058E-5 1.46883E-5 2.04333E-5 1.22008E-5 1.8827E-5 1.26546E-5 2.34522E-5 1.12441E-5 1.4332E-5 1.48741E-5 8.40866E-6 8.841E-6 9.68955E-6 2.32973E-5 7.38843E-6 7.62597E-6 7.4814E-6 8.14433E-6 9.98548E-6 9.74766E-6 1.1166E-5 1.19064E-5 2.02823E-5 8.16065E-6 9.25222E-6 1.12959E-5 1.09631E-5 1.89556E-5 1.85957E-5 2.06532E-5 1.2395E-5 6.65361E-6 9.8506E-6 1.19825E-5 8.68686E-6 1.06341E-5 1.18808E-5 2.14051E-5 5.87718E-6 8.71211E-6 1.4091E-5 1.04346E-5 2.30818E-5 2.19854E-5 1.1713E-5 1.67542E-5 2.19303E-5 7.56116E-6 2.1887E-5 2.2057E-5 2.1885E-5 1.29318E-5 2.52133E-5 2.08125E-5 1.49227E-5 1.74907E-5 2.78183E-5 3.8677E-5 3.44373E-5 3.11144E-5 3.41457E-5 3.06519E-5 5.17889E-5 6.64033E-5 6.65096E-5 5.14106E-5 5.82407E-5 7.32989E-5 5.04011E-5 4.45963E-5 6.87936E-5 6.68481E-5 5.83839E-5 1.04165E-4 1.16901E-4 9.35635E-5 7.01292E-5 7.10106E-5 7.01152E-5 6.15841E-5 6.88638E-5 6.75006E-5 8.85963E-5 6.55557E-5 7.81722E-5 5.99189E-5 5.87912E-5 6.58446E-5 6.46688E-5 7.27986E-5 7.07867E-5 8.41516E-5 7.65677E-5 1.11571E-4 9.61086E-5 7.48197E-5 9.91239E-5 1.04492E-4 8.79719E-5 7.66578E-5 1.59405E-4 1.68836E-4 1.49952E-4 2.35198E-4 1.90407E-4 1.93437E-4 1.44689E-4 1.95502E-4 2.15014E-4 1.94117E-4 1.85652E-4 1.69664E-4 2.21933E-4 2.63429E-4 1.45475E-4 2.13633E-4 2.45981E-4 1.36006E-4 1.21025E-4 1.68668E-4 1.81432E-4 1.63745E-4 1.47862E-4 2.0372E-4 2.25128E-4 1.84177E-4 1.51322E-4 2.11649E-4 1.72802E-4 1.7058E-4 2.64675E-4 1.84341E-4 1.86585E-4 1.63984E-4 1.74132E-4 1.56061E-4 1.56399E-4 1.18753E-4 1.47167E-4 2.2891E-4 1.98612E-4 1.7167E-4 1.92887E-4 2.80408E-4 2.70471E-4 1.86719E-4 2.04277E-4 1.57006E-4 1.57512E-4 1.75751E-4 2.44888E-4 1.75385E-4 2.32709E-4 -9999 -9999 -9999 -9999 -9999 -9999 -9999 -9999 -9999 -9999 -9999 -9999 -9999 -9999 -9999 -9999 -9999 -9999 -9999 -9999 -9999 -9999 -9999 -9999 -9999 -9999 -9999 -9999 -9999 -9999 -9999 -9999 -9999 -9999 -9999 -9999 -9999 -9999 -9999 -9999 -9999 -9999 -9999 -9999 -9999 -9999 -9999 -9999 -9999 -9999 -9999 -9999 -9999 -9999 -9999 -9999 -9999 -9999 -9999 -9999 -9999 -9999 -9999 -9999 -9999 -9999 -9999 -9999 -9999 -9999 -9999 -9999 -9999 -9999 -9999 -9999 -9999 -9999 -9999 -9999 -9999 -9999 -9999 -9999 -9999 -9999 -9999 -9999 -9999 -9999 -9999 -9999 -9999 -9999 -9999 -9999 -9999 -9999 -9999 -9999 -9999 -9999 -9999 -9999 -9999 -9999 -9999 -9999 -9999 -9999 -9999 -9999 -9999 -9999 -9999 -9999 -9999 -9999 -9999 -9999 -9999 -9999 -9999 -9999 -9999 -9999 -9999 -9999 -9999 -9999 -9999 -9999 -9999 -9999 -9999 -9999 -9999 -9999 -9999 -9999 -9999 -9999 -9999 -9999 -9999 -9999 -9999 -9999 -9999 -9999 -9999 -9999 -9999 -9999 -9999 -9999 -9999 -9999 -9999 -9999 -9999 -9999 -9999 -9999 -9999 -9999 -9999 -9999 -9999 -9999 -9999 -9999 -9999 -9999 -9999 -9999 -9999 -9999 -9999 -9999 -9999 -9999 -9999 -9999 -9999 -9999 -9999 -9999 -9999 -9999 -9999 -9999 -9999 -9999 -9999 -9999 -9999 -9999 -9999 -9999 -9999 -9999 -9999 -9999 -9999 -9999 -9999 -9999 -9999 -9999 -9999 -9999 -9999 -9999 -9999 -9999 -9999 -9999 -9999 -9999 -9999 -9999 -9999 -9999 -9999 -9999 -9999 -9999 -9999 -9999 -9999 -9999 -9999 -9999 -9999 -9999 -9999 -9999 -9999 -9999 -9999 -9999 -9999 -9999 -9999 -9999 -9999 -9999 -9999 -9999 -9999 -9999 -9999 -9999 -9999 -9999 -9999 -9999 -9999 -9999 -9999 -9999 -9999 -9999 -9999 -9999 -9999 -9999 -9999 -9999 -9999 -9999 -9999 -9999 -9999 -9999 -9999 -9999 -9999 -9999 -9999 -9999 -9999 -9999 -9999 -9999 -9999 -9999 -9999 -9999 -9999 -9999 -9999 -9999 -9999 -9999 -9999 -9999 -9999 -9999 -9999 -9999 -9999 -9999 -9999 -9999 -9999 -9999 -9999 -9999 -9999 -9999 -9999 -9999 -9999 -9999 -9999 -9999 -9999 -9999 -9999 -9999 -9999 -9999 -9999 -9999 -9999 -9999 -9999 -9999 -9999 -9999 -9999 -9999 -9999 -9999 -9999 -9999 -9999 -9999 -9999 -9999 -9999 -9999 -9999 -9999 -9999 -9999 -9999 -9999 -9999 -9999 -9999 -9999 -9999 -9999 -9999 -9999 -9999 -9999 -9999 -9999 -9999 -9999 -9999 -9999 -9999 -9999 -9999 -9999 -9999 -9999 -9999 -9999 -9999 -9999 -9999 -9999 -9999 -9999 -9999 -9999 -9999 -9999 -9999 -9999 -9999 -9999 -9999 -9999 -9999 -9999 -9999 -9999 -9999 -9999 -9999 -9999 -9999 -9999 -9999 -9999 -9999 -9999 -9999 -9999 -9999 -9999 -9999 -9999 -9999 -9999 -9999 -9999 -9999 -9999 -9999 -9999 -9999 -9999 -9999 -9999 -9999 -9999 -9999 -9999 -9999 -9999 -9999 -9999 -9999 -9999 -9999 -9999 -9999 -9999 -9999 -9999 -9999 -9999 -9999 -9999 -9999 -9999 -9999 -9999 -9999 -9999 -9999 -9999 -9999 -9999 -9999 -9999 -9999 -9999 -9999 -9999 -9999 -9999 -9999 -9999 -9999 -9999 -9999 -9999 -9999 -9999 -9999 -9999 -9999 -9999 -9999 -9999 -9999 -9999 -9999 -9999 -9999 -9999 -9999 -9999 -9999 -9999 -9999 -9999 -9999 -9999 -9999 -9999 -9999 -9999 -9999 -9999 -9999 -9999 -9999 -9999 -9999 -9999 -9999 -9999 -9999 -9999 -9999 -9999 -9999 -9999 -9999 -9999 -9999 -9999 -9999 -9999 -9999 -9999 -9999 -9999 -9999 -9999 -9999 -9999 -9999 -9999 -9999 -9999 -9999 -9999 -9999 -9999 -9999 -9999 -9999 -9999 -9999 -9999 -9999 -9999 -9999 -9999 -9999 -9999 -9999 -9999 -9999 -9999 -9999 -9999 -9999 -9999 -9999 -9999 -9999 -9999 -9999 -9999 -9999 -9999 -9999 -9999 -9999 -9999 -9999 -9999 -9999 -9999 -9999 -9999 -9999 -9999 -9999 -9999 -9999 -9999 -9999 -9999 -9999 -9999 -9999 -9999 -9999 -9999 -9999 -9999 -9999 -9999 -9999 -9999 -9999 -9999 -9999 -9999 -9999 -9999 -9999 -9999 -9999 -9999 -9999 -9999 -9999 -9999 -9999 -9999 -9999 -9999 -9999 -9999 -9999 -9999 -9999 -9999 -9999 -9999 -9999 -9999 -9999 -9999 -9999 -9999 -9999 -9999 -9999 -9999 -9999 -9999 -9999 -9999 -9999 -9999 -9999 -9999 -9999 -9999 -9999 -9999 -9999 -9999 -9999 -9999 -9999 -9999 -9999 -9999 -9999 -9999 -9999 -9999 -9999 -9999 -9999 -9999 -9999 -9999 -9999 -9999 -9999 -9999 -9999 -9999 -9999 -9999 -9999 -9999 -9999 -9999 -9999 -9999 -9999 -9999 -9999 -9999 -9999 -9999 -9999 -9999 -9999 -9999 -9999 -9999 -9999 -9999 -9999 -9999 -9999 -9999 -9999 -9999 -9999 -9999 -9999 -9999 -9999 -9999 -9999 -9999 -9999 -9999 -9999 -9999 -9999 -9999 -9999 -9999 -9999 -9999 -9999 -9999 -9999 -9999 -9999 -9999 -9999 -9999 -9999 -9999 -9999 -9999 -9999 -9999 -9999 -9999 -9999 -9999 -9999 -9999 -9999 -9999 -9999 -9999 -9999 -9999 -9999 -9999 -9999 -9999 -9999 -9999 -9999 -9999 -9999 -9999 -9999 -9999 -9999 -9999 -9999 -9999 -9999 -9999 -9999 -9999 -9999 -9999 -9999 -9999 -9999 -9999 -9999 -9999 -9999 -9999 -9999 -9999 -9999 -9999 -9999 -9999 -9999 -9999 -9999 -9999 -9999 -9999 -9999 -9999 -9999 -9999 -9999 -9999 -9999 -9999 -9999 -9999 -9999 -9999 -9999 -9999 -9999 -9999 -9999 -9999 -9999 -9999 -9999 -9999 -9999 -9999 -9999 -9999 -9999 -9999 -9999 -9999 -9999 -9999 -9999 -9999 -9999 -9999 -9999 -9999 -9999 -9999 -9999 -9999 -9999 -9999 -9999 -9999 -9999 -9999 -9999 -9999 -9999 -9999 -9999 -9999 -9999 -9999 -9999 -9999 -9999 -9999 -9999 -9999 -9999 -9999 -9999 -9999 -9999 -9999 -9999 -9999 -9999 -9999 -9999 -9999 -9999 -9999 -9999 -9999 -9999 -9999 -9999 -9999 -9999 -9999 -9999 -9999 -9999 -9999 -9999 -9999 -9999 -9999 -9999 -9999 -9999 -9999 -9999 -9999 -9999 -9999 -9999 -9999 -9999 -9999 -9999 -9999 -9999 -9999 -9999 -9999 -9999 -9999 -9999 -9999 -9999 -9999 -9999 -9999 -9999 -9999 -9999 -9999 -9999 -9999 -9999 -9999 -9999 -9999 -9999 -9999 -9999 -9999 -9999 -9999 -9999 -9999 -9999 -9999 -9999 -9999 -9999 -9999 -9999 -9999 -9999 -9999 -9999 -9999 -9999 -9999 -9999 -9999 -9999 -9999 -9999 -9999 -9999 -9999 -9999 -9999 -9999 -9999 -9999 -9999 -9999 -9999 -9999 -9999 -9999 -9999 -9999 -9999 -9999 -9999 -9999 -9999 -9999 -9999 -9999 -9999 -9999 -9999 -9999 -9999 -9999 -9999 -9999 -9999 -9999 -9999 -9999 -9999 -9999 -9999 -9999 -9999 -9999 3.65329E-6 4.59029E-6 4.85375E-6 5.67685E-6 5.74825E-6 5.11027E-6 4.21699E-6 2.97562E-6 3.67444E-6 2.25031E-6 2.64996E-6 3.55762E-6 3.69333E-6 3.29268E-6 3.85141E-6 7.19253E-7 1.22119E-6 7.97748E-7 3.71243E-6 5.6671E-7 6.65653E-7 6.3979E-7 -9999 -9999 -9999 -9999 -9999 -9999 -9999 -9999 -9999 -9999 -9999 -9999 -9999 -9999 -9999 -9999 -9999 -9999 -9999 -9999 -9999 -9999 -9999 -9999 -9999 -9999 -9999 -9999 -9999 -9999 -9999 -9999 -9999 -9999 -9999 -9999 -9999 -9999 -9999 -9999 -9999 -9999 -9999 -9999 -9999 -9999
1.29066E-5 1.55247E-5 1.28564E-5 1.15398E-5 1.16126E-5 1.15659E-5 2.40908E-5 1.07612E-5 1.01661E-5 1.20459E-5 8.40932E-6 1.12245E-5 8.65362E-6 1.1109E-5 1.32841E-5 1.53576E-5 1.21614E-5 9.56694E-6 1.48716E-5 2.07754E-5 3.33847E-5 1.00381E-5 3.06006E-5 1.12134E-5 8.25449E-6 7.64896E-6 8.69974E-6 2.05548E-5 8.78871E-6 1.06848E-5 7.76355E-6 7.36803E-6 1.0386E-5 1.1263E-5 1.07065E-5 1.25322E-5 1.11625E-5 9.90661E-6 9.51473E-6 8.16149E-6 9.8448E-6 8.86483E-6 1.64687E-5 4.2516E-6 4.96612E-6 8.69899E-6 1.03918E-5 1.50187E-5 1.24945E-5 6.90426E-6 1.31741E-5 1.97982E-5 1.03436E-5 1.92726E-5 1.71764E-5 1.93695E-5 1.93988E-5 1.55396E-5 2.77236E-5 1.00416E-5 1.91233E-5 2.16837E-5 1.98735E-5 2.7751E-5 3.34729E-5 2.63328E-5 2.87019E-5 3.36107E-5 3.5768E-5 4.03008E-5 3.84431E-5 4.36219E-5 3.3153E-5 4.30647E-5 5.00273E-5 4.60651E-5 4.76735E-5 5.53101E-5 5.48025E-5 3.64759E-5 6.37675E-5 7.18648E-5 8.79055E-5 6.92831E-5 1.11341E-4 4.16957E-5 1.47755E-4 1.84962E-4 1.01895E-4 8.96344E-5 6.97636E-5 6.92958E-5 5.77537E-5 5.58974E-5 7.31668E-5 7.17477E-5 5.69019E-5 6.58412E-5 7.94541E-5 6.99374E-5 7.04954E-5 7.84405E-5 6.64125E-5 6.32371E-5 7.67318E-5 7.19102E-5 7.51145E-5 8.83846E-5 6.97452E-5 9.47149E-5 1.02182E-4 1.3742E-4 7.26744E-5 9.11484E-5 2.0112E-4 2.22635E-4 2.47707E-4 3.65352E-4 2.24261E-4 2.97121E-4 2.01756E-4 2.52781E-4 1.89027E-4 1.88175E-4 1.95665E-4 1.79247E-4 2.01865E-4 2.16129E-4 2.42246E-4 2.90878E-4 2.26262E-4 1.46674E-4 1.39967E-4 2.35891E-4 2.17552E-4 2.14103E-4 1.84034E-4 1.97729E-4 2.04357E-4 1.51897E-4 1.70025E-4 1.91376E-4 1.66689E-4 1.54145E-4 2.14989E-4 1.72002E-4 1.29673E-4 1.20157E-4 1.57379E-4 1.53393E-4 1.35286E-4 1.46208E-4 1.20824E-4 1.41112E-4 2.05E-4 2.21511E-4 2.31452E-4 2.06028E-4 1.96601E-4 1.96053E-4 1.70682E-4 2.30871E-4 1.49424E-4 1.36896E-4 1.9821E-4 1.49291E-4 3.06858E-4 3.25531E-4 3.02559E-4 1.07299E-4 1.26323E-4 1.29793E-4 1.4153E-4 1.1523E-4 1.23565E-4 1.11672E-4 1.24688E-4 2.02241E-4 1.33768E-4 9.01851E-5 1.27063E-4 2.25938E-4 1.56528E-4 2.19837E-4 1.82828E-4 2.76533E-4 1.68778E-4 1.08782E-4 1.73567E-4 1.79901E-4 8.84159E-5 1.66537E-4 1.84168E-4 2.27565E-4 3.00258E-4 3.97279E-4 3.79573E-4 4.28265E-4 7.36393E-4 4.83384E-4 7.22479E-4 8.13099E-4 1.36087E-3 1.75736E-3 4.03519E-3 1.39169E-3 3.323E-4 1.16688E-3 1.78768E-3 1.24712E-3 2.46946E-3 6.30888E-4 5.78705E-4 7.81066E-4 6.42675E-4 8.95347E-4 6.00766E-4 1.90025E-3 1.53838E-3 1.49019E-3 1.40975E-3 1.3065E-3 1.01058E-3 6.47264E-4 8.67943E-4 1.13235E-3 6.23212E-4 3.08155E-4 2.95543E-5 1.37203E-5 2.19769E-5 7.38775E-5 1.58806E-5 8.92226E-6 2.71847E-5 -9999 -9999 -9999 -9999 -9999 -9999 -9999 -9999 -9999 -9999 -9999 -9999 -9999 -9999 -9999 -9999 -9999 -9999 -9999 -9999 -9999 -9999 -9999 -9999 -9999 -9999 -9999 -9999 -9999 -9999 -9999 -9999 -9999 -9999 -9999 -9999 -9999 -9999 -9999 -9999 -9999 -9999 -9999 -9999 -9999 -9999 -9999 -9999 -9999 -9999 -9999 -9999 -9999 -9999 -9999 -9999 -9999 -9999 -9999 -9999 -9999 -9999 -9999 -9999 -9999 -9999 -9999 -9999 -9999 -9999 -9999 -9999 -9999 -9999 -9999 -9999 -9999 -9999 -9999 -9999 -9999 -9999 -9999 -9999 -9999 -9999 -9999 -9999 -9999 -9999 -9999 -9999 -9999 -9999 -9999 -9999 -9999 -9999 -9999 -9999 -9999 -9999 -9999 -9999 -9999 -9999 -9999 -9999 -9999 -9999 -9999 -9999 -9999 -9999 -9999 -9999 -9999 -9999 -9999 -9999 -9999 -9999 -9999 -9999 -9999 -9999 -9999 -9999 -9999 -9999 -9999 -9999 -9999 -9999 -9999 -9999 -9999 -9999 -9999 -9999 -9999 -9999 -9999 -9999 -9999 -9999 -9999 -9999 -9999 -9999 -9999 -9999 -9999 -9999 -9999 -9999 -9999 -9999 -9999 -9999 -9999 -9999 -9999 -9999 -9999 -9999 -9999 -9999 -9999 -9999 -9999 -9999 -9999 -9999 -9999 -9999 -9999 -9999 -9999 -9999 -9999 -9999 -9999 -9999 -9999 -9999 -9999 -9999 -9999 -9999 -9999 -9999 -9999 -9999 -9999 -9999 -9999 -9999 -9999 -9999 -9999 -9999 -9999 -9999 -9999 -9999 -9999 -9999 -9999 -9999 -9999 -9999 -9999 -9999 -9999 -9999 -9999 -9999 -9999 -9999 -9999 -9999 -9999 -9999 -9999 -9999 -9999 -9999 -9999 -9999 -9999 -9999 -9999 -9999 -9999 -9999 -9999 -9999 -9999 -9999 -9999 -9999 -9999 -9999 -9999 -9999 -9999 -9999 -9999 -9999 -9999 -9999 -9999 -9999 -9999 -9999 -9999 -9999 -9999 -9999 -9999 -9999 -9999 -9999 -9999 -9999 -9999 -9999 -9999 -9999 -9999 -9999 -9999 -9999 -9999 -9999 -9999 -9999 -9999 -9999 -9999 -9999 -9999 -9999 -9999 -9999 -9999 -9999 -9999 -9999 -9999 -9999 -9999 -9999 -9999 -9999 -9999 -9999 -9999 -9999 -9999 -9999 -9999 -9999 -9999 -9999 -9999 -9999 -9999 -9999 -9999 -9999 -9999 -9999 -9999 -9999 -9999 -9999 -9999 -9999 -9999 -9999 -9999 -9999 -9999 -9999 -9999 -9999 -9999 -9999 -9999 -9999 -9999 -9999 -9999 -9999 -9999 -9999 -9999 -9999 -9999 -9999 -9999 -9999 -9999 -9999 -9999 -9999 -9999 -9999 -9999 -9999 -9999 -9999 -9999 -9999 -9999 -9999 -9999 -9999 -9999 -9999 -9999 -9999 -9999 -9999 -9999 -9999 -9999 -9999 -9999 -9999 -9999 -9999 -9999 -9999 -9999 -9999 -9999 -9999 -9999 -9999 -9999 -9999 -9999 -9999 -9999 -9999 -9999 -9999 -9999 -9999 -9999 -9999 -9999 -9999 -9999 -9999 -9999 -9999 -9999 -9999 -9999 -9999 -9999 -9999 -9999 -9999 -9999 -9999 -9999 -9999 -9999 -9999 -9999 -9999 -9999 -9999 -9999 -9999 -9999 -9999 -9999 -9999 -9999 -9999 -9999 -9999 -9999 -9999 -9999 -9999 -9999 -9999 -9999 -9999 -9999 -9999 -9999 -9999 -9999 -9999 -9999 -9999 -9999 -9999 -9999 -9999 -9999 -9999 -9999 -9999 -9999 -9999 -9999 -9999 -9999 -9999 -9999 -9999 -9999 -9999 -9999 -9999 -9999 -9999 -9999 -9999 -9999 -9999 -9999 -9999 -9999 -9999 -9999 -9999 -9999 -9999 -9999 -9999 -9999 -9999 -9999 -9999 -9999 -9999 -9999 -9999 -9999 -9999 -9999 -9999 -9999 -9999 -9999 -9999 -9999 -9999 -9999 -9999 -9999 -9999 -9999 -9999 -9999 -9999 -9999 -9999 -9999 -9999 -9999 -9999 -9999 -9999 -9999 -9999 -9999 -9999 -9999 -9999 -9999 -9999 -9999 -9999 -9999 -9999 -9999 -9999 -9999 -9999 -9999 -9999 -9999 -9999 -9999 -9999 -9999 -9999 -9999 -9999 -9999 -9999 -9999 -9999 -9999 -9999 -9999 -9999 -9999 -9999 -9999 -9999 -9999 -9999 -9999 -9999 -9999 -9999 -9999 -9999 -9999 -9999 -9999 -9999 -9999 -9999 -9999 -9999 -9999 -9999 -9999 -9999 -9999 -9999 -9999 -9999 -9999 -9999 -9999 -9999 -9999 -9999 -9999 -9999 -9999 -9999 -9999 -9999 -9999 -9999 -9999 -9999 -9999 -9999 -9999 -9999 -9999 -9999 -9999 -9999 -9999 -9999 -9999 -9999 -9999 -9999 -9999 -9999 -9999 -9999 -9999 -9999 -9999 -9999 -9999 -9999 -9999 -9999 -9999 -9999 -9999 -9999 -9999 -9999 -9999 -9999 -9999 -9999 -9999 -9999 -9999 -9999 -9999 -9999 -9999 -9999 -9999 -9999 -9999 -9999 -9999 -9999 -9999 -9999 -9999 -9999 -9999 -9999 -9999 -9999 -9999 -9999 -9999 -9999 -9999 -9999 -9999 -9999 -9999 -9999 -9999 -9999 -9999 -9999 -9999 -9999 -9999 -9999 -9999 -9999 -9999 -9999 -9999 -9999 -9999 -9999 -9999 -9999 -9999 -9999 -9999 -9999 -9999 -9999 -9999 -9999 -9999 -9999 -9999 -9999 -9999 -9999 -9999 -9999 -9999 -9999 -9999 -9999 -9999 -9999 -9999 -9999 -9999 -9999 -9999 -9999 -9999 -9999 -9999 -9999 -9999 -9999 -9999 -9999 -9999 -9999 -9999 -9999 -9999 -9999 -9999 -9999 -9999 -9999 -9999 -9999 -9999 -9999 -9999 -9999 -9999 -9999 -9999 -9999 -9999 -9999 -9999 -9999 -9999 -9999 -9999 -9999 -9999 -9999 -9999 -9999 -9999 -9999 -9999 -9999 -9999 -9999 -9999 -9999 -9999 -9999 -9999 -9999 -9999 -9999 -9999 -9999 -9999 -9999 -9999 -9999 -9999 -9999 -9999 -9999 -9999 -9999 -9999 -9999 -9999 -9999 -9999 -9999 -9999 -9999 -9999 -9999 -9999 -9999 -9999 -9999 -9999 -9999 -9999 -9999 -9999 -9999 -9999 -9999 -9999 -9999 -9999 -9999 -9999 -9999 -9999 -9999 -9999 -9999 -9999 -9999 -9999 -9999 -9999 -9999 -9999 -9999 -9999 -9999 -9999 -9999 -9999 -9999 -9999 -9999 -9999 -9999 -9999 -9999 -9999 -9999 -9999 -9999 -9999 -9999 -9999 -9999 -9999 -9999 -9999 -9999 3.5012E-4 1.67709E-4 2.3696E-4 8.17862E-5 4.95269E-5 4.63287E-5 2.8686E-5 4.25756E-5 1.96192E-5 1.34046E-4 5.21737E-6 5.59278E-5 4.48462E-5 5.30223E-5 6.32023E-5 4.15469E-6 4.59707E-6 3.91284E-6 2.34352E-6 3.51833E-5 1.9826E-5 1.50004E-6 9.7574E-6 7.08501E-6 6.50258E-6 8.40214E-6 1.32942E-5 1.52678E-5 1.50335E-5 1.32538E-5 6.36573E-6 8.38138E-6 5.6541E-6 4.64338E-6 5.94894E-6 7.46845E-6 6.60704E-6 8.93618E-6 7.26284E-6 7.26667E-6 6.09245E-6 6.50376E-6 7.17115E-6 6.93944E-6 5.69136E-6 4.21582E-6 3.97162E-6 3.24408E-6 2.92338E-6 3.79852E-6 3.74015E-6 5.03339E-6 4.7598E-6 2.67671E-6 3.49838E-6 4.64899E-6 4.7121E-6 2.97895E-6 4.49945E-6 2.87509E-6 4.16532E-6 3.9693E-6 4.21308E-6 4.14973E-6 4.41936E-6 4.56994E-6 4.24113E-6 3.5133E-6 4.43663E-6 3.97146E-6 4.49848E-6 4.76016E-6 4.44574E-6 3.11782E-6 2.84475E-6 2.65403E-6 2.76306E-6 2.14811E-6 1.91146E-6 2.44863E-6 3.25222E-6 2.96186E-6 3.40024E-6 2.05905E-6 1.044E-6 1.74688E-6 1.24584E-6 6.32459E-7 2.49586E-7 -9999 5.27701E-8 -9999 -9999 -9999 -9999 -9999 -9999 -9999 -9999 -9999 -9999 -9999 -9999 -9999 -9999 -9999 -9999 -9999 -9999 -9999 -9999 -9999 -9999 -9999 -9999 -9999 -9999 -9999 -9999 -9999 -9999 -9999 -9999 -9999 -9999 -9999 -9999 -9999 -9999 -9999 -9999 -9999 -9999 -9999 -9999
1.2962E-5 1.10533E-5 9.42421E-6 2.18266E-5 1.30397E-5 1.11916E-5 1.20009E-5 1.11066E-5 1.13183E-5 1.28559E-5 1.23542E-5 7.78865E-6 9.14026E-6 1.18768E-5 1.02173E-5 1.33436E-5 1.08988E-5 8.27472E-6 1.74704E-5 2.44768E-5 2.20845E-5 2.67098E-5 1.43432E-5 1.19241E-5 9.58961E-6 8.99678E-6 7.61294E-6 8.37944E-6 1.11152E-5 9.72328E-6 6.68335E-6 8.96418E-6 9.80263E-6 1.61766E-5 1.21682E-5 1.24695E-5 1.246E-5 1.51065E-5 1.07385E-5 1.07014E-5 1.05731E-5 1.68023E-5 8.90342E-6 9.60079E-6 8.26597E-6 7.96239E-6 7.65489E-6 1.2129E-5 1.44584E-5 1.33496E-5 1.58374E-5 2.08118E-5 1.53802E-5 2.17314E-5 1.99373E-5 1.9577E-5 2.89013E-5 2.0784E-5 1.14329E-5 2.09613E-5 2.25867E-5 1.73842E-5 1.51928E-5 2.78633E-5 2.13915E-5 1.86296E-5 2.83365E-5 3.25152E-5 3.85786E-5 3.97577E-5 3.91894E-5 3.61404E-5 3.17816E-5 1.04689E-5 4.50957E-5 8.09572E-5 7.82572E-5 4.85241E-5 4.87263E-5 4.47696E-5 4.76652E-5 7.36473E-5 8.03448E-5 9.02476E-5 7.60317E-5 1.35376E-4 1.50696E-4 9.45593E-5 6.5961E-5 7.86942E-5 7.02695E-5 7.08838E-5 4.07243E-5 7.61518E-5 9.86777E-5 7.39117E-5 6.75512E-5 6.6305E-5 6.90695E-5 5.25225E-5 6.49044E-5 8.0091E-5 7.88091E-5 7.36108E-5 9.74337E-5 7.08746E-5 6.74818E-5 7.18223E-5 6.81069E-5 1.06864E-4 1.18179E-4 1.02201E-4 7.06942E-5 1.17722E-4 1.63127E-4 1.95056E-4 2.77485E-4 4.05263E-4 3.3928E-4 2.14287E-4 1.66279E-4 1.83228E-4 1.6829E-4 1.77406E-4 2.04959E-4 1.82048E-4 1.80461E-4 2.96822E-4 2.36674E-4 2.73774E-4 1.82022E-4 2.51265E-4 2.18015E-4 1.73481E-4 1.91779E-4 2.4686E-4 1.99458E-4 2.20331E-4 1.96206E-4 1.76602E-4 2.36549E-4 1.68329E-4 1.52568E-4 1.45622E-4 1.43153E-4 1.06982E-4 1.56697E-4 1.80188E-4 2.4895E-4 1.66413E-4 1.6743E-4 2.10548E-4 1.59804E-4 2.89816E-4 1.94305E-4 1.73131E-4 1.88969E-4 2.03995E-4 1.98919E-4 2.23025E-4 2.30049E-4 2.38385E-4 2.64239E-4 1.92905E-4 1.87048E-4 2.32E-4 3.10012E-4 5.31974E-5 2.0312E-4 1.39919E-4 1.06385E-4 1.2344E-4 1.42031E-4 1.11197E-4 1.17732E-4 1.33186E-4 1.40755E-4 3.89496E-4 2.40452E-4 1.81488E-4 1.47623E-4 1.16726E-4 3.57595E-4 3.18924E-4 2.40939E-4 1.29346E-4 1.16949E-4 1.21515E-4 1.4936E-4 1.5148E-4 1.73849E-4 2.32218E-4 2.31237E-4 2.02602E-4 3.59401E-4 4.16284E-4 4.47505E-4 2.73429E-4 7.06037E-4 4.12513E-4 8.63559E-4 6.28832E-4 1.07258E-3 1.55753E-3 1.58374E-3 1.24078E-3 2.52163E-3 2.30199E-3 1.11624E-3 1.24841E-3 3.22255E-3 1.17104E-3 4.25605E-4 7.46317E-4 1.10916E-3 7.18E-4 9.96544E-4 3.98119E-4 2.31872E-3 1.19475E-3 1.44062E-3 1.2154E-3 1.28266E-3 1.2591E-3 8.48535E-4 8.81096E-4 8.039E-4 7.57118E-5 1.31231E-5 1.12163E-5 8.95948E-6 1.01676E-5 1.37087E-5 2.14983E-5 2.12322E-5 5.93943E-6 1.33032E-5 2.56407E-5 3.30417E-5 8.71252E-5 3.81482E-5 2.20548E-5 4.98728E-5 1.64836E-4 6.77705E-5 2.07963E-4 5.68562E-5 9.29113E-6 1.99512E-5 9.87876E-6 6.36067E-6 1.71159E-5 2.18322E-5 8.52471E-5 2.71979E-4 4.03303E-4 4.24973E-4 5.69566E-4 3.88715E-4 6.32396E-4 9.02766E-4 8.85651E-4 9.14678E-4 7.28351E-4 5.73137E-4 8.20346E-4 6.94705E-4 1.57155E-3 1.67789E-3 8.48197E-4 2.14949E-3 2.09885E-3 1.69805E-3 1.98553E-3 1.82789E-3 9.11733E-4 5.56774E-4 6.74926E-4 6.55413E-4 7.15361E-4 4.53539E-4 7.02289E-4 9.03189E-4 7.59604E-4 4.86846E-4 6.4614E-4 6.52201E-4 1.41591E-3 8.9631E-4 1.37701E-3 1.44921E-3 1.21831E-3 1.31221E-3 1.80843E-3 2.90887E-3 3.97602E-3 1.34949E-3 3.85833E-3 3.21499E-3 2.48699E-3 5.7555E-3 1.40396E-3 3.47222E-3 9.19574E-3 6.00589E-3 9.18255E-3 1.049E-2 7.68757E-3 5.86833E-3 3.00539E-3 1.06936E-2 7.95404E-3 2.62259E-3 1.89676E-3 -9999 -9999 -9999 -9999 -9999 -9999 -9999 -9999 -9999 -9999 -9999 -9999 -9999 -9999 -9999 -9999 -9999 -9999 -9999 -9999 -9999 -9999 -9999 -9999 -9999 -9999 -9999 -9999 -9999 -9999 -9999 -9999 -9999 -9999 -9999 -9999 -9999 -9999 -9999 -9999 -9999 -9999 -9999 -9999 -9999 -9999 -9999 -9999 -9999 -9999 -9999 -9999 -9999 -9999 -9999 -9999 -9999 -9999 -9999 -9999 -9999 -9999 -9999 -9999 -9999 -9999 -9999 -9999 -9999 -9999 -9999 -9999 -9999 -9999 -9999 -9999 -9999 -9999 -9999 -9999 -9999 -9999 -9999 -9999 -9999 -9999 -9999 -9999 -9999 -9999 -9999 -9999 -9999 -9999 -9999 -9999 -9999 -9999 -9999 -9999 -9999 -9999 -9999 -9999 -9999 -9999 -9999 -9999 -9999 -9999 -9999 -9999 -9999 -9999 -9999 -9999 -9999 -9999 -9999 -9999 -9999 -9999 -9999 -9999 -9999 -9999 -9999 -9999 -9999 -9999 -9999 -9999 -9999 -9999 -9999 -9999 -9999 -9999 -9999 -9999 -9999 -9999 -9999 -9999 -9999 -9999 -9999 -9999 -9999 -9999 -9999 -9999 -9999 -9999 -9999 -9999 -9999 -9999 -9999 -9999 -9999 -9999 -9999 -9999 -9999 -9999 -9999 -9999 -9999 -9999 -9999 -9999 -9999 -9999 -9999 -9999 -9999 -9999 -9999 -9999 -9999 -9999 -9999 -9999 -9999 -9999 -9999 -9999 -9999 -9999 -9999 -9999 -9999 -9999 -9999 -9999 -9999 -9999 -9999 -9999 -9999 -9999 -9999 -9999 -9999 -9999 -9999 -9999 -9999 -9999 -9999 -9999 -9999 -9999 -9999 -9999 -9999 -9999 -9999 -9999 -9999 -9999 -9999 -9999 -9999 -9999 -9999 -9999 -9999 -9999 -9999 -9999 -9999 -9999 -9999 -9999 -9999 -9999 -9999 -9999 -9999 -9999 -9999 -9999 -9999 -9999 -9999 -9999 -9999 -9999 -9999 -9999 -9999 -9999 -9999 -9999 -9999 -9999 -9999 -9999 -9999 -9999 -9999 -9999 -9999 -9999 -9999 -9999 -9999 -9999 -9999 -9999 -9999 -9999 -9999 -9999 -9999 -9999 -9999 -9999 -9999 -9999 -9999 -9999 -9999 -9999 -9999 -9999 -9999 -9999 -9999 -9999 -9999 -9999 -9999 -9999 -9999 -9999 -9999 -9999 -9999 -9999 -9999 -9999 -9999 -9999 -9999 -9999 -9999 -9999 -9999 -9999 -9999 -9999 -9999 -9999 -9999 -9999 -9999 -9999 -9999 -9999 -9999 -9999 -9999 -9999 -9999 -9999 -9999 -9999 -9999 -9999 -9999 -9999 -9999 -9999 -9999 -9999 -9999 -9999 -9999 -9999 -9999 -9999 -9999 -9999 -9999 -9999 -9999 -9999 -9999 -9999 -9999 -9999 -9999 -9999 -9999 -9999 -9999 -9999 -9999 -9999 -9999 -9999 -9999 -9999 -9999 -9999 -9999 -9999 -9999 -9999 -9999 -9999 -9999 -9999 -9999 -9999 -9999 -9999 -9999 -9999 -9999 -9999 -9999 -9999 -9999 -9999 -9999 -9999 -9999 -9999 -9999 -9999 -9999 -9999 -9999 -9999 -9999 -9999 -9999 -9999 -9999 -9999 -9999 -9999 -9999 -9999 -9999 -9999 -9999 -9999 -9999 -9999 -9999 -9999 -9999 -9999 -9999 -9999 -9999 -9999 -9999 -9999 -9999 -9999 -9999 -9999 -9999 -9999 -9999 -9999 -9999 -9999 -9999 -9999 -9999 -9999 -9999 -9999 -9999 -9999 -9999 -9999 -9999 -9999 -9999 -9999 -9999 -9999 -9999 -9999 -9999 -9999 -9999 -9999 -9999 -9999 -9999 -9999 -9999 -9999 -9999 -9999 -9999 -9999 -9999 -9999 -9999 -9999 -9999 -9999 -9999 -9999 -9999 -9999 -9999 -9999 -9999 -9999 -9999 -9999 -9999 -9999 -9999 -9999 -9999 -9999 -9999 -9999 -9999 -9999 -9999 -9999 -9999 -9999 -9999 -9999 -9999 -9999 -9999 -9999 -9999 -9999 -9999 -9999 -9999 -9999 -9999 -9999 -9999 -9999 -9999 -9999 -9999 -9999 -9999 -9999 -9999 -9999 -9999 -9999 -9999 -9999 -9999 -9999 -9999 -9999 -9999 -9999 -9999 -9999 -9999 -9999 -9999 -9999 -9999 -9999 -9999 -9999 -9999 -9999 -9999 -9999 -9999 -9999 -9999 -9999 -9999 -9999 -9999 -9999 -9999 -9999 -9999 -9999 -9999 -9999 -9999 -9999 -9999 -9999 -9999 -9999 -9999 -9999 -9999 -9999 -9999 -9999 -9999 -9999 -9999 -9999 -9999 -9999 -9999 -9999 -9999 -9999 -9999 -9999 -9999 -9999 -9999 -9999 -9999 -9999 -9999 -9999 -9999 -9999 -9999 -9999 -9999 -9999 -9999 -9999 -9999 -9999 -9999 -9999 -9999 -9999 -9999 -9999 -9999 -9999 -9999 -9999 -9999 -9999 -9999 -9999 -9999 -9999 -9999 -9999 -9999 -9999 -9999 -9999 -9999 -9999 -9999 -9999 -9999 -9999 -9999 -9999 -9999 -9999 -9999 -9999 -9999 -9999 -9999 -9999 -9999 -9999 -9999 -9999 -9999 -9999 -9999 -9999 -9999 -9999 -9999 -9999 -9999 -9999 -9999 -9999 -9999 -9999 -9999 -9999 -9999 -9999 -9999 -9999 -9999 -9999 -9999 -9999 -9999 -9999 -9999 -9999 -9999 -9999 -9999 -9999 -9999 -9999 -9999 6.97789E-9 6.94737E-9 8.3216E-8 1.1552E-8 1.94572E-8 2.4859E-8 2.37544E-8 4.40479E-8 3.48438E-8 3.36932E-9 1.2262E-9 3.00418E-9 1.22322E-9 1.21216E-9 4.60644E-5 2.29054E-8 8.82738E-5 1.49422E-4 1.15567E-5 1.22678E-8 1.12188E-8 1.86133E-4 2.78054E-4 1.34945E-4 1.117E-4 1.39555E-4 2.37019E-4 1.61869E-4 1.17425E-4 2.10123E-4 1.51945E-5 2.08774E-4 1.57556E-4 2.14002E-4 1.9378E-5 2.23826E-4 2.4944E-4 3.06777E-4 2.49984E-5 6.99403E-5 9.38688E-5 8.95917E-5 1.31285E-4 1.70842E-4 1.67091E-4 2.94047E-4 3.04161E-4 2.22429E-4 4.14107E-4 4.41337E-4 5.48175E-4 3.49368E-4 4.1452E-4 7.51096E-3 5.55293E-3 6.3399E-4 8.01772E-4 7.20012E-4 8.25175E-3 7.79691E-3 7.03216E-3 6.61324E-3 1.29183E-3 3.45987E-3 3.21633E-3 5.87222E-3 3.44401E-2 2.38775E-2 1.5022E-2 1.13873E-2 2.77485E-3 2.38875E-3 1.18084E-3 1.28817E-3 7.1095E-3 8.63787E-4 9.62054E-4 2.26087E-4 1.12008E-4 9.4584E-4 1.13508E-3 9.03926E-5 1.75744E-4 1.25007E-3 8.36662E-5 3.93568E-4 3.87039E-5 5.72358E-5 1.57776E-4 2.64419E-5 7.35135E-5 6.54202E-5 4.96071E-5 4.60682E-6 3.84662E-6 6.47153E-5 4.4561E-6 4.50936E-5 3.22377E-6 2.68155E-5 1.3473E-6 1.54644E-6 7.97611E-7 4.84444E-7 6.90206E-6 7.78739E-6 1.25161E-5 1.64458E-5 2.04273E-5 1.16367E-5 8.61245E-6 8.25154E-6 5.19027E-6 8.79289E-6 7.50533E-6 7.08624E-6 5.21279E-6 8.37592E-6 8.886E-6 8.34258E-6 5.55037E-6 4.31473E-6 6.19537E-6 6.91723E-6 6.27989E-6 6.03461E-6 5.07545E-6 3.61137E-6 3.96781E-6 4.78256E-6 5.59697E-6 4.23886E-6 6.63001E-6 8.1319E-6 6.41752E-6 6.13901E-6 4.5464E-6 3.527E-6 3.173E-6 4.60108E-6 3.14981E-6 3.41446E-6 4.16274E-6 3.86509E-6 3.91147E-6 4.47133E-6 4.65513E-6 3.37979E-6 3.45405E-6 5.25186E-6 4.53855E-6 4.81543E-6 5.25493E-6 2.44722E-6 2.44253E-6 2.36186E-6 2.22081E-6 1.99882E-6 1.52163E-6 5.41766E-6 3.02077E-6 3.11079E-6 3.50653E-6 4.41734E-6 3.32561E-6 1.07071E-6 8.98432E-7 3.75473E-7 3.72795E-7 2.33253E-7 3.3697E-7 -9999 -9999 -9999 -9999 -9999 -9999 -9999 -9999 -9999 -9999 -9999 -9999 -9999 -9999 -9999 -9999 -9999 -9999 -9999 -9999 -9999 -9999 -9999 -9999 -9999 -9999 -9999 -9999 -9999 -9999 -9999 -9999 -9999 -9999 -9999 -9999 -9999 -9999 -9999 -9999 -9999 -9999 -9999 -9999
1.03563E-5 7.93856E-6 1.09374E-5 9.92714E-6 9.57248E-6 8.61031E-6 1.16672E-5 1.17784E-5 1.15558E-5 1.10065E-5 8.7113E-6 9.60621E-6 2.17593E-5 1.41571E-5 1.73507E-5 1.02686E-5 1.26574E-5 1.28997E-5 9.23266E-6 1.22035E-5 2.01641E-5 1.66599E-5 2.11676E-5 1.08836E-5 1.90323E-5 8.0394E-6 6.83599E-6 1.20083E-5 1.17135E-5 8.70437E-6 8.10093E-6 1.02247E-5 1.1307E-5 1.45471E-5 1.19755E-5 1.32432E-5 1.53186E-5 1.21042E-5 1.76755E-5 1.36461E-5 8.96849E-6 1.20665E-5 1.30471E-5 1.34482E-5 9.3208E-6 9.5873E-6 1.59481E-5 1.16931E-5 1.59585E-5 8.89202E-6 1.37563E-5 1.42209E-5 1.94669E-5 1.61273E-5 2.40533E-5 3.24054E-5 4.04544E-5 4.79862E-5 2.94206E-5 1.81815E-5 2.28651E-5 2.35414E-5 2.75907E-5 3.4879E-5 3.18844E-5 2.81685E-5 4.09973E-5 3.17907E-5 3.30171E-5 3.65515E-5 2.73437E-5 3.48486E-5 4.33491E-5 6.66832E-5 5.73813E-5 5.42209E-5 5.69141E-5 4.11602E-5 6.08134E-5 4.84998E-5 5.68788E-5 5.07632E-5 7.1124E-5 6.28658E-5 8.24031E-5 9.47214E-5 5.65425E-5 6.64487E-5 1.03951E-4 4.02033E-5 1.12242E-4 8.29505E-5 5.45326E-5 8.14166E-5 9.0066E-5 2.4731E-5 7.80853E-5 7.03722E-5 7.32542E-5 1.08472E-4 8.3605E-5 7.56366E-5 6.60236E-5 5.83582E-5 7.1649E-5 6.89369E-5 7.78883E-5 8.54442E-5 8.65631E-5 8.96641E-5 9.20686E-5 6.00743E-5 8.91143E-5 1.04657E-4 1.08433E-4 1.67864E-4 2.23208E-4 2.75292E-4 3.24225E-4 2.25388E-4 2.32044E-4 2.26279E-4 1.77165E-4 2.64854E-4 3.40724E-4 2.35835E-4 2.29409E-4 2.33042E-5 3.76039E-4 2.8203E-4 1.95171E-4 4.75888E-4 1.85869E-4 1.72844E-4 1.95525E-4 1.75842E-4 2.57823E-4 2.76748E-4 2.17314E-4 2.48742E-4 2.59729E-4 2.4546E-4 2.05229E-4 1.40247E-4 1.79252E-4 1.66079E-4 1.5596E-4 1.83856E-4 2.29286E-4 1.72233E-4 4.75075E-4 2.80169E-4 2.1009E-4 2.53763E-4 1.35212E-4 1.2485E-4 1.87168E-4 2.53739E-4 2.92254E-4 2.53259E-4 1.91207E-4 2.27644E-4 2.15367E-4 2.20468E-4 1.69464E-4 1.94226E-4 1.95325E-4 1.93811E-4 3.10022E-4 1.87016E-4 1.89009E-4 1.21483E-4 1.28759E-4 1.86286E-4 2.62039E-4 2.40415E-4 3.40573E-4 3.44688E-4 2.02777E-4 1.95239E-4 1.78488E-4 2.08382E-4 4.25363E-4 2.4426E-4 2.12189E-4 1.65674E-4 1.37947E-4 1.02607E-4 1.41249E-4 1.24379E-4 2.04617E-4 1.82277E-4 1.84103E-4 2.7961E-4 5.73344E-4 4.03901E-4 3.90945E-4 2.14513E-4 1.08051E-3 8.79932E-4 6.68012E-4 1.40142E-3 1.029E-3 3.26937E-3 1.77308E-3 1.56972E-3 9.0944E-4 2.61306E-3 1.43397E-3 1.73907E-3 3.4825E-3 2.22094E-3 9.1961E-4 6.65829E-4 8.07866E-4 6.23191E-4 7.19643E-4 1.58509E-3 9.6509E-4 1.16995E-3 1.85733E-3 1.74931E-3 1.84184E-3 9.69024E-4 9.13836E-4 6.49718E-4 3.08549E-4 2.55612E-5 1.39841E-5 1.77632E-5 1.10615E-5 1.29359E-5 5.36096E-5 1.26757E-4 6.5633E-5 6.22593E-6 1.21165E-5 1.20279E-5 2.47579E-5 4.11032E-5 1.87036E-5 1.79421E-5 1.59661E-5 3.18797E-5 2.97518E-5 1.13023E-5 1.57104E-5 1.12466E-5 4.07047E-6 7.21395E-6 8.95049E-6 5.03137E-5 2.11886E-4 2.66601E-4 3.18224E-4 3.81019E-4 5.24307E-4 8.01105E-4 5.78204E-4 5.80984E-4 7.90754E-4 1.11908E-3 8.67103E-4 6.21353E-4 9.88223E-4 9.28036E-4 6.84623E-4 1.0799E-3 2.48365E-3 7.33398E-4 1.09227E-3 1.56775E-3 1.85036E-3 2.08806E-3 1.63401E-3 1.20963E-3 1.28384E-3 1.03789E-3 7.60392E-4 1.66101E-3 8.76864E-4 9.28137E-4 1.03791E-3 1.21271E-3 9.33093E-4 9.06097E-4 1.49695E-3 2.38076E-3 1.67713E-3 2.00103E-3 8.8189E-4 1.01658E-3 2.89684E-3 1.71863E-3 2.8042E-3 1.26388E-3 2.48685E-3 2.29351E-3 3.77346E-3 4.64491E-3 5.31195E-3 4.50209E-3 1.07164E-2 1.28584E-2 3.27841E-3 1.05484E-2 2.21604E-2 1.23573E-2 6.11062E-3 9.3807E-3 9.92974E-3 9.45316E-3 4.20874E-3 2.17362E-3 2.11997E-3 1.40742E-3 2.05507E-3 2.1343E-3 2.78127E-3 2.92234E-3 2.86497E-3 2.86513E-3 2.66188E-3 3.07377E-3 2.93418E-3 6.45513E-3 5.06586E-3 4.48844E-3 2.94898E-3 1.93272E-3 1.04304E-3 3.81064E-3 3.30791E-3 1.71285E-3 1.94946E-3 3.01481E-3 6.23565E-3 6.62524E-3 5.20139E-3 4.66669E-3 4.22422E-3 1.52322E-2 1.92017E-2 9.64995E-3 6.5589E-3 4.79612E-3 3.42314E-3 1.22658E-3 3.50573E-3 2.12431E-3 2.38987E-3 3.35689E-3 2.09058E-3 3.34275E-3 9.24342E-3 1.06491E-2 2.05058E-2 1.27552E-2 4.06216E-3 3.40692E-3 9.92442E-3 4.46813E-2 1.3529E-2 7.97875E-3 8.71417E-3 2.79964E-2 1.97498E-2 2.32098E-2 4.50728E-2 9.12643E-2 2.37046E-1 1.81685E-1 2.57049E-1 2.35746E-1 2.58915E-1 1.55342E-1 1.30931E-1 1.6103E-1 1.53943E-1 1.34572E-1 9.39529E-2 1.2707E-1 6.45421E-2 6.2683E-2 1.02091E-1 5.37052E-2 9.8275E-2 5.41293E-2 5.72116E-2 4.66122E-2 1.48364E-1 1.95942E-1 1.0564E-1 1.18868E-1 1.1696E-1 9.31315E-2 1.61066E-1 1.01573E-1 4.26459E-1 2.56934E-1 1.06288E-1 9.8826E-2 1.7323E-1 8.9975E-2 7.41199E-2 7.95827E-2 3.88311E-1 4.48905E-1 5.25575E-1 8.41755E-2 1.21083E-2 1.08835E-1 1.47693E-2 8.79156E-2 6.56307E-2 1.0783E-1 5.01668E-2 3.42848E-2 5.41604E-2 5.2842E-2 1.71673E-1 4.87651E-2 3.6192E-2 7.54486E-2 3.28625E-2 4.05751E-2 3.55924E-2 3.09188E-2 4.83476E-2 1.52456E-1 9.40337E-2 1.0109E-1 1.03708E-1 7.36362E-2 6.80374E-2 4.27149E-2 4.10718E-2 1.01959E-1 7.89432E-2 5.8215E-2 8.72236E-2 4.90389E-2 4.91605E-2 6.05258E-2 3.65285E-2 5.31872E-2 7.88679E-2 1.83189E-2 1.23152E-1 7.2633E-2 2.32896E-2 2.67444E-2 5.94219E-2 5.43458E-2 3.08438E-2 3.1085E-2 1.18211E-2 7.49996E-3 2.52131E-2 1.36114E-2 1.08095E-1 3.55197E-2 2.77397E-2 2.54763E-2 3.78516E-2 1.18796E-1 1.96956E-1 3.98062E-1 2.06615E-1 2.65346E-1 3.53058E-1 4.7677E-1 1.83617E-1 1.29883E-1 1.77569E-1 3.28404E-2 4.68141E-2 2.6024E-2 1.30168E-1 1.55084E-1 2.11606E-1 1.68671E-1 2.242E-1 5.98623E-2 6.28855E-2 2.36852E-2 5.97338E-2 3.65795E-2 2.2658E-2 3.10617E-2 3.45373E-2 6.81733E-2 1.69515E-1 1.0839E-1 9.77663E-2 1.30873E-1 4.09049E-2 1.58866E-1 1.92137E-1 2.09533E-1 2.66799E-1 3.42609E-1 3.64396E-1 4.11807E-1 3.59066E-1 1.38381E-1 1.79099E-1 1.31197E-1 1.26298E-1 1.52037E-1 1.15461E-1 1.31661E-1 1.48113E-1 1.17676E-1 1.58462E-1 1.0905E-1 5.6311E-2 3.57162E-2 6.669E-2 5.24978E-2 6.54086E-2 1.42981E-1 3.35913E-2 5.5235E-2 1.34513E-1 1.61525E-1 1.42967E-1 1.1E-1 5.06574E-2 1.33182E-1 1.78049E-1 7.14234E-2 6.5473E-2 8.87732E-2 6.03926E-2 7.58033E-2 9.36168E-2 1.18139E-1 9.69445E-2 8.62356E-2 5.63579E-2 2.51416E-1 2.86456E-1 5.75583E-2 1.96126E-1 3.40724E-1 1.31029E-1 1.19187E-1 2.39948E-2 5.5092E-2 3.02558E-2 4.8049E-2 4.69889E-2 4.80177E-2 7.41006E-2 1.14574E-1 1.77437E-1 1.38874E-1 7.48483E-2 1.45339E-1 1.12431E-1 1.07636E-1 1.4371E-1 1.72057E-1 1.57489E-1 1.63834E-1 8.39515E-2 8.89781E-2 4.65129E-2 1.2319E-2 1.83807E-2 5.0331E-3 8.04796E-4 2.89592E-3 3.21645E-3 3.95871E-2 2.92266E-2 3.7654E-2 3.18531E-2 3.10689E-2 3.47663E-2 3.66594E-2 3.78228E-2 2.54164E-2 2.40241E-2 3.52519E-2 3.4735E-2 2.05498E-2 2.19421E-2 2.85633E-2 3.7704E-2 2.92335E-2 1.10909E-2 1.17133E-2 2.23427E-2 8.51581E-3 6.05101E-3 4.62293E-3 3.17412E-2 2.77287E-2 9.10453E-3 7.54265E-2 8.4567E-3 1.19343E-2 7.57281E-2 2.69283E-2 2.04218E-2 1.92709E-2 2.11551E-2 1.90496E-2 1.69918E-2 2.38833E-2 4.16947E-2 4.33967E-2 7.41362E-2 4.96575E-2 8.3215E-2 9.47507E-2 9.25873E-2 6.52559E-2 3.64753E-2 6.02945E-2 2.92551E-2 3.49083E-2 4.08656E-2 3.95817E-2 1.21525E-1 1.25009E-1 6.62752E-2 8.17608E-2 5.85778E-2 3.07301E-2 1.39846E-2 2.67388E-2 2.73402E-2 1.70944E-2 1.43213E-2 1.34114E-2 1.91024E-2 4.59876E-2 2.50946E-2 2.13142E-2 1.20092E-2 9.03361E-3 1.88578E-2 8.40296E-3 1.26949E-2 8.79564E-3 4.41716E-5 3.66263E-4 4.01573E-4 1.22788E-3 9.26013E-4 7.01398E-5 4.86662E-5 1.87584E-4 1.70101E-3 5.64141E-3 4.07354E-3 3.88833E-4 7.50476E-5 3.40097E-5 2.18155E-5 8.3324E-6 3.52378E-5 5.59322E-6 3.81182E-6 4.34631E-5 1.55299E-5 3.14238E-5 4.84205E-5 1.73596E-5 9.47205E-6 7.37141E-5 2.28591E-5 6.29148E-5 3.83662E-5 1.21474E-5 4.13198E-5 8.03832E-4 2.08054E-3 2.23923E-3 6.36653E-3 4.20784E-3 6.89255E-3 9.87181E-4 9.86699E-4 3.54087E-3 1.04726E-2 1.11402E-2 2.03319E-3 8.05762E-3 3.04798E-3 2.72312E-4 1.19511E-4 3.2302E-3 1.43797E-2 5.30531E-3 2.40459E-3 2.06413E-3 9.49154E-4 6.65351E-5 4.10849E-5 5.4283E-6 4.21783E-4 6.08218E-4 2.02901E-2 1.38795E-2 3.86944E-3 1.27492E-3 3.1696E-3 1.77545E-2 1.65022E-2 7.51516E-3 1.30859E-2 2.21445E-2 1.47437E-2 1.94974E-2 4.42719E-2 7.21559E-3 4.4704E-2 3.85398E-2 2.88461E-2 4.66328E-2 3.30098E-2 9.39437E-2 4.85256E-2 9.60779E-2 9.73245E-2 1.43543E-1 1.25898E-1 8.1751E-2 1.50732E-1 1.29982E-1 7.16833E-2 1.36944E-1 5.94444E-2 2.3677E-1 1.84597E-1 1.2729E-1 6.36435E-2 6.21732E-2 1.10876E-1 1.14655E-1 1.99915E-1 8.75331E-2 1.08288E-1 2.25047E-1 1.89018E-1 2.25271E-1 1.89722E-1 1.8542E-1 1.19013E-1 1.41957E-1 1.86836E-1 2.10773E-1 2.0629E-1 1.90235E-1 1.00928E-1 1.04153E-1 6.50258E-2 5.03633E-2 8.40841E-2 8.63187E-2 1.56031E-1 1.38732E-1 7.28509E-2 6.04785E-2 4.44773E-2 1.40956E-1 7.56047E-2 3.20848E-2 6.90304E-2 2.60982E-2 4.95516E-2 1.36978E-2 1.36061E-2 3.02027E-2 1.49893E-2 2.29419E-2 8.78545E-3 1.46302E-2 1.34972E-2 9.63221E-3 6.62059E-3 8.26816E-3 8.78147E-3 1.30351E-2 1.11518E-2 7.23847E-3 4.8324E-3 4.81023E-3 8.90429E-3 7.7656E-3 5.45166E-3 1.09155E-2 5.84811E-3 3.9006E-3 1.52E-3 9.39819E-4 1.19933E-2 5.88149E-4 7.14465E-3 1.06291E-2 7.51921E-4 5.05471E-4 7.85175E-3 4.07497E-4 3.2E-4 5.15438E-4 4.53235E-4 5.3892E-4 2.54757E-4 2.00763E-4 3.4743E-4 6.01443E-3 5.32887E-3 5.34236E-3 6.97094E-3 5.42176E-3 2.76231E-4 4.63534E-4 8.34633E-4 7.26221E-4 6.10432E-4 4.86876E-4 5.63668E-4 4.70482E-4 3.39508E-4 4.38268E-4 4.15148E-4 3.18812E-4 4.5766E-4 3.67395E-4 3.30408E-4 2.9172E-4 1.64169E-4 2.41359E-4 1.31357E-4 1.48928E-4 1.64806E-4 1.62876E-4 1.46174E-4 1.77283E-4 2.0094E-4 2.55094E-4 2.09754E-4 1.47141E-4 1.05275E-4 1.05312E-4 1.21815E-4 8.28567E-5 8.64653E-5 4.79444E-5 6.93693E-5 7.6383E-5 1.06867E-4 7.27989E-5 5.55811E-5 7.31164E-5 7.50081E-5 5.75543E-5 6.23016E-5 2.89811E-5 3.36341E-5 4.40039E-4 4.03168E-4 6.24594E-5 1.46408E-4 1.75262E-4 2.65593E-4 3.72061E-4 3.5338E-4 3.99346E-4 4.15459E-4 3.40204E-4 2.95793E-4 1.97368E-4 1.16013E-4 1.41479E-4 1.5112E-4 2.63134E-4 1.31342E-4 1.383E-4 9.44631E-5 5.99028E-5 5.27683E-5 3.44632E-5 5.89225E-5 5.18218E-5 3.42144E-5 4.23539E-5 3.97525E-5 3.20368E-5 2.99943E-5 1.53818E-5 1.17474E-5 9.83033E-6 1.17268E-5 1.66037E-4 1.30932E-4 1.98481E-4 1.27425E-5 1.40437E-5 2.14594E-5 2.70701E-5 4.23939E-5 4.87174E-5 5.37621E-5 5.38861E-5 6.97827E-5 5.51019E-5 6.23071E-5 5.08236E-5 3.1153E-5 3.51297E-5 3.65574E-5 2.50922E-5 2.61158E-4 2.37076E-4 2.34985E-4 1.74317E-4 1.63023E-4 1.14371E-5 1.25698E-5 2.31543E-4 1.25032E-4 1.25605E-5 1.1776E-5 1.16763E-5 1.23287E-5 6.32543E-6 9.83235E-6 7.70976E-5 1.55336E-7 9.91868E-5 3.22092E-4 2.00162E-9 8.70751E-11 1.16738E-10 8.24208E-6 6.55776E-5 3.21964E-5 8.3585E-5 7.30438E-5 6.69189E-5 6.11685E-5 4.4745E-5 4.17342E-5 5.20868E-5 9.19041E-5 8.57122E-5 9.67119E-5 9.10252E-5 7.59657E-5 2.05732E-3 1.27932E-3 7.7559E-4 2.26807E-4 4.90703E-9 7.13029E-9 5.49094E-9 3.08477E-8 3.75427E-8 4.08113E-10 4.87579E-10 6.06565E-9 5.38142E-9 1.53672E-8 2.84583E-8 2.56944E-8 8.7995E-9 8.20842E-8 9.48854E-9 3.62689E-8 5.68557E-8 7.14254E-8 5.38959E-8 5.8997E-8 5.9746E-8 1.49493E-9 2.08706E-9 3.59682E-9 1.14713E-9 2.91552E-9 4.15227E-8 7.07556E-8 3.61604E-8 1.12017E-7 1.32979E-7 1.18716E-7 3.62275E-9 9.16064E-8 9.37005E-8 1.21261E-8 2.1911E-5 6.83199E-5 5.74551E-5 5.11007E-8 7.55005E-8 5.69108E-8 5.22146E-8 1.38493E-8 1.39836E-9 1.16545E-9 1.32934E-4 1.32142E-4 2.19134E-9 2.41132E-4 2.58377E-9 8.94964E-9 2.654E-8 1.45803E-4 1.38887E-4 1.37784E-4 1.62715E-4 2.12651E-4 1.46613E-4 1.23676E-4 1.4587E-4 1.23089E-4 1.5823E-5 2.93132E-4 2.22273E-4 2.44876E-4 2.65428E-5 2.57651E-4 3.57536E-4 3.76747E-5 3.85108E-5 7.71757E-5 8.60593E-5 1.04645E-4 1.25701E-4 2.58625E-4 3.15743E-4 2.8412E-4 1.47084E-4 1.37783E-4 3.04205E-3 3.9144E-3 3.03457E-4 2.81937E-4 3.15239E-3 7.45491E-3 5.21915E-3 9.71953E-4 6.98948E-4 5.4084E-4 1.0106E-2 6.0582E-4 7.30125E-3 7.00448E-3 7.64996E-3 1.98066E-3 3.82228E-3 7.41991E-3 4.25683E-3 3.97233E-2 1.71292E-2 1.29777E-2 2.7145E-3 2.25596E-3 1.57875E-3 1.36197E-3 3.96092E-3 1.26698E-4 3.15319E-4 9.70012E-5 1.17493E-3 7.40215E-4 5.96702E-5 9.71007E-5 1.64385E-4 6.51718E-5 6.82705E-4 3.00949E-4 4.89702E-5 5.85577E-5 4.89205E-5 3.10994E-5 1.2046E-4 1.3446E-5 7.2478E-5 6.13895E-6 6.37371E-6 6.66558E-6 7.69853E-5 5.17913E-6 4.17442E-6 3.16724E-6 1.75881E-6 1.62968E-6 1.2893E-6 8.71575E-7 6.31958E-7 6.47772E-6 1.26315E-5 1.27685E-5 1.05246E-5 9.1957E-6 6.68299E-6 6.61955E-6 1.24465E-5 8.77517E-6 8.81231E-6 8.29588E-6 9.09175E-6 9.91522E-6 8.04218E-6 7.5252E-6 7.45189E-6 6.92554E-6 6.4127E-6 6.25883E-6 5.44858E-6 4.80768E-6 6.41565E-6 8.36479E-6 7.68456E-6 6.60318E-6 5.46651E-6 6.48249E-6 3.65146E-6 4.9697E-6 5.24482E-6 4.6759E-6 5.30638E-6 5.30009E-6 5.34625E-6 5.10621E-6 5.38253E-6 5.81326E-6 3.2548E-6 2.56438E-6 2.77549E-6 2.05471E-6 2.35901E-6 3.47131E-6 3.78943E-6 4.01482E-6 4.67427E-6 5.36585E-6 4.43881E-6 4.5955E-6 4.35038E-6 3.6478E-6 3.17285E-6 2.62949E-6 2.33477E-6 3.25679E-6 6.45389E-6 5.72431E-6 4.13952E-6 2.00351E-6 4.78655E-6 2.4796E-6 2.27423E-7 4.87978E-6 3.02741E-7 3.9366E-7 2.43823E-7 5.26395E-7 -9999 -9999 -9999 -9999 -9999 -9999 -9999 -9999 -9999 -9999 -9999 -9999 -9999 -9999 -9999 -9999 -9999 -9999 -9999 -9999 -9999 -9999 -9999 -9999 -9999 -9999 -9999 -9999 -9999 -9999 -9999 -9999 -9999 -9999 -9999 -9999 -9999 -9999 -9999 -9999 -9999 -9999 -9999
1.05924E-5 1.19363E-5 1.03278E-5 8.80854E-6 9.67482E-6 8.30879E-6 1.15565E-5 1.16706E-5 1.33789E-5 1.19372E-5 1.51881E-5 1.67703E-5 1.31544E-5 1.51829E-5 1.56809E-5 1.27903E-5 1.67445E-5 1.53663E-5 1.55207E-5 1.96601E-5 1.0624E-5 2.15243E-5 9.37473E-6 9.75833E-6 1.02166E-5 1.5604E-5 2.399E-5 1.23417E-5 8.60938E-6 1.26743E-5 8.00494E-6 1.11368E-5 1.04498E-5 1.22974E-5 1.25976E-5 1.19321E-5 1.18261E-5 9.93367E-6 1.24197E-5 1.60819E-5 8.42198E-6 1.50053E-5 1.62274E-5 1.06371E-5 1.47244E-5 1.4801E-5 1.42407E-5 1.27383E-5 1.60577E-5 1.08254E-5 1.59569E-5 1.89286E-5 2.36498E-5 2.49742E-5 3.37744E-5 3.6545E-5 3.41717E-5 2.29895E-5 1.97009E-5 2.64582E-5 2.15311E-5 2.55885E-5 3.36864E-5 4.01707E-5 3.11144E-5 4.98338E-5 4.00923E-5 2.70225E-5 2.08491E-5 2.93481E-5 2.8156E-5 2.50959E-5 4.20601E-5 5.6058E-5 4.0322E-5 4.49468E-5 3.78613E-5 8.10864E-5 6.0577E-5 4.88294E-5 4.90595E-5 4.91432E-5 5.11869E-5 4.55905E-5 5.02939E-5 6.17577E-5 4.65653E-5 6.40709E-5 5.7527E-5 5.58024E-5 1.04698E-4 9.58909E-5 6.85065E-5 6.66956E-5 6.71723E-5 2.17458E-5 7.86499E-5 7.04335E-5 7.5301E-5 1.20303E-4 1.04071E-4 1.13975E-4 7.41136E-5 6.0421E-5 4.73678E-5 5.61787E-5 9.44951E-5 6.07441E-5 7.98584E-5 6.70504E-5 8.82223E-5 5.05412E-5 7.87245E-5 1.00264E-4 1.47823E-4 1.52329E-4 1.70645E-4 1.79408E-4 1.75387E-4 1.90165E-4 1.99375E-4 1.99328E-4 2.09079E-4 3.30681E-4 5.56119E-4 4.19634E-4 2.63435E-4 1.96117E-4 1.62513E-4 2.45727E-4 1.79301E-5 2.42634E-4 2.04687E-4 2.0516E-4 2.08785E-4 2.48024E-4 3.10285E-4 2.26321E-4 1.88726E-4 1.55783E-4 4.3273E-4 3.50622E-4 2.5643E-4 1.51486E-4 1.54398E-4 1.35401E-4 9.86009E-5 1.44131E-4 2.441E-4 2.1548E-4 4.03712E-4 2.93056E-4 1.81157E-4 2.22275E-4 1.86816E-4 1.77488E-4 2.34595E-4 2.81141E-4 3.21748E-4 3.06554E-4 2.54375E-4 4.06028E-4 2.89977E-4 2.07139E-4 3.19117E-4 2.47371E-4 3.8553E-4 2.33021E-4 3.27239E-4 2.60318E-4 1.69349E-4 1.54109E-4 2.15709E-4 2.2305E-4 2.61242E-4 4.33068E-4 4.4761E-4 2.86599E-4 2.72068E-4 2.05275E-4 2.31011E-4 1.49274E-4 4.09808E-4 5.23178E-4 1.95895E-4 2.32511E-4 2.08155E-4 1.15836E-4 2.74829E-4 3.22379E-4 1.60581E-4 1.40859E-4 1.39081E-4 3.13601E-4 3.1595E-4 5.13303E-4 3.03877E-4 4.75846E-4 3.84109E-4 5.23832E-4 5.51288E-4 9.62062E-4 1.07842E-3 7.62749E-4 8.66475E-4 1.42658E-3 8.71566E-4 1.45116E-3 1.71194E-3 2.21894E-3 2.97481E-3 4.02186E-3 2.38497E-3 9.64467E-4 6.66102E-4 6.35712E-4 7.02905E-4 5.76485E-4 9.57966E-4 1.7089E-3 1.27105E-3 2.08062E-3 2.96343E-3 1.97625E-3 9.6503E-4 8.19096E-4 3.04898E-4 1.37563E-4 2.01661E-5 2.71701E-5 1.42026E-5 1.61408E-5 2.16051E-4 4.93423E-4 -9999 7.99342E-6 6.74999E-6 1.67507E-5 1.75209E-5 2.09663E-5 1.76565E-5 9.32035E-6 1.43851E-5 1.18573E-5 1.32281E-5 1.00647E-5 6.84894E-6 9.17671E-6 1.08629E-5 1.21074E-5 2.29571E-5 1.91021E-4 3.36243E-4 3.28846E-4 5.11498E-4 4.24125E-4 2.78711E-4 4.48353E-4 7.89302E-4 1.26146E-3 1.0709E-3 7.56986E-4 1.28938E-3 9.69838E-4 4.71183E-4 1.0382E-3 1.48552E-3 2.75654E-3 2.15115E-3 1.47658E-3 3.68276E-3 6.46367E-4 6.41762E-4 2.39375E-3 2.18386E-3 9.30805E-4 1.46372E-3 1.01956E-3 8.42799E-4 1.02105E-3 1.41372E-3 1.25478E-3 1.10316E-3 9.51675E-4 1.1311E-3 1.10267E-3 1.48818E-3 1.9777E-3 1.91027E-3 3.09674E-3 1.08352E-3 9.80033E-4 2.77735E-3 2.34135E-3 3.01526E-3 3.99184E-3 6.60151E-3 2.35936E-3 5.29416E-3 6.07231E-3 6.61447E-3 1.90794E-3 1.64709E-2 1.05086E-2 7.46117E-3 5.75114E-3 5.32128E-3 1.73233E-2 1.21302E-2 1.13902E-2 5.11431E-3 9.90451E-3 3.5869E-3 2.52962E-3 1.34676E-3 1.62975E-3 1.32254E-3 4.29686E-3 8.15303E-3 3.0606E-3 8.43494E-3 8.41109E-3 7.84328E-3 1.02145E-2 4.91702E-3 1.65403E-3 4.20244E-3 2.6325E-3 2.80281E-3 2.79016E-3 8.48237E-4 1.11879E-3 2.22964E-3 3.65977E-3 2.26555E-3 2.86978E-3 1.31032E-2 6.91913E-3 3.80506E-3 4.42674E-3 9.15397E-3 8.12635E-3 1.27559E-2 8.34245E-3 6.09358E-3 6.20981E-3 3.24708E-3 2.08821E-3 3.18975E-3 1.76017E-3 2.75018E-3 3.3921E-3 3.05929E-3 4.94718E-3 6.24137E-3 1.119E-2 1.10936E-2 6.21238E-3 8.80055E-3 7.93526E-3 1.41278E-2 4.43412E-2 2.89784E-2 1.08023E-2 1.00496E-2 3.54824E-2 2.32035E-2 1.09371E-2 2.97016E-2 2.3365E-1 4.68072E-1 2.63577E-1 2.74342E-1 4.68581E-1 1.93296E-1 2.20828E-1 2.16361E-1 1.24316E-1 6.0692E-2 9.63034E-2 1.87295E-1 1.83297E-1 1.39098E-1 1.94225E-1 3.89209E-2 5.31667E-2 1.2202E-1 3.94349E-2 1.33615E-1 1.85214E-1 2.17897E-1 8.37462E-2 1.55277E-1 2.25132E-1 4.62446E-2 4.69377E-1 4.76447E-1 1.18434E-1 4.96838E-1 4.95345E-1 2.41352E-1 6.54579E-2 3.4273E-1 8.29459E-2 5.85029E-2 8.25359E-2 6.50102E-2 4.49949E-2 6.05724E-2 4.40885E-1 4.89213E-1 1.75605E-1 2.32795E-1 1.05447E-1 8.59657E-2 1.18153E-1 6.13301E-2 2.56818E-2 2.20596E-2 2.353E-1 4.29143E-2 4.77905E-2 1.93709E-2 3.07817E-2 7.4828E-2 4.15144E-2 7.11478E-2 1.64896E-1 1.17966E-1 1.64133E-2 6.17347E-2 1.2628E-1 1.15382E-1 1.63108E-1 1.64097E-1 1.05934E-1 4.78381E-2 3.3191E-2 1.56824E-1 8.47639E-2 7.38719E-2 5.56177E-2 8.55297E-2 2.68913E-2 1.79557E-2 3.795E-2 4.9578E-2 5.27962E-2 7.93204E-2 8.50456E-2 4.50719E-2 2.44155E-2 2.2321E-2 3.94548E-2 4.36529E-2 2.06113E-2 4.14343E-2 2.8159E-2 1.48909E-2 1.8457E-2 2.2717E-2 3.45059E-2 2.1888E-2 3.04148E-2 3.74038E-2 1.11339E-1 2.07761E-1 2.13699E-1 2.97249E-1 3.14768E-1 2.11574E-1 3.42469E-1 2.52504E-1 1.51048E-1 2.69722E-1 8.123E-2 4.79285E-2 2.78688E-2 1.93016E-1 2.159E-1 1.90764E-1 3.01922E-1 2.57004E-1 1.89525E-1 1.78484E-1 4.57758E-2 2.00252E-2 1.26563E-2 1.84374E-3 5.95021E-3 1.07894E-2 5.11628E-2 3.8979E-2 4.18894E-2 6.06368E-2 4.89898E-2 2.2348E-1 9.95761E-2 1.52042E-1 1.16088E-1 1.33061E-1 1.63203E-1 1.80108E-1 2.10483E-1 1.71604E-1 2.5379E-1 4.27611E-1 2.02298E-1 1.36555E-1 1.44341E-1 1.46306E-1 1.54259E-1 1.77108E-1 1.19804E-1 1.99796E-1 2.43079E-1 1.13251E-1 9.32474E-2 6.6236E-2 9.92594E-2 1.47193E-1 3.46864E-2 6.93319E-2 7.16178E-2 2.20786E-1 1.07233E-1 7.40398E-2 9.65207E-2 6.61669E-2 8.01803E-2 1.08317E-1 5.96726E-2 8.92963E-2 8.17253E-2 1.02038E-1 1.19045E-1 8.19857E-2 5.12747E-2 7.54722E-2 8.18066E-2 8.89795E-2 1.42177E-1 1.29283E-1 9.45308E-2 1.27587E-1 1.22268E-1 1.56003E-1 9.43239E-2 1.01182E-1 1.08841E-1 3.97728E-2 7.20983E-2 6.18478E-2 4.65987E-2 6.06216E-2 7.06659E-2 2.59723E-1 1.61711E-1 2.21716E-1 1.56304E-1 7.81872E-2 7.415E-2 1.07571E-1 1.1867E-1 1.89217E-1 2.51214E-1 1.05684E-1 4.94289E-2 1.35285E-2 3.35089E-3 1.88292E-3 2.20422E-4 1.80297E-4 3.45187E-4 1.18058E-3 2.85538E-2 7.89878E-2 2.33334E-2 1.87384E-2 2.16467E-2 1.62758E-2 3.55411E-2 5.51096E-2 4.80884E-2 5.88133E-2 3.99396E-2 2.16674E-2 4.04984E-2 3.94251E-2 3.76826E-2 1.60401E-2 2.23739E-2 4.85257E-2 1.83562E-2 1.32001E-2 6.3419E-3 5.1803E-3 4.52885E-3 3.42291E-2 9.66902E-3 1.09869E-2 7.80127E-3 1.41609E-2 1.54695E-2 9.71656E-3 1.47794E-2 3.40918E-2 5.56839E-2 2.98033E-2 3.66928E-2 3.83011E-2 2.41072E-2 4.61327E-2 4.05855E-2 5.07894E-2 1.3874E-1 9.59351E-2 6.61213E-2 4.36187E-2 7.07659E-2 9.01915E-2 4.69493E-2 5.32624E-2 2.93222E-2 2.28738E-2 2.73932E-2 4.94869E-2 1.27252E-1 5.05828E-2 7.33434E-2 3.46302E-2 3.58787E-2 2.6496E-2 3.07054E-2 1.43877E-2 2.10533E-2 2.59687E-2 2.61875E-2 2.18341E-2 2.74246E-2 3.09051E-2 2.25747E-2 1.04351E-2 1.07637E-2 2.73242E-3 1.96298E-3 8.27325E-3 8.87335E-3 1.98387E-3 1.04711E-4 1.58134E-4 7.84676E-4 6.12604E-4 5.37038E-4 3.2618E-5 8.63098E-5 8.64267E-4 2.65119E-3 6.5773E-3 1.10184E-3 2.75875E-4 1.42211E-4 9.2509E-6 9.12093E-6 7.84197E-6 1.75376E-6 3.6494E-6 5.68778E-5 9.65981E-6 1.33342E-5 2.40921E-5 7.86319E-5 1.97198E-5 3.28532E-5 4.98096E-5 9.17987E-5 2.02482E-5 1.31372E-4 5.13173E-4 8.39694E-4 2.63975E-3 3.93963E-3 2.68926E-3 3.32321E-3 4.30247E-3 2.68096E-4 1.25623E-4 8.44629E-4 5.79399E-4 7.86615E-4 1.50107E-3 5.74007E-3 6.2987E-5 7.71737E-5 1.75939E-5 8.21498E-5 1.55576E-3 4.8598E-3 2.18824E-3 2.59834E-3 8.06316E-4 2.65285E-4 5.52487E-5 1.31387E-5 1.9295E-5 1.75922E-3 1.47369E-2 5.67273E-3 3.52752E-3 4.16752E-4 2.05358E-3 5.56299E-3 9.95129E-3 1.99182E-3 4.98693E-3 7.9934E-3 4.84543E-3 8.69415E-3 1.18273E-2 9.75763E-3 2.58138E-2 7.84083E-2 1.05648E-1 4.88374E-2 1.02047E-1 1.20397E-1 1.12158E-1 1.72383E-1 1.45768E-1 1.01443E-1 9.88319E-2 1.40323E-1 7.76168E-2 6.42932E-2 6.98828E-2 3.74017E-2 4.86095E-2 1.01759E-1 2.432E-1 2.27022E-1 9.27134E-2 -9999 1.27305E-1 1.99349E-1 2.65591E-1 1.63897E-1 8.20142E-2 3.26815E-1 1.38437E-1 8.18592E-2 1.50894E-1 6.17997E-2 5.67858E-2 2.09888E-1 8.78732E-2 9.35196E-2 1.58478E-1 9.95779E-2 1.42065E-1 2.73915E-1 1.77014E-1 9.44507E-2 1.05395E-1 2.97971E-1 1.20642E-1 7.76974E-2 5.61129E-2 4.4425E-2 1.08003E-1 6.10163E-2 1.36053E-1 6.38431E-2 7.15399E-2 4.33961E-2 1.42111E-2 3.52052E-2 5.17283E-2 2.89612E-2 1.20627E-2 2.82031E-2 1.79365E-2 7.81916E-3 1.11055E-2 8.07062E-3 8.68824E-3 1.02147E-2 1.91792E-2 9.49693E-3 1.03794E-2 6.87431E-3 5.02889E-3 5.37897E-3 2.07773E-2 7.20608E-3 5.75021E-3 6.60887E-3 9.82045E-3 6.0794E-3 1.36539E-3 9.23406E-4 5.89988E-4 7.51507E-3 5.219E-4 1.00769E-2 1.00823E-3 4.8903E-4 5.2618E-3 3.71291E-4 4.27911E-4 3.17233E-4 3.73383E-4 7.52697E-4 8.74223E-4 2.1751E-4 5.20878E-3 3.93903E-4 6.06408E-4 5.26892E-4 3.53198E-4 3.43509E-4 2.82583E-3 4.39577E-4 7.26123E-4 6.77412E-4 1.02519E-3 5.86348E-4 6.04512E-4 6.75827E-4 3.19844E-4 1.96119E-4 4.39581E-4 6.06093E-4 5.96436E-4 4.68471E-4 3.15364E-4 2.24073E-4 9.5115E-5 2.19555E-4 1.38138E-4 2.08138E-4 1.5759E-4 2.17805E-4 1.99287E-4 1.82253E-4 2.55502E-4 2.73289E-4 1.97957E-4 1.23238E-4 9.3744E-5 7.75572E-5 9.16286E-5 7.77769E-5 6.32713E-5 2.96402E-5 3.64219E-5 1.40118E-4 8.89608E-5 1.01317E-4 8.97935E-5 5.22062E-5 6.81036E-5 7.37926E-5 5.27095E-5 2.66467E-5 3.18288E-5 4.26341E-4 7.61918E-5 4.64149E-5 5.28538E-5 1.5336E-4 3.10846E-4 6.96394E-4 4.164E-4 5.6012E-4 3.8999E-4 3.74663E-4 1.89217E-4 9.36927E-5 1.17427E-4 2.90265E-4 2.85558E-4 1.94281E-4 7.0833E-5 7.14982E-5 7.80983E-5 4.64815E-5 5.3399E-5 4.69191E-5 5.07518E-5 3.80581E-5 2.27363E-5 2.30402E-5 2.50844E-5 1.58769E-5 8.90485E-6 1.05674E-5 7.54821E-6 1.12078E-4 6.46966E-6 1.77173E-4 8.7724E-5 1.33283E-5 8.49292E-6 9.74997E-6 4.90456E-5 5.08026E-5 6.38116E-5 6.20952E-5 4.48907E-5 4.09784E-5 3.41154E-5 6.3669E-5 5.89311E-5 5.39017E-5 4.26503E-5 7.14491E-5 8.88254E-5 4.28015E-5 3.34855E-4 2.03105E-5 2.10804E-4 1.17942E-5 1.83412E-4 1.42795E-4 1.71172E-4 1.48344E-4 1.37456E-4 1.1718E-5 1.56129E-4 9.37968E-6 8.52208E-6 1.02378E-5 2.20552E-4 1.11626E-5 5.17397E-8 4.60325E-6 1.41426E-8 2.08891E-8 3.98419E-10 6.1191E-6 1.35344E-5 4.87798E-5 8.26211E-5 9.36056E-5 6.73046E-5 6.19345E-5 5.06386E-5 7.08343E-5 3.15218E-5 4.96992E-5 7.73784E-5 8.74032E-5 6.18953E-5 5.93106E-5 4.5483E-5 2.01294E-3 1.26952E-4 1.20616E-3 1.34385E-5 9.64788E-9 6.19875E-9 2.05917E-8 1.99819E-8 1.45229E-8 7.20463E-10 1.05645E-9 1.08493E-9 7.2357E-9 9.18753E-9 1.03875E-8 8.0042E-9 2.84354E-8 2.32098E-8 2.09627E-8 2.46045E-7 6.17948E-8 8.15312E-8 1.44243E-7 1.47707E-7 1.53401E-8 1.63948E-9 2.59107E-9 7.63825E-8 8.70335E-8 6.92845E-7 5.34517E-7 6.5022E-7 3.00945E-7 8.49673E-8 1.00625E-7 9.44698E-8 2.67281E-9 1.06833E-9 4.02488E-5 6.19262E-5 9.97193E-6 4.48774E-5 8.31042E-5 7.54361E-5 7.43865E-5 9.31778E-5 5.75278E-5 4.0564E-8 1.48659E-4 1.43019E-4 1.92906E-4 1.81419E-4 5.4282E-9 7.46316E-10 2.18926E-6 2.00935E-5 1.85257E-5 3.31738E-5 1.83511E-4 1.18056E-4 1.44855E-4 1.56067E-4 1.29546E-4 1.84376E-4 2.52184E-4 2.97785E-4 2.05871E-4 1.41341E-5 2.0524E-4 2.16408E-4 2.14291E-4 2.5053E-4 4.56866E-4 3.28271E-5 7.67387E-5 8.38121E-5 9.58129E-5 9.47715E-5 1.01933E-4 1.56118E-4 3.17588E-4 1.86402E-4 1.38127E-4 2.32395E-3 2.0843E-3 3.69717E-3 4.35544E-3 3.57105E-4 8.36415E-4 7.19593E-3 8.78937E-3 8.30103E-3 1.47908E-2 9.4054E-3 9.53181E-3 5.33448E-4 5.0107E-3 6.60927E-3 4.23049E-3 4.22506E-3 1.58911E-3 4.44135E-3 3.4279E-3 3.76035E-3 2.64865E-3 1.72416E-3 6.36674E-3 2.86837E-4 2.82949E-4 1.61612E-3 7.19961E-4 8.69619E-5 7.72162E-5 6.95411E-5 7.12394E-4 8.25722E-4 5.48445E-5 4.97235E-5 1.03899E-4 6.03905E-5 3.8718E-5 5.21754E-5 4.49213E-5 2.36259E-5 1.96483E-5 1.89596E-5 3.17636E-5 1.42402E-5 1.35335E-4 7.60996E-6 6.81061E-6 7.87257E-6 7.87818E-5 5.87976E-5 8.01915E-5 8.54234E-5 2.85361E-6 1.89164E-6 1.01811E-6 1.5151E-6 9.786E-6 5.33455E-7 8.3459E-7 8.05079E-7 7.26089E-7 5.48068E-6 5.9159E-6 1.18669E-5 1.41659E-5 1.06558E-5 1.17455E-5 1.01793E-5 9.78296E-6 9.71279E-6 1.07753E-5 1.15005E-5 6.09246E-6 7.33614E-6 9.09465E-6 6.85864E-6 5.42205E-6 4.26384E-6 5.49372E-6 6.35887E-6 5.81682E-6 6.98659E-6 6.45008E-6 6.7135E-6 5.61432E-6 5.03149E-6 5.24343E-6 5.61587E-6 5.42016E-6 4.34286E-6 4.37152E-6 6.38134E-6 6.01306E-6 4.44775E-6 4.08318E-6 2.51691E-6 3.05444E-6 2.42127E-6 2.53131E-6 3.49318E-6 3.41847E-6 3.51597E-6 4.25826E-6 4.70117E-6 5.17844E-6 5.24876E-6 6.14553E-6 5.7572E-6 4.14329E-6 5.23242E-6 2.43972E-6 2.17529E-6 4.23765E-6 3.51764E-6 3.51769E-6 2.66157E-6 2.46182E-6 3.64061E-6 2.7945E-6 1.96619E-6 4.4511E-6 3.472E-6 2.44309E-7 1.67675E-7 5.91066E-7 -9999 -9999 -9999 -9999 -9999 -9999 -9999 -9999 -9999 -9999 -9999 -9999 -9999 -9999 -9999 -9999 -9999 -9999 -9999 -9999 -9999 -9999 -9999 -9999 -9999 -9999 -9999 -9999 -9999 -9999 -9999 -9999 -9999 -9999 -9999 -9999 -9999 -9999 -9999 -9999 -9999 -9999
1.09346E-5 1.57983E-5 1.75971E-5 8.71678E-6 7.74311E-6 6.60225E-6 8.0945E-6 1.30933E-5 1.49116E-5 1.30324E-5 1.52774E-5 1.28133E-5 1.2749E-5 1.1176E-5 1.62125E-5 1.56067E-5 1.55951E-5 1.55935E-5 9.00278E-6 8.12366E-6 8.32577E-6 1.68596E-5 1.07753E-5 1.1704E-5 2.01975E-5 9.69058E-6 1.17554E-5 1.34903E-5 1.34041E-5 2.2566E-5 7.49549E-6 8.98675E-6 8.2388E-6 9.51778E-6 1.21812E-5 1.03124E-5 1.04797E-5 1.23791E-5 1.09093E-5 1.33035E-5 9.03226E-6 8.26854E-6 1.51169E-5 1.84659E-5 2.05395E-5 1.49385E-5 1.61061E-5 1.47623E-5 1.38815E-5 9.53286E-6 1.11973E-5 2.00914E-5 2.37027E-5 1.89673E-5 3.08873E-5 3.68106E-5 3.16077E-5 2.13599E-5 2.2635E-5 3.2665E-5 2.87697E-5 2.55442E-5 3.06335E-5 3.42997E-5 3.16319E-5 3.70199E-5 3.69643E-5 3.50444E-5 1.56818E-5 3.03024E-5 3.155E-5 5.07441E-5 4.83935E-5 5.52649E-5 4.68835E-5 2.93202E-5 3.12251E-5 5.86945E-5 6.8478E-5 5.25973E-5 6.78338E-5 4.93538E-5 4.78633E-5 4.68354E-5 6.04566E-5 6.12712E-5 6.31774E-5 6.19469E-5 5.84525E-5 9.56028E-5 1.03325E-4 8.8136E-5 7.9734E-5 4.72454E-5 5.32658E-5 1.0169E-4 9.73804E-5 6.64908E-5 8.1948E-5 1.00742E-4 9.20987E-5 1.01007E-4 6.72333E-5 1.2386E-4 8.61409E-5 7.4761E-5 6.40119E-5 7.32899E-5 7.89528E-5 8.53099E-5 6.64958E-5 5.05165E-5 8.3154E-5 1.14203E-4 1.28061E-4 2.03328E-4 1.87661E-4 2.44479E-4 2.16196E-4 3.6553E-4 3.54874E-4 2.60147E-4 2.1109E-4 4.23782E-4 5.97549E-4 4.22067E-4 2.86102E-4 2.03456E-4 1.94615E-4 1.57344E-4 2.10419E-4 2.81751E-4 2.18802E-4 2.69267E-4 3.02891E-4 2.87012E-4 2.50033E-4 1.67326E-4 2.99014E-4 1.96302E-4 2.62558E-4 3.63725E-4 2.88759E-4 2.04163E-4 1.53043E-4 3.1838E-4 8.65473E-4 4.05509E-4 3.96498E-4 2.94283E-4 2.11585E-4 2.96741E-4 1.84422E-4 1.71496E-4 2.00143E-4 1.40848E-4 2.79169E-4 2.09973E-4 2.97461E-4 4.59103E-4 3.4901E-4 3.31792E-4 2.86236E-4 3.9414E-4 3.48288E-4 2.3474E-4 1.69467E-4 3.07942E-4 4.38859E-4 2.49554E-4 2.2217E-4 2.87069E-4 2.5013E-4 1.93754E-4 3.99607E-4 6.84052E-4 3.61723E-4 2.35322E-4 2.30177E-4 2.46169E-4 2.31585E-4 3.01963E-4 7.29107E-5 3.14101E-4 4.23956E-4 2.96302E-4 3.75223E-4 2.55551E-4 1.63995E-4 1.54271E-4 2.18175E-4 1.37941E-4 3.34797E-4 4.20508E-4 7.00424E-4 3.04923E-4 3.69468E-4 5.22397E-4 6.51893E-4 4.76998E-4 3.82377E-4 7.02399E-4 1.20809E-3 7.64144E-4 8.24321E-4 6.702E-4 7.55637E-4 9.89244E-4 8.61412E-4 2.65497E-3 2.05503E-3 6.54488E-3 3.01876E-3 1.63935E-3 8.31266E-4 7.75125E-4 7.10066E-4 1.17637E-3 7.8125E-4 1.34422E-3 1.5498E-3 1.02833E-3 1.18257E-3 1.84632E-3 5.92784E-4 3.48958E-4 1.27196E-4 2.40454E-5 4.07661E-5 2.29816E-5 9.19232E-6 1.73587E-5 8.77994E-5 3.21785E-4 -9999 2.94837E-5 6.32588E-6 2.64209E-5 8.6445E-6 1.13402E-5 1.13079E-5 1.1196E-5 1.3641E-5 1.04988E-5 1.19495E-5 3.09561E-5 2.9792E-5 2.18821E-5 2.10646E-5 1.68625E-5 6.18075E-5 1.64911E-4 2.98372E-4 3.24367E-4 4.53177E-4 5.31316E-4 5.61265E-4 2.25171E-3 4.51194E-4 1.44088E-3 9.96804E-4 1.52225E-3 1.33865E-3 1.33119E-3 8.54551E-4 1.05544E-3 1.449E-3 9.40842E-4 9.87581E-4 3.51403E-3 3.29823E-3 6.74876E-4 1.3055E-3 2.12E-3 1.64187E-3 1.46544E-3 8.89942E-4 1.04188E-3 1.00032E-3 9.56875E-4 1.3217E-3 1.74779E-3 1.33593E-3 9.22949E-4 9.7352E-4 9.07709E-4 1.20298E-3 2.73169E-3 3.54946E-3 1.9305E-3 3.20904E-3 9.00046E-4 8.16565E-4 2.40084E-3 2.11089E-3 1.38717E-3 2.96086E-3 4.69905E-3 3.71017E-3 7.87486E-3 3.35127E-3 4.47018E-3 1.2512E-2 1.66392E-2 6.21854E-3 1.9467E-3 5.61026E-3 6.28695E-3 9.28013E-3 4.84352E-3 7.14061E-3 3.83714E-3 5.55142E-3 5.23099E-3 7.22126E-3 1.92079E-3 1.54722E-3 1.62308E-3 6.88421E-3 2.69911E-3 7.48611E-3 7.92131E-3 3.17716E-3 4.02779E-3 5.78483E-3 4.30833E-3 4.47249E-3 3.3844E-3 5.95554E-3 4.74665E-3 1.56403E-3 1.86464E-3 3.45763E-3 6.58528E-3 3.44315E-3 5.29482E-3 5.73638E-3 1.97066E-2 2.4134E-2 8.20016E-3 3.84201E-3 5.08626E-3 1.04977E-2 2.45415E-3 8.45631E-4 5.21545E-3 2.59923E-3 1.19503E-3 2.35806E-3 2.59322E-3 2.39948E-3 2.86983E-3 3.06693E-3 4.7778E-3 8.36062E-3 1.4453E-2 8.56629E-3 5.52967E-3 8.2888E-3 7.33102E-3 2.56275E-2 2.43741E-2 1.5801E-2 1.13707E-2 2.26457E-2 3.11564E-2 3.38225E-2 1.57843E-1 2.02857E-1 2.62698E-1 1.05446E-1 1.93582E-2 2.42557E-2 1.75199E-1 2.64477E-1 1.17229E-1 1.13994E-1 1.2761E-1 1.56049E-1 1.71776E-1 7.50939E-2 7.96669E-2 1.20621E-1 2.13308E-1 9.53898E-2 5.37142E-2 4.66475E-2 5.77509E-2 6.73728E-3 2.47241E-1 7.50089E-2 4.45822E-2 4.49047E-1 9.29753E-2 1.77908E-1 2.1743E-1 3.10159E-1 4.97476E-1 3.59731E-1 3.01715E-1 7.07827E-2 2.91108E-1 6.8638E-1 5.97517E-2 1.39357E-1 2.9255E-2 4.69339E-2 9.63148E-2 6.53831E-2 7.10716E-2 8.29373E-2 1.23373E-1 2.58236E-2 2.7632E-2 7.14286E-3 1.30058E-2 4.15488E-2 1.30716E-2 5.21115E-2 1.30041E-1 1.96648E-1 1.44818E-2 1.34824E-2 1.8738E-2 3.23925E-2 1.12253E-1 8.19466E-2 8.86031E-2 1.04892E-1 3.70846E-2 1.45115E-1 9.79213E-2 7.45018E-2 8.60474E-2 8.44354E-2 7.54163E-2 3.92039E-2 6.79597E-2 7.5647E-2 1.88802E-1 6.81775E-2 7.72249E-2 2.38386E-2 4.13588E-2 4.2913E-2 3.34443E-2 7.03081E-2 7.48636E-2 4.67994E-2 3.26649E-2 3.14074E-2 2.59431E-2 4.10267E-2 7.06997E-2 3.12015E-2 8.28783E-3 1.39112E-2 2.01563E-2 2.88294E-2 3.76698E-3 1.08276E-2 2.98998E-2 1.67986E-2 2.60995E-2 2.769E-2 3.21871E-2 5.02343E-2 2.12309E-1 2.32696E-1 4.39134E-1 2.52174E-1 1.98842E-1 9.02997E-2 1.86594E-1 1.6005E-1 2.29934E-1 1.32788E-1 6.49646E-2 2.12774E-1 2.72684E-1 2.29622E-1 1.71537E-1 8.30927E-2 8.98883E-2 6.01003E-2 2.78552E-2 2.3434E-2 9.96579E-3 7.87704E-3 4.92203E-3 9.72864E-3 2.27911E-2 2.93065E-2 2.28805E-2 1.4332E-2 1.29088E-2 1.72651E-2 1.77203E-2 1.13829E-1 1.09709E-1 8.89966E-2 1.56942E-1 1.61977E-1 2.19964E-1 2.3176E-1 1.79348E-1 2.22205E-1 3.08362E-1 1.72218E-1 1.38688E-1 1.40661E-1 1.47754E-1 2.33641E-1 1.39606E-1 1.62401E-1 8.05591E-2 9.05042E-2 6.84919E-2 1.24795E-1 1.55012E-1 9.00261E-2 3.13148E-2 1.0657E-1 8.82532E-2 1.6651E-1 9.16502E-2 1.00463E-1 7.10423E-2 9.93152E-2 7.76198E-2 8.57726E-2 1.1719E-1 7.03652E-2 1.38423E-1 9.88692E-2 1.01169E-1 8.8116E-2 5.60441E-2 8.13062E-2 7.43318E-2 3.21012E-2 8.34692E-2 6.2425E-2 1.04043E-1 7.86606E-2 7.7808E-2 8.70405E-2 6.98588E-2 5.15415E-2 1.08101E-1 5.48237E-2 8.21163E-2 9.05408E-2 1.21384E-1 7.99199E-2 7.23894E-2 2.23466E-1 5.76028E-2 5.55041E-2 3.33119E-2 7.24608E-2 6.98978E-2 5.56499E-2 7.10687E-2 8.7691E-2 9.92238E-2 1.41104E-1 8.00155E-2 6.92004E-3 1.08178E-2 1.00235E-3 4.08371E-4 2.74788E-4 6.79787E-4 2.13942E-2 1.33662E-2 3.0629E-2 3.51784E-2 1.87205E-2 2.53247E-2 3.53285E-2 5.30768E-2 3.51766E-2 3.88837E-2 3.9158E-2 5.58766E-2 6.56103E-2 7.16843E-2 6.82102E-2 4.04975E-2 2.97834E-2 6.55749E-2 1.77653E-2 1.00402E-2 1.85609E-2 2.42656E-2 2.13435E-3 5.7322E-3 6.40115E-3 1.48713E-2 5.12306E-3 6.23151E-3 6.59777E-3 1.11849E-2 1.07564E-2 3.36066E-2 2.07815E-2 4.83315E-2 5.18738E-2 7.07587E-2 5.73025E-2 1.53914E-2 2.70532E-2 2.84621E-2 8.22881E-2 2.6679E-2 2.93207E-2 4.25524E-2 4.83012E-2 4.23027E-2 2.96033E-2 5.89568E-2 4.75019E-2 5.25217E-2 4.73041E-2 4.34642E-2 3.13018E-2 7.41191E-2 6.76852E-2 2.69328E-2 7.37371E-2 8.07161E-2 3.73865E-2 2.97905E-2 3.05561E-2 1.82029E-2 1.74313E-2 1.8593E-2 1.99839E-2 3.13937E-2 2.76636E-2 1.36895E-2 7.18601E-3 2.37039E-3 3.13556E-3 4.84991E-5 6.98459E-4 2.16327E-3 7.32235E-3 7.28155E-4 2.08278E-5 1.5188E-5 2.72727E-5 9.57605E-5 2.9184E-5 1.42326E-5 1.71186E-4 4.05498E-4 2.02685E-3 4.74975E-4 2.00312E-4 9.13616E-5 1.11332E-4 5.76951E-5 6.01842E-6 1.13807E-5 2.40394E-5 3.74646E-5 5.32509E-5 2.29005E-6 7.14015E-6 1.79614E-5 1.58187E-5 3.24456E-5 3.867E-5 2.53253E-5 5.32448E-5 8.77864E-4 9.53251E-4 6.42601E-4 3.71801E-3 2.0168E-3 6.17859E-3 4.6115E-3 1.0064E-3 1.49642E-4 1.61102E-4 1.3923E-4 6.23542E-4 1.22888E-3 1.96074E-3 1.91272E-3 1.2808E-3 1.65075E-5 4.41216E-5 7.64433E-5 1.67111E-3 4.33247E-3 6.63394E-4 1.33685E-3 5.65284E-4 -9999 3.53303E-5 3.05755E-6 3.71487E-5 8.88589E-4 3.80058E-3 1.34489E-2 7.01597E-3 1.7773E-3 1.32511E-3 4.77745E-3 1.07876E-2 5.07218E-3 4.26888E-3 7.83307E-3 1.55615E-3 6.34299E-3 2.98243E-2 8.10102E-3 7.59368E-2 9.18041E-2 8.10407E-2 -9999 1.79982E-1 1.04286E-1 1.45574E-1 8.50781E-2 1.62309E-1 1.71723E-1 1.63028E-1 1.09982E-1 1.92221E-1 4.4467E-2 7.37006E-2 3.11131E-2 7.94331E-2 1.21822E-1 1.99528E-1 7.87892E-2 5.17781E-2 9.21723E-2 1.65407E-1 4.3752E-1 2.52839E-1 1.06986E-1 6.55385E-2 1.26603E-1 1.1059E-1 4.2011E-2 8.77831E-2 7.56623E-2 5.49193E-2 1.66256E-1 1.02555E-1 2.14104E-1 2.70368E-1 1.3949E-1 1.38985E-1 1.2641E-1 7.12522E-2 1.58357E-1 8.89768E-2 4.59536E-2 1.17565E-1 1.36919E-1 1.22218E-1 3.49519E-2 5.81928E-2 5.29953E-2 4.6357E-2 3.93677E-2 9.25452E-2 6.01527E-2 2.52386E-2 1.74711E-2 3.59873E-2 1.15324E-2 1.11982E-2 2.40343E-2 9.20419E-3 9.62087E-3 4.69596E-3 7.01267E-3 1.08761E-2 1.46689E-2 7.67399E-3 6.39912E-3 8.24465E-3 2.44742E-2 1.95551E-2 8.97145E-3 8.63084E-3 1.14512E-2 8.62118E-3 5.29978E-3 6.67001E-3 2.19628E-3 1.97765E-3 1.1588E-3 7.49214E-4 6.29601E-4 7.76976E-3 1.04375E-2 6.85421E-4 7.28883E-3 4.2559E-4 1.45776E-3 4.02434E-4 6.47421E-4 6.20088E-4 6.46147E-4 3.85828E-4 4.78962E-3 5.16444E-3 4.05051E-4 4.59018E-3 5.30368E-4 2.97696E-4 4.62554E-3 2.971E-3 4.00571E-4 5.85336E-4 8.15945E-4 1.34237E-3 5.72301E-4 5.40068E-4 4.70326E-4 4.16071E-4 5.16503E-4 3.91125E-4 7.61431E-4 6.08548E-4 6.4335E-4 3.13849E-4 3.471E-4 2.90661E-4 2.359E-4 2.48428E-4 3.63317E-4 2.26886E-4 2.37525E-4 2.62657E-4 2.22757E-4 1.96184E-4 2.36748E-4 3.24755E-4 1.02666E-4 9.19891E-5 1.10194E-3 8.56174E-5 9.0933E-5 6.77783E-5 3.12359E-5 5.04055E-5 9.39473E-5 8.50578E-5 8.824E-5 7.91186E-5 4.28976E-5 6.48224E-5 4.99757E-5 5.49798E-5 5.58256E-5 3.74553E-4 3.68089E-4 3.46944E-5 4.32131E-5 7.79551E-5 1.40081E-4 2.25096E-4 5.24175E-4 1.71245E-4 4.52589E-4 4.90682E-4 4.15386E-4 2.41555E-4 1.75489E-4 1.87132E-4 1.78215E-4 1.87946E-4 1.89055E-4 1.16378E-4 7.35695E-5 5.08716E-5 4.76767E-5 3.86289E-5 3.46493E-5 4.04503E-5 2.32298E-5 3.00273E-5 2.49162E-5 1.04714E-5 1.61694E-4 1.81449E-4 3.36692E-4 1.47735E-5 9.12367E-6 8.75335E-6 7.83851E-6 1.10011E-5 2.53101E-5 9.67802E-6 1.08288E-5 1.98392E-5 4.93591E-5 4.91465E-5 4.20356E-5 3.45652E-5 2.80808E-5 3.3605E-5 4.28821E-5 5.25626E-5 9.49174E-5 6.85845E-5 1.38987E-4 1.35077E-4 4.16868E-5 2.3814E-5 1.7299E-5 1.83449E-5 1.63976E-5 6.73415E-6 8.11642E-6 1.05447E-5 1.67278E-5 1.23401E-5 2.03219E-4 3.4023E-4 2.9953E-4 6.7191E-6 6.54883E-6 8.74886E-6 1.13319E-5 5.59009E-6 2.06997E-4 1.11088E-8 2.07276E-9 6.94994E-11 6.07327E-6 1.49584E-5 3.85697E-5 7.1941E-5 1.05518E-4 1.28059E-4 4.52822E-5 4.89035E-5 3.79593E-5 2.64249E-5 5.46702E-5 7.03208E-5 6.44692E-5 5.98901E-5 4.76659E-5 7.59545E-4 1.2563E-4 1.36073E-4 1.56977E-4 8.31165E-5 4.1373E-5 4.55978E-4 1.01435E-4 8.79847E-5 8.2396E-5 5.36244E-9 3.11745E-9 4.64385E-9 4.42006E-9 9.08071E-10 8.99954E-9 4.03705E-8 2.75433E-8 2.00971E-8 1.3283E-7 1.29643E-7 5.963E-9 1.93545E-7 2.02082E-7 5.07097E-9 1.87891E-9 1.86518E-9 1.508E-7 6.03803E-7 1.69347E-7 3.93494E-7 2.65254E-7 2.72008E-7 7.43871E-8 3.74891E-8 4.46216E-9 6.06548E-9 5.33552E-5 3.6806E-5 5.25289E-6 8.36922E-5 1.50514E-4 9.49895E-5 7.06535E-6 1.56708E-4 1.12375E-4 1.72225E-4 4.69199E-5 1.31741E-4 1.17574E-4 1.58121E-4 1.5787E-4 1.56571E-4 2.18407E-4 6.67855E-9 6.16738E-9 1.09396E-5 2.44641E-6 1.62535E-5 1.45548E-4 1.37894E-4 1.43264E-4 1.77513E-4 1.97764E-4 1.94904E-4 2.03825E-4 3.97696E-4 2.09198E-4 1.95384E-4 2.73105E-4 1.71067E-4 1.68415E-5 3.05237E-4 2.04422E-5 2.3078E-5 7.4363E-5 7.72309E-5 1.23308E-3 9.5079E-5 1.29427E-4 2.26568E-4 2.848E-4 1.44906E-4 1.4197E-4 1.60246E-4 2.12686E-3 2.27007E-3 3.61043E-3 3.15908E-4 5.9833E-3 6.02955E-3 8.18851E-3 7.04787E-3 7.62047E-3 6.34144E-4 4.83671E-4 4.55787E-4 6.16174E-4 6.24939E-3 4.78899E-3 1.13273E-3 3.34266E-3 3.11028E-2 4.08175E-3 5.03627E-3 3.73042E-3 3.00396E-3 3.22549E-3 1.88214E-3 1.69833E-3 1.01093E-4 1.22485E-3 6.6335E-5 7.92421E-5 8.76599E-4 6.54116E-4 7.29458E-4 6.17461E-5 4.38288E-5 9.53008E-5 7.34781E-5 6.09544E-5 5.14776E-5 5.5953E-5 4.99419E-5 6.71445E-5 2.71491E-5 1.78006E-5 1.69893E-4 1.11154E-5 1.14241E-4 7.24613E-6 9.34745E-6 9.05362E-5 6.21282E-5 7.85856E-6 7.58428E-6 3.06335E-6 1.5085E-6 1.40743E-6 1.29483E-6 1.23317E-6 1.23094E-5 7.94215E-6 1.49684E-5 1.48226E-5 5.58985E-6 9.57685E-6 1.38064E-5 1.24955E-5 1.07911E-5 1.04212E-5 9.38017E-6 9.60505E-6 9.69802E-6 1.08118E-5 1.05675E-5 6.77882E-6 5.28292E-6 8.69142E-6 5.75042E-6 5.81179E-6 6.44345E-6 5.90429E-6 5.3718E-6 5.85183E-6 7.32439E-6 6.35802E-6 6.22725E-6 6.61158E-6 4.71585E-6 4.42986E-6 3.9693E-6 4.65757E-6 4.24712E-6 5.82366E-6 6.15806E-6 7.33678E-6 5.31172E-6 5.23358E-6 3.47929E-6 3.92421E-6 3.1238E-6 5.84941E-6 5.43478E-6 3.0619E-6 8.48939E-6 1.05786E-5 7.4679E-6 4.35627E-6 5.21092E-6 4.58207E-6 3.955E-6 3.62955E-6 4.42295E-6 2.48761E-6 2.39615E-6 2.25706E-6 3.04037E-6 3.20602E-6 3.82604E-6 3.44199E-6 7.60879E-6 4.5353E-6 3.45085E-6 2.6892E-6 5.6314E-6 2.98671E-7 2.9712E-7 1.84404E-7 5.44665E-8 -9999 -9999 -9999 -9999 -9999 -9999 -9999 -9999 -9999 -9999 -9999 -9999 -9999 -9999 -9999 -9999 -9999 -9999 -9999 -9999 -9999 -9999 -9999 -9999 -9999 -9999 -9999 -9999 -9999 -9999 -9999 -9999 -9999 -9999 -9999 -9999 -9999 -9999 -9999 -9999 -9999
1.16791E-5 1.07053E-5 9.77616E-6 7.98514E-6 6.48077E-6 7.25444E-6 1.10744E-5 1.10968E-5 1.04267E-5 1.08258E-5 1.1831E-5 1.36162E-5 1.26143E-5 1.00171E-5 1.53195E-5 1.68263E-5 9.88623E-6 1.32886E-5 1.00849E-5 1.0531E-5 1.24098E-5 1.4202E-5 9.93154E-6 1.14751E-5 9.40665E-6 1.11596E-5 1.21533E-5 1.02659E-5 8.23765E-6 8.11615E-6 9.37466E-6 9.41311E-6 9.95505E-6 1.23894E-5 1.178E-5 1.3887E-5 9.87173E-6 1.15715E-5 1.41326E-5 1.30881E-5 1.55582E-5 1.62746E-5 1.68998E-5 1.87584E-5 1.96698E-5 1.741E-5 1.44357E-5 1.07096E-5 1.2645E-5 2.38407E-5 1.00601E-5 1.98063E-5 2.30953E-5 4.22788E-5 3.03637E-5 4.48377E-5 3.69703E-5 2.91253E-5 2.79758E-5 3.1076E-5 2.60208E-5 3.33226E-5 4.87637E-5 3.26492E-5 3.78094E-5 3.76867E-5 3.61922E-5 4.51575E-5 3.98301E-5 3.36332E-5 2.75661E-5 4.17062E-5 4.57149E-5 4.70015E-5 5.82495E-5 4.60392E-5 3.73912E-5 7.522E-5 6.22299E-5 7.26797E-5 6.58724E-5 4.66155E-5 4.57287E-5 6.30542E-5 5.0478E-5 6.52192E-5 4.94543E-5 5.32898E-5 9.62124E-5 7.06317E-5 8.56387E-5 8.14527E-5 5.59274E-5 6.94588E-5 3.89796E-5 6.58991E-5 4.78764E-5 5.01366E-5 7.02563E-5 9.33202E-5 8.71415E-5 7.27681E-5 9.70426E-5 1.19224E-4 6.73632E-5 7.32007E-5 7.33524E-5 9.01475E-5 5.96404E-5 6.69858E-5 7.69662E-5 9.0627E-5 6.68658E-5 1.01403E-4 1.2197E-4 3.58661E-4 2.22949E-4 2.77105E-4 1.94847E-4 2.78596E-4 3.02542E-4 2.39457E-4 2.69582E-4 4.21144E-4 5.46772E-4 4.59219E-4 3.82098E-4 2.28231E-4 2.16288E-4 1.91817E-4 2.19716E-4 1.50317E-4 2.33978E-4 2.44687E-4 2.67269E-4 2.3212E-4 3.65742E-4 2.2321E-4 3.28344E-4 1.97325E-4 1.75621E-4 3.59481E-4 2.28033E-4 2.13845E-4 3.15138E-4 5.10404E-4 7.9286E-4 5.92809E-4 4.97412E-4 7.21329E-4 2.53724E-4 2.53249E-4 1.55968E-4 2.0692E-4 1.71114E-4 1.80641E-4 2.36251E-4 2.33187E-4 2.56278E-4 3.15023E-4 4.31948E-4 4.64471E-4 5.18648E-4 4.54346E-4 5.04489E-4 3.80708E-4 2.35379E-4 3.26285E-4 3.49412E-4 2.78302E-4 2.71767E-4 3.49209E-4 2.63543E-4 2.72597E-4 4.13226E-4 6.00169E-4 4.59116E-4 3.6312E-4 2.80023E-4 2.62357E-4 2.36048E-4 2.31873E-4 2.79735E-4 2.43476E-4 3.85664E-4 3.73292E-4 3.97519E-4 3.368E-4 3.29234E-4 1.80773E-4 3.29634E-4 2.55137E-4 4.4832E-4 3.00216E-4 5.99667E-4 7.84896E-4 5.01146E-4 3.99966E-4 6.7567E-4 4.10249E-4 6.40286E-4 1.21088E-3 1.27303E-3 1.07259E-3 1.12205E-3 8.73501E-4 1.11126E-3 1.52823E-3 2.37066E-3 6.99503E-4 2.16015E-3 2.16226E-3 2.28255E-3 3.23609E-3 5.01864E-4 7.75985E-4 8.64238E-4 9.70434E-4 8.79009E-4 7.65152E-4 9.67456E-4 7.66368E-4 1.3235E-3 1.08296E-3 5.7284E-4 2.65025E-4 5.3696E-4 7.75516E-4 1.48187E-4 4.14549E-5 2.39319E-5 3.64687E-5 1.27389E-4 5.2325E-4 3.65065E-5 7.99875E-6 -9999 8.84391E-6 1.14822E-5 1.57198E-5 8.16799E-6 1.37916E-5 2.00323E-5 1.92649E-5 2.65E-5 2.63121E-4 2.70135E-4 9.84934E-5 4.82187E-5 1.58706E-4 1.97103E-4 6.58057E-4 7.12404E-4 3.61115E-4 4.4826E-4 9.12885E-4 1.26102E-3 2.21718E-3 2.12589E-3 1.75928E-3 9.43071E-4 2.14301E-3 2.41835E-3 2.89561E-3 9.92884E-4 1.47219E-3 1.68648E-3 1.83564E-3 2.25396E-3 1.90801E-3 1.58081E-3 1.66067E-3 2.23669E-3 2.22028E-3 3.42269E-3 1.26045E-3 1.33226E-3 1.16049E-3 1.20688E-3 1.51655E-3 2.74522E-3 2.42919E-3 1.64779E-3 1.38632E-3 1.04667E-3 1.50415E-3 1.04777E-3 1.03012E-3 1.9547E-3 1.53629E-3 1.01618E-3 9.86353E-4 1.10737E-3 2.11835E-3 3.4434E-3 3.84065E-3 2.20988E-3 3.15459E-3 9.21331E-3 1.35633E-2 8.61808E-3 4.95123E-3 7.29606E-3 5.025E-3 7.66912E-3 5.0656E-3 1.39964E-2 1.50405E-2 3.7081E-3 4.5821E-3 8.97952E-3 2.64496E-3 2.00436E-3 2.40366E-3 1.03167E-2 3.61927E-3 1.5611E-3 2.85117E-3 2.92176E-3 2.09685E-3 5.19822E-3 1.76243E-3 3.21034E-3 7.2417E-3 2.26203E-3 1.74167E-3 6.3014E-3 3.42716E-3 2.66159E-3 2.19706E-3 1.78225E-3 2.56218E-3 7.34571E-3 1.06709E-2 1.37436E-2 6.56864E-3 7.07985E-3 2.57592E-2 2.99998E-2 1.72733E-2 5.82924E-3 9.18449E-3 9.66508E-3 2.5036E-3 2.8446E-3 2.19201E-3 2.41889E-3 1.31239E-3 2.06373E-3 3.01712E-3 3.17064E-3 4.13282E-3 4.2828E-3 3.05041E-3 6.49682E-3 6.07928E-3 6.11873E-3 5.76919E-3 5.86487E-3 4.78465E-3 1.36997E-2 1.44147E-2 2.61471E-2 3.70732E-2 2.33456E-2 6.93524E-2 1.14874E-1 1.93026E-1 1.62166E-1 1.87927E-1 1.6837E-1 8.95194E-2 1.40098E-1 1.50187E-1 1.60883E-1 1.50927E-1 1.37012E-1 1.15E-1 -9999 9.91181E-2 1.45628E-1 1.19657E-1 6.2619E-2 1.30331E-1 1.44966E-1 9.10453E-2 1.60256E-1 1.75657E-1 1.27478E-1 1.39404E-1 2.34675E-1 1.55504E-1 3.9458E-2 1.0589E-1 3.37048E-1 6.78517E-2 6.6482E-2 1.88473E-1 3.29112E-1 6.09873E-1 4.22018E-1 3.55868E-1 9.59813E-2 1.07878E-1 6.52204E-2 1.33177E-1 9.47284E-2 1.06428E-1 1.97219E-1 3.91348E-2 8.40035E-2 9.14675E-2 2.07097E-2 3.23412E-2 4.88641E-3 2.49211E-2 4.65192E-2 1.35027E-1 1.1596E-1 1.15636E-1 6.82042E-2 5.68154E-2 1.74996E-2 1.45009E-2 2.64563E-2 2.53884E-2 5.45E-2 4.20664E-2 1.25439E-1 2.2185E-1 1.13412E-1 8.17382E-2 5.59611E-2 3.55136E-2 3.46452E-2 3.49865E-2 3.38772E-2 2.81555E-2 8.35896E-2 5.74725E-2 5.31603E-2 6.00626E-2 5.05252E-2 2.73797E-2 1.66541E-2 2.05306E-2 1.56969E-2 2.85654E-2 4.76313E-2 4.67847E-2 5.32868E-2 1.22688E-1 2.97029E-2 1.50632E-2 2.69856E-2 3.98212E-2 2.56322E-2 3.52517E-2 3.42378E-2 1.59614E-2 6.4824E-3 8.84428E-3 1.31663E-2 3.68322E-2 8.95451E-3 3.29909E-2 4.29135E-2 7.74904E-2 2.00092E-1 1.90187E-1 3.80561E-1 2.04292E-1 1.46817E-1 1.44747E-1 7.752E-2 1.54408E-1 1.40957E-1 1.59409E-1 1.09218E-1 2.15224E-1 1.60077E-1 3.85221E-1 1.89761E-1 9.82707E-2 3.33689E-2 5.66072E-2 1.63247E-2 5.45562E-3 7.72464E-3 1.20193E-2 1.08065E-2 1.12704E-2 1.08366E-2 2.09738E-2 3.16334E-2 4.13522E-2 1.03449E-1 5.10721E-2 6.53737E-2 1.0695E-1 1.6562E-1 1.21843E-1 1.49327E-1 2.09102E-1 3.00873E-1 2.06351E-1 2.83935E-1 1.02889E-1 1.16471E-1 9.41378E-2 1.51227E-1 2.14388E-1 1.69351E-1 1.75361E-1 1.20345E-1 9.31626E-2 1.43415E-1 2.52614E-1 1.44491E-1 1.24747E-1 8.6673E-2 1.16018E-1 1.22159E-1 9.38781E-2 5.96632E-2 1.17649E-1 1.3672E-1 8.0192E-2 7.07336E-2 1.26721E-1 9.79575E-2 9.2393E-2 1.02005E-1 1.1598E-1 1.00704E-1 8.18669E-2 6.66823E-2 1.1508E-1 7.78938E-2 8.13781E-2 7.71079E-2 7.49977E-2 7.85988E-2 7.63041E-2 5.86505E-2 1.09198E-1 1.01508E-1 4.023E-2 1.62145E-1 8.72523E-2 9.0668E-2 6.26309E-2 6.56323E-2 3.50697E-2 4.45449E-2 1.16386E-1 6.47321E-2 1.15365E-1 6.01479E-2 -9999 1.84787E-2 4.86393E-2 8.09454E-2 3.09861E-2 2.87141E-2 6.27832E-2 9.48021E-2 4.77936E-2 6.73371E-3 9.4575E-4 4.19107E-4 5.42389E-5 5.74464E-5 6.34608E-3 1.34319E-2 3.19156E-3 2.97886E-3 3.34409E-2 6.08119E-2 6.48542E-2 1.04849E-1 4.59283E-2 6.12663E-2 6.78498E-2 3.26695E-2 3.28025E-2 5.39505E-2 5.07834E-2 1.30533E-2 3.73204E-2 5.20262E-3 3.29302E-2 4.34424E-2 3.04446E-2 2.06994E-2 7.12413E-3 4.45277E-3 4.73603E-3 5.25191E-3 1.40253E-2 1.22177E-2 1.15428E-2 7.28387E-2 2.85232E-2 4.42828E-2 5.27318E-2 1.49063E-2 3.33196E-2 5.18276E-2 1.3051E-1 1.04278E-1 1.01964E-1 6.22097E-2 1.11576E-1 7.7343E-2 1.24849E-1 3.05938E-2 7.16967E-2 5.31339E-2 6.4327E-2 5.98431E-2 4.06098E-2 6.19865E-2 6.2266E-2 3.95614E-2 1.84477E-2 2.40648E-2 2.98418E-2 5.90059E-2 2.72123E-2 2.55489E-2 2.72128E-2 5.2701E-2 3.34527E-2 9.67611E-3 4.67097E-3 3.37186E-3 6.75325E-3 8.82556E-3 1.42035E-2 8.21508E-3 2.72931E-3 5.69472E-3 1.20235E-4 5.6344E-4 9.72376E-5 1.94421E-5 2.14517E-5 1.55899E-4 2.23046E-4 2.77511E-4 2.50227E-6 1.3638E-6 3.30168E-6 6.07871E-6 6.87131E-6 7.33706E-6 9.5521E-5 3.51765E-4 1.65511E-4 1.67659E-4 5.6287E-5 4.61895E-5 3.37302E-5 3.24365E-5 3.48895E-5 6.79787E-5 4.48106E-5 8.43635E-6 7.85651E-6 4.75251E-6 4.21191E-6 1.09559E-5 2.50141E-6 7.07986E-6 7.69232E-5 5.99996E-4 1.39029E-3 -9999 8.15809E-4 2.144E-3 9.68965E-4 7.1466E-3 2.31169E-3 1.62473E-3 4.85166E-5 6.76294E-5 1.84693E-5 2.64008E-5 9.17931E-4 1.14879E-3 7.21906E-4 1.10465E-4 1.94899E-5 2.9913E-5 1.1865E-3 1.69682E-3 3.95867E-4 1.24336E-3 1.58867E-3 1.79205E-4 8.06551E-5 1.8729E-5 3.35098E-6 1.66469E-5 4.86244E-4 7.11565E-3 1.40451E-2 1.16475E-2 3.81867E-3 4.63885E-4 2.30513E-3 2.8179E-3 1.22557E-2 3.4714E-3 4.16026E-3 1.08681E-3 6.60553E-3 5.13334E-3 1.86467E-2 1.4262E-1 1.30374E-1 1.75542E-1 1.27008E-1 9.89707E-2 1.66161E-1 1.10204E-1 3.05541E-2 4.27063E-2 8.80624E-2 3.35588E-1 9.22033E-2 1.10067E-1 6.29862E-2 3.59244E-2 4.64221E-2 3.74596E-2 9.14763E-2 1.77728E-1 9.64157E-2 6.79068E-2 9.52278E-2 1.00615E-1 7.56162E-2 7.15393E-2 6.01329E-2 7.22707E-2 1.7418E-1 5.84307E-2 1.10919E-1 1.11956E-1 6.88317E-2 9.90987E-2 6.30674E-2 2.05748E-1 1.8874E-1 1.75203E-1 1.23765E-1 1.93126E-1 4.55704E-2 1.20173E-1 8.88555E-2 1.80844E-1 1.17422E-1 8.39156E-2 1.29903E-1 8.13981E-2 5.03862E-2 8.29728E-2 7.25245E-2 1.16969E-1 7.39146E-2 1.67032E-2 3.96201E-2 1.72819E-2 2.13988E-2 4.17672E-2 4.76316E-2 1.55911E-2 2.10948E-2 9.12123E-3 9.97302E-3 6.25593E-3 9.25644E-3 9.68387E-3 1.07381E-2 6.66138E-3 8.53734E-3 1.09302E-2 7.93338E-3 6.74715E-3 1.51566E-2 6.05475E-3 7.31637E-3 9.40053E-3 7.3834E-3 4.63433E-3 2.105E-3 1.28871E-3 1.49535E-3 9.39115E-4 7.47539E-4 9.17208E-4 1.10634E-2 7.53891E-4 8.93858E-3 4.91925E-4 5.71909E-4 5.84465E-3 3.71847E-4 1.11035E-3 3.4596E-4 3.69358E-4 3.393E-4 3.31257E-4 3.66686E-4 6.44205E-4 4.18169E-3 3.25441E-3 8.27766E-4 3.09016E-4 5.02721E-4 5.67481E-4 9.11841E-4 7.52872E-4 6.11584E-4 5.10893E-4 5.48781E-4 2.92805E-4 2.45719E-4 5.26941E-4 6.03351E-4 5.84884E-4 5.94491E-4 5.09703E-4 3.21127E-4 2.04753E-4 5.37695E-4 5.14019E-4 1.95749E-4 2.7712E-4 2.51032E-4 1.79834E-4 2.19444E-4 3.16789E-4 4.24776E-4 2.64319E-4 1.62482E-4 1.00764E-4 1.12905E-4 6.98156E-5 1.16022E-3 9.33782E-5 3.31839E-5 1.0737E-4 4.35757E-5 1.23484E-4 1.20364E-4 9.56928E-5 5.43115E-5 3.48476E-5 6.50939E-5 6.77051E-5 6.96627E-5 3.75091E-5 3.80129E-4 2.22978E-5 4.99868E-5 7.33019E-5 1.88762E-4 2.73882E-4 5.01684E-4 2.03904E-4 2.59039E-4 6.34139E-4 4.24156E-4 3.22041E-4 2.35551E-4 1.77685E-4 1.68655E-4 2.15603E-4 1.99062E-4 2.89773E-4 1.03602E-4 7.29218E-5 5.10419E-5 7.49366E-5 5.60256E-5 1.79798E-5 1.81613E-5 1.50734E-5 2.22635E-4 3.11257E-4 3.07178E-4 4.10584E-4 2.77909E-4 2.11486E-4 7.60751E-6 1.17864E-5 1.05954E-5 1.2888E-4 1.73062E-5 1.35832E-5 1.25366E-5 3.14569E-5 6.48801E-5 5.87669E-5 3.53756E-5 4.25713E-5 3.36861E-5 4.80967E-5 6.91908E-5 8.11846E-5 7.91793E-5 1.80891E-4 2.80434E-4 1.37548E-4 6.61956E-5 5.62371E-5 1.51615E-5 1.34996E-5 1.14914E-5 1.13074E-5 2.54928E-5 1.66135E-5 1.87848E-5 1.46919E-5 1.05387E-4 1.27722E-6 1.16736E-5 8.91747E-6 5.37807E-6 9.78305E-6 2.06565E-5 6.30129E-6 4.25701E-9 1.02566E-8 3.86531E-11 1.14498E-10 5.31381E-6 1.39113E-5 8.36679E-5 1.09683E-4 9.41531E-5 1.10403E-4 8.11127E-5 2.79053E-5 3.23998E-5 3.36255E-5 4.00707E-5 5.79351E-5 5.94223E-5 5.42157E-5 5.86489E-5 4.71836E-5 1.11567E-4 1.48446E-4 1.44041E-4 1.11699E-3 4.78006E-5 4.96834E-5 6.06209E-5 7.74996E-4 3.51027E-4 4.47777E-10 4.17299E-5 6.77566E-5 4.01251E-9 1.18569E-9 2.23179E-9 1.92675E-8 1.57374E-8 1.77977E-7 9.52857E-8 6.38045E-9 5.8157E-8 1.64829E-7 1.99733E-7 1.90275E-7 2.52858E-7 1.29299E-7 1.98293E-7 4.5764E-7 3.84811E-7 2.00063E-9 3.20109E-9 3.02587E-5 3.77481E-5 4.67983E-5 1.03069E-4 6.53174E-5 5.27164E-6 9.8918E-5 2.89558E-4 8.14697E-6 1.59401E-4 2.42374E-4 6.57524E-5 8.48313E-5 7.32606E-5 1.07996E-5 2.26427E-4 8.40957E-5 1.14681E-4 1.08574E-4 1.14372E-4 1.56302E-4 1.8051E-5 1.54983E-5 4.77167E-9 6.23981E-6 6.43852E-5 2.48175E-6 1.38967E-4 1.23686E-4 2.02009E-4 2.79188E-4 2.87452E-4 2.81439E-4 2.87904E-4 2.04389E-4 1.95829E-4 2.57957E-4 2.51701E-4 2.62459E-4 2.27202E-4 3.58543E-4 2.37895E-5 2.98651E-5 3.1799E-5 5.80292E-5 7.86907E-5 6.3922E-5 7.09378E-5 1.88001E-4 1.95291E-4 1.2282E-4 2.97696E-4 3.10377E-4 1.73767E-4 2.53926E-3 2.51851E-3 2.21069E-4 3.47442E-4 3.94915E-3 3.6275E-3 1.05665E-2 8.39755E-3 1.98888E-3 1.15288E-3 4.33419E-3 4.30943E-3 4.14449E-3 4.13887E-3 3.59217E-3 1.67961E-3 3.59E-2 1.86831E-3 1.85069E-3 2.47032E-2 2.45565E-3 5.64251E-3 1.12591E-3 1.46182E-3 1.27253E-3 1.10991E-3 1.02128E-3 8.60815E-5 8.99794E-4 7.78856E-4 1.78182E-3 1.2485E-4 6.69948E-5 1.20771E-4 6.22498E-5 5.61805E-5 7.58631E-5 4.62036E-5 4.08812E-5 6.57286E-5 3.27924E-5 1.54241E-5 1.06056E-5 1.48921E-4 1.24947E-5 1.34384E-4 9.37505E-6 7.00714E-6 4.82322E-5 4.21681E-6 5.39392E-6 4.94677E-5 2.39984E-6 1.76679E-6 1.12592E-6 7.81611E-7 7.14044E-7 6.94842E-7 1.78034E-5 1.17338E-5 6.24743E-6 8.80558E-6 7.34733E-6 6.49581E-6 9.61493E-6 1.18761E-5 1.08337E-5 9.45316E-6 1.54574E-5 1.19612E-5 8.28224E-6 8.50376E-6 6.62247E-6 6.3711E-6 6.87692E-6 5.58818E-6 6.81225E-6 5.73369E-6 6.78307E-6 6.17326E-6 5.85551E-6 6.13466E-6 6.31225E-6 5.88553E-6 6.63632E-6 5.54005E-6 4.312E-6 4.76795E-6 4.61523E-6 4.48064E-6 4.36282E-6 5.97452E-6 5.35922E-6 1.40332E-6 1.09287E-6 4.03697E-6 4.97467E-6 5.13056E-6 8.20266E-6 6.72462E-6 6.81951E-6 9.68614E-6 1.26134E-5 9.92631E-6 9.50464E-6 3.3589E-6 4.24859E-6 3.4673E-6 2.84626E-6 2.82113E-6 2.07551E-6 1.72288E-6 2.03413E-6 3.81522E-6 2.86842E-6 4.05227E-6 3.20925E-6 1.53503E-6 1.43313E-6 2.6784E-6 1.17163E-6 2.87014E-6 3.25197E-6 2.76959E-7 1.52704E-7 3.7542E-8 -9999 -9999 -9999 -9999 -9999 -9999 -9999 -9999 -9999 -9999 -9999 -9999 -9999 -9999 -9999 -9999 -9999 -9999 -9999 -9999 -9999 -9999 -9999 -9999 -9999 -9999 -9999 -9999 -9999 -9999 -9999 -9999 -9999 -9999 -9999 -9999 -9999 -9999 -9999 -9999
1.21692E-5 1.2907E-5 1.57497E-5 1.20015E-5 9.14302E-6 9.21895E-6 8.25591E-6 1.08099E-5 1.07215E-5 1.30272E-5 1.31298E-5 1.51838E-5 1.38075E-5 1.46762E-5 1.41826E-5 1.25778E-5 1.04946E-5 9.80504E-6 7.97362E-6 1.18234E-5 1.41854E-5 1.38015E-5 7.23432E-6 7.76549E-6 2.61106E-5 9.56958E-6 9.16701E-6 2.00365E-5 2.31522E-5 1.04608E-5 8.81302E-6 1.07726E-5 1.20699E-5 9.73398E-6 1.17774E-5 1.22566E-5 1.17141E-5 1.31753E-5 1.49668E-5 1.33778E-5 1.49004E-5 2.07537E-5 1.81096E-5 1.68725E-5 1.50599E-5 1.12951E-5 6.14955E-6 1.32019E-5 2.08056E-5 2.78283E-5 1.75892E-5 2.64515E-5 3.74492E-5 4.31761E-5 3.91372E-5 3.29226E-5 2.8861E-5 2.60959E-5 2.28725E-5 2.48759E-5 5.56447E-5 3.51685E-5 3.43943E-5 3.24329E-5 3.88315E-5 4.35674E-5 4.59959E-5 4.32692E-5 3.65511E-5 4.55158E-5 4.52299E-5 3.96724E-5 6.88297E-5 5.97576E-5 4.88316E-5 4.59081E-5 6.4413E-5 5.55543E-5 9.81426E-5 5.62162E-5 6.10315E-5 4.76196E-5 7.23769E-5 6.62021E-5 7.35167E-5 4.71452E-5 7.11989E-5 7.34172E-5 6.80025E-5 6.96315E-5 6.7695E-5 1.07427E-4 5.65016E-5 5.71443E-5 5.80296E-5 5.38821E-5 5.39162E-5 5.28904E-5 6.9265E-5 9.87435E-5 9.14095E-5 1.15488E-4 6.57437E-5 6.5054E-5 6.75591E-5 6.41703E-5 9.08363E-5 7.92432E-5 6.2718E-5 7.64029E-5 6.1891E-5 7.19869E-5 9.95651E-5 1.09014E-4 1.41776E-4 2.78297E-4 2.18233E-4 1.94101E-4 2.75112E-4 1.96379E-4 2.34864E-4 2.2473E-4 3.52833E-4 5.538E-4 4.466E-4 2.78095E-4 2.52585E-4 2.35834E-4 1.7851E-4 2.24131E-4 2.09022E-4 3.08146E-4 2.68894E-4 3.27039E-4 3.23302E-4 3.25739E-4 2.65391E-4 3.0369E-4 1.65668E-4 1.31635E-4 2.49205E-4 3.37907E-4 4.44055E-4 2.47707E-4 7.3915E-4 1.19067E-3 9.76138E-4 1.10304E-3 7.1702E-4 3.61896E-4 2.15913E-4 2.65604E-4 2.037E-4 1.83645E-4 2.03296E-4 1.23383E-4 1.99038E-4 1.26769E-4 3.06315E-4 2.08742E-4 5.47488E-4 4.97492E-4 3.88884E-4 5.02873E-4 2.5925E-4 4.1162E-4 3.61358E-4 3.706E-4 3.81699E-4 5.0119E-4 5.16038E-4 3.53192E-4 2.23323E-4 3.61029E-4 4.62977E-4 2.70549E-4 2.68102E-4 2.64499E-4 3.04251E-4 1.7456E-4 2.86809E-4 2.05685E-4 2.54444E-4 3.29473E-4 4.59464E-4 3.13427E-4 4.39825E-4 2.88346E-4 3.30679E-4 3.2425E-4 2.09606E-4 2.14069E-4 2.82892E-4 3.2074E-4 5.04395E-4 6.13608E-4 1.17259E-3 8.43648E-4 3.89127E-4 5.97328E-4 6.07924E-4 5.97479E-4 1.06133E-3 1.14478E-3 6.07999E-4 8.91754E-4 1.09152E-3 1.58682E-3 1.15573E-3 2.87553E-3 2.47555E-3 2.41253E-3 3.22636E-3 2.14326E-3 1.10184E-3 3.98621E-4 8.55285E-4 8.06424E-4 9.47838E-4 7.423E-4 5.9846E-4 7.70877E-4 8.94609E-4 9.29963E-4 6.74611E-4 6.83993E-4 1.00215E-3 9.46215E-4 1.67532E-4 6.79089E-5 1.50017E-4 1.81613E-4 4.57819E-4 4.94435E-4 2.57911E-4 2.99507E-5 -9999 8.64402E-6 2.48621E-5 7.89222E-6 6.16285E-6 7.26478E-6 1.02616E-5 1.91467E-5 1.93572E-5 3.38846E-5 2.73725E-4 3.59655E-4 2.21955E-4 3.94102E-4 4.13655E-4 1.11442E-3 6.28997E-4 6.37809E-4 8.73493E-4 4.76081E-4 4.21316E-4 5.80079E-3 1.74801E-3 8.18156E-4 1.071E-3 1.23861E-3 3.29927E-3 1.42165E-3 1.79408E-3 1.7191E-3 1.77301E-3 9.18596E-4 6.37465E-4 3.97636E-3 3.22221E-3 2.12474E-3 1.70473E-3 1.51769E-3 1.45206E-3 9.06634E-4 8.59782E-4 1.15769E-3 2.35319E-3 2.07709E-3 3.74567E-3 1.89271E-3 1.08974E-3 1.42255E-3 1.60495E-3 2.33041E-3 1.45674E-3 1.33826E-3 1.44596E-3 1.29771E-3 2.60311E-3 1.31652E-3 1.24949E-3 1.02756E-3 2.09552E-3 9.30546E-4 9.60171E-4 6.20159E-3 9.07632E-3 4.64829E-3 7.34078E-3 4.87343E-3 6.51577E-3 4.33925E-3 1.11531E-2 9.51372E-3 3.90525E-2 7.59977E-3 3.26543E-3 5.17475E-3 7.71626E-3 4.28676E-3 3.22096E-3 5.33836E-3 3.64407E-3 1.94491E-3 4.92439E-3 3.65594E-3 2.27637E-3 4.90652E-3 4.98431E-3 2.22336E-3 5.78669E-3 1.00773E-2 1.32544E-2 6.70215E-3 5.45184E-3 3.81478E-3 9.77014E-3 2.08812E-3 3.55643E-3 3.17633E-3 5.79264E-3 5.87472E-3 7.66373E-3 1.14241E-2 7.24337E-3 2.58836E-2 5.80572E-2 2.64045E-2 1.5605E-2 6.68844E-3 5.89821E-3 4.50859E-3 2.45078E-3 1.94313E-3 1.76756E-3 1.19646E-3 2.26914E-3 2.40098E-3 2.62803E-3 4.04891E-3 4.59086E-3 1.06076E-2 5.46645E-3 5.11683E-3 5.78974E-3 4.27517E-3 4.29375E-3 6.74424E-3 8.4042E-3 8.78476E-3 3.29779E-2 3.30146E-2 5.01617E-2 1.41135E-1 4.07295E-1 2.72519E-1 3.16127E-1 1.58711E-1 1.52767E-1 1.41646E-1 7.31159E-2 7.57591E-2 2.5689E-1 3.09628E-1 1.39696E-1 4.42734E-2 5.39539E-2 -9999 1.54718E-1 1.19067E-1 1.68817E-1 1.49322E-1 1.11458E-1 7.11589E-2 1.32904E-1 8.14857E-2 1.20556E-1 1.23833E-1 1.31946E-1 6.6756E-2 3.63253E-2 1.67923E-1 8.10762E-2 2.7367E-1 3.23004E-1 5.33751E-2 1.88105E-1 3.45333E-1 1.59589E-1 3.18926E-1 1.29309E-1 6.00558E-2 1.33828E-1 2.18168E-2 3.71849E-1 3.51532E-2 6.27698E-2 4.81374E-2 1.36496E-1 1.58123E-1 6.82326E-2 6.05226E-2 2.40152E-2 6.45619E-2 1.13929E-1 9.19054E-2 8.79878E-2 1.02503E-1 4.27583E-2 9.89596E-2 2.49002E-2 1.80273E-2 2.22316E-2 -9999 -9999 4.06507E-2 7.62694E-2 3.90028E-2 2.45957E-2 3.67481E-2 7.49373E-2 6.21817E-2 4.37244E-2 1.8569E-2 3.64509E-2 3.40118E-2 6.72159E-2 3.93217E-2 3.0171E-2 2.09744E-2 4.89362E-2 2.75089E-2 -9999 2.94427E-2 3.60497E-2 3.20312E-2 6.02192E-2 5.71621E-2 6.46968E-2 1.0352E-1 4.53975E-2 1.37611E-2 1.80369E-2 2.20285E-2 3.95305E-2 1.44051E-2 1.43597E-2 2.44839E-2 1.26825E-2 3.4652E-2 1.79705E-2 3.79989E-2 1.58481E-2 5.44221E-3 2.50781E-2 1.13016E-1 1.01467E-1 1.61444E-1 3.05099E-1 2.34288E-1 2.22858E-1 1.52418E-1 1.37437E-1 2.85312E-1 1.45272E-1 2.0018E-1 4.95761E-2 1.6354E-1 1.5992E-1 1.84698E-1 2.09495E-1 1.94562E-1 9.92169E-2 6.91606E-2 2.064E-2 1.25842E-2 7.26957E-3 4.3445E-3 7.5521E-3 1.44558E-2 9.77925E-3 9.3276E-3 3.2107E-2 3.01796E-2 6.00995E-2 1.88781E-1 1.74188E-1 2.39033E-1 1.64532E-1 1.70125E-1 1.99465E-1 2.17858E-1 2.47335E-1 4.52037E-1 2.62008E-1 2.18889E-1 1.26509E-1 1.35591E-1 2.18256E-1 1.58797E-1 1.5915E-1 2.32175E-1 1.10524E-1 1.49479E-1 8.62729E-2 1.65445E-1 1.05783E-1 3.27369E-1 1.46981E-1 1.12958E-1 1.61558E-1 1.08022E-1 7.23867E-2 1.32767E-1 5.94604E-2 8.23903E-2 1.09458E-1 1.3451E-1 1.03651E-1 7.80102E-2 1.03124E-1 7.97114E-2 1.02673E-1 7.40917E-2 6.89071E-2 6.38733E-2 6.33963E-2 5.48368E-2 6.23837E-2 5.03897E-2 4.16952E-2 1.03378E-1 8.86847E-2 1.13282E-1 6.93991E-2 4.65124E-2 3.47504E-2 6.2843E-2 6.90646E-2 4.08507E-2 6.50101E-2 2.61201E-2 1.0749E-1 6.21827E-2 5.37502E-2 2.57203E-2 2.69531E-2 2.70524E-2 2.55332E-2 3.88412E-2 6.86804E-2 6.74545E-2 2.72312E-2 1.25847E-2 6.33632E-3 1.18674E-3 1.14509E-4 2.09376E-4 4.47909E-4 2.11736E-5 5.32984E-4 2.01148E-3 5.17124E-3 3.45362E-5 1.81579E-3 2.36567E-2 2.76729E-2 7.16871E-2 6.15127E-2 4.15978E-2 6.32727E-2 6.35445E-2 3.29396E-2 5.63615E-2 7.67121E-2 1.47495E-2 3.55616E-2 4.77597E-2 2.43765E-2 1.28037E-2 5.23107E-2 3.08406E-2 1.72605E-2 1.21453E-2 5.39557E-3 1.14926E-2 4.50131E-3 5.28985E-3 1.06131E-2 1.09523E-2 7.01063E-3 7.4744E-3 1.16025E-2 2.00175E-2 2.10876E-2 4.66285E-2 6.16214E-2 4.23198E-2 7.46586E-2 4.46421E-2 3.47871E-2 4.6357E-2 9.15774E-2 1.8554E-1 1.04123E-1 5.7804E-2 5.40494E-2 4.10851E-2 2.89971E-2 5.0601E-2 8.5675E-2 6.71027E-2 2.36215E-2 6.72498E-3 5.81162E-3 2.47173E-2 3.81108E-2 6.17146E-2 3.59252E-2 2.06325E-2 3.63108E-2 3.92848E-2 4.27097E-3 7.5762E-4 2.56393E-5 3.0788E-4 1.9679E-3 2.4609E-3 3.90574E-3 3.13011E-3 7.80761E-3 2.35224E-4 4.27419E-4 7.16902E-5 8.75772E-6 3.34385E-6 3.39202E-5 1.44777E-4 1.23163E-4 3.11571E-5 6.41485E-7 6.03998E-6 5.14171E-6 2.282E-6 9.65275E-8 1.377E-5 3.62609E-4 1.1913E-4 1.98017E-4 4.87088E-5 1.10825E-5 8.89917E-6 4.05257E-6 1.13581E-5 4.1132E-5 1.86212E-5 2.60203E-6 7.48195E-7 4.92801E-6 1.05168E-5 7.6688E-7 1.7565E-6 3.23941E-6 1.24055E-4 8.93831E-4 -9999 4.6573E-3 1.59439E-3 5.20187E-4 2.48565E-3 1.89249E-3 2.56809E-3 1.5136E-3 1.146E-4 1.58964E-4 4.18616E-5 7.42485E-5 9.68792E-4 9.7178E-4 7.65734E-4 1.23945E-3 4.889E-6 4.32542E-5 3.52811E-4 1.81672E-3 7.8255E-4 2.51375E-3 1.65624E-3 3.41465E-4 2.83883E-5 3.92536E-5 2.11168E-5 1.19222E-4 2.57265E-3 9.42089E-3 8.05324E-3 7.12883E-3 8.48353E-3 3.019E-3 1.99224E-4 1.88633E-4 7.05463E-5 1.36943E-3 1.4805E-4 5.06185E-4 3.23131E-3 2.3824E-3 2.01831E-2 1.07308E-1 1.07109E-1 7.27955E-2 9.98684E-2 9.57149E-2 9.62276E-2 8.57157E-2 2.97564E-2 4.57314E-2 8.20607E-2 6.59846E-2 7.12468E-2 6.0208E-2 6.913E-2 2.7787E-2 2.66833E-2 2.48244E-2 5.56394E-2 1.61459E-1 7.19546E-2 1.15802E-1 1.2462E-1 1.81523E-1 1.11669E-1 8.62204E-2 6.10702E-2 9.19186E-2 5.10918E-2 1.21975E-1 8.52151E-2 6.01632E-2 3.46725E-2 6.74536E-2 1.10945E-1 1.62194E-1 2.26551E-1 1.14501E-1 1.24167E-1 1.1541E-1 8.63539E-2 1.08576E-1 5.29395E-2 1.34491E-1 2.31997E-1 2.29024E-1 1.74866E-1 6.90694E-2 4.24459E-2 3.66083E-2 2.77964E-2 8.04817E-2 2.34315E-2 6.88232E-2 4.6081E-2 2.89447E-2 3.13314E-2 3.33746E-2 1.52367E-2 9.42085E-3 2.14828E-2 6.0051E-3 8.56072E-3 5.57215E-3 2.79068E-3 7.17833E-3 7.17871E-3 5.63E-3 8.33158E-3 7.76789E-3 8.3939E-3 1.09814E-2 1.02486E-2 1.22832E-2 8.32798E-3 1.27372E-2 4.16646E-3 3.4764E-3 1.73177E-3 1.1521E-3 1.15015E-3 1.38358E-3 1.39325E-2 1.2344E-2 7.42639E-4 5.75613E-4 7.29207E-4 2.79345E-4 5.04945E-4 3.38431E-4 3.98624E-4 1.5315E-3 2.92069E-4 1.44324E-4 4.06111E-3 2.10415E-4 4.58687E-4 4.14572E-4 4.89902E-4 3.34585E-4 5.44853E-4 4.33743E-4 2.82334E-4 6.99146E-4 5.55661E-4 5.91685E-4 6.20678E-4 6.34225E-4 3.12012E-4 2.6057E-4 3.65601E-4 3.61758E-4 4.06955E-4 5.33553E-4 5.24839E-4 5.4103E-4 3.15544E-4 3.3944E-4 2.44415E-4 6.9981E-4 2.64946E-4 3.48756E-4 3.69312E-4 2.86023E-4 2.86584E-4 3.11715E-4 2.33957E-4 2.66423E-4 1.66252E-4 1.22096E-4 9.28385E-5 9.8149E-5 1.22447E-3 1.10136E-4 7.23155E-5 1.6177E-4 1.21637E-4 1.36446E-4 1.25599E-4 1.14212E-4 5.53248E-5 4.46459E-5 5.90394E-5 4.00962E-5 9.34226E-5 4.02323E-5 5.00818E-5 5.272E-5 5.01062E-5 1.15643E-4 2.53276E-4 2.91936E-4 4.93019E-4 2.38778E-4 3.82459E-4 2.43583E-4 3.64333E-4 2.81834E-4 2.07203E-4 2.28638E-4 2.04133E-4 3.48065E-4 2.49782E-4 2.57667E-4 1.57193E-4 1.03694E-4 1.47717E-4 7.49005E-5 5.12769E-5 1.68555E-5 1.82605E-5 2.29098E-4 1.85326E-4 2.57096E-4 3.81254E-4 3.11226E-4 2.42396E-4 4.14178E-4 1.52676E-5 1.3587E-5 7.99844E-6 8.27574E-5 8.51908E-6 1.12379E-5 1.10211E-5 1.60675E-5 5.61883E-5 1.13987E-4 6.50153E-5 3.90277E-5 4.57818E-5 5.4357E-5 5.69243E-5 9.62331E-5 8.67353E-5 7.79141E-5 2.36845E-4 1.65447E-4 1.10224E-4 1.2442E-4 1.35485E-4 3.09099E-5 2.98768E-5 2.01045E-5 3.05444E-5 2.79098E-5 2.93132E-4 2.42404E-5 8.026E-7 1.09291E-5 8.60551E-6 1.7245E-5 1.11592E-5 2.01478E-5 1.05049E-5 5.98654E-6 5.83055E-6 5.69085E-8 4.36486E-9 1.91082E-10 6.1305E-6 3.70052E-5 8.35717E-5 1.27259E-4 1.1664E-4 7.46486E-5 7.47682E-5 4.34822E-5 3.40148E-5 3.31491E-5 2.63801E-5 4.41246E-5 4.16591E-5 5.15621E-4 3.98831E-5 5.53631E-5 6.02217E-5 3.54844E-5 1.11597E-4 8.96101E-5 1.15506E-4 1.32261E-4 1.39292E-4 1.1637E-4 7.47976E-5 4.51341E-5 4.3696E-5 2.37404E-5 1.22331E-5 8.97989E-5 6.8353E-5 7.55465E-5 2.54299E-8 1.06079E-8 1.89065E-8 1.17717E-7 2.03935E-7 1.91281E-7 2.0352E-7 1.77027E-7 1.88988E-7 1.91407E-7 1.59355E-7 5.63608E-9 1.29817E-9 8.98538E-10 6.87884E-5 7.10987E-5 1.18049E-4 5.96926E-6 1.30788E-4 1.93189E-4 1.70467E-4 2.43334E-4 2.48599E-4 1.0441E-5 2.76489E-5 9.54173E-6 1.96463E-5 1.49695E-4 1.81452E-4 3.89422E-4 1.97345E-4 2.67299E-4 1.58559E-4 1.47472E-4 1.8187E-4 2.54102E-4 2.20095E-5 3.6198E-4 4.89938E-9 2.73044E-7 1.35076E-5 1.35694E-5 3.84143E-7 1.54231E-4 9.83907E-6 1.36001E-4 1.49036E-4 3.767E-4 1.8037E-4 2.40064E-4 2.98341E-4 2.18763E-4 2.69786E-4 2.85051E-4 2.96458E-4 2.90978E-5 2.42159E-5 2.47812E-5 3.07885E-5 3.72073E-5 7.77565E-5 7.63329E-5 1.22281E-4 1.04798E-4 8.86591E-5 6.25451E-5 1.61925E-4 2.72048E-4 2.35497E-4 2.65276E-4 3.76585E-3 1.89379E-4 4.02485E-3 5.1246E-4 3.37559E-4 5.96224E-3 5.72659E-3 4.85617E-4 4.27473E-4 4.65683E-4 3.57664E-3 5.22432E-3 4.9973E-3 4.94588E-4 1.18567E-3 7.63368E-4 1.15582E-3 1.48953E-3 5.30468E-3 2.26844E-3 1.75814E-4 1.31792E-3 8.19667E-4 9.31074E-4 6.22294E-4 6.05441E-5 6.24977E-5 6.41313E-4 7E-4 6.28159E-5 5.62573E-4 2.49954E-4 1.39245E-4 7.42479E-5 4.2277E-5 8.65429E-5 4.57124E-5 6.49713E-5 4.54661E-5 3.3577E-5 8.88955E-6 1.67078E-5 1.75757E-5 1.74103E-5 1.25816E-4 1.07978E-4 7.31967E-6 7.23993E-6 5.22563E-6 7.07535E-6 4.23471E-6 3.15827E-6 1.62378E-6 1.15386E-6 9.29623E-7 9.67081E-7 1.19218E-5 9.91448E-6 1.68184E-5 1.23139E-5 1.4433E-5 6.99096E-6 7.14475E-6 7.16993E-6 1.12292E-5 1.64715E-5 1.18609E-5 1.28602E-5 1.46566E-5 9.70113E-6 9.43663E-6 7.28786E-6 5.73905E-6 5.25634E-6 4.54782E-6 5.55232E-6 7.00504E-6 6.10644E-6 6.7406E-6 6.04757E-6 7.15353E-6 7.59464E-6 7.14047E-6 5.86758E-6 7.16204E-6 5.77839E-6 5.96997E-6 4.3164E-6 3.77001E-6 3.68377E-6 5.92359E-6 4.83426E-6 4.20473E-6 6.18486E-6 5.59449E-6 6.94728E-6 9.53296E-6 9.60119E-6 8.95282E-6 9.1912E-6 9.29915E-6 9.94616E-6 1.25422E-5 9.01766E-6 7.33054E-6 5.92661E-6 3.73276E-6 3.70475E-6 2.74964E-6 2.2994E-6 1.62504E-6 2.363E-6 2.04363E-6 2.28162E-6 4.56568E-6 4.20863E-6 3.81726E-6 4.16414E-6 3.0671E-6 3.7698E-6 3.90515E-6 2.0666E-6 8.81093E-6 1.36874E-7 1.36281E-7 -9999 -9999 -9999 -9999 -9999 -9999 -9999 -9999 -9999 -9999 -9999 -9999 -9999 -9999 -9999 -9999 -9999 -9999 -9999 -9999 -9999 -9999 -9999 -9999 -9999 -9999 -9999 -9999 -9999 -9999 -9999 -9999 -9999 -9999 -9999 -9999 -9999 -9999 -9999 -9999
1.31037E-5 1.06525E-5 1.74244E-5 1.20043E-5 1.02254E-5 9.17237E-6 1.18342E-5 1.06169E-5 1.15428E-5 1.43886E-5 9.25559E-6 1.22522E-5 1.85154E-5 9.94971E-6 1.16768E-5 1.40994E-5 1.14279E-5 1.16559E-5 1.14145E-5 1.16004E-5 1.07086E-5 1.19655E-5 9.79349E-6 1.04292E-5 2.4194E-5 2.66926E-5 8.0628E-6 8.62515E-6 9.19699E-6 1.18488E-5 9.11891E-6 7.86265E-6 2.62073E-5 2.14822E-5 1.02485E-5 1.52768E-5 1.10734E-5 2.62307E-5 1.5129E-5 1.29861E-5 1.36803E-5 1.1812E-5 2.02266E-5 1.22237E-5 1.48982E-5 1.78563E-5 1.75562E-5 2.51629E-5 1.42346E-5 1.2107E-5 2.35636E-5 2.66835E-5 2.6226E-5 2.27674E-5 3.08769E-5 2.94323E-5 2.83731E-5 2.70575E-5 2.49671E-5 4.00894E-5 3.67897E-5 4.73835E-5 3.3927E-5 3.16464E-5 3.14275E-5 4.09002E-5 3.50106E-5 6.79614E-5 4.66319E-5 3.30257E-5 3.23093E-5 2.93536E-5 5.61635E-5 4.38977E-5 2.81849E-5 3.96727E-5 4.83854E-5 6.69671E-5 4.65555E-5 4.47685E-5 4.84751E-5 4.53182E-5 5.94106E-5 5.17206E-5 4.83988E-5 5.98556E-5 7.03352E-5 7.52667E-5 8.40982E-5 5.94344E-5 8.40041E-5 6.56847E-5 5.916E-5 5.11223E-5 4.47494E-5 4.81843E-5 6.41488E-5 6.15543E-5 7.07316E-5 8.89004E-5 9.04505E-5 1.08232E-4 7.83314E-5 8.77568E-5 8.82936E-5 6.84904E-5 6.89841E-5 6.37849E-5 5.79646E-5 5.58142E-5 7.88489E-5 9.94227E-5 9.81761E-5 9.6086E-5 1.19008E-4 1.60865E-4 2.65312E-4 1.92216E-4 3.40955E-4 4.3925E-4 2.99415E-4 2.86653E-4 3.37506E-4 3.22116E-4 2.75305E-4 2.16343E-4 2.13287E-4 2.1348E-4 1.85477E-4 3.66493E-4 2.46603E-4 2.93741E-4 3.23135E-4 3.10782E-4 3.06105E-4 2.36007E-4 2.15934E-4 2.27233E-4 1.43118E-4 1.56358E-4 1.90215E-4 3.98698E-4 3.03554E-4 7.10047E-4 1.2413E-3 6.23995E-4 7.37408E-4 8.52098E-4 5.63249E-4 2.56324E-4 3.68123E-4 3.80878E-4 2.36803E-4 2.27551E-4 3.15253E-4 1.80645E-4 3.99797E-4 5.01685E-4 3.99612E-4 3.61707E-4 2.54679E-4 4.08158E-4 4.81266E-4 5.47155E-4 3.76991E-4 3.78574E-4 3.15088E-4 3.57402E-4 6.48815E-4 4.44992E-4 4.3734E-4 3.79072E-4 6.40423E-4 3.0373E-4 4.57403E-4 2.47139E-4 3.12311E-4 2.27574E-4 2.11041E-4 1.77693E-4 2.28281E-4 2.49635E-4 3.17116E-4 3.43659E-4 4.26714E-4 4.22054E-4 2.88517E-4 1.63361E-4 2.0083E-4 1.58773E-4 2.74209E-4 2.91396E-4 2.9823E-4 3.37847E-4 2.41191E-4 6.31056E-4 1.30192E-3 8.91953E-4 9.191E-4 9.60037E-4 5.91068E-4 9.04845E-4 8.55577E-4 1.26983E-3 1.03754E-3 1.30631E-3 7.29136E-4 1.05147E-3 1.13351E-3 1.46667E-3 2.1056E-3 3.06781E-3 1.92966E-3 1.06644E-3 1.29919E-3 4.28319E-4 6.97524E-4 8.05427E-4 7.03721E-4 3.37858E-4 6.92198E-4 7.24841E-4 7.71024E-4 7.76685E-4 8.19941E-4 7.75871E-4 1.8426E-3 4.44956E-4 6.65707E-5 4.29801E-4 2.57428E-4 3.09042E-4 5.72119E-4 8.45008E-4 4.9122E-4 6.06297E-5 4.39157E-5 9.99034E-6 9.07966E-6 6.16142E-6 6.01995E-6 1.12091E-5 1.41455E-5 2.78983E-5 5.62403E-5 3.00325E-5 8.66342E-5 3.41515E-4 4.34452E-4 4.59323E-4 6.03998E-4 7.09434E-4 5.35625E-4 4.04295E-4 1.61422E-3 1.105E-3 4.36141E-4 7.19861E-3 1.94252E-3 9.14942E-4 1.28557E-3 5.15034E-4 8.30968E-4 8.6317E-4 1.81078E-3 2.67216E-3 3.09053E-3 6.21044E-4 4.57788E-3 3.94048E-3 4.3738E-3 1.1758E-3 2.82512E-3 1.77447E-3 1.37997E-3 1.64399E-3 1.63449E-3 1.56084E-3 2.75921E-3 2.26038E-3 1.91848E-3 2.20301E-3 1.44475E-3 1.39665E-3 1.45741E-3 1.46442E-3 1.43E-3 2.38123E-3 1.8112E-3 1.34109E-3 3.1099E-3 2.2773E-3 1.2536E-3 2.54394E-3 2.07214E-3 2.67637E-3 1.68915E-3 5.22184E-3 7.02485E-3 4.79153E-3 3.0115E-3 2.09887E-3 4.09312E-3 9.26691E-3 8.79244E-3 2.31715E-2 2.159E-2 4.75386E-3 3.58566E-3 2.21299E-3 3.19335E-3 3.15304E-3 3.00743E-3 3.20916E-3 2.38603E-3 1.96858E-3 1.5446E-3 2.53301E-3 2.97163E-3 4.40799E-3 5.42932E-3 1.04902E-2 4.22294E-3 4.82324E-3 7.70284E-3 3.62712E-3 4.23731E-3 6.11548E-3 2.79419E-3 4.13866E-3 3.57628E-3 1.71973E-3 4.35495E-3 4.94886E-3 6.33084E-3 1.07441E-2 1.02047E-2 2.56891E-2 5.02921E-2 5.01319E-2 1.60693E-2 2.45949E-2 1.14095E-2 6.19981E-3 3.38664E-3 2.64973E-3 3.09461E-3 2.61559E-3 3.48724E-3 4.16877E-3 5.50918E-3 6.18319E-3 2.02058E-2 1.31539E-2 4.76319E-3 5.67439E-3 8.05492E-3 8.65374E-3 8.74674E-3 5.79844E-3 3.73594E-3 1.51431E-2 3.7597E-2 5.8044E-2 7.84035E-2 2.54138E-1 3.31733E-1 1.71394E-1 5.7486E-2 1.94842E-1 1.7437E-1 2.54941E-1 2.31099E-1 1.45733E-1 1.24823E-1 5.40046E-2 5.41562E-2 7.41662E-2 3.45365E-2 1.36057E-1 5.70394E-2 2.33158E-1 7.87634E-2 1.53652E-1 5.49069E-2 1.30546E-1 1.06917E-1 1.10794E-1 8.44003E-2 1.08307E-1 2.01241E-1 7.15899E-2 1.62399E-1 4.37578E-2 1.4556E-1 8.38662E-2 1.73691E-1 1.54307E-1 1.73667E-1 1.60288E-1 1.7532E-1 1.74286E-1 1.77843E-1 1.85528E-1 5.42031E-2 4.07768E-2 1.02829E-1 1.56487E-1 1.11216E-1 5.90382E-2 4.77764E-2 9.23798E-2 7.9059E-2 8.89769E-2 3.27588E-2 6.85436E-2 5.69225E-2 2.24532E-2 5.1415E-2 5.05674E-2 8.48646E-2 5.74596E-2 6.22708E-2 4.48164E-2 4.81273E-2 1.69079E-2 3.64638E-2 1.85695E-2 7.17153E-2 1.95354E-2 4.51692E-2 7.24835E-2 1.7333E-2 1.0756E-2 2.21617E-2 2.75284E-2 1.58249E-2 2.01921E-2 2.47013E-2 2.95144E-2 1.68554E-2 2.48247E-2 3.55523E-2 1.83786E-2 1.93793E-2 4.97588E-2 4.35177E-2 2.83445E-2 1.92636E-2 6.28245E-2 4.29352E-2 4.50166E-2 5.27913E-2 7.46037E-3 1.94539E-2 1.93566E-2 4.24335E-2 2.71215E-2 6.83479E-3 1.86928E-2 3.59634E-2 3.04358E-2 4.57311E-2 2.11632E-2 1.75995E-2 9.4281E-3 2.20128E-2 3.08153E-2 2.64796E-2 1.52521E-1 1.69394E-1 2.43919E-1 1.90193E-1 2.09034E-1 1.82572E-1 2.87953E-1 1.76176E-1 8.17312E-2 4.25459E-2 1.41428E-1 1.52374E-1 3.26141E-1 9.19696E-2 2.10825E-1 5.51564E-2 1.96019E-2 1.06154E-2 2.60234E-2 1.06736E-2 4.66432E-3 6.08993E-3 1.44608E-2 2.45308E-2 8.21341E-3 3.31068E-2 7.00941E-2 1.4847E-1 1.92799E-1 9.67045E-2 2.27076E-1 2.42402E-1 3.28041E-1 1.95148E-1 1.33801E-1 1.31249E-1 2.32505E-1 2.81243E-1 2.15748E-1 2.07099E-1 2.0613E-1 1.3018E-1 3.54067E-1 2.84305E-1 6.71975E-2 2.02862E-2 6.33386E-2 8.63884E-2 1.89508E-1 2.94727E-1 2.99143E-1 9.86649E-2 1.44863E-1 1.03811E-1 1.16905E-1 9.49425E-2 1.12954E-1 1.45024E-1 8.42192E-2 1.49644E-1 1.55248E-1 8.98284E-2 7.56033E-2 1.16104E-1 5.4669E-2 1.22612E-1 8.51975E-2 7.65611E-2 7.47606E-2 1.12997E-1 9.42884E-2 7.15674E-2 7.61763E-2 7.42743E-2 1.01564E-1 1.11135E-1 7.613E-2 6.77829E-2 1.13224E-1 4.36559E-2 9.5726E-2 9.04034E-2 9.46519E-2 7.63729E-2 9.96949E-2 7.97778E-2 5.61313E-2 2.79616E-2 4.82104E-2 2.26826E-2 4.74202E-2 5.573E-2 8.80152E-2 5.7307E-2 7.15032E-2 5.62027E-2 1.39446E-2 1.20045E-2 2.44665E-3 3.57507E-4 5.16473E-5 2.05702E-3 1.18747E-3 2.16166E-4 2.19493E-4 2.11433E-3 5.09911E-4 1.72422E-3 9.69703E-3 2.84075E-2 2.55231E-2 3.214E-2 6.76766E-2 4.88846E-2 2.04014E-2 3.60578E-2 7.7829E-2 3.78047E-2 1.25648E-2 4.42577E-2 1.59526E-2 3.53631E-2 5.19382E-3 2.01865E-2 2.73013E-2 2.55048E-2 2.35897E-3 6.71892E-3 9.64462E-3 3.12956E-3 2.0704E-2 1.96645E-2 1.68981E-2 1.5787E-2 1.46784E-2 1.40893E-2 3.05034E-2 1.46625E-2 3.30989E-2 2.68255E-2 2.40758E-2 3.07234E-2 4.65254E-2 3.94811E-2 7.38827E-2 8.13909E-2 1.035E-1 7.72905E-2 5.52559E-2 8.71699E-2 8.41182E-2 4.09909E-2 4.30108E-2 2.10333E-2 2.5829E-2 1.9442E-2 3.8768E-3 1.89697E-3 2.54805E-3 2.01244E-2 1.37254E-2 3.08859E-2 9.47123E-3 1.47348E-2 2.98311E-2 1.90563E-2 1.03508E-3 5.12735E-5 5.4017E-5 9.55219E-5 2.82E-4 7.76788E-4 1.55214E-3 3.2098E-3 1.45195E-3 2.94767E-4 7.1757E-5 1.15616E-5 2.97812E-6 4.35793E-6 6.63383E-5 1.88504E-5 1.68064E-4 7.11939E-6 5.89144E-7 3.18387E-7 1.25702E-6 6.21772E-7 1.48393E-6 1.0926E-5 3.1711E-5 2.79871E-5 2.34344E-5 5.77117E-6 8.71866E-6 4.77383E-6 2.24881E-6 1.82034E-5 4.16814E-5 2.81658E-6 1.8192E-6 7.42928E-7 1.16401E-6 5.25442E-7 1.76717E-6 1.93002E-5 2.95039E-4 1.43367E-3 5.08882E-4 1.5767E-3 6.28246E-4 4.15237E-5 6.87541E-4 1.53372E-3 2.77899E-3 1.06006E-3 1.22453E-4 1.54758E-4 1.45278E-4 4.71378E-4 4.0095E-4 2.35509E-4 5.30453E-4 5.51707E-4 4.11964E-5 1.06041E-5 4.5823E-4 2.17698E-3 3.79387E-4 5.86339E-4 7.23146E-4 6.97057E-4 1.52138E-4 -9999 1.92752E-5 9.49389E-5 2.71126E-4 4.99897E-3 7.12578E-3 1.9239E-2 1.02858E-2 6.48704E-3 1.92171E-4 1.87513E-5 2.14698E-7 5.39656E-4 4.89077E-5 1.8209E-4 8.38378E-4 9.37581E-4 3.12867E-2 1.50007E-1 1.15317E-1 7.21079E-2 1.09275E-1 8.8031E-2 6.88635E-2 6.58913E-2 3.17399E-2 7.31849E-2 1.54976E-2 4.5347E-2 6.23039E-2 1.27504E-1 4.14479E-2 1.63757E-2 8.29581E-3 5.08595E-3 2.23772E-2 9.73627E-2 5.89945E-2 1.39979E-1 1.06392E-1 1.11391E-1 6.83245E-2 3.2418E-2 8.25582E-2 7.3374E-2 1.51615E-1 1.43981E-1 3.65292E-2 2.26774E-1 1.70363E-1 1.24493E-1 5.67036E-2 2.76255E-2 3.96452E-2 6.51512E-2 1.03647E-1 8.95224E-2 5.21668E-2 5.52237E-2 8.27131E-2 2.07274E-1 3.10779E-1 2.06592E-1 1.98765E-1 4.77757E-2 7.60579E-2 7.47331E-2 7.03238E-2 4.53373E-2 5.02183E-2 7.18408E-2 3.53784E-2 1.33174E-2 1.56636E-2 2.55765E-2 4.54319E-2 2.47404E-2 1.42572E-2 9.526E-3 7.13208E-3 6.49968E-3 2.89303E-3 6.01361E-3 5.6613E-3 6.47658E-3 5.57487E-3 5.92102E-3 1.05596E-2 1.40027E-2 1.61657E-2 1.67748E-2 6.97726E-3 6.03469E-3 5.77822E-3 2.29289E-3 2.03445E-3 1.49804E-3 1.26721E-3 1.41937E-3 1.3865E-3 1.31837E-3 1.10967E-3 8.36204E-4 5.82549E-4 4.31108E-4 1.08702E-3 1.77362E-3 9.07529E-4 3.04634E-4 5.03466E-4 3.43511E-4 3.03636E-4 3.31176E-4 4.65446E-4 4.29694E-4 4.87937E-4 7.44375E-4 6.43106E-4 5.24176E-4 5.09246E-4 7.48028E-4 8.91763E-4 7.87851E-4 5.45877E-4 3.39725E-4 2.79731E-4 3.27241E-4 4.71652E-4 4.85743E-4 7.28431E-4 1.1309E-3 4.15483E-4 5.86359E-4 4.06469E-4 2.75506E-4 3.80141E-4 2.82534E-4 2.36742E-4 3.40148E-4 3.77937E-4 2.90483E-4 3.16362E-4 4.19293E-4 3.31248E-4 2.46491E-4 1.61377E-4 1.32105E-4 8.25064E-5 8.97286E-5 7.2801E-5 7.31053E-5 9.94079E-5 6.52656E-5 1.322E-4 9.63066E-5 6.05533E-5 1.83476E-4 2.02643E-4 5.93936E-5 4.6336E-5 9.15134E-5 6.07358E-5 4.06306E-5 4.8657E-5 1.05002E-4 5.36426E-5 8.6395E-5 1.75521E-4 3.58562E-4 5.98909E-4 2.87002E-4 6.86426E-4 3.64978E-4 3.23871E-4 3.22403E-4 1.7378E-4 3.19937E-4 2.90334E-4 2.41348E-4 2.70548E-4 2.83958E-4 1.94599E-4 2.7811E-4 1.49942E-4 7.516E-5 1.54766E-5 1.60785E-5 2.2716E-4 2.89249E-4 2.27008E-4 2.04787E-4 3.47673E-4 4.80331E-4 4.57287E-5 1.88083E-4 1.11222E-5 1.2196E-5 8.91278E-6 1.12991E-4 1.79779E-5 8.35806E-6 2.08757E-4 2.64008E-5 2.07172E-4 1.11549E-4 9.4159E-5 1.06532E-4 7.77487E-5 1.02586E-4 1.28225E-4 8.17314E-5 7.21051E-5 8.51513E-5 6.8918E-5 1.95448E-4 2.04725E-4 1.34724E-4 1.31506E-4 1.63252E-4 1.2236E-4 5.04529E-5 4.58362E-5 5.92099E-5 5.98151E-5 1.57439E-6 2.0853E-4 1.13042E-4 1.00692E-5 8.40702E-6 8.90838E-6 9.74482E-6 6.21655E-6 7.5925E-6 5.40756E-9 3.5554E-8 2.58205E-9 2.31063E-8 7.2663E-6 2.31796E-5 9.1268E-5 1.07067E-4 1.41057E-4 1.11213E-4 8.91533E-5 5.46271E-5 2.99364E-5 4.2079E-5 2.48766E-5 2.16212E-5 1.57848E-5 1.98853E-5 1.97193E-5 1.65284E-5 1.62217E-5 1.64161E-5 1.66932E-5 2.26878E-5 2.57033E-5 2.08205E-5 4.60383E-5 4.02633E-5 4.90224E-5 1.26146E-5 1.29192E-5 8.18456E-5 8.26953E-5 5.05092E-5 4.72062E-4 1.94699E-5 1.06015E-5 7.10205E-6 6.96932E-5 4.12188E-9 6.67675E-9 1.50761E-9 1.30706E-9 2.62729E-8 1.50369E-7 1.75092E-7 8.57309E-8 1.67191E-9 1.075E-9 1.16628E-9 1.13675E-10 1.63635E-6 1.32541E-4 1.7076E-4 1.77961E-4 1.4777E-4 1.61968E-4 1.34227E-5 2.4003E-5 9.57421E-6 1.13755E-5 1.12559E-5 1.44165E-5 1.26998E-5 2.17143E-4 2.04261E-4 2.28242E-4 2.76993E-4 8.68685E-6 1.58575E-4 1.5425E-5 3.16517E-4 2.23167E-4 2.18106E-4 8.3928E-9 2.91515E-7 9.84368E-5 1.28561E-4 1.44621E-4 2.17897E-4 2.74692E-4 2.72284E-4 3.25545E-4 1.36189E-4 1.72704E-4 2.4567E-4 3.18E-4 2.7107E-4 2.78574E-4 1.63913E-5 3.30939E-4 2.61634E-4 3.17835E-4 3.50358E-4 2.48531E-5 3.61397E-5 5.40318E-5 7.61243E-5 6.23719E-5 7.07153E-5 1.18253E-4 7.92461E-5 1.79447E-4 1.38829E-4 1.42038E-4 1.76583E-4 3.2387E-3 3.19993E-4 4.33682E-4 6.44787E-4 3.85308E-4 8.51582E-4 5.63502E-3 3.12452E-4 3.80169E-4 7.12595E-3 3.22351E-4 5.12326E-3 4.87924E-3 3.5464E-3 3.58409E-4 6.22178E-3 2.15912E-4 3.91611E-3 2.35049E-3 1.59084E-3 1.43455E-3 1.12433E-3 8.34998E-4 6.39176E-4 7.4171E-4 5.39519E-4 6.6839E-4 5.00551E-4 5.44344E-4 6.92068E-5 2.34177E-4 1.86631E-3 7.91225E-4 2.84252E-5 3.52351E-4 3.90505E-5 4.11595E-4 3.12013E-4 2.63283E-5 2.27991E-4 8.3685E-6 2.08634E-5 1.49523E-5 1.46884E-5 1.50099E-5 6.91641E-6 5.38809E-6 4.60198E-6 3.83461E-6 6.47484E-6 3.30257E-6 1.92515E-6 1.56909E-6 1.45774E-5 1.17604E-5 1.37137E-5 2.0927E-5 1.19756E-5 1.20538E-5 1.44458E-5 2.13687E-5 1.18724E-5 1.12056E-5 1.54406E-5 2.41287E-5 1.70359E-5 1.79784E-5 1.24549E-5 9.08836E-6 8.1308E-6 9.7017E-6 1.51496E-5 4.99405E-6 1.15623E-5 1.10696E-5 7.0201E-6 9.00032E-6 7.74226E-6 6.60281E-6 6.47172E-6 7.26908E-6 6.26184E-6 7.14748E-6 8.61309E-6 7.14468E-6 2.93964E-6 3.74048E-6 4.85071E-6 4.63317E-6 5.35224E-6 5.6586E-6 3.87951E-6 3.27861E-6 3.79434E-6 5.3927E-6 8.99359E-6 7.40306E-6 7.66625E-6 1.02302E-5 9.65578E-6 8.68416E-6 8.45555E-6 6.64166E-6 9.24234E-6 7.53623E-6 9.79089E-6 1.1854E-5 1.01845E-5 2.13983E-6 2.61527E-6 2.61956E-6 2.623E-6 3.54835E-6 2.91588E-6 3.8296E-6 5.20675E-6 3.47275E-6 2.56404E-6 3.95065E-6 4.04756E-6 4.36247E-6 2.25287E-6 6.57436E-6 1.86256E-7 2.29244E-7 1.67353E-7 -9999 -9999 -9999 -9999 -9999 -9999 -9999 -9999 -9999 -9999 -9999 -9999 -9999 -9999 -9999 -9999 -9999 -9999 -9999 -9999 -9999 -9999 -9999 -9999 -9999 -9999 -9999 -9999 -9999 -9999 -9999 -9999 -9999 -9999 -9999 -9999 -9999 -9999 -9999
3.52632E-5 1.32199E-5 1.58718E-5 1.39625E-5 1.10092E-5 1.57482E-5 1.9155E-5 1.4024E-5 8.55301E-6 1.41236E-5 1.69988E-5 1.60437E-5 1.43742E-5 1.15946E-5 1.08538E-5 1.22852E-5 9.61192E-6 1.13316E-5 7.93418E-6 1.05606E-5 1.03995E-5 9.49037E-6 1.48548E-5 1.59123E-5 2.70173E-5 2.71995E-5 2.27555E-5 1.59352E-5 1.06975E-5 8.15504E-6 9.33759E-6 1.0548E-5 1.22136E-5 1.1559E-5 3.00037E-5 2.85698E-5 1.61373E-5 1.86002E-5 3.02474E-5 9.71349E-6 2.7285E-5 1.19623E-5 1.18776E-5 1.03164E-5 8.31751E-6 1.10986E-5 1.56251E-5 1.83521E-5 9.02257E-6 2.08874E-5 2.04484E-5 2.08498E-5 1.92327E-5 2.00663E-5 2.43015E-5 2.43016E-5 3.07014E-5 2.57901E-5 2.00395E-5 2.3374E-5 2.53761E-5 3.99804E-5 2.82047E-5 3.26807E-5 2.9554E-5 5.41177E-5 5.62475E-5 4.36508E-5 4.66788E-5 3.77478E-5 5.30798E-5 3.02901E-5 3.51102E-5 5.55381E-5 4.05139E-5 4.02541E-5 6.22663E-5 1.03419E-4 4.05173E-5 6.16379E-5 6.02398E-5 7.31566E-5 6.64832E-5 5.99647E-5 7.64065E-5 7.88389E-5 7.5131E-5 9.83583E-5 6.90001E-5 6.75363E-5 5.53531E-5 6.1174E-5 5.96229E-5 5.81661E-5 4.64974E-5 4.48584E-5 5.42569E-5 6.17581E-5 5.38083E-5 6.81211E-5 7.90736E-5 9.70291E-5 5.83798E-5 9.44008E-5 7.03763E-5 7.76043E-5 1.08372E-4 1.07568E-4 9.51439E-5 9.78796E-5 1.64606E-4 8.25677E-5 1.17945E-4 1.35008E-4 1.47466E-4 1.89411E-4 1.80467E-4 3.19916E-4 3.25245E-4 3.13564E-4 3.94822E-4 4.14686E-4 2.62727E-4 2.69682E-4 2.43878E-4 2.58692E-4 1.99863E-4 1.75821E-4 1.87819E-4 3.42144E-4 5.79197E-4 2.65334E-4 3.58976E-4 3.49046E-4 3.00386E-4 2.46307E-4 2.53417E-4 1.96589E-4 1.83531E-4 1.98764E-4 3.42629E-4 2.81658E-4 3.64234E-4 4.61806E-4 5.18311E-4 3.35855E-4 6.16298E-4 5.41549E-4 4.09567E-4 3.36035E-4 2.74829E-4 2.75678E-4 2.13951E-4 2.73919E-4 2.67195E-4 3.2101E-4 3.82523E-4 1.48381E-4 2.48483E-4 4.33145E-4 4.07603E-4 4.14818E-4 6.13068E-4 1.01051E-3 3.33281E-4 3.27344E-4 4.45327E-4 5.10972E-4 3.56231E-4 2.47156E-4 1.7312E-4 4.73985E-4 7.8311E-4 4.76203E-4 2.76172E-4 1.99701E-4 7.03447E-4 7.16139E-4 2.14146E-4 2.16856E-4 2.23099E-4 3.55755E-4 4.29845E-4 3.80281E-4 2.95674E-4 2.62161E-4 2.01019E-4 2.09667E-4 2.22563E-4 2.2426E-4 1.65082E-4 1.56945E-4 3.04808E-4 4.14459E-4 3.28336E-4 3.19657E-4 2.95851E-4 5.22072E-4 6.30135E-4 6.37464E-4 9.26569E-4 1.35267E-3 1.00623E-3 1.03766E-3 9.98147E-4 9.26604E-4 1.3911E-3 1.29587E-3 8.38632E-4 1.27789E-3 1.2138E-3 1.62504E-3 1.12804E-3 1.08218E-3 9.11884E-4 8.25014E-4 1.46098E-3 1.01014E-3 1.04644E-3 1.01261E-3 4.84196E-4 7.15776E-4 9.09945E-4 5.46272E-4 7.06479E-4 1.3656E-3 2.33052E-3 1.78341E-4 3.59085E-4 3.28366E-4 5.56443E-4 8.20482E-4 8.87935E-4 6.1923E-4 5.71156E-4 5.32254E-4 -9999 1.8451E-5 1.54429E-5 1.4164E-5 3.60739E-5 7.83199E-6 2.75993E-5 4.5358E-5 1.40221E-4 2.13064E-4 2.63074E-4 6.9438E-4 7.14862E-4 4.98353E-4 1.17398E-3 1.53546E-3 5.70489E-4 5.23649E-4 6.98563E-4 2.53282E-3 2.78839E-3 1.48367E-3 1.2707E-3 7.66783E-4 7.67228E-4 5.40005E-4 1.15868E-3 1.39707E-3 6.66045E-4 1.38278E-3 1.67471E-3 3.40194E-3 7.5108E-3 2.78396E-3 1.51688E-3 1.63743E-3 2.85673E-3 3.46174E-3 2.27952E-3 1.92755E-3 2.02109E-3 1.46613E-3 2.72652E-3 2.55213E-3 1.92417E-3 1.84161E-3 1.15538E-3 1.34108E-3 1.11178E-3 1.3276E-3 1.23476E-3 2.2327E-3 2.78585E-3 2.39249E-3 2.95957E-3 2.08198E-3 1.67568E-3 1.5597E-3 1.18831E-3 1.23673E-3 4.78422E-3 4.74865E-3 4.98102E-3 3.35234E-3 2.12633E-3 1.00017E-2 1.06688E-2 1.60604E-2 1.45462E-2 2.49542E-2 1.49333E-2 3.33599E-3 3.10463E-3 8.12061E-3 2.83083E-3 2.9876E-3 2.28138E-3 2.28273E-3 2.34245E-3 7.99778E-4 1.65657E-3 2.94616E-3 3.70378E-3 3.71129E-3 4.0712E-3 5.41365E-3 4.35439E-3 9.04512E-3 9.42348E-3 4.17181E-3 6.66273E-3 8.93757E-3 3.91042E-3 2.43784E-3 7.18567E-3 2.53803E-3 3.02667E-3 3.70171E-3 2.57073E-2 2.27196E-2 1.80752E-2 2.36235E-2 5.11555E-2 4.62236E-2 4.41888E-2 3.00848E-2 6.74352E-3 4.20968E-3 3.81745E-3 1.7221E-3 1.85797E-3 2.54733E-3 3.51134E-3 2.70366E-3 8.31273E-3 1.15821E-2 2.22006E-2 1.76109E-2 7.27888E-3 8.49269E-3 1.16962E-2 8.45338E-3 5.60714E-3 9.44506E-3 9.54586E-3 8.84753E-3 5.59409E-2 1.04053E-1 1.17183E-1 1.93258E-1 9.50475E-2 1.2707E-1 8.44168E-2 1.44502E-1 2.25794E-1 1.72428E-1 1.18711E-1 1.44817E-1 4.09805E-2 3.91834E-2 6.04161E-2 4.04086E-2 4.09991E-2 3.71238E-2 1.04958E-1 1.74247E-1 1.58814E-1 1.60233E-1 1.10126E-1 7.60487E-2 2.6565E-2 1.04423E-1 1.85264E-1 6.35247E-2 7.95613E-2 4.29249E-2 1.95664E-1 2.01181E-1 9.81912E-2 7.06096E-2 9.39456E-2 1.42025E-1 1.75988E-1 1.25584E-1 1.97543E-1 1.12709E-1 1.39206E-1 1.75595E-1 3.58012E-2 6.79108E-2 1.86506E-2 5.03515E-2 5.63891E-2 3.18172E-2 1.75913E-2 3.11733E-2 5.94881E-2 1.07555E-1 1.48712E-2 7.82728E-2 1.51111E-1 8.15979E-2 4.34522E-2 6.8027E-2 3.40584E-2 5.68364E-2 8.86583E-2 4.27884E-2 4.59993E-2 6.9175E-3 3.2694E-2 3.61896E-2 3.05074E-2 1.67831E-2 2.56708E-2 3.01544E-2 2.69988E-2 1.16201E-2 6.2138E-3 2.68166E-2 2.52807E-2 4.32272E-2 3.74028E-2 1.84411E-2 1.13997E-2 2.35687E-2 3.74435E-2 4.7407E-2 4.74093E-2 3.40264E-2 4.30199E-2 4.76426E-2 5.54176E-2 7.08532E-2 7.77896E-3 1.90429E-2 1.09567E-2 1.36458E-2 5.72528E-2 3.86696E-2 3.61106E-2 3.72001E-2 5.37332E-2 6.36804E-2 5.00534E-2 4.76924E-2 1.32524E-2 2.29422E-2 2.4476E-2 1.05665E-2 1.04481E-2 3.16804E-2 2.59694E-2 7.7857E-2 2.31684E-1 2.84845E-1 1.94997E-1 2.84414E-1 4.17667E-1 1.62726E-1 2.1044E-1 1.95015E-1 1.22851E-1 2.00377E-1 2.20106E-1 1.39627E-1 1.24571E-1 1.11737E-1 2.70241E-2 2.46171E-2 1.96192E-2 1.22495E-2 1.74641E-2 2.00207E-2 1.69941E-2 2.77211E-2 2.09583E-2 2.21628E-2 9.14603E-3 2.05498E-2 3.23698E-2 3.70683E-2 4.37666E-2 6.56767E-2 1.30437E-1 1.36438E-1 5.62365E-2 1.76271E-1 2.06387E-1 2.55222E-1 1.34198E-1 1.3622E-1 8.28604E-2 2.32063E-1 1.22282E-1 2.28182E-1 8.27573E-2 3.71824E-2 9.07245E-2 1.02366E-1 6.94655E-2 1.25067E-1 3.85535E-1 1.37768E-1 3.02278E-1 1.59689E-1 1.17946E-1 1.30363E-1 1.36716E-1 1.2096E-1 8.81957E-2 1.03908E-1 9.45188E-2 8.82774E-2 4.81581E-2 7.1282E-2 1.46092E-1 5.42081E-2 1.02787E-1 8.28663E-2 8.155E-2 8.08038E-2 5.33506E-2 5.80191E-2 7.84054E-2 7.12887E-2 8.48913E-2 5.55435E-2 8.14654E-2 2.06003E-1 6.95885E-2 4.98822E-2 9.49249E-2 1.74487E-1 8.24825E-2 5.46197E-2 3.7321E-2 3.074E-2 5.0755E-2 5.68511E-2 4.83832E-2 3.11765E-2 5.2608E-2 1.9438E-2 4.17587E-2 5.84213E-2 3.17808E-2 3.09493E-2 5.00797E-2 1.95151E-2 1.39438E-2 4.28495E-3 2.6352E-3 4.09406E-3 5.85468E-3 9.84777E-4 9.41249E-4 9.97574E-4 4.29959E-3 3.7666E-4 3.44643E-4 3.65185E-4 6.18895E-3 2.41808E-2 3.85203E-2 5.21936E-2 4.6269E-2 2.35895E-2 4.21237E-2 6.5116E-2 2.84907E-2 5.344E-2 1.41328E-2 5.06748E-2 9.57115E-2 3.74485E-2 1.305E-2 2.59377E-2 9.1002E-3 4.55075E-3 1.43091E-2 1.05212E-2 1.26182E-2 2.13986E-2 2.92761E-2 2.91917E-2 1.83033E-2 1.95803E-2 3.31871E-2 2.95117E-2 6.68733E-2 5.65049E-2 2.66242E-2 3.9167E-2 2.1537E-2 4.896E-2 7.60557E-2 7.27136E-2 7.52651E-2 5.81252E-2 5.57886E-2 3.56667E-2 4.95197E-2 9.15361E-2 4.97429E-2 7.61519E-3 9.55041E-3 9.92047E-3 1.30957E-2 4.54648E-3 7.92959E-4 3.93621E-4 3.98162E-3 3.925E-2 3.40281E-2 1.97815E-3 5.59086E-4 5.88611E-4 7.51561E-3 1.4022E-3 4.87613E-4 1.55254E-5 2.62137E-6 2.58062E-5 1.20173E-4 4.90906E-4 5.70017E-4 1.69008E-3 2.35161E-4 1.55397E-4 1.94449E-5 6.2669E-6 6.67703E-5 6.40353E-6 1.76091E-5 2.44535E-5 6.25373E-5 2.08949E-6 2.28635E-6 3.84662E-7 1.25097E-6 8.97257E-7 2.0407E-6 3.15433E-6 2.44619E-6 2.70903E-6 5.15799E-6 2.7081E-6 1.21736E-6 1.45781E-6 1.16429E-5 3.09457E-6 4.77218E-6 3.13863E-6 2.55329E-7 6.34325E-7 5.83039E-6 6.66495E-6 6.66734E-5 3.10904E-4 1.02371E-3 4.1938E-4 9.16375E-4 2.81755E-4 2.46159E-4 1.99049E-4 9.67355E-4 1.62985E-3 1.7055E-3 5.96353E-4 6.58804E-5 1.50539E-4 5.19574E-4 1.02841E-3 1.72678E-4 1.15564E-4 4.75037E-6 7.47819E-6 6.24873E-5 2.40189E-4 1.06227E-3 4.43298E-4 3.6055E-4 7.01413E-4 6.75517E-4 1.14108E-4 1.24914E-4 6.95241E-5 1.27932E-4 5.72513E-4 4.01814E-3 6.84505E-3 7.35499E-3 1.4395E-3 1.14822E-3 1.59607E-3 2.84227E-5 1.17577E-6 7.7474E-5 1.16686E-3 1.14354E-3 1.17044E-2 1.42915E-2 1.89706E-2 3.89427E-2 1.12345E-1 7.22085E-2 5.88878E-2 6.83094E-2 7.78205E-2 1.15846E-1 4.73155E-2 1.32676E-1 4.88957E-2 5.91124E-2 4.26723E-2 1.46725E-2 1.52773E-2 3.198E-3 4.1303E-3 5.0555E-3 1.16564E-2 3.26669E-2 7.24129E-2 5.02514E-2 9.11412E-2 1.83128E-1 9.08919E-2 5.97048E-2 8.33634E-2 2.429E-1 1.11508E-1 7.67154E-2 1.01853E-1 7.26656E-2 1.10848E-1 1.15707E-1 9.02543E-2 8.02221E-2 5.20685E-2 6.25652E-2 3.82734E-2 6.01769E-2 4.92555E-2 5.76784E-2 2.15057E-2 1.15667E-1 2.88099E-1 1.12534E-1 5.56099E-2 3.57401E-2 4.67879E-2 7.53256E-2 3.89292E-2 6.85388E-2 5.86585E-2 1.30766E-2 1.82036E-2 2.30215E-2 2.7703E-2 1.63657E-2 2.7139E-2 2.67013E-2 3.92599E-3 2.48619E-3 7.20876E-3 6.35385E-3 5.70294E-3 2.97575E-3 6.85991E-3 7.76486E-3 6.43931E-3 6.59906E-3 4.80185E-3 8.64942E-3 8.60816E-3 7.84701E-3 7.05064E-3 1.1016E-2 7.90159E-3 5.27098E-3 3.29978E-3 1.65662E-3 1.84176E-3 1.33991E-3 1.06654E-3 8.52365E-4 4.66338E-4 5.09713E-4 9.71328E-4 8.44971E-4 3.85915E-4 3.82383E-4 2.6631E-4 4.3558E-4 2.69011E-4 1.84347E-4 4.79359E-4 3.57228E-4 4.80463E-4 3.49164E-4 5.07401E-4 4.70134E-4 6.6417E-4 4.60912E-4 6.27587E-4 6.74746E-4 1.10581E-3 7.90951E-4 1.00986E-3 3.60788E-4 2.5846E-4 5.64818E-4 6.53539E-4 5.28253E-4 1.32963E-3 9.5746E-4 1.01725E-3 7.13974E-4 3.66128E-4 5.04621E-4 4.17397E-4 3.50559E-4 2.99433E-4 2.78115E-4 2.72402E-4 3.84309E-4 2.6291E-4 2.40368E-4 2.28949E-4 2.06657E-4 1.93767E-4 1.93605E-4 1.51603E-3 1.30551E-3 1.39787E-4 9.02652E-5 1.30592E-4 1.6975E-4 6.23091E-5 1.20522E-4 4.53936E-5 2.1663E-4 2.38337E-4 7.90501E-5 6.19734E-5 1.101E-3 4.61701E-5 5.45492E-5 6.32161E-5 8.21787E-5 1.04296E-4 1.50551E-4 2.25501E-4 2.71547E-4 7.7816E-4 7.01306E-4 7.46481E-4 3.59187E-4 3.91312E-4 4.11062E-4 4.38978E-4 3.32099E-4 3.19213E-4 2.11445E-4 2.33802E-4 2.69865E-4 2.04224E-4 1.59567E-4 1.25023E-4 4.83607E-5 1.40354E-5 1.54792E-4 2.86046E-4 2.67444E-4 3.05367E-4 1.74955E-4 1.16856E-4 4.0459E-4 2.59933E-5 1.91185E-4 1.93301E-4 7.96415E-6 1.46293E-4 1.51338E-4 2.64785E-4 1.07291E-5 1.4579E-5 3.06499E-5 1.27636E-4 2.25795E-4 2.52397E-4 1.26033E-4 9.36912E-5 1.55598E-4 1.48578E-4 1.46835E-4 1.01306E-4 1.33516E-4 9.07671E-5 7.40923E-5 1.97401E-4 1.48522E-4 1.51846E-4 1.26601E-4 1.23334E-4 9.5196E-5 6.22239E-5 6.4592E-5 4.14413E-5 1.56263E-4 1.81339E-4 8.90142E-5 2.08942E-4 1.03578E-4 1.00839E-5 9.4526E-6 1.05292E-5 1.09297E-5 1.07821E-8 1.3803E-10 2.19828E-9 3.27789E-10 8.31472E-6 1.21872E-5 6.60872E-5 1.29587E-4 1.23846E-4 1.10758E-4 1.09271E-4 5.71212E-5 4.19434E-5 3.01898E-5 3.21098E-5 2.24258E-5 1.78962E-5 1.60455E-5 1.80215E-5 1.84299E-5 1.84268E-5 1.7144E-5 2.05818E-5 2.73082E-5 3.37223E-5 1.71728E-5 1.84517E-5 3.566E-5 2.9823E-5 1.05979E-5 1.47852E-5 3.4557E-5 3.51628E-5 4.23382E-5 4.55772E-5 4.90229E-5 3.62689E-5 3.59649E-5 2.32511E-4 2.58219E-4 1.82938E-4 3.55883E-10 7.34615E-10 7.7629E-10 1.72319E-8 3.12242E-8 7.23618E-9 1.06445E-8 2.45249E-9 2.24753E-10 3.85636E-9 2.37442E-9 2.45566E-4 3.31501E-4 6.69982E-5 9.28513E-6 1.98674E-4 1.09392E-5 9.66884E-6 1.00044E-5 1.23935E-5 1.67442E-5 1.28134E-5 3.64497E-5 1.4911E-5 2.43696E-4 1.8736E-5 2.37146E-4 2.40309E-4 3.07509E-4 1.38861E-5 1.77914E-5 2.41008E-5 3.026E-4 4.34298E-4 1.20517E-5 1.84038E-4 1.8191E-5 1.03039E-5 2.01467E-5 2.37796E-4 3.4335E-4 1.24496E-4 1.25496E-4 3.31401E-4 2.34137E-4 2.18286E-4 2.64828E-4 2.92793E-4 2.79176E-4 2.70567E-5 3.74815E-4 3.01401E-4 4.02141E-4 3.50576E-4 2.95015E-4 4.01457E-4 4.2511E-5 8.37562E-5 1.14731E-4 1.2312E-4 5.56318E-5 1.19021E-4 1.48453E-4 1.27457E-4 1.31618E-4 3.41814E-3 2.65433E-4 4.03493E-4 6.15517E-4 5.35E-3 4.22062E-4 4.14935E-3 3.57655E-3 4.00061E-3 4.06258E-3 3.269E-4 6.88634E-4 3.85913E-3 6.74095E-3 3.11075E-4 3.29356E-3 1.73784E-3 1.41754E-3 1.46582E-3 1.68488E-3 1.10303E-3 1.05914E-3 9.93904E-4 6.18519E-4 7.97335E-4 6.90566E-4 5.4801E-4 4.35075E-4 4.50738E-4 5.64127E-5 6.78325E-5 7.78515E-4 4.59728E-4 2.63427E-5 3.44035E-4 2.34143E-4 2.21172E-4 3.68091E-4 2.29123E-4 1.37547E-4 8.47874E-6 1.88192E-5 7.77339E-6 1.03728E-5 9.70828E-6 7.66637E-6 6.50312E-6 5.23624E-6 6.62898E-6 4.11124E-6 2.92579E-5 4.30853E-6 1.21303E-6 1.89652E-6 2.30309E-6 2.02121E-6 1.16418E-6 1.11956E-5 1.46434E-5 2.05281E-5 1.56442E-5 1.96002E-5 2.79325E-5 2.74736E-5 3.20516E-5 1.98898E-5 1.71352E-5 1.13567E-5 8.67199E-6 8.81104E-6 7.27745E-6 9.24118E-6 7.91492E-6 1.18132E-5 8.57733E-6 9.85351E-6 8.61567E-6 7.60632E-6 6.93332E-6 5.01022E-6 7.12695E-6 5.31733E-6 4.77619E-6 7.43941E-6 7.97198E-6 4.52558E-6 4.4807E-6 4.41592E-6 7.0527E-6 6.7097E-6 5.64224E-6 4.63769E-6 3.30501E-6 3.22081E-6 3.86425E-6 5.02121E-6 4.3242E-6 1.04894E-5 7.10616E-6 6.19332E-6 4.36832E-6 1.83343E-6 2.20384E-6 2.63895E-6 1.13462E-5 1.23559E-5 1.04177E-5 8.79174E-6 3.94379E-6 4.02851E-6 2.7252E-6 3.82312E-6 3.18926E-6 2.1009E-6 4.15987E-6 4.31918E-6 6.13527E-6 3.16277E-6 3.05011E-6 1.74931E-6 3.49127E-6 3.17183E-6 2.74486E-6 2.39622E-6 1.69501E-7 3.20278E-7 2.52502E-7 -9999 -9999 -9999 -9999 -9999 -9999 -9999 -9999 -9999 -9999 -9999 -9999 -9999 -9999 -9999 -9999 -9999 -9999 -9999 -9999 -9999 -9999 -9999 -9999 -9999 -9999 -9999 -9999 -9999 -9999 -9999 -9999 -9999 -9999 -9999 -9999 -9999 -9999
2.33612E-5 3.03213E-5 1.60331E-5 1.50139E-5 1.51015E-5 1.74734E-5 1.22941E-5 1.43886E-5 8.60992E-6 1.30051E-5 1.54029E-5 1.83324E-5 1.49747E-5 1.27953E-5 1.00136E-5 1.08341E-5 1.40308E-5 1.14697E-5 8.92157E-6 1.02607E-5 9.01465E-6 6.41768E-6 1.48645E-5 7.18597E-6 1.6875E-5 2.49423E-5 2.06128E-5 1.16939E-5 1.19154E-5 1.55074E-5 1.33644E-5 1.38828E-5 1.99713E-5 1.37997E-5 3.52306E-5 1.90416E-5 1.82212E-5 1.72066E-5 9.5321E-6 2.39563E-5 1.31153E-5 2.189E-5 1.70442E-5 1.09793E-5 1.09639E-5 1.6901E-5 1.39277E-5 1.48758E-5 1.78021E-5 1.97316E-5 1.58619E-5 1.59375E-5 1.81867E-5 1.6154E-5 1.45873E-5 2.454E-5 2.69044E-5 2.48507E-5 3.15495E-5 2.65533E-5 2.70473E-5 3.89071E-5 3.47174E-5 3.35417E-5 2.26905E-5 2.35915E-5 4.32845E-5 2.90756E-5 3.56296E-5 3.60108E-5 2.28105E-5 3.51271E-5 4.40296E-5 7.68434E-5 5.34128E-5 3.83056E-5 6.73325E-5 4.31904E-5 6.96566E-5 5.45991E-5 4.8209E-5 6.15035E-5 5.41981E-5 6.4807E-5 7.02986E-5 6.12161E-5 6.15283E-5 8.18E-5 7.24695E-5 6.87102E-5 7.97246E-5 7.41522E-5 5.62478E-5 6.54573E-5 6.50224E-5 5.52467E-5 6.10868E-5 6.70633E-5 7.05769E-5 7.80609E-5 6.06167E-5 9.81792E-5 1.06015E-4 8.42064E-5 9.64817E-5 7.0165E-5 7.80173E-5 9.13327E-5 1.10763E-4 9.94205E-5 8.36674E-5 9.80881E-5 1.01815E-4 9.72194E-5 1.4841E-4 1.59893E-4 2.24165E-4 1.60005E-4 2.93725E-4 3.73258E-4 3.36658E-4 5.30549E-4 3.87053E-4 3.02167E-4 2.14958E-4 2.53267E-4 2.05668E-4 2.21109E-4 2.74883E-4 3.74167E-4 6.95498E-4 2.8935E-4 2.98434E-4 4.20711E-4 3.1148E-4 2.12953E-4 2.75298E-4 1.59878E-4 1.53494E-4 5.86596E-4 2.3754E-4 1.98305E-4 1.84339E-4 3.09538E-4 4.06369E-4 3.13394E-4 5.64414E-4 3.5702E-4 4.19037E-4 2.36598E-4 3.06142E-4 2.60475E-4 2.04986E-4 2.96208E-4 4.66909E-4 7.5213E-4 5.44419E-4 1.7675E-4 1.53818E-4 3.78983E-4 4.73562E-4 3.11294E-4 3.84125E-4 4.52928E-4 4.59192E-4 4.25314E-4 9.20137E-4 5.31462E-4 3.68704E-4 5.10955E-4 5.23328E-4 1.95066E-3 2.77622E-3 1.46266E-3 4.83131E-4 2.54768E-4 3.93462E-4 7.96921E-4 1.92928E-4 1.71942E-4 1.54838E-4 2.46614E-4 3.45614E-4 1.03143E-4 2.195E-4 3.46976E-4 2.87662E-4 1.82109E-4 3.12269E-4 2.26691E-4 3.03533E-4 1.94266E-4 1.66318E-4 2.67925E-4 4.96514E-4 5.31225E-4 4.91933E-4 7.18016E-4 6.97856E-4 9.21388E-4 6.26711E-4 1.94908E-3 1.03994E-3 1.20875E-3 8.92786E-4 8.3979E-4 1.4301E-3 8.68413E-4 6.62135E-4 9.13878E-4 1.15759E-3 1.33726E-3 1.72679E-3 1.23584E-3 7.91126E-4 6.54324E-4 1.40179E-3 9.75686E-4 9.37614E-4 9.948E-4 5.0478E-4 8.42707E-4 1.21929E-3 8.83187E-4 6.40174E-4 8.84282E-4 4.94001E-4 6.07027E-4 3.86596E-4 3.04038E-4 5.90545E-4 9.83759E-4 8.13971E-4 1.12794E-3 9.8081E-4 2.80166E-4 -9999 2.35828E-5 1.59968E-5 1.60383E-5 1.58261E-5 1.46401E-5 2.48282E-5 1.46578E-4 3.55285E-4 3.72747E-4 5.51297E-4 5.44449E-4 4.7147E-4 6.39751E-4 9.02018E-4 1.23589E-3 1.29379E-3 6.978E-4 5.99127E-4 1.49287E-3 1.31647E-3 1.21844E-3 9.29334E-4 8.41895E-4 6.88594E-4 1.39968E-3 1.50849E-3 1.27156E-3 6.75145E-4 3.01835E-3 6.38065E-4 1.33326E-3 1.07431E-3 1.09896E-3 7.20856E-4 5.24374E-4 1.40337E-3 1.02812E-3 1.68399E-3 1.37024E-3 1.11108E-3 1.44157E-3 4.47726E-3 2.36669E-3 2.07471E-3 1.21338E-3 1.71001E-3 1.57238E-3 1.29305E-3 1.74013E-3 2.01091E-3 2.47066E-3 1.78802E-3 1.86013E-3 2.41192E-3 2.24918E-3 2.40083E-3 2.36879E-3 3.48605E-3 3.79494E-3 4.22209E-3 6.73158E-3 6.66992E-4 4.03196E-3 2.52502E-3 1.02195E-2 2.04665E-2 1.20589E-2 1.83612E-2 1.82339E-2 1.04829E-2 9.93446E-3 1.35662E-2 8.70159E-3 3.25425E-3 3.43293E-3 3.08263E-3 3.2382E-3 1.59105E-3 1.8757E-3 1.16503E-3 2.61383E-3 7.53695E-3 9.35849E-3 3.87695E-3 5.26282E-3 3.88586E-3 1.24586E-2 4.16405E-3 6.59789E-3 7.78593E-3 8.16296E-3 4.41656E-3 4.6728E-3 4.5221E-3 5.72964E-3 2.8334E-3 6.75366E-3 1.17088E-2 2.26042E-2 2.17762E-2 5.95342E-2 8.71646E-2 6.65796E-2 3.4049E-2 2.18585E-2 9.51992E-3 5.73843E-3 2.59625E-3 1.78872E-3 4.25026E-3 4.32372E-3 8.4938E-3 8.70742E-3 1.16755E-2 2.33182E-2 8.07558E-3 1.19138E-2 4.65864E-3 8.41873E-3 1.00656E-2 5.84229E-3 1.0089E-2 9.43075E-3 1.01422E-2 5.52397E-3 3.42177E-2 1.02586E-1 1.45321E-1 2.81538E-1 2.45826E-1 1.42026E-1 1.11232E-1 1.42618E-1 1.52945E-1 3.29768E-1 1.04827E-1 9.79441E-2 1.43197E-1 6.42434E-2 1.15613E-1 1.27365E-1 8.41209E-2 9.57908E-2 1.32956E-1 1.43647E-1 1.63705E-1 1.14053E-1 1.6901E-1 1.69355E-1 1.17743E-1 1.02489E-1 1.33135E-1 1.33531E-1 1.17812E-1 4.42629E-2 3.0351E-1 2.63855E-1 4.58891E-1 1.47123E-1 1.70068E-1 1.00843E-1 5.6549E-2 1.8955E-1 1.68922E-1 1.74194E-1 1.18086E-1 4.2847E-2 7.84785E-2 1.39231E-1 8.33285E-2 3.30778E-2 5.47116E-2 1.26886E-2 8.94314E-2 1.19831E-1 6.16719E-2 1.41839E-1 1.12839E-1 3.78351E-2 2.15205E-1 1.04112E-1 5.91853E-2 8.78716E-2 3.5974E-2 6.28494E-2 3.42879E-2 2.31025E-2 1.65426E-2 2.4638E-2 4.60329E-2 3.55119E-2 2.25221E-2 1.72467E-2 2.24407E-2 1.56274E-2 1.24428E-2 8.68932E-3 2.34387E-2 2.57399E-2 2.24319E-2 2.54782E-2 2.72178E-2 2.79642E-2 6.99599E-2 4.92977E-2 2.46576E-2 4.2341E-2 3.92464E-2 2.27806E-2 3.77222E-2 3.40218E-2 3.795E-2 5.12545E-2 4.62279E-2 7.68746E-2 2.53927E-2 4.78094E-2 3.76923E-2 2.04173E-2 3.90369E-2 3.15592E-2 5.03275E-2 8.97167E-2 7.40093E-2 4.40918E-2 3.82292E-2 1.41E-2 2.54781E-2 1.20867E-2 2.39941E-2 3.11079E-2 2.32308E-2 4.89666E-2 2.94425E-1 2.63815E-1 3.16832E-1 2.19634E-1 2.27464E-1 2.55956E-1 4.82473E-1 4.70709E-1 3.20196E-1 2.55162E-1 1.85324E-1 2.16532E-1 1.2325E-1 5.88946E-2 2.27243E-2 2.31997E-2 1.59352E-2 9.1788E-3 2.51582E-2 9.65518E-3 3.23603E-2 2.15127E-2 2.3627E-2 4.80748E-2 2.78442E-2 2.1107E-2 2.72125E-2 3.20661E-2 3.51579E-2 2.60814E-2 5.95167E-2 8.47004E-2 5.06964E-2 2.35747E-1 1.63577E-1 1.32522E-1 1.9545E-1 3.51581E-2 1.78634E-1 1.20483E-1 1.01178E-1 2.04943E-1 7.51025E-2 5.1828E-2 5.06611E-2 4.03826E-2 1.28427E-1 1.20857E-1 2.94598E-1 2.25972E-1 1.98076E-1 1.24629E-1 1.22058E-1 9.68463E-2 1.33648E-1 8.48362E-2 8.32859E-2 1.24085E-1 1.60746E-1 1.22616E-1 1.1242E-1 1.96291E-1 1.20005E-1 7.58654E-2 7.53572E-2 7.10654E-2 9.4556E-2 9.69338E-2 7.2109E-2 6.38429E-2 7.75662E-2 9.17257E-2 1.26608E-1 8.966E-2 6.51834E-2 1.54316E-1 5.39598E-2 8.26186E-2 4.00764E-2 7.61288E-2 1.64582E-1 7.83748E-2 4.53471E-2 4.14969E-2 5.14049E-2 2.10204E-2 3.60428E-2 5.81125E-2 9.42641E-2 6.64775E-2 1.76913E-2 2.9867E-2 2.73692E-2 2.78584E-2 3.53622E-2 1.83122E-2 6.26819E-3 6.03737E-3 8.41924E-3 6.06977E-3 3.14827E-3 6.1257E-4 1.45229E-3 4.23499E-4 1.03385E-3 1.88948E-3 1.88984E-3 2.07449E-3 6.28712E-3 1.84022E-2 4.97613E-2 7.29183E-2 4.44952E-2 6.03267E-2 4.43663E-2 9.57478E-2 5.64453E-2 1.42673E-2 1.987E-2 1.97661E-2 1.94013E-2 1.4748E-2 1.2772E-2 8.663E-3 9.83457E-3 8.64033E-3 1.20718E-2 5.72179E-3 5.97123E-3 9.18571E-3 1.84826E-2 1.52892E-2 2.39703E-2 2.47487E-2 1.63306E-2 1.77074E-2 4.50478E-2 2.19976E-2 1.92236E-2 1.17631E-1 1.2508E-1 2.56166E-1 6.19032E-2 6.31749E-2 9.76401E-2 9.27325E-2 6.07314E-2 4.16115E-2 9.6547E-2 7.9862E-2 3.63824E-2 9.93567E-3 5.90108E-3 5.25188E-3 2.91193E-3 3.92243E-3 1.88774E-3 6.65992E-4 6.08246E-4 2.70601E-3 5.81808E-3 1.25807E-3 3.0035E-4 1.93344E-4 9.7796E-4 6.2478E-3 8.84981E-4 1.03924E-4 4.0128E-5 1.4609E-5 3.91049E-5 6.30838E-5 8.26393E-5 2.66527E-4 6.15648E-5 7.03152E-6 2.30985E-6 5.84113E-6 1.33356E-6 3.87414E-6 3.93591E-6 6.25086E-6 8.64819E-6 6.34575E-5 8.51867E-7 1.88394E-6 3.20466E-7 1.39949E-5 2.61801E-6 1.78254E-6 2.53741E-6 7.05984E-6 4.81588E-6 4.05621E-6 1.86967E-6 2.13481E-6 8.01284E-6 7.80619E-6 5.32577E-5 1.11572E-5 9.27417E-6 4.63109E-5 2.45743E-6 2.75108E-6 1.61456E-5 1.63216E-4 1.75176E-3 6.39937E-4 9.38336E-4 8.65107E-4 1.12656E-4 2.61266E-5 5.01877E-4 3.82157E-3 3.29932E-3 7.39082E-4 1.00128E-4 8.47653E-5 2.41044E-4 1.22821E-4 1.99214E-5 3.35875E-5 4.37832E-6 8.60254E-6 6.69361E-5 5.24402E-4 2.69512E-4 2.88429E-4 3.71639E-4 3.58935E-4 4.30994E-4 2.53064E-4 1.03428E-4 1.32849E-4 2.79035E-5 1.95573E-4 2.28526E-3 7.02086E-3 6.3816E-3 1.6262E-4 8.44791E-5 1.7713E-4 9.9107E-5 2.85495E-5 7.57459E-4 2.99291E-3 9.11583E-3 4.74664E-2 6.66279E-2 5.2971E-2 4.55422E-3 2.21989E-2 8.92942E-2 1.1268E-1 7.26025E-2 7.85656E-2 1.00358E-1 2.01893E-1 5.31266E-2 4.89245E-2 3.34197E-2 3.91486E-2 5.46155E-3 3.71952E-3 3.73283E-3 2.0546E-3 3.52612E-3 6.02176E-3 2.41928E-2 2.66644E-2 6.12456E-2 1.03743E-1 1.18481E-1 1.63841E-1 5.07193E-2 1.19483E-1 1.17192E-1 6.91294E-2 3.62478E-2 1.95016E-1 1.46108E-1 1.32437E-1 6.72874E-2 5.54624E-2 4.95142E-2 7.36703E-2 8.59086E-2 6.38119E-2 7.40734E-2 7.61191E-2 7.18025E-2 5.5046E-2 1.50452E-1 1.27396E-1 1.06437E-1 4.23744E-2 1.86652E-2 3.14405E-2 6.9145E-2 6.11067E-2 4.75582E-2 1.96734E-2 1.76685E-2 4.76315E-2 2.88586E-2 2.22459E-2 1.09176E-2 3.08265E-2 1.52002E-2 4.14088E-3 4.73754E-3 6.15569E-3 1.05257E-2 5.70883E-3 5.90962E-3 5.81268E-3 5.18145E-3 4.27191E-3 5.34607E-3 6.21868E-3 7.45937E-3 4.26989E-3 6.4799E-3 4.26817E-3 8.2675E-3 1.12187E-2 6.10332E-3 2.36788E-3 3.15949E-3 1.53832E-3 7.92003E-4 9.26937E-4 7.51972E-4 6.78482E-4 4.98687E-4 6.87825E-4 4.29543E-4 4.46427E-4 3.16792E-4 2.85381E-4 6.83133E-4 4.47194E-4 2.06381E-4 3.97692E-4 5.3562E-4 4.40893E-4 5.4929E-4 5.81329E-4 6.1872E-4 3.9875E-4 6.32094E-4 5.03096E-4 6.08051E-4 8.47331E-4 6.20918E-4 8.1242E-4 1.14382E-3 6.09361E-4 5.57728E-4 4.81678E-4 6.69666E-4 7.40451E-4 5.53926E-4 8.33742E-4 5.0037E-4 2.84699E-4 3.84924E-3 2.5739E-4 3.94529E-4 3.3602E-4 4.16275E-4 4.48468E-4 5.23735E-4 4.54028E-4 4.58196E-4 2.69014E-4 2.18307E-4 1.67187E-4 1.88752E-4 1.90589E-3 9.49742E-5 1.17049E-4 7.10439E-5 5.6157E-5 1.17187E-4 7.11316E-5 1.24892E-4 6.16743E-5 1.8714E-4 2.06435E-4 1.28449E-4 6.89968E-5 5.63776E-5 1.02753E-4 9.64448E-5 5.14091E-5 1.35622E-4 1.65671E-4 1.13129E-4 1.39971E-4 3.897E-4 3.96114E-4 3.40338E-4 5.83609E-4 4.79004E-4 3.59165E-4 3.24275E-4 3.74778E-4 2.30652E-4 2.51537E-4 2.71077E-4 1.98381E-4 1.31733E-4 2.84154E-4 2.07963E-4 1.54435E-4 1.39133E-5 1.16858E-5 9.98619E-6 2.3547E-4 2.68843E-4 1.39052E-4 1.95729E-4 7.29343E-5 3.40277E-4 1.42652E-5 1.4655E-5 9.0833E-6 1.28311E-5 1.0555E-5 1.9856E-4 1.77104E-4 1.40038E-5 1.42142E-5 4.84889E-5 1.46135E-4 3.18818E-4 2.40286E-4 1.55059E-4 1.72659E-4 2.35362E-4 1.783E-4 1.96725E-4 1.77392E-4 1.2109E-4 1.0809E-4 1.06863E-4 7.40386E-5 2.01407E-4 2.40437E-4 1.57994E-4 1.16641E-4 9.92417E-5 7.35364E-5 8.02225E-5 1.87516E-5 1.63863E-4 8.28179E-5 4.95788E-6 1.69195E-5 1.09098E-5 1.3237E-5 1.12963E-5 2.07149E-5 3.40193E-5 6.83727E-6 8.69366E-10 5.93255E-6 5.01555E-6 8.97002E-6 9.13473E-5 3.1004E-5 7.34856E-5 7.6508E-5 1.02889E-3 1.19942E-4 7.15825E-5 5.93962E-5 5.18033E-5 4.31389E-5 3.1602E-5 1.98565E-5 1.75486E-5 1.39935E-5 1.44844E-5 1.44102E-5 1.44189E-5 1.66469E-5 1.97036E-5 2.01218E-5 1.89082E-5 2.28604E-5 2.91847E-5 2.28517E-5 1.21506E-5 1.44683E-5 1.27419E-5 4.36777E-5 2.83143E-5 2.01542E-5 2.73979E-5 3.97064E-5 4.06886E-5 3.33579E-5 1.3917E-5 2.17479E-5 8.44916E-5 1.02253E-9 8.57577E-10 1.26362E-10 9.87342E-10 1.3017E-9 1.87855E-9 5.81002E-10 1.97852E-10 2.55546E-10 1.26288E-4 1.05959E-4 1.16671E-5 1.0226E-5 1.69904E-4 9.43004E-6 9.79322E-6 1.37744E-5 1.32293E-5 1.42372E-5 1.40729E-5 1.64856E-5 2.02503E-4 1.62304E-5 1.70615E-5 1.37018E-5 1.92054E-5 1.68992E-5 1.31728E-5 1.71277E-5 1.93444E-5 2.57625E-5 3.57057E-4 2.88781E-5 3.29521E-5 4.16795E-5 1.1998E-5 1.1535E-5 1.57712E-5 1.4336E-5 1.3859E-5 1.45963E-4 1.0047E-4 1.87393E-4 1.69597E-4 1.94773E-4 2.2111E-4 3.15817E-4 3.39104E-4 2.22357E-5 3.6136E-4 4.05613E-4 3.50265E-4 2.92334E-4 3.6676E-4 3.46145E-4 4.38051E-4 6.35628E-5 5.94057E-5 8.14681E-5 5.85242E-4 4.76601E-5 2.12319E-4 1.18117E-4 1.5509E-4 1.14569E-4 2.09135E-4 3.13933E-4 2.83232E-4 7.33864E-4 2.90322E-4 2.97863E-4 3.41436E-3 3.86541E-3 4.96019E-3 3.18142E-3 3.17479E-3 2.42726E-3 3.78327E-3 2.94542E-3 1.53317E-3 1.05564E-3 1.14541E-3 2.1117E-3 9.9549E-4 1.04891E-3 7.09855E-4 7.41741E-4 7.77984E-4 5.56644E-4 4.01874E-4 4.82243E-5 3.43118E-5 4.96606E-4 7.90376E-4 5.6627E-5 7.85487E-4 4.93728E-5 2.66877E-5 4.43063E-5 5.08429E-5 3.43382E-4 3.40312E-4 2.41423E-4 4.33594E-5 2.06941E-5 1.67982E-5 1.61564E-5 1.3121E-4 5.99313E-6 6.64394E-6 5.80385E-6 5.27319E-6 8.94888E-6 4.11773E-6 5.54988E-5 6.03839E-6 5.88894E-6 1.78633E-6 1.53638E-6 1.31278E-6 1.96713E-5 1.30385E-5 1.3258E-5 1.99433E-5 1.90931E-5 2.0354E-5 1.4429E-5 1.99726E-5 3.63948E-5 1.91163E-5 2.12168E-5 1.53768E-5 1.15569E-5 1.15289E-5 9.21249E-6 9.48182E-6 5.97025E-6 9.91754E-6 9.81278E-6 8.76534E-6 8.7789E-6 7.23902E-6 5.29654E-6 5.94785E-6 6.4437E-6 9.33355E-6 6.1457E-6 9.38588E-6 1.17518E-5 7.07094E-6 5.4345E-6 5.37604E-6 6.30272E-6 5.96892E-6 6.14644E-6 4.6738E-6 6.12204E-6 5.03148E-6 3.40796E-6 3.99382E-6 3.66032E-6 8.11832E-6 1.04986E-5 6.07489E-6 4.73884E-6 3.09483E-6 3.42411E-6 4.17336E-6 4.42974E-6 4.36443E-6 5.7481E-6 6.98599E-6 3.28864E-6 3.26679E-6 4.60799E-6 5.19994E-6 5.39653E-6 7.03208E-6 7.85988E-6 4.9222E-6 6.0976E-6 7.11186E-6 2.58076E-6 2.96593E-6 4.01128E-6 3.13948E-6 3.68536E-6 5.57711E-6 3.03256E-6 3.17353E-7 3.759E-7 9.99958E-8 -9999 -9999 -9999 -9999 -9999 -9999 -9999 -9999 -9999 -9999 -9999 -9999 -9999 -9999 -9999 -9999 -9999 -9999 -9999 -9999 -9999 -9999 -9999 -9999 -9999 -9999 -9999 -9999 -9999 -9999 -9999 -9999 -9999 -9999 -9999 -9999 -9999
1.4261E-5 2.84262E-5 1.30483E-5 1.65299E-5 1.68621E-5 1.57476E-5 1.24656E-5 1.3545E-5 1.05989E-5 9.66424E-6 1.09703E-5 1.33476E-5 1.19186E-5 1.08124E-5 9.52456E-6 1.05586E-5 2.37365E-5 8.92037E-6 7.60469E-6 7.97039E-6 8.71463E-6 7.37003E-6 6.84249E-6 9.19753E-6 9.09135E-6 1.08626E-5 1.09869E-5 1.08919E-5 1.17169E-5 1.17145E-5 1.12696E-5 1.58447E-5 1.97339E-5 3.29499E-5 3.23768E-5 2.15598E-5 1.45121E-5 1.54035E-5 3.36173E-5 1.75896E-5 1.41398E-5 2.76527E-5 2.81247E-5 1.77918E-5 2.08656E-5 8.28749E-6 8.58817E-6 1.26537E-5 1.83971E-5 1.40116E-5 2.10315E-5 2.29077E-5 1.75608E-5 2.38413E-5 1.89403E-5 2.78496E-5 2.79586E-5 3.65024E-5 3.01346E-5 3.6469E-5 4.58754E-5 4.63475E-5 4.39296E-5 2.6134E-5 1.88666E-5 3.75341E-5 3.49078E-5 3.00987E-5 3.46693E-5 4.00846E-5 3.07966E-5 4.90875E-5 6.65858E-5 7.45997E-5 5.49328E-5 6.53441E-5 6.14395E-5 3.89596E-5 5.79454E-5 5.59389E-5 6.90546E-5 7.03735E-5 5.22375E-5 7.64884E-5 7.71264E-5 6.48786E-5 6.49829E-5 8.08585E-5 6.45405E-5 7.68183E-5 5.62504E-5 6.99845E-5 6.44645E-5 9.93775E-5 5.90328E-5 7.75654E-5 6.68526E-5 6.74019E-5 7.71738E-5 5.98119E-5 9.49841E-5 9.18086E-5 1.15063E-4 6.68333E-5 6.30539E-5 7.77372E-5 1.10898E-4 8.6199E-5 9.55173E-5 9.62817E-5 1.09146E-4 9.1612E-5 8.95297E-5 1.78531E-4 1.43044E-4 2.56467E-4 2.33969E-4 2.05839E-4 2.00732E-4 4.81457E-4 3.72654E-4 3.68962E-4 3.17304E-4 2.52852E-4 2.44069E-4 2.47527E-4 2.13623E-4 3.82657E-4 2.90833E-4 5.10542E-4 4.91608E-4 2.43003E-4 2.79404E-4 3.14675E-4 2.56611E-4 2.11323E-4 2.51654E-4 1.62335E-4 3.11348E-4 1.59401E-4 1.87887E-4 2.33668E-4 3.41132E-4 2.11147E-4 3.80077E-4 3.38088E-4 3.33583E-4 3.73855E-4 3.93861E-4 4.15669E-4 3.73081E-4 3.02301E-4 2.21301E-4 2.44032E-4 5.30388E-4 1.54397E-4 4.73843E-4 1.33819E-4 1.61954E-4 2.11424E-4 3.58174E-4 4.50171E-4 4.61326E-4 3.98683E-4 6.20097E-4 3.73971E-4 3.71271E-4 2.93509E-4 3.94951E-4 3.36937E-4 6.23448E-4 1.19908E-3 1.87334E-3 4.64943E-4 3.25213E-4 3.23231E-4 7.54261E-4 2.07634E-4 1.73218E-4 1.5974E-4 1.98902E-4 2.67444E-4 1.69293E-4 1.42524E-4 3.46016E-4 1.90244E-4 2.21923E-4 2.69843E-4 3.54953E-4 3.62216E-4 2.67896E-4 2.2133E-4 4.01557E-4 3.65047E-4 3.97729E-4 5.60308E-4 5.56448E-4 1.08616E-3 9.98442E-4 8.97627E-4 1.21998E-3 8.67601E-4 1.38167E-3 1.41258E-3 1.66524E-3 9.38244E-4 9.09988E-4 1.20196E-3 1.38311E-3 9.67492E-4 7.34306E-4 1.38452E-3 6.84518E-4 2.02344E-3 6.95502E-4 1.42776E-3 1.85126E-3 1.92556E-3 1.23014E-3 9.37618E-4 5.93049E-4 7.35008E-4 1.12287E-3 7.64333E-4 1.14652E-3 1.43344E-3 7.27195E-4 1.2287E-3 1.12809E-3 5.76387E-4 5.86441E-4 9.82349E-4 4.91243E-4 7.2107E-4 6.34512E-4 5.01257E-4 -9999 1.71807E-5 3.20468E-5 1.86159E-5 1.15725E-5 1.68301E-5 3.43953E-5 1.21725E-4 2.51497E-4 2.78189E-4 3.83223E-4 3.8314E-4 4.57643E-4 5.62588E-4 1.30105E-3 8.6698E-4 5.5774E-4 1.0855E-3 8.83894E-4 6.71598E-4 1.25534E-3 1.72676E-3 1.28911E-3 7.99941E-4 7.90027E-4 1.48555E-3 1.19356E-3 3.77754E-4 6.72601E-4 1.45869E-3 2.17365E-3 9.13001E-4 5.87708E-4 1.94397E-3 1.45256E-3 7.33723E-4 3.56634E-3 1.69762E-3 2.08699E-3 2.15001E-3 1.07033E-3 4.35667E-4 2.68696E-3 5.63967E-4 1.82675E-3 2.27934E-3 1.44529E-3 1.71869E-3 1.18885E-3 1.38394E-3 1.67478E-3 1.80001E-3 2.14536E-3 1.932E-3 1.98067E-3 2.72222E-3 1.12003E-3 2.13388E-3 1.04527E-3 1.1657E-3 3.66042E-3 3.54039E-3 9.32671E-4 9.87058E-4 3.46055E-3 7.14394E-3 3.36668E-2 9.46191E-3 1.28207E-2 1.43758E-2 9.025E-3 1.10523E-2 7.60212E-3 4.95228E-3 3.39334E-3 2.82136E-3 2.32967E-3 2.54201E-3 2.27343E-3 2.87283E-3 4.6251E-3 2.38999E-3 2.81858E-3 3.72194E-3 5.26189E-3 7.14073E-3 4.62187E-3 7.01438E-3 1.59308E-2 1.00248E-2 6.52003E-3 6.73685E-3 3.79068E-3 4.38688E-3 7.31238E-3 5.65676E-3 3.67351E-3 1.64663E-2 1.43935E-2 2.8778E-2 3.23862E-2 5.90541E-2 9.42367E-2 9.64702E-2 4.40226E-2 1.83108E-2 9.29816E-3 5.6607E-3 2.25545E-3 2.82544E-3 3.98304E-3 4.72408E-3 7.58192E-3 1.49648E-2 1.12921E-2 6.05452E-3 7.32416E-3 5.55368E-3 1.09698E-2 7.84661E-3 6.99485E-3 1.14103E-2 7.78152E-3 2.30624E-2 2.18407E-2 1.17592E-2 6.06376E-2 1.03148E-1 2.03454E-1 2.02446E-1 2.04985E-1 2.6299E-1 2.02907E-1 4.99082E-2 1.19924E-1 1.07237E-1 1.1955E-1 1.68697E-1 1.39398E-1 6.35316E-2 2.06498E-1 1.9615E-1 9.26951E-2 1.27764E-1 9.14684E-2 1.95947E-1 3.61014E-1 1.70535E-1 1.67449E-1 2.08337E-1 2.04842E-1 7.33899E-2 9.39626E-2 6.86293E-2 1.35317E-1 1.86378E-1 2.12118E-1 7.37158E-2 3.57994E-1 5.59975E-1 2.77115E-1 3.84077E-1 3.97379E-1 2.53673E-1 1.6281E-1 2.78059E-1 1.54629E-1 3.04957E-1 1.39839E-1 2.69102E-2 3.91263E-2 6.94722E-2 1.31265E-2 1.20162E-2 9.04582E-2 1.04651E-1 1.63971E-1 1.1766E-1 2.99661E-1 2.01175E-1 1.4783E-1 2.20546E-1 1.11031E-1 9.36924E-2 1.03141E-1 6.60337E-2 8.31712E-2 5.12704E-2 2.52805E-2 1.87331E-2 2.87795E-2 1.83672E-2 4.59396E-2 1.37018E-2 1.63868E-2 1.76818E-2 1.40166E-2 2.00272E-2 1.50866E-2 1.50456E-2 1.93373E-2 2.01678E-2 2.18464E-2 3.44288E-2 3.05763E-2 3.13821E-2 3.25837E-2 2.27898E-2 1.52799E-2 6.26282E-3 6.66976E-3 1.45658E-2 5.46089E-2 7.51868E-2 4.62779E-2 9.85909E-2 3.00541E-2 3.53616E-2 7.87486E-2 2.46652E-2 3.20412E-2 2.4291E-2 5.02165E-2 8.32718E-2 8.34219E-2 5.27439E-2 1.13325E-2 2.19845E-2 1.69593E-2 4.94232E-2 2.14935E-2 2.23498E-2 5.3826E-2 1.859E-2 5.26254E-2 4.36442E-1 3.58079E-1 2.36274E-1 3.26488E-1 2.59225E-1 1.70185E-1 5.14069E-1 2.0803E-1 1.93597E-1 1.72509E-1 3.19435E-1 1.41191E-1 4.99336E-2 1.27534E-2 5.34296E-3 2.63857E-2 2.32206E-2 1.8305E-2 1.20401E-2 1.68653E-2 2.94072E-2 1.83518E-2 2.12529E-2 1.10207E-2 2.83078E-2 7.21801E-2 1.44182E-1 7.17719E-2 8.22791E-2 3.91671E-2 1.94624E-1 2.26993E-1 2.51442E-1 2.73125E-1 1.87184E-1 5.87329E-2 4.94663E-2 2.4524E-1 9.33251E-2 1.21552E-1 2.02897E-1 7.4202E-2 2.9465E-2 6.86904E-2 6.40779E-2 1.08131E-1 1.07797E-1 1.73358E-1 1.77754E-1 7.45951E-2 1.60443E-1 1.06918E-1 1.06244E-1 1.25871E-1 1.25577E-1 6.44759E-2 1.74533E-1 9.35779E-2 1.36686E-1 1.36824E-1 1.41854E-1 1.18123E-1 1.29688E-1 5.95609E-2 5.68225E-2 6.18376E-2 7.99234E-2 5.6615E-2 1.02431E-1 8.82075E-2 1.26087E-1 1.20729E-1 7.09202E-2 1.2562E-1 2.13084E-1 1.03802E-1 5.41521E-2 3.7616E-2 6.99386E-2 4.59985E-2 8.84324E-2 -9999 3.40024E-2 6.94378E-2 6.54746E-2 3.82676E-2 4.91924E-2 9.37868E-2 7.16402E-2 7.44018E-2 4.75598E-2 5.15995E-2 6.42719E-2 3.98426E-2 2.216E-2 1.92818E-2 3.98821E-3 3.21758E-3 3.96738E-3 2.06235E-3 1.15481E-3 1.51281E-3 1.58121E-3 9.0613E-4 3.42157E-3 1.3145E-2 2.88064E-2 4.85921E-2 4.7824E-2 3.86292E-2 4.42635E-2 2.38444E-2 4.77472E-2 4.17374E-2 1.70205E-2 3.32305E-2 6.24647E-2 8.56644E-2 5.72996E-2 3.55354E-2 2.51346E-2 4.98421E-2 3.19029E-2 1.15922E-2 1.97866E-2 3.25124E-2 2.94486E-2 1.90158E-2 1.13417E-2 1.91388E-2 1.84675E-2 1.31874E-2 1.50522E-2 1.54241E-2 9.6119E-3 1.5E-2 7.41167E-2 4.19677E-2 1.13896E-2 3.40118E-2 1.98287E-2 3.04084E-2 5.85167E-2 6.51034E-2 9.6097E-2 9.96389E-2 8.596E-2 6.91268E-2 3.40851E-2 4.37681E-2 1.87769E-2 1.30007E-2 2.42332E-3 1.76561E-3 1.45979E-3 3.76693E-4 7.64915E-4 3.75499E-3 1.90874E-3 3.60762E-3 1.55064E-3 9.40869E-5 6.77882E-5 1.05297E-4 9.2371E-4 2.08079E-3 9.10855E-4 7.66483E-5 3.57653E-5 7.09498E-6 1.52534E-6 4.28415E-6 2.63692E-5 6.66127E-5 2.67564E-5 1.86931E-6 1.37857E-6 3.96262E-6 5.86682E-6 3.78282E-6 1.11463E-5 7.05303E-6 1.645E-6 1.42067E-6 3.7358E-7 2.21932E-7 2.28567E-6 3.89682E-5 1.45155E-6 3.86075E-7 3.12372E-6 7.56807E-7 5.70868E-6 9.679E-7 7.12727E-6 5.02773E-6 4.51743E-6 5.57017E-5 2.71407E-5 1.15412E-5 1.4087E-5 3.28158E-6 1.84769E-5 5.54727E-5 2.78435E-4 6.35154E-4 8.60016E-4 1.24411E-3 1.26871E-3 4.01398E-4 1.822E-4 2.10201E-4 2.73899E-3 2.69875E-3 1.76178E-3 1.9113E-4 6.24039E-4 6.5434E-5 2.12787E-5 1.66975E-5 1.85946E-5 3.60583E-4 6.24295E-5 8.09482E-5 2.08252E-4 4.53799E-5 1.64368E-4 2.60187E-4 3.21749E-4 4.60384E-4 2.76502E-4 2.65852E-4 -9999 2.57934E-4 4.02827E-4 1.84385E-3 1.76767E-3 1.57316E-3 7.75084E-4 1.57537E-4 3.25422E-5 9.10478E-4 3.89303E-3 5.27822E-3 7.52343E-3 1.18484E-2 4.0538E-2 4.97957E-2 7.17832E-2 7.87213E-2 4.65979E-2 5.23038E-2 1.24622E-1 1.2833E-1 1.1993E-1 7.4472E-2 1.16022E-1 4.56864E-2 7.0777E-2 5.85855E-2 9.46503E-3 7.68932E-3 5.12815E-3 1.35047E-3 2.39652E-3 -9999 -9999 4.25253E-3 9.77654E-3 2.63722E-2 3.26403E-2 1.0532E-1 1.37224E-1 7.19712E-2 6.24679E-2 5.54601E-2 5.22404E-2 8.00657E-2 1.00195E-1 7.14628E-2 5.66087E-2 2.38858E-2 6.14233E-2 5.06999E-2 6.62124E-2 4.44043E-2 1.06033E-1 1.07444E-1 7.4226E-2 6.23285E-2 1.20186E-1 6.46399E-2 7.37487E-2 8.04587E-2 3.87074E-2 4.59199E-2 2.09715E-2 5.46949E-2 5.35946E-2 3.30479E-2 3.67373E-2 4.68801E-2 4.75791E-2 2.26906E-2 2.47801E-2 1.81489E-2 1.63613E-2 1.26444E-2 1.12033E-2 8.76608E-3 4.29149E-3 5.33887E-3 7.637E-3 4.2075E-3 6.50332E-3 5.68101E-3 6.30455E-3 7.04583E-3 6.20828E-3 8.31482E-3 4.10748E-3 4.76229E-3 3.82974E-3 7.17936E-3 3.89868E-3 3.9402E-3 3.4629E-3 1.29334E-3 6.8344E-4 4.17977E-4 5.54179E-4 5.94778E-4 6.70546E-4 6.17681E-4 7.8734E-4 8.38534E-4 5.00956E-4 4.74791E-4 3.15124E-4 5.10342E-4 5.53883E-4 1.8289E-4 5.13754E-4 3.99151E-4 4.77992E-4 4.91771E-4 4.81857E-4 7.05207E-4 5.72896E-4 4.33509E-4 4.51862E-4 5.68603E-4 3.48136E-4 4.28096E-4 4.38529E-4 6.9297E-4 1.50612E-3 7.91706E-4 7.4219E-4 6.31531E-4 7.89149E-4 8.04858E-4 6.2715E-4 3.35618E-4 4.72392E-4 2.52449E-4 3.55577E-4 4.18362E-4 3.26336E-4 4.34542E-4 5.87828E-4 6.116E-4 4.47905E-4 3.76174E-4 5.70512E-4 3.23671E-4 2.33673E-4 1.66811E-4 1.20312E-4 1.00106E-4 1.4723E-4 8.37423E-5 3.61217E-5 7.56107E-5 1.60788E-4 1.21392E-4 6.54585E-5 3.96058E-4 3.22904E-4 2.00085E-4 5.0442E-5 5.01687E-4 1.30606E-4 1.26918E-4 7.23164E-5 1.39949E-4 1.80746E-4 1.94558E-4 3.39269E-4 2.68579E-4 3.12106E-4 5.25434E-4 9.95417E-4 4.83065E-4 3.00485E-4 3.01148E-4 2.82207E-4 3.16086E-4 2.57501E-4 2.83148E-4 2.2152E-4 9.79977E-5 1.00171E-4 1.03126E-4 2.23455E-5 1.01302E-5 3.0068E-4 3.40955E-4 1.83169E-4 3.06682E-4 1.77339E-4 1.79488E-4 1.47113E-4 2.14542E-4 9.07428E-6 2.48647E-4 2.34463E-5 2.22913E-4 2.79947E-4 1.59895E-4 2.15414E-4 9.57755E-6 2.08326E-5 6.11861E-5 4.83422E-4 4.9192E-4 4.06323E-4 2.42002E-4 2.24442E-4 2.8163E-4 3.01356E-4 2.34183E-4 1.76185E-4 2.04051E-4 1.28086E-4 1.39615E-4 5.85166E-5 5.75375E-5 1.35697E-4 1.52031E-4 1.35211E-4 1.16557E-4 9.14791E-5 2.98101E-5 7.75516E-6 8.11045E-6 5.35916E-6 8.18735E-6 1.12384E-5 1.5434E-5 1.98721E-5 2.508E-5 2.6411E-5 2.44796E-5 1.5025E-9 1.2843E-8 3.7542E-10 7.05838E-6 1.25889E-5 5.9349E-5 3.02642E-5 4.06602E-5 5.46279E-5 9.60839E-5 7.44493E-5 7.74243E-5 5.09968E-5 5.07011E-5 4.47428E-5 3.63598E-5 4.15521E-5 2.23657E-5 2.44456E-5 3.37462E-5 3.42852E-4 1.77775E-5 1.88554E-5 1.76583E-5 2.41855E-5 2.19267E-5 4.90204E-5 1.73344E-5 2.13056E-5 1.17984E-5 3.92063E-5 3.49775E-5 1.34706E-5 4.34509E-5 4.37985E-5 3.72983E-5 2.54952E-5 1.79331E-5 2.16953E-5 3.55379E-4 3.69724E-5 1.62926E-5 2.00757E-5 1.57654E-5 1.76699E-5 1.99816E-5 1.66427E-5 7.79613E-9 2.10748E-5 2.52487E-5 2.38478E-4 7.36223E-6 8.30434E-6 8.55708E-6 9.72142E-6 1.35756E-4 1.09604E-5 1.45419E-5 1.12787E-5 1.38429E-5 1.60476E-5 2.16911E-4 2.79223E-4 2.21811E-4 2.46145E-4 2.65882E-4 2.21535E-4 2.78767E-4 2.92348E-4 2.02119E-5 1.87647E-5 2.31339E-5 2.93325E-5 4.1155E-4 1.54629E-5 1.5407E-5 2.6887E-5 1.90559E-5 1.61374E-5 1.72745E-5 1.91671E-5 1.56752E-5 1.2686E-5 1.35834E-5 1.27729E-5 1.48503E-4 1.52942E-4 1.93795E-4 2.50207E-4 2.40208E-5 2.54592E-5 2.28995E-5 3.55102E-4 2.0066E-5 2.99068E-4 2.14256E-5 2.85845E-5 5.20064E-5 7.93037E-5 5.91463E-4 1.02606E-3 5.40993E-4 5.61076E-4 4.53432E-5 6.44196E-4 1.54478E-4 1.23665E-4 1.19125E-4 2.10857E-3 1.834E-3 2.2871E-4 5.63481E-4 6.47518E-3 2.95772E-4 2.90682E-3 2.88648E-3 2.84251E-3 4.12836E-3 2.87214E-3 3.23496E-3 2.32652E-3 1.46059E-3 1.18447E-3 1.15274E-3 1.34375E-3 1.16304E-3 8.00173E-4 5.43595E-4 6.99752E-4 3.79296E-4 5.10843E-4 4.28999E-4 4.18488E-5 3.94816E-5 4.29667E-4 5.34064E-4 5.53645E-5 7.46731E-5 3.39417E-5 4.24457E-4 6.71316E-5 7.77965E-5 3.25782E-4 2.35988E-4 1.85848E-4 2.18703E-4 2.48657E-5 1.62352E-5 1.3083E-5 1.79119E-4 9.14889E-5 7.89177E-5 4.73815E-6 5.53319E-6 5.08217E-6 3.90344E-6 4.78422E-6 2.87672E-6 2.56447E-6 1.81045E-6 1.70091E-6 1.76952E-5 2.54983E-5 1.58853E-5 2.36822E-5 3.65407E-5 4.12482E-5 3.70555E-5 2.81178E-5 2.56668E-5 3.31424E-5 2.98431E-5 1.08242E-5 9.63282E-6 7.31278E-6 8.02749E-6 8.8599E-6 1.06417E-5 9.13371E-6 7.59001E-6 6.32182E-6 7.13491E-6 9.17043E-6 1.09671E-5 1.15831E-5 7.90949E-6 9.75471E-6 1.05092E-5 9.12194E-6 6.9238E-6 1.05002E-5 8.61437E-6 6.92574E-6 5.00743E-6 5.39846E-6 4.96682E-6 5.00572E-6 4.59813E-6 4.56138E-6 5.21958E-6 3.64153E-6 6.0318E-6 4.376E-6 2.63113E-6 3.44431E-6 5.54742E-6 4.82757E-6 2.5001E-6 4.20378E-6 5.4424E-6 5.34466E-6 5.70098E-6 5.08297E-6 4.80927E-6 4.63375E-6 3.37996E-6 4.78951E-6 4.91129E-6 6.80759E-6 8.37945E-6 8.21459E-6 5.39908E-6 7.65872E-6 6.18848E-6 7.93987E-6 2.99888E-6 3.51882E-6 6.79349E-6 5.23832E-6 4.50229E-6 2.79655E-6 9.81424E-6 4.77538E-7 3.40479E-7 3.10962E-7 -9999 -9999 -9999 -9999 -9999 -9999 -9999 -9999 -9999 -9999 -9999 -9999 -9999 -9999 -9999 -9999 -9999 -9999 -9999 -9999 -9999 -9999 -9999 -9999 -9999 -9999 -9999 -9999 -9999 -9999 -9999 -9999 -9999 -9999 -9999 -9999
1.31357E-5 9.53009E-6 1.55262E-5 1.09178E-5 1.51878E-5 1.50154E-5 1.13503E-5 1.02702E-5 8.72112E-6 9.19509E-6 1.18543E-5 1.17349E-5 1.1103E-5 7.47578E-6 7.32035E-6 8.80485E-6 8.46092E-6 9.05005E-6 9.59992E-6 1.10251E-5 6.919E-6 1.00436E-5 1.02783E-5 8.08052E-6 9.21806E-6 9.11598E-6 1.21986E-5 1.26709E-5 1.11241E-5 1.23178E-5 1.33491E-5 1.29665E-5 1.60207E-5 4.35035E-5 2.46661E-5 2.37398E-5 1.16563E-5 2.36381E-5 2.58732E-5 2.91683E-5 1.46767E-5 3.39652E-5 2.97952E-5 1.28857E-5 3.12569E-5 2.41496E-5 1.86069E-5 1.4741E-5 1.54077E-5 1.42479E-5 2.44578E-5 1.51325E-5 2.34248E-5 1.92846E-5 2.20087E-5 2.21464E-5 1.92863E-5 3.13753E-5 3.52538E-5 4.50503E-5 4.54563E-5 3.93681E-5 4.04728E-5 2.8221E-5 3.16937E-5 3.73286E-5 3.60015E-5 3.0321E-5 2.64568E-5 3.83787E-5 5.27353E-5 5.33174E-5 6.08565E-5 5.43561E-5 5.94817E-5 6.17839E-5 6.1893E-5 5.88005E-5 5.19731E-5 5.15991E-5 5.67638E-5 6.56242E-5 4.54807E-5 6.11751E-5 7.14103E-5 6.87363E-5 6.18352E-5 7.18674E-5 7.40537E-5 7.40518E-5 6.6265E-5 4.88264E-5 6.33119E-5 8.36362E-5 7.11444E-5 5.37152E-5 6.42467E-5 6.24218E-5 6.28474E-5 4.41496E-4 1.0219E-4 7.73047E-5 8.01127E-5 5.80733E-5 7.23123E-5 9.07962E-5 1.08441E-4 9.14909E-5 8.40345E-5 1.0059E-4 1.05924E-4 1.17035E-4 1.34178E-4 1.27753E-4 1.41909E-4 2.60259E-4 2.35499E-4 1.57967E-4 1.77641E-4 2.65532E-4 4.03264E-4 3.34817E-4 2.73198E-4 2.87634E-4 2.68365E-4 2.35443E-4 2.75342E-4 3.97486E-4 5.68882E-4 4.68177E-4 3.11517E-4 3.04818E-4 2.974E-4 2.12149E-4 2.24458E-4 2.01E-4 2.55728E-4 1.95953E-4 3.58685E-4 7.10193E-4 3.15451E-4 2.90611E-4 2.80128E-4 1.41652E-4 2.33831E-4 3.62275E-4 3.32969E-4 3.72873E-4 2.93473E-4 2.57878E-4 2.51837E-4 3.2469E-4 3.10767E-4 2.7812E-4 5.63474E-4 1.05615E-3 5.31114E-4 1.20321E-4 1.66091E-4 3.31301E-4 3.47079E-4 4.31847E-4 3.9191E-4 1.91773E-4 8.0602E-4 4.94484E-4 3.21814E-4 3.17919E-4 3.4507E-4 1.0184E-3 8.80992E-4 1.18027E-3 1.00522E-3 4.54015E-4 2.55064E-4 1.0142E-3 6.92111E-4 2.52912E-4 2.08647E-4 2.06849E-4 2.71981E-4 1.9039E-4 2.05181E-4 2.00022E-4 3.12994E-4 2.21109E-4 3.06454E-4 2.14151E-4 2.76526E-4 3.10466E-4 2.05169E-4 2.12424E-4 3.87577E-4 4.31598E-4 3.20413E-4 6.37389E-4 5.19867E-4 9.48762E-4 9.3443E-4 1.22719E-3 9.03394E-4 1.79299E-3 1.90291E-3 2.27579E-3 2.22401E-3 1.70596E-3 1.1444E-3 1.01637E-3 1.1087E-3 1.0218E-3 1.428E-3 6.56303E-4 2.09299E-3 1.45794E-3 8.84706E-4 1.93336E-3 1.65472E-3 1.88069E-3 1.74084E-3 1.59918E-3 7.3458E-4 1.16602E-3 1.91915E-3 1.19166E-3 7.62237E-4 8.43104E-4 5.50854E-4 1.46781E-3 2.03151E-3 9.7858E-4 7.28888E-4 3.72587E-4 3.2331E-4 3.03049E-4 1.08313E-4 1.03453E-4 1.35067E-5 2.90723E-5 2.35188E-5 4.97281E-5 4.17681E-5 2.5344E-5 1.27192E-5 3.78157E-5 3.28293E-5 3.37006E-5 3.92919E-5 3.29386E-4 8.08021E-4 8.35628E-4 1.27801E-3 9.84109E-4 1.06025E-3 1.08052E-3 8.99901E-4 1.43623E-3 1.62319E-3 8.74361E-4 1.41702E-3 7.54661E-4 1.21073E-3 1.63297E-3 1.53382E-3 4.8252E-4 1.0985E-3 2.83918E-3 2.14314E-3 2.79177E-3 1.41389E-3 2.18966E-3 1.20486E-3 2.65077E-3 2.63208E-3 3.11974E-3 3.19826E-3 3.68522E-3 1.07565E-3 4.35274E-3 1.95206E-3 2.80864E-3 4.80256E-3 1.86634E-3 1.10182E-3 2.00736E-3 1.11315E-3 1.7085E-3 2.04293E-3 2.48326E-3 2.08408E-3 1.74165E-3 1.78479E-3 2.55505E-3 1.03441E-3 4.06031E-3 3.6847E-3 1.83197E-3 3.85016E-3 2.17243E-3 7.69358E-3 3.77474E-3 4.10526E-3 9.20448E-3 2.25704E-2 1.33616E-2 1.34504E-2 1.02604E-2 1.08316E-2 9.42239E-3 5.14783E-3 4.4332E-3 3.58232E-3 2.75448E-3 2.26519E-3 3.03395E-3 3.38798E-3 2.72203E-3 3.52778E-3 1.29295E-2 3.57395E-3 6.0291E-3 6.0844E-3 9.79618E-3 8.49514E-3 5.57527E-3 2.16456E-2 9.40165E-3 3.59025E-3 4.91449E-3 2.57593E-3 5.94413E-3 5.88759E-3 3.62278E-3 5.91608E-3 4.44288E-3 9.50002E-3 9.68707E-3 1.98267E-2 2.11789E-2 9.27518E-2 8.32309E-2 3.88187E-2 1.59637E-2 1.47845E-2 1.36107E-2 3.57046E-3 3.36625E-3 3.55727E-3 7.89712E-3 1.80521E-2 1.58712E-2 1.42843E-2 1.2597E-2 7.70492E-3 5.70686E-3 9.6089E-3 8.76649E-3 4.15038E-3 6.45554E-3 8.59955E-3 8.5528E-3 2.12099E-2 3.45378E-2 6.13758E-2 1.31419E-1 1.16365E-1 1.87439E-1 7.73653E-2 1.7795E-1 1.32823E-1 1.12956E-1 1.01632E-1 2.16596E-1 2.17818E-1 1.73531E-1 1.16081E-1 4.54881E-2 1.06474E-1 1.20455E-1 8.97388E-2 1.73503E-1 1.63925E-1 1.76038E-1 1.22803E-1 2.12501E-1 8.90214E-2 2.08149E-1 1.38951E-1 6.36771E-2 1.73132E-1 1.67108E-1 1.18561E-1 9.44006E-2 7.21802E-2 5.41568E-2 1.60578E-1 7.78569E-2 2.77892E-1 2.61647E-1 2.93994E-1 1.2506E-1 2.18984E-1 3.46836E-1 5.05521E-1 1.06214E-1 1.11227E-1 4.8894E-2 8.21561E-2 3.93873E-2 4.99925E-2 1.12087E-2 1.93724E-1 1.48515E-1 1.18091E-1 1.90583E-1 1.7736E-1 2.49073E-1 3.20861E-1 1.9937E-1 9.71629E-2 1.50741E-1 1.56764E-1 1.46617E-1 7.79137E-2 2.87418E-2 1.9388E-2 3.65576E-2 2.43837E-2 2.57973E-2 2.84347E-2 -9999 5.1249E-2 3.29196E-2 1.58628E-2 2.24249E-2 1.22125E-2 1.6564E-2 1.61476E-2 1.4295E-2 2.44241E-2 3.97393E-2 2.75224E-2 3.19697E-2 3.77825E-2 2.56474E-2 5.00131E-2 2.69619E-2 1.86598E-2 1.15885E-2 6.63011E-2 4.10543E-2 3.77754E-2 2.95168E-2 4.52824E-2 5.26816E-2 6.7524E-2 2.95259E-2 4.09036E-2 7.66035E-2 8.93498E-2 7.71649E-2 1.09083E-1 5.72884E-2 5.01904E-3 8.79174E-3 2.88058E-2 4.53874E-2 5.24499E-2 2.02832E-2 1.4089E-2 3.18944E-2 1.56281E-2 2.92878E-2 4.64965E-1 3.39727E-1 4.31866E-1 2.39827E-1 2.41902E-1 4.01657E-1 2.47737E-1 3.29288E-1 1.43427E-1 3.18551E-1 1.66709E-1 1.08926E-1 2.88056E-2 7.46814E-3 2.29668E-2 5.90351E-2 1.76206E-2 8.80787E-3 9.28361E-3 1.26138E-2 2.29179E-2 1.50894E-2 1.26076E-2 1.10082E-2 8.81673E-2 1.06812E-1 1.99455E-1 1.91237E-1 1.69144E-1 2.832E-1 2.26417E-1 2.90747E-1 2.08745E-1 1.20128E-1 2.1958E-2 7.05626E-2 1.29827E-1 6.83737E-2 1.75627E-1 2.6791E-2 2.43266E-2 1.29264E-1 1.69167E-2 4.90414E-2 7.89268E-2 2.01293E-1 1.61336E-1 2.23126E-1 6.83076E-2 1.15306E-1 2.2475E-1 8.03956E-2 1.08743E-1 1.04611E-1 1.09301E-1 1.30337E-1 1.15159E-1 1.12697E-1 2.42894E-1 7.51731E-2 6.89985E-2 7.35986E-2 6.84775E-2 3.38585E-2 7.43035E-2 6.96274E-2 7.03919E-2 1.19627E-1 1.2949E-1 8.71824E-2 2.15139E-1 5.7484E-2 6.11299E-2 9.86849E-2 8.7643E-2 1.28211E-1 5.39222E-2 3.48297E-2 7.04215E-2 5.00419E-2 4.87781E-2 2.30901E-2 4.15891E-2 1.05119E-1 8.30293E-2 9.50203E-2 7.03886E-2 1.57802E-2 5.96414E-2 4.63626E-2 3.70146E-2 3.72992E-2 3.03312E-2 3.09858E-2 3.37757E-2 1.92897E-2 8.19748E-3 3.22146E-3 4.63434E-3 1.42473E-2 4.02069E-3 6.62564E-3 8.12907E-3 2.40308E-2 6.5145E-2 2.38723E-2 4.21309E-2 3.7967E-2 4.83818E-2 2.19053E-2 4.14839E-2 2.83993E-2 3.33947E-2 3.02391E-2 4.44888E-2 4.34466E-2 3.56407E-2 6.39271E-2 3.73915E-2 5.36068E-2 4.78741E-2 2.97292E-2 3.68396E-2 4.13952E-2 3.39436E-2 5.85648E-2 1.94309E-2 1.3818E-2 6.31287E-2 3.61548E-2 2.63259E-2 8.8255E-2 4.09848E-2 2.63861E-2 2.10205E-2 2.66452E-2 8.11302E-2 7.97346E-2 2.93475E-2 3.13502E-2 8.65507E-2 7.08036E-2 3.91293E-2 4.23763E-2 3.0919E-2 7.02106E-2 4.75305E-2 9.18873E-2 8.49034E-2 1.12998E-2 1.17921E-2 1.47598E-2 4.94651E-3 1.9975E-3 3.7171E-4 8.97766E-5 6.45588E-4 3.69699E-4 3.60372E-4 2.72491E-3 1.34389E-3 3.81319E-4 3.18142E-5 2.44581E-4 3.73072E-4 1.26966E-3 1.51694E-3 7.22856E-4 6.32227E-5 1.64809E-5 2.9175E-6 8.4695E-6 1.05148E-5 4.11219E-5 9.40833E-6 4.97906E-6 8.03287E-6 1.2478E-6 5.14824E-7 2.09617E-6 3.54779E-6 3.54173E-7 6.20268E-7 4.15593E-7 8.0119E-8 5.56248E-7 1.70998E-7 2.89848E-6 1.07246E-5 1.64721E-6 8.74279E-6 3.34616E-6 1.03517E-6 6.3954E-7 -9999 7.7865E-6 2.60651E-5 1.36351E-4 7.14511E-5 2.56279E-5 6.94674E-6 2.75882E-5 1.79688E-4 1.14803E-4 9.63931E-4 9.45752E-4 2.41473E-4 1.78212E-4 1.20143E-4 2.2304E-4 1.80495E-4 1.58277E-3 1.20922E-3 8.49063E-4 1.38266E-3 1.3421E-4 1.98582E-5 6.12059E-6 1.95063E-5 9.09935E-5 2.97123E-4 1.61893E-4 6.70006E-5 4.65657E-5 2.60576E-5 9.96379E-5 2.43218E-4 6.98198E-4 4.83233E-4 2.59748E-4 4.55776E-4 4.20979E-4 3.43002E-4 7.37802E-4 1.26128E-3 1.22387E-3 6.36012E-4 3.254E-4 5.03239E-4 1.0586E-4 3.47701E-4 7.93479E-3 1.18695E-2 3.12856E-2 1.30739E-2 1.50593E-2 1.26652E-2 8.48622E-2 8.45231E-2 8.5367E-2 6.59997E-2 8.40499E-2 3.68866E-2 2.79765E-2 5.35509E-2 9.83513E-2 9.41427E-2 3.02233E-2 5.7187E-2 4.41338E-2 5.05567E-3 4.78904E-3 1.67834E-3 2.34266E-3 1.61501E-3 8.8396E-4 2.11553E-3 8.73986E-3 2.44917E-2 3.87877E-2 7.13476E-2 2.98889E-2 3.54596E-2 4.96492E-2 1.37659E-1 8.66673E-2 6.26162E-2 3.94171E-2 4.4306E-2 4.50377E-2 4.66332E-2 4.88737E-2 6.43907E-2 1.18227E-1 1.51572E-1 1.24784E-1 7.17036E-2 7.13916E-2 3.55357E-2 6.87476E-2 2.65764E-2 1.16532E-1 3.0132E-2 4.51281E-2 3.23281E-2 7.30914E-2 2.39784E-2 4.72774E-2 5.08155E-2 3.05126E-2 4.9954E-2 6.14863E-2 4.10672E-2 1.87175E-2 1.17564E-2 7.26825E-3 1.05793E-2 6.70935E-3 9.91128E-3 6.3578E-3 1.23883E-2 1.93692E-2 9.6478E-3 6.77108E-3 4.95995E-3 5.37403E-3 5.09819E-3 8.55568E-3 6.51073E-3 9.82654E-3 1.11003E-2 2.64812E-2 1.08287E-2 4.87972E-3 4.69788E-3 3.03931E-3 1.66174E-3 1.10676E-3 7.64687E-4 9.57617E-4 9.64682E-4 7.83865E-4 6.91764E-4 6.14685E-4 7.43956E-4 5.30444E-4 5.56579E-4 3.98234E-4 5.52298E-4 2.81827E-4 2.03377E-4 4.82431E-4 4.13717E-4 4.31681E-4 5.23845E-4 6.2348E-4 4.64802E-4 4.20503E-4 6.13588E-4 6.12337E-4 7.30472E-4 7.59214E-4 8.39584E-4 4.94935E-4 7.78202E-4 9.70716E-4 1.12082E-3 9.06933E-4 6.14093E-4 6.21889E-4 8.50598E-4 4.26834E-4 5.34234E-4 3.86894E-4 3.65796E-4 3.30892E-4 5.26083E-4 3.58019E-4 8.38594E-4 1.49883E-3 5.14054E-4 4.72791E-4 5.27404E-4 6.13852E-4 2.47599E-4 2.16114E-4 1.63352E-4 2.04751E-4 1.07012E-4 9.7555E-5 8.62949E-5 5.85949E-5 1.86237E-4 4.24488E-5 8.74892E-5 5.90371E-5 5.52024E-4 4.64351E-4 2.83518E-4 6.00362E-5 7.42133E-5 4.68203E-5 7.1365E-5 5.5539E-5 1.5607E-4 4.68663E-4 3.83794E-4 1.60169E-4 3.56398E-4 3.6053E-4 2.69144E-4 2.28699E-4 2.67186E-4 2.3672E-4 5.34662E-4 3.99926E-4 3.26934E-4 2.17342E-4 1.98611E-4 5.57719E-4 3.10572E-4 4.15118E-5 3.1081E-5 1.23478E-5 1.68829E-4 2.271E-4 1.47414E-4 1.64378E-4 1.58501E-4 1.99458E-4 1.88925E-4 1.5072E-4 1.17803E-5 3.56533E-4 4.3661E-4 2.64368E-4 1.98378E-5 2.87219E-5 1.18744E-5 1.78915E-4 1.76424E-5 3.26332E-5 9.6605E-5 8.13302E-4 5.15887E-4 8.55103E-4 5.09053E-4 4.7682E-4 1.65595E-4 3.62576E-4 2.39703E-4 1.9631E-4 1.84188E-4 1.75793E-4 2.17183E-4 9.65497E-5 2.90484E-4 1.16353E-4 1.71208E-4 1.42232E-4 9.90382E-5 4.47109E-5 1.42765E-5 9.31267E-5 8.54532E-6 5.29096E-6 9.21529E-6 5.71524E-6 8.75565E-6 1.8048E-5 2.888E-5 2.28366E-5 3.4134E-5 1.85113E-5 9.64285E-9 3.74713E-9 5.68691E-6 1.55046E-5 4.8532E-5 3.63986E-5 3.57724E-5 5.42275E-5 5.53954E-5 6.64167E-5 7.17993E-5 6.02201E-5 5.36541E-5 3.89198E-5 3.26896E-5 3.53907E-5 8.2068E-5 5.66741E-5 1.07612E-4 6.57145E-5 7.0477E-5 2.67779E-5 8.53226E-4 2.4266E-5 5.03042E-5 6.30996E-5 4.50743E-5 6.27341E-4 3.17334E-5 1.27452E-5 1.19546E-5 1.31043E-5 2.76942E-5 3.89017E-5 3.30669E-5 2.78844E-5 2.21865E-5 2.38023E-5 3.54322E-5 3.28093E-5 4.63197E-5 2.5515E-5 1.29919E-5 1.00223E-5 2.04521E-5 2.65649E-5 1.86723E-5 1.05778E-4 1.06674E-5 1.82399E-4 7.26834E-6 5.80084E-6 9.5709E-5 1.51445E-4 1.04186E-5 1.9242E-4 2.39567E-4 2.52301E-4 2.83575E-4 3.60049E-4 3.4076E-4 2.73888E-4 3.17608E-4 2.71504E-4 3.43253E-4 2.267E-4 2.82906E-4 2.24186E-5 2.75874E-4 3.18936E-4 1.81723E-5 1.79848E-5 2.51391E-5 1.36463E-5 1.7482E-5 2.97021E-5 3.29232E-5 1.54983E-5 1.93936E-5 2.11553E-5 1.67422E-5 1.26023E-5 1.32028E-5 1.6298E-5 1.41412E-5 2.07187E-4 1.6358E-4 2.31776E-4 2.23508E-4 1.82705E-5 2.17384E-5 2.50587E-4 2.62216E-4 3.5836E-4 2.86253E-4 3.71988E-5 1.28012E-4 7.38198E-5 1.01738E-4 8.94965E-5 9.81907E-5 4.34959E-5 6.11449E-5 7.48554E-5 1.15384E-4 1.08083E-4 1.81688E-3 1.81554E-3 2.05741E-4 1.68654E-4 2.71649E-3 3.4017E-4 4.17739E-4 2.44579E-3 2.51281E-3 2.80315E-3 3.70989E-3 3.39808E-3 3.31215E-4 2.44246E-4 1.84464E-3 9.21929E-4 9.9809E-4 1.06468E-3 9.87888E-4 1.45057E-4 5.35612E-4 4.44973E-4 4.25649E-4 4.42698E-4 6.11191E-4 4.1089E-4 5.52561E-4 5.2385E-4 6.13329E-5 5.18326E-5 4.97736E-5 2.92949E-5 5.11161E-5 1.08417E-4 3.45407E-5 1.68814E-4 1.8827E-4 1.65879E-4 3.16509E-4 1.88752E-5 2.02354E-5 1.71459E-5 1.08057E-5 1.12335E-5 1.2052E-5 7.06445E-6 5.90458E-6 7.02388E-6 5.02954E-6 3.68477E-6 4.20069E-6 3.59242E-6 2.58977E-6 2.15505E-6 1.72347E-6 2.22379E-5 2.52178E-5 2.88846E-5 4.73138E-5 5.98636E-5 7.58646E-5 5.96916E-5 3.03044E-5 1.27268E-5 2.04965E-5 1.35147E-5 1.17372E-5 9.54244E-6 1.11764E-5 7.933E-6 7.99189E-6 7.38875E-6 9.78912E-6 8.62551E-6 9.01733E-6 1.0042E-5 1.06926E-5 8.90455E-6 9.79462E-6 1.23109E-5 1.61523E-5 1.43799E-5 1.24715E-5 8.16691E-6 3.87108E-6 7.31582E-6 5.90494E-6 7.30962E-6 4.86653E-6 3.74045E-6 4.48634E-6 8.01969E-6 6.03261E-6 5.55327E-6 8.4637E-6 8.29882E-6 5.03324E-6 5.61087E-6 5.44706E-6 6.57661E-6 4.8618E-6 6.57181E-6 4.89323E-6 5.93025E-6 6.04095E-6 5.74098E-6 3.82133E-6 3.99588E-6 3.80443E-6 3.88191E-6 9.61536E-6 8.51145E-6 1.44984E-5 6.52704E-6 3.90389E-6 7.67614E-6 6.46926E-6 6.09516E-6 3.70312E-6 4.33961E-6 3.93353E-6 1.0648E-5 7.92665E-6 7.22358E-6 7.1404E-6 6.77413E-6 3.44112E-6 3.82193E-6 9.10549E-8 -9999 -9999 -9999 -9999 -9999 -9999 -9999 -9999 -9999 -9999 -9999 -9999 -9999 -9999 -9999 -9999 -9999 -9999 -9999 -9999 -9999 -9999 -9999 -9999 -9999 -9999 -9999 -9999 -9999 -9999 -9999 -9999 -9999 -9999 -9999
1.1886E-5 1.12569E-5 1.15967E-5 1.59215E-5 1.72153E-5 1.17924E-5 1.02724E-5 9.62502E-6 1.17572E-5 8.8937E-6 9.43934E-6 1.03384E-5 1.17647E-5 8.55804E-6 9.67851E-6 8.98303E-6 2.31941E-5 2.51347E-5 2.3466E-5 6.6399E-6 6.76758E-6 9.96012E-6 1.17551E-5 8.84806E-6 1.00219E-5 8.57926E-6 8.10064E-6 1.05056E-5 1.05953E-5 1.42444E-5 1.35243E-5 2.70634E-5 3.1777E-5 1.86452E-5 1.67878E-5 1.18768E-5 1.38141E-5 1.21785E-5 2.37942E-5 1.37991E-5 1.9505E-5 1.17922E-5 1.26055E-5 2.76019E-5 2.48275E-5 2.48173E-5 1.5123E-5 1.71996E-5 1.6923E-5 2.00088E-5 2.42401E-5 2.65087E-5 1.98855E-5 2.45736E-5 2.95465E-5 2.19196E-5 2.84422E-5 3.52299E-5 3.33206E-5 5.06919E-5 4.01045E-5 4.30723E-5 4.72157E-5 3.58043E-5 2.9044E-5 3.26601E-5 4.13846E-5 3.63074E-5 4.41513E-5 3.86872E-5 6.63595E-5 6.32429E-5 6.48734E-5 6.61539E-5 5.38372E-5 9.06916E-5 4.92876E-5 7.20323E-5 4.86798E-5 6.60571E-5 6.14377E-5 6.3447E-5 4.83671E-5 6.1214E-5 7.29549E-5 5.79748E-5 6.63824E-5 5.63606E-5 5.79628E-5 7.73728E-5 6.94561E-5 5.30104E-5 7.54339E-5 7.56085E-5 7.77587E-5 6.23023E-5 5.44475E-5 7.49547E-5 1.50021E-4 1.33106E-4 7.75639E-5 6.98451E-5 6.9532E-5 4.71594E-5 5.68719E-5 7.40283E-5 7.42151E-5 7.46661E-5 1.01104E-4 1.10242E-4 9.77314E-5 1.11406E-4 1.28234E-4 1.53178E-4 2.00419E-4 1.91307E-4 1.63483E-4 1.61902E-4 1.81829E-4 3.40588E-4 3.64722E-4 3.166E-4 3.54495E-4 3.12105E-4 3.47812E-4 2.97765E-4 4.43235E-4 2.53536E-4 2.56912E-4 3.27656E-4 3.55806E-4 3.37187E-4 3.18961E-4 2.51758E-4 2.0377E-4 2.18516E-4 2.59712E-4 1.98413E-4 4.28261E-4 1.40182E-4 1.36045E-3 7.94505E-4 2.09517E-4 2.9778E-4 1.94203E-4 2.96349E-4 3.19503E-4 3.3234E-4 3.10419E-4 3.46611E-4 2.76735E-4 3.75984E-4 1.95954E-4 2.42117E-4 2.52014E-4 4.82698E-4 3.52503E-4 3.08075E-4 3.45652E-4 3.42681E-4 3.67931E-4 3.99106E-4 5.11668E-4 4.97745E-4 9.57663E-4 6.01889E-4 2.85045E-4 2.3681E-4 2.36496E-4 1.09621E-3 6.21203E-4 4.30022E-4 4.22288E-4 2.67315E-4 3.00663E-4 5.32506E-4 4.04013E-4 2.57257E-4 1.52688E-4 2.86746E-4 3.20045E-4 3.00384E-4 3.0834E-4 1.72013E-4 3.90293E-4 5.17924E-4 2.77744E-4 1.95915E-4 3.09979E-4 2.73532E-4 3.54387E-4 3.14494E-4 6.08918E-4 2.68479E-4 3.14174E-4 3.60559E-4 4.30862E-4 9.17429E-4 4.83524E-4 6.98497E-4 2.39707E-3 1.29167E-3 1.59142E-3 1.61063E-3 1.55674E-3 8.98781E-4 1.45882E-3 1.24614E-3 1.52541E-3 1.24786E-3 1.19272E-3 7.62598E-4 1.57354E-3 1.60767E-3 1.47308E-3 1.31124E-3 1.06234E-3 1.08704E-3 1.24808E-3 1.14229E-3 1.14615E-3 1.1072E-3 1.45377E-3 1.35135E-3 1.84121E-3 9.48721E-4 8.03398E-4 8.35277E-4 8.67959E-4 1.57094E-3 1.09569E-3 2.70808E-4 3.61099E-5 8.4217E-5 2.57046E-5 1.57622E-5 -9999 2.79306E-5 2.98712E-5 4.84033E-5 2.46384E-5 2.68895E-5 1.91733E-5 2.80919E-5 2.56306E-5 1.8209E-5 2.80675E-5 2.9327E-4 3.84423E-4 8.2643E-4 1.16047E-3 8.68582E-4 1.08209E-3 8.33907E-4 9.79125E-4 1.21131E-3 2.1687E-3 1.47323E-3 1.13291E-3 6.47574E-4 9.81702E-4 1.45634E-3 1.419E-3 3.41475E-4 2.14449E-3 8.70205E-4 1.3781E-3 6.89175E-4 9.31026E-4 2.89051E-3 2.57495E-3 3.38198E-3 2.74635E-3 5.61165E-3 3.68323E-3 1.59498E-3 1.55393E-3 1.16803E-3 2.65669E-3 3.46315E-3 4.45792E-3 2.44867E-3 2.40414E-3 2.18393E-3 2.36407E-3 2.82183E-3 2.04747E-3 2.14116E-3 2.68121E-3 3.02409E-3 2.6047E-3 3.47195E-3 2.00306E-3 4.09906E-3 2.94008E-3 3.49566E-3 2.11561E-3 5.59344E-3 5.11843E-3 6.04599E-3 4.8025E-3 2.28277E-2 1.73678E-2 6.14261E-3 5.55436E-3 8.77385E-3 8.64336E-3 2.72925E-3 3.48146E-3 3.51498E-3 2.55972E-3 2.5302E-3 1.08636E-3 1.42411E-3 2.87672E-3 2.39957E-3 2.82647E-3 9.59763E-3 3.89642E-3 5.36175E-3 6.0124E-3 1.20213E-2 1.25323E-2 8.83727E-3 2.47765E-2 1.33019E-2 4.2124E-3 3.86485E-3 4.19823E-3 5.89929E-3 2.31805E-3 4.75201E-3 1.71499E-3 3.93152E-3 1.14287E-2 6.86828E-3 1.32885E-2 3.64198E-2 1.42041E-2 5.80728E-2 1.1054E-2 1.88409E-2 1.30403E-2 7.85087E-3 3.87165E-3 4.44786E-3 2.29479E-3 3.52108E-3 8.03088E-3 9.04974E-3 2.87417E-2 1.02008E-2 1.03078E-2 3.47369E-3 8.61281E-3 4.50752E-3 6.02781E-3 1.34936E-2 1.09667E-2 1.17324E-2 1.39394E-2 6.823E-2 1.32932E-1 2.47996E-1 2.54285E-1 1.6559E-1 2.18664E-1 1.53692E-1 1.99763E-1 1.30758E-1 2.31263E-1 1.57976E-1 2.13809E-1 2.08616E-1 1.0429E-1 4.00792E-2 9.64796E-2 5.67684E-2 6.04591E-2 7.00086E-2 9.76116E-2 1.30559E-1 3.90238E-1 2.74738E-1 1.93555E-1 1.37283E-1 9.43885E-2 9.57081E-2 4.56329E-2 7.51955E-2 9.50346E-2 1.54772E-1 1.00109E-1 9.29526E-2 1.01617E-1 1.12419E-1 1.63316E-1 1.6279E-1 2.32309E-1 3.42244E-1 2.49055E-1 3.4935E-1 3.83111E-1 2.6147E-1 1.57729E-1 9.76456E-2 4.94653E-2 1.52058E-1 1.0831E-1 2.00089E-1 1.65138E-1 1.26125E-1 1.39464E-1 1.06159E-1 1.29504E-1 1.17561E-1 1.37814E-1 8.1262E-2 7.3929E-2 4.63442E-2 4.27482E-2 1.19384E-1 4.86386E-2 4.99003E-2 3.68619E-2 2.1529E-2 2.66404E-2 1.4115E-2 2.31177E-2 2.76594E-2 1.59185E-2 1.25187E-2 2.50118E-2 1.71019E-2 1.85682E-2 2.65783E-2 2.19626E-2 1.22605E-2 1.56068E-2 2.19869E-2 2.55568E-2 4.02797E-2 2.80703E-2 9.05314E-3 1.24543E-2 1.90469E-2 1.43729E-2 2.34681E-2 8.49554E-2 5.65972E-2 8.19831E-2 2.98445E-2 5.51151E-2 6.65764E-2 4.61137E-2 4.72656E-2 9.47552E-2 3.65184E-2 7.13787E-2 1.3326E-1 8.41348E-2 7.29407E-2 4.42495E-2 5.03138E-2 3.64867E-2 1.94906E-2 7.13821E-2 3.4619E-2 2.20006E-2 1.44916E-2 3.18941E-2 2.59549E-2 1.6596E-1 3.97842E-1 3.33815E-1 4.09742E-1 2.2789E-1 3.94054E-1 3.31247E-1 2.02959E-1 1.60183E-1 1.66077E-1 1.76253E-1 3.0501E-2 2.56204E-2 1.06546E-1 3.63408E-2 6.63721E-2 8.72816E-2 2.6008E-2 2.39444E-2 1.16505E-2 2.54589E-2 1.4982E-2 1.37791E-2 2.78387E-2 4.01196E-2 8.46693E-2 1.38046E-1 1.36311E-1 1.7548E-1 2.36273E-1 3.16081E-1 3.60603E-1 9.71062E-2 6.35516E-2 1.86178E-2 1.85583E-1 9.28348E-2 7.0746E-2 4.28316E-2 5.48644E-2 9.62966E-2 4.07221E-2 3.7528E-2 7.73533E-2 1.00938E-1 1.43518E-1 2.3092E-1 1.4019E-1 8.13771E-2 1.93819E-1 1.86151E-1 5.22692E-2 8.67757E-2 1.3592E-1 5.1057E-2 1.32075E-1 1.04998E-1 1.38012E-1 2.28566E-1 3.97458E-2 2.32221E-2 6.59172E-2 7.9161E-2 9.14116E-2 8.73016E-2 1.48366E-1 1.05365E-1 8.70357E-2 1.13848E-1 1.03882E-1 7.26142E-2 9.26518E-2 9.52381E-2 6.74948E-2 9.27563E-2 1.46577E-1 1.27921E-1 7.56223E-2 5.37019E-2 4.53849E-2 8.99655E-2 7.66159E-2 5.30331E-2 5.68878E-2 6.09393E-2 6.29281E-2 4.58575E-2 3.28698E-2 3.86976E-2 5.24578E-2 6.11677E-2 6.1346E-2 4.65737E-2 2.49293E-2 2.50808E-2 2.35637E-2 1.4941E-2 7.39948E-3 6.54455E-3 1.47464E-2 1.25298E-2 1.59085E-2 2.28904E-2 5.06317E-2 7.22374E-2 3.51214E-2 1.76253E-2 3.65129E-2 6.70253E-2 3.01215E-2 3.96172E-2 3.2586E-2 4.63469E-2 7.82097E-2 1.49106E-1 7.48397E-2 6.08587E-2 7.82857E-2 8.8154E-2 4.40359E-2 2.29938E-2 1.95101E-2 2.94791E-2 2.78386E-2 1.19117E-2 2.03175E-2 4.71642E-3 1.45676E-2 1.37749E-2 4.21076E-2 1.03569E-2 1.44756E-2 1.89798E-2 2.65771E-2 1.69503E-2 2.09291E-2 3.00829E-2 1.80689E-2 2.31229E-2 3.2158E-2 3.9002E-2 7.13604E-2 4.75208E-2 5.30149E-2 7.66294E-2 8.9515E-2 7.43294E-2 9.84793E-2 1.6383E-2 2.74824E-2 1.56835E-2 1.48163E-2 9.89968E-4 8.07755E-4 3.60671E-4 7.17938E-5 6.58724E-5 7.98494E-5 4.39246E-4 1.27066E-3 3.95625E-3 8.70417E-4 1.20891E-4 7.92375E-5 3.09568E-4 2.5121E-3 1.61998E-3 1.11138E-3 7.24439E-4 3.37227E-5 2.05317E-5 4.9549E-6 7.05877E-6 5.11123E-6 3.13396E-5 4.93013E-6 8.90664E-6 1.03828E-5 5.29068E-6 2.08125E-6 4.24946E-5 5.44467E-5 5.51981E-6 1.5965E-7 5.95086E-7 2.03702E-7 1.46787E-6 9.00661E-7 2.8911E-5 2.82401E-5 8.61912E-6 6.54006E-6 1.01735E-6 1.27012E-6 1.91079E-6 1.31036E-5 3.85582E-5 2.04604E-4 2.67006E-4 9.38903E-5 4.69451E-5 1.46592E-5 5.87016E-5 1.10565E-4 7.79953E-4 7.71052E-4 3.81127E-4 1.93758E-4 9.21089E-6 9.71613E-5 2.1579E-4 1.32363E-3 2.06393E-3 1.82567E-3 9.08767E-4 4.18825E-4 1.25303E-4 2.10602E-5 5.66381E-5 3.22032E-4 2.44236E-4 1.36087E-4 8.18642E-4 1.74981E-3 9.69015E-4 3.01553E-4 2.75624E-4 7.34164E-4 8.84021E-4 5.46031E-4 3.40636E-4 5.65069E-4 3.7907E-4 5.3716E-4 1.26524E-3 3.03432E-3 1.58577E-3 1.25232E-3 1.98588E-4 8.12603E-5 8.32878E-4 7.54179E-3 1.73597E-2 2.68142E-2 3.30332E-2 1.32291E-2 1.28253E-2 6.47134E-2 5.06106E-2 1.0087E-1 5.71587E-2 6.80751E-2 5.31611E-2 4.97414E-2 7.1633E-2 8.13078E-2 9.14677E-2 2.47833E-2 2.7822E-2 2.27106E-2 3.35248E-3 2.85449E-3 1.3994E-3 8.57359E-4 4.55351E-4 4.90295E-4 4.40468E-3 9.29858E-3 1.59326E-2 3.27939E-2 3.8059E-2 2.38679E-2 2.17538E-2 2.8898E-2 8.59219E-2 3.61538E-2 7.87297E-2 7.73909E-2 4.03822E-2 7.40689E-2 8.02716E-2 3.83589E-2 9.9464E-2 1.27412E-1 8.32862E-2 9.83709E-2 1.09577E-1 1.14439E-1 7.22344E-2 5.30709E-2 1.60923E-1 6.42586E-2 5.3941E-2 6.60787E-2 3.46287E-2 4.79815E-2 4.44028E-2 2.59739E-2 3.0909E-2 2.3696E-2 4.11167E-2 1.59767E-2 3.13274E-2 3.93119E-2 2.64607E-2 3.94671E-2 7.97144E-3 6.73475E-3 6.59415E-3 1.23985E-2 3.50424E-3 5.002E-3 8.31073E-3 8.89757E-3 4.32336E-3 3.48158E-3 5.02128E-3 8.42001E-3 7.80399E-3 2.75528E-2 1.44013E-2 1.42279E-2 2.83014E-2 7.38103E-3 5.19092E-3 2.9737E-3 2.78889E-3 1.92171E-3 6.29115E-4 9.17269E-4 1.47026E-2 1.72407E-3 6.36848E-4 9.21263E-3 5.47899E-4 6.46697E-4 5.33542E-4 4.50838E-4 6.12622E-4 6.6175E-4 3.15407E-4 3.92013E-4 3.59159E-4 2.71479E-4 3.29493E-4 4.19291E-4 3.89693E-4 4.03584E-4 2.77626E-4 9.57477E-4 1.04388E-3 4.31844E-4 1.09699E-3 1.0451E-3 7.48693E-4 1.66226E-3 1.23069E-3 7.18394E-4 9.96846E-4 5.38645E-4 7.42766E-4 3.86711E-4 7.37993E-4 3.31113E-4 3.40175E-4 5.86595E-4 3.7263E-4 5.45027E-4 5.83408E-4 1.03693E-3 9.09267E-4 3.31443E-4 3.67759E-4 6.63141E-4 2.62303E-4 2.07181E-4 2.12491E-4 1.8215E-4 1.41358E-4 1.03942E-4 7.19799E-5 6.77921E-5 4.50721E-5 7.49748E-5 7.73562E-5 1.29939E-4 4.18478E-4 6.21096E-4 2.81502E-4 2.00354E-4 1.57923E-4 1.19387E-4 7.84968E-5 7.65087E-5 4.46825E-4 3.26321E-4 3.25017E-4 1.67333E-4 4.32709E-4 3.84365E-4 2.05869E-4 2.42881E-4 1.71766E-4 1.807E-4 4.62346E-4 3.59525E-4 2.18005E-4 2.86528E-4 3.15697E-4 3.01029E-4 2.47072E-4 5.67368E-5 1.50171E-5 1.30482E-5 1.99664E-4 3.23987E-4 1.79081E-4 2.20145E-4 1.16415E-4 2.25271E-4 1.11076E-4 8.86386E-6 6.1337E-6 2.74118E-4 5.45223E-4 1.38435E-5 1.64429E-5 1.85192E-5 1.31095E-5 1.27805E-5 1.94307E-5 3.77298E-5 1.22343E-4 8.27404E-4 4.06179E-4 5.06278E-4 4.67711E-4 5.21536E-4 4.80715E-4 3.10634E-4 2.72405E-4 1.68303E-4 1.84687E-4 1.60532E-4 2.50021E-4 1.63102E-4 4.02412E-4 2.11023E-4 1.909E-4 1.12802E-4 1.19295E-4 5.02415E-5 8.2709E-6 1.1282E-4 8.89454E-6 9.58972E-6 1.80614E-5 1.81142E-5 7.21964E-6 2.27356E-5 2.8744E-5 6.52957E-5 2.37321E-9 2.53144E-9 2.71434E-9 1.58852E-10 7.13953E-6 7.45705E-5 2.52076E-5 4.44534E-5 3.55689E-5 4.22118E-5 3.21397E-5 1.7385E-5 1.97439E-5 4.76721E-5 5.45578E-5 4.93906E-5 7.47624E-5 7.38773E-5 5.30175E-5 6.03769E-5 5.54264E-5 5.25584E-5 4.46135E-5 5.55733E-5 3.71869E-5 5.17921E-5 7.44002E-5 3.00476E-5 2.55059E-5 3.61183E-5 2.90318E-5 2.46326E-5 1.7825E-5 2.17421E-5 1.15787E-5 8.03278E-6 1.43095E-5 1.18335E-5 1.0308E-5 8.37899E-6 2.85336E-5 2.44718E-5 3.23669E-5 2.45512E-5 1.84753E-5 2.73197E-4 1.6512E-4 1.43957E-4 1.06991E-4 1.49549E-4 1.09875E-4 1.06134E-4 9.45488E-5 6.65668E-6 7.07408E-6 6.46552E-5 6.12761E-6 9.58684E-6 1.12951E-5 1.6216E-5 2.22816E-5 2.68389E-5 2.81468E-5 2.78113E-5 3.73768E-5 1.38603E-5 1.34123E-5 9.18664E-6 1.10518E-5 1.22969E-5 1.45095E-5 1.62294E-5 1.53902E-5 1.44485E-5 1.7528E-5 1.10131E-5 1.24556E-5 1.81237E-5 1.86345E-5 1.79759E-5 2.10677E-5 2.72628E-5 2.22505E-5 4.61311E-5 3.95808E-5 1.46313E-5 2.0899E-4 1.45771E-4 1.44498E-4 2.15517E-4 1.6997E-5 2.03471E-5 3.06007E-4 1.97538E-4 1.81136E-4 1.81495E-5 2.02778E-5 3.79953E-5 4.52487E-5 4.33021E-5 4.75143E-5 5.85182E-4 4.33071E-5 5.46474E-5 8.03595E-4 5.3784E-5 1.27075E-4 2.32052E-3 1.70419E-4 1.80361E-4 2.18681E-4 1.92922E-4 2.19455E-4 2.69438E-3 3.29906E-3 2.16134E-3 2.58875E-3 2.91343E-3 2.86731E-3 3.19859E-4 5.62543E-4 2.66571E-4 2.09915E-4 9.37022E-4 7.35443E-4 9.95391E-4 6.96996E-4 5.7468E-4 4.22167E-4 3.07522E-4 3.98241E-4 3.76076E-4 4.12154E-5 4.31736E-4 4.74275E-4 5.94707E-4 4.06606E-5 6.18936E-4 3.64904E-5 4.07681E-5 4.97907E-5 8.76135E-5 2.37772E-5 1.50691E-4 2.0674E-4 9.56747E-5 1.02842E-4 2.62834E-5 1.65932E-5 1.72218E-5 9.59162E-6 5.73689E-6 6.59594E-6 5.26704E-6 4.20733E-6 5.11539E-6 4.29935E-6 4.10831E-6 5.78136E-6 3.8084E-6 4.84541E-6 4.09646E-5 5.94465E-5 2.15291E-5 3.92155E-5 4.54281E-5 7.70904E-5 8.87692E-5 1.04566E-4 5.05869E-5 2.22363E-5 1.59852E-5 1.07459E-5 1.54003E-5 1.86534E-5 1.10302E-5 1.02703E-5 1.01078E-5 1.08998E-5 9.62682E-6 8.43043E-6 7.42614E-6 6.64998E-6 8.50228E-6 8.48651E-6 8.23799E-6 9.38622E-6 6.8796E-6 9.71048E-6 1.17039E-5 1.32035E-5 1.21224E-5 1.45601E-5 1.14948E-5 1.29835E-5 6.1294E-6 8.6783E-6 8.63272E-6 8.44549E-6 7.4202E-6 5.61158E-6 8.06127E-6 6.55651E-6 5.94649E-6 5.41697E-6 4.96856E-6 4.79633E-6 6.36624E-6 7.39746E-6 7.62521E-6 4.59857E-6 3.68629E-6 3.44566E-6 5.16027E-6 3.92458E-6 7.19207E-6 8.01104E-6 8.3852E-6 6.19571E-6 6.03794E-6 9.80997E-6 1.31355E-5 8.96775E-6 7.10003E-6 6.93135E-6 3.92451E-6 4.37476E-6 3.5548E-6 5.54168E-6 4.40924E-6 6.91966E-6 7.0104E-6 7.59143E-6 1.02998E-5 1.41255E-5 2.35921E-6 3.43806E-6 -9999 -9999 -9999 -9999 -9999 -9999 -9999 -9999 -9999 -9999 -9999 -9999 -9999 -9999 -9999 -9999 -9999 -9999 -9999 -9999 -9999 -9999 -9999 -9999 -9999 -9999 -9999 -9999 -9999 -9999 -9999 -9999 -9999 -9999 -9999
1.40914E-5 9.16618E-6 9.52502E-6 1.189E-5 1.55164E-5 1.28292E-5 1.36748E-5 1.09959E-5 7.53747E-6 8.26897E-6 7.41659E-6 6.96555E-6 7.58102E-6 8.85664E-6 9.25169E-6 7.60589E-6 1.04386E-5 1.11189E-5 1.44472E-5 8.78348E-6 8.82099E-6 8.44231E-6 1.02864E-5 9.97232E-6 1.1097E-5 1.04617E-5 1.5709E-5 1.52951E-5 1.13624E-5 1.3599E-5 1.17939E-5 1.78131E-5 2.72106E-5 1.5378E-5 2.73188E-5 8.67189E-6 2.40086E-5 3.16129E-5 1.89104E-5 1.37292E-5 1.88362E-5 2.32275E-5 2.35309E-5 2.47638E-5 2.10262E-5 1.77198E-5 1.81848E-5 1.78012E-5 2.3043E-5 2.27763E-5 1.79936E-5 1.54938E-5 2.06489E-5 2.40605E-5 2.94425E-5 2.60249E-5 2.88168E-5 4.0429E-5 3.19278E-5 3.05569E-5 3.13295E-5 4.93328E-5 3.58188E-5 3.67839E-5 3.87036E-5 5.54044E-5 4.58723E-5 4.48935E-5 5.52183E-5 4.10862E-5 6.65589E-5 5.9486E-5 9.81668E-5 1.13608E-4 8.97012E-5 5.41105E-5 4.96415E-5 5.06681E-5 3.50071E-5 6.60891E-5 8.28714E-5 9.09854E-5 7.77001E-5 1.02092E-4 8.08399E-5 7.39784E-5 7.66842E-5 6.45997E-5 6.71657E-5 7.48165E-5 6.62497E-5 6.18977E-5 5.83605E-5 6.36182E-5 6.23442E-5 5.57021E-5 5.83193E-5 9.13635E-5 1.21204E-4 1.10741E-4 7.96044E-5 8.02943E-5 5.77611E-5 5.83571E-5 7.22175E-5 6.33146E-5 9.69569E-5 1.01812E-4 8.53738E-5 8.23241E-5 8.06211E-5 1.348E-4 1.39959E-4 1.24585E-4 1.50788E-4 1.64271E-4 2.03544E-4 1.49513E-4 2.16989E-4 2.48971E-4 3.85211E-4 9.97277E-4 3.81279E-4 3.32673E-4 3.08016E-4 3.09437E-4 3.60815E-4 2.19056E-4 3.13767E-4 3.56493E-4 3.15148E-4 2.72195E-4 2.90673E-4 2.84202E-4 2.92268E-4 1.55388E-4 2.62175E-4 2.0888E-4 4.13898E-4 9.48555E-4 2.12645E-3 6.71542E-4 9.46074E-4 4.32098E-4 2.43247E-4 3.2477E-4 3.58218E-4 3.63474E-4 3.52576E-4 4.35686E-4 4.76685E-4 3.1396E-4 2.82672E-4 2.18758E-4 2.83735E-4 3.01745E-4 2.94789E-4 3.66308E-4 3.8559E-4 3.20095E-4 4.34197E-4 6.26635E-4 7.21512E-4 4.8638E-4 7.20396E-4 7.63308E-4 4.15137E-4 2.84036E-4 2.84165E-4 3.38049E-4 7.73098E-4 4.6549E-4 4.05704E-4 3.9306E-4 1.27638E-4 1.48335E-3 3.81135E-4 2.46404E-4 3.55002E-4 3.90297E-4 3.54258E-4 3.86461E-4 2.39503E-4 2.61913E-4 4.10773E-4 7.30354E-4 1.94879E-4 3.75072E-4 2.22986E-4 2.65176E-4 3.01585E-4 6.91426E-4 4.06284E-4 3.96267E-4 4.33959E-4 4.84438E-4 7.65438E-4 3.62665E-4 8.22863E-4 9.4014E-4 2.45521E-3 4.43676E-4 5.55023E-4 1.13849E-3 5.07533E-3 3.23518E-3 1.66401E-3 1.88235E-3 1.00845E-3 1.27375E-3 1.1979E-3 1.13536E-3 1.07025E-3 1.49438E-3 1.42208E-3 1.2095E-3 1.19096E-3 8.7242E-4 6.07054E-4 7.99538E-4 1.49776E-3 9.55693E-4 8.88864E-4 1.04888E-3 6.72966E-4 7.23931E-4 9.38254E-4 1.37146E-3 1.12778E-3 8.35194E-4 1.44722E-3 6.31383E-4 9.34111E-5 2.02654E-5 2.3528E-5 3.00409E-5 1.20554E-5 -9999 3.0006E-5 5.66319E-4 3.37033E-5 3.53472E-5 3.09319E-5 1.51222E-5 1.69157E-5 1.12316E-5 3.62209E-5 1.51135E-4 3.35033E-4 4.44026E-4 3.40417E-4 6.02445E-4 7.2885E-4 7.91979E-4 1.38034E-3 7.00392E-4 1.21231E-3 1.44503E-3 1.23399E-3 1.30108E-3 2.11057E-3 9.26826E-4 1.22754E-3 1.29938E-3 9.19512E-4 2.8798E-3 4.19597E-3 3.24443E-3 4.13225E-3 1.04097E-3 1.23563E-3 1.53366E-3 2.04815E-3 2.77305E-3 1.44459E-3 1.34482E-3 1.74077E-3 2.01468E-3 6.22993E-4 1.68814E-4 3.19627E-3 8.66904E-3 3.07552E-3 1.27105E-3 1.51388E-3 1.79747E-3 1.43483E-3 2.66348E-3 3.34623E-3 3.75541E-3 2.16539E-3 2.08659E-3 2.20682E-3 2.9933E-3 1.77493E-3 2.10229E-3 4.82816E-3 5.86831E-3 4.56827E-3 1.59459E-2 1.32819E-2 7.36047E-3 8.92097E-3 8.42282E-3 1.07364E-2 9.9774E-3 7.14236E-3 4.87218E-4 4.39694E-3 3.43012E-3 2.31669E-3 2.67936E-3 3.25433E-3 1.96978E-3 3.78315E-3 3.03363E-3 1.74818E-3 3.53453E-3 4.17974E-3 5.19051E-3 6.69725E-3 5.56048E-3 6.50952E-3 8.42375E-3 3.07567E-2 1.01786E-2 7.75735E-3 5.08043E-3 6.09908E-3 6.78722E-3 5.05876E-3 2.89455E-3 2.40722E-3 8.36539E-3 1.08246E-2 1.36791E-2 7.56842E-3 2.02539E-2 2.32764E-2 2.57035E-2 3.63475E-2 7.67689E-3 1.16533E-2 1.54269E-2 9.35381E-3 6.97557E-3 8.21906E-3 7.45541E-3 8.58557E-3 1.93848E-2 1.4734E-2 6.13042E-3 9.22005E-3 6.90445E-3 1.02716E-2 6.49088E-3 5.7966E-3 1.66886E-2 9.16287E-3 1.29818E-2 1.43693E-2 1.41532E-1 2.57787E-1 1.93887E-1 2.38237E-1 1.69398E-1 1.22874E-1 2.2389E-1 1.56685E-1 1.80909E-1 1.09543E-1 1.08775E-1 1.20679E-1 9.91318E-2 6.64753E-2 7.45705E-2 3.0906E-2 1.22893E-1 8.48011E-2 5.8483E-2 7.10628E-2 6.71788E-2 1.08618E-1 1.32298E-1 1.47446E-1 1.32479E-1 5.90554E-2 3.00248E-1 5.32242E-2 3.87417E-1 3.02088E-1 2.26506E-1 2.20963E-1 9.76628E-2 9.10142E-2 1.47424E-1 9.67286E-2 1.07876E-1 2.55281E-1 1.77912E-1 3.71867E-1 8.39089E-2 2.03559E-1 1.55365E-1 1.00263E-1 9.05751E-2 8.55537E-2 1.04342E-1 1.60993E-1 1.64767E-1 1.38673E-1 1.47359E-1 4.38044E-2 3.81935E-2 8.81305E-2 6.8963E-2 5.06819E-2 4.1598E-2 4.84919E-2 3.75555E-2 5.35352E-2 6.54773E-2 5.97508E-2 5.05708E-2 3.26108E-2 3.09603E-2 2.85733E-2 1.71248E-2 3.1401E-2 1.9366E-3 1.68769E-2 1.31092E-2 3.68452E-3 2.5472E-2 2.55063E-2 1.94847E-2 3.27308E-2 1.37067E-2 1.25306E-2 1.84865E-2 3.54426E-2 5.99651E-2 2.22514E-2 2.64986E-2 2.51063E-2 1.31836E-2 2.30574E-2 5.16359E-2 4.24549E-2 2.20111E-2 1.54198E-2 4.00523E-2 5.39495E-2 1.63142E-2 4.93442E-2 3.98701E-2 5.89026E-2 6.61639E-2 -9999 -9999 3.62488E-2 3.85325E-2 6.7379E-2 4.36186E-2 2.04238E-2 5.8578E-2 4.25176E-2 7.5129E-2 1.56077E-1 6.48141E-2 3.91254E-2 3.3263E-2 5.71809E-2 3.10636E-1 1.89929E-1 3.24881E-1 2.54175E-1 5.2869E-1 4.23023E-1 2.45623E-1 1.29101E-1 2.03509E-1 3.81531E-1 1.67035E-1 1.39174E-1 1.51069E-1 5.76032E-2 1.1552E-1 1.30611E-1 3.25955E-2 3.10668E-2 3.15439E-2 1.96483E-2 2.37856E-2 3.3783E-2 4.58122E-2 5.96957E-2 8.89676E-2 8.32748E-2 1.48509E-1 6.59229E-2 1.10893E-1 1.27307E-1 1.3728E-1 7.88495E-2 6.27304E-2 4.67702E-2 8.12926E-2 2.53752E-2 1.81492E-1 4.17432E-2 8.47326E-2 6.97731E-2 4.58116E-2 1.01937E-1 3.55873E-2 5.96926E-2 9.91221E-2 1.85375E-1 2.18138E-1 1.36243E-1 9.08302E-2 1.38693E-1 1.13606E-1 6.38735E-2 1.66062E-1 8.98687E-2 1.00188E-1 1.40223E-1 7.27655E-2 9.1937E-2 8.46377E-2 2.90781E-2 5.70122E-2 8.41056E-2 1.07492E-1 6.74424E-2 5.13764E-2 8.44726E-2 8.86111E-2 1.0631E-1 9.64217E-2 1.86414E-1 7.80515E-2 1.5537E-1 1.09371E-1 6.12053E-2 1.09457E-1 1.63984E-1 8.63775E-2 6.30336E-2 4.94947E-2 3.72772E-2 9.26723E-2 1.19832E-1 5.97125E-2 5.96403E-2 6.17704E-2 4.4522E-2 4.80156E-2 2.74848E-2 4.8218E-2 8.20524E-2 2.84607E-2 3.89005E-2 5.77426E-2 3.38116E-2 4.70063E-2 2.02536E-2 3.56943E-2 8.06052E-3 2.43223E-2 2.5035E-2 2.01295E-2 3.94839E-2 3.49057E-2 3.51736E-2 3.70359E-2 6.28669E-2 4.82044E-2 7.13005E-2 5.55262E-2 4.07102E-2 2.68081E-2 3.18128E-2 5.61472E-2 1.10445E-1 9.18788E-2 4.79667E-2 7.79933E-2 4.93138E-2 5.03468E-2 1.06361E-1 4.59861E-2 4.23432E-2 4.44746E-2 7.12248E-3 3.5032E-3 3.31746E-2 9.74439E-3 4.78828E-3 2.71084E-2 2.0665E-2 1.59552E-2 1.22789E-1 2.7156E-2 2.75357E-2 1.84128E-2 1.44623E-2 5.27787E-2 4.83449E-2 5.80968E-2 6.21448E-2 1.53779E-1 5.10211E-2 1.18618E-1 9.28284E-2 5.07093E-2 9.01952E-2 2.00687E-2 2.26484E-2 9.11317E-3 2.80136E-3 1.05507E-3 1.09382E-4 7.68812E-5 3.34042E-4 -9999 3.82711E-5 7.2531E-5 4.79326E-5 1.76243E-4 4.71119E-4 2.80144E-4 9.76753E-4 8.19308E-5 2.32608E-4 4.99689E-4 2.2568E-3 2.2997E-3 6.21412E-4 8.37539E-4 1.47877E-4 1.94978E-5 6.39663E-6 1.48167E-5 7.45319E-6 8.34249E-6 2.31154E-5 3.27035E-6 1.62344E-5 2.81998E-5 1.43691E-4 9.92759E-5 3.07981E-4 4.82142E-5 7.62778E-6 4.0151E-6 5.60289E-6 1.36563E-5 2.03159E-5 3.59672E-5 7.7349E-5 7.13387E-6 6.17365E-6 -9999 2.18226E-6 1.27706E-5 1.03209E-4 2.39567E-4 6.30706E-4 5.35787E-5 1.68362E-4 1.89509E-5 2.08075E-4 5.64844E-4 5.55191E-4 3.95242E-4 2.93376E-4 4.78913E-4 2.37996E-5 2.87276E-5 4.67061E-5 3.91212E-4 7.95935E-4 1.49098E-3 1.46956E-3 7.69898E-4 2.11792E-4 7.78105E-5 1.71031E-4 2.85541E-4 8.13624E-4 5.29803E-3 5.92829E-3 3.91277E-3 4.42566E-3 1.49269E-3 1.54518E-3 2.57573E-3 1.94342E-3 1.30284E-3 7.917E-4 4.65416E-4 2.52359E-4 4.27795E-4 1.08783E-3 2.05591E-3 2.05834E-3 2.215E-3 1.61053E-3 1.34937E-3 3.09497E-3 6.06719E-3 1.84401E-2 3.18733E-2 2.89731E-2 1.90339E-2 9.23117E-3 1.30783E-3 2.22076E-2 8.74726E-2 8.47832E-2 1.22715E-1 8.53214E-2 6.92072E-2 6.42716E-2 3.63605E-2 6.17074E-2 7.21775E-2 2.09833E-2 1.93131E-2 2.466E-3 1.78581E-3 2.96731E-3 4.41059E-4 1.10184E-4 2.70498E-4 1.76779E-3 1.54747E-3 2.4627E-3 4.46348E-2 5.69529E-2 7.21888E-2 7.37534E-2 2.76519E-2 6.36043E-2 1.78379E-1 1.20394E-1 8.49791E-2 9.71543E-2 1.05654E-1 2.79458E-2 4.8588E-2 2.31588E-2 7.25875E-2 7.08267E-2 3.21537E-2 4.63001E-2 2.54427E-1 1.33541E-1 1.56375E-1 1.077E-1 5.49603E-2 1.0963E-1 5.17332E-2 2.64476E-2 1.18728E-1 1.57266E-2 4.21406E-2 2.07226E-2 3.56868E-2 1.50943E-2 2.38716E-2 3.78436E-2 3.3423E-2 2.04486E-2 1.30324E-2 1.50005E-2 8.80327E-3 8.43153E-3 1.89095E-2 5.9293E-3 6.16002E-3 9.10335E-3 7.64931E-3 5.29743E-3 4.79817E-3 5.49641E-3 8.87341E-3 1.24773E-2 2.25461E-2 2.42532E-2 1.22747E-2 2.58357E-2 1.81456E-2 4.63953E-3 5.37258E-3 2.62123E-3 2.04702E-3 8.84175E-4 1.09185E-2 8.58751E-4 1.38325E-2 7.53945E-4 1.6525E-3 1.13937E-3 6.78627E-4 5.65589E-4 5.65814E-4 3.70398E-4 5.35723E-4 3.34428E-4 3.91039E-4 3.13864E-4 4.26472E-4 2.70783E-4 3.29506E-4 3.72618E-4 3.59887E-4 4.56595E-4 4.88467E-4 4.69235E-4 1.7319E-3 8.49376E-4 6.4256E-4 6.68828E-4 8.59111E-4 8.31241E-4 2.24093E-3 1.09521E-3 1.59637E-3 5.84353E-4 5.52175E-4 3.03568E-4 2.10321E-4 2.57653E-4 3.52744E-4 2.1681E-4 1.75271E-4 3.78664E-4 1.4969E-3 4.66565E-4 6.56798E-4 3.48926E-4 4.5537E-4 2.16514E-4 2.21075E-4 1.89583E-4 1.55813E-4 1.07056E-4 1.02685E-4 1.05195E-4 9.13982E-5 4.8985E-5 9.79129E-5 6.10019E-5 6.46104E-5 1.83643E-4 1.99267E-4 1.74118E-4 1.84495E-4 1.13551E-4 1.13341E-4 8.44853E-5 7.94744E-5 2.4474E-4 2.61962E-4 2.60027E-4 1.40082E-4 2.8681E-4 3.62473E-4 3.22217E-4 1.66322E-4 1.46241E-4 2.1708E-4 3.01912E-4 3.49734E-4 2.2499E-4 2.61211E-4 1.58208E-4 1.90023E-4 6.9114E-5 3.24008E-5 2.28682E-5 9.35803E-5 3.66044E-4 1.924E-4 9.51053E-5 1.3452E-4 1.66173E-4 1.66433E-4 1.26077E-4 1.57658E-5 8.51529E-6 2.89579E-5 2.95185E-5 2.93874E-4 3.08252E-5 8.77347E-6 9.72631E-6 1.01579E-5 1.60391E-5 4.44048E-5 1.78367E-4 5.30112E-4 5.75402E-4 9.629E-4 3.49168E-4 5.1199E-4 4.33264E-4 2.73145E-4 2.48587E-4 2.65868E-4 3.01104E-4 2.86113E-4 1.64154E-4 1.57927E-4 3.80636E-4 2.63935E-4 2.07172E-4 1.25881E-4 1.07523E-4 4.99969E-5 1.30549E-5 1.61552E-4 1.62961E-9 2.32124E-8 3.09276E-5 2.70242E-5 3.08347E-5 2.18021E-5 4.40043E-5 6.80361E-5 1.96558E-9 4.8486E-10 3.88113E-10 7.78359E-6 1.42724E-5 8.14645E-5 2.93381E-5 1.75547E-5 1.33805E-5 5.84626E-6 3.05542E-6 4.15051E-6 3.25819E-6 1.07295E-5 1.83842E-5 2.70964E-5 3.34428E-5 4.96017E-5 4.07314E-5 3.58853E-5 5.52863E-5 4.50484E-5 4.06266E-5 4.52954E-5 3.32908E-5 3.53087E-5 3.09198E-5 2.69714E-5 1.13324E-5 1.67112E-5 1.38942E-5 1.2308E-5 8.42698E-6 7.48251E-6 1.04253E-5 8.18547E-6 6.68791E-6 7.60102E-5 8.07369E-5 1.048E-4 7.41964E-6 6.64771E-6 9.3278E-6 6.23962E-7 7.57476E-7 9.97485E-6 8.00724E-6 1.47896E-4 1.51006E-4 1.40112E-4 1.36606E-4 1.4251E-4 8.64953E-5 1.00856E-4 1.17236E-4 8.53161E-5 8.75135E-5 4.27501E-5 4.00173E-6 1.99097E-4 1.92178E-5 1.40387E-5 2.72679E-5 1.81531E-5 1.659E-5 1.63881E-5 2.59132E-4 2.02805E-5 1.97951E-5 2.23663E-5 2.58431E-5 1.77858E-5 1.56379E-5 1.41298E-5 1.54999E-5 1.82321E-5 1.58665E-5 1.28889E-5 1.81755E-5 1.66364E-5 1.90382E-5 2.03423E-5 2.28495E-4 1.39212E-5 1.94924E-5 2.16897E-4 1.54706E-4 1.38278E-4 1.44067E-4 3.226E-4 1.85522E-4 2.30874E-4 2.20632E-5 3.36503E-4 2.28256E-4 1.60469E-5 1.80658E-5 3.2604E-5 3.95217E-5 4.69383E-5 6.53576E-4 4.79208E-4 7.41413E-4 4.14044E-4 5.11635E-4 5.85081E-5 8.16598E-5 2.29631E-4 3.52183E-4 2.31103E-4 1.53613E-4 2.27196E-4 2.86179E-4 2.58107E-3 2.25893E-3 3.11229E-3 2.69694E-3 2.78271E-3 2.2743E-3 2.27972E-4 4.65154E-4 4.76268E-3 3.54183E-4 1.44065E-3 4.64327E-5 4.38302E-5 4.06482E-4 7.7494E-4 6.45021E-4 3.85712E-4 4.00621E-4 3.68313E-4 4.43549E-4 4.48026E-4 4.2526E-4 3.63599E-4 2.70046E-4 9.07432E-4 4.48308E-5 4.67839E-5 5.1284E-5 4.98767E-4 1.96382E-5 7.32297E-6 7.36466E-6 1.24586E-4 1.63344E-5 3.19577E-4 1.7073E-5 1.35375E-5 1.4434E-5 1.01402E-5 7.29296E-6 4.0786E-6 3.48951E-6 4.96745E-6 3.84889E-6 3.67033E-6 4.6017E-6 4.85198E-6 4.13905E-5 5.24865E-5 3.99612E-5 4.06281E-5 4.61341E-5 4.36926E-5 5.70824E-5 6.4166E-5 6.1898E-5 4.06851E-5 4.24338E-5 1.42954E-5 2.12638E-5 2.1522E-5 1.49526E-5 1.556E-5 2.89668E-5 1.04255E-5 1.35537E-5 1.51522E-5 1.4548E-5 8.19743E-6 6.87214E-6 7.06336E-6 9.93755E-6 1.00995E-5 1.12547E-5 7.79892E-6 9.11434E-6 1.12194E-5 1.59837E-5 1.70561E-5 1.0334E-5 1.33818E-5 1.32079E-5 1.47461E-5 1.23268E-5 9.43044E-6 9.3103E-6 5.99621E-6 5.61675E-6 5.47192E-6 6.33418E-6 5.35724E-6 3.83891E-6 5.48765E-6 5.97318E-6 4.3256E-6 3.95341E-6 5.19407E-6 5.2426E-6 3.99426E-6 5.23804E-6 2.4479E-6 3.02063E-6 4.54184E-6 9.28442E-6 4.61996E-6 3.3146E-6 5.5436E-6 6.86719E-6 8.83524E-6 8.04899E-6 6.63766E-6 5.81063E-6 8.93147E-6 4.87221E-6 4.26933E-6 8.73018E-6 6.74676E-6 5.4985E-6 6.16649E-6 6.3109E-6 1.16528E-5 8.13488E-6 7.94937E-6 3.53357E-6 1.33408E-7 6.34986E-7 -9999 -9999 -9999 -9999 -9999 -9999 -9999 -9999 -9999 -9999 -9999 -9999 -9999 -9999 -9999 -9999 -9999 -9999 -9999 -9999 -9999 -9999 -9999 -9999 -9999 -9999 -9999 -9999 -9999 -9999 -9999 -9999 -9999
1.42584E-5 1.50232E-5 1.05634E-5 1.1146E-5 1.04307E-5 2.89162E-5 1.0574E-5 8.57832E-6 8.50245E-6 1.69897E-5 6.76969E-6 8.72797E-6 6.53365E-6 8.62833E-6 8.30029E-6 8.73037E-6 9.82059E-6 9.58788E-6 1.01981E-5 1.12611E-5 1.30771E-5 1.16411E-5 1.09194E-5 1.19104E-5 1.02289E-5 1.19715E-5 1.45434E-5 1.63147E-5 1.29305E-5 1.29108E-5 2.94339E-5 2.69686E-5 2.76759E-5 2.00123E-5 2.65475E-5 1.7373E-5 1.89651E-5 2.48638E-5 2.25756E-5 3.17465E-5 2.08802E-5 2.37017E-5 2.73336E-5 2.1512E-5 1.55285E-5 1.86806E-5 1.63026E-5 1.746E-5 2.02634E-5 2.20736E-5 2.26397E-5 2.586E-5 2.40602E-5 2.10867E-5 2.22488E-5 2.52543E-5 3.16013E-5 3.43907E-5 2.04443E-5 3.41681E-5 3.53496E-5 5.27646E-5 4.44439E-5 3.31742E-5 2.21343E-5 4.24253E-5 4.60774E-5 4.39366E-5 3.29796E-5 4.92539E-5 5.43409E-5 7.24817E-5 7.96521E-5 7.85958E-5 6.88158E-5 6.04217E-5 6.46119E-5 5.41321E-5 1.21718E-4 8.035E-5 7.07944E-5 5.05848E-5 5.60131E-5 9.22896E-5 6.45133E-5 7.62728E-5 7.0728E-5 7.56248E-5 5.94095E-5 8.7008E-5 8.21385E-5 5.24542E-5 6.97335E-5 7.09172E-5 5.86426E-5 6.28624E-5 5.56831E-5 1.13178E-4 1.0748E-4 8.22015E-5 7.04235E-5 7.4822E-5 5.91213E-5 5.53916E-5 5.20696E-5 8.40922E-5 8.70124E-5 1.14194E-4 9.70153E-5 9.44809E-5 1.41339E-4 1.23719E-4 1.3568E-4 1.49741E-4 1.54209E-4 1.89926E-4 2.01977E-4 2.06799E-4 2.42365E-4 1.88007E-4 2.5539E-4 2.8288E-4 3.5193E-4 3.45838E-4 3.16231E-4 3.31401E-4 2.63957E-4 2.54073E-4 2.20605E-4 2.44407E-4 2.94037E-4 2.58406E-4 3.06598E-4 2.47541E-4 2.5694E-4 2.95148E-4 2.36113E-4 4.2187E-4 3.55089E-4 5.07379E-4 4.99841E-4 2.85962E-4 3.0557E-4 2.89568E-4 2.70061E-4 2.92707E-4 3.36838E-4 3.34933E-4 4.49033E-4 3.9819E-4 4.81185E-4 4.16892E-4 3.22481E-4 3.05764E-4 4.13713E-4 2.77457E-4 4.62999E-4 3.96175E-4 4.2166E-4 5.11882E-4 7.68045E-4 6.31377E-4 6.12393E-4 5.36038E-4 3.71666E-4 4.14979E-4 3.37666E-4 3.6541E-4 3.54169E-4 3.26413E-4 5.67801E-4 6.6122E-4 3.4341E-4 4.63879E-4 5.91097E-4 3.61122E-4 4.91156E-4 3.5237E-4 3.15452E-4 4.34349E-4 3.02793E-4 2.69362E-4 2.7713E-4 3.48491E-4 3.98149E-4 3.77128E-4 5.41025E-5 6.19988E-4 6.68679E-4 2.86885E-4 2.8439E-4 4.02706E-4 4.68584E-4 3.87041E-4 3.59406E-4 4.57637E-4 5.77026E-4 3.51231E-4 8.20103E-4 1.0025E-3 2.46903E-3 1.4957E-3 3.61102E-3 6.53167E-3 5.17892E-3 3.79114E-3 2.44877E-3 2.72403E-3 2.48419E-3 4.33515E-3 1.27414E-3 2.08875E-3 1.57493E-3 1.04753E-3 1.57259E-3 2.47124E-3 1.33905E-3 1.00504E-3 1.22961E-3 8.8088E-4 1.03891E-3 1.02095E-3 1.02702E-3 8.23184E-4 7.00062E-4 1.33086E-3 1.06694E-3 1.46302E-3 9.42147E-4 1.30901E-3 1.19925E-3 2.15023E-3 4.39095E-4 1.15291E-4 6.27433E-5 1.17756E-4 4.09027E-5 -9999 1.61583E-5 2.46863E-4 5.36078E-5 3.7864E-5 9.11631E-5 1.26109E-5 1.65499E-5 3.65428E-5 1.54162E-4 9.80512E-5 2.53561E-4 2.11511E-4 3.68536E-4 6.70667E-4 9.26478E-4 1.08018E-3 1.20186E-3 1.06696E-3 7.49921E-4 1.58074E-3 9.40768E-4 1.17164E-3 1.74932E-3 1.5068E-3 2.42023E-3 1.96857E-3 7.57876E-4 6.27872E-4 1.19534E-3 1.6543E-3 1.56526E-3 4.77775E-4 8.30016E-4 6.03549E-4 2.48982E-3 1.55347E-3 2.07762E-3 3.08583E-3 2.80446E-3 3.48332E-3 1.3155E-3 7.38011E-4 1.10176E-2 2.36634E-2 5.79446E-3 2.106E-3 1.62792E-3 2.99981E-3 2.05978E-3 1.80534E-3 4.4349E-3 1.81038E-3 2.3903E-3 3.82611E-3 6.32016E-3 1.87983E-3 4.05871E-3 1.39688E-3 3.96764E-3 1.02677E-2 3.2579E-3 1.16971E-2 9.6062E-3 4.66997E-3 3.23893E-3 2.04238E-2 2.46992E-2 8.60834E-3 5.63448E-3 2.40138E-3 3.44245E-3 3.24078E-3 2.10451E-3 3.27812E-3 4.16372E-3 4.83181E-3 2.08991E-3 2.92175E-3 5.34954E-3 5.3011E-3 6.82213E-3 1.37944E-2 8.54978E-3 7.45029E-3 7.04953E-3 9.92355E-3 1.08831E-2 1.51724E-2 1.00911E-2 1.02448E-2 1.16646E-2 5.12483E-3 1.07801E-2 5.08625E-3 3.94204E-3 2.97817E-3 6.19492E-3 2.08226E-2 1.2264E-2 3.57577E-2 2.55484E-2 3.30414E-2 3.51236E-2 8.78985E-3 1.86458E-2 9.3624E-3 1.1167E-2 6.78357E-3 1.94191E-2 1.27801E-2 1.4732E-2 1.84806E-2 4.61877E-3 5.56781E-3 2.43153E-2 1.1326E-2 4.71219E-3 4.83128E-3 2.57479E-2 4.00998E-2 3.20792E-2 2.36865E-2 3.32558E-2 1.42082E-1 1.05672E-1 2.0585E-1 1.14824E-1 1.45547E-1 1.34789E-1 1.17115E-1 9.65004E-2 1.09928E-1 1.61402E-1 7.79308E-2 1.59965E-1 1.71003E-1 1.67057E-1 7.73138E-2 6.95525E-2 1.5105E-1 2.05676E-1 1.0195E-1 1.07484E-1 1.45371E-1 9.90736E-2 1.33542E-1 1.27251E-1 3.2525E-1 1.52136E-1 2.89145E-1 3.3325E-1 1.34643E-1 4.53605E-2 2.33509E-1 1.75809E-1 3.16916E-1 1.81269E-1 1.57622E-1 1.16813E-1 1.66245E-1 1.33322E-1 1.28035E-1 2.49245E-1 1.68334E-1 6.42688E-2 4.76812E-2 6.65689E-2 2.3028E-2 2.7142E-2 7.832E-2 8.49063E-2 1.4798E-1 1.40929E-1 2.04366E-1 1.25391E-1 1.01635E-1 6.8758E-2 4.67883E-2 5.32082E-2 3.62495E-2 3.92084E-2 3.82659E-2 2.11244E-2 1.80845E-2 2.36245E-2 6.84301E-2 8.89737E-2 6.80188E-2 3.76786E-2 2.65605E-2 5.8739E-2 5.87689E-2 1.09806E-1 1.7898E-2 1.06729E-2 2.04958E-2 1.50905E-2 1.42495E-2 9.47804E-3 7.49895E-3 1.28508E-2 1.40511E-2 2.15558E-2 2.54915E-2 5.29536E-2 2.20294E-2 3.64946E-2 5.1441E-2 2.04921E-2 1.96346E-2 2.52917E-2 2.86211E-2 6.98535E-2 6.13759E-2 3.94613E-2 2.7653E-2 4.78372E-2 6.14759E-2 6.23827E-2 7.59778E-2 6.25001E-3 1.56346E-1 2.19235E-1 7.10446E-2 1.25604E-1 1.21968E-1 1.14917E-1 9.81074E-2 1.29343E-1 9.84882E-2 8.52344E-2 1.14872E-1 8.75689E-2 2.05938E-1 2.07876E-1 2.54251E-1 8.55462E-2 1.37895E-1 3.20814E-1 3.97227E-1 3.49599E-1 3.27845E-1 1.41697E-1 1.52967E-1 2.36631E-1 3.06359E-1 2.68102E-1 1.80462E-1 1.2972E-1 9.70519E-2 1.55669E-1 2.27242E-1 8.03175E-2 1.71715E-2 2.27034E-2 2.53545E-2 2.62282E-2 3.03207E-2 2.92168E-2 8.58595E-2 7.4489E-2 5.12158E-2 4.04642E-2 6.92687E-3 1.60418E-2 4.59485E-2 1.19149E-1 5.26445E-2 6.71339E-2 7.12245E-2 5.83231E-2 4.05244E-2 2.79386E-2 2.49388E-2 3.14856E-2 4.98925E-2 1.0435E-1 3.0709E-2 6.62605E-2 1.10018E-1 1.15806E-1 1.14796E-1 1.14271E-1 1.62975E-1 9.02375E-2 5.49678E-2 1.21253E-1 1.69924E-1 1.50174E-1 7.98895E-2 9.44329E-2 8.45864E-2 1.0023E-1 5.50303E-2 6.75264E-2 5.66283E-2 5.01103E-2 7.71113E-2 1.15473E-1 1.07513E-1 8.54991E-2 7.53461E-2 1.52813E-1 4.13637E-2 1.06697E-1 1.09859E-1 1.37902E-1 8.95596E-2 1.00941E-1 9.05688E-2 1.11013E-1 3.40643E-2 3.80229E-2 3.37858E-2 5.43869E-2 8.09604E-2 9.9025E-2 7.78535E-2 7.35791E-2 3.00093E-2 5.4051E-2 4.7439E-2 5.70043E-2 3.8954E-2 2.80966E-2 5.76053E-2 4.92318E-2 5.84174E-2 6.95543E-2 8.72378E-2 8.90426E-2 3.29313E-2 4.88736E-2 4.20475E-2 2.7698E-2 5.72668E-2 5.42052E-2 5.23706E-2 3.16541E-2 3.31458E-2 5.05143E-2 3.75498E-2 7.182E-2 3.59401E-2 2.69108E-2 2.14818E-2 5.58294E-2 8.28477E-2 5.7252E-2 8.31046E-2 6.77115E-2 3.99261E-2 4.55611E-2 2.62035E-2 1.7743E-2 1.18134E-2 8.83625E-3 1.69114E-2 1.06309E-2 1.4499E-2 9.62562E-3 4.75474E-3 6.75913E-3 5.83943E-2 1.09357E-2 2.00512E-2 1.11644E-2 1.63577E-2 1.81088E-2 1.1935E-2 4.68291E-2 6.79584E-2 5.26785E-2 9.63042E-2 1.94754E-1 1.46342E-1 1.02517E-1 1.06939E-1 2.30737E-2 5.94628E-2 3.4086E-2 1.29489E-2 6.23217E-3 4.21653E-3 2.54759E-3 7.02438E-4 4.5478E-4 2.22507E-4 2.78428E-4 1.86332E-4 2.17274E-4 1.80385E-4 1.54434E-4 1.49562E-4 2.26358E-4 2.4152E-4 2.18172E-4 2.26191E-5 4.2558E-5 2.14965E-4 4.56974E-4 3.95844E-4 2.53075E-4 1.01189E-3 2.82298E-4 1.5668E-5 2.54284E-5 2.18612E-5 3.49248E-6 6.93965E-6 8.33173E-6 5.2374E-6 6.15074E-5 1.73223E-4 7.36864E-4 7.75093E-4 5.45694E-4 3.29379E-4 6.24497E-5 3.41687E-5 1.47755E-5 9.64771E-6 1.65145E-5 7.33926E-5 1.01803E-4 9.84431E-5 2.24129E-5 1.32627E-5 1.26211E-5 4.43635E-5 3.14903E-5 7.85824E-4 1.53377E-3 1.2656E-3 8.0465E-4 1.13514E-3 7.30762E-4 1.4467E-3 4.21239E-4 3.67855E-4 4.5963E-4 2.13885E-4 3.18849E-5 2.60803E-5 1.36806E-5 8.0863E-5 3.08643E-4 1.09146E-3 2.62909E-3 1.31811E-3 1.01852E-3 1.1404E-4 7.35259E-4 2.68103E-3 6.12302E-3 1.69724E-2 3.68841E-3 4.81677E-3 8.15669E-3 6.65245E-3 3.16431E-3 1.31878E-3 3.15616E-3 3.12869E-3 1.67869E-3 1.80159E-4 2.94024E-4 2.80669E-4 2.11934E-3 3.4694E-3 3.2438E-3 1.48839E-3 2.49859E-3 5.33556E-3 3.63069E-3 9.89848E-3 2.58549E-2 3.48862E-2 2.38776E-2 3.44446E-2 1.31832E-2 4.01869E-3 1.27407E-2 7.02152E-2 7.66734E-2 1.42461E-1 7.48601E-2 3.7483E-2 3.65033E-2 1.10945E-1 7.09887E-2 8.36352E-2 1.18425E-2 8.24562E-3 5.45658E-3 1.21919E-3 9.89124E-4 8.36111E-4 4.95732E-4 6.36025E-4 -9999 2.10858E-3 9.64642E-3 1.80109E-2 5.61548E-2 5.15105E-2 7.01388E-2 1.30164E-1 9.00838E-2 1.41863E-1 1.08868E-1 5.29685E-2 3.94674E-2 5.20317E-2 8.50695E-2 6.81135E-2 2.83175E-2 3.15611E-2 3.87768E-2 5.36002E-2 1.08103E-1 2.49489E-2 5.68212E-2 1.00119E-1 1.67418E-1 1.13576E-1 2.11097E-1 3.68971E-2 2.77077E-2 3.07499E-2 2.1642E-2 4.44415E-2 6.41931E-2 7.27116E-2 1.79443E-2 3.30941E-2 3.51333E-2 3.37573E-2 1.38629E-2 1.34483E-2 1.66891E-2 1.29825E-2 1.85428E-2 1.23334E-2 1.27959E-2 9.21178E-3 5.91063E-3 8.67775E-3 8.23366E-3 5.75881E-3 8.74177E-3 7.82093E-3 1.42398E-2 2.31834E-2 3.94263E-2 5.63186E-2 9.36294E-3 8.41183E-3 7.63599E-3 7.359E-3 3.34466E-3 3.06697E-3 8.7229E-4 8.37359E-4 8.40831E-4 8.76473E-4 7.76337E-4 6.58231E-4 1.50267E-3 9.07248E-4 4.53681E-4 3.43693E-4 4.33279E-4 4.94866E-4 3.56592E-4 2.79052E-4 4.01002E-4 3.37417E-4 5.38501E-4 4.29352E-4 5.39077E-4 5.17892E-4 6.65992E-4 4.57518E-4 7.30922E-4 1.84766E-3 1.58331E-3 7.30387E-4 4.5151E-4 8.93578E-4 1.32819E-3 1.65921E-3 1.03537E-3 1.94962E-3 1.09422E-3 1.4343E-3 8.47042E-4 3.89271E-4 6.03542E-4 4.86758E-4 3.09493E-4 3.25561E-4 3.66869E-4 5.09825E-4 6.39331E-4 4.18372E-4 6.97556E-4 7.07802E-4 3.53257E-4 2.79588E-4 2.37115E-4 2.11141E-4 1.01873E-4 1.46201E-4 2.11897E-4 8.88614E-5 8.55239E-5 5.87325E-5 5.56716E-5 1.25689E-4 1.21597E-4 1.57702E-4 1.20403E-4 1.20859E-4 2.80667E-4 1.82628E-4 1.397E-4 1.36868E-4 2.53775E-4 3.75103E-3 2.18169E-4 2.25038E-4 1.96356E-4 3.15763E-4 2.19442E-4 3.05933E-4 3.7961E-4 2.6621E-4 2.55547E-4 2.44726E-4 2.34975E-4 2.11167E-4 1.50235E-4 6.00794E-5 3.55994E-5 1.52186E-5 1.38535E-5 2.98762E-4 9.01476E-5 1.72449E-4 8.31871E-5 9.33263E-5 1.2842E-4 1.5019E-4 1.03709E-5 1.24822E-5 1.76769E-5 1.90096E-5 2.01374E-5 2.06585E-5 3.63516E-5 2.80613E-5 1.11073E-5 5.64042E-6 2.30179E-5 3.93204E-5 2.25271E-4 7.66249E-4 6.74833E-4 3.08416E-4 3.50769E-4 2.56167E-4 3.68166E-4 3.04524E-4 1.90972E-4 1.73931E-4 1.49175E-4 2.01724E-4 2.74259E-4 2.54839E-4 1.27905E-4 2.53774E-4 2.27222E-4 2.01014E-4 1.20382E-3 3.95781E-5 2.57147E-4 4.50285E-4 3.75177E-7 7.35828E-9 5.89854E-9 1.02592E-8 2.96049E-5 1.48169E-4 6.46144E-4 6.08569E-10 6.62469E-10 6.16976E-6 1.13847E-5 9.76207E-6 7.59565E-5 1.45056E-4 1.41184E-4 4.25216E-5 5.88024E-5 4.27426E-5 1.05109E-5 2.23945E-6 3.12094E-6 3.30215E-6 8.09657E-6 9.65225E-6 7.68074E-6 1.20687E-5 1.51501E-5 9.32538E-6 1.82204E-5 2.33429E-5 3.08679E-5 2.64096E-5 2.22847E-5 2.29578E-5 4.50271E-5 3.11309E-5 1.67718E-5 1.13751E-5 6.48015E-6 7.80744E-6 4.24125E-6 3.79055E-6 4.88984E-6 5.86911E-5 8.12827E-5 9.99381E-5 6.85424E-5 6.72564E-5 6.3971E-5 8.76526E-5 9.25073E-5 8.59777E-5 5.84073E-6 5.34276E-6 4.3642E-7 5.33659E-7 4.9098E-7 8.40424E-6 9.09315E-6 1.07245E-4 6.56336E-8 6.70498E-8 1.06313E-4 2.12723E-6 1.96144E-6 8.16306E-5 8.20409E-5 7.69744E-5 1.09543E-5 1.30066E-6 9.33003E-6 1.39039E-5 1.24886E-5 8.96315E-6 1.79831E-5 2.19204E-5 1.49367E-5 1.35266E-5 1.77364E-5 2.9384E-4 2.6747E-4 2.7037E-4 2.74966E-4 2.68502E-5 3.04231E-4 1.81042E-5 1.66047E-5 1.99829E-5 1.65791E-5 1.66031E-5 1.38411E-5 2.31558E-5 2.09726E-4 1.46668E-4 1.32958E-4 1.92924E-4 2.13789E-4 1.6574E-4 1.59901E-4 1.89659E-4 1.60773E-5 2.66535E-5 2.51426E-5 2.4011E-5 3.44536E-4 5.31857E-4 4.79049E-4 5.73494E-4 6.01817E-4 4.62778E-4 6.76734E-4 7.40975E-4 6.49475E-4 6.30218E-4 6.84815E-5 1.04047E-4 2.35024E-4 2.35987E-4 1.44227E-4 1.95659E-4 2.76025E-4 3.64233E-3 3.18759E-3 1.82246E-3 4.28505E-3 1.96486E-3 2.13278E-3 2.26365E-3 2.74289E-3 2.05748E-4 1.89857E-4 1.06899E-4 1.9114E-4 8.3329E-4 4.24679E-4 9.08569E-4 4.61096E-4 5.04202E-4 3.92815E-4 4.30083E-4 3.46269E-4 4.02178E-4 6.18235E-5 3.84813E-5 2.9E-4 3.51265E-4 3.35658E-5 3.56436E-5 3.94962E-5 3.59266E-5 4.58527E-4 1.16268E-4 7.54533E-6 1.2576E-4 1.80499E-5 3.30791E-5 4.1703E-5 1.67253E-5 1.17762E-4 8.82384E-5 4.01924E-6 3.19328E-6 7.09646E-5 4.69535E-5 5.27618E-5 4.11386E-5 2.28261E-5 1.12049E-4 4.64384E-5 4.12002E-5 6.22779E-5 6.52092E-5 7.46549E-5 6.51144E-5 5.15256E-5 3.41492E-5 4.11252E-5 3.08084E-5 2.89057E-5 1.92941E-5 1.97903E-5 2.05277E-5 2.09545E-5 2.97743E-5 3.09814E-5 2.97329E-5 2.09419E-5 1.74308E-5 1.67026E-5 1.85746E-5 2.69627E-5 1.01861E-5 1.18225E-5 1.52039E-5 2.63079E-5 1.80645E-5 1.92528E-5 1.77871E-5 1.80683E-5 1.80419E-5 1.55579E-5 9.99967E-6 9.97493E-6 1.59288E-5 2.21002E-5 1.65706E-5 6.72667E-6 5.54738E-6 7.4178E-6 6.0178E-6 4.8008E-6 4.56327E-6 4.25783E-6 3.87506E-6 4.66458E-6 3.67655E-6 3.69917E-6 3.82862E-6 3.60604E-6 4.00747E-6 3.85078E-6 4.13837E-6 5.35514E-6 4.00067E-6 3.68331E-6 4.03133E-6 7.25932E-6 6.92999E-6 6.58036E-6 7.85108E-6 9.64359E-6 1.01849E-5 1.13295E-5 5.54736E-6 4.11333E-6 4.26051E-6 2.85234E-6 5.63144E-6 8.8554E-6 9.03554E-6 8.37752E-6 9.5357E-6 6.02156E-6 4.19362E-6 4.15685E-6 4.10565E-6 1.82194E-7 1.28798E-8 -9999 -9999 -9999 -9999 -9999 -9999 -9999 -9999 -9999 -9999 -9999 -9999 -9999 -9999 -9999 -9999 -9999 -9999 -9999 -9999 -9999 -9999 -9999 -9999 -9999 -9999 -9999 -9999 -9999 -9999 -9999 -9999
1.24402E-5 1.10727E-5 1.44536E-5 1.0508E-5 1.14422E-5 1.09035E-5 1.65709E-5 7.65957E-6 1.50333E-5 8.2417E-6 5.82024E-6 6.63409E-6 7.36533E-6 7.11747E-6 8.29435E-6 1.00876E-5 1.50727E-5 2.36933E-5 1.02823E-5 1.01855E-5 1.05853E-5 1.10416E-5 9.37254E-6 1.05177E-5 1.18485E-5 1.39652E-5 2.27021E-5 1.63079E-5 1.52085E-5 1.44074E-5 1.16792E-5 1.2714E-5 2.86285E-5 1.8218E-5 2.25567E-5 1.5681E-5 1.53354E-5 2.07576E-5 1.82033E-5 2.04809E-5 2.60448E-5 3.73751E-5 2.74847E-5 1.88499E-5 1.93133E-5 2.23379E-5 1.44228E-5 1.58568E-5 2.69076E-5 2.43458E-5 2.52188E-5 2.21388E-5 2.31382E-5 2.65447E-5 2.24226E-5 2.82594E-5 2.61264E-5 3.24136E-5 3.59504E-5 4.90883E-5 4.71009E-5 6.13851E-5 3.95459E-5 4.06654E-5 3.5475E-5 4.33249E-5 9.01379E-5 6.6231E-5 6.27437E-5 6.57773E-5 7.22765E-5 1.44905E-4 7.44469E-5 8.18662E-5 5.02013E-5 5.17357E-5 3.77023E-5 6.2676E-5 6.90305E-5 6.65829E-5 6.54524E-5 7.12777E-5 5.76842E-5 5.2156E-5 7.10142E-5 9.88308E-5 6.53295E-5 6.79324E-5 7.67853E-5 1.04609E-4 7.87812E-5 7.58012E-5 4.75033E-5 5.58107E-5 6.71541E-5 5.59789E-5 9.8023E-5 1.04198E-4 8.9595E-5 7.55422E-5 5.91954E-5 5.92178E-5 4.72574E-5 6.29174E-5 8.04555E-5 8.01042E-5 1.26238E-4 9.17779E-5 6.22581E-5 9.41175E-5 1.41673E-4 1.1363E-4 1.58729E-4 2.15066E-4 1.55734E-4 2.24381E-4 1.98298E-4 1.74336E-4 1.83132E-4 2.59198E-4 2.42843E-4 2.45879E-4 2.68876E-4 3.18857E-4 2.59051E-4 1.93353E-4 2.4632E-4 2.97766E-4 2.36061E-4 2.39203E-4 3.05631E-4 2.27221E-4 3.12612E-4 2.82985E-4 3.17904E-4 2.72221E-4 2.72313E-4 3.23657E-4 2.88694E-4 2.39174E-4 5.30974E-4 6.38057E-4 3.31352E-4 3.45258E-4 3.32076E-4 4.48057E-4 3.53295E-4 3.98472E-4 5.96E-4 4.63797E-4 5.82723E-4 9.18405E-4 5.63675E-4 5.80879E-4 6.13493E-4 4.78617E-4 3.48493E-4 5.30579E-4 5.4102E-4 5.10688E-4 2.67393E-4 6.76828E-4 5.85019E-4 5.66156E-4 7.91178E-4 6.92779E-4 2.78827E-4 4.04146E-4 3.40969E-4 4.23238E-4 3.52749E-4 5.41809E-4 6.18488E-4 3.71529E-4 7.92733E-4 3.26862E-4 4.20747E-4 3.25338E-4 3.76317E-4 3.88917E-4 2.269E-4 2.54919E-4 3.2874E-4 3.33985E-4 5.46844E-4 5.94385E-4 4.01654E-4 3.18347E-4 4.03316E-4 3.07722E-4 3.1253E-4 3.4365E-4 3.09692E-4 3.96712E-4 3.85187E-4 5.08694E-4 6.05547E-4 3.06109E-4 5.46876E-4 1.45384E-3 4.77965E-3 2.55685E-3 3.1137E-3 9.22237E-3 4.43858E-3 1.90041E-3 3.82498E-3 4.27682E-3 2.96652E-3 2.03012E-3 2.9931E-3 1.44509E-3 1.43562E-3 1.3009E-3 1.0455E-3 1.14148E-3 1.30227E-3 1.0921E-3 1.56463E-3 8.61891E-4 1.18669E-3 1.60469E-3 1.62364E-3 8.6026E-4 7.62492E-4 8.13022E-4 7.65476E-4 1.10159E-3 5.92943E-4 6.06726E-4 8.2228E-4 8.44047E-4 6.88833E-4 3.2744E-4 1.34427E-4 5.83408E-5 1.50131E-5 -9999 1.27261E-5 4.16332E-5 5.74759E-5 5.68819E-4 6.68486E-4 1.28062E-4 1.35698E-4 4.55039E-4 6.26159E-4 1.35075E-4 2.03659E-4 3.98884E-4 5.213E-4 8.65058E-4 1.16701E-3 6.72109E-4 6.69262E-4 9.38182E-4 7.38876E-4 1.59629E-3 6.62181E-4 8.71702E-4 2.07403E-3 2.26657E-3 1.30977E-3 1.08899E-4 2.32714E-4 2.61682E-4 2.70238E-3 3.24002E-3 2.8499E-3 1.34254E-3 1.74419E-3 2.50553E-3 2.27823E-3 1.6672E-3 7.3337E-3 3.65923E-3 9.17834E-3 8.42532E-4 1.10648E-3 8.80555E-4 5.19413E-3 1.31243E-2 1.15717E-2 3.56831E-3 2.08723E-3 3.15918E-3 2.24979E-3 2.12995E-3 1.67631E-3 1.83364E-3 3.12375E-3 3.951E-3 3.0344E-3 2.75817E-3 4.84718E-3 3.06755E-3 5.25204E-3 1.87636E-3 4.30544E-3 8.06015E-3 1.30582E-2 4.62906E-3 1.24214E-3 3.63478E-2 1.49752E-2 9.05597E-3 5.16059E-3 6.29249E-4 2.97789E-3 3.01791E-3 2.0412E-3 2.31205E-3 4.68923E-3 2.81229E-3 4.10461E-3 3.93251E-3 6.20624E-3 5.30298E-3 5.87469E-3 5.79437E-3 8.96616E-3 8.11228E-3 8.15518E-3 4.74585E-3 2.17328E-2 1.68207E-2 1.72984E-2 7.43914E-3 1.0475E-2 8.4463E-3 2.47541E-2 1.08023E-2 6.15793E-3 8.13718E-3 4.93504E-3 9.72479E-3 1.96162E-2 1.3024E-2 3.99702E-2 2.83451E-2 3.42042E-2 1.24117E-2 1.89226E-2 1.34031E-2 1.34478E-2 8.43689E-3 7.00236E-3 5.51683E-2 4.9722E-2 1.18748E-2 1.88894E-2 1.83409E-2 4.27988E-2 5.58354E-3 6.38356E-3 1.33564E-2 2.89832E-2 3.89802E-2 2.87015E-2 4.95115E-2 7.49171E-2 1.02272E-1 9.10643E-2 4.68671E-2 1.90578E-1 9.41044E-2 7.9231E-2 1.06067E-1 9.09548E-2 8.70444E-2 9.05451E-2 1.22614E-1 1.21461E-1 1.51057E-1 1.17631E-1 6.71327E-2 5.69322E-2 8.0247E-2 1.38675E-1 3.44469E-1 8.82822E-2 2.74749E-1 2.53271E-1 3.0987E-1 4.2796E-1 1.49672E-1 2.69097E-1 3.71437E-1 1.54185E-1 1.06068E-1 3.0464E-1 5.81362E-1 3.99115E-1 2.36117E-1 1.78951E-1 1.34746E-1 1.1092E-1 4.29709E-2 2.2345E-1 4.09265E-1 1.08113E-1 1.13175E-1 2.72276E-2 8.28161E-3 1.54556E-2 4.64068E-3 3.02693E-2 8.26809E-2 1.27266E-1 7.05915E-2 1.87753E-1 8.32243E-2 1.36743E-1 1.63615E-1 7.16122E-2 2.87231E-2 1.81494E-2 3.38524E-2 6.21905E-2 2.49149E-2 9.06888E-3 1.45558E-2 1.82696E-2 4.52619E-2 9.17531E-2 4.44984E-2 3.42626E-2 7.83992E-2 1.11277E-1 4.43827E-2 9.33991E-2 6.46965E-2 4.28777E-2 1.77763E-2 1.72704E-2 1.12128E-2 7.1892E-3 9.63397E-3 1.1344E-2 2.58437E-2 2.88381E-2 2.81557E-2 5.44405E-2 8.6759E-2 1.98564E-2 7.99017E-2 4.16478E-2 1.73562E-2 3.4423E-2 1.76859E-2 6.43783E-2 8.53638E-2 2.65911E-2 3.09145E-2 3.73043E-2 5.33218E-2 3.78743E-2 5.41541E-2 4.97999E-2 5.44095E-2 6.69532E-2 9.75665E-2 1.10657E-1 1.2661E-1 1.2278E-1 1.27229E-1 1.61134E-1 1.72148E-1 1.25637E-1 6.06503E-2 1.41063E-1 2.52358E-1 4.21722E-1 2.52167E-1 1.36868E-1 2.26531E-1 2.35876E-1 2.51447E-1 4.89679E-1 2.94174E-1 2.5052E-1 2.4483E-1 3.55596E-1 3.18952E-1 2.13026E-1 1.4889E-1 3.75847E-1 2.49171E-1 1.1539E-1 1.06698E-1 1.89973E-2 1.29473E-2 1.29443E-2 2.61358E-2 1.4703E-2 8.87088E-3 1.66522E-2 2.04025E-2 2.13807E-2 1.60682E-2 5.71418E-3 7.71085E-3 1.82133E-2 3.12397E-2 4.94751E-2 4.77782E-2 9.34125E-2 2.34853E-2 2.5403E-2 9.75488E-2 4.40804E-2 7.04722E-2 3.67092E-2 5.1185E-2 3.79686E-2 5.32366E-2 2.67964E-2 6.01484E-2 1.10437E-1 4.59976E-2 1.07228E-1 7.95097E-2 8.15063E-2 6.83213E-2 1.3412E-1 1.05294E-1 1.09265E-1 7.25802E-2 5.94412E-2 1.01503E-1 2.92693E-2 7.57471E-2 3.15263E-2 3.78927E-2 4.61093E-2 7.85106E-2 1.43409E-1 6.95319E-2 6.06757E-2 3.74314E-2 4.56401E-2 8.23218E-2 8.14484E-2 7.74922E-2 1.03073E-1 6.82098E-2 1.43732E-1 1.07545E-1 5.75256E-2 4.70699E-2 4.14202E-2 4.08789E-2 4.571E-2 5.41727E-2 4.67109E-2 3.212E-2 3.64008E-2 5.50592E-2 5.1602E-2 8.5689E-2 5.16928E-2 6.52336E-2 1.12324E-1 1.04667E-1 8.07792E-2 7.27931E-2 1.0284E-1 7.03542E-2 4.72293E-2 1.39893E-1 7.69508E-2 1.22874E-1 6.20031E-2 6.22253E-2 3.04309E-2 6.55631E-2 8.00775E-2 5.06417E-2 8.93966E-2 3.56776E-2 4.37301E-2 2.60645E-2 3.27189E-2 3.95296E-2 2.6355E-2 2.72526E-2 3.46075E-2 8.80868E-3 2.41208E-2 2.70551E-2 4.76946E-2 1.57115E-2 5.19496E-2 5.14616E-2 4.59868E-2 2.65725E-2 4.36889E-2 8.6484E-2 8.89945E-3 2.1201E-2 2.4883E-3 1.35681E-2 2.19157E-2 3.72637E-2 5.29636E-2 3.41006E-2 5.62146E-2 5.38331E-2 3.74323E-2 7.62625E-2 9.903E-2 1.19791E-1 4.97714E-2 8.52618E-2 7.20217E-2 4.25038E-2 3.83689E-2 4.26492E-2 2.93928E-2 2.67252E-2 2.09177E-2 6.10528E-3 2.20241E-2 1.72669E-2 8.66848E-3 5.55398E-3 9.05556E-3 1.19641E-2 6.09281E-3 1.38246E-3 1.30814E-3 2.53132E-3 7.21454E-5 5.00427E-4 5.72812E-4 5.49589E-5 1.94259E-5 2.7905E-4 9.98063E-5 2.45326E-4 3.22012E-4 5.07941E-4 3.67697E-5 9.14779E-6 3.44067E-6 5.26628E-6 3.09336E-6 4.77603E-6 1.70843E-5 2.2124E-4 3.05203E-4 9.67146E-5 1.52697E-3 6.54865E-3 9.72972E-4 1.10556E-4 4.74514E-5 2.31033E-5 1.33228E-5 1.55119E-5 1.7885E-5 1.9931E-5 3.98206E-5 2.39398E-4 6.51846E-5 2.58314E-5 1.49881E-5 9.16918E-5 1.81935E-4 7.2506E-4 7.56767E-4 1.37505E-3 1.96934E-3 2.59559E-3 1.32141E-3 3.15166E-3 1.0281E-3 1.15958E-3 2.33083E-5 2.14886E-5 1.61605E-5 9.90648E-6 2.96592E-5 1.15691E-5 1.20174E-5 2.43383E-5 1.78165E-3 8.81783E-4 2.32464E-3 3.02168E-3 6.88866E-3 7.47218E-3 8.15582E-3 1.52365E-2 1.7119E-2 1.64395E-2 9.01853E-3 4.61908E-3 5.78835E-3 6.63482E-3 6.10399E-3 1.28759E-3 4.36613E-4 7.64883E-5 2.7295E-5 4.07532E-4 8.1471E-4 7.08186E-3 1.35382E-2 8.49481E-3 1.01376E-2 2.043E-3 3.02414E-3 1.39974E-2 3.25393E-2 4.17116E-2 4.14601E-2 4.67851E-2 3.11714E-2 1.50279E-2 2.25285E-2 5.27576E-2 6.43306E-2 1.58632E-1 1.25541E-1 5.65089E-2 4.76705E-2 1.32759E-2 2.14644E-2 1.92094E-2 1.95563E-2 7.37414E-3 3.00354E-3 6.65934E-3 1.06197E-3 1.59286E-3 5.92749E-4 4.77379E-5 1.65245E-4 1.72488E-3 6.91774E-3 2.3999E-2 5.23715E-2 5.26597E-2 4.08692E-2 8.16419E-2 4.65097E-2 3.02545E-1 2.72177E-1 1.7552E-1 2.75839E-1 8.13827E-2 8.51135E-2 5.07824E-2 4.71711E-2 1.327E-1 3.2441E-2 3.6466E-2 6.67896E-2 1.82604E-1 1.36243E-1 6.21743E-2 7.91165E-2 1.18352E-1 1.24962E-1 5.40005E-2 7.02298E-2 8.75137E-2 3.2292E-2 2.68338E-2 3.05287E-2 4.83089E-2 3.79817E-2 3.87913E-2 1.64012E-2 1.78704E-2 1.05345E-2 9.46204E-3 1.4652E-2 1.12923E-2 4.64731E-3 1.0815E-2 1.69441E-2 7.21993E-3 9.61302E-3 7.10946E-3 7.05238E-3 6.18716E-3 7.03064E-3 8.74657E-3 2.36164E-2 2.94545E-2 3.41889E-2 2.28858E-2 2.52016E-2 1.1346E-2 7.53303E-3 2.86431E-3 1.53943E-3 1.22017E-3 6.25747E-4 8.6E-4 1.14363E-2 6.59124E-4 6.26533E-4 6.75582E-4 5.53772E-4 8.51298E-3 3.48776E-4 3.42953E-4 6.52109E-4 3.39481E-4 2.92757E-4 3.72415E-4 4.07702E-4 4.44061E-4 3.71582E-4 3.69988E-4 4.11532E-4 3.9091E-4 6.77263E-4 5.53903E-4 5.80432E-4 2.06535E-3 1.53477E-3 5.64372E-4 8.90286E-4 9.45495E-4 1.32858E-3 2.95306E-3 1.78073E-3 1.18281E-3 8.86893E-4 2.09573E-3 6.88872E-4 7.79758E-4 7.30614E-4 5.84147E-4 5.29287E-4 3.52651E-4 5.19511E-4 6.57398E-4 4.78445E-4 1.33732E-3 5.32148E-4 3.96007E-4 3.81692E-4 3.0015E-4 2.57193E-4 1.53654E-4 1.82861E-4 2.44669E-4 1.79905E-4 1.50493E-4 9.29435E-5 8.56841E-5 1.33894E-4 2.61328E-4 1.64654E-4 2.04497E-4 1.46749E-4 2.05623E-4 2.28187E-4 2.83355E-4 3.62442E-4 5.16822E-4 2.92037E-4 3.33109E-4 2.80936E-4 2.103E-4 1.74311E-4 1.99116E-4 1.96609E-4 3.83708E-4 4.28925E-4 3.47953E-4 5.18895E-4 4.62498E-4 2.65564E-4 1.90485E-4 1.20523E-4 5.27674E-5 1.83125E-5 1.28919E-5 1.52096E-5 1.19793E-4 2.41875E-4 1.94035E-5 1.20097E-4 1.74412E-4 1.40771E-4 2.17116E-4 1.42731E-4 1.49336E-5 3.74543E-5 3.42191E-5 5.46599E-5 2.26276E-5 2.29056E-5 1.3799E-5 2.31332E-5 2.07529E-4 3.17519E-5 5.71346E-5 3.51578E-4 8.93277E-4 7.89117E-4 4.2356E-4 3.98762E-4 3.65953E-4 4.29832E-4 3.78074E-4 1.56434E-4 1.13687E-4 2.05887E-4 1.88091E-4 2.05206E-4 1.65761E-4 4.79481E-4 2.57593E-4 2.2941E-3 1.4962E-4 7.70933E-5 2.23216E-4 2.41727E-7 2.96684E-7 2.28998E-8 5.90183E-9 4.89575E-9 1.48044E-7 1.86775E-5 1.60961E-5 2.3831E-5 1.19046E-9 5.98081E-10 1.22159E-5 3.41013E-5 3.07906E-5 4.00654E-4 4.47525E-4 2.81738E-4 1.82051E-4 1.04266E-4 7.37237E-5 3.93134E-5 9.91467E-6 5.09477E-6 5.07695E-6 5.51506E-6 1.40206E-5 1.4608E-5 1.65092E-5 1.46017E-5 9.733E-6 1.74892E-5 1.29834E-5 1.87832E-5 2.59151E-5 2.75833E-5 2.71748E-5 8.9305E-6 9.23615E-6 1.04985E-5 7.95003E-6 8.54798E-6 3.20231E-6 2.12507E-6 3.30104E-6 1.1188E-4 2.1373E-4 2.30394E-4 2.27357E-4 2.16894E-4 6.0556E-5 7.01934E-5 6.99162E-5 6.44491E-5 1.01082E-4 9.72043E-5 9.42121E-5 7.37296E-5 6.22042E-5 1.01835E-4 1.55239E-6 7.84979E-8 9.17087E-8 7.46072E-8 1.71658E-6 1.74491E-6 6.39596E-7 2.12912E-6 2.09578E-6 2.15475E-6 2.39184E-6 5.68626E-5 1.70067E-4 1.44271E-5 3.90123E-7 1.01094E-7 7.15643E-8 1.82627E-5 3.58713E-5 4.29646E-5 1.10138E-5 1.46703E-5 1.41311E-5 1.77788E-5 1.81134E-5 1.4884E-5 1.8633E-5 1.53583E-5 1.25947E-5 1.92782E-4 1.55628E-4 2.18331E-4 1.50735E-5 1.54941E-5 2.04699E-5 1.38616E-5 8.95228E-5 1.26328E-4 1.85825E-4 1.77649E-4 1.26294E-4 1.47793E-4 1.75476E-4 2.10465E-4 1.64855E-5 2.00897E-5 2.49383E-5 4.83694E-4 6.10309E-4 3.39679E-4 3.56368E-4 4.28065E-4 7.51274E-4 7.49255E-4 6.9364E-4 8.00787E-4 8.72777E-4 8.09715E-4 5.55203E-5 7.06332E-5 1.48976E-4 1.45451E-4 2.35037E-4 1.89117E-4 2.38916E-3 1.28862E-3 2.12266E-3 1.36441E-3 1.15693E-3 1.26897E-3 1.10643E-3 8.32513E-4 1.03362E-4 2.07327E-4 1.06556E-4 5.06059E-4 8.43616E-5 4.47956E-4 6.9313E-4 6.90918E-4 4.39336E-4 4.5524E-4 3.47212E-4 6.09229E-4 1.09651E-3 7.01785E-4 3.72381E-4 3.1946E-4 2.66503E-4 2.68106E-5 2.40817E-5 2.25401E-5 2.28849E-5 1.95664E-5 1.58287E-5 1.03611E-5 1.67043E-4 2.38965E-5 1.10978E-5 2.44406E-5 1.37969E-5 8.79202E-6 4.29007E-6 5.68506E-5 5.44553E-6 6.19199E-5 9.76637E-5 8.15797E-5 8.45742E-5 5.91806E-5 4.56333E-5 7.14271E-5 8.53993E-5 8.61409E-5 7.74979E-5 5.47914E-5 6.09749E-5 4.45685E-5 4.59237E-5 3.0635E-5 3.34743E-5 5.41885E-5 2.27307E-5 2.46826E-5 2.27207E-5 2.25757E-5 3.08953E-5 2.07429E-5 2.07727E-5 1.85939E-5 1.37332E-5 1.7429E-5 2.3248E-5 1.99763E-5 1.89563E-5 1.7268E-5 1.60567E-5 1.6352E-5 1.51557E-5 1.32366E-5 1.74015E-5 6.87262E-6 6.02891E-6 1.46872E-5 1.52071E-5 1.31368E-5 1.00165E-5 1.03733E-5 9.04357E-6 6.41061E-6 7.41658E-6 7.80006E-6 4.67805E-6 5.71217E-6 6.16978E-6 6.74956E-6 4.20385E-6 4.51439E-6 3.80896E-6 4.40471E-6 3.87096E-6 4.18086E-6 4.55264E-6 4.41538E-6 3.87514E-6 3.42886E-6 4.12214E-6 4.36163E-6 4.75654E-6 1.00225E-5 5.57073E-6 5.33105E-6 4.73906E-6 6.87567E-6 1.02109E-5 8.46697E-6 6.17944E-6 6.96269E-6 8.49113E-6 9.07519E-6 4.25748E-6 7.26607E-6 5.12555E-6 3.67306E-6 8.51694E-6 8.5046E-6 1.1974E-5 2.26796E-6 4.00679E-6 2.97107E-6 2.27288E-6 3.12014E-6 -9999 -9999 -9999 -9999 -9999 -9999 -9999 -9999 -9999 -9999 -9999 -9999 -9999 -9999 -9999 -9999 -9999 -9999 -9999 -9999 -9999 -9999 -9999 -9999 -9999 -9999 -9999 -9999 -9999 -9999 -9999
1.00948E-5 1.02906E-5 9.3981E-6 1.09587E-5 1.21368E-5 8.29109E-6 8.68823E-6 1.83188E-5 8.31678E-6 9.20521E-6 9.13115E-6 1.15423E-5 9.63825E-6 7.71818E-6 1.42522E-5 8.83428E-6 1.23283E-5 2.1637E-5 9.75298E-6 8.8053E-6 1.20193E-5 1.18007E-5 9.14643E-6 1.0921E-5 1.65135E-5 1.36368E-5 1.28441E-5 1.30934E-5 9.07014E-6 1.39438E-5 1.16983E-5 1.33129E-5 1.61835E-5 1.69379E-5 8.11091E-6 1.61343E-5 1.70595E-5 1.64356E-5 1.68502E-5 1.37338E-5 3.4342E-5 3.09872E-5 1.89526E-5 1.53679E-5 1.67487E-5 1.17534E-5 1.691E-5 2.13512E-5 2.28328E-5 2.83653E-5 3.01922E-5 2.1762E-5 2.94625E-5 2.41073E-5 2.17144E-5 3.83031E-5 3.44536E-5 4.00314E-5 4.94977E-5 5.00041E-5 5.21127E-5 7.08257E-5 4.78264E-5 5.86883E-5 5.88089E-5 4.88056E-5 5.05724E-5 5.51783E-5 8.13254E-5 7.43439E-5 7.15222E-5 6.71711E-5 6.62462E-5 5.02222E-5 5.10382E-5 5.89478E-5 3.20669E-5 6.95911E-5 5.86435E-5 7.54036E-5 3.96378E-5 4.33302E-5 4.21819E-5 5.17926E-5 8.09556E-5 1.08891E-4 7.22913E-5 5.87476E-5 5.48446E-5 7.10404E-5 7.39722E-5 5.34424E-5 6.19762E-5 4.0247E-5 6.41982E-5 8.53132E-5 1.01309E-4 1.22368E-4 7.2036E-5 6.85591E-5 7.52628E-5 4.86874E-5 4.60559E-5 7.33694E-5 1.06486E-4 1.00354E-4 6.93056E-5 7.07225E-5 9.85777E-5 1.25601E-4 1.26363E-4 1.70708E-4 1.38306E-4 2.07634E-4 1.85436E-4 2.08877E-4 1.84653E-4 1.80761E-4 2.15555E-4 2.60253E-4 2.75364E-4 2.0777E-4 2.01828E-4 2.27881E-4 2.99162E-4 3.19044E-4 3.87216E-4 2.66332E-4 2.0049E-4 2.59226E-4 3.23889E-4 2.82308E-4 3.07397E-4 4.11811E-4 2.94427E-4 3.93088E-4 3.18246E-4 4.90795E-4 2.30354E-4 2.48266E-4 6.19177E-4 6.8664E-4 3.60506E-4 2.84228E-4 2.67787E-4 4.42408E-4 3.89102E-4 6.26578E-4 5.7953E-4 6.91557E-4 6.07738E-4 3.93433E-4 3.11995E-4 3.28702E-4 6.43126E-4 3.64386E-4 3.8496E-4 6.57639E-4 8.71077E-4 7.48772E-4 5.74752E-4 5.66112E-4 4.2941E-4 6.4594E-4 4.23532E-4 1.01504E-3 3.79716E-4 3.52236E-4 3.85396E-4 4.29395E-4 5.1289E-4 6.46352E-4 4.11992E-4 2.87179E-4 3.80653E-4 5.57348E-4 4.96729E-4 2.73593E-4 2.64698E-4 3.60696E-4 5.38498E-4 3.55112E-4 3.29338E-4 5.93025E-4 3.55247E-4 4.95643E-4 3.28494E-4 4.036E-4 2.5985E-4 2.42829E-4 2.98969E-4 3.11904E-4 3.27135E-4 4.33096E-4 2.25295E-4 8.51443E-4 1.03142E-3 8.59749E-4 8.37485E-4 1.51901E-3 3.23957E-3 4.95911E-3 6.32939E-3 7.47384E-3 4.51939E-3 3.911E-3 4.76502E-3 2.36855E-3 4.19565E-3 3.93923E-3 1.98623E-3 2.51158E-3 1.27879E-3 1.82955E-3 1.22119E-3 8.56479E-4 1.26839E-3 1.19945E-3 2.35366E-3 1.45806E-3 1.06181E-3 1.69777E-3 2.46646E-3 1.3036E-3 8.17318E-4 8.32858E-4 7.52635E-4 8.45886E-4 5.01126E-4 4.36739E-4 6.40435E-4 7.89164E-4 5.83806E-4 3.363E-4 1.19226E-4 4.58014E-5 1.76767E-5 3.70853E-6 8.26548E-6 1.90685E-5 3.45503E-5 1.41285E-4 2.99246E-4 2.79759E-4 8.55801E-4 9.68223E-4 5.8875E-4 3.41041E-4 3.96966E-4 9.81398E-4 7.64406E-4 1.33647E-3 1.05807E-3 6.7821E-4 5.85986E-4 8.915E-4 8.06149E-4 1.01143E-3 1.2754E-3 1.41289E-3 1.581E-3 1.90434E-3 6.23172E-4 4.63053E-4 3.69879E-4 7.51581E-5 3.40018E-3 7.95394E-3 3.82925E-3 1.93126E-3 8.57744E-4 3.46376E-3 7.07435E-3 2.72775E-3 7.59885E-4 1.22565E-2 1.07035E-2 4.91703E-4 9.52498E-4 1.57408E-3 2.58456E-3 2.5485E-2 1.08058E-2 6.24912E-3 4.34971E-3 1.72636E-3 1.64696E-3 3.17533E-3 1.87436E-3 4.4033E-3 3.57855E-3 2.00978E-3 2.86027E-3 6.90957E-3 4.66183E-3 1.8257E-3 1.82834E-3 4.66458E-3 1.35169E-2 1.50542E-2 8.17765E-3 3.33542E-3 8.75266E-3 1.6572E-2 2.42738E-3 1.76106E-3 6.33269E-3 3.594E-3 4.53578E-3 3.59307E-3 3.60586E-3 3.6622E-3 2.87884E-3 3.85747E-3 5.47821E-3 6.18488E-3 8.07374E-3 6.38054E-3 7.6174E-3 5.68185E-3 3.89431E-3 5.30012E-3 5.78951E-3 8.36729E-3 6.63402E-3 6.79019E-3 4.14023E-3 5.99121E-3 6.79934E-3 1.15516E-2 1.0883E-2 1.07374E-2 5.69855E-3 4.89896E-3 6.77689E-3 1.72049E-2 1.39151E-2 2.57446E-2 2.59693E-2 3.62094E-2 2.70524E-2 2.55224E-2 2.4974E-2 2.18572E-2 7.70514E-3 1.4789E-2 2.13157E-2 2.68945E-2 1.62516E-2 1.38837E-2 2.02028E-2 1.85353E-2 3.13413E-2 1.02407E-2 1.74314E-2 1.01881E-2 8.23291E-2 4.42673E-2 1.47465E-2 4.90493E-2 6.86586E-2 7.90661E-2 1.06301E-1 1.27598E-1 6.88295E-2 5.50907E-2 1.3102E-1 1.11482E-1 1.27505E-1 1.26654E-1 2.4134E-1 1.32882E-1 6.60709E-2 1.19437E-1 1.19657E-1 5.14821E-2 4.54686E-2 6.99577E-2 1.20206E-1 5.64535E-2 1.55837E-1 3.70817E-1 2.4077E-1 2.14756E-1 3.89871E-1 1.0106E-1 8.69955E-2 4.51036E-1 1.85297E-1 1.63752E-1 6.48233E-1 2.87617E-1 3.93752E-1 2.47259E-1 1.29903E-1 6.01672E-2 4.54581E-2 7.64026E-2 5.48955E-2 2.55768E-1 5.13839E-1 4.04172E-2 4.11376E-2 7.93863E-3 4.12566E-4 8.23988E-3 7.21572E-2 2.37175E-2 3.4626E-2 6.302E-2 6.26071E-2 1.07181E-1 1.6741E-1 1.51416E-1 7.46303E-2 2.2481E-2 4.94961E-2 2.61988E-2 2.03554E-2 1.38676E-2 2.09222E-2 7.22375E-3 1.31454E-2 1.91003E-2 3.91582E-2 2.22525E-2 2.71753E-2 5.91462E-2 1.29617E-1 7.01147E-2 7.62162E-2 1.06371E-1 5.23951E-2 1.7902E-2 3.01302E-2 2.10242E-2 2.3845E-2 1.93667E-2 1.29118E-2 1.8626E-2 3.58418E-2 1.99563E-2 6.23733E-2 5.96351E-2 4.47446E-2 1.55713E-1 8.22781E-2 7.46566E-2 1.72306E-2 4.94407E-2 4.07989E-2 3.79976E-2 6.47804E-2 3.90493E-2 1.42351E-1 6.41171E-2 4.19236E-2 5.68108E-2 3.9083E-2 8.41665E-2 1.33128E-1 1.08793E-1 1.49641E-1 8.47218E-2 5.85576E-2 9.07464E-2 4.32859E-2 2.0557E-1 1.52876E-1 6.54884E-2 1.67598E-1 1.58708E-1 2.89158E-1 3.00056E-1 3.79031E-1 2.28678E-1 2.53135E-1 2.31287E-1 4.06273E-1 4.19744E-1 2.58074E-1 2.40445E-1 3.67389E-1 2.56321E-1 1.51582E-1 1.51968E-1 2.0314E-1 2.92936E-1 9.95747E-2 4.30817E-2 1.87508E-2 2.76347E-2 2.59172E-2 1.61525E-2 7.40123E-3 1.54922E-2 2.6902E-2 1.56077E-2 1.73567E-2 1.82232E-2 7.52285E-3 1.1929E-2 2.06095E-2 3.3322E-2 2.76385E-2 4.85845E-2 3.77327E-2 8.61967E-2 6.14181E-2 3.09408E-2 5.74399E-2 7.39763E-2 5.70477E-2 4.48271E-2 8.56241E-2 5.98081E-2 7.77819E-2 1.19102E-1 6.95025E-2 8.33453E-2 7.70371E-2 1.0347E-1 5.83832E-2 9.37619E-2 4.90099E-2 8.95336E-2 4.49963E-2 3.53901E-2 2.06286E-2 3.96911E-2 1.98239E-2 1.82876E-2 2.71848E-2 1.44076E-2 1.0431E-2 4.28688E-2 5.71471E-2 1.50887E-2 1.64012E-2 3.73071E-2 3.40697E-2 1.05345E-1 5.5461E-2 1.04584E-1 8.44016E-2 3.63658E-2 1.2329E-1 1.20833E-1 6.96078E-2 4.80428E-2 5.50065E-2 4.24889E-2 4.53897E-2 1.50017E-1 3.79594E-2 3.37531E-2 3.28181E-2 7.58347E-2 8.98904E-2 5.93432E-2 7.93537E-2 5.44289E-2 4.03617E-2 9.90605E-2 6.38691E-2 7.46458E-2 8.70024E-2 6.04981E-2 6.96904E-2 7.88145E-2 7.46437E-2 8.36774E-2 3.98227E-2 3.67163E-2 4.04612E-2 2.95318E-2 1.85908E-2 4.24592E-2 6.0377E-2 4.90049E-2 1.4147E-2 3.27141E-2 1.94432E-2 2.00208E-2 1.67076E-2 9.46456E-3 1.35656E-2 1.37345E-2 4.1206E-2 5.94452E-2 2.96596E-2 2.72708E-2 2.52357E-2 4.60088E-2 4.34162E-2 1.6061E-2 3.09424E-2 1.33411E-2 6.80946E-3 1.10188E-2 1.30406E-2 3.66265E-2 2.73686E-2 2.97964E-2 4.56465E-2 1.91497E-2 1.56237E-2 3.31004E-2 6.8139E-2 5.70382E-2 1.30863E-1 7.91031E-2 4.53906E-2 5.34039E-2 5.36428E-2 6.05243E-2 7.57807E-2 5.45079E-2 1.06135E-1 5.02406E-2 7.59556E-2 6.99199E-2 5.17983E-2 3.58448E-2 4.09643E-2 5.24437E-3 2.81356E-2 1.49507E-2 2.72407E-3 5.5682E-3 3.7938E-3 5.76287E-4 5.84383E-5 5.83964E-3 1.58409E-3 3.15117E-3 1.19574E-3 4.19873E-4 3.19499E-4 8.74871E-4 1.37214E-3 3.00475E-4 1.03389E-3 6.3096E-5 3.30261E-5 1.99157E-5 7.29437E-6 1.65808E-5 1.96776E-5 9.21257E-5 8.38493E-4 1.83406E-4 1.2349E-3 1.95812E-3 1.70381E-3 6.71133E-5 3.58563E-5 2.11084E-5 3.92318E-5 6.32327E-5 4.22217E-5 1.10067E-4 6.44928E-4 3.51691E-4 2.50477E-4 7.27324E-5 4.50961E-5 1.49015E-4 1.55997E-4 2.82346E-4 6.87683E-4 2.42425E-3 9.33727E-4 2.95706E-3 1.66938E-3 2.70247E-3 1.16141E-3 3.66497E-4 4.16888E-5 2.42704E-5 2.64383E-5 1.04074E-5 3.08497E-6 7.77545E-6 3.83005E-5 2.135E-5 5.25508E-4 3.38468E-3 2.75973E-3 3.96538E-3 1.63928E-3 1.20679E-2 6.08484E-3 1.65144E-2 9.81481E-3 1.96999E-2 9.58341E-3 8.15929E-3 6.27693E-3 9.81619E-3 1.28298E-2 1.68247E-3 4.9337E-4 4.03792E-4 4.1875E-4 2.26875E-3 7.9789E-3 1.98224E-2 1.3823E-2 1.25606E-2 5.43559E-3 4.34069E-3 3.71615E-3 2.01505E-2 3.46519E-2 5.70376E-2 4.1932E-2 8.44679E-2 2.81256E-2 3.07322E-3 8.64116E-3 8.0674E-2 9.86955E-2 7.52389E-2 4.09505E-2 4.21488E-2 2.49678E-2 1.56052E-2 5.16029E-2 3.30064E-2 3.92186E-2 1.43513E-2 7.99745E-3 3.47147E-3 1.70517E-3 7.35962E-4 1.0035E-3 2.5301E-4 3.17998E-4 9.43181E-4 1.57941E-3 2.125E-2 1.79216E-2 4.51004E-2 5.06902E-2 4.89737E-2 1.63703E-1 2.9027E-1 4.5973E-2 6.05497E-2 9.39696E-2 5.43478E-2 3.15913E-2 5.25117E-2 4.12195E-2 9.52009E-2 1.09923E-1 1.33859E-1 1.94012E-1 2.55037E-1 2.49157E-1 1.56588E-1 1.46633E-1 1.00396E-1 4.81204E-2 1.06998E-1 3.28944E-2 3.03035E-2 5.37174E-2 6.78833E-2 5.64358E-2 3.74591E-2 2.47426E-2 3.26018E-2 9.48475E-3 1.30084E-2 2.29565E-2 1.70375E-2 2.71906E-2 1.71875E-2 9.22227E-3 1.41917E-2 1.30136E-2 1.24827E-2 8.94332E-3 1.11856E-2 1.17055E-2 6.58015E-3 8.04185E-3 9.62183E-3 1.46525E-2 2.62271E-2 4.07847E-2 4.02274E-2 2.25117E-2 1.86428E-2 8.00148E-3 3.71048E-3 3.02898E-3 1.81223E-3 1.06048E-3 7.3911E-4 9.72991E-3 1.10152E-2 6.77428E-4 5.41899E-4 4.95793E-4 5.80803E-4 5.76524E-4 4.88136E-4 4.36341E-4 2.50121E-4 1.55997E-4 3.10151E-4 6.11583E-3 5.61466E-3 3.96439E-4 4.32845E-4 3.97598E-4 7.71887E-4 9.98406E-4 7.0394E-4 6.26301E-4 6.06113E-4 5.89835E-4 5.96533E-4 1.01753E-3 1.91175E-3 1.31012E-3 1.09509E-3 1.96512E-3 1.75764E-3 1.01027E-3 9.26287E-4 1.19598E-3 8.65329E-4 7.68416E-4 7.7237E-4 5.17533E-4 7.27309E-4 5.11738E-4 8.56862E-4 7.20767E-4 1.42195E-3 8.33005E-4 4.98306E-4 5.34443E-4 2.89289E-4 1.93158E-4 2.52385E-4 2.1575E-4 3.94416E-4 2.64595E-4 1.20241E-4 1.19782E-4 1.22538E-4 1.40338E-4 4.02455E-4 2.90007E-4 3.85715E-4 2.84599E-4 3.69089E-4 2.82533E-4 2.08784E-4 4.28182E-4 3.89214E-4 3.64603E-4 1.42481E-4 3.06347E-4 1.30043E-4 2.06085E-4 1.30256E-4 2.06374E-4 2.13057E-4 2.72936E-4 4.00433E-4 5.91454E-4 6.36152E-4 3.46081E-4 1.20816E-4 5.77391E-5 2.166E-5 2.08667E-5 1.86E-5 2.16425E-4 2.6255E-4 2.64521E-5 3.97437E-5 2.513E-4 3.55822E-4 1.88159E-4 1.90202E-4 1.58748E-5 2.12564E-5 2.57808E-5 1.45156E-5 3.24186E-5 3.46895E-5 4.56822E-5 1.8149E-5 2.35911E-5 1.27355E-5 1.58011E-5 6.89341E-5 4.60025E-4 9.08737E-4 5.02058E-4 5.23894E-4 5.00339E-4 4.386E-4 6.27776E-4 3.22256E-4 1.30996E-4 1.11611E-4 2.58812E-4 2.95841E-4 2.51359E-4 1.28075E-4 2.5586E-4 1.71657E-4 2.0205E-4 8.62435E-4 2.16752E-5 1.40058E-5 2.88741E-4 1.85379E-5 2.31924E-8 1.00992E-9 1.37425E-9 5.30388E-4 3.46573E-4 5.79649E-8 7.37469E-10 1.43961E-5 1.49377E-5 2.44806E-5 1.82598E-5 8.80541E-5 3.99696E-4 3.30271E-4 2.21471E-4 1.51735E-4 1.29445E-4 1.02404E-4 1.22181E-4 1.00009E-4 8.10069E-5 3.32618E-5 2.05075E-5 3.1965E-5 2.76782E-5 1.08924E-4 5.66184E-5 1.52256E-5 1.04737E-5 9.81708E-6 1.74737E-5 2.65156E-5 2.13638E-5 1.88056E-5 1.49937E-5 1.32592E-5 7.51094E-6 4.83391E-6 2.37468E-6 3.55903E-6 6.21837E-6 3.566E-6 6.60901E-6 2.59841E-5 1.89546E-4 2.46476E-4 5.87723E-5 6.41078E-5 7.74297E-5 6.2424E-5 5.70452E-5 1.23397E-4 1.20383E-4 6.74214E-5 7.63819E-5 8.03022E-5 1.98964E-6 2.24563E-6 2.02415E-6 5.67234E-8 1.69725E-6 1.29811E-6 1.77815E-6 1.60529E-6 1.26479E-6 1.33224E-6 1.78903E-6 1.97605E-6 1.49301E-6 4.97103E-7 5.87734E-7 9.62527E-6 1.21467E-5 1.92172E-5 2.83048E-5 1.87319E-5 3.13128E-5 1.43659E-5 1.58169E-5 1.62645E-5 1.49435E-5 2.15007E-5 2.06734E-5 1.6126E-5 1.57135E-5 1.86872E-4 1.48316E-5 1.77772E-5 1.16197E-5 1.43088E-5 1.67567E-5 1.75185E-5 1.35679E-5 2.93497E-4 1.38886E-4 9.55515E-5 1.73202E-4 1.65221E-4 1.64586E-4 3.18391E-4 1.75786E-5 2.49926E-5 2.45065E-5 4.03043E-5 4.09907E-4 6.08866E-4 5.18851E-4 4.56285E-4 5.94018E-4 6.59597E-4 4.83695E-4 4.6234E-4 6.22452E-4 6.97517E-4 8.36473E-4 7.55691E-4 8.0491E-4 1.41666E-4 1.07461E-4 1.72745E-3 3.57896E-3 2.42281E-3 9.86982E-4 7.31277E-4 7.10155E-4 9.14013E-4 9.68171E-4 8.92498E-4 8.1286E-4 9.17219E-4 8.42577E-5 1.2271E-3 2.86295E-4 1.37536E-3 6.03039E-4 6.46949E-4 6.33902E-4 5.35939E-4 4.98087E-4 7.51817E-4 9.14268E-4 8.11186E-4 6.68271E-4 4.29214E-4 2.99746E-4 2.41313E-4 2.31193E-5 1.99961E-5 1.12899E-5 1.64341E-5 2.34227E-5 2.37562E-5 3.28683E-5 2.12956E-5 1.81873E-5 1.52917E-5 1.30426E-5 1.42488E-5 9.88023E-6 4.36618E-6 3.9701E-5 5.00868E-5 7.72119E-5 4.50963E-6 7.54447E-5 9.04871E-5 5.68615E-5 3.78186E-5 5.01599E-5 6.50601E-5 8.48972E-5 7.78499E-5 5.18363E-5 6.09536E-5 6.35297E-5 2.97299E-5 2.29374E-5 3.04553E-5 4.3751E-5 2.82237E-5 2.39735E-5 2.80209E-5 2.2645E-5 2.54603E-5 2.9271E-5 1.66571E-5 1.67789E-5 1.31706E-5 1.50522E-5 2.19016E-5 2.2549E-5 1.1546E-5 1.46876E-5 1.86034E-5 1.77803E-5 1.38899E-5 1.49116E-5 2.156E-5 1.13792E-5 1.09664E-5 1.45621E-5 1.79813E-5 1.93343E-5 8.25372E-6 7.71452E-6 6.26489E-6 5.48166E-6 6.49513E-6 5.37614E-6 5.2697E-6 8.05961E-6 6.81939E-6 8.23826E-6 6.84013E-6 5.70213E-6 4.32211E-6 9.52882E-6 7.26925E-6 6.61203E-6 7.42689E-6 5.9653E-6 7.06258E-6 3.95816E-6 3.70369E-6 6.51839E-6 1.01068E-5 1.20917E-5 6.39059E-6 3.47345E-6 3.79002E-6 5.16017E-6 3.65864E-6 3.77801E-6 3.99861E-6 4.19554E-6 5.10942E-6 5.89372E-6 7.59914E-6 3.76635E-6 6.31397E-6 5.24237E-6 4.60822E-6 5.8655E-6 1.19557E-5 7.83287E-6 9.84111E-6 9.86747E-6 1.92494E-6 1.76047E-6 6.22754E-6 -9999 -9999 -9999 -9999 -9999 -9999 -9999 -9999 -9999 -9999 -9999 -9999 -9999 -9999 -9999 -9999 -9999 -9999 -9999 -9999 -9999 -9999 -9999 -9999 -9999 -9999 -9999 -9999 -9999 -9999
7.4169E-6 7.34237E-6 8.5818E-6 9.74885E-6 1.14705E-5 1.01594E-5 1.02516E-5 9.62985E-6 8.26197E-6 1.10186E-5 1.01461E-5 1.10456E-5 9.19662E-6 9.46142E-6 8.56639E-6 9.47987E-6 9.63273E-6 9.69151E-6 2.17668E-5 2.39222E-5 2.41488E-5 8.24606E-6 6.51366E-6 1.28652E-5 1.05495E-5 1.16765E-5 1.20765E-5 1.1182E-5 1.21381E-5 1.42047E-5 1.20383E-5 1.50679E-5 1.76453E-5 1.07949E-5 1.03995E-5 2.13263E-5 1.19458E-5 2.52135E-5 1.50753E-5 1.56719E-5 2.18324E-5 3.20028E-5 1.72061E-5 1.56527E-5 1.90482E-5 1.76733E-5 1.84878E-5 2.79899E-5 1.4899E-5 2.79502E-5 2.04127E-5 3.17078E-5 2.30862E-5 3.8104E-5 4.04856E-5 4.05478E-5 3.41983E-5 4.10335E-5 5.67599E-5 5.50537E-5 5.72955E-5 5.54005E-5 6.78143E-5 4.32187E-5 6.30027E-5 4.73058E-5 5.18661E-5 6.77714E-5 7.12761E-5 7.54813E-5 6.46611E-5 6.1291E-5 7.6594E-5 4.48984E-5 5.94954E-5 6.86111E-5 5.3523E-5 6.36828E-5 7.49206E-5 2.75164E-5 5.05967E-5 6.54073E-5 7.64772E-5 9.88939E-5 9.62442E-5 8.19692E-5 1.28428E-4 5.58515E-5 6.96713E-5 8.10654E-5 7.53636E-5 4.97614E-5 5.78733E-5 4.35289E-5 5.43913E-5 9.73243E-5 1.42129E-4 6.85329E-5 6.90917E-5 5.01107E-5 6.522E-5 6.51722E-5 5.70783E-5 8.32219E-5 1.07937E-4 7.67241E-5 6.63659E-5 1.10649E-4 1.24039E-4 1.35522E-4 1.26094E-4 1.63548E-4 1.65696E-4 2.50176E-4 1.81578E-4 1.97758E-4 2.35002E-4 1.94447E-4 2.33178E-4 3.72542E-4 1.80396E-4 3.94526E-4 3.47568E-4 3.75988E-4 3.79737E-4 3.42759E-4 3.17664E-4 2.90252E-4 2.11743E-4 2.81582E-4 1.97892E-4 3.18561E-4 3.36808E-4 3.65889E-4 3.08033E-4 2.33107E-4 3.54802E-4 2.28577E-4 3.72455E-4 2.95589E-4 3.2624E-4 4.85275E-4 3.63034E-4 5.07674E-4 3.19556E-4 3.64871E-4 5.25448E-4 2.64142E-4 3.26479E-4 6.01542E-4 4.27512E-4 4.66796E-4 5.01715E-4 3.77243E-4 6.81457E-4 4.7282E-4 1.21544E-3 1.06994E-3 1.28113E-3 7.70458E-4 6.21518E-4 1.14378E-3 7.99497E-4 8.10791E-4 1.1654E-3 9.81157E-4 4.33404E-4 3.51992E-4 3.57404E-4 4.57499E-4 7.57615E-4 4.48467E-4 2.57344E-4 4.14182E-4 3.85755E-4 5.08721E-4 3.2417E-4 3.725E-4 7.36742E-4 5.24663E-4 1.12717E-3 5.06368E-4 3.57066E-4 3.1347E-4 5.17007E-4 4.80704E-4 3.05528E-4 2.49874E-4 2.61489E-4 3.79713E-4 2.90297E-4 4.28354E-4 3.94329E-4 2.95841E-4 8.15124E-4 1.0247E-3 1.02093E-3 8.39535E-4 6.40572E-4 1.44715E-3 1.74645E-3 4.31046E-3 3.81609E-3 3.70497E-3 2.76981E-3 4.89748E-3 6.68695E-3 2.70616E-3 3.92363E-3 3.95062E-3 1.72428E-3 1.45557E-3 1.62995E-3 1.72428E-3 1.46552E-3 8.8396E-4 1.23551E-3 9.49992E-4 2.43891E-3 1.11933E-3 1.48506E-3 9.72641E-4 1.84349E-3 1.6451E-3 6.31979E-4 7.36261E-4 8.95722E-4 1.00899E-3 4.22186E-4 4.1707E-4 3.63295E-4 4.48435E-4 5.94211E-4 3.30949E-4 2.78268E-4 3.7259E-5 2.08948E-5 1.55833E-5 2.36132E-5 5.93312E-5 2.99391E-5 1.93911E-5 1.52796E-4 1.27219E-3 1.105E-3 9.24034E-4 6.32079E-4 3.59406E-4 6.18973E-4 4.18083E-4 9.26717E-4 8.17167E-4 1.07197E-3 1.51649E-3 1.32704E-3 7.03676E-4 9.34821E-4 1.45514E-3 7.79476E-4 1.56553E-3 2.25309E-3 1.96859E-3 1.00169E-3 9.92702E-5 3.4529E-4 8.51947E-4 4.03071E-3 1.52974E-2 4.15265E-3 2.37828E-3 8.16984E-4 4.1837E-3 1.81592E-2 2.74827E-3 8.75219E-4 2.45E-3 1.63296E-3 5.79366E-3 9.05371E-4 3.6398E-3 8.84875E-3 3.38307E-2 1.26768E-2 1.12835E-2 2.85286E-3 1.26894E-3 1.93878E-3 7.46308E-4 2.34728E-3 1.72926E-3 4.04549E-3 1.12671E-3 4.13948E-3 4.15177E-3 3.48195E-3 1.17227E-3 1.55055E-3 4.32483E-3 2.55695E-2 7.93261E-3 8.89308E-3 6.66101E-3 4.65987E-3 4.5363E-3 5.38552E-3 1.20539E-3 4.50232E-3 9.01078E-4 2.38135E-3 3.49953E-3 3.66176E-3 3.73608E-3 8.31444E-3 2.88344E-3 4.8812E-3 7.66982E-3 5.65475E-3 1.55152E-2 6.34809E-3 7.37765E-3 4.47781E-3 7.02252E-3 3.70864E-3 1.02252E-2 1.05857E-2 1.03669E-2 1.35149E-2 4.93583E-3 5.44975E-3 8.08587E-3 1.62816E-2 1.66575E-2 7.73655E-3 7.06982E-3 6.20646E-3 1.01986E-2 3.61687E-2 4.79343E-2 1.41382E-2 2.38198E-2 1.87072E-2 4.0069E-2 2.49282E-2 5.19916E-2 2.09772E-2 1.99134E-2 2.72875E-2 1.7587E-2 2.58309E-2 1.3329E-2 2.00675E-2 4.65824E-2 1.93363E-2 3.30113E-3 1.98628E-2 2.92557E-2 5.38905E-2 9.00667E-2 8.26555E-2 1.36355E-1 1.23362E-1 1.18986E-1 1.35295E-1 1.42244E-1 1.12623E-1 1.20346E-1 1.63603E-1 8.0164E-2 1.10292E-1 5.41981E-2 1.75904E-1 1.44437E-1 1.22908E-1 2.71972E-2 8.15997E-2 1.43097E-1 3.70514E-2 9.45189E-2 3.00291E-2 3.02365E-1 8.4666E-2 1.58746E-1 4.69353E-1 3.1316E-1 4.6726E-1 1.32728E-1 1.61806E-1 2.56312E-1 1.73994E-1 2.37356E-1 2.94586E-1 8.15872E-2 6.49815E-1 1.98242E-1 5.11634E-1 1.36085E-1 2.51757E-2 1.09309E-1 1.39086E-1 4.64264E-2 5.18202E-1 1.17527E-1 3.4367E-2 9.69411E-3 6.61869E-3 2.32259E-3 2.00157E-2 1.33554E-1 1.12143E-1 9.64719E-2 1.22786E-1 8.60065E-2 4.92701E-2 1.08935E-1 9.62355E-2 1.84077E-1 1.56333E-1 1.3914E-1 2.34341E-2 2.12075E-2 1.34241E-2 -9999 4.728E-2 2.78274E-2 2.51051E-2 4.57828E-2 2.61351E-2 2.6694E-2 4.4885E-2 4.62457E-2 8.9127E-2 7.05462E-2 4.69509E-2 2.11459E-2 4.20303E-2 5.0352E-2 2.92019E-2 2.46419E-2 2.1311E-2 1.95869E-2 2.84231E-2 1.43968E-2 3.88166E-2 3.48794E-2 4.70425E-2 7.04024E-2 1.44211E-1 1.61545E-1 8.76061E-2 3.35501E-2 2.5258E-2 6.13902E-2 2.84484E-2 9.33147E-2 7.91285E-2 6.45103E-2 6.20925E-2 4.92183E-2 4.06909E-2 1.35095E-1 1.65638E-1 2.06556E-1 1.55766E-1 1.02421E-1 3.34922E-2 4.14402E-2 2.48766E-1 1.48124E-1 8.86964E-2 1.32483E-1 1.83201E-1 2.53102E-1 2.89898E-1 4.00794E-1 2.83261E-1 5.38619E-1 1.35469E-1 2.15588E-1 2.39788E-1 2.99704E-1 2.77802E-1 3.89219E-1 2.46431E-1 2.38564E-1 1.98509E-1 1.6524E-1 1.13249E-1 8.04587E-2 3.30345E-2 9.43257E-3 9.01665E-3 8.28371E-3 1.2048E-2 2.33923E-2 4.33301E-2 1.30629E-2 9.42803E-3 1.08705E-2 1.81696E-2 2.04458E-2 1.78684E-2 1.64011E-2 1.75454E-2 2.44387E-2 2.11962E-2 2.2043E-2 3.05538E-2 1.81081E-2 2.02731E-2 4.0292E-2 3.75678E-2 3.61267E-2 3.61707E-2 4.63149E-2 6.61449E-2 4.49614E-2 2.1309E-2 6.19638E-2 8.66076E-2 1.09802E-1 7.97872E-2 3.39133E-2 3.5676E-2 6.533E-2 5.27482E-2 3.40557E-2 4.80115E-2 2.27081E-2 3.59743E-2 2.26045E-2 5.23922E-2 3.5847E-2 5.21029E-2 4.09712E-2 2.42955E-2 2.39691E-2 6.20563E-2 9.38652E-2 3.978E-2 5.77746E-2 4.74904E-2 7.90961E-2 3.86472E-2 5.31213E-2 1.04852E-1 7.17196E-2 9.26394E-2 8.30196E-2 7.37246E-2 5.94601E-2 6.57479E-2 5.74229E-2 7.10223E-2 6.92415E-2 1.22133E-1 7.52047E-2 6.08935E-2 2.91532E-2 1.2559E-1 1.07811E-1 5.57121E-2 1.05739E-1 1.32834E-1 9.85519E-2 8.8124E-2 5.02056E-2 8.35819E-2 1.05552E-1 1.21335E-1 6.13599E-2 7.5048E-2 5.05676E-2 2.80115E-2 3.35687E-2 6.78542E-2 4.18049E-2 1.61682E-2 3.57568E-2 6.13861E-2 2.91084E-2 1.08276E-2 2.18833E-2 4.13025E-2 9.64619E-3 7.99539E-3 1.6922E-2 2.63017E-2 3.04782E-2 7.04972E-3 2.18099E-2 4.56492E-2 5.13573E-2 3.29627E-2 2.30501E-2 3.86338E-2 1.59838E-2 6.03674E-3 1.18008E-2 1.34232E-2 1.94997E-2 1.98207E-2 1.52835E-2 2.9989E-2 1.98571E-2 1.85615E-2 3.07721E-2 5.18564E-2 4.0158E-2 6.75638E-2 6.77424E-2 5.52962E-2 8.88897E-2 1.52684E-1 1.18297E-1 1.03586E-1 1.71463E-1 1.34791E-1 9.20346E-2 4.9113E-2 1.01077E-1 8.42886E-2 3.31818E-3 2.12343E-2 3.01352E-2 1.23101E-2 8.61331E-4 1.2389E-3 3.4309E-3 4.95695E-4 4.00179E-4 1.53142E-4 2.46805E-4 7.18611E-5 1.10832E-3 3.33862E-3 9.21346E-3 2.04975E-3 1.30794E-3 7.96548E-5 1.85388E-3 5.52232E-4 9.68632E-5 6.19432E-4 2.55476E-4 1.93022E-4 1.17264E-4 1.47365E-5 1.93834E-5 3.15483E-5 1.64742E-4 9.1858E-4 5.08312E-3 1.31994E-3 1.104E-2 8.34004E-3 4.20605E-4 1.49265E-4 1.26708E-4 8.34101E-6 3.82089E-4 5.05981E-4 6.80792E-4 1.90574E-3 1.43866E-3 1.04676E-3 7.18962E-4 3.49971E-4 1.03054E-4 2.58509E-5 3.1311E-4 2.80671E-3 3.37592E-3 3.51449E-3 2.8674E-3 6.25593E-3 4.94259E-3 2.90447E-3 1.77848E-3 1.72791E-3 1.93833E-4 4.90581E-5 2.97751E-5 1.52762E-6 2.64527E-5 1.43915E-4 8.54585E-4 1.35967E-3 2.02104E-3 2.66757E-3 2.73395E-3 5.36903E-3 7.19087E-3 4.11218E-3 1.063E-2 9.43119E-3 2.0892E-2 2.45781E-2 2.05258E-2 1.88308E-2 1.11606E-2 1.03602E-2 9.50657E-3 3.31805E-3 2.2284E-3 5.23987E-3 -9999 7.28459E-3 1.78159E-2 1.03318E-2 1.01939E-2 9.49298E-3 7.28346E-3 4.86015E-3 1.2194E-2 4.47657E-2 4.86405E-2 4.05625E-2 6.77505E-2 5.6516E-2 5.21071E-2 5.03891E-2 3.95669E-2 4.33743E-2 3.17294E-2 4.72366E-2 3.96233E-2 4.87759E-2 9.49783E-2 3.32192E-2 2.50188E-2 2.90922E-2 3.95902E-2 1.77521E-2 2.73317E-3 2.26756E-3 2.67631E-3 2.62418E-3 1.28148E-4 7.26698E-5 1.22354E-3 1.72734E-3 1.4092E-2 3.65946E-2 3.02134E-2 5.18801E-2 6.25859E-2 1.60255E-1 2.76714E-1 9.46436E-2 4.45656E-2 5.24332E-2 3.52595E-2 2.37344E-2 5.32298E-2 4.53318E-2 4.5109E-2 1.6763E-1 1.08708E-1 1.36459E-1 9.6873E-2 1.11087E-1 9.80059E-2 7.06369E-2 2.44702E-1 1.5367E-1 9.01995E-2 6.65458E-2 8.55927E-2 9.2247E-2 2.43494E-2 2.94699E-2 1.93653E-2 9.93819E-3 2.49491E-2 1.26532E-2 2.69208E-2 2.64195E-2 3.21138E-2 2.75362E-2 1.94634E-2 8.31182E-3 1.39118E-2 8.25812E-3 9.22517E-3 1.12795E-2 8.3185E-3 1.48624E-2 1.26734E-2 1.14179E-2 1.9221E-2 3.97937E-2 3.02032E-2 4.41468E-2 4.46752E-2 2.38537E-2 1.29501E-2 1.97259E-2 3.844E-3 2.35503E-3 1.83694E-3 8.44825E-4 7.83036E-4 1.36054E-2 2.17421E-2 4.66026E-4 7.76959E-4 4.28889E-4 6.53657E-4 7.9562E-4 7.58576E-4 4.56802E-4 3.66509E-4 3.34132E-4 2.72849E-4 4.10711E-4 3.30588E-4 4.56404E-4 3.29034E-4 7.51839E-4 6.96679E-4 7.64852E-4 8.61259E-4 6.55645E-4 7.21829E-4 1.39847E-3 6.33648E-4 1.6835E-3 1.82555E-3 1.20436E-3 6.71766E-4 1.72772E-3 1.33878E-3 1.05921E-3 1.47365E-3 1.46879E-3 7.10959E-4 4.20032E-4 4.4129E-4 1.56916E-3 5.34854E-4 6.65654E-4 7.7515E-4 1.01828E-3 1.5529E-3 9.01351E-4 5.66305E-4 2.65762E-4 2.12269E-4 3.13558E-4 3.70751E-4 2.27338E-4 4.74309E-4 2.49403E-4 1.43305E-4 1.56147E-4 1.16603E-4 1.28182E-4 4.04472E-4 2.12345E-4 3.17729E-4 4.22571E-4 3.97452E-4 2.47063E-4 3.74851E-4 5.73385E-4 6.50176E-4 3.77902E-4 2.32552E-4 5.65697E-4 4.49714E-4 2.24032E-4 2.1627E-4 1.70473E-4 1.23043E-4 1.9031E-4 2.72414E-4 3.56817E-4 6.87889E-4 1.99237E-4 1.23321E-4 4.29729E-5 2.60199E-5 1.69478E-5 1.13496E-5 2.02408E-5 3.72181E-5 2.95797E-5 4.22575E-5 3.12929E-5 1.41444E-5 2.04469E-5 1.9644E-5 1.07095E-5 2.11842E-5 2.22233E-4 2.49332E-5 4.96941E-5 8.39188E-5 1.17029E-4 6.47735E-5 1.77467E-5 1.10465E-5 1.50079E-5 6.67374E-5 4.76501E-4 8.69558E-4 1.0996E-3 7.49558E-4 4.04496E-4 4.24966E-4 5.95003E-4 3.63484E-4 2.06146E-4 3.64177E-4 3.83453E-4 3.0055E-4 1.88721E-4 1.44759E-4 3.1104E-4 1.92057E-4 1.73142E-4 5.49211E-5 1.78363E-4 8.81793E-9 1.63466E-7 1.43048E-8 1.10955E-8 9.49848E-9 6.39908E-10 9.18737E-9 1.08331E-7 1.17821E-7 1.25786E-5 1.19348E-5 2.82997E-5 3.68228E-5 1.77212E-5 1.04453E-4 2.80665E-4 3.82823E-4 2.30488E-4 2.09621E-4 1.38759E-4 9.75306E-5 8.31187E-5 8.04529E-5 1.05369E-4 8.11053E-5 4.62332E-5 3.64032E-5 3.0047E-5 4.57175E-5 2.63546E-5 1.99456E-5 1.42287E-5 8.26511E-6 1.26781E-5 3.07875E-5 2.74133E-5 3.77119E-5 1.17131E-5 1.61876E-5 1.16283E-5 6.4768E-6 5.9851E-6 6.16688E-6 3.65552E-6 2.88352E-6 4.9814E-6 6.61719E-6 5.43385E-5 4.75005E-5 6.3543E-5 5.32023E-5 6.26842E-5 6.6712E-5 5.82658E-5 9.47573E-5 8.89177E-5 5.57413E-6 7.98027E-5 1.63711E-4 1.77707E-4 8.90528E-5 1.85799E-6 7.61661E-5 3.98633E-5 4.05714E-5 4.74332E-5 3.86102E-5 3.94274E-5 3.80566E-5 1.08201E-6 1.75499E-6 5.73665E-7 2.82842E-9 4.38828E-7 7.38682E-6 1.58785E-6 3.20642E-5 1.93334E-5 1.75615E-5 3.85135E-5 1.23543E-5 1.12805E-5 1.22736E-5 1.12703E-5 1.86683E-5 1.75974E-5 1.60421E-5 2.44248E-4 1.84855E-4 1.83721E-4 1.60962E-4 1.51505E-4 1.97827E-4 1.46004E-5 1.26087E-5 1.95705E-5 2.78573E-5 1.98998E-4 1.82775E-4 1.84594E-4 1.90363E-4 3.27008E-4 2.76788E-4 1.87492E-5 2.42251E-5 4.85938E-5 4.80731E-5 4.51527E-5 6.72315E-5 8.04758E-4 5.63406E-4 5.5026E-4 5.67757E-4 6.59176E-4 3.59205E-4 4.72161E-4 5.84707E-4 6.18891E-5 8.35652E-4 8.15536E-4 9.97456E-5 1.54947E-4 1.51412E-4 2.88625E-3 3.03107E-3 1.65004E-3 9.32237E-4 8.12455E-4 6.71115E-4 7.49998E-4 1.04396E-3 1.2334E-3 1.43961E-3 1.03984E-4 6.70789E-4 1.05235E-4 9.84883E-4 6.83136E-4 4.14597E-4 5.02079E-4 4.98574E-4 3.41247E-4 6.74039E-4 8.53958E-4 6.78977E-4 5.36259E-4 5.03719E-4 2.63596E-4 2.81208E-4 2.60207E-4 3.91348E-5 3.23144E-5 2.13406E-5 3.54606E-5 2.66963E-5 1.74745E-5 2.1595E-5 1.97592E-5 1.77863E-5 1.69665E-5 1.70671E-5 1.19415E-5 5.46111E-6 3.77751E-6 2.57544E-6 3.10599E-6 3.78135E-6 2.83141E-6 4.4829E-5 4.19781E-5 5.78347E-5 5.99214E-5 6.31737E-5 7.96509E-5 7.7274E-5 5.10139E-5 5.72907E-5 2.89282E-5 2.98695E-5 3.16781E-5 3.83872E-5 3.6697E-5 4.30404E-5 3.50417E-5 4.6787E-5 4.32394E-5 3.76593E-5 3.59941E-5 3.10094E-5 2.49381E-5 1.74281E-5 1.28935E-5 1.65953E-5 2.08139E-5 1.9694E-5 1.78053E-5 1.90021E-5 2.01596E-5 1.51377E-5 1.45428E-5 1.68951E-5 2.41947E-5 2.72591E-5 1.05469E-5 1.75462E-5 1.65567E-5 8.95298E-6 9.37378E-6 7.95083E-6 8.97884E-6 6.76525E-6 5.84362E-6 6.00581E-6 5.5127E-6 5.1236E-6 1.13274E-5 8.2952E-6 5.68725E-6 5.12404E-6 1.21846E-5 5.47437E-6 5.93214E-6 4.34953E-6 3.95038E-6 1.30351E-5 9.70519E-6 5.7107E-6 4.52048E-6 5.299E-6 6.33931E-6 8.09536E-6 4.55318E-6 3.07278E-6 6.01941E-6 6.94968E-6 8.95527E-6 5.05642E-6 2.51733E-6 5.83824E-6 8.27608E-6 6.12554E-6 3.95054E-6 4.81456E-6 2.27329E-6 6.40595E-6 1.97427E-6 1.00689E-5 1.0743E-5 1.22438E-5 8.78793E-6 6.35471E-6 2.81526E-6 4.37943E-6 -9999 -9999 -9999 -9999 -9999 -9999 -9999 -9999 -9999 -9999 -9999 -9999 -9999 -9999 -9999 -9999 -9999 -9999 -9999 -9999 -9999 -9999 -9999 -9999 -9999 -9999 -9999 -9999 -9999 -9999
1.33201E-5 1.03942E-5 8.09882E-6 7.19175E-6 8.03183E-6 8.04998E-6 1.23358E-5 8.58393E-6 6.8819E-6 9.31491E-6 8.17934E-6 8.75062E-6 1.01242E-5 1.95918E-5 7.47675E-6 1.12185E-5 9.58854E-6 1.04978E-5 1.4949E-5 6.1043E-6 8.23747E-6 7.55866E-6 7.6227E-6 1.09585E-5 1.19009E-5 1.22834E-5 1.07784E-5 1.03808E-5 1.05887E-5 1.19E-5 1.36944E-5 1.40427E-5 1.52709E-5 9.30413E-6 9.09288E-6 2.62786E-5 1.4851E-5 2.94328E-5 2.89768E-5 1.15671E-5 2.20704E-5 1.41042E-5 2.38056E-5 2.15208E-5 1.87801E-5 1.62445E-5 1.64903E-5 1.93561E-5 1.79193E-5 1.49394E-5 2.92729E-5 3.35E-5 2.10067E-5 3.03911E-5 4.81558E-5 5.00201E-5 4.08627E-5 5.58022E-5 5.59001E-5 5.09846E-5 6.02849E-5 6.1415E-5 6.39525E-5 7.56292E-5 4.88172E-5 4.49364E-5 5.29904E-5 5.29039E-5 8.57333E-5 6.51897E-5 3.84246E-5 5.67298E-5 4.63933E-5 7.12524E-5 6.2956E-5 4.70557E-5 7.09749E-5 6.75395E-5 6.05332E-5 7.01746E-5 6.70349E-5 7.48715E-5 1.22824E-4 8.56516E-5 1.01103E-4 7.48392E-5 6.35851E-5 6.75386E-5 5.38553E-5 1.12935E-4 7.9992E-5 5.64723E-5 5.93422E-5 4.63797E-5 4.9544E-5 8.73524E-5 6.37009E-5 1.01794E-4 7.94331E-5 6.84358E-5 5.28693E-5 6.82864E-5 7.8293E-5 8.17692E-5 7.67673E-5 5.53577E-5 9.50645E-5 1.09151E-4 1.68335E-4 1.74679E-4 1.41632E-4 1.51645E-4 1.87144E-4 1.68152E-4 2.02689E-4 2.36658E-4 2.49064E-4 2.31493E-4 3.12286E-4 1.97653E-4 1.9603E-4 2.78595E-4 2.68451E-4 3.32288E-4 2.75451E-4 3.27789E-4 2.74987E-4 3.32559E-4 4.22618E-4 3.69018E-4 4.32053E-4 3.01437E-4 3.01736E-4 2.67202E-4 3.39038E-4 3.14466E-4 2.67946E-4 2.66293E-4 2.19401E-4 3.53019E-4 4.08663E-4 4.98007E-4 5.42419E-4 4.20679E-4 3.65267E-4 3.83662E-4 4.65093E-4 3.2068E-4 2.66827E-4 5.11873E-4 6.0843E-4 5.4498E-4 5.16637E-4 2.60639E-5 8.83343E-4 1.34166E-3 2.18531E-4 1.21061E-3 9.37682E-4 9.01423E-4 9.68308E-4 1.33011E-3 1.3308E-3 9.20734E-4 1.03748E-3 7.73586E-4 3.67544E-4 2.80658E-4 3.14763E-4 4.04692E-4 1.13422E-3 4.60703E-4 5.53894E-4 5.93832E-4 6.55E-4 4.76303E-4 4.60351E-4 6.36516E-4 6.04096E-4 4.07565E-4 4.26831E-4 5.00074E-4 4.96526E-4 3.33389E-4 4.83758E-4 5.89768E-4 4.29584E-4 2.84907E-4 2.67219E-4 3.48291E-4 3.22658E-4 3.69913E-4 3.31596E-4 3.14521E-4 3.82424E-4 4.63544E-4 1.00431E-3 1.0826E-3 9.93234E-4 1.53443E-3 2.3072E-3 4.98597E-3 4.92015E-3 2.32107E-3 2.24077E-3 3.55282E-3 8.35563E-3 2.14218E-3 2.72414E-3 2.81499E-3 2.30422E-3 2.01287E-3 2.79807E-3 1.6662E-3 1.43669E-3 1.18477E-3 1.89728E-3 1.85941E-3 2.19742E-3 1.38545E-3 2.09622E-3 9.93798E-4 1.70218E-3 2.38503E-3 8.60729E-4 7.19952E-4 7.99732E-4 1.8486E-3 1.29948E-3 3.50414E-4 3.48971E-4 4.20374E-4 5.33065E-4 4.69599E-4 4.34787E-4 1.55546E-5 1.53342E-5 4.34504E-5 2.26334E-5 5.64673E-4 9.65444E-5 2.89746E-5 3.27824E-4 8.0386E-4 1.53322E-3 8.14338E-4 8.76707E-4 2.29619E-4 4.1559E-4 5.18371E-4 6.23106E-4 9.83812E-4 3.52151E-3 2.14371E-3 2.81196E-3 2.22098E-3 1.15788E-3 1.06338E-3 7.66476E-4 8.10345E-4 2.11944E-3 2.71441E-3 1.23902E-3 1.16761E-3 2.05942E-3 1.88515E-3 4.64808E-3 3.991E-3 2.35086E-3 3.39313E-3 2.47124E-3 5.60479E-3 2.33676E-2 6.36369E-3 4.87625E-4 3.27724E-3 3.17034E-3 1.0376E-3 9.43035E-4 8.89716E-4 2.7762E-3 4.44578E-3 7.30513E-3 1.4695E-2 5.93356E-3 2.96676E-3 9.5416E-4 1.42554E-3 1.34442E-3 1.83975E-3 4.1564E-3 4.6616E-3 3.85049E-3 3.20629E-3 1.30715E-3 1.13456E-3 2.79698E-3 4.94272E-3 1.18523E-2 1.62719E-2 5.54026E-3 7.3821E-3 5.85869E-3 4.10069E-3 3.23725E-3 3.42613E-3 4.20701E-3 1.6376E-3 1.78983E-3 3.29584E-3 3.29449E-3 3.07032E-3 4.26769E-3 7.38769E-3 5.05736E-3 8.39564E-3 1.41609E-2 1.09292E-2 7.99877E-3 5.23165E-3 7.14191E-3 4.82653E-3 7.16427E-3 6.58502E-3 1.74904E-2 4.31194E-3 2.68527E-3 3.34062E-3 8.8968E-3 5.93232E-3 1.18589E-2 1.59166E-2 7.0049E-3 1.37727E-2 7.06487E-3 8.30592E-3 2.36905E-2 2.57565E-2 1.06919E-2 1.27037E-2 4.32702E-2 6.28535E-2 2.99335E-2 2.18317E-2 2.46921E-2 3.6004E-2 4.56137E-2 2.59865E-2 4.65334E-2 6.03831E-2 1.52053E-2 2.46266E-2 1.51835E-2 1.29017E-2 1.44444E-2 3.13414E-2 6.39269E-2 9.00834E-2 5.03307E-2 1.67403E-1 2.72446E-1 1.64982E-1 1.79558E-1 8.54139E-2 2.15604E-1 2.0496E-1 1.03334E-1 7.01268E-2 6.49474E-2 1.31362E-1 1.02369E-1 1.33265E-1 1.09908E-1 6.85467E-2 3.33063E-2 2.76717E-2 2.60971E-2 4.69643E-2 1.08826E-1 3.31992E-1 7.05614E-2 2.84382E-2 1.13448E-1 2.92835E-1 2.74608E-1 2.95074E-1 3.06141E-2 1.6165E-1 2.03734E-2 6.74831E-2 6.361E-2 5.00664E-2 6.34112E-1 2.183E-1 3.10823E-1 1.27601E-1 5.34173E-2 7.14596E-2 4.70268E-2 7.29444E-2 7.53445E-2 7.52878E-2 6.18623E-2 1.51337E-2 2.96309E-3 1.51509E-3 4.08576E-3 2.34665E-2 1.27508E-1 1.53504E-1 1.13915E-1 1.79688E-1 1.18231E-1 9.53967E-2 8.22834E-2 1.34285E-1 9.35013E-2 8.64374E-2 5.80947E-2 3.06492E-2 2.26715E-2 -9999 3.69424E-2 3.64002E-2 2.30178E-2 2.15244E-2 2.08542E-2 3.2608E-2 3.46557E-2 6.03979E-2 1.10762E-1 8.87562E-2 6.25592E-2 5.72244E-2 4.25206E-2 -9999 3.75372E-2 3.04341E-2 2.71329E-2 2.72683E-2 2.64793E-2 2.05969E-2 6.15302E-2 7.82326E-2 5.3667E-2 1.22148E-1 7.76829E-2 1.19994E-1 7.29692E-2 8.74867E-2 5.65497E-2 4.87896E-2 3.76739E-2 9.10386E-2 9.28266E-2 5.69374E-2 9.80378E-2 4.84741E-2 5.23043E-2 7.76234E-2 1.24275E-1 1.48983E-1 1.28928E-1 2.92566E-2 2.57445E-2 3.37037E-2 8.49293E-2 1.05515E-1 1.07781E-1 3.08142E-2 1.69777E-1 9.49035E-2 2.34184E-1 2.22687E-1 2.73617E-1 3.0118E-1 2.35255E-1 2.15887E-1 6.79405E-1 4.76915E-1 1.41751E-1 1.83191E-1 2.59788E-1 2.51779E-1 2.14489E-1 3.35151E-1 1.30599E-1 5.9144E-2 2.65323E-2 1.47651E-2 2.92278E-2 1.34434E-2 2.68014E-2 4.03377E-2 2.81992E-2 2.73668E-2 1.07596E-2 9.9297E-3 -9999 2.41444E-2 1.54105E-2 1.104E-2 1.49839E-2 2.55404E-2 2.20012E-2 3.10388E-2 1.42372E-2 1.23902E-2 2.35572E-2 2.20819E-2 4.05268E-2 1.8755E-2 2.3105E-2 2.6604E-2 4.90801E-2 4.3849E-2 5.63664E-2 1.03151E-1 3.44727E-2 1.25748E-1 4.3638E-2 2.91807E-2 5.26756E-2 9.40544E-2 3.90147E-2 2.03251E-2 4.21055E-2 2.8515E-2 6.32354E-3 2.97549E-2 3.9439E-2 4.81413E-2 3.16539E-2 4.50679E-2 2.90661E-2 5.2589E-2 9.25551E-2 9.76587E-2 5.59916E-2 3.98869E-2 2.7336E-2 5.46098E-2 1.54703E-2 3.97067E-2 6.08397E-2 5.72279E-2 9.30056E-2 7.29068E-2 3.60665E-2 4.90795E-2 4.23046E-2 6.20308E-2 9.59249E-2 9.26533E-2 1.24274E-1 6.49111E-2 6.30877E-2 6.62007E-2 5.53514E-2 1.12937E-1 1.34355E-1 3.06474E-2 2.74103E-2 6.67448E-2 1.65034E-1 9.14833E-2 1.27712E-1 6.97013E-2 7.72923E-2 1.40964E-1 1.08815E-1 3.48153E-2 9.63242E-2 2.54111E-2 7.64043E-2 2.1267E-2 3.06308E-2 1.08611E-1 4.26749E-2 3.37125E-2 3.93062E-2 3.70602E-3 3.32451E-2 3.06444E-2 1.67425E-2 1.38205E-2 1.47568E-2 1.06047E-2 1.446E-2 1.09396E-2 3.09117E-2 2.44167E-2 1.81371E-2 3.30814E-2 6.98684E-3 7.27415E-3 7.10417E-3 1.40806E-2 6.77205E-3 1.34577E-2 6.00876E-3 1.13189E-2 3.8874E-2 2.64591E-2 2.12463E-2 3.79397E-2 1.83684E-2 6.6362E-2 1.09966E-1 1.8125E-1 2.25013E-1 1.42793E-1 1.18689E-1 4.7065E-2 2.80141E-2 2.28849E-1 2.99872E-1 1.26781E-1 3.1902E-2 2.02265E-2 5.61605E-3 1.1732E-2 1.17124E-2 3.52241E-3 1.53568E-3 1.48373E-3 1.53228E-3 1.41259E-3 2.63417E-4 4.15979E-4 9.8001E-4 1.21538E-3 3.63836E-3 5.58787E-3 7.23492E-3 9.00404E-3 1.64463E-2 1.16966E-2 4.51043E-3 1.95813E-2 8.64625E-3 1.40759E-3 1.35226E-3 2.86926E-4 1.00172E-4 1.40834E-6 8.65133E-5 5.4292E-5 1.00536E-4 1.92081E-4 2.34554E-3 1.64608E-2 7.35114E-3 9.96418E-3 3.40868E-3 2.10826E-3 1.85455E-4 2.15633E-4 3.13209E-4 7.22946E-4 3.71809E-3 1.68489E-3 5.48304E-3 2.9305E-3 2.92153E-4 3.76921E-4 3.88821E-4 4.58812E-4 3.29306E-5 1.73883E-4 2.41912E-3 5.67468E-3 6.65633E-3 3.32158E-3 9.76936E-3 2.89444E-3 1.16499E-3 2.07438E-3 3.67433E-3 1.09543E-3 1.70296E-4 1.70061E-4 3.0101E-5 1.59062E-4 1.23142E-3 1.23082E-3 1.84418E-3 4.26361E-3 6.17742E-3 5.86622E-3 4.48192E-3 1.04012E-2 6.00551E-3 5.45831E-3 7.81488E-3 1.21817E-2 1.15733E-2 1.44739E-2 7.05504E-3 1.76338E-2 6.86546E-3 1.1429E-2 9.82022E-3 8.03021E-3 1.0454E-2 6.43362E-3 5.33492E-3 7.63289E-3 1.50375E-2 2.91086E-2 1.33015E-2 3.06437E-2 2.68019E-2 3.56274E-2 3.67843E-2 7.43735E-2 2.59716E-2 9.85053E-2 5.87533E-2 3.96891E-2 1.01965E-2 9.63472E-3 3.56266E-2 1.64585E-3 4.56672E-2 7.75282E-2 1.59087E-1 1.41517E-1 7.74754E-2 6.38809E-2 2.13716E-2 3.47204E-2 3.31206E-2 5.95802E-3 3.75641E-3 1.89558E-3 2.0617E-3 8.74719E-4 9.40774E-5 2.69822E-4 1.50993E-3 3.23702E-3 1.65343E-2 4.02747E-2 3.42593E-2 1.07175E-1 4.43366E-2 3.72244E-2 2.13475E-2 3.65203E-2 4.25823E-2 2.14882E-2 1.88595E-2 2.13929E-2 4.27943E-2 7.90637E-2 9.4852E-2 4.80544E-2 5.51976E-2 6.26106E-2 1.35489E-1 1.39281E-1 1.26374E-1 7.2993E-2 4.29587E-2 7.41352E-2 2.8759E-2 5.92528E-2 3.37692E-2 4.64996E-2 5.29696E-2 2.80204E-2 2.79326E-2 5.77511E-2 1.19824E-2 4.00724E-2 1.08069E-2 2.88388E-2 1.35126E-2 1.6792E-2 2.87927E-2 1.20844E-2 1.00677E-2 1.09981E-2 4.65259E-3 5.83376E-3 7.89268E-3 1.10694E-2 1.58449E-2 2.65984E-2 3.22546E-2 4.44345E-2 4.77784E-2 5.92726E-2 5.06336E-2 2.50633E-2 7.38502E-3 3.47861E-3 2.44048E-3 1.1885E-3 7.08855E-4 5.06327E-4 1.50912E-2 2.18448E-2 7.16913E-3 9.0096E-4 3.79254E-4 1.37018E-3 6.91717E-3 4.23245E-4 3.25118E-4 9.06142E-4 3.84233E-4 3.38471E-4 4.31519E-4 5.18122E-4 5.6216E-4 4.24089E-4 5.48408E-4 7.77981E-4 7.14548E-4 7.53538E-4 8.28545E-4 5.22221E-4 7.47178E-4 1.06609E-3 1.31553E-3 1.21096E-3 1.127E-3 2.11393E-3 1.26609E-3 8.55996E-4 1.263E-3 7.86884E-4 1.60398E-3 1.01149E-3 7.05848E-4 7.28844E-4 2.03589E-3 7.24828E-4 5.30356E-4 1.13145E-3 1.20044E-3 8.87543E-4 1.88338E-3 6.82304E-4 4.48796E-4 2.78892E-4 3.8236E-4 2.89669E-4 2.21855E-4 7.40615E-4 3.59745E-4 1.73907E-4 1.56901E-4 7.17238E-5 2.40238E-4 3.25441E-4 2.01733E-4 3.32598E-4 8.99644E-4 5.21424E-4 4.80488E-4 2.89593E-4 3.29621E-4 7.8535E-4 1.94975E-3 7.07461E-4 6.28463E-4 7.93041E-4 3.2295E-4 1.81414E-4 1.82423E-4 2.38497E-4 2.8308E-4 2.62882E-4 6.35713E-4 2.94188E-4 2.65242E-4 1.44535E-4 4.13523E-5 2.79382E-5 1.24204E-5 2.42653E-5 2.46357E-5 2.99839E-5 2.47998E-5 4.55849E-5 1.92326E-5 1.96776E-5 9.50612E-6 1.66006E-5 3.91122E-5 2.70401E-5 4.06847E-4 6.82466E-5 5.78754E-5 9.56387E-5 2.175E-4 1.48247E-4 2.707E-5 2.54288E-5 2.6687E-5 1.50905E-4 1.0692E-3 1.32369E-3 5.29058E-4 4.98315E-4 6.8013E-4 4.29665E-4 7.79953E-4 2.05332E-4 3.25708E-4 4.13071E-4 4.87428E-4 3.63068E-4 2.17671E-4 8.76529E-5 2.59876E-4 2.0376E-4 1.44474E-4 4.80129E-5 1.88109E-4 3.52648E-8 9.46095E-9 9.4845E-9 3.45978E-9 1.33703E-5 1.67425E-7 1.59734E-9 8.55973E-8 5.05561E-8 1.15545E-5 2.04898E-5 3.70111E-5 5.8912E-5 3.1767E-5 2.05961E-4 3.4498E-4 2.80371E-4 2.19667E-4 1.90839E-4 1.2805E-4 1.07419E-4 9.02437E-5 9.30027E-5 7.62312E-5 6.46093E-5 6.4042E-5 5.18729E-5 4.50884E-5 9.49349E-5 3.82346E-5 3.06469E-5 2.02566E-5 1.01294E-5 2.11091E-4 4.77429E-4 5.18667E-4 3.40881E-4 7.88688E-6 9.21418E-6 1.48371E-5 2.7802E-5 3.36379E-5 1.93068E-5 9.3635E-6 7.28867E-6 1.52277E-4 6.79766E-5 6.43539E-5 1.39131E-4 9.88328E-5 7.36403E-6 7.84085E-6 5.79585E-6 7.83835E-5 7.18929E-5 5.45815E-5 4.20419E-6 1.13555E-5 4.26715E-5 2.97127E-5 2.64934E-5 3.00666E-6 3.34038E-6 4.30242E-6 5.20647E-6 4.51002E-6 3.74443E-6 3.64295E-6 3.15013E-5 4.97101E-5 6.23877E-5 5.90135E-5 1.09908E-5 1.06377E-5 5.72765E-5 4.8778E-5 8.42063E-5 9.70768E-7 1.34535E-6 1.52596E-6 4.84282E-7 1.18692E-4 1.43732E-4 1.19044E-5 1.35672E-5 1.23636E-5 2.08902E-4 2.16883E-4 2.6111E-4 2.01799E-4 1.76784E-4 1.10167E-5 1.28986E-5 1.65273E-4 1.88841E-4 1.58626E-5 1.64107E-4 2.28623E-4 2.08456E-4 1.53947E-4 1.85467E-4 2.78768E-4 3.06296E-4 2.76872E-4 3.29661E-4 8.25668E-4 5.58845E-5 4.53464E-5 8.0488E-5 4.42238E-5 6.21045E-4 5.65537E-4 3.42337E-5 4.38694E-4 3.49469E-4 5.62569E-4 7.30286E-4 1.40926E-3 8.67296E-5 9.88972E-5 1.10481E-4 1.82086E-3 1.43735E-4 1.65541E-4 1.37321E-3 1.65705E-3 1.75992E-3 1.10951E-3 1.14043E-3 1.31338E-3 9.38418E-4 4.87083E-4 6.40405E-4 1.04668E-3 1.07382E-3 5.54337E-4 7.61207E-4 6.15008E-4 5.30888E-4 4.54775E-4 4.96735E-4 4.3997E-4 4.76135E-4 6.75585E-4 4.22626E-4 3.57365E-4 3.1886E-4 2.096E-4 1.79339E-4 3.26172E-4 5.78784E-5 3.24224E-5 1.15385E-5 2.34239E-5 2.1015E-5 2.18362E-5 1.76077E-5 1.37667E-5 1.69582E-4 9.55052E-6 1.00427E-4 7.86572E-6 5.13372E-6 4.29694E-6 4.8972E-6 3.96591E-6 6.04431E-6 5.49193E-6 4.07764E-6 4.10967E-5 9.83814E-5 8.86983E-5 6.60052E-5 8.19903E-5 8.73719E-5 8.0004E-5 5.70393E-5 4.11823E-5 3.32646E-5 4.12913E-5 3.44112E-5 7.22343E-5 4.04207E-5 3.83095E-5 6.37115E-5 5.39125E-5 4.74962E-5 3.63624E-5 2.22027E-5 2.24741E-5 3.05549E-5 3.22067E-5 2.99552E-5 3.30459E-5 3.03162E-5 1.25327E-5 7.97727E-6 2.5203E-5 2.28131E-5 2.55747E-5 2.74401E-5 2.45511E-5 2.61225E-5 2.5368E-5 1.19155E-5 1.03733E-5 1.15733E-5 9.02486E-6 9.17149E-6 7.95E-6 5.83273E-6 7.16906E-6 6.14602E-6 6.16713E-6 5.97156E-6 1.56623E-5 1.07551E-5 1.23219E-5 8.8775E-6 6.83973E-6 9.05476E-6 6.31105E-6 5.09535E-6 5.25662E-6 4.56308E-6 5.84569E-6 1.30124E-5 6.58712E-6 4.45872E-6 5.98125E-6 5.23193E-6 4.70067E-6 4.3216E-6 4.45485E-6 4.87279E-6 7.05232E-6 1.01206E-5 3.48636E-6 4.42323E-6 4.24017E-6 3.1105E-6 2.92971E-6 3.75339E-6 3.9473E-6 4.81221E-6 4.51235E-6 1.9707E-6 8.43465E-6 3.79397E-6 5.7693E-6 4.80601E-6 7.16741E-6 2.5102E-6 2.53774E-6 -9999 -9999 -9999 -9999 -9999 -9999 -9999 -9999 -9999 -9999 -9999 -9999 -9999 -9999 -9999 -9999 -9999 -9999 -9999 -9999 -9999 -9999 -9999 -9999 -9999 -9999 -9999 -9999 -9999
1.03168E-5 9.30763E-6 8.39809E-6 8.3649E-6 1.06455E-5 9.8206E-6 1.8744E-5 1.80936E-5 7.64132E-6 1.43069E-5 5.36202E-6 7.05013E-6 4.34386E-6 6.47722E-6 7.78844E-6 8.37009E-6 8.35314E-6 1.17412E-5 1.34732E-5 1.72734E-5 7.84499E-6 7.74616E-6 9.24974E-6 9.77721E-6 9.21093E-6 1.0259E-5 1.09399E-5 8.48882E-6 1.05531E-5 1.14654E-5 1.0261E-5 2.98638E-5 3.14896E-5 3.38278E-5 1.44173E-5 1.45852E-5 1.20039E-5 1.00514E-5 1.16021E-5 1.49095E-5 2.07884E-5 2.08252E-5 1.90982E-5 2.20184E-5 1.84178E-5 2.71954E-5 2.82282E-5 2.31688E-5 2.3271E-5 2.30142E-5 3.1034E-5 3.1095E-5 3.57398E-5 2.79339E-5 2.67412E-5 2.90156E-5 3.71747E-5 5.55838E-5 6.61025E-5 5.86739E-5 5.21984E-5 4.9655E-5 8.0602E-5 7.78344E-5 8.454E-5 6.21538E-5 5.70866E-5 6.26446E-5 6.75302E-5 4.92786E-5 5.69139E-5 5.62724E-5 5.50036E-5 7.39125E-5 5.52626E-5 4.51042E-5 5.22837E-5 1.17848E-4 7.63807E-5 7.20833E-5 7.07652E-5 9.13283E-5 8.31972E-5 7.67334E-5 6.27199E-5 7.94231E-5 7.26668E-5 7.16994E-5 5.50017E-5 9.82344E-5 5.94702E-5 7.21752E-5 5.10869E-5 1.00897E-4 7.20493E-5 9.00007E-5 7.19801E-5 7.26757E-5 5.7076E-5 9.00291E-5 4.91072E-5 1.13568E-4 9.96446E-5 1.09661E-4 8.74054E-5 8.41432E-5 1.16808E-4 1.64189E-4 2.14918E-4 1.44729E-4 1.74089E-4 2.01864E-4 1.24178E-4 1.45664E-4 1.66589E-4 1.82387E-4 2.36911E-4 3.37536E-4 3.29213E-4 2.65306E-4 2.32576E-4 4.49844E-4 2.57468E-4 3.10337E-4 3.07651E-4 2.83207E-4 3.04229E-4 4.12447E-4 3.73471E-4 4.03087E-4 3.72952E-4 3.26702E-4 3.28309E-4 4.44115E-4 3.65198E-4 3.88639E-4 4.63984E-4 2.24732E-4 2.87457E-4 3.79336E-4 2.98249E-4 6.80975E-4 4.06551E-4 5.01797E-4 5.87753E-4 4.12506E-4 6.36934E-4 3.24744E-4 2.83951E-4 6.4075E-4 7.0479E-4 4.53981E-4 4.6206E-4 6.88648E-4 3.97886E-4 1.08636E-3 2.23669E-3 1.56791E-3 9.97694E-4 2.74032E-3 2.56315E-3 1.93495E-3 9.11694E-4 9.99822E-4 8.57386E-4 8.78569E-4 5.39922E-4 3.51736E-4 4.52922E-4 5.15792E-4 7.07994E-4 7.42812E-4 1.46554E-4 1.10509E-3 6.10913E-4 5.17221E-4 5.08059E-4 4.87108E-4 5.58842E-4 5.45849E-4 3.89897E-4 7.29548E-4 6.22411E-4 9.01392E-4 4.92362E-4 4.46698E-4 4.59675E-4 4.19101E-4 6.23609E-4 4.88046E-4 4.44526E-4 3.46056E-4 3.06128E-4 2.20328E-4 4.46782E-4 8.91033E-4 1.91194E-3 3.18649E-3 1.97944E-3 1.49855E-3 1.67178E-3 3.64743E-3 4.91473E-3 3.87483E-3 2.38395E-3 6.45806E-3 1.06236E-2 4.14903E-3 2.86216E-3 2.66201E-3 2.90389E-3 2.33308E-3 3.14549E-3 2.17545E-3 1.27685E-3 1.93011E-3 1.62799E-3 2.66866E-3 2.30044E-3 1.64106E-3 2.57614E-3 1.98913E-3 1.47891E-3 9.28212E-4 8.84833E-4 1.41032E-3 9.89754E-4 9.24024E-4 3.5645E-4 1.01023E-4 1.67054E-4 2.0559E-4 5.21281E-4 3.92776E-4 1.2135E-4 3.91234E-5 3.89623E-5 2.32303E-4 5.69303E-4 8.70385E-4 4.43281E-4 5.62342E-4 3.61096E-4 6.85083E-4 1.07222E-3 1.18207E-3 7.637E-4 3.40189E-4 6.09268E-4 7.80675E-4 6.03558E-4 1.62981E-3 2.35682E-3 1.5218E-3 1.81767E-3 1.98543E-3 1.24088E-3 2.88812E-3 1.81891E-3 1.67524E-3 1.32407E-3 2.09721E-3 1.25932E-3 8.20833E-4 7.35213E-4 8.01591E-4 2.01702E-3 1.00893E-2 1.44401E-3 1.98814E-3 4.74553E-3 4.96057E-3 3.86328E-2 3.95586E-3 1.04596E-3 5.37884E-3 1.56851E-3 1.61851E-3 1.25643E-4 3.45388E-4 9.95282E-4 7.72459E-3 1.47503E-2 1.89045E-2 5.13056E-3 3.25455E-3 3.18005E-3 2.47276E-3 2.96237E-3 2.32775E-3 3.36842E-3 1.97589E-3 4.0181E-3 4.72255E-3 1.57691E-3 9.51421E-4 1.52863E-2 4.68624E-3 1.56306E-2 1.30901E-2 1.44716E-2 4.83689E-3 1.3236E-2 9.89754E-3 5.84465E-3 2.43821E-3 6.63676E-3 1.87266E-3 1.23314E-3 2.31073E-3 3.57883E-3 3.94615E-3 3.38488E-3 2.21391E-3 4.14209E-3 5.46929E-3 6.90665E-3 2.97971E-3 8.59449E-3 8.06718E-3 6.78954E-3 7.92681E-3 4.99923E-3 8.1335E-3 1.13345E-2 1.07403E-2 4.56694E-3 8.34689E-3 9.3201E-3 4.97094E-3 5.14948E-3 1.59315E-2 1.19043E-2 1.36036E-2 3.38593E-3 6.04591E-3 1.52742E-2 1.49821E-2 1.10047E-2 2.59444E-2 5.07301E-2 4.65074E-2 5.20893E-2 3.46423E-2 1.56113E-2 4.15338E-2 6.72388E-2 5.22233E-2 3.84241E-2 6.41097E-2 2.17813E-2 4.19392E-2 1.68371E-2 1.43188E-2 3.22247E-2 2.1776E-2 3.19025E-2 3.78398E-2 4.50388E-2 1.98126E-1 2.40454E-1 1.78288E-1 2.08487E-1 2.77557E-1 1.62957E-1 9.26767E-2 1.19117E-1 1.05391E-1 8.28595E-2 8.66275E-2 1.13551E-1 9.40909E-2 1.08727E-1 1.45343E-1 7.32871E-2 1.01152E-1 4.79132E-2 1.08986E-1 9.28167E-2 1.8424E-2 1.9025E-1 2.1759E-1 6.34887E-2 2.94838E-2 1.0808E-1 1.92843E-1 1.58275E-1 1.01666E-1 1.02599E-1 3.22301E-2 1.34843E-2 5.46523E-2 1.11322E-1 1.18567E-1 9.92347E-2 1.01736E-1 7.39071E-2 1.02642E-1 8.31755E-2 2.76716E-2 1.4965E-2 1.10364E-2 5.30729E-3 1.06596E-2 1.23504E-2 2.01784E-2 9.1088E-3 2.19061E-2 3.8645E-2 1.58582E-2 6.7351E-2 9.09134E-2 2.51235E-2 6.918E-2 6.73825E-2 6.39181E-2 1.79817E-1 1.48486E-1 5.52353E-2 4.76466E-2 2.51951E-2 1.10567E-2 4.11266E-2 2.4151E-2 4.16495E-2 3.00489E-2 2.4248E-2 1.45103E-2 2.19679E-2 6.1824E-2 2.30008E-2 6.45186E-2 5.40835E-2 5.29456E-2 2.5992E-2 2.70772E-2 3.874E-2 5.28472E-2 5.93369E-2 1.02957E-2 3.59423E-2 3.92342E-2 6.757E-2 1.14649E-1 3.7623E-2 9.17316E-2 8.21165E-2 9.20933E-2 1.39544E-1 5.57478E-2 2.98588E-2 8.62866E-2 4.43916E-2 6.04544E-2 7.01691E-2 8.37058E-2 7.18814E-2 7.88109E-2 1.27046E-1 1.09291E-1 1.32619E-1 1.6139E-1 5.58045E-2 2.8057E-2 6.6288E-2 7.38361E-2 8.92152E-2 1.09596E-1 6.88241E-2 2.56189E-2 7.36387E-2 4.83442E-2 5.94847E-2 3.39537E-1 4.45003E-1 2.74075E-1 4.75826E-1 2.45914E-1 2.29231E-1 4.63697E-1 2.0935E-1 2.00308E-1 1.88051E-1 3.74995E-1 3.00891E-1 1.13278E-1 5.74927E-2 9.03972E-2 4.49569E-2 4.83987E-2 2.71947E-2 2.9879E-2 2.64857E-2 3.47482E-2 1.44172E-2 1.68854E-2 6.49751E-3 1.18742E-2 1.81011E-2 1.86391E-2 1.42579E-2 1.30407E-2 6.79857E-3 1.92484E-2 1.61362E-2 1.66701E-2 5.45902E-3 4.08146E-3 1.28596E-2 1.99132E-2 2.54903E-2 2.22616E-2 1.24692E-2 4.41477E-2 4.07855E-2 6.04687E-2 6.77291E-2 7.46006E-2 5.48532E-2 6.07843E-2 9.23408E-2 2.06914E-2 3.21083E-2 7.8899E-2 3.77043E-2 1.83194E-2 1.94266E-2 2.58547E-2 3.27328E-2 1.76566E-2 4.38021E-2 2.90557E-2 3.23979E-2 4.44017E-2 1.90626E-2 6.1756E-2 1.09305E-1 4.97513E-2 3.3985E-2 1.73196E-2 2.28984E-2 5.6734E-2 5.55453E-2 3.71964E-2 2.60185E-2 4.93241E-2 8.01527E-2 5.00076E-2 1.03795E-1 6.83729E-2 9.62395E-2 1.45755E-1 6.88023E-2 7.85012E-2 7.7049E-2 6.05249E-2 4.69003E-2 4.84141E-2 4.32424E-2 2.71277E-2 7.87797E-2 4.76958E-2 2.30165E-2 4.30741E-2 4.28967E-2 8.89237E-2 9.1143E-2 5.38802E-2 8.92396E-2 2.288E-1 9.52418E-2 6.20786E-2 8.50104E-2 5.46276E-2 3.16608E-2 8.4857E-2 5.73094E-2 7.59175E-2 3.75281E-2 1.79927E-2 1.8165E-2 6.11271E-3 1.14045E-2 1.33929E-2 1.46884E-2 1.90503E-2 3.23434E-2 1.26397E-2 7.97093E-2 4.86892E-2 4.8063E-2 3.10197E-2 1.13205E-2 2.11049E-2 1.40011E-2 1.25882E-2 7.84368E-3 1.88316E-2 1.89746E-2 7.52864E-3 1.06341E-2 4.3372E-2 3.39102E-2 2.264E-2 1.97978E-2 4.4281E-2 1.50386E-2 2.7746E-2 6.19382E-2 1.50486E-1 1.02743E-1 4.72891E-2 5.73704E-2 5.26714E-2 2.06302E-1 1.59428E-1 1.08623E-1 1.11434E-1 4.84046E-2 2.73492E-2 1.82787E-2 1.01513E-2 7.2023E-3 6.76644E-3 5.73838E-3 7.64348E-3 2.78784E-3 2.62256E-3 7.41846E-4 4.55216E-4 1.19178E-3 6.18052E-3 6.75838E-3 2.83283E-3 7.75831E-3 9.29941E-3 1.47281E-2 1.94752E-2 1.42415E-2 1.05669E-2 6.11871E-3 3.49627E-3 9.73039E-4 6.3056E-4 5.87825E-5 2.5647E-5 7.92458E-5 5.26677E-4 1.61883E-3 1.35595E-3 1.23607E-3 8.96073E-3 8.28223E-3 1.61313E-2 1.935E-2 2.96672E-3 5.86275E-4 1.98976E-4 4.40956E-4 1.76678E-3 1.15614E-2 6.4342E-3 7.07602E-3 2.35214E-3 7.42817E-4 2.52742E-4 4.76901E-5 4.27426E-5 1.86646E-5 2.12892E-4 1.70622E-3 1.0028E-2 2.15789E-2 1.36713E-2 7.10384E-3 2.41542E-3 3.56949E-3 2.30064E-3 4.2482E-3 3.05401E-3 4.47407E-4 4.1315E-4 2.17881E-4 5.08407E-4 1.45716E-3 1.24928E-3 2.679E-3 8.02994E-3 6.15014E-3 7.86975E-3 5.35558E-3 6.73178E-3 1.0812E-2 3.6071E-3 2.44798E-2 4.41275E-3 5.27086E-3 1.95516E-2 5.79505E-3 1.05673E-2 1.66708E-2 1.35769E-2 2.00147E-2 7.76902E-3 8.70491E-3 2.04059E-2 1.78091E-2 8.74532E-3 2.17604E-2 1.87608E-2 3.14937E-2 2.81715E-2 3.00063E-2 2.94065E-2 2.505E-2 4.67215E-2 4.53511E-2 6.19448E-2 5.69672E-2 5.31038E-2 2.06522E-2 1.01568E-3 1.15284E-2 7.98231E-3 9.51879E-2 5.31544E-2 1.4419E-2 2.96888E-2 8.69915E-2 6.2753E-2 3.19075E-2 3.19961E-2 3.06192E-2 1.85514E-2 1.29279E-2 5.48914E-3 1.5561E-3 8.26546E-4 3.33398E-4 1.58816E-3 7.16876E-4 1.53263E-3 8.32523E-3 2.98029E-2 5.06926E-2 4.98423E-2 2.90482E-2 2.7281E-2 3.24391E-2 4.67262E-2 1.18207E-1 5.924E-2 1.81152E-2 3.01299E-2 3.36237E-2 7.57535E-2 6.93088E-2 1.42198E-1 1.28167E-1 1.26909E-1 2.06947E-1 4.48152E-2 9.93499E-2 9.0489E-2 4.17068E-2 6.72333E-2 1.04485E-1 8.02792E-2 5.07608E-2 7.54976E-2 6.9725E-2 2.43141E-2 3.75772E-2 5.97646E-2 1.12994E-2 3.46602E-2 4.03725E-2 1.66406E-2 1.37569E-2 2.28429E-2 2.46602E-2 2.10438E-2 1.07894E-2 9.92261E-3 9.41416E-3 9.5405E-3 6.10875E-3 5.4348E-3 1.55762E-2 2.84142E-2 5.98121E-2 4.4208E-2 8.78223E-2 8.15794E-2 4.4576E-2 1.80439E-2 8.25983E-3 3.70936E-3 2.54548E-3 1.90406E-3 6.79236E-4 4.66931E-4 6.03163E-4 2.49091E-2 1.23112E-3 4.89924E-4 7.24809E-4 9.54626E-3 4.90558E-3 2.53159E-4 5.24539E-4 3.75106E-4 4.41354E-4 4.89386E-4 4.27206E-4 4.42127E-4 6.93785E-4 6.21458E-4 7.5978E-4 4.24235E-4 6.26373E-4 5.30854E-4 4.22684E-4 5.98638E-4 8.60542E-4 7.00189E-4 1.02017E-3 1.01577E-3 7.03129E-4 3.31466E-3 4.43883E-4 6.71375E-4 7.24314E-4 6.26924E-4 8.40029E-4 9.07812E-4 8.28854E-4 7.87593E-4 6.74927E-4 6.27737E-4 5.27645E-4 1.07116E-3 7.79611E-4 4.89195E-4 3.55099E-4 3.08691E-4 7.80021E-4 5.49799E-4 2.0147E-4 2.79156E-4 2.46493E-4 6.35871E-4 2.79325E-4 2.00666E-4 1.4236E-4 1.23406E-4 3.70855E-4 2.86689E-4 2.09636E-4 1.86654E-4 2.8181E-4 4.38198E-4 5.88638E-4 3.93982E-4 5.13994E-4 4.91801E-4 1.73025E-3 5.09955E-4 6.10118E-4 5.73236E-4 2.16471E-4 2.51356E-4 1.70808E-4 2.47731E-4 3.0698E-4 2.56614E-4 2.7826E-4 3.6848E-4 3.51614E-4 1.83478E-4 7.19915E-5 3.06217E-5 1.59159E-5 2.39492E-5 2.34861E-5 3.16572E-4 2.79192E-5 2.97376E-5 2.64473E-5 2.92296E-5 8.81245E-6 1.95788E-5 1.82052E-5 1.59788E-5 2.78768E-5 6.51172E-4 7.62447E-4 1.33903E-4 2.48359E-4 1.87805E-4 5.6178E-5 3.18768E-5 1.61414E-5 9.46044E-5 7.09672E-4 3.94727E-4 2.29396E-4 4.27803E-4 7.18345E-4 4.32182E-4 5.09602E-4 3.66102E-4 3.51666E-4 4.85382E-4 3.33603E-4 2.88032E-4 1.41773E-4 1.02664E-4 2.9331E-4 1.84528E-4 1.33361E-4 3.39636E-5 1.90578E-4 2.48431E-7 1.01605E-9 1.38939E-8 1.49229E-8 1.54515E-8 9.53919E-10 1.21678E-9 2.23226E-8 2.90677E-4 4.03648E-4 4.32501E-5 4.78373E-5 9.83153E-6 1.28038E-4 2.51012E-4 2.87483E-4 1.57769E-4 1.97272E-4 1.30752E-4 1.36469E-4 1.07008E-4 1.00551E-4 8.36011E-5 6.76616E-5 7.28959E-5 5.12757E-5 4.15243E-5 3.32551E-5 1.03581E-4 9.84224E-5 5.85828E-5 4.28678E-5 2.36293E-5 2.26421E-5 2.80213E-4 1.64975E-5 1.03379E-5 1.10096E-5 1.51918E-5 1.62788E-5 1.18617E-5 3.55907E-5 3.18322E-5 2.17048E-5 1.06959E-5 1.52853E-5 1.88278E-5 1.31123E-5 5.42029E-5 4.67046E-5 3.5597E-5 2.17789E-5 2.02262E-5 2.4466E-5 2.16674E-4 7.49525E-5 7.9418E-5 6.34465E-5 7.05051E-5 6.05051E-5 7.19869E-5 4.04287E-5 5.51805E-5 7.2072E-6 2.93784E-6 7.14661E-6 5.69384E-6 6.29764E-6 8.18121E-6 3.17516E-6 4.23697E-5 6.23319E-6 6.86868E-6 7.99067E-5 8.39414E-5 8.55886E-5 6.75782E-5 7.30076E-5 7.68169E-5 1.11202E-4 7.75805E-6 1.63945E-4 1.62695E-4 1.80801E-4 1.5496E-4 1.85333E-4 1.53557E-4 1.34185E-4 1.83225E-4 1.07329E-4 1.22295E-4 1.25568E-4 1.29956E-4 1.28304E-4 1.43091E-4 2.11157E-4 2.15942E-4 2.41472E-4 1.91865E-4 3.32631E-4 3.24977E-4 2.87599E-4 3.38659E-4 2.26176E-5 3.53394E-4 3.3405E-4 3.41562E-4 6.26764E-4 5.03621E-5 4.10989E-5 6.75144E-5 4.02864E-4 3.14613E-4 3.88983E-5 3.82489E-4 4.99878E-4 8.76295E-4 5.41842E-4 9.84031E-4 1.28396E-4 9.33177E-5 1.54691E-3 1.42902E-4 1.09598E-4 1.68318E-3 1.77332E-3 1.29552E-3 1.40496E-3 1.31608E-3 1.42694E-3 9.71571E-4 1.18217E-3 1.42612E-3 5.78867E-4 1.38553E-3 7.49329E-4 5.71104E-4 4.11468E-4 4.11089E-4 3.71416E-4 4.02358E-4 3.03652E-4 4.02999E-4 3.61595E-4 3.73857E-4 4.46931E-4 3.80421E-5 2.3553E-5 2.27415E-4 2.7924E-5 4.85691E-5 3.09725E-5 2.73982E-5 2.08222E-4 4.84741E-5 3.36687E-5 2.39385E-5 2.38913E-5 1.59913E-5 1.62196E-4 1.39861E-4 1.30766E-4 8.17579E-6 6.69313E-6 7.46194E-6 5.45108E-5 4.42991E-6 5.71156E-6 3.79268E-6 4.36379E-5 6.38945E-5 6.95518E-5 5.36169E-5 7.26727E-5 5.15998E-5 6.6477E-5 6.62499E-5 5.72841E-5 4.01888E-5 7.07997E-5 4.05686E-5 4.87099E-5 3.51949E-5 3.69267E-5 3.54502E-5 2.73329E-5 6.52919E-5 2.92321E-5 2.76419E-5 3.80807E-5 4.46331E-5 3.62886E-5 4.87532E-5 4.75444E-5 4.32812E-5 2.39876E-5 9.96691E-6 1.78105E-5 3.38282E-5 2.46985E-5 2.30308E-5 1.18559E-5 1.00727E-5 1.29393E-5 1.93916E-5 1.21564E-5 1.14716E-5 1.78096E-5 1.28999E-5 7.81723E-6 1.06932E-5 7.74348E-6 7.6376E-6 7.61035E-6 1.00883E-5 1.56128E-5 1.39405E-5 8.22585E-6 1.14772E-5 6.89304E-6 1.07033E-5 8.08081E-6 6.97497E-6 6.13806E-6 4.55682E-6 6.88496E-6 4.2523E-6 6.43921E-6 5.831E-6 6.26533E-6 4.77404E-6 3.82336E-6 6.55189E-6 4.18588E-6 1.38399E-5 1.22496E-5 6.42518E-6 4.91702E-6 3.58101E-6 4.68418E-6 4.33067E-6 5.01049E-6 2.76291E-6 4.9504E-6 5.85579E-6 7.65306E-6 4.12029E-6 4.41123E-6 2.47149E-6 2.96785E-6 3.59815E-6 4.2443E-6 3.57992E-6 1.8493E-6 2.80395E-6 -9999 -9999 -9999 -9999 -9999 -9999 -9999 -9999 -9999 -9999 -9999 -9999 -9999 -9999 -9999 -9999 -9999 -9999 -9999 -9999 -9999 -9999 -9999 -9999 -9999 -9999 -9999 -9999
9.73427E-6 7.96073E-6 8.1385E-6 7.44067E-6 9.09233E-6 9.95489E-6 1.8694E-5 1.64648E-5 7.33576E-6 1.89064E-5 1.53205E-5 1.50693E-5 1.9756E-5 7.96715E-6 1.93477E-5 9.12619E-6 9.99603E-6 8.48195E-6 1.34721E-5 1.23294E-5 8.58281E-6 1.03794E-5 8.6319E-6 1.03623E-5 1.05315E-5 1.27164E-5 1.11296E-5 8.46543E-6 9.57712E-6 1.00958E-5 1.13652E-5 1.30203E-5 1.03055E-5 1.51773E-5 1.14275E-5 1.08458E-5 1.48085E-5 1.1727E-5 2.39864E-5 2.15577E-5 2.17826E-5 2.04244E-5 2.26366E-5 1.82826E-5 1.99712E-5 2.07235E-5 1.97502E-5 2.36232E-5 2.08309E-5 2.70155E-5 2.87735E-5 2.75653E-5 3.58302E-5 4.37528E-5 3.8615E-5 3.41889E-5 5.89192E-5 5.03733E-5 5.6318E-5 5.67877E-5 4.88539E-5 5.1199E-5 4.98544E-5 6.66195E-5 6.32439E-5 8.03073E-5 6.41576E-5 5.48051E-5 5.36308E-5 5.219E-5 4.58026E-5 6.60328E-5 6.39497E-5 5.2239E-5 5.24325E-5 5.97332E-5 6.30619E-5 9.52683E-5 8.70307E-5 7.43196E-5 5.93159E-5 7.77793E-5 5.77488E-5 9.237E-5 7.21856E-5 8.37861E-5 7.17181E-5 8.44533E-5 1.29901E-4 1.16666E-4 5.89086E-5 6.29812E-5 6.7027E-5 7.71324E-5 6.84204E-5 6.09934E-5 7.4074E-5 8.51835E-5 5.93987E-5 6.47926E-5 6.69746E-5 8.5046E-5 8.83097E-5 9.59925E-5 1.00052E-4 1.17031E-4 1.53942E-4 1.65056E-4 2.41345E-4 2.2858E-4 1.49461E-4 1.82195E-4 1.4874E-4 2.02092E-4 2.45387E-4 1.79086E-4 2.13521E-4 1.71499E-4 1.82874E-4 2.84098E-4 3.0241E-4 4.41567E-4 3.13804E-4 3.30788E-4 2.30799E-4 3.05178E-4 3.57821E-4 3.14578E-4 3.40678E-4 4.06051E-4 3.09075E-4 3.46673E-4 3.51339E-4 3.64881E-4 3.55524E-4 4.17555E-4 2.3185E-4 2.81961E-4 4.31085E-4 3.98701E-4 3.61252E-4 4.28065E-4 5.32891E-4 5.29793E-4 3.83182E-4 3.34673E-4 4.63928E-4 2.90211E-4 1.85497E-4 7.48161E-4 6.18987E-4 5.17493E-4 4.8818E-4 5.26112E-4 6.5979E-4 6.8642E-4 1.63619E-3 1.5276E-3 7.92077E-4 2.56533E-3 2.03344E-3 1.66356E-3 1.14787E-3 1.04999E-3 8.19808E-4 7.56557E-4 5.31306E-4 5.41129E-4 4.16535E-4 4.13046E-4 4.69223E-4 5.91285E-4 5.98215E-4 6.20211E-4 4.35398E-4 4.8512E-4 5.5705E-4 4.75067E-4 7.54495E-4 4.55941E-4 6.55859E-4 5.71536E-4 4.49999E-4 4.54197E-4 5.0141E-4 5.76345E-4 2.92608E-4 7.32517E-4 5.27732E-4 5.48887E-4 3.08433E-4 4.4747E-4 3.87057E-4 2.54449E-4 2.64539E-4 6.0389E-4 1.44457E-3 3.0014E-3 1.83829E-3 1.76925E-3 3.48601E-3 2.4692E-3 3.86343E-3 7.39824E-3 6.63652E-3 3.80652E-3 4.71061E-3 5.40819E-3 2.3799E-3 2.26844E-3 2.10616E-3 1.55304E-3 3.39075E-3 1.17085E-3 2.1343E-3 2.68336E-3 1.78193E-3 1.57887E-3 2.2038E-3 1.92016E-3 8.16778E-4 1.80328E-3 2.09697E-3 7.63895E-4 8.98555E-4 1.1377E-3 7.94517E-4 3.48252E-4 2.26625E-4 6.71518E-5 3.16634E-4 1.87256E-4 4.76915E-5 2.1135E-5 3.499E-4 1.90156E-5 4.23993E-5 1.5534E-4 1.17059E-3 3.09292E-4 5.18325E-4 6.8284E-4 1.55546E-3 1.12245E-3 1.26072E-3 1.10261E-3 8.13907E-4 1.12617E-3 7.2628E-4 7.435E-4 9.97439E-4 8.09805E-4 6.47282E-4 3.98231E-4 1.93841E-3 2.07852E-3 1.11647E-3 7.94008E-4 2.90852E-3 3.24654E-3 1.50821E-3 2.35237E-3 1.76196E-3 2.09928E-3 1.33338E-2 5.57618E-3 3.72401E-3 2.8869E-3 2.59911E-3 7.52382E-3 3.2562E-2 4.02021E-3 1.19533E-2 3.09342E-3 1.67184E-4 7.21331E-4 2.95763E-4 3.12767E-5 8.35992E-5 2.10918E-4 2.3881E-4 8.58331E-3 5.6888E-2 1.71295E-2 4.69521E-3 1.00672E-2 2.04236E-3 2.49607E-3 1.30722E-3 3.85874E-3 2.90236E-3 2.84597E-3 5.6174E-3 5.76461E-3 1.29802E-3 1.64212E-3 4.19288E-3 8.78746E-3 6.29146E-3 2.82851E-2 1.34343E-2 5.55256E-3 6.74315E-3 3.88764E-3 1.80341E-3 1.87563E-3 1.33317E-3 2.91664E-3 3.85789E-3 2.96545E-3 2.66001E-3 4.06861E-3 4.78241E-3 3.54484E-3 4.20081E-3 2.6788E-3 4.42542E-3 7.93258E-3 6.64358E-3 4.26541E-3 5.48914E-3 1.34042E-2 9.46992E-3 8.58759E-3 5.6902E-3 1.58719E-2 6.52888E-3 5.45741E-3 7.26111E-3 5.19432E-3 7.05932E-3 4.92007E-3 8.83754E-3 1.38924E-2 4.56305E-3 5.68807E-3 5.07916E-3 7.80385E-3 1.23372E-2 2.05388E-2 3.55742E-2 6.83008E-2 7.91176E-2 4.32481E-2 4.42165E-2 4.35504E-2 4.48373E-2 6.34436E-2 9.60009E-2 6.78996E-2 4.70127E-2 1.27748E-2 1.99071E-2 1.19908E-2 3.11124E-2 3.57917E-2 5.08748E-2 1.38616E-1 9.88283E-2 2.90388E-1 2.76825E-1 1.94464E-1 1.90163E-1 2.05884E-1 2.42038E-1 1.75521E-1 1.30991E-1 4.01719E-2 1.17557E-1 7.64752E-2 1.23659E-1 1.74094E-1 4.56907E-2 5.78504E-2 1.755E-1 6.3982E-2 1.1057E-1 1.32142E-1 7.41306E-2 1.76343E-1 1.65706E-1 9.97129E-2 1.1591E-1 1.96562E-1 1.29927E-1 1.55384E-1 1.63748E-1 5.68877E-2 8.11304E-2 3.20146E-2 4.18992E-2 7.86251E-2 3.66616E-2 8.09377E-2 1.03695E-1 4.77793E-2 2.96846E-2 6.29766E-2 8.57173E-2 1.36415E-1 2.19755E-2 1.0143E-2 3.62317E-3 1.44968E-2 2.37213E-2 2.24841E-2 1.92908E-2 2.56662E-2 2.36814E-2 1.95289E-2 4.06901E-2 1.30508E-1 6.15023E-2 1.2391E-1 1.59961E-1 8.1454E-2 -9999 1.49785E-1 1.24558E-1 5.04857E-2 2.77562E-2 3.15569E-2 2.07317E-2 3.34559E-2 2.77615E-2 1.5946E-2 1.26293E-2 9.34458E-3 1.00622E-2 2.34055E-2 1.90445E-2 3.29418E-2 3.76013E-2 3.1617E-2 3.16407E-2 2.52167E-2 4.43743E-2 3.71272E-2 6.59076E-2 2.67997E-2 6.49236E-2 8.47388E-2 1.25692E-1 8.99136E-2 9.47619E-2 1.33841E-1 1.04706E-1 1.04078E-1 1.41411E-1 7.83219E-2 6.9536E-2 5.33301E-2 3.52816E-2 7.45672E-2 6.79902E-2 6.54782E-2 7.07672E-2 7.62678E-2 1.02503E-1 1.08617E-1 1.01336E-1 1.87929E-1 1.12586E-1 3.63199E-2 7.86388E-2 3.87292E-2 1.61399E-1 9.60861E-2 5.52024E-2 2.24241E-2 1.81299E-2 3.46405E-2 5.70677E-2 6.17835E-2 9.02824E-2 2.77239E-1 3.65893E-1 3.06049E-1 1.78623E-1 2.79747E-1 1.16138E-1 1.89827E-1 2.93624E-1 3.10344E-1 3.74208E-1 1.26868E-1 1.26243E-1 5.02783E-2 4.59092E-2 8.4024E-2 2.32627E-2 2.03204E-2 1.38315E-2 3.20887E-3 6.75147E-3 4.45047E-3 7.25101E-3 2.79303E-3 1.6079E-2 1.28218E-2 2.01917E-2 1.09128E-2 1.07917E-2 1.38211E-2 1.22552E-2 1.35205E-2 1.10778E-2 1.4828E-2 1.56064E-2 1.4798E-2 1.58515E-2 2.68178E-2 8.14871E-3 1.85495E-2 3.46652E-2 8.49429E-2 3.49885E-2 4.34769E-2 8.58106E-2 8.11861E-2 1.51507E-2 8.82741E-3 9.90317E-3 2.89289E-2 4.59426E-2 2.07847E-2 1.79629E-2 1.95645E-2 4.86842E-3 5.71047E-3 2.08173E-2 2.26814E-2 2.22271E-2 2.05996E-2 3.99738E-2 4.81205E-2 4.25992E-2 4.83789E-2 2.57851E-2 1.74954E-2 1.73597E-2 5.36723E-2 2.65918E-2 5.84795E-2 5.94634E-2 5.32298E-2 1.22261E-1 6.43843E-2 9.84986E-2 1.27798E-1 6.84545E-2 8.43405E-2 5.80293E-2 4.7092E-2 7.715E-2 9.40223E-2 6.80869E-2 9.01234E-2 5.62492E-2 9.81399E-2 7.24968E-2 1.11014E-1 5.6914E-2 1.17868E-1 1.018E-1 5.18779E-2 1.0533E-1 6.39435E-2 8.33222E-2 1.73129E-1 1.48017E-1 1.11766E-1 9.33052E-2 2.41348E-2 1.64387E-2 3.95228E-2 4.40998E-2 1.57055E-2 8.00048E-2 6.15249E-2 4.68718E-2 3.15622E-2 9.20397E-3 1.15595E-2 1.47205E-2 2.52294E-2 2.03035E-2 3.77719E-2 7.11054E-2 5.45716E-2 5.65154E-2 6.78594E-2 6.55946E-2 2.51757E-2 1.45177E-2 1.51716E-2 6.01682E-3 1.193E-2 1.74018E-2 4.86063E-3 1.38114E-2 3.08906E-2 6.66914E-2 7.73907E-2 5.40196E-2 4.43425E-2 4.00353E-2 3.31947E-2 9.33969E-2 4.90689E-2 4.20151E-2 3.44973E-1 7.7893E-2 7.50817E-2 1.31733E-1 1.02768E-1 5.58856E-2 2.67884E-2 2.11946E-2 3.45153E-2 1.4018E-2 1.3833E-2 1.62147E-2 2.27312E-2 2.6858E-2 3.96016E-3 2.32174E-3 1.53525E-3 1.66425E-3 1.42946E-3 3.5532E-3 8.6034E-3 5.63421E-3 3.01415E-3 9.16482E-3 2.24026E-2 3.99965E-2 2.65754E-2 1.80841E-2 8.00746E-3 2.0678E-3 2.2192E-3 6.33211E-4 2.90735E-4 7.12473E-4 1.01043E-3 7.60636E-4 2.97039E-3 2.17594E-3 5.06299E-4 1.33154E-2 2.07202E-2 1.43324E-2 2.02892E-2 1.43741E-2 6.49313E-3 2.32407E-3 1.06585E-3 9.51747E-4 2.07028E-3 5.57153E-3 3.1918E-2 1.31737E-2 7.10342E-4 7.13407E-4 3.08623E-4 2.62771E-4 4.86417E-4 4.71234E-4 2.07315E-3 2.14196E-3 9.53563E-3 1.92433E-2 1.1144E-2 5.22359E-3 3.19938E-3 8.1871E-3 8.52945E-3 3.8521E-3 6.56557E-4 1.53572E-3 7.96354E-4 1.8502E-3 5.60429E-4 5.55279E-4 8.22388E-4 3.68816E-3 7.52774E-3 5.13231E-3 8.69927E-3 1.27384E-2 6.80888E-3 4.94899E-3 1.79144E-2 8.01058E-3 1.65127E-2 1.18577E-2 7.51284E-3 1.55438E-2 1.07032E-2 1.53692E-2 1.44574E-2 1.28776E-2 2.28847E-2 1.17821E-2 1.5789E-2 9.45773E-3 8.20184E-3 1.93585E-2 3.54491E-2 2.42793E-2 2.22321E-2 2.43165E-2 2.03306E-2 2.96052E-2 2.85325E-2 2.57584E-2 4.13098E-2 6.77345E-2 3.86871E-2 1.23102E-2 9.25893E-3 4.2027E-3 3.07951E-2 1.96819E-2 3.5498E-3 5.67829E-3 2.91895E-2 9.19911E-2 1.24323E-1 1.00456E-1 2.59464E-2 3.57204E-2 5.16918E-2 2.43433E-2 1.10692E-2 2.33375E-3 2.89449E-3 1.77963E-3 1.68177E-3 3.14837E-3 2.04067E-3 1.51881E-2 2.25133E-2 3.35778E-2 2.77133E-2 2.41628E-2 3.47823E-2 3.19359E-2 1.35775E-1 8.64842E-2 3.66574E-2 1.02112E-1 1.51676E-1 9.83409E-2 5.76222E-2 1.12971E-1 1.01782E-1 2.24832E-1 1.24737E-1 4.12619E-2 6.21526E-2 1.40556E-1 3.79155E-2 4.8348E-2 1.97669E-1 9.10065E-2 7.42963E-2 5.14251E-2 6.49115E-2 4.80944E-2 2.00264E-2 1.66912E-2 2.04156E-2 1.92971E-2 1.74617E-2 4.69062E-2 8.61263E-3 2.18447E-2 2.7787E-2 1.97088E-2 2.07662E-2 1.51822E-2 1.66527E-2 7.0383E-3 1.15367E-2 1.30172E-2 2.18729E-2 2.34232E-2 2.8937E-2 3.94421E-2 5.17594E-2 3.57972E-2 6.55782E-2 4.04192E-2 2.27898E-2 6.8264E-3 4.59627E-3 4.1485E-3 1.4975E-3 1.05697E-3 6.15304E-4 4.06713E-4 7.26924E-3 2.33611E-2 1.33872E-3 5.93433E-4 6.23465E-4 2.85262E-4 3.99919E-4 4.61362E-4 3.63404E-4 1.87611E-4 2.32705E-4 5.34148E-4 4.93111E-4 5.42172E-4 3.76143E-4 4.42391E-4 5.36513E-4 5.6332E-4 6.3221E-4 5.45418E-4 9.06222E-4 1.23845E-3 1.21859E-3 2.77479E-3 2.16262E-3 1.48926E-3 9.09523E-4 8.92233E-4 8.35589E-4 9.45135E-4 7.20697E-4 6.14344E-4 9.80367E-4 8.49933E-4 6.39227E-4 4.90093E-4 6.47933E-4 8.54342E-4 6.44401E-4 5.73188E-4 7.41305E-4 4.82384E-4 4.05906E-4 7.92914E-4 7.01928E-4 5.07137E-4 2.37717E-4 2.98694E-4 2.75045E-4 2.33134E-4 1.53751E-4 3.46971E-4 2.15733E-4 3.22331E-4 3.17532E-4 3.81406E-4 4.50385E-4 9.43614E-4 7.21235E-4 5.20329E-4 6.40354E-4 6.94448E-4 5.67847E-4 5.44388E-4 5.52035E-4 7.75484E-4 3.38149E-4 2.82448E-4 1.49445E-4 1.77928E-4 1.49427E-4 3.6115E-4 2.37607E-4 2.69094E-4 3.04577E-4 2.79643E-4 1.44868E-4 4.20006E-5 3.10347E-4 2.58636E-5 2.47836E-5 2.63764E-5 1.21431E-4 1.90282E-5 2.39929E-5 3.26282E-5 1.44162E-5 1.22339E-5 3.16367E-5 1.7254E-5 2.7127E-5 3.49529E-5 2.98727E-5 1.08791E-4 1.3255E-4 1.14663E-4 7.3532E-5 5.90975E-5 2.33115E-5 3.24892E-5 9.61733E-5 3.7097E-4 2.99784E-4 2.28659E-4 4.20615E-4 8.62255E-4 5.14674E-4 7.70162E-4 3.58361E-4 3.17768E-4 4.40239E-4 2.66423E-4 1.93265E-4 1.37404E-4 2.60908E-4 2.07659E-4 1.61176E-4 8.703E-5 1.21189E-5 9.78629E-9 9.64781E-10 1.5002E-7 8.32349E-9 8.63866E-8 1.06803E-8 1.22776E-5 4.87698E-8 2.47725E-4 2.82954E-5 6.56107E-4 4.4519E-5 3.92792E-5 3.22319E-5 2.29719E-4 2.76697E-4 2.30157E-4 1.44876E-4 1.72837E-4 1.2478E-4 1.3822E-4 1.03835E-4 9.36031E-5 9.34002E-5 6.90036E-5 6.0975E-5 5.22967E-5 4.24504E-5 3.6491E-5 8.46226E-5 8.30596E-5 8.01649E-5 4.31183E-5 4.20234E-5 8.16443E-4 4.46598E-4 4.11157E-4 1.23268E-4 1.11962E-4 1.04208E-5 1.19997E-5 1.18388E-5 1.50396E-5 1.36136E-5 2.71165E-5 1.4227E-5 2.36999E-5 1.94763E-5 3.96663E-5 1.40656E-4 1.34399E-4 1.65276E-4 1.1192E-4 5.95959E-5 3.462E-5 3.96159E-5 2.91144E-5 2.61856E-4 1.18466E-4 1.23565E-4 1.56827E-5 2.0606E-5 1.1664E-5 3.65051E-4 8.83895E-6 9.49992E-5 7.35684E-5 5.78494E-5 5.40154E-5 6.52817E-5 6.98047E-5 4.33277E-5 4.48819E-5 6.61912E-5 3.67958E-5 5.73894E-6 7.63595E-5 6.28325E-5 8.19668E-5 6.26106E-5 5.92735E-5 9.62897E-5 6.64088E-5 1.33216E-4 1.25522E-4 1.4988E-4 1.77828E-4 1.20603E-4 1.16966E-4 1.61571E-4 1.24777E-5 2.52927E-4 1.52923E-4 1.67448E-4 2.2239E-4 2.46499E-4 3.27154E-4 2.45103E-5 2.56735E-5 2.59715E-4 3.29621E-4 2.57113E-5 3.02077E-4 3.01064E-4 1.90452E-5 2.75106E-5 2.11069E-5 4.82067E-5 4.5292E-5 4.00451E-5 6.52331E-5 6.70714E-5 3.63279E-5 4.00774E-4 4.31325E-4 5.34876E-4 6.23798E-4 5.55152E-4 6.01773E-4 6.51579E-4 9.93609E-5 1.47345E-3 1.05144E-4 1.16323E-4 7.98971E-5 1.64888E-3 1.4448E-3 1.18047E-3 1.37019E-3 1.12E-3 5.71041E-4 6.75178E-4 5.61431E-4 1.43659E-3 7.34407E-4 6.53116E-4 9.21757E-4 6.80278E-4 5.04171E-5 4.43841E-4 4.58653E-4 4.41098E-4 3.19502E-4 2.50411E-4 3.07177E-4 2.75331E-4 3.4442E-4 3.17551E-4 2.41913E-4 2.78585E-4 3.16554E-4 3.16513E-4 1.84754E-5 2.14323E-5 2.28746E-4 3.77276E-4 3.78804E-4 2.43071E-5 2.34183E-5 2.22877E-5 1.94158E-4 1.20237E-4 9.41409E-6 8.68944E-6 4.09383E-6 4.90743E-6 5.06188E-6 7.13419E-6 6.3294E-5 3.98473E-5 7.45565E-5 6.2994E-5 6.59943E-5 7.76676E-5 9.28598E-5 9.81916E-5 8.86822E-5 8.70034E-5 8.06978E-5 7.05889E-5 6.23721E-5 6.11281E-5 3.33079E-5 3.78484E-5 4.6918E-5 5.28367E-5 2.35772E-5 3.70171E-5 2.63598E-5 2.84975E-5 4.91658E-5 3.81037E-5 3.43646E-5 3.80021E-5 3.56401E-5 4.06727E-5 2.7613E-5 2.32051E-5 3.2055E-5 4.03776E-5 2.217E-5 1.38443E-5 1.12275E-5 1.85853E-5 2.37348E-5 2.17335E-5 2.01316E-5 1.84998E-5 1.97009E-5 1.39317E-5 1.60903E-5 1.04709E-5 1.21087E-5 1.01387E-5 1.05319E-5 1.16118E-5 9.76585E-6 7.52673E-6 9.09169E-6 9.57965E-6 9.93768E-6 1.31175E-5 1.04603E-5 7.23663E-6 1.03506E-5 1.06138E-5 8.10147E-6 8.97956E-6 4.41898E-6 5.47783E-6 5.58751E-6 4.08396E-6 4.52249E-6 7.07703E-6 6.6959E-6 5.93937E-6 1.32109E-5 9.55872E-6 4.50968E-6 4.01286E-6 4.59604E-6 5.61973E-6 8.11529E-6 6.51136E-6 6.59496E-6 6.27664E-6 7.41528E-6 5.95593E-6 4.08759E-6 3.39118E-6 2.2784E-6 3.18417E-6 7.1277E-6 4.45529E-6 3.12953E-6 5.37204E-6 5.24586E-6 -9999 -9999 -9999 -9999 -9999 -9999 -9999 -9999 -9999 -9999 -9999 -9999 -9999 -9999 -9999 -9999 -9999 -9999 -9999 -9999 -9999 -9999 -9999 -9999 -9999 -9999 -9999
8.53084E-6 7.07014E-6 8.25683E-6 6.61724E-6 5.73807E-6 5.62005E-6 1.49354E-5 1.5972E-5 6.78624E-6 1.25965E-5 9.9247E-6 8.08225E-6 9.54014E-6 8.37398E-6 9.48604E-6 1.00613E-5 1.02057E-5 8.95359E-6 5.53681E-6 6.25618E-6 5.70093E-6 1.04398E-5 9.62281E-6 9.86083E-6 9.48801E-6 1.33024E-5 1.2233E-5 1.18128E-5 1.23169E-5 1.34372E-5 1.3546E-5 1.2729E-5 1.36339E-5 1.68875E-5 1.09662E-5 1.02449E-5 1.1926E-5 1.7261E-5 1.90455E-5 1.41911E-5 1.54772E-5 1.47783E-5 1.56746E-5 1.81837E-5 1.48813E-5 1.67756E-5 1.63111E-5 2.69815E-5 2.92013E-5 2.28234E-5 3.09423E-5 3.99906E-5 3.07174E-5 3.65704E-5 4.07721E-5 3.91386E-5 4.70204E-5 6.57295E-5 4.86586E-5 5.55655E-5 5.20659E-5 4.35394E-5 6.39212E-5 6.15223E-5 8.25041E-5 6.83234E-5 5.63472E-5 4.51698E-5 4.89351E-5 5.51421E-5 4.91743E-5 6.75451E-5 6.60561E-5 6.04306E-5 8.2555E-5 7.64562E-5 6.71536E-5 7.91475E-5 7.95759E-5 5.93727E-5 5.56029E-5 6.92248E-5 8.05261E-5 8.96284E-5 8.13351E-5 6.23417E-5 7.1414E-5 8.38555E-5 6.3457E-5 4.26011E-5 6.55787E-5 4.97876E-5 5.9506E-5 1.01869E-4 5.53916E-5 5.47153E-5 6.44967E-5 5.74883E-5 5.64307E-5 5.67058E-5 4.66491E-5 7.88278E-5 7.8093E-5 9.68784E-5 1.11298E-4 1.25224E-4 1.38755E-4 1.25177E-4 1.86443E-4 2.86257E-4 1.43362E-4 1.98941E-4 1.43429E-4 1.74752E-4 1.70133E-4 2.12E-4 2.05913E-4 1.80342E-4 3.17559E-4 3.33699E-4 3.26379E-4 2.38561E-4 3.13259E-4 3.14514E-4 2.23965E-4 2.41014E-4 2.58944E-4 2.63636E-4 3.7085E-4 4.13934E-4 3.94128E-4 3.17274E-4 3.01161E-4 2.9297E-4 3.19437E-4 4.2448E-4 3.59958E-4 3.03063E-4 2.81105E-4 4.01401E-4 5.60188E-4 4.15329E-4 5.659E-4 7.44763E-4 4.08323E-4 4.70919E-4 4.48593E-4 7.00461E-4 5.00773E-4 3.3422E-4 7.55307E-4 5.76612E-4 4.00131E-4 6.21685E-4 4.54782E-4 1.49564E-3 1.50065E-3 1.17212E-3 1.58987E-3 1.25164E-3 2.31951E-3 1.22296E-3 4.90081E-4 8.38814E-4 1.20267E-3 9.7208E-4 8.49353E-4 4.49978E-4 5.25624E-4 6.78927E-4 7.29841E-4 7.83778E-4 4.99305E-4 6.13214E-4 5.79169E-4 4.89568E-4 4.1992E-4 9.12682E-4 7.67085E-4 1.30599E-3 7.57227E-4 6.48908E-4 6.91944E-4 4.68547E-4 5.62135E-4 5.58403E-4 3.76845E-4 3.56792E-4 4.87496E-4 8.57836E-4 6.81907E-4 4.12636E-4 2.89433E-4 2.38757E-4 4.50649E-4 4.54877E-4 9.38884E-4 1.08043E-3 2.16901E-3 2.92226E-3 3.56934E-3 3.69779E-3 2.80989E-3 5.04501E-3 1.15144E-3 1.05644E-2 4.31684E-3 3.40925E-3 3.76635E-3 3.16251E-3 3.56949E-3 2.64705E-3 2.51762E-3 1.47533E-3 1.46724E-3 1.48235E-3 2.02966E-3 2.0728E-3 1.93488E-3 1.2942E-3 1.15507E-3 1.29621E-3 1.35371E-3 1.92642E-3 6.45961E-4 6.4337E-4 8.35212E-4 4.11499E-4 1.53562E-4 1.83154E-5 1.98023E-4 2.43882E-4 6.73116E-5 2.73169E-5 2.86481E-5 2.50718E-5 3.40989E-4 1.01743E-3 1.65201E-3 5.90958E-4 9.92578E-4 1.68981E-3 5.29193E-4 1.39215E-3 1.14725E-3 9.37488E-4 1.02984E-3 1.72417E-3 1.41639E-3 1.15339E-3 1.04275E-3 1.0598E-3 1.20994E-3 1.79656E-3 1.45054E-3 1.81019E-3 1.38922E-3 2.55088E-3 2.6819E-3 2.50508E-3 1.88647E-3 1.80953E-3 3.28719E-3 2.27147E-3 6.00238E-3 5.23401E-3 3.5014E-3 1.27244E-2 4.23549E-3 1.30437E-3 2.53146E-2 3.86358E-3 6.33758E-3 1.41429E-3 6.73109E-4 3.34001E-4 7.73707E-5 8.56522E-5 1.50879E-3 1.56179E-2 2.70343E-2 5.14345E-2 3.62286E-2 1.30726E-2 4.61206E-3 1.59516E-2 5.30058E-3 4.78123E-3 1.3357E-2 7.17471E-3 3.43389E-3 4.89834E-3 6.94752E-3 8.49777E-3 1.00035E-3 7.95145E-3 6.42756E-3 1.03582E-2 1.83105E-2 2.4734E-2 3.42928E-2 4.07694E-3 4.51879E-3 7.19868E-3 5.43136E-3 3.15513E-3 2.23364E-3 1.0222E-3 2.74274E-3 3.84958E-3 2.28685E-3 2.78082E-3 3.0979E-3 4.01178E-3 2.63733E-3 8.37795E-3 1.81567E-3 4.95531E-3 1.22025E-2 3.76372E-3 4.59643E-3 5.66836E-3 5.05076E-3 3.62964E-3 4.99273E-3 1.15684E-2 1.13453E-2 3.87341E-3 7.03762E-3 8.66327E-3 9.53621E-3 9.04085E-3 1.72819E-2 2.54775E-2 1.43784E-2 4.70828E-3 2.30631E-3 4.43928E-3 1.28963E-2 2.05165E-2 2.34065E-2 6.1147E-2 3.6907E-2 5.75867E-2 4.09378E-2 6.9328E-2 5.2541E-2 8.37659E-2 7.78885E-2 4.87837E-2 2.74244E-2 1.50642E-2 2.9857E-2 1.94038E-2 2.65545E-2 7.19448E-2 5.0619E-2 7.26594E-2 1.37455E-1 1.88603E-1 3.1931E-1 1.41924E-1 1.88978E-1 1.93432E-1 1.94069E-1 2.03444E-1 1.79709E-1 9.65189E-2 9.3157E-2 5.04345E-2 5.06996E-2 5.9173E-2 5.35223E-2 7.56175E-2 6.59124E-2 1.11479E-1 6.19384E-2 1.19243E-1 9.91649E-2 1.2559E-2 2.06553E-1 1.11542E-1 1.31327E-1 1.20083E-1 4.69973E-2 4.7279E-2 4.81143E-2 2.95005E-2 8.59185E-2 6.39095E-2 6.51676E-2 6.97618E-2 5.21261E-2 8.75536E-2 6.96953E-2 1.68911E-1 7.87212E-2 3.75069E-2 1.54803E-1 7.19666E-2 2.19451E-2 5.46063E-3 1.25428E-2 1.76551E-2 4.28597E-2 1.12657E-1 1.35746E-1 1.85571E-2 3.54396E-2 3.31144E-2 7.2018E-2 8.89605E-2 8.28941E-2 1.67821E-1 1.44819E-1 1.41374E-1 1.1536E-1 1.13391E-1 8.78759E-2 4.32387E-2 3.54467E-2 5.21775E-2 4.9279E-2 1.68826E-2 4.29407E-2 1.88263E-2 3.15676E-2 1.48347E-2 8.34105E-3 2.1525E-2 1.62575E-2 2.31088E-2 2.57131E-2 2.00602E-2 1.9159E-2 1.35235E-2 3.03723E-2 1.14512E-1 9.26541E-2 5.68691E-2 2.34971E-1 5.57318E-2 1.57425E-1 6.52153E-2 1.82743E-1 8.18591E-2 5.03395E-2 9.45516E-2 8.75527E-2 1.0142E-1 3.10806E-2 9.92686E-2 5.82109E-2 3.97138E-2 7.24128E-2 5.41896E-2 6.29351E-2 1.40792E-1 1.22831E-1 1.01024E-1 1.24427E-1 1.69597E-1 1.16397E-1 4.50062E-2 5.84157E-2 6.11889E-2 9.0262E-2 2.12346E-2 1.09329E-1 3.03239E-2 3.24895E-2 9.81575E-2 8.6598E-2 5.88897E-2 1.16068E-1 3.30271E-1 2.17161E-1 2.31571E-1 1.89396E-1 1.61296E-1 2.69587E-1 8.1143E-2 8.64567E-2 1.77444E-1 1.34718E-1 1.5704E-1 1.14368E-1 4.41009E-2 4.2915E-2 2.98084E-2 1.54573E-2 2.69614E-2 1.1561E-2 9.96552E-3 3.30241E-3 1.02648E-2 2.69336E-3 2.37084E-2 2.67241E-2 1.38706E-2 1.05546E-2 1.02969E-2 7.77943E-3 7.06778E-3 1.1433E-2 1.62377E-2 9.62235E-3 8.12862E-3 1.30935E-2 1.17342E-2 1.55365E-2 9.64133E-3 1.67662E-2 1.82218E-2 3.44322E-2 3.10968E-2 3.77326E-2 5.65931E-2 3.76191E-2 8.1688E-2 8.30896E-3 4.77694E-3 2.0144E-2 2.89505E-2 2.28066E-2 2.30056E-2 2.58251E-2 1.42814E-2 2.53696E-3 9.30542E-3 8.7603E-3 7.8339E-3 1.322E-2 3.50994E-2 5.78444E-2 2.93794E-2 2.6244E-2 4.10196E-2 2.75364E-2 2.30122E-2 1.59841E-2 1.62538E-2 3.07072E-2 2.9565E-2 5.36377E-2 6.53479E-2 1.05693E-1 6.97079E-2 8.0371E-2 1.28345E-1 8.78142E-2 9.01429E-2 9.18433E-2 7.23577E-2 8.23726E-2 3.41399E-2 3.49128E-2 6.06575E-2 7.05265E-2 7.61006E-2 9.02031E-2 9.18651E-2 8.16057E-2 1.40609E-1 5.4013E-2 6.01028E-2 1.09764E-1 3.51104E-2 3.89221E-2 1.11991E-1 3.3639E-2 1.29465E-2 6.0646E-2 3.49318E-2 3.32854E-2 5.50974E-2 3.43555E-2 5.84238E-2 4.65008E-2 9.63691E-2 1.12168E-1 5.91597E-2 1.23752E-2 1.81372E-2 3.77204E-2 3.08016E-2 4.08338E-2 7.34214E-2 4.79314E-2 3.04408E-2 3.99867E-2 7.09996E-2 8.5418E-2 3.71924E-2 1.56696E-2 8.67763E-3 6.05518E-3 9.02158E-3 1.62327E-2 9.39416E-3 2.11216E-2 1.25021E-2 1.42732E-2 9.44588E-2 9.12873E-2 9.00835E-2 5.31327E-2 2.18604E-2 2.48417E-2 5.6349E-2 1.80499E-1 3.91111E-1 3.78145E-2 1.47297E-1 3.88055E-2 3.37755E-2 4.03817E-2 5.63697E-2 1.30154E-2 2.70403E-2 1.83251E-2 1.4293E-2 3.47622E-2 3.60647E-2 1.35884E-2 1.63175E-2 6.55382E-3 1.81807E-3 3.23784E-3 5.80866E-3 1.14556E-2 1.06831E-2 9.48882E-3 4.92799E-3 1.38641E-2 1.50233E-2 1.44009E-2 2.44491E-2 3.00307E-2 2.40373E-3 8.40852E-4 3.398E-3 9.96692E-3 8.42208E-3 4.05066E-3 9.26127E-3 3.66304E-3 7.77137E-3 5.8549E-3 1.88921E-3 1.8467E-2 2.18135E-2 1.69905E-2 1.81048E-2 2.19475E-2 1.4821E-2 1.97156E-2 4.23972E-3 4.55268E-3 1.95098E-2 5.22012E-2 7.72367E-2 2.50963E-2 3.36285E-3 3.7769E-3 3.15242E-3 9.0565E-4 3.3836E-4 3.45725E-3 9.72172E-3 6.92608E-3 8.82941E-3 1.40424E-2 1.13351E-2 1.34838E-2 1.10362E-2 4.76276E-3 1.12582E-2 4.25709E-3 8.19335E-4 2.85549E-3 4.44818E-3 5.6031E-3 1.04651E-3 5.6838E-5 1.19398E-4 3.40171E-3 3.43827E-3 7.32411E-3 1.42338E-2 7.45561E-3 7.62877E-3 7.42281E-3 1.5724E-2 7.52177E-3 2.21565E-2 1.41244E-2 1.13957E-2 1.2528E-2 8.71968E-3 1.26751E-2 1.73005E-2 1.94637E-2 1.40662E-2 2.14667E-2 1.27088E-2 1.3353E-2 4.49069E-2 2.35716E-2 2.41805E-2 2.50001E-2 1.77722E-1 1.44288E-2 3.97034E-2 4.93303E-2 5.9035E-2 1.24534E-1 7.43553E-2 4.45997E-2 2.24789E-2 1.69487E-2 1.18277E-2 2.7409E-3 1.29831E-2 2.06673E-2 5.20818E-3 2.67855E-2 4.86021E-2 6.24282E-2 2.1409E-1 1.17042E-1 9.61151E-2 7.61688E-2 1.7965E-1 5.4127E-2 8.35139E-3 4.20839E-3 5.39933E-3 1.2497E-3 1.43345E-3 1.13623E-3 3.64304E-3 5.09898E-3 8.06884E-3 2.59423E-2 3.48372E-2 2.18011E-2 2.89173E-2 7.34151E-2 8.00908E-2 1.32075E-1 3.85814E-1 1.74774E-1 1.39177E-1 1.08248E-1 7.25665E-2 8.42994E-2 6.03607E-2 5.87924E-2 5.81682E-2 1.4641E-1 9.11049E-2 5.0476E-2 3.55654E-2 4.53541E-2 7.44204E-2 1.40874E-1 8.9186E-2 4.32119E-2 9.52775E-2 1.44758E-1 8.09299E-2 7.74348E-2 1.53753E-2 3.3658E-2 3.14637E-2 1.67479E-2 2.62453E-2 3.59586E-2 2.61668E-2 2.17608E-2 2.09534E-2 1.19714E-2 1.41409E-2 7.69208E-3 1.02268E-2 1.03939E-2 1.30348E-2 1.26671E-2 2.09039E-2 6.86897E-2 3.54116E-2 2.17822E-2 2.40424E-2 2.34537E-2 2.20678E-2 9.60878E-3 4.61812E-3 3.3161E-3 1.90258E-3 9.85749E-4 6.70082E-4 5.95211E-4 9.25329E-3 1.73266E-2 1.60785E-2 1.23757E-3 1.16896E-3 2.96732E-4 2.96492E-4 4.57259E-4 3.72372E-4 4.67543E-4 8.44711E-4 8.8597E-4 3.48658E-4 3.31493E-4 4.95541E-4 7.21069E-4 6.80671E-4 5.93217E-4 5.93224E-4 1.06785E-3 3.02561E-3 1.94397E-3 1.9199E-3 2.17455E-3 1.49438E-3 2.94331E-3 6.15891E-4 8.10985E-4 1.26231E-3 5.47262E-4 4.06406E-4 8.51064E-4 1.20004E-3 5.42269E-4 6.55862E-4 6.28745E-4 8.59794E-4 8.81383E-4 7.73539E-4 7.4823E-4 5.03542E-4 5.07055E-4 5.24217E-4 6.33007E-4 4.48805E-4 3.42073E-4 3.60791E-4 2.7829E-4 2.30539E-4 2.49578E-4 1.54329E-4 1.13966E-4 3.52986E-4 8.2853E-4 4.88428E-4 4.53785E-4 7.13749E-4 5.67964E-4 6.34224E-4 5.9183E-4 8.9352E-4 5.15598E-4 4.34664E-4 5.51107E-4 4.58254E-4 7.86954E-4 3.55335E-4 3.4402E-4 1.67758E-4 1.72379E-4 1.09346E-4 2.89853E-4 4.76244E-4 3.30213E-4 2.66119E-4 2.46245E-4 9.7486E-5 5.51924E-5 5.00186E-4 4.31337E-4 2.44228E-5 2.26804E-4 1.76347E-4 2.49199E-5 1.12418E-5 1.23412E-5 1.10179E-5 1.33992E-5 2.38492E-5 1.63958E-5 2.00476E-5 6.00918E-4 3.92456E-5 1.71011E-4 1.29141E-4 9.49034E-5 5.63087E-5 4.98756E-5 2.50414E-5 3.12881E-5 1.04977E-4 1.34565E-4 4.95696E-4 1.16004E-4 3.46344E-4 2.0032E-3 1.10975E-3 5.21906E-4 2.38024E-4 4.602E-4 3.73571E-4 3.1672E-4 1.65497E-4 1.8158E-4 3.44356E-4 2.00001E-4 1.60408E-4 3.05351E-5 1.63778E-4 9.62595E-6 1.29134E-7 7.61071E-8 1.32422E-4 8.05615E-10 2.38211E-10 4.14475E-9 7.10311E-9 2.53924E-4 6.62421E-4 5.34554E-5 4.65494E-5 5.59278E-5 1.45259E-4 2.13975E-4 3.02677E-4 2.60081E-4 2.1054E-4 2.20037E-4 1.28592E-4 1.39101E-4 1.12153E-4 9.04694E-5 1.15782E-4 5.93892E-5 5.32161E-5 6.32874E-5 4.57172E-5 3.42956E-5 1.47521E-4 1.27423E-4 9.26226E-5 7.67934E-5 6.04666E-5 6.34382E-5 6.24079E-5 1.76802E-5 2.35247E-4 2.48275E-4 1.94328E-4 2.31753E-5 1.9534E-5 2.6823E-4 5.87904E-5 1.22274E-5 2.43603E-5 2.68599E-5 2.13359E-5 2.94163E-5 6.25009E-5 1.0354E-4 1.3768E-4 1.62268E-4 2.16828E-4 8.89007E-5 6.59814E-5 5.75243E-5 8.27703E-5 1.1069E-4 2.53036E-5 9.13189E-5 7.07459E-5 8.56748E-5 5.71593E-5 4.66588E-5 5.45434E-5 3.50708E-5 4.11278E-5 3.16265E-4 1.34443E-4 1.07062E-4 1.09352E-4 6.51088E-5 1.27617E-4 4.7415E-5 6.94961E-5 6.54407E-5 6.04419E-5 7.36583E-5 8.61671E-5 4.96893E-5 8.687E-5 1.2106E-4 1.23568E-4 1.11509E-4 9.99001E-6 8.84342E-5 1.13833E-4 2.16006E-4 4.75994E-4 2.38416E-4 1.79259E-4 1.39557E-5 1.31755E-5 2.29472E-4 4.97999E-4 2.92375E-5 2.76049E-5 3.85929E-5 2.52773E-5 2.4034E-4 2.87326E-5 2.04113E-5 3.66138E-4 2.99404E-5 5.95506E-5 5.59358E-5 5.55904E-5 6.5308E-5 5.22348E-5 8.39972E-5 8.14933E-5 4.73639E-5 3.75437E-5 3.33818E-5 3.46139E-4 4.1708E-4 6.63065E-4 8.20167E-4 1.07483E-3 1.28479E-3 1.74715E-3 5.27412E-5 1.01917E-4 1.68231E-4 1.65392E-3 1.44896E-3 1.77343E-3 1.62969E-3 1.14226E-3 1.04634E-3 1.13574E-3 7.67335E-4 1.14453E-3 1.10025E-3 8.46566E-4 9.83327E-4 6.95883E-4 9.89859E-4 4.48594E-4 3.65012E-4 3.79533E-4 2.97489E-4 2.91418E-4 3.92704E-4 4.12289E-4 3.29233E-4 2.21369E-4 3.1899E-4 2.61993E-4 2.29778E-4 2.7437E-4 1.52586E-5 2.76157E-5 1.9285E-4 2.54286E-5 2.63211E-5 2.55704E-5 3.598E-5 2.87813E-5 1.78986E-5 9.22393E-6 7.81148E-6 7.00388E-6 5.19238E-6 7.03431E-5 5.47588E-6 6.97235E-6 6.9843E-5 4.27379E-6 5.67089E-5 1.05546E-4 1.87951E-4 1.06899E-4 2.10016E-4 2.03456E-4 1.01002E-4 1.21217E-4 1.65391E-4 1.12588E-4 1.0238E-4 1.57166E-4 6.2265E-5 4.5366E-5 4.62874E-5 3.79874E-5 3.37865E-5 2.4603E-5 2.75756E-5 3.41539E-5 5.44359E-5 4.14311E-5 4.45495E-5 3.29783E-5 3.8509E-5 3.56438E-5 3.00824E-5 4.33185E-5 3.94889E-5 3.12676E-5 2.12683E-5 2.07841E-5 2.86159E-5 3.44671E-5 2.72767E-5 2.23708E-5 2.31396E-5 2.54946E-5 3.2008E-5 2.18928E-5 1.58461E-5 1.64123E-5 1.11907E-5 8.19044E-6 1.00318E-5 9.89797E-6 1.26926E-5 1.71735E-5 8.50265E-6 7.8798E-6 1.90964E-5 1.67112E-5 1.30692E-5 8.63124E-6 1.59459E-5 1.90727E-5 1.03028E-5 1.07404E-5 8.33956E-6 9.0079E-6 1.40325E-5 2.32548E-5 1.14628E-5 1.78157E-5 1.13922E-5 1.1964E-5 7.44813E-6 1.34353E-5 5.85735E-6 6.17483E-6 4.6705E-6 6.3829E-6 1.47359E-5 1.16742E-5 8.55241E-6 9.23679E-6 5.52277E-6 6.44984E-6 9.1272E-6 5.34165E-6 1.52722E-6 4.49344E-6 2.89959E-6 4.80682E-6 6.22799E-6 7.75628E-6 4.7644E-6 -9999 -9999 -9999 -9999 -9999 -9999 -9999 -9999 -9999 -9999 -9999 -9999 -9999 -9999 -9999 -9999 -9999 -9999 -9999 -9999 -9999 -9999 -9999 -9999 -9999 -9999 -9999
9.22627E-6 9.56312E-6 7.80944E-6 7.51812E-6 8.29103E-6 6.02485E-6 9.98004E-6 9.23571E-6 9.03989E-6 6.54804E-6 5.5737E-6 9.69036E-6 8.4328E-6 8.50203E-6 9.95325E-6 8.85435E-6 1.0179E-5 1.29275E-5 8.28022E-6 8.20062E-6 7.94313E-6 9.6936E-6 1.19399E-5 8.55055E-6 9.1356E-6 2.41437E-5 9.14716E-6 1.18677E-5 1.56371E-5 1.57083E-5 1.35403E-5 1.36645E-5 1.48464E-5 1.45344E-5 1.3364E-5 1.3315E-5 1.20542E-5 1.46254E-5 1.34566E-5 1.12978E-5 1.3478E-5 1.3154E-5 1.36343E-5 1.67579E-5 1.95626E-5 1.66668E-5 1.80663E-5 2.33137E-5 3.17531E-5 2.53872E-5 3.74774E-5 4.22866E-5 4.64331E-5 4.20776E-5 4.51434E-5 4.77442E-5 5.2914E-5 6.26396E-5 5.71141E-5 5.30775E-5 4.67369E-5 5.60671E-5 5.91381E-5 5.96619E-5 7.37385E-5 6.45956E-5 5.63621E-5 3.84845E-5 4.87691E-5 4.72785E-5 6.33626E-5 5.53069E-5 6.28709E-5 5.97452E-5 5.88859E-5 7.25512E-5 9.61458E-5 8.64465E-5 6.76715E-5 8.95093E-5 6.49855E-5 6.89217E-5 8.96134E-5 8.37177E-5 9.12799E-5 8.22544E-5 9.66291E-5 5.69854E-5 4.92091E-5 3.6743E-5 4.3206E-5 5.79419E-5 7.62076E-5 7.33419E-5 7.97833E-5 1.61952E-4 5.14068E-5 4.12001E-5 5.02166E-5 4.82275E-5 5.19376E-5 6.30836E-5 5.64612E-5 6.99277E-5 9.84486E-5 1.33174E-4 1.31676E-4 1.34163E-4 2.01799E-4 3.17925E-4 2.30409E-4 1.95673E-4 1.61701E-4 1.51902E-4 1.64309E-4 2.04148E-4 1.49348E-4 1.93272E-4 2.58189E-4 2.75221E-4 2.44384E-4 3.00447E-4 2.30844E-4 2.89119E-4 1.92249E-4 2.03732E-4 3.42391E-4 2.89236E-4 3.43387E-4 2.94422E-4 3.11893E-4 2.44227E-4 3.26325E-4 4.16096E-4 2.37743E-4 3.05168E-4 2.71842E-4 2.68326E-4 3.12674E-4 6.03621E-4 1.11037E-3 7.51655E-4 5.73068E-4 5.66828E-4 4.24284E-4 4.35013E-4 4.00553E-4 5.68861E-4 2.89853E-4 7.81155E-4 7.58146E-4 5.10405E-4 3.34686E-4 4.77641E-4 6.31091E-4 1.16704E-3 1.51093E-3 1.52873E-3 7.5829E-4 1.03198E-3 1.681E-3 1.40062E-3 1.02494E-3 7.66219E-4 6.2798E-4 1.13689E-3 8.67238E-4 4.65877E-4 4.61825E-4 4.05823E-4 5.67525E-4 7.02121E-4 6.23285E-4 6.46497E-4 7.04328E-4 5.02233E-4 7.96052E-4 8.19993E-4 7.81653E-4 9.04186E-4 5.58757E-4 5.32608E-4 4.03196E-4 4.59591E-4 4.95323E-4 4.76668E-4 5.81069E-4 5.73885E-4 5.77681E-4 7.12931E-4 7.86665E-4 3.57845E-4 3.68709E-4 2.06203E-4 2.70667E-4 6.61007E-4 1.00804E-3 1.07512E-3 1.61133E-3 2.32699E-3 5.1616E-3 4.63415E-3 5.21426E-3 5.2036E-3 2.67208E-3 2.89584E-3 2.47368E-3 2.827E-3 3.87496E-3 8.86731E-4 1.96041E-3 2.95735E-3 1.83544E-3 1.54565E-3 1.434E-3 1.45358E-3 2.01627E-3 2.42346E-3 1.28965E-3 8.92603E-4 1.30277E-3 1.16946E-3 1.0146E-3 6.81588E-4 6.12738E-4 2.9662E-4 3.30101E-4 1.2536E-4 1.6145E-4 1.5987E-5 4.3747E-5 3.91697E-5 2.38066E-5 4.53832E-5 -9999 4.82303E-5 8.75347E-4 9.90306E-4 4.66064E-4 1.02175E-3 5.95193E-4 6.94126E-4 1.22324E-3 1.29784E-3 8.73502E-4 1.36966E-3 1.8311E-3 6.25185E-4 1.00285E-3 8.36156E-4 6.29728E-4 8.33257E-4 9.85065E-4 1.16661E-3 1.10235E-3 1.50228E-3 1.32169E-3 1.47877E-3 1.74722E-3 1.5232E-3 2.14555E-3 2.16452E-3 1.54805E-3 2.05913E-3 5.37955E-3 3.45762E-3 2.57754E-3 1.2404E-2 4.91679E-3 8.1072E-3 9.65143E-3 2.43596E-3 2.68167E-3 4.86555E-4 2.14193E-4 6.41448E-4 4.9585E-4 1.50074E-3 1.7325E-3 2.90898E-3 5.18437E-2 7.03908E-2 2.48633E-2 9.5778E-3 9.93092E-3 8.29585E-3 1.35825E-2 7.46596E-3 5.86482E-3 4.48762E-3 7.45567E-3 6.84998E-3 5.56487E-3 6.45411E-3 1.43532E-3 1.07131E-2 7.98266E-3 2.68672E-2 2.55794E-2 1.56695E-2 1.38749E-2 1.28825E-2 9.37705E-3 6.09703E-3 4.84543E-3 1.96009E-3 3.2454E-3 1.43149E-3 1.95573E-3 4.79466E-3 3.22691E-3 2.945E-3 3.90173E-3 4.70671E-3 4.71781E-3 1.29617E-3 1.11187E-2 6.75263E-3 1.00754E-2 3.87369E-3 5.53514E-3 4.13028E-3 5.21109E-3 2.04848E-2 5.4486E-3 2.80497E-2 3.1594E-2 9.79438E-3 8.71751E-3 1.89238E-2 1.67667E-2 1.64012E-2 1.1976E-2 2.25368E-2 5.71462E-3 1.91325E-3 1.83826E-3 5.48697E-3 1.54771E-2 1.31712E-2 4.09714E-2 1.1135E-1 2.41209E-2 2.82769E-2 5.66605E-2 7.58108E-2 6.51041E-2 6.38615E-2 8.17639E-2 5.71902E-2 7.97386E-2 5.51193E-2 5.32696E-2 6.36742E-2 4.10887E-2 1.43926E-1 6.27108E-2 8.29826E-2 5.89575E-2 1.37032E-1 2.62796E-1 2.66061E-1 1.02265E-1 1.61673E-1 1.22775E-1 1.34194E-1 9.8235E-2 1.04439E-1 7.73992E-2 9.80942E-2 7.24434E-2 4.4903E-2 6.18129E-2 8.06216E-2 1.18598E-1 1.12793E-1 9.3269E-2 7.35719E-2 1.09912E-1 1.07476E-1 1.15619E-1 9.89483E-2 7.72647E-2 3.70882E-2 8.83868E-2 1.9937E-1 1.28348E-1 3.16402E-1 1.06379E-1 6.75604E-2 1.28045E-1 5.5171E-2 1.61345E-1 3.88394E-1 6.74433E-2 2.02594E-1 1.45508E-1 4.74278E-2 5.45271E-2 9.336E-2 6.25726E-2 2.86689E-2 4.00019E-2 7.72727E-2 5.12483E-2 5.82001E-2 5.04288E-2 5.21675E-3 6.02395E-2 6.04227E-2 1.13928E-1 1.1698E-1 1.19619E-1 1.24671E-1 2.74865E-1 1.4532E-1 2.08238E-1 2.1674E-1 8.88589E-2 1.1076E-1 3.23462E-2 6.8097E-2 5.43986E-2 4.89426E-2 3.56083E-2 2.19413E-2 1.65626E-2 2.37128E-2 3.87174E-2 2.53377E-2 1.82845E-2 3.75185E-2 3.12211E-2 4.52221E-2 2.33337E-2 2.52666E-2 1.54671E-2 3.59318E-2 7.74083E-2 1.43511E-1 1.29439E-1 6.93075E-2 1.44558E-1 9.70868E-2 1.51897E-1 5.40758E-2 6.2642E-2 3.22899E-2 5.95814E-2 3.82655E-2 5.50178E-2 7.55219E-2 3.57935E-2 2.01792E-2 6.18852E-2 5.34173E-2 4.18827E-2 1.05584E-1 1.21387E-1 1.57243E-1 1.17166E-1 1.43337E-1 6.42534E-2 8.20314E-2 8.56246E-2 5.58875E-2 8.98173E-2 2.11435E-1 2.89074E-1 3.82844E-2 5.99507E-2 9.63524E-2 1.02138E-1 4.07865E-2 5.43967E-2 1.4424E-1 1.84857E-1 2.28175E-1 1.76944E-1 1.56034E-1 1.1056E-1 7.16646E-2 9.17974E-2 2.37107E-1 7.88165E-2 1.60619E-1 1.53754E-1 1.5427E-1 2.89674E-2 3.49007E-2 2.0683E-2 1.5339E-2 2.80025E-2 7.80708E-3 6.83914E-3 1.37891E-2 9.73635E-3 2.0601E-2 2.39852E-2 1.6009E-2 1.21612E-2 5.80316E-3 1.16075E-2 6.77006E-3 8.81363E-3 1.40491E-2 1.74501E-2 1.22804E-2 8.70465E-3 1.13745E-2 9.92657E-3 1.06012E-2 1.8286E-2 9.77045E-3 1.50798E-2 3.28738E-2 3.04543E-2 4.57867E-2 2.55223E-2 6.34745E-2 1.09243E-2 8.07601E-3 1.59942E-2 3.44091E-2 1.9422E-2 2.1681E-2 2.00144E-2 1.82356E-2 2.5242E-3 4.1962E-3 4.01222E-3 7.50327E-3 1.78352E-2 1.92953E-2 2.07923E-2 2.28314E-2 4.38442E-2 3.44421E-2 2.72465E-2 1.31604E-2 1.80814E-2 3.61588E-2 4.25605E-2 4.71622E-2 2.56899E-2 3.31934E-2 5.63238E-2 7.10122E-2 5.05307E-2 4.4133E-2 2.16421E-2 5.48509E-2 9.73027E-2 1.26987E-1 1.12912E-1 9.33256E-2 1.03372E-1 6.26521E-2 1.92262E-1 4.98546E-2 1.56763E-1 4.45629E-2 6.34045E-2 9.30498E-2 2.47476E-1 1.05534E-1 9.50626E-2 1.32253E-1 9.13067E-2 6.02756E-2 4.05016E-2 5.55553E-2 1.0882E-1 3.26235E-2 5.74848E-2 6.465E-2 7.07082E-2 1.77629E-2 4.53907E-2 8.15772E-2 5.37677E-2 1.6858E-2 5.12381E-2 6.01442E-2 2.32297E-2 2.34234E-2 2.24046E-2 7.25954E-3 3.70069E-2 7.33094E-2 1.89916E-2 4.08181E-2 1.75191E-2 3.28279E-2 2.78766E-2 1.53042E-2 3.16442E-2 4.48316E-3 9.1674E-3 1.43697E-2 5.58984E-3 4.89117E-3 8.30913E-3 3.93417E-2 4.77595E-2 1.34824E-2 3.1191E-2 2.10571E-2 3.75232E-2 1.49458E-1 1.22774E-1 2.43756E-1 2.3494E-1 1.5057E-1 8.0617E-2 5.25495E-2 3.63944E-2 1.42535E-2 1.01912E-2 2.57152E-2 3.60227E-2 3.18678E-2 4.68026E-2 8.6078E-2 4.20859E-2 1.11485E-2 7.80578E-3 9.06393E-3 5.06462E-3 1.21562E-2 4.61735E-2 1.23138E-2 1.27358E-2 9.74186E-3 3.46833E-2 2.03571E-2 9.08938E-3 3.00904E-2 2.08288E-2 3.77354E-3 2.90276E-3 2.6937E-3 1.54391E-2 1.92396E-2 1.27618E-2 1.18234E-2 1.37857E-2 9.08223E-3 1.10954E-3 1.476E-2 4.17945E-2 2.13614E-2 2.1557E-2 3.78432E-2 5.8776E-2 5.59527E-2 3.72441E-2 1.47432E-2 1.36558E-2 1.18014E-2 6.15877E-2 1.21375E-1 4.92441E-2 1.89992E-2 1.80471E-2 7.01138E-3 4.41868E-3 1.42917E-3 6.85905E-3 5.23642E-3 5.43124E-3 1.7658E-2 1.11363E-2 4.67465E-2 2.09613E-2 1.09926E-2 3.81286E-3 8.50238E-3 7.42501E-3 2.1667E-3 2.13958E-3 2.57382E-3 5.79566E-3 4.55399E-3 1.61298E-3 1.38977E-3 2.1106E-3 2.44365E-3 6.92875E-3 7.05096E-3 1.03749E-2 8.62085E-3 1.23037E-2 1.59731E-2 2.27524E-2 2.52231E-2 1.96692E-2 1.16671E-2 2.47981E-2 2.24711E-2 1.39774E-2 1.81661E-2 1.46078E-2 1.61521E-2 1.82559E-2 1.53883E-2 2.73201E-2 2.64476E-2 2.50442E-2 1.94955E-2 2.21027E-2 2.51177E-2 3.34187E-2 2.53909E-2 2.64372E-2 2.65402E-2 5.70616E-2 4.78781E-2 4.88895E-2 5.55694E-2 6.72224E-2 3.26807E-2 3.7606E-2 5.61384E-2 7.27177E-2 9.8587E-2 3.56026E-2 3.73066E-2 4.99408E-2 8.62813E-2 1.35733E-1 1.33545E-1 1.17946E-1 1.07793E-1 2.97342E-2 6.77143E-3 3.00759E-3 2.38268E-3 1.58403E-3 2.42682E-3 6.9246E-4 1.21568E-3 1.65966E-3 1.39012E-2 1.95732E-2 1.30969E-2 1.04591E-2 2.83338E-2 8.06472E-2 1.73227E-1 1.87263E-1 1.28568E-1 2.91142E-1 1.42682E-1 8.73123E-2 1.16411E-1 6.22758E-2 4.11904E-2 4.36235E-2 4.19142E-2 5.66402E-2 5.35948E-2 3.57803E-2 6.39086E-2 1.53619E-1 1.08724E-1 1.062E-1 1.34419E-1 9.28334E-2 1.33106E-1 7.64439E-2 5.05399E-2 7.42986E-2 1.59245E-2 2.30659E-2 3.93377E-2 3.90692E-2 6.487E-2 4.70995E-2 2.69565E-2 2.04217E-2 1.46966E-2 1.79085E-2 1.04258E-2 5.33327E-3 5.97115E-3 8.23921E-3 6.13604E-3 1.48688E-2 4.98675E-2 3.58014E-2 5.02863E-2 2.82505E-2 2.07524E-2 1.67462E-2 8.69229E-3 4.75071E-3 4.37057E-3 4.17871E-3 2.10833E-3 6.75073E-4 3.71785E-4 6.31912E-4 6.21901E-4 7.2253E-3 1.984E-2 1.18634E-3 8.68006E-4 4.44164E-4 3.92752E-4 4.12035E-4 2.86333E-4 7.56258E-4 2.51885E-4 4.41389E-4 3.19737E-4 4.58408E-4 3.60323E-4 5.9609E-4 5.797E-4 5.40305E-4 1.16246E-3 5.42046E-4 1.58025E-3 1.61876E-3 1.9506E-3 1.10801E-3 1.06699E-3 1.92619E-3 8.86885E-4 7.05073E-4 8.9247E-4 7.08079E-4 5.83639E-4 4.86514E-4 1.19241E-3 8.21605E-4 4.59589E-4 6.99079E-4 8.00847E-4 5.87087E-4 8.45766E-4 8.31534E-4 6.28797E-4 5.06014E-4 3.84751E-4 4.93698E-4 4.24442E-4 3.23594E-4 2.71917E-4 1.88204E-4 2.78984E-4 2.66015E-4 3.96158E-4 1.95231E-4 4.25315E-4 7.96122E-4 1.4905E-3 7.04749E-4 6.45627E-4 3.70247E-4 6.81468E-4 6.60649E-4 9.7218E-4 6.62497E-4 5.42365E-4 6.82175E-4 4.44827E-4 4.78443E-4 7.5122E-4 3.08943E-4 1.59917E-4 9.31075E-5 7.53147E-5 5.66896E-5 1.73555E-4 1.56737E-4 2.47534E-4 2.56859E-4 1.26117E-4 4.54411E-5 4.78038E-4 4.0275E-4 3.59593E-5 2.32264E-4 1.98655E-5 1.43649E-5 8.54027E-6 1.58077E-5 2.07866E-4 1.36366E-4 1.73326E-5 3.54205E-4 3.20269E-4 2.82773E-5 7.36794E-5 1.61828E-4 1.64033E-4 7.00806E-5 5.18899E-5 4.5512E-5 5.3728E-5 2.54757E-5 5.73113E-5 8.12888E-5 2.54072E-4 1.49933E-4 5.65412E-4 8.82354E-4 5.85729E-4 4.15747E-4 3.20777E-4 3.29296E-4 1.53048E-4 1.8029E-4 1.28234E-4 1.84788E-4 2.49277E-4 1.3935E-4 3.34426E-5 1.77198E-5 1.06168E-5 1.2187E-5 9.74445E-8 7.28236E-9 1.51305E-8 2.83265E-10 9.14158E-10 8.11487E-10 5.30739E-9 3.35652E-4 6.03691E-4 4.56378E-5 3.14516E-5 6.29577E-5 3.05255E-4 2.35983E-4 2.29854E-4 2.68509E-4 2.27178E-4 1.93865E-4 1.59415E-4 1.61275E-4 1.36952E-4 1.07685E-4 7.94155E-5 6.44665E-5 5.50287E-5 7.58093E-4 4.73326E-5 6.47612E-4 1.13433E-4 1.14036E-4 1.47205E-4 1.65066E-4 1.47704E-4 1.83269E-4 2.19711E-4 5.54909E-5 6.21402E-5 5.26015E-5 4.39054E-5 5.24509E-5 8.60811E-5 5.19753E-5 8.76313E-5 4.5421E-5 2.52873E-5 1.86012E-5 2.33527E-5 2.72303E-5 2.44073E-5 2.02112E-4 2.33943E-4 1.39329E-4 1.17522E-4 1.19715E-4 6.70304E-5 6.09482E-5 5.80131E-5 5.81389E-5 4.43749E-5 1.0487E-4 1.3189E-4 1.28875E-4 1.28046E-4 1.40319E-4 1.27313E-4 9.67773E-5 8.61268E-5 8.29441E-5 2.81927E-5 3.04673E-5 2.04964E-5 1.25737E-5 1.93098E-4 1.64991E-4 8.83716E-5 7.04381E-5 6.95874E-5 1.14107E-4 2.83215E-4 2.18374E-4 2.90913E-4 2.30092E-4 9.45247E-5 1.27436E-4 1.29271E-4 8.70328E-6 1.80666E-5 1.93672E-5 1.75161E-5 2.34516E-5 1.08936E-5 1.47537E-5 1.63899E-5 2.79489E-5 1.79036E-5 1.7561E-5 1.9078E-4 1.92322E-4 1.80188E-5 2.8551E-5 2.9501E-5 2.1172E-5 2.80401E-4 2.43455E-5 3.17145E-5 7.26953E-5 3.54623E-5 3.71567E-5 4.03154E-5 5.06288E-5 4.18853E-5 5.02943E-5 4.67652E-5 6.48639E-4 5.87862E-4 5.31955E-4 9.56284E-4 1.06683E-3 1.57122E-3 1.51923E-3 1.43449E-3 1.01967E-4 1.39149E-4 1.56356E-4 1.63835E-4 1.41515E-3 1.44039E-3 1.50065E-3 1.31366E-3 1.13348E-3 1.19159E-3 1.64261E-3 6.82003E-4 7.14623E-4 5.78531E-4 6.00863E-4 6.23684E-4 5.94998E-4 6.26339E-4 4.65606E-4 4.59647E-4 3.42483E-4 2.90569E-4 3.34352E-4 2.91134E-4 3.53402E-4 3.10399E-4 2.74955E-4 3.02662E-4 2.83007E-4 2.46408E-4 2.68137E-4 5.6627E-5 2.83937E-4 1.86025E-4 1.94908E-5 9.72653E-5 5.08747E-5 4.79694E-4 1.73319E-4 9.99921E-5 6.29423E-6 1.58073E-4 7.32995E-6 6.94456E-5 8.61825E-5 5.69401E-5 5.74645E-6 6.63697E-6 9.94842E-5 1.21339E-4 1.45556E-4 1.53608E-4 1.27517E-4 1.10281E-4 1.43852E-4 9.96317E-5 5.90342E-5 6.39376E-5 6.23591E-5 1.1466E-4 9.94944E-5 3.8364E-5 4.51605E-5 5.49045E-5 4.81965E-5 6.53901E-5 3.53291E-5 3.2089E-5 2.98966E-5 2.47079E-5 2.70865E-5 2.17546E-5 2.70676E-5 3.33263E-5 3.34044E-5 3.55151E-5 3.1139E-5 2.78209E-5 2.97737E-5 2.68151E-5 3.00174E-5 3.23842E-5 2.46037E-5 2.48255E-5 2.7836E-5 2.81352E-5 2.05692E-5 1.69298E-5 1.51571E-5 1.3943E-5 1.75097E-5 9.66129E-6 9.67492E-6 7.71668E-6 1.01114E-5 1.82142E-5 1.20987E-5 1.2698E-5 1.62532E-5 2.23997E-5 2.70868E-5 1.19478E-5 1.08268E-5 1.04496E-5 1.13635E-5 1.07295E-5 5.63389E-6 8.36355E-6 1.57462E-5 2.59259E-5 1.40061E-5 2.3656E-5 1.93115E-5 1.97196E-5 4.70133E-6 5.52127E-6 7.17818E-6 7.2471E-6 9.91494E-6 4.91769E-6 8.11618E-6 1.06417E-5 1.18859E-5 7.10354E-6 7.36781E-6 3.43517E-6 7.03563E-6 8.55087E-6 4.36325E-6 1.90877E-6 3.7009E-6 4.81148E-6 4.17858E-6 3.76502E-6 4.35868E-6 5.32295E-6 -9999 -9999 -9999 -9999 -9999 -9999 -9999 -9999 -9999 -9999 -9999 -9999 -9999 -9999 -9999 -9999 -9999 -9999 -9999 -9999 -9999 -9999 -9999 -9999 -9999 -9999
2.64936E-5 2.23038E-5 2.49449E-5 2.15832E-5 9.4448E-6 9.30705E-6 1.56508E-5 7.35632E-6 8.07148E-6 6.93853E-6 7.12023E-6 9.58286E-6 9.28467E-6 7.41893E-6 9.94537E-6 8.42005E-6 8.59667E-6 1.27671E-5 1.03093E-5 7.44706E-6 8.17865E-6 9.47363E-6 1.10038E-5 5.90425E-6 5.72492E-6 8.55077E-6 8.96764E-6 9.80184E-6 1.42365E-5 2.62042E-5 1.3368E-5 1.27494E-5 1.14584E-5 1.28731E-5 1.18534E-5 1.50733E-5 1.28289E-5 1.32951E-5 1.21339E-5 1.61758E-5 1.3126E-5 1.32968E-5 1.34969E-5 1.5119E-5 1.49245E-5 1.66122E-5 1.77757E-5 3.22936E-5 2.10037E-5 4.36339E-5 4.4658E-5 3.19802E-5 3.29607E-5 4.21702E-5 2.94856E-5 4.02288E-5 5.35581E-5 6.89424E-5 7.94532E-5 5.96766E-5 6.15922E-5 5.50435E-5 6.12811E-5 6.44107E-5 5.40516E-5 5.60641E-5 5.09371E-5 4.53427E-5 5.46871E-5 6.30503E-5 5.58442E-5 6.37568E-5 5.84671E-5 7.60936E-5 5.03247E-5 7.21847E-5 5.28217E-5 5.87045E-5 5.87671E-5 7.55513E-5 6.53933E-5 7.9875E-5 7.39378E-5 8.11185E-5 7.47835E-5 7.76429E-5 7.06857E-5 4.43382E-5 4.35172E-5 3.997E-5 5.7389E-5 6.42649E-5 7.15955E-5 5.4681E-5 9.20251E-5 6.55378E-5 4.28371E-5 8.03122E-5 5.46338E-5 4.6369E-5 7.87621E-5 5.72213E-5 7.7309E-5 7.17213E-5 8.1296E-5 1.01507E-4 1.09112E-4 1.39451E-4 1.54407E-4 2.22535E-4 1.14829E-4 1.4125E-4 2.11883E-4 2.04197E-4 1.6072E-4 1.84614E-4 1.57952E-4 2.53999E-4 2.00539E-4 2.17431E-4 2.65419E-4 3.41958E-4 3.54059E-4 2.3198E-4 2.78012E-4 2.80822E-4 2.24046E-4 2.63949E-4 3.65749E-4 4.59568E-4 5.19166E-4 3.11872E-4 2.73388E-4 3.60987E-4 3.69569E-4 3.04424E-4 3.18386E-4 2.20427E-4 3.72435E-4 5.13814E-4 5.42678E-4 4.50002E-4 3.63495E-4 3.99571E-4 7.03297E-4 3.21793E-4 4.32497E-4 4.57993E-4 5.4343E-4 2.87167E-4 4.45276E-4 3.06511E-4 3.57154E-4 4.68904E-4 4.28978E-4 9.19898E-4 9.13766E-4 1.02959E-3 9.71795E-4 1.65682E-3 1.00716E-3 1.69332E-3 1.30366E-3 7.21491E-4 7.89814E-4 7.03036E-4 5.73391E-4 4.16275E-4 6.30258E-4 4.61336E-4 9.96846E-4 8.61014E-4 9.4946E-4 6.75196E-4 7.46045E-4 7.34329E-4 6.90847E-4 6.29996E-4 8.33204E-4 9.47397E-4 5.84934E-4 4.60461E-4 3.37545E-4 3.29418E-4 6.20863E-4 5.75976E-4 5.47365E-4 4.46249E-4 8.44796E-4 4.92102E-4 5.13422E-4 6.45655E-4 4.49459E-4 4.86912E-4 4.33583E-4 6.14944E-4 4.89449E-4 1.78275E-3 2.1808E-3 3.77564E-3 4.15388E-3 6.86627E-3 3.6717E-3 3.33158E-3 3.33385E-3 2.44111E-3 1.84444E-3 3.95493E-3 3.41506E-3 2.06726E-3 2.7095E-3 3.74512E-3 3.18555E-3 3.2447E-3 3.69104E-3 1.59766E-3 3.11358E-3 2.00687E-3 2.14772E-3 8.01336E-4 5.7746E-4 8.64587E-4 6.87713E-4 6.45237E-4 3.19003E-4 2.55255E-4 5.53505E-4 1.56274E-4 2.28452E-5 1.79727E-5 1.04148E-5 1.08638E-5 1.22604E-5 1.30727E-5 -9999 1.50811E-4 1.34997E-3 1.34524E-3 7.45529E-4 1.0751E-3 4.32258E-4 1.7671E-3 1.07093E-3 1.61842E-3 1.65658E-3 1.62113E-3 9.53998E-4 1.23611E-3 9.00876E-4 7.79574E-4 6.76017E-4 9.79191E-4 1.49392E-3 1.51216E-3 1.12537E-3 1.62646E-3 1.22043E-3 2.15917E-3 2.21306E-3 1.08544E-3 1.26648E-3 3.13534E-3 1.98184E-3 1.21412E-3 1.17472E-3 2.66973E-3 7.21914E-3 4.44041E-3 1.13298E-2 3.08577E-2 2.64785E-2 6.43483E-3 5.75926E-4 7.30434E-3 2.32611E-4 1.38467E-3 1.24986E-4 1.65507E-3 1.1756E-3 2.27803E-2 3.0744E-2 2.76932E-2 1.01883E-2 5.96132E-3 2.3825E-3 2.45511E-3 1.47492E-2 5.87408E-3 6.8142E-3 7.08234E-3 1.55706E-2 1.35129E-2 6.67978E-3 3.69256E-3 8.86338E-4 1.15481E-2 2.7538E-3 7.21469E-3 1.99764E-2 1.24417E-2 1.38381E-2 1.07567E-2 4.31059E-3 4.05576E-3 6.87496E-3 6.29337E-3 2.88089E-3 2.1624E-3 2.1022E-3 3.25181E-3 2.97067E-3 3.08662E-3 3.01857E-3 1.86459E-3 2.1761E-3 4.95178E-3 4.64045E-3 6.11525E-3 8.42566E-3 3.05386E-3 7.06716E-3 3.87609E-3 5.5586E-3 5.55926E-3 1.4148E-2 3.28832E-2 1.51153E-2 1.53075E-2 1.11368E-2 2.10985E-2 9.33911E-3 2.33664E-2 3.36406E-2 1.41306E-2 3.73337E-3 2.51689E-3 3.40844E-3 6.59098E-3 9.85744E-3 2.86999E-2 2.34265E-2 2.48695E-2 1.32545E-2 5.0141E-2 8.06769E-2 1.29352E-1 9.8576E-2 1.08613E-1 8.14175E-2 1.46117E-1 6.78524E-2 1.10471E-1 1.22172E-1 8.64262E-2 6.45428E-2 7.18475E-2 7.19969E-2 8.42949E-2 1.07186E-1 2.12914E-1 1.29449E-1 2.05676E-1 2.46718E-1 1.34601E-1 1.61646E-1 1.33737E-1 1.11329E-1 1.21178E-1 6.70044E-2 1.26132E-1 5.45283E-2 3.8955E-2 4.54372E-2 3.63737E-2 4.91474E-2 7.14484E-2 4.50458E-2 1.66889E-1 1.06836E-1 7.28888E-2 1.48726E-1 7.42776E-2 1.09219E-1 1.17289E-1 1.33284E-1 1.13586E-1 6.26956E-1 4.79129E-1 2.03144E-1 1.68653E-1 2.43464E-1 1.73052E-1 1.08019E-1 8.09394E-2 5.0998E-1 2.90364E-1 4.01722E-2 6.98272E-2 1.2442E-1 3.29922E-2 6.51271E-2 3.99217E-2 1.75438E-2 2.72003E-2 3.3236E-2 9.52916E-2 7.8484E-2 4.76461E-2 3.48195E-2 3.83636E-1 2.00494E-1 1.03979E-1 1.68486E-1 1.89576E-1 1.82842E-1 2.03546E-1 2.73789E-1 2.10216E-1 1.72208E-1 1.08018E-1 8.66717E-2 5.88242E-2 6.71114E-2 4.60618E-2 5.44693E-2 5.16376E-2 2.4331E-2 2.03375E-2 5.44051E-2 7.38788E-2 3.09151E-2 4.55856E-2 3.00772E-2 5.706E-2 2.36062E-2 2.79032E-2 4.46163E-2 4.88501E-2 1.3519E-1 1.32726E-1 8.35339E-2 1.35749E-1 8.84826E-2 5.00235E-2 4.42489E-2 7.73853E-2 9.18947E-2 3.38356E-2 2.28038E-2 5.96417E-2 3.04873E-2 9.94541E-2 4.5988E-2 3.79874E-2 6.36313E-2 4.54224E-2 4.69251E-2 8.21469E-2 1.70403E-1 1.78631E-1 1.05055E-1 7.87304E-2 7.31816E-2 1.10793E-1 1.13018E-1 6.3954E-2 7.10794E-2 2.21553E-1 3.16995E-1 1.18832E-1 7.57733E-2 1.27644E-1 7.90923E-2 1.37527E-1 1.29273E-1 2.76195E-1 1.23899E-1 1.5312E-1 2.9231E-1 1.67918E-1 2.01648E-1 1.23536E-1 1.60636E-1 1.85735E-1 1.13165E-1 8.76718E-2 1.22337E-1 1.81443E-1 6.65918E-2 4.3477E-2 2.97647E-2 7.22976E-2 2.73461E-2 3.54094E-2 1.19593E-2 4.91951E-2 1.84009E-2 2.44614E-2 1.56603E-2 1.23657E-2 1.49102E-2 8.61727E-3 5.93896E-3 3.71443E-3 4.44895E-3 5.18468E-3 1.05377E-2 1.21344E-2 5.14329E-3 1.04637E-2 1.11087E-2 1.201E-2 1.06541E-2 5.93578E-3 7.31243E-3 1.84479E-2 5.43793E-2 7.5249E-2 1.85671E-2 6.0168E-2 1.11603E-2 4.77136E-3 7.38643E-3 2.78272E-2 1.58008E-2 8.58767E-3 1.83033E-2 1.01896E-2 8.23345E-4 4.25041E-3 2.71835E-3 7.79616E-3 3.42447E-2 1.86765E-2 4.03511E-2 2.143E-2 5.93538E-2 3.30781E-2 1.98705E-2 3.20025E-2 1.42067E-2 2.42814E-2 2.6189E-2 2.46329E-2 2.83387E-2 5.35639E-2 9.29183E-2 5.20171E-2 1.37175E-2 1.52878E-2 5.16535E-2 1.12271E-1 8.65215E-2 1.62472E-1 1.01335E-1 7.56039E-2 1.02896E-1 5.61556E-2 6.23454E-2 1.03066E-1 6.33647E-2 1.34523E-1 1.19231E-1 7.85169E-2 7.88486E-2 3.87231E-2 7.78027E-2 1.53958E-1 1.37085E-1 1.46796E-1 1.09213E-1 8.70112E-2 4.85051E-2 1.0257E-1 8.22656E-2 3.34468E-2 4.23679E-2 9.13142E-2 1.32329E-2 1.14047E-1 1.01857E-1 7.65199E-2 2.58886E-2 2.37204E-2 2.49356E-2 6.35218E-2 2.99663E-2 2.15733E-2 6.95575E-2 3.11934E-2 4.0021E-3 5.61266E-2 1.73472E-2 2.44117E-2 1.75033E-2 1.15368E-2 1.24103E-2 3.30575E-3 4.4198E-3 2.4886E-2 1.29398E-2 6.62628E-3 2.36835E-2 6.64694E-2 5.98686E-2 1.99349E-2 1.76134E-2 1.78965E-2 5.60246E-2 1.45889E-1 3.46232E-1 1.05474E-1 1.80208E-1 1.71089E-1 7.95522E-2 5.55842E-2 5.6953E-2 8.47876E-2 5.28733E-2 1.03163E-1 8.67573E-2 7.8329E-2 5.83152E-2 4.59228E-2 1.20333E-2 2.3765E-2 6.05266E-2 2.36481E-2 4.08644E-2 4.09403E-2 3.4943E-2 4.08812E-2 1.48348E-2 1.0768E-2 2.72583E-2 1.38547E-2 1.65341E-2 3.45594E-2 2.90908E-2 6.32438E-3 4.40585E-3 4.63718E-3 1.2605E-2 2.67596E-2 2.95058E-2 1.11974E-2 6.29952E-3 7.15778E-3 1.13519E-2 2.12715E-2 5.17582E-2 3.38367E-2 1.83305E-2 5.04433E-2 8.55984E-2 9.49103E-2 6.92431E-2 7.23854E-2 1.67904E-2 2.03901E-2 1.34808E-1 1.25129E-1 8.96121E-2 9.75775E-2 5.47597E-2 5.36007E-2 1.85772E-2 1.30773E-2 1.65348E-2 7.28481E-3 1.08489E-2 2.69812E-2 4.22493E-2 3.01739E-2 1.90915E-2 1.79932E-2 2.28352E-3 4.00066E-3 1.12763E-3 4.14368E-4 3.57604E-4 5.09565E-3 7.26759E-3 8.36763E-3 9.24118E-3 5.35545E-3 2.14438E-4 1.07182E-4 6.02689E-4 1.10685E-2 9.50559E-3 3.21607E-2 1.69275E-2 2.36546E-2 2.70832E-2 1.41794E-2 2.04732E-2 8.53584E-3 1.11811E-2 2.05488E-2 1.58113E-2 2.12541E-2 1.12959E-2 2.21792E-2 2.05378E-2 2.33946E-2 3.57636E-2 3.30843E-2 2.43109E-2 2.61507E-2 1.94272E-2 3.34442E-2 2.15696E-2 1.87224E-2 6.49172E-2 6.59671E-2 5.22416E-2 2.3215E-2 5.60126E-2 6.73171E-2 6.65814E-2 4.86512E-2 7.24278E-2 8.35097E-2 8.177E-2 6.9304E-2 4.5879E-2 6.60198E-2 5.62459E-2 1.06091E-1 8.52428E-2 1.24031E-1 6.49045E-2 6.92202E-2 3.00896E-2 9.4172E-3 1.88925E-3 1.23315E-3 2.48348E-3 3.32861E-4 7.43379E-4 2.49366E-3 1.45908E-3 2.16537E-3 9.33177E-3 2.03315E-2 2.59687E-2 2.96308E-2 9.38382E-2 1.81763E-1 1.29507E-1 1.99566E-1 4.08113E-1 3.3404E-2 9.98614E-2 7.52966E-2 3.67836E-2 2.87727E-2 8.54608E-2 8.57025E-2 6.86319E-2 7.73922E-2 5.82779E-2 4.74167E-2 1.39874E-1 8.83638E-2 1.38487E-1 1.61123E-1 6.79525E-2 1.55823E-1 1.35898E-1 5.54226E-2 4.87003E-2 4.93069E-2 2.76087E-2 3.69657E-2 2.50024E-2 2.11846E-2 4.32307E-2 3.53287E-2 4.31436E-2 1.84937E-2 1.19663E-2 1.59654E-2 1.85495E-2 2.25513E-2 1.20085E-2 9.81859E-3 2.50818E-2 2.34234E-2 2.69991E-2 2.10246E-2 2.37283E-2 2.48512E-2 4.46961E-2 3.01517E-2 9.90431E-3 3.27658E-3 2.34203E-3 2.05796E-3 6.58915E-4 4.08973E-4 5.93342E-3 6.935E-4 6.70839E-3 1.08448E-2 1.25743E-3 5.10545E-4 2.44527E-4 7.20526E-4 4.93569E-4 4.02605E-4 3.41526E-4 5.42909E-4 5.85271E-4 4.07673E-4 5.77732E-4 4.17078E-4 5.1909E-4 6.06073E-4 6.29407E-4 5.07694E-4 7.75411E-4 1.24059E-3 8.25755E-4 1.23516E-3 1.34555E-3 7.80765E-4 1.73591E-3 8.84437E-4 5.92541E-4 5.74622E-4 7.79124E-4 1.10342E-3 6.5554E-4 1.07085E-3 4.06923E-4 4.54891E-4 8.12877E-4 8.5266E-4 4.49313E-4 5.03837E-4 4.4304E-4 7.79055E-4 9.07327E-4 5.75897E-4 4.24892E-4 5.97661E-4 4.14048E-4 3.20921E-4 2.12003E-4 2.39494E-4 2.78618E-4 2.67217E-4 4.28236E-4 5.8773E-4 3.70212E-4 4.77967E-4 7.93357E-4 3.53692E-4 3.65252E-4 6.19561E-4 6.77621E-4 5.51554E-4 7.40962E-4 7.33177E-4 5.86532E-4 3.96028E-4 6.02946E-4 4.51696E-4 3.76342E-4 2.34667E-4 1.06383E-4 1.18419E-4 7.76619E-5 1.01345E-3 7.13397E-5 1.66646E-4 1.16769E-4 7.23437E-5 2.66383E-5 5.65682E-4 4.22834E-4 2.91254E-5 1.95637E-4 1.58897E-5 5.38285E-5 1.32805E-5 1.20012E-5 1.62532E-4 1.24412E-5 1.6232E-5 1.73645E-4 1.62937E-5 5.33164E-5 1.48573E-4 1.66201E-4 1.48991E-4 1.42378E-4 6.70132E-5 4.55648E-5 4.20943E-5 3.83307E-5 2.48076E-5 7.39851E-5 1.7234E-4 1.5901E-4 2.69763E-4 5.01706E-4 5.88382E-4 3.6758E-4 3.71426E-4 2.26344E-4 1.70495E-4 1.79778E-4 2.46908E-4 1.81859E-4 1.69763E-4 1.04667E-4 3.79518E-5 1.56205E-5 1.69513E-5 1.39746E-5 3.02128E-8 1.22453E-5 3.48171E-10 2.75514E-9 1.29878E-8 1.03089E-8 2.03432E-4 4.94464E-5 3.53958E-5 1.70078E-5 4.05923E-4 2.19045E-4 2.77887E-4 1.91417E-4 2.28686E-4 2.26298E-4 2.20422E-4 2.2825E-4 1.52762E-4 1.24884E-4 1.07191E-4 1.37192E-4 8.19468E-5 7.73897E-5 7.02495E-4 6.86437E-4 5.77607E-5 5.0671E-5 1.55257E-3 1.18148E-4 1.50183E-4 1.61493E-4 3.37658E-5 3.2168E-5 6.71648E-4 3.82421E-5 5.00516E-5 4.58021E-5 7.69069E-5 8.57311E-5 5.18388E-5 6.58452E-5 1.00073E-4 3.66576E-5 3.29128E-5 3.82745E-5 3.10103E-5 2.79222E-5 4.82818E-5 1.12963E-4 1.27667E-4 1.18892E-4 1.29891E-4 1.01906E-4 7.52718E-5 7.30446E-5 7.5765E-5 1.06245E-4 1.17145E-4 1.01604E-4 1.19477E-4 6.99209E-5 1.08807E-4 1.00847E-4 9.92065E-5 7.15215E-5 6.78748E-5 5.46142E-5 5.24586E-5 4.38635E-5 5.57046E-5 5.25376E-5 2.73321E-5 1.36285E-5 2.37235E-5 7.4164E-4 5.33027E-5 4.33313E-4 5.20276E-4 4.97679E-4 1.72089E-4 2.70159E-4 4.82076E-4 4.22386E-5 2.52622E-5 2.25793E-5 2.49868E-5 2.66525E-5 2.61064E-5 1.89539E-5 2.02769E-5 3.20902E-5 1.95162E-5 1.71658E-5 2.26604E-5 1.84149E-5 1.68037E-5 2.03937E-5 1.90847E-5 2.19952E-5 2.63698E-5 1.90015E-5 2.77348E-5 2.35731E-5 4.21304E-5 3.27938E-5 4.10544E-5 4.21988E-5 4.0219E-5 6.4882E-4 3.35554E-5 4.37144E-5 4.68897E-5 4.36811E-5 8.90634E-4 1.06184E-3 1.10877E-3 1.03407E-3 1.12643E-3 1.20627E-3 1.20335E-3 1.53812E-4 1.50955E-4 1.64038E-4 1.33727E-4 2.08435E-4 1.39909E-3 5.80871E-4 1.32976E-3 1.04423E-3 1.08936E-3 1.17188E-3 1.04877E-3 1.41815E-3 5.00035E-4 5.00246E-4 4.8061E-4 4.58143E-4 5.00969E-4 5.57712E-4 3.31313E-4 4.05461E-4 4.11554E-4 5.41705E-4 4.19368E-4 4.43126E-4 3.84211E-4 4.5994E-4 4.98192E-4 3.45581E-4 3.20853E-4 2.11224E-5 1.7491E-5 3.59541E-4 1.9141E-4 2.05039E-4 1.98065E-5 2.16113E-5 2.6439E-4 1.31481E-5 1.03632E-5 1.59529E-5 2.67665E-4 1.06172E-5 9.62191E-6 7.64294E-6 1.65026E-5 7.05341E-5 9.34881E-5 7.52616E-5 1.18424E-4 1.42587E-4 1.60302E-4 1.52228E-4 1.01119E-4 8.57838E-5 1.38316E-4 8.206E-5 5.65273E-5 4.42622E-5 5.12584E-5 5.94032E-5 5.24465E-5 4.94466E-5 4.62323E-5 5.88921E-5 4.72957E-5 3.97793E-5 3.83933E-5 3.52841E-5 4.45041E-5 2.44598E-5 2.25351E-5 4.4361E-5 3.28577E-5 3.55385E-5 3.89557E-5 3.92788E-5 3.03897E-5 3.14813E-5 2.74515E-5 2.49611E-5 2.63599E-5 2.81268E-5 2.45626E-5 2.44632E-5 2.69792E-5 1.87609E-5 1.83995E-5 1.63646E-5 9.05746E-6 1.25886E-5 1.02858E-5 1.11065E-5 9.47022E-6 1.11411E-5 1.60305E-5 2.14563E-5 1.09268E-5 1.47193E-5 1.22654E-5 1.90473E-5 1.15547E-5 1.00586E-5 6.89689E-6 7.74843E-6 1.12558E-5 4.93397E-6 1.01429E-5 5.93344E-6 1.13113E-5 9.75371E-6 1.35826E-5 1.37964E-5 7.6144E-6 4.54226E-6 4.24482E-6 7.83958E-6 7.66824E-6 7.44684E-6 4.31465E-6 7.88748E-6 5.94627E-6 5.83993E-6 7.52455E-6 7.18615E-6 7.10554E-6 5.08337E-6 6.27046E-6 5.99809E-6 4.4975E-6 4.70817E-6 9.32512E-6 6.57335E-6 7.71946E-6 2.68282E-6 3.27243E-6 7.04748E-6 -9999 1.99105E-6 -9999 -9999 -9999 -9999 -9999 -9999 -9999 -9999 -9999 -9999 -9999 -9999 -9999 -9999 -9999 -9999 -9999 -9999 -9999 -9999 -9999 -9999 -9999
1.72921E-5 2.09066E-5 1.7781E-5 1.57699E-5 1.5273E-5 8.00244E-6 1.26664E-5 1.83313E-5 7.50291E-6 1.08881E-5 9.63812E-6 1.18E-5 8.65707E-6 8.38845E-6 6.19271E-6 1.00759E-5 8.58928E-6 1.04132E-5 1.2723E-5 8.44469E-6 9.70044E-6 9.24581E-6 8.12738E-6 7.36966E-6 7.03765E-6 7.53886E-6 8.24528E-6 1.05351E-5 1.00916E-5 1.11891E-5 1.20554E-5 1.40874E-5 1.26106E-5 1.36831E-5 1.66968E-5 1.37869E-5 1.58865E-5 1.85712E-5 1.7579E-5 1.78526E-5 1.59445E-5 1.14028E-5 1.04764E-5 1.29468E-5 1.41904E-5 2.17709E-5 3.01468E-5 1.60803E-5 1.93368E-5 2.9548E-5 3.07378E-5 3.43895E-5 3.79094E-5 3.5848E-5 3.84574E-5 4.48912E-5 7.13472E-5 7.1625E-5 6.42337E-5 6.33888E-5 6.68122E-5 7.93871E-5 6.05642E-5 5.61372E-5 3.80975E-5 7.04005E-5 5.28747E-5 5.16771E-5 5.99723E-5 5.60907E-5 4.02723E-5 4.70587E-5 5.0042E-5 5.84465E-5 6.05624E-5 5.82491E-5 5.01974E-5 7.18315E-5 9.49756E-5 1.02998E-4 6.6938E-5 8.57396E-5 7.3528E-5 7.60047E-5 9.25477E-5 7.26465E-5 6.42288E-5 5.88569E-5 7.42863E-5 5.5811E-5 4.88978E-5 5.49825E-5 6.45137E-5 5.74299E-5 6.80004E-5 9.24677E-5 6.15101E-5 9.89887E-5 8.92289E-5 9.81384E-5 9.99439E-5 5.29855E-5 6.49981E-5 7.70068E-5 9.34937E-5 1.09032E-4 1.4018E-4 1.1952E-4 1.26261E-4 1.0484E-4 1.32191E-4 2.25364E-4 2.48545E-4 2.26137E-4 1.82787E-4 1.92942E-4 1.77043E-4 1.84163E-4 2.81131E-4 2.38151E-4 2.71841E-4 3.0129E-4 2.71803E-4 3.14338E-4 2.5617E-4 3.72794E-4 2.95973E-4 2.68372E-4 3.40261E-4 4.88948E-4 4.77437E-4 3.50996E-4 5.44037E-4 3.55525E-4 3.19782E-4 2.06218E-4 2.96186E-4 3.26085E-4 5.02451E-4 3.84571E-4 3.02671E-4 3.34619E-4 4.38571E-4 3.46681E-4 2.40461E-4 4.80987E-4 4.90767E-4 5.39626E-4 5.89235E-4 3.80323E-4 5.03749E-4 4.98948E-4 4.63202E-4 5.55077E-4 5.59632E-4 5.3414E-4 1.27747E-3 1.00088E-3 1.05636E-3 2.83774E-3 2.1629E-3 2.8438E-3 1.4116E-3 7.44332E-4 6.18368E-4 7.20115E-4 6.04479E-4 3.75742E-4 5.54751E-4 8.53987E-4 9.74845E-4 1.12729E-3 7.44595E-4 1.17027E-3 8.37415E-4 5.18495E-4 6.56518E-4 5.12963E-4 9.04629E-4 7.5466E-4 3.56744E-4 3.06291E-4 3.23142E-4 5.74257E-4 4.42381E-4 1.05721E-3 6.00807E-4 7.53089E-4 3.36318E-4 4.76131E-4 6.03427E-4 6.2882E-4 4.44695E-4 6.53668E-4 4.05608E-4 7.01333E-4 9.13041E-4 1.76864E-3 2.58724E-3 2.44712E-3 2.06489E-3 2.50568E-3 4.57139E-3 4.84764E-3 2.54165E-3 2.99266E-3 2.41355E-3 4.07683E-3 4.49415E-3 2.6596E-3 3.14932E-3 3.76162E-3 4.59483E-3 4.35747E-3 2.69763E-3 2.70918E-3 2.10907E-3 1.19213E-3 2.31318E-3 6.64329E-4 8.02135E-4 5.02497E-4 5.86971E-4 6.04325E-4 1.86741E-4 4.43771E-4 2.25107E-4 1.58873E-4 4.82578E-5 2.14326E-5 1.57139E-5 1.22272E-5 1.18825E-5 1.87869E-5 1.4802E-5 2.25067E-5 7.84518E-4 8.45177E-4 6.09068E-4 9.02773E-4 1.17671E-3 1.694E-3 7.36304E-4 1.36101E-3 1.30735E-3 8.92838E-4 1.04424E-3 1.01139E-3 8.14221E-4 1.05347E-3 1.51984E-3 2.03832E-3 1.28111E-3 1.05118E-3 9.69099E-4 2.34113E-3 1.50435E-3 1.97171E-3 2.65171E-3 1.72014E-3 1.41112E-3 2.5435E-3 6.72067E-4 1.59165E-3 7.13957E-4 4.84965E-4 4.94158E-3 4.59036E-3 1.91819E-2 1.15016E-2 8.37392E-3 2.27552E-2 2.02932E-2 3.78797E-2 2.73157E-2 1.41832E-2 4.17422E-4 1.56896E-4 7.8933E-7 9.14375E-4 9.08685E-3 9.9089E-3 4.1308E-3 4.79794E-3 2.77594E-3 4.15479E-3 1.68243E-2 1.32585E-2 7.25845E-3 9.32386E-3 7.21373E-3 9.42936E-3 1.1032E-2 3.07181E-3 1.07755E-3 1.21429E-2 1.05473E-2 1.43269E-2 2.3825E-2 9.4291E-3 1.5941E-2 7.97474E-3 6.40417E-3 8.82846E-3 3.47914E-3 6.27807E-3 5.05855E-3 2.18498E-3 4.911E-3 4.75245E-3 4.25406E-3 4.52875E-3 4.2166E-3 1.0451E-3 2.06442E-3 2.92318E-3 6.64349E-3 8.60419E-3 1.00651E-2 3.6278E-3 7.31613E-3 3.23971E-3 2.93538E-3 6.50817E-3 4.89904E-3 1.01273E-2 2.43436E-2 3.47202E-2 1.55571E-2 1.68361E-2 9.70019E-3 1.81163E-2 3.97054E-2 1.48673E-2 2.32611E-3 1.39568E-3 6.66051E-3 1.59195E-2 1.70366E-2 1.77931E-2 1.69391E-2 1.42205E-2 3.69214E-2 5.16093E-2 8.85865E-2 1E-1 7.71531E-2 9.47997E-2 1.03842E-1 1.19687E-1 6.58864E-2 6.57465E-2 4.50816E-2 4.84861E-2 6.37108E-2 8.4981E-2 7.40371E-2 1.3215E-1 7.70113E-2 1.14557E-1 5.35853E-2 7.76575E-2 9.67883E-2 1.73996E-1 5.54155E-2 1.69617E-1 5.82056E-2 1.27507E-1 1.55734E-1 1.72936E-1 6.85206E-2 8.39502E-2 4.5684E-2 2.79929E-2 5.22917E-2 4.69557E-2 1.4051E-1 1.60313E-1 9.08914E-2 1.54636E-1 1.26307E-1 7.94023E-2 1.39124E-1 1.14533E-1 5.73925E-2 9.79618E-2 4.11168E-1 5.35233E-1 2.29464E-1 8.59213E-2 1.08965E-1 2.53624E-1 3.87228E-1 8.4821E-1 6.00144E-1 3.29357E-1 2.1289E-1 1.04226E-1 1.16664E-1 1.46604E-1 1.28499E-1 4.83587E-2 1.9889E-2 9.48746E-3 5.72976E-2 2.48294E-1 1.56594E-1 1.69642E-1 1.5761E-1 1.11984E-1 1.60608E-1 1.60773E-1 2.43456E-1 1.14941E-1 2.88748E-1 2.92254E-1 2.55154E-1 1.88699E-1 2.36977E-1 1.85457E-1 1.00172E-1 9.47024E-2 9.74724E-2 8.45436E-2 8.49568E-2 5.14992E-2 2.61592E-2 3.09702E-2 6.61219E-2 4.60863E-2 9.62472E-2 5.84744E-2 5.67957E-2 2.47456E-2 4.3054E-2 3.10453E-2 4.4777E-2 1.13035E-1 3.06582E-1 1.0972E-1 1.68751E-1 1.39955E-1 4.34566E-2 2.77508E-2 4.96546E-2 5.47458E-2 5.13189E-2 5.16783E-2 5.35463E-2 5.88706E-2 3.01598E-2 5.55737E-2 3.15171E-2 9.28167E-2 5.33154E-2 6.53612E-2 4.42391E-2 1.45014E-1 1.49719E-1 1.42932E-1 1.31547E-1 9.87955E-2 1.66857E-1 1.1047E-1 4.89166E-2 1.98764E-1 1.55318E-1 2.69724E-1 3.4099E-1 2.4826E-1 2.93596E-1 2.23102E-1 1.56845E-1 1.80603E-1 2.52817E-1 1.85614E-1 1.81528E-1 5.18121E-1 2.99275E-1 1.61619E-1 1.99499E-1 1.59597E-1 5.36379E-2 1.0078E-1 1.09522E-1 1.46471E-1 1.37946E-1 1.15597E-1 2.01374E-1 1.20868E-1 9.95819E-2 6.8629E-2 9.41524E-2 9.07013E-2 1.31212E-1 8.73707E-2 1.58527E-2 1.42349E-2 1.44573E-2 1.64162E-2 9.82607E-3 6.63648E-3 4.2905E-3 2.37036E-3 7.15317E-4 2.09235E-3 4.35433E-3 9.58244E-3 2.42442E-3 5.25863E-3 7.63647E-3 5.05771E-3 8.84472E-3 1.0323E-3 4.44207E-3 3.71715E-3 4.016E-3 1.78334E-2 5.35757E-2 5.56382E-2 1.40031E-2 1.00431E-2 3.32E-3 8.88552E-3 2.16278E-2 6.64898E-3 1.41717E-2 3.3304E-3 3.73588E-3 1.32148E-3 3.87511E-3 8.82502E-3 1.4229E-2 1.89247E-2 1.88957E-2 2.31023E-2 3.15301E-2 3.51217E-2 2.97081E-2 2.52203E-2 2.02074E-2 2.34541E-2 9.57321E-3 2.37627E-2 5.40445E-2 5.47309E-2 4.30654E-2 3.03119E-2 1.38682E-2 6.01744E-2 1.23366E-1 3.27737E-2 4.62385E-2 7.07466E-2 1.06466E-1 1.02164E-1 9.03009E-2 9.80814E-2 8.40523E-2 9.40163E-2 1.35134E-1 1.06234E-1 8.35176E-2 5.16102E-2 7.33552E-2 3.452E-2 1.22862E-1 1.31662E-1 1.08791E-1 1.95537E-1 1.006E-1 1.23067E-1 1.36363E-1 1.65575E-1 4.85834E-2 1.85679E-2 1.16912E-1 8.23572E-2 9.99259E-2 1.33838E-1 4.62709E-2 1.12437E-1 5.21015E-2 5.36478E-2 5.13859E-2 5.88209E-3 1.51228E-2 1.05311E-2 2.4933E-2 6.72165E-2 5.00863E-2 1.63601E-2 9.68046E-3 1.69105E-2 5.38384E-3 6.34455E-3 6.69783E-3 1.76633E-2 3.99899E-2 2.42171E-2 9.82732E-3 2.03094E-2 5.29639E-3 4.08335E-2 1.48769E-2 7.88383E-2 7.31651E-2 4.77827E-2 4.8741E-2 8.25981E-2 1.72022E-1 1.52653E-1 1.01879E-1 2.40137E-1 8.58674E-2 5.89166E-2 4.03686E-2 6.46467E-2 8.31456E-2 1.1776E-1 1.07849E-1 1.03751E-1 6.7239E-2 5.85314E-2 3.50039E-2 6.74047E-2 6.30738E-2 6.84821E-2 5.82486E-2 2.96955E-2 6.24794E-2 3.70503E-2 8.75075E-3 3.03933E-2 1.77177E-2 1.13995E-2 7.15361E-3 2.67285E-2 1.20239E-2 9.66091E-3 9.30231E-3 8.97918E-3 2.11199E-2 4.38946E-2 5.42419E-2 1.51306E-2 2.0536E-2 1.69796E-2 2.09185E-2 3.55728E-2 4.8469E-2 4.93746E-2 3.19354E-2 5.22661E-2 7.38637E-2 6.89152E-2 4.38294E-2 1.10313E-1 4.44639E-2 3.12217E-2 4.50363E-2 7.41974E-2 8.85555E-2 5.61916E-2 9.08017E-2 4.22975E-2 9.72909E-3 2.00304E-2 2.13796E-2 2.63873E-2 1.56663E-2 2.09443E-2 2.10392E-2 2.63838E-3 2.25431E-3 1.14133E-2 4.99631E-3 2.64339E-3 7.21266E-4 6.46507E-4 3.23001E-3 5.401E-3 6.5759E-3 5.25314E-3 9.44834E-3 7.37665E-3 1.19851E-3 3.35822E-4 1.74381E-3 1.06912E-2 1.72137E-2 2.50165E-2 1.22816E-2 3.44022E-2 1.23961E-2 1.95301E-2 3.12878E-2 1.49134E-2 2.07977E-2 3.46787E-2 2.07318E-2 1.12259E-2 1.26705E-2 2.11425E-2 2.28643E-2 2.67944E-2 1.68294E-2 2.39683E-2 1.40648E-2 2.23078E-2 1.60449E-2 2.08656E-2 2.10845E-2 3.26119E-2 8.50471E-2 5.17362E-2 1.89698E-2 8.36708E-3 4.19506E-2 7.88728E-2 9.27666E-2 1.92507E-1 6.93721E-2 8.42547E-2 6.8638E-2 1.3866E-1 6.84304E-2 9.11698E-2 4.26859E-2 5.973E-2 5.93537E-2 1.11837E-1 6.17465E-2 2.11932E-2 4.0888E-2 1.06102E-2 2.32819E-3 3.10891E-3 2.27684E-3 4.01601E-4 1.70172E-4 2.93274E-3 4.3071E-4 6.98466E-4 1.04433E-2 2.77782E-2 2.25771E-2 2.80196E-2 9.91303E-2 1.21841E-1 1.99751E-1 2.77841E-1 1.46438E-1 6.35578E-2 5.60909E-2 1.18495E-1 2.55407E-2 4.1949E-2 5.425E-2 5.72316E-2 5.88288E-2 2.388E-2 5.94669E-2 4.53301E-2 7.12469E-2 1.1043E-1 1.20608E-1 1.20792E-1 9.86062E-2 9.14487E-2 7.90368E-2 6.07929E-2 8.98411E-2 5.72508E-2 4.13042E-2 2.74141E-2 4.84091E-2 3.36417E-2 3.57848E-2 2.54586E-2 1.66946E-2 1.64566E-2 1.91438E-2 1.20556E-2 1.54693E-2 1.93897E-2 2.26294E-2 1.37475E-2 2.12871E-2 4.33905E-2 1.93713E-2 2.41738E-2 1.70762E-2 4.85688E-2 8.25161E-2 5.15417E-2 1.12483E-2 4.97108E-3 1.67197E-3 3.91759E-3 9.91109E-4 5.53183E-4 6.74627E-4 3.5406E-4 6.32688E-3 1.09359E-2 3.71912E-4 5.32012E-3 3.07394E-4 4.43334E-4 3.69218E-4 2.54512E-4 4.14061E-4 3.70273E-4 3.02364E-4 4.14429E-4 5.49385E-4 6.08474E-4 5.58689E-4 4.91187E-4 1.19722E-3 7.66301E-4 1.5894E-3 1.14998E-3 1.22842E-3 1.59215E-3 2.05057E-3 1.37464E-3 1.62625E-3 9.42846E-4 7.44396E-4 8.90381E-4 1.06783E-3 1.01797E-3 6.86134E-4 4.44834E-4 4.32621E-4 7.28175E-4 8.89828E-4 7.65235E-4 4.87011E-4 3.56963E-4 4.80979E-4 6.44412E-4 6.54973E-4 1.13913E-3 4.36695E-4 4.01259E-4 4.81153E-4 4.09643E-4 1.93673E-4 2.02781E-4 2.32496E-4 1.77743E-4 9.25922E-4 1.34846E-3 4.46078E-4 1.30647E-3 8.03403E-4 6.37572E-4 6.69448E-4 5.26753E-4 6.67903E-4 6.71998E-4 7.74021E-4 1.08411E-3 5.61289E-4 3.16311E-4 2.87854E-4 1.30077E-4 2.34976E-4 1.61414E-4 1.38433E-4 1.36745E-4 5.27052E-5 7.31304E-5 5.13475E-5 9.36826E-4 5.79639E-5 2.07652E-5 2.33242E-5 4.39699E-4 3.57718E-4 2.82575E-5 2.75462E-5 5.31302E-5 3.63949E-5 1.31792E-5 1.4374E-5 1.26397E-5 1.5953E-4 1.82451E-4 2.05915E-4 1.7608E-5 9.9324E-5 2.04256E-4 1.67816E-4 1.22627E-4 2.40802E-4 1.07267E-4 5.78981E-5 4.89373E-5 5.47071E-4 2.9647E-4 3.31026E-5 1.26855E-4 1.32766E-4 3.99783E-4 4.73947E-4 4.38163E-4 2.89983E-4 2.50786E-4 1.43573E-4 1.68211E-4 1.78892E-4 2.27535E-4 1.97793E-4 2.02905E-4 6.81924E-5 1.54892E-5 2.41768E-4 1.75115E-5 2.14649E-4 3.45023E-5 5.58954E-4 1.18565E-9 1.37212E-9 5.26219E-9 2.35804E-4 5.3122E-5 8.06989E-5 4.95081E-5 3.09814E-5 2.20397E-4 2.41481E-4 2.62321E-4 2.56821E-4 1.48875E-4 1.01449E-4 2.04189E-4 1.97524E-4 1.82063E-4 1.0603E-4 1.11965E-4 1.13895E-4 8.60583E-5 8.1977E-5 6.13628E-5 5.658E-5 4.97543E-5 4.3158E-5 1.66526E-4 1.67671E-4 1.77697E-3 1.49902E-3 3.88938E-5 4.06274E-5 7.29621E-5 6.71664E-5 5.70396E-5 5.05003E-5 8.52983E-5 8.54693E-5 7.49541E-5 1.19965E-4 1.19011E-4 2.74689E-5 2.40113E-5 2.24365E-5 5.73651E-5 7.21062E-5 6.70861E-5 1.79233E-4 1.80099E-4 1.82091E-4 1.81961E-4 1.13668E-4 1.21686E-4 9.61363E-5 8.5856E-5 1.04614E-4 1.79578E-4 1.27047E-4 8.60275E-5 1.07171E-4 1.14017E-4 1.01085E-4 7.21594E-5 6.81458E-5 8.05584E-5 7.00318E-5 6.09932E-5 4.73776E-5 4.84419E-4 4.3908E-5 4.74051E-5 5.55319E-5 6.29924E-5 7.1178E-5 1.00162E-4 7.02508E-5 5.34001E-5 4.77055E-5 2.44599E-5 3.17063E-5 2.79442E-5 2.78401E-5 3.80949E-5 2.031E-5 2.56478E-5 2.15631E-5 2.21792E-5 3.32758E-5 3.17309E-5 3.32748E-5 3.25994E-5 2.30928E-5 2.46745E-5 2.64322E-5 3.04684E-5 2.24471E-5 3.05087E-5 2.75383E-5 2.65547E-5 2.09906E-5 2.39016E-5 3.03455E-5 3.59154E-5 4.56418E-5 3.45321E-5 4.35548E-4 8.24192E-4 4.42469E-5 3.51481E-5 4.69454E-5 4.80711E-5 4.66564E-5 5.83878E-5 1.19318E-4 1.21162E-4 1.10887E-3 1.34544E-3 1.55222E-3 1.03123E-3 1.02578E-4 9.23895E-5 1.06629E-4 1.58491E-4 1.77882E-3 1.44117E-3 1.1375E-3 1.3854E-3 1.00393E-3 8.64421E-4 9.42019E-4 8.85237E-4 1.1381E-3 1.24418E-3 5.76613E-4 4.60561E-4 4.17747E-4 3.23503E-4 5.96848E-4 4.71844E-4 4.68168E-4 7.27587E-4 5.43907E-4 4.93892E-4 5.19142E-4 5.72082E-4 5.17914E-4 3.96298E-4 3.11693E-5 2.791E-4 2.42995E-4 2.38149E-4 3.56838E-4 2.53132E-4 1.73909E-4 1.75596E-5 2.12028E-5 1.61362E-5 1.31845E-5 2.13865E-5 2.65746E-5 2.38589E-5 1.14275E-5 1.08187E-5 1.13806E-5 6.48641E-6 1.00772E-5 9.56045E-6 4.63269E-6 3.61595E-5 7.41717E-5 8.00615E-5 8.17682E-5 5.36973E-5 5.40416E-5 4.07873E-5 5.25294E-5 9.22258E-5 1.1933E-4 9.25149E-5 6.7256E-5 7.33132E-5 5.65692E-5 6.10111E-5 4.39784E-5 3.48976E-5 2.46539E-5 4.56044E-5 6.51177E-5 4.49731E-5 4.09885E-5 4.18325E-5 4.7328E-5 4.79488E-5 3.64326E-5 3.78895E-5 4.61976E-5 4.17546E-5 4.43386E-5 3.08632E-5 2.47116E-5 2.84317E-5 2.36494E-5 2.26388E-5 1.94525E-5 3.01463E-5 1.57693E-5 1.6168E-5 1.45529E-5 1.22397E-5 1.27048E-5 8.73153E-6 1.08454E-5 1.47964E-5 1.51061E-5 1.12212E-5 9.50828E-6 1.26895E-5 1.41148E-5 2.18564E-5 2.50134E-5 1.25682E-5 1.00797E-5 9.59343E-6 1.67436E-5 1.99873E-5 1.63783E-5 1.91621E-5 8.35305E-6 1.33315E-5 1.46422E-5 1.08129E-5 1.4017E-5 5.80499E-6 4.30315E-6 7.29461E-6 8.46023E-6 5.65461E-6 3.24744E-6 4.2777E-6 1.05316E-5 7.95612E-6 5.26187E-6 6.39918E-6 2.71252E-6 5.18937E-6 4.5511E-6 6.15257E-6 4.24663E-6 1.05703E-5 9.35082E-6 1.11317E-5 6.70742E-6 4.51591E-6 3.60032E-6 3.31602E-6 2.25236E-6 3.27465E-6 3.09658E-6 -9999 -9999 -9999 -9999 -9999 -9999 -9999 -9999 -9999 -9999 -9999 -9999 -9999 -9999 -9999 -9999 -9999 -9999 -9999 -9999 -9999 -9999 -9999
1.79454E-5 2.09248E-5 1.23496E-5 1.71567E-5 2.14495E-5 1.8353E-5 1.64781E-5 1.44094E-5 4.70798E-6 1.6737E-5 1.70257E-5 9.8823E-6 1.08593E-5 7.22046E-6 9.24538E-6 9.38844E-6 8.63175E-6 1.17241E-5 9.91572E-6 1.19244E-5 1.05061E-5 1.30392E-5 1.17231E-5 7.46441E-6 6.91902E-6 6.75156E-6 1.00887E-5 9.81246E-6 1.07444E-5 8.98962E-6 9.38716E-6 8.8809E-6 1.40744E-5 1.55488E-5 1.27354E-5 1.67748E-5 1.37476E-5 1.37094E-5 1.84621E-5 3.56673E-5 1.21966E-5 7.97984E-6 1.26736E-5 1.82775E-5 1.66358E-5 2.18801E-5 3.08076E-5 2.33395E-5 2.96676E-5 2.24319E-5 2.70601E-5 2.90052E-5 3.64615E-5 3.73667E-5 5.11343E-5 5.53233E-5 6.99224E-5 6.85863E-5 5.67804E-5 6.33473E-5 7.27958E-5 5.87031E-5 7.38788E-5 5.58921E-5 5.70757E-5 5.67429E-5 5.05284E-5 5.68645E-5 5.208E-5 4.67004E-5 6.79179E-5 3.99905E-5 5.17467E-5 7.11563E-5 7.97853E-5 7.6771E-5 7.92256E-5 6.51208E-5 8.28063E-5 1.20899E-4 1.05223E-4 9.36623E-5 1.03364E-4 6.52216E-5 5.48454E-5 7.05172E-5 7.9344E-5 1.14423E-4 6.10712E-5 1.00409E-4 6.17176E-5 4.88394E-5 1.19776E-4 9.24249E-5 1.12013E-4 1.10862E-4 1.02175E-4 7.94159E-5 1.00677E-4 1.04874E-4 1.11158E-4 1.07778E-4 1.09627E-4 1.40569E-4 1.20282E-4 6.63526E-5 9.08264E-5 8.52808E-5 8.68084E-5 1.33488E-4 1.52012E-4 1.3075E-4 1.86152E-4 2.59974E-4 1.43756E-4 1.13174E-4 1.76429E-4 1.94931E-4 2.86506E-4 2.09004E-4 1.87068E-4 3.14682E-4 3.17435E-4 2.46121E-4 2.77512E-4 2.70142E-4 3.79853E-4 3.50901E-4 3.88583E-4 5.74189E-4 4.46936E-4 4.30503E-4 4.78533E-4 3.92668E-4 3.66997E-4 2.81951E-4 2.27657E-4 3.7241E-4 3.67986E-4 2.29209E-4 2.15119E-4 3.1695E-4 2.5646E-4 4.87612E-4 3.24791E-4 6.79364E-4 6.19852E-4 4.39107E-4 3.55974E-4 7.13363E-4 4.67153E-4 4.79606E-4 5.38273E-4 8.17431E-4 5.10187E-4 6.23427E-4 7.71048E-4 7.39744E-4 7.18011E-4 2.25827E-3 3.32263E-3 4.3451E-3 2.85568E-3 4.99401E-4 1.08737E-3 8.94873E-4 4.35079E-4 5.26451E-4 8.04568E-4 1.02156E-3 8.59293E-4 1.09365E-3 9.32343E-4 1.05149E-3 7.43793E-4 6.24004E-4 6.9009E-4 7.31516E-4 6.37895E-4 8.40064E-4 3.55864E-4 6.81132E-4 7.20946E-4 3.61691E-4 5.87143E-4 5.41504E-4 6.05634E-4 8.37371E-4 6.11303E-4 5.28373E-4 4.72987E-4 9.50729E-4 5.19704E-4 5.81098E-4 2.95418E-4 3.95291E-4 1.56179E-3 2.62064E-3 2.1716E-3 2.43058E-3 3.68865E-3 4.35097E-3 4.5442E-3 3.03465E-3 4.51113E-3 3.22913E-3 2.35758E-3 4.44393E-3 4.15832E-3 3.24393E-3 3.1986E-3 2.90078E-3 2.35579E-3 1.89677E-3 3.63008E-3 1.33781E-3 1.63422E-3 1.52697E-3 8.7912E-4 1.12218E-3 8.47048E-4 5.87849E-4 3.7671E-4 4.34807E-4 3.52622E-4 5.39511E-4 5.07881E-4 1.86188E-4 7.05259E-5 2.36246E-5 1.74995E-5 1.4955E-5 4.26253E-5 7.7389E-5 3.5708E-5 4.66816E-5 1.00753E-4 1.58801E-4 5.22598E-4 3.52728E-4 1.09552E-3 6.98736E-4 1.07725E-3 1.60173E-3 1.32327E-3 3.11426E-3 2.50684E-3 2.34586E-3 1.27348E-3 8.08623E-4 1.07232E-3 1.36732E-3 1.06661E-3 2.32908E-3 3.42138E-3 1.97966E-3 2.26085E-3 2.10694E-3 2.56871E-3 2.07077E-3 1.05519E-3 1.90153E-3 1.97741E-3 1.16509E-3 3.22315E-3 3.3309E-3 5.94638E-3 3.00134E-3 6.01394E-3 4.09935E-3 3.79127E-3 1.47059E-2 1.08716E-2 3.27057E-2 2.14807E-2 1.47866E-3 7.55101E-3 1.87106E-5 2.73594E-6 7.30481E-4 2.05381E-2 2.62473E-2 1.12753E-3 3.28112E-3 7.10884E-3 1.10081E-2 1.40926E-2 2.06099E-2 5.99205E-3 1.48305E-2 7.2567E-3 8.91592E-3 1.17532E-2 1.04897E-2 3.33178E-3 2.76247E-3 1.99116E-2 6.75542E-3 2.19179E-2 9.27001E-3 1.8942E-2 8.10544E-3 1.04368E-2 5.07134E-3 4.67401E-3 4.92614E-3 5.17918E-3 3.63206E-3 3.46491E-3 3.36647E-3 7.86834E-3 4.77873E-3 3.91963E-3 3.28389E-3 1.28614E-3 2.79626E-3 6.62011E-3 1.06002E-2 2.71272E-2 1.37307E-2 1.73828E-2 8.78659E-3 2.25768E-2 1.84813E-2 1.23989E-2 2.5417E-3 1.96133E-2 6.00413E-3 1.04386E-2 9.47049E-3 9.22035E-3 9.70657E-3 3.9408E-2 2.31731E-2 6.91673E-3 5.73696E-3 4.06101E-3 2.86141E-2 3.1732E-2 1.89707E-2 3.37364E-2 2.36086E-2 1.2106E-1 3.33439E-2 3.81335E-2 9.71891E-2 9.45841E-2 8.49978E-2 5.19441E-2 1.34156E-1 5.363E-2 7.15045E-2 7.92672E-2 3.60972E-2 7.46465E-2 7.48686E-2 1.35777E-1 1.16266E-1 1.36263E-1 7.17155E-2 8.88529E-2 1.4969E-1 7.02041E-2 3.80028E-2 6.92279E-2 9.0264E-2 5.15054E-2 8.12064E-2 7.12398E-2 1.22467E-1 3.99905E-2 3.40608E-2 4.75789E-2 3.5001E-2 3.45659E-2 5.05569E-2 7.95714E-2 1.66928E-1 2.23786E-1 1.92511E-1 2.18742E-1 9.0937E-2 2.70579E-2 1.03845E-1 1.7082E-2 9.55412E-2 1.78349E-1 3.54939E-2 2.51828E-1 2.02669E-1 1.83491E-1 1.67708E-1 3.94958E-1 1.03604E-1 4.99732E-1 2.52502E-1 6.62002E-2 1.91952E-1 2.34054E-1 5.79906E-2 4.37411E-2 2.80931E-2 1.12329E-2 2.22853E-2 2.26285E-2 1.35459E-1 1.79876E-1 1.57047E-1 1.46371E-1 2.38709E-1 2.37539E-1 3.59698E-1 1.10785E-1 1.18213E-1 3.13895E-1 2.8944E-1 1.94515E-1 2.23522E-1 3.13528E-1 2.25209E-1 1.255E-1 2.30581E-1 1.65529E-1 8.80149E-2 1.31676E-1 8.26032E-2 1.01822E-1 1.19346E-1 1.29739E-1 4.71662E-2 4.79712E-2 6.88299E-2 4.35654E-2 3.27286E-2 3.90122E-2 2.92021E-2 3.14361E-2 3.87339E-2 5.03627E-2 7.73686E-2 3.8003E-2 3.50103E-2 9.17576E-2 4.7743E-2 3.51055E-2 4.44887E-2 4.04042E-2 7.91332E-2 8.25736E-2 4.99992E-2 6.37849E-2 8.68771E-2 7.75396E-2 4.90198E-2 4.73777E-2 5.67904E-2 1.22949E-1 1.82487E-1 1.73215E-1 1.53538E-1 1.49449E-1 1.46348E-1 1.57587E-1 1.21507E-1 1.37282E-1 1.06325E-1 1.16332E-1 2.21354E-1 2.05546E-1 3.31371E-1 2.83758E-1 2.68536E-1 2.31334E-1 3.99615E-1 3.17506E-1 2.56808E-1 2.63907E-1 3.31451E-1 2.76965E-1 1.36844E-1 1.79584E-1 2.33788E-1 3.86704E-1 2.98981E-1 2.66915E-1 4.72248E-1 2.79355E-1 2.3214E-1 1.98532E-1 2.37907E-1 2.31286E-1 1.83536E-1 1.50805E-1 1.17656E-1 2.54349E-2 9.98386E-3 3.44356E-3 8.87433E-3 1.55413E-2 5.77992E-3 1.00273E-2 8.4058E-3 6.9322E-3 4.25575E-3 2.57639E-3 2.63374E-2 2.15693E-3 1.3359E-3 7.96507E-4 2.32254E-3 1.95238E-3 2.45311E-3 2.016E-3 2.60425E-3 1.9368E-3 1.50097E-3 5.19323E-3 1.49635E-2 1.53131E-2 1.34399E-2 2.07272E-2 1.09041E-2 1.0678E-2 2.44158E-3 2.18551E-3 1.25057E-2 1.55456E-2 2.2005E-3 1.44631E-3 1.75449E-3 7.2759E-3 2.34714E-3 1.70146E-4 4.58781E-3 1.04171E-2 1.44862E-2 1.17124E-2 1.82465E-2 2.86784E-2 1.57321E-2 1.11602E-2 1.09693E-2 8.80295E-3 2.27237E-2 2.89159E-2 2.93264E-2 1.98817E-2 2.17641E-2 1.57118E-2 8.54367E-2 5.70266E-2 5.96175E-2 8.1841E-2 7.44385E-2 4.21512E-2 7.07189E-2 8.09084E-2 1.84231E-1 2.34009E-1 2.36783E-1 7.14339E-2 4.623E-2 1.42099E-1 1.9751E-1 9.45475E-2 7.13515E-2 7.92869E-2 7.98376E-2 9.44976E-2 5.20889E-2 8.29773E-2 8.8875E-2 1.56371E-1 9.65034E-2 5.88741E-2 6.19658E-2 9.98891E-3 4.71631E-2 5.24843E-2 1.62809E-1 6.92522E-2 3.70426E-2 4.2233E-2 3.19095E-2 4.89806E-2 6.84444E-2 7.67549E-2 3.79718E-2 4.91157E-2 2.12561E-2 3.29547E-2 2.60262E-2 1.25102E-2 9.20752E-3 1.46834E-2 2.52606E-2 1.62705E-2 7.3727E-3 7.25468E-3 2.14157E-2 5.47148E-3 6.26933E-3 1.65454E-2 5.67346E-2 5.4045E-2 5.86258E-2 1.0134E-1 4.32889E-2 8.2343E-2 4.20298E-2 5.96292E-2 1.07588E-1 4.7542E-2 7.12429E-2 8.31564E-2 3.54805E-2 4.4399E-2 6.32975E-2 5.74707E-2 6.47596E-2 7.06931E-2 1.46498E-1 1.01903E-1 9.36628E-2 8.41898E-2 4.43025E-2 4.22535E-2 2.4916E-2 2.9468E-2 4.47985E-2 6.84991E-2 3.90193E-2 1.72449E-2 3.85353E-2 2.58125E-2 8.44894E-3 2.27398E-2 2.34838E-2 1.46512E-2 2.45346E-2 3.66346E-2 2.6904E-2 2.10861E-2 3.27125E-2 2.38025E-2 2.09646E-2 2.37142E-2 2.65951E-2 2.53189E-2 4.38075E-2 3.95158E-2 2.81072E-2 3.63176E-2 3.25824E-2 2.43953E-2 2.80622E-2 7.05644E-2 5.76714E-2 7.8718E-2 4.45111E-2 1.87877E-1 4.17491E-2 5.08529E-2 8.36332E-2 1.2274E-1 1.16725E-1 5.287E-2 1.46679E-2 1.39966E-2 2.52283E-2 1.47564E-2 2.80633E-2 1.18701E-2 1.31231E-3 1.31344E-3 9.17927E-3 1.34786E-2 4.48801E-3 4.46234E-3 4.05475E-3 3.24634E-3 3.90453E-3 6.09489E-3 7.58176E-3 2.88621E-2 8.91011E-3 7.99017E-3 4.45952E-3 1.80062E-2 2.50163E-2 2.9357E-2 1.63976E-2 2.31598E-2 2.45484E-2 5.40174E-3 2.01229E-2 3.31672E-2 3.0663E-2 2.13826E-2 2.735E-2 2.4384E-2 2.84566E-2 3.01557E-2 1.35679E-2 5.19511E-2 5.14349E-2 3.24458E-2 1.41825E-2 1.19142E-2 2.12299E-2 2.83193E-2 1.72982E-2 3.18629E-2 3.33241E-2 3.03641E-2 4.58177E-2 1.63491E-2 3.75336E-2 2.93176E-2 7.03359E-2 7.86822E-2 5.4505E-2 6.13724E-2 1.16668E-1 8.43481E-2 1.16312E-1 1.17147E-1 6.16642E-2 7.77306E-2 7.48428E-2 4.7048E-2 1.0157E-1 3.71064E-2 1.88097E-2 3.67471E-2 7.2893E-3 1.56777E-3 3.07203E-3 1.52932E-3 8.50382E-5 1.7489E-4 5.25304E-4 4.48444E-4 3.11538E-3 8.7897E-3 2.9065E-2 2.14692E-2 2.84221E-2 6.90831E-2 1.71101E-1 3.46253E-1 1.79618E-1 1.35707E-1 9.44111E-2 6.59808E-1 6.73938E-2 9.49978E-2 3.99388E-2 4.51868E-2 5.33412E-2 4.8648E-2 3.11495E-2 8.3177E-2 2.66299E-2 2.9026E-2 3.19987E-2 1.74425E-1 1.84309E-1 1.82075E-1 1.06568E-1 7.11375E-2 3.9272E-2 4.02182E-2 5.72837E-2 7.342E-2 5.34307E-2 2.49057E-2 2.20308E-2 2.96464E-2 1.97737E-2 2.31082E-2 1.56535E-2 2.91408E-2 2.10214E-2 2.09241E-2 3.30723E-2 1.32546E-2 2.19951E-2 1.93003E-2 1.59819E-2 2.3901E-2 2.69846E-2 1.36167E-2 3.46422E-2 2.80617E-2 3.54918E-2 1.77374E-2 6.28789E-3 7.94757E-3 2.00427E-3 5.90279E-4 2.39271E-4 8.36589E-3 5.13603E-3 4.26257E-4 1.41389E-2 4.49221E-3 4.27659E-4 4.24762E-4 4.15777E-4 5.298E-4 4.73175E-4 3.6204E-4 2.88994E-4 2.6216E-4 3.47531E-4 4.98446E-4 4.73587E-4 5.2402E-4 5.82738E-4 9.4579E-4 9.3166E-4 9.93783E-4 1.42017E-3 9.13498E-4 1.52988E-3 1.01071E-3 1.63984E-3 1.49048E-3 1.10404E-3 1.98967E-3 7.45616E-4 5.46063E-4 6.72631E-4 6.36461E-4 5.6067E-4 5.09349E-4 9.12438E-4 9.83812E-4 1.3739E-3 6.00536E-4 5.14323E-4 4.9337E-4 3.24049E-4 4.14606E-4 1.23132E-3 5.38736E-4 4.52621E-4 4.79681E-4 2.99292E-4 3.01171E-4 2.9828E-4 2.33996E-4 3.74341E-4 1.0253E-3 3.32497E-4 8.36237E-4 1.54528E-3 6.81935E-4 1.06736E-3 5.14167E-4 5.31857E-4 9.36253E-4 6.71936E-4 9.9781E-4 7.75187E-4 6.64694E-4 8.2727E-4 6.26192E-4 2.21315E-4 3.08204E-4 1.48017E-4 1.95909E-4 1.23893E-4 7.23396E-5 7.19706E-5 3.49814E-5 6.44668E-4 2.15324E-5 1.90274E-5 3.29285E-5 2.57661E-5 2.25475E-4 2.92777E-5 1.16969E-5 2.89053E-5 3.09417E-5 1.80563E-5 1.64621E-5 1.88305E-5 1.90206E-4 2.32432E-4 2.33877E-4 1.3565E-5 9.65366E-5 1.57055E-4 2.07131E-4 1.44938E-4 1.34375E-4 2.47022E-4 1.68047E-4 8.10831E-5 1.10592E-4 8.68627E-5 3.63744E-5 1.98198E-4 2.82617E-4 3.22752E-4 2.07461E-4 2.83659E-4 3.16784E-4 1.94426E-4 1.07333E-4 1.116E-4 1.77085E-4 1.34663E-4 2.55147E-4 1.10293E-4 1.8417E-5 2.91438E-4 1.96919E-5 1.2822E-4 1.6598E-5 2.92506E-5 8.02096E-10 2.72758E-8 8.58582E-10 2.05452E-4 2.42258E-5 6.4026E-5 9.88335E-5 8.15578E-5 1.33032E-4 3.00996E-4 2.11824E-4 2.00659E-4 2.62649E-4 2.63112E-4 1.76899E-4 2.618E-4 1.41914E-4 1.73815E-4 1.15397E-4 1.10328E-4 1.20348E-4 9.48251E-4 1.50142E-3 1.01924E-3 5.70841E-5 4.92991E-5 4.8487E-5 1.38302E-4 1.18165E-4 6.63961E-4 2.83764E-5 2.70269E-5 4.89079E-5 6.66586E-5 6.81035E-5 8.90324E-5 8.14697E-5 9.41223E-5 9.75394E-5 1.13089E-4 1.33156E-4 1.43199E-4 6.7616E-5 6.10702E-5 2.18906E-5 3.88938E-5 3.94008E-5 9.6312E-5 1.41569E-4 1.82679E-4 1.34727E-4 1.32498E-4 1.4593E-4 3.54177E-4 3.56042E-4 3.87736E-4 2.46164E-4 1.9017E-4 1.53846E-4 8.63884E-5 1.0282E-4 1.1674E-4 7.93123E-5 6.7777E-5 1.00489E-4 7.55694E-5 7.19437E-5 7.67441E-5 6.90663E-5 6.30786E-5 5.70884E-5 5.67715E-5 8.01376E-5 1.32787E-4 1.33352E-4 9.26834E-5 1.4803E-3 1.09373E-4 6.49841E-5 6.67061E-5 4.35654E-5 6.33878E-5 5.7537E-5 5.30642E-5 5.05105E-5 4.81164E-5 4.55705E-5 5.61902E-5 5.84651E-5 6.44026E-5 5.78009E-5 3.46728E-5 3.89717E-5 5.03481E-5 4.54631E-5 4.06684E-5 4.2024E-5 3.04008E-5 3.37087E-5 2.59786E-5 3.51752E-5 3.63437E-5 4.63202E-5 3.99025E-5 3.64932E-5 5.30509E-4 4.28423E-4 7.6957E-4 3.84583E-5 3.53506E-5 5.66098E-5 5.39641E-5 4.67636E-5 1.04256E-4 7.3598E-5 1.35048E-4 1.23908E-3 1.70016E-3 1.75805E-3 7.27985E-4 7.46776E-4 1.12748E-3 1.05737E-4 1.12682E-4 1.64609E-3 6.17362E-4 5.52237E-4 1.14191E-3 1.07592E-3 1.26852E-3 9.40122E-4 1.19616E-3 9.04108E-4 6.00284E-4 4.96512E-4 8.1621E-4 7.06061E-4 6.69216E-4 5.01699E-4 5.3109E-4 6.02372E-4 6.60138E-4 5.57474E-4 6.03564E-4 3.94887E-4 6.05953E-4 5.16178E-5 3.94399E-4 2.70959E-4 2.58434E-4 2.45684E-4 1.4859E-5 2.12029E-4 2.68987E-4 2.31129E-4 8.83067E-6 1.94042E-5 5.08367E-5 4.01544E-5 2.70303E-4 2.0332E-5 2.30446E-5 1.58007E-5 1.69176E-5 2.05001E-5 1.09584E-5 9.40771E-6 7.42571E-6 2.93822E-6 5.54012E-5 6.76746E-5 7.64358E-5 5.67704E-5 2.80111E-5 2.18927E-5 5.76138E-5 6.38734E-5 1.37336E-4 1.31911E-4 1.3235E-4 8.20469E-5 7.76264E-5 6.98087E-5 5.50296E-5 5.45559E-5 5.75245E-5 4.08843E-5 4.78699E-5 3.62783E-5 3.17209E-5 5.1885E-5 5.66034E-5 6.68287E-5 4.50194E-5 5.37946E-5 6.72301E-5 6.46784E-5 4.74449E-5 3.20534E-5 3.35672E-5 3.44119E-5 3.75928E-5 3.29765E-5 2.96025E-5 2.14961E-5 2.38326E-5 3.00827E-5 1.80096E-5 1.7497E-5 1.21454E-5 1.26311E-5 1.27872E-5 1.46704E-5 1.14553E-5 1.10521E-5 1.19759E-5 1.82952E-5 1.65176E-5 1.64719E-5 2.60436E-5 2.32528E-5 3.10808E-5 1.07839E-5 9.16898E-6 1.57791E-5 3.16409E-5 1.79313E-5 1.50302E-5 1.49462E-5 1.53809E-5 1.71583E-5 1.26125E-5 1.41894E-5 5.2862E-6 7.5424E-6 1.07543E-5 5.70466E-6 5.05418E-6 6.22697E-6 1.05693E-5 1.14228E-5 9.72941E-6 8.9391E-6 4.49274E-6 4.18287E-6 5.05549E-6 4.49934E-6 8.75418E-6 7.77664E-6 4.68153E-6 9.12379E-6 8.87795E-6 8.23107E-6 5.70025E-6 1.18952E-5 5.7499E-6 3.69138E-6 3.01784E-6 3.01819E-6 3.52464E-6 8.1593E-7 -9999 -9999 -9999 -9999 -9999 -9999 -9999 -9999 -9999 -9999 -9999 -9999 -9999 -9999 -9999 -9999 -9999 -9999 -9999 -9999 -9999
2.05256E-5 1.65093E-5 2.29439E-5 1.72316E-5 6.48567E-6 1.98194E-5 1.44297E-5 1.4949E-5 1.53455E-5 7.20497E-6 7.58338E-6 1.06407E-5 1.21307E-5 1.40567E-5 1.33721E-5 1.14739E-5 1.12618E-5 9.67234E-6 1.00491E-5 7.86823E-6 1.13452E-5 1.21422E-5 1.29414E-5 1.0699E-5 8.36763E-6 9.9965E-6 1.04109E-5 1.08261E-5 8.74504E-6 1.22116E-5 9.64202E-6 1.22178E-5 1.16648E-5 1.56447E-5 1.16271E-5 1.45574E-5 1.62205E-5 1.40899E-5 1.27157E-5 1.36402E-5 1.23271E-5 1.36761E-5 1.36201E-5 2.06395E-5 2.11433E-5 2.46117E-5 2.41821E-5 3.03557E-5 3.0696E-5 3.0405E-5 3.76986E-5 3.81315E-5 3.8517E-5 5.14029E-5 4.34417E-5 4.79459E-5 5.75494E-5 6.52256E-5 6.8881E-5 8.43664E-5 4.85261E-5 6.1549E-5 4.50954E-5 5.1762E-5 4.80049E-5 4.62313E-5 5.68743E-5 4.76596E-5 4.84483E-5 4.09932E-5 4.51984E-5 4.71476E-5 6.71178E-5 7.641E-5 6.78064E-5 7.75238E-5 8.42795E-5 7.32169E-5 7.24279E-5 1.02972E-4 9.44172E-5 7.76082E-5 7.53327E-5 6.88858E-5 7.09855E-5 1.02069E-4 9.37666E-5 9.46816E-5 6.35789E-5 7.70464E-5 7.17381E-5 5.41804E-5 9.70027E-5 8.78697E-5 9.17688E-5 9.95838E-5 8.24251E-5 1.00704E-4 9.31784E-5 1.06186E-4 9.17468E-5 1.08968E-4 9.92509E-5 1.41873E-4 9.4493E-5 1.08132E-4 1.08109E-4 1.037E-4 1.08092E-4 1.14487E-4 1.1961E-4 1.09403E-4 5.92149E-5 2.70475E-4 2.04709E-4 1.6546E-4 1.63851E-4 1.80329E-4 2.75906E-4 3.22256E-4 2.8348E-4 2.17122E-4 2.31408E-4 3.4665E-4 3.11674E-4 4.36518E-4 2.84774E-4 4.00212E-4 3.44956E-4 4.2757E-4 8.09723E-4 5.98602E-4 4.50346E-4 3.83143E-4 4.233E-4 3.0321E-4 8.91455E-5 6.2926E-4 5.46094E-4 4.89089E-4 2.27129E-4 2.3758E-4 4.10163E-4 5.01013E-4 5.2351E-4 1.32036E-3 7.09708E-4 5.24616E-4 1.12748E-3 1.32708E-3 6.95168E-4 7.3422E-4 5.43285E-4 8.39464E-4 7.51702E-4 9.37511E-4 7.03554E-4 4.81952E-4 5.76297E-4 9.70135E-4 4.53502E-3 2.52745E-3 2.01086E-3 1.46221E-3 8.21317E-4 1.0906E-3 7.43237E-4 5.89425E-4 7.12012E-4 1.94309E-3 8.47876E-4 9.30122E-4 1.03442E-3 9.2898E-4 7.78495E-4 4.29754E-4 8.79024E-4 6.41931E-4 6.02174E-4 5.06613E-4 1.39766E-3 1.42595E-3 5.67951E-4 4.9441E-4 1.02524E-3 6.13534E-4 7.09998E-4 6.07483E-4 9.78151E-5 4.93922E-4 6.40696E-4 7.20278E-4 3.90572E-4 3.5399E-4 2.12611E-4 7.32676E-4 1.67277E-3 1.16324E-3 2.01395E-3 2.94106E-3 2.37736E-3 5.36951E-3 5.51569E-3 3.39799E-3 3.04302E-3 2.28576E-3 3.85862E-3 5.18302E-3 3.2216E-3 3.35939E-3 2.45471E-3 1.92048E-3 1.81359E-3 2.00477E-3 1.28384E-3 7.91955E-4 1.07123E-3 7.11746E-4 2.67815E-3 6.28277E-4 4.58149E-4 9.81487E-4 4.88266E-4 4.69787E-4 5.27981E-4 5.01288E-4 2.60891E-4 3.07117E-4 1.46327E-4 1.43928E-4 1.36907E-4 4.95448E-5 1.24633E-4 4.41088E-4 1.68779E-5 3.81307E-5 2.40578E-4 1.05337E-3 1.44309E-3 3.29495E-3 1.01676E-3 1.28317E-3 1.23531E-3 1.78269E-3 1.25935E-3 2.5346E-3 2.39051E-3 1.50271E-3 1.31316E-3 9.79472E-4 1.18891E-3 1.01874E-3 1.36744E-3 2.33603E-3 3.12121E-3 1.90873E-3 2.63985E-3 3.03126E-3 4.23174E-3 1.86151E-3 2.45358E-3 1.62919E-3 1.90624E-3 1.39543E-3 3.86667E-3 4.70924E-3 3.86724E-3 3.92653E-3 3.59243E-3 5.83242E-3 5.19699E-3 2.89661E-3 7.09675E-3 1.96424E-2 7.44445E-3 7.50594E-4 3.65255E-3 1.15808E-4 1.10758E-6 4.95344E-7 7.38022E-2 1.65238E-2 6.04164E-4 1.12979E-2 6.32491E-3 2.24232E-3 6.60577E-3 1.29637E-2 1.56039E-2 8.89069E-3 3.20733E-2 1.26231E-2 9.39205E-3 4.88286E-3 1.8604E-2 4.77668E-3 5.99821E-3 2.23117E-2 1.99768E-2 9.88035E-3 8.63219E-3 1.5947E-2 8.02969E-3 9.21977E-3 3.20728E-3 8.52284E-3 2.04789E-3 7.07058E-3 3.00983E-3 6.47297E-3 8.19867E-3 5.14281E-3 7.16969E-3 8.01332E-3 4.5523E-3 4.09073E-3 8.05007E-3 5.42683E-3 5.20637E-3 8.73543E-3 2.5436E-2 9.70462E-3 2.80073E-3 7.93717E-3 1.55207E-2 3.25858E-3 4.97297E-3 1.03796E-2 1.29757E-2 9.57974E-3 1.00984E-2 6.08349E-3 7.9344E-3 8.45318E-3 8.20823E-3 5.99183E-3 5.72836E-3 6.28551E-3 6.80254E-3 1.23238E-2 3.47787E-2 1.9058E-2 2.78991E-2 7.47712E-2 3.89961E-2 8.72528E-2 1.01369E-1 1.27536E-1 1.25536E-1 7.42246E-2 6.04458E-2 5.01506E-2 7.91147E-2 9.95302E-2 1.53624E-1 8.36724E-2 8.84395E-2 9.29364E-2 4.77019E-2 6.45976E-2 3.61932E-2 4.46988E-2 6.18768E-2 7.55399E-2 9.94475E-2 1.0801E-1 1.48734E-1 2.01405E-1 1.19492E-1 1.19687E-1 1.55344E-1 1.46486E-1 1.17232E-1 5.384E-2 4.84818E-2 2.96666E-2 5.9468E-2 8.03492E-2 5.15889E-2 1.6521E-1 2.02738E-1 1.4996E-1 1.152E-1 5.28251E-2 4.12024E-2 5.95871E-2 7.89411E-2 5.21499E-2 2.22364E-1 1.26599E-1 1.40559E-1 1.84098E-1 1.99401E-1 8.04079E-1 6.29397E-1 3.25902E-1 5.37358E-1 3.84764E-1 3.11127E-1 8.84831E-2 1.48202E-1 1.70885E-1 1.38034E-1 6.93682E-2 9.81959E-2 1.67818E-1 1.87808E-1 1.64524E-1 2.16689E-1 3.03023E-1 2.6904E-1 1.90785E-1 2.46568E-1 2.11414E-1 2.31435E-1 2.05595E-1 1.95123E-1 3.444E-1 3.35287E-1 2.00015E-1 2.09394E-1 1.645E-1 3.16215E-1 2.71792E-1 1.73133E-1 1.62806E-1 2.05128E-1 1.4215E-1 4.31958E-2 9.51832E-2 8.50738E-2 5.14076E-2 4.38747E-2 4.68616E-2 4.7976E-2 3.58929E-2 1.09955E-1 3.70376E-2 8.72712E-2 8.75814E-2 1.76736E-1 1.04432E-1 1.69601E-1 4.16233E-2 4.06215E-2 3.93016E-2 3.31734E-2 5.3559E-2 1.04501E-1 8.94581E-2 4.3446E-2 1.20268E-1 6.59535E-2 5.58517E-2 5.28261E-2 8.24003E-2 8.81476E-2 1.43276E-1 1.50472E-1 1.84773E-1 1.77311E-1 1.95272E-1 1.77513E-1 1.28686E-1 1.336E-1 2.38026E-1 1.95039E-1 1.644E-1 2.52778E-1 2.58295E-1 4.17821E-1 1.71688E-1 2.75466E-1 3.34161E-1 5.88262E-1 3.53474E-1 4.48353E-1 3.03272E-1 1.98233E-1 1.53433E-1 2.24503E-1 2.13823E-1 3.35347E-1 4.15717E-1 3.4104E-1 5.4431E-1 2.36809E-1 3.89639E-1 2.93673E-1 2.85863E-1 4.50759E-1 1.60412E-1 8.27148E-2 3.13114E-2 6.36376E-3 5.30509E-3 1.44374E-2 1.49028E-2 5.01525E-3 5.00829E-3 5.49362E-3 1.06185E-2 8.40745E-3 6.76286E-3 1.15072E-2 3.15895E-3 1.44583E-3 1.44553E-3 6.40492E-4 1.97647E-3 9.7491E-4 1.47894E-3 3.48854E-3 1.13104E-3 2.20608E-3 1.76532E-3 2.61518E-3 6.51609E-3 3.19525E-3 1.19178E-2 1.01858E-2 1.21992E-2 9.81656E-3 4.324E-3 2.35594E-3 6.25514E-3 5.88233E-3 6.03686E-3 3.08204E-4 1.55767E-3 6.39634E-3 6.04748E-4 2.67183E-4 2.96356E-3 4.4808E-3 3.9586E-3 4.41282E-3 1.40665E-2 9.12945E-3 4.31579E-3 5.33291E-3 1.7482E-2 1.77221E-2 7.20238E-2 1.66538E-2 2.0123E-2 1.2386E-2 1.24013E-2 3.55991E-2 1.72339E-1 9.6338E-2 4.59426E-2 6.25222E-2 6.39921E-2 5.3384E-2 6.66837E-2 1.03715E-1 1.66827E-1 8.55732E-2 1.31142E-1 2.0898E-1 5.84295E-2 1.99351E-1 1.75443E-1 1.1812E-1 1.03983E-1 8.67661E-2 8.45496E-2 3.17208E-2 3.80119E-2 8.0281E-2 9.67128E-2 6.57067E-2 1.13884E-1 1.22152E-1 2.11375E-2 3.56906E-2 8.8641E-2 2.7576E-2 3.95985E-2 5.99114E-2 4.65651E-2 3.97791E-2 4.81614E-2 3.18336E-2 6.33454E-2 3.33969E-2 2.10897E-2 1.60932E-2 3.48426E-2 1.8779E-2 3.39225E-2 9.53855E-3 2.92232E-2 3.08554E-2 1.80938E-2 4.78258E-2 1.89469E-2 2.4872E-2 8.52772E-3 1.64922E-2 1.61331E-2 1.1144E-2 5.22199E-2 4.48081E-2 5.65816E-2 2.89744E-2 3.16914E-2 3.79906E-2 2.86118E-2 3.70716E-2 7.89638E-2 2.02312E-1 1.30851E-1 2.17525E-2 3.99798E-2 1.21045E-1 1.44022E-1 1.30636E-1 7.54793E-2 8.85999E-2 9.52473E-2 8.17553E-2 9.27943E-2 1.16268E-1 8.81157E-2 2.39949E-2 2.46651E-2 4.97969E-2 3.39496E-2 3.00182E-2 3.83596E-2 5.2405E-2 3.89896E-2 3.74136E-2 1.03746E-2 3.66574E-2 4.50667E-2 4.04781E-2 3.38171E-2 3.50433E-2 5.2752E-2 3.54584E-2 2.34493E-2 3.16432E-2 2.21636E-2 2.47191E-2 3.24073E-2 2.91669E-2 4.19949E-2 1.15238E-2 2.77618E-2 5.79985E-2 2.18938E-2 2.23179E-2 6.53623E-2 2.62793E-2 5.16383E-2 1.00914E-1 1.15245E-1 6.16466E-2 1.38464E-1 7.83724E-2 4.19697E-2 7.1028E-2 6.41452E-2 7.80567E-2 6.3995E-2 3.94731E-2 3.51575E-2 3.26002E-2 1.8459E-2 1.4676E-2 2.46279E-3 2.71438E-3 1.11292E-2 1.60736E-2 2.46454E-3 2.38461E-3 3.59661E-3 2.6965E-3 6.46893E-3 5.07753E-3 1.20495E-2 2.3783E-2 1.42837E-2 1.62707E-2 2.04585E-2 1.36465E-2 2.50926E-2 1.96375E-2 1.69627E-2 1.92612E-2 3.28548E-2 1.12083E-2 1.76548E-2 2.54453E-2 3.82201E-2 1.91665E-2 1.81102E-2 1.60504E-2 2.31379E-2 1.48237E-2 1.29262E-2 3.91582E-2 3.67558E-2 3.0935E-2 1.17365E-2 7.82532E-3 2.24219E-2 2.1408E-2 5.22842E-2 5.01152E-2 3.12078E-2 3.8093E-2 4.21803E-2 1.84617E-2 2.73807E-2 3.50977E-2 6.52669E-2 1.74429E-2 3.77722E-2 7.84027E-2 8.93699E-2 1.09946E-1 1.36301E-1 1.14867E-1 7.90455E-2 1.24779E-1 8.60346E-2 5.06525E-2 8.62024E-2 7.28811E-2 2.17117E-2 2.05699E-2 6.95261E-3 1.1674E-2 3.8038E-3 3.26957E-3 6.10352E-5 7.67829E-5 5.86145E-4 1.19743E-3 5.91069E-3 2.54848E-2 2.07446E-2 1.15161E-2 2.30251E-2 3.95917E-2 1.01856E-1 2.23241E-1 1.75486E-1 1.4723E-1 1.3683E-1 1.39079E-1 8.37126E-1 1.60385E-1 5.11167E-2 2.94553E-2 3.38973E-2 5.1053E-2 5.64946E-2 4.13835E-2 3.86253E-2 3.42276E-2 3.23731E-2 1.40611E-1 1.22025E-1 2.17009E-1 1.5387E-1 8.02306E-2 4.21765E-2 4.84981E-2 7.10993E-2 6.28926E-2 4.18099E-2 2.50754E-2 3.02161E-2 2.41257E-2 2.61114E-2 2.63595E-2 2.35353E-2 2.25479E-2 1.37544E-2 9.33808E-3 1.65821E-2 2.04225E-2 2.7264E-2 1.03325E-2 1.06768E-2 2.2811E-2 2.00431E-2 3.43738E-2 2.13432E-2 1.945E-2 2.9409E-2 3.43567E-2 1.95407E-2 7.35642E-3 2.28353E-3 6.76107E-4 5.40954E-4 3.9716E-3 5.6441E-3 4.48004E-4 5.65411E-4 6.75933E-3 6.91012E-3 2.77885E-4 5.72081E-4 3.83513E-4 3.05836E-4 2.96979E-4 3.29642E-4 3.36306E-4 2.724E-4 3.81598E-4 5.88505E-4 5.22884E-4 6.68225E-4 1.00015E-3 1.08511E-3 1.07526E-3 9.79415E-4 1.13589E-3 1.3043E-3 1.52055E-3 1.30958E-3 1.31983E-3 1.15382E-3 1.5287E-3 1.16482E-3 4.19369E-4 7.18971E-4 1.00303E-3 5.79878E-4 5.6284E-4 1.00473E-3 1.32961E-3 9.92484E-4 6.24031E-4 9.15467E-4 7.04314E-4 4.76976E-4 6.37838E-4 9.39728E-4 6.39877E-4 4.39462E-4 4.86056E-4 3.9264E-4 2.96793E-4 3.36713E-4 3.06473E-4 4.39093E-4 1.56511E-3 3.70255E-4 9.48038E-4 9.08676E-4 8.4145E-4 1.1903E-3 8.61033E-4 6.1171E-4 8.34185E-4 6.86038E-4 6.37763E-4 7.20197E-4 8.99281E-4 1.23891E-3 3.44224E-4 2.52611E-4 2.81996E-4 1.80958E-4 2.48527E-4 1.39722E-4 8.10809E-5 5.44683E-5 5.79448E-5 4.29273E-5 4.89382E-4 3.69814E-4 4.31782E-5 2.45439E-5 1.75591E-5 2.52561E-5 1.90407E-5 3.15532E-5 3.13593E-5 1.65998E-5 1.17338E-5 1.96734E-4 2.97639E-4 4.78174E-4 1.5098E-5 3.83119E-5 8.63241E-5 1.66992E-4 1.58721E-4 1.07325E-4 1.14872E-4 1.89581E-4 1.58776E-4 1.17299E-4 7.42886E-5 9.40697E-5 5.04967E-5 3.51788E-4 2.24154E-4 1.76388E-4 2.09562E-4 2.24252E-4 1.46631E-4 1.28073E-4 4.23628E-5 1.22293E-4 7.63946E-5 5.9718E-5 7.07448E-5 2.68538E-5 1.48427E-5 1.85779E-5 2.31349E-5 4.81756E-5 2.48837E-5 4.74004E-5 1.37115E-9 9.97562E-10 2.64238E-5 2.78136E-4 3.01542E-5 5.36515E-5 6.62605E-5 3.15188E-4 2.53767E-4 1.87449E-4 1.51397E-4 1.93438E-4 1.88574E-4 1.62021E-4 2.225E-4 2.0128E-4 1.6653E-4 1.37321E-4 1.41881E-4 1.59332E-4 1.08896E-4 1.23773E-4 1.19444E-4 9.02698E-4 5.29346E-5 3.96463E-5 2.09062E-4 2.12923E-3 2.01042E-3 3.90236E-4 3.79537E-5 2.61164E-5 2.69043E-5 5.45501E-4 5.00106E-5 6.56007E-5 1.05812E-4 1.13051E-4 1.19715E-4 1.35424E-4 1.55537E-4 1.94697E-4 7.07001E-5 4.72237E-5 2.91545E-5 3.59772E-5 6.99701E-5 1.15571E-4 2.31018E-4 1.32415E-4 1.21184E-4 4.89695E-4 1.929E-4 2.65995E-4 2.7834E-4 2.29811E-4 3.74423E-4 2.44371E-4 1.88192E-4 1.37932E-4 1.92403E-4 1.83402E-4 1.06108E-4 1.48046E-4 1.12649E-4 1.55339E-4 1.60791E-4 1.0539E-4 7.24003E-5 7.53487E-5 5.75114E-5 5.30055E-5 4.63204E-5 9.71021E-5 1.37992E-4 1.07092E-4 1.47547E-4 1.54271E-4 1.16028E-4 7.12534E-5 1.00871E-4 1.22927E-4 6.4858E-5 3.9661E-5 3.54269E-5 4.81359E-5 4.21653E-5 4.42523E-5 4.83785E-5 5.05227E-5 4.39994E-5 4.61795E-5 8.77396E-5 6.92302E-5 4.58604E-5 4.7625E-5 4.24151E-5 4.27471E-5 4.40598E-5 4.29268E-5 4.38833E-5 3.63706E-5 5.67932E-5 4.4473E-5 7.43717E-5 8.24727E-4 5.42722E-5 4.69609E-5 3.44221E-5 4.30365E-5 7.69815E-5 9.02237E-5 7.88721E-5 7.82806E-5 5.38513E-5 5.33356E-5 7.526E-4 1.16015E-3 1.035E-3 1.30599E-3 7.57299E-4 1.07038E-3 1.42855E-3 1.76574E-3 8.75807E-4 1.25548E-3 1.28441E-3 8.59976E-4 1.10284E-3 1.28304E-3 7.17648E-4 1.03319E-3 6.94607E-4 5.73483E-4 6.19664E-4 5.86259E-4 6.12421E-4 3.57671E-4 5.9725E-4 7.95046E-4 7.39209E-4 5.6661E-4 7.5105E-4 5.07313E-4 4.7212E-4 7.16484E-4 1.16694E-4 3.56873E-4 3.74819E-4 2.18128E-4 1.5929E-5 1.44356E-5 2.31767E-4 1.7041E-4 1.67917E-4 2.12679E-5 4.50922E-4 4.30913E-5 4.33518E-5 3.6661E-5 2.01325E-5 2.57798E-5 1.40763E-5 8.97534E-6 2.95707E-5 1.11017E-5 1.27809E-5 5.74671E-5 7.7221E-5 2.80837E-5 6.32099E-6 1.0356E-5 6.0827E-5 2.82072E-5 2.59373E-5 3.16998E-5 4.7887E-5 7.24015E-5 8.87692E-5 9.93866E-5 8.92431E-5 6.92257E-5 7.89162E-5 6.80845E-5 5.56505E-5 3.89577E-5 4.25674E-5 6.32262E-5 3.79071E-5 3.0227E-5 4.41832E-5 5.66713E-5 5.55561E-5 6.15211E-5 6.34803E-5 5.07385E-5 5.36634E-5 5.32025E-5 4.40989E-5 3.06321E-5 3.49776E-5 3.87021E-5 2.94917E-5 3.66664E-5 1.89098E-5 3.50199E-5 2.09518E-5 1.35775E-5 2.26617E-5 1.40389E-5 1.51011E-5 1.51709E-5 1.80268E-5 1.77482E-5 1.55245E-5 1.814E-5 1.56496E-5 2.27407E-5 1.36941E-5 2.74466E-5 2.45034E-5 2.45805E-5 1.09464E-5 1.21727E-5 2.23216E-5 3.66385E-5 2.74829E-5 1.7727E-5 1.41961E-5 9.18608E-6 1.02189E-5 8.16993E-6 5.68042E-6 8.83884E-6 1.00142E-5 1.76359E-5 1.7912E-5 8.91676E-6 7.19076E-6 9.2953E-6 8.63315E-6 6.07612E-6 9.82224E-6 9.03012E-6 1.03673E-5 4.65961E-6 5.83961E-6 7.14108E-6 7.68682E-6 8.15229E-6 9.62995E-6 1.55103E-5 9.45371E-6 1.0101E-5 1.37226E-5 6.49452E-6 8.18675E-6 4.499E-6 5.22932E-6 3.45604E-6 2.02981E-6 1.33268E-6 -9999 -9999 -9999 -9999 -9999 -9999 -9999 -9999 -9999 -9999 -9999 -9999 -9999 -9999 -9999 -9999 -9999 -9999 -9999 -9999
2.73379E-5 2.04326E-5 1.43804E-5 1.53481E-5 8.22997E-6 6.43793E-6 1.7217E-5 1.22818E-5 1.32032E-5 5.05771E-6 9.07218E-6 1.75517E-5 9.80967E-6 1.24672E-5 1.21243E-5 1.2165E-5 1.04894E-5 1.08334E-5 8.81992E-6 8.0344E-6 9.74895E-6 9.93111E-6 1.30241E-5 1.07968E-5 1.07248E-5 2.55641E-5 1.67087E-5 1.35006E-5 8.13248E-6 1.54403E-5 1.3105E-5 1.00842E-5 1.2762E-5 1.19777E-5 1.22712E-5 1.37761E-5 1.36556E-5 1.51501E-5 1.4322E-5 3.1095E-5 2.87853E-5 1.50109E-5 2.35829E-5 9.08247E-6 1.60934E-5 1.88594E-5 2.21088E-5 2.90956E-5 2.63578E-5 3.02033E-5 3.66383E-5 4.17695E-5 4.0577E-5 4.08333E-5 3.4225E-5 4.72694E-5 5.23427E-5 4.24315E-5 5.40407E-5 6.35022E-5 2.72091E-5 3.56941E-5 5.02228E-5 4.82798E-5 4.46611E-5 4.42341E-5 4.98969E-5 4.82895E-5 5.52135E-5 4.10027E-5 4.07197E-5 4.92606E-5 5.7051E-5 5.99374E-5 5.32283E-5 4.9228E-5 4.22878E-5 6.4285E-5 1.22592E-4 9.05752E-5 6.42887E-5 9.37878E-5 7.81218E-5 5.00213E-5 5.6297E-5 9.0477E-5 7.66359E-5 4.71658E-5 6.55937E-5 6.733E-5 4.96101E-5 6.93962E-5 7.85153E-5 9.79409E-5 1.18389E-4 9.81002E-5 9.50953E-5 1.00577E-4 7.92947E-5 9.55194E-5 1.07495E-4 1.04205E-4 1.40887E-4 1.4141E-4 1.49039E-4 9.79606E-5 1.28853E-4 1.2261E-4 1.10595E-4 1.70681E-4 1.25486E-4 1.34732E-4 3.20089E-4 2.8841E-4 2.00753E-4 2.03239E-4 1.74694E-4 2.02383E-4 2.31492E-4 3.12339E-4 2.32213E-4 1.93618E-4 1.9654E-4 2.08039E-4 5.76492E-4 3.26488E-4 3.21881E-4 2.61419E-4 5.02677E-4 3.72528E-4 7.72742E-4 6.03771E-4 4.28036E-4 5.1237E-4 4.66508E-4 3.22131E-4 3.01793E-4 3.58325E-4 4.16454E-4 5.97918E-4 6.25279E-4 3.64144E-4 6.31359E-4 8.41853E-4 1.17558E-3 1.13293E-3 6.6213E-4 8.04695E-4 1.68255E-3 1.24571E-3 8.631E-4 8.43724E-4 6.57292E-4 9.49908E-4 1.25679E-3 1.18102E-3 6.47205E-4 5.09296E-4 6.58102E-4 7.45111E-4 1.18911E-3 3.18439E-3 2.8704E-3 1.68808E-3 9.84634E-4 8.31675E-4 5.62431E-4 1.00366E-3 1.22653E-3 1.45263E-3 1.10212E-3 1.48002E-3 9.37996E-4 8.15177E-4 1.00295E-3 6.94293E-4 1.36705E-3 9.62997E-4 6.12153E-4 7.37625E-4 5.95577E-4 8.59987E-4 1.11065E-3 2.54045E-3 1.46955E-3 1.60825E-3 1.1664E-3 1.10219E-3 8.09528E-4 5.55368E-4 8.54193E-4 6.97934E-4 4.54596E-4 3.44442E-4 4.65531E-4 1.329E-3 2.24553E-3 8.64255E-4 1.84788E-3 1.93171E-3 1.78475E-3 4.38954E-3 4.91076E-3 3.61975E-3 3.25937E-3 4.17615E-3 5.74E-3 4.92219E-3 2.51693E-3 4.36191E-3 2.63064E-3 2.28508E-3 2.31282E-3 1.28951E-3 1.06433E-3 1.18898E-3 9.35996E-4 6.93162E-4 1.2225E-3 7.81706E-4 6.10943E-4 5.86111E-4 6.16769E-4 7.88007E-4 4.28967E-4 4.72935E-4 4.86883E-4 3.23065E-4 3.46617E-4 2.04802E-4 4.02659E-4 2.87879E-4 6.4408E-4 1.03058E-3 1.51461E-4 4.19216E-5 1.1127E-4 1.47597E-3 1.7401E-3 9.88662E-4 7.45083E-4 1.48267E-3 1.9794E-3 1.35824E-3 1.47707E-3 1.42789E-3 1.85197E-3 1.7704E-3 1.83742E-3 1.43841E-3 1.34944E-3 1.24459E-3 1.54939E-3 1.95499E-3 1.52006E-3 2.17932E-3 2.00031E-3 4.06491E-3 4.13848E-3 8.78575E-4 1.426E-3 1.05281E-3 1.57912E-3 4.63715E-3 1.13757E-3 3.22288E-3 5.33642E-3 3.08128E-3 3.03384E-3 1.71642E-3 3.34557E-3 9.38654E-3 1.20946E-2 1.5364E-2 7.30474E-3 9.09844E-3 1.35148E-2 5.29436E-4 5.29327E-5 9.25942E-6 2.44364E-6 1.80978E-6 4.20592E-9 2.8603E-7 5.57811E-6 9.03869E-5 2.32394E-2 1.84587E-2 3.44911E-3 2.032E-2 1.95018E-2 1.42203E-2 1.0013E-2 1.75797E-3 6.59725E-3 5.11093E-3 3.68117E-3 1.48259E-2 2.39668E-2 9.37716E-3 1.20253E-2 1.68208E-2 1.16821E-2 1.92606E-2 1.05239E-2 1.43073E-2 1.09742E-2 7.33672E-3 4.96565E-3 5.67822E-3 6.61945E-3 7.78969E-3 6.13406E-3 5.95497E-3 2.44352E-3 5.65518E-3 6.2649E-3 1.17418E-2 8.05964E-3 1.43306E-2 1.24508E-2 8.04501E-3 1.48018E-2 9.89445E-3 7.01141E-3 1.18317E-2 1.1311E-2 1.57309E-2 1.1747E-2 8.14391E-3 1.41497E-2 1.05066E-2 4.31185E-3 1.21851E-2 1.29282E-2 1.37865E-2 1.08455E-2 2.37467E-2 1.98868E-2 1.55502E-2 9.5343E-3 2.11011E-2 5.52024E-2 6.06364E-2 9.74852E-2 1.18108E-1 1.17452E-1 1.31281E-1 1.05989E-1 6.89324E-2 5.1097E-2 7.57533E-2 9.57521E-2 7.1913E-2 9.89671E-2 1.12603E-1 8.40222E-2 4.90939E-2 5.43365E-2 2.98309E-2 3.72853E-2 2.98606E-2 2.93139E-2 1.0728E-1 6.98715E-2 8.16533E-2 5.67907E-2 1.44031E-1 9.76696E-2 9.3431E-2 6.38942E-2 1.11363E-1 1.04326E-1 6.01749E-2 6.49422E-2 5.06839E-2 1.04695E-1 1.24464E-1 1.97316E-1 2.43017E-1 3.02806E-1 1.70094E-1 2.32086E-1 1.06094E-1 1.90874E-1 1.45606E-1 8.57957E-2 6.06022E-2 2.27274E-1 7.97094E-2 4.89494E-2 1.84539E-1 1.75614E-1 1.15895E-1 8.04294E-1 7.00731E-1 5.61035E-1 5.78103E-1 2.74112E-1 2.35059E-1 2.05552E-1 1.98855E-1 1.60586E-1 2.77528E-1 1.00505E-1 1.68511E-1 2.36468E-1 2.09952E-1 4.9179E-1 3.87043E-1 3.38627E-1 3.22849E-1 3.95831E-1 6.6176E-1 3.29127E-1 2.28455E-1 4.19188E-1 3.1725E-1 2.55927E-1 2.49337E-1 1.41625E-1 2.72778E-1 3.13024E-1 2.05088E-1 1.11913E-1 2.20221E-1 1.7334E-1 1.9001E-1 2.39264E-1 1.02033E-1 1.01012E-1 1.1795E-1 1.22019E-1 7.11164E-2 3.04964E-2 5.43067E-2 1.68208E-1 2.15436E-1 1.81375E-1 2.49551E-1 4.04967E-1 1.20408E-1 1.31305E-1 1.51994E-1 1.0723E-1 7.63481E-2 4.03556E-2 8.70113E-2 9.07182E-2 1.25214E-1 2.45555E-1 1.29634E-1 2.34974E-1 6.225E-2 1.11033E-1 1.61426E-1 1.14079E-1 1.25643E-1 1.01009E-1 2.40048E-1 2.8481E-1 2.05219E-1 2.37064E-1 1.85099E-1 7.13424E-2 1.99137E-1 1.99138E-1 2.68577E-1 1.77032E-1 3.81497E-1 2.50665E-1 3.70382E-1 2.47567E-1 2.5483E-1 2.23466E-1 2.65108E-1 2.1492E-1 1.85244E-1 1.83676E-1 6.81123E-2 2.22563E-1 1.04091E-1 1.26155E-1 1.80266E-1 4.55045E-1 2.04748E-1 1.65339E-1 2.17907E-1 1.05307E-1 7.35217E-2 1.68278E-1 7.34071E-2 5.92463E-2 2.01912E-2 1.31606E-2 2.72996E-2 1.27036E-2 7.68494E-3 9.75225E-3 4.37617E-3 8.5096E-3 4.55172E-3 9.0957E-3 1.08521E-2 5.2506E-3 4.41821E-3 1.15387E-3 8.88269E-4 2.05715E-3 1.25314E-3 8.79298E-4 1.97306E-3 3.53314E-3 3.42048E-3 2.00766E-3 7.3255E-4 4.40752E-4 6.76775E-4 5.32474E-3 5.04666E-3 5.20514E-3 2.77597E-3 5.30789E-3 3.46496E-3 2.22694E-3 8.35247E-4 7.32474E-3 3.20187E-3 2.52531E-4 6.38295E-4 6.52686E-4 3.95938E-4 2.02719E-4 3.02338E-3 2.18132E-3 2.20759E-3 1.04219E-2 3.30072E-3 2.95184E-3 6.16511E-3 2.68854E-3 8.99768E-3 1.35031E-2 1.14623E-2 5.96575E-3 1.38187E-2 8.68003E-3 4.36971E-2 1.0072E-1 1.1332E-1 1.04125E-1 1.3515E-1 9.62779E-2 5.54732E-2 8.71563E-2 1.1767E-1 1.02193E-1 1.09047E-1 9.29814E-2 1.1161E-1 9.60981E-2 1.31038E-1 1.00733E-1 1.00032E-1 1.75373E-1 1.65639E-1 7.18607E-2 5.82554E-2 1.35374E-1 6.64714E-2 4.04352E-2 5.3632E-2 1.3425E-1 6.46379E-2 1.12323E-1 9.22725E-2 4.83831E-2 3.73782E-2 1.94803E-2 3.5867E-2 4.8959E-2 4.43727E-2 4.12795E-2 6.25635E-2 8.75369E-3 2.77083E-2 2.39085E-2 1.07491E-2 3.17796E-2 2.16388E-2 1.59127E-2 2.70865E-2 1.3287E-2 3.39581E-2 5.56639E-2 5.4198E-2 4.52878E-2 1.78925E-2 2.25648E-2 4.87771E-2 9.12267E-3 2.28511E-2 5.23625E-2 5.0422E-2 6.10359E-2 1.84761E-1 1.45689E-1 1.47224E-1 3.90458E-2 6.8375E-2 4.28185E-2 6.21678E-2 3.03606E-1 3.86635E-1 2.45914E-1 1.39862E-1 1.97304E-1 1.38801E-1 1.1084E-1 6.89943E-2 4.8571E-2 5.66269E-2 3.58178E-2 4.70865E-2 6.66452E-2 2.65402E-2 2.8204E-2 3.78109E-2 4.10384E-2 3.89816E-2 1.68694E-2 2.33379E-2 1.81453E-2 7.67134E-2 4.60867E-2 3.4486E-2 1.79852E-2 2.61602E-2 3.29271E-2 5.45256E-2 2.07353E-2 2.35736E-2 3.79928E-2 3.45456E-2 3.15345E-2 1.96273E-2 1.73703E-2 7.71983E-3 7.10887E-2 3.72903E-2 2.16807E-2 4.07393E-2 2.62443E-2 2.86176E-2 5.54177E-2 5.66856E-2 9.14967E-2 6.60029E-2 1.71094E-2 5.011E-2 7.48775E-2 1.78327E-1 1.66269E-1 1.01846E-1 3.6067E-2 5.11938E-2 3.12242E-2 5.39752E-2 3.13765E-2 4.90504E-2 1.72335E-2 2.99027E-2 3.19001E-2 2.30645E-2 2.16043E-2 2.77281E-2 3.4361E-2 1.82727E-2 9.4534E-3 1.02388E-2 5.86071E-3 1.04062E-2 5.19311E-3 1.41843E-2 1.17349E-2 2.58766E-2 3.14135E-2 9.38703E-3 2.6117E-2 3.86416E-2 2.39211E-2 8.46016E-3 2.66513E-2 1.60855E-2 1.85072E-2 1.63617E-2 2.76244E-2 2.69581E-2 1.26906E-2 1.74227E-2 1.43691E-2 2.65603E-2 1.20898E-2 9.68968E-3 4.96105E-2 3.03728E-2 1.99839E-2 8.60684E-3 1.44219E-2 5.48752E-2 4.75611E-2 3.88406E-2 2.24266E-2 2.38329E-2 2.54601E-2 2.70621E-2 2.55598E-2 1.93229E-2 3.44895E-2 3.03449E-2 1.10813E-1 4.00403E-2 4.88335E-2 5.36542E-2 1.35738E-1 1.18825E-1 6.77106E-2 7.91647E-2 1.22199E-1 9.69237E-2 6.31518E-2 1.64119E-1 1.38915E-1 1.07768E-1 2.45988E-2 5.88295E-3 4.78777E-3 2.66867E-3 8.63438E-4 5.90513E-5 2.29795E-5 1.64617E-3 1.52596E-3 7.54042E-3 3.41036E-2 1.91969E-2 1.11172E-2 1.69377E-2 1.46993E-2 1.88291E-2 3.06785E-2 2.13749E-1 8.82657E-2 1.77032E-1 1.08486E-1 2.98711E-1 3.63219E-1 7.54873E-2 7.17902E-2 6.36433E-2 4.23001E-2 6.35295E-2 3.18884E-2 3.90779E-2 3.75704E-2 1.18531E-1 1.49956E-1 1.35634E-1 2.97389E-1 4.29552E-1 1.27725E-1 1.20375E-1 1.0004E-1 8.34701E-2 2.89634E-2 3.68154E-2 3.99383E-2 3.69275E-2 4.45468E-2 5.63698E-2 4.03006E-2 2.65029E-2 3.53215E-2 2.55939E-2 2.18221E-2 1.60282E-2 9.41812E-3 1.24109E-2 1.41173E-2 1.23455E-2 1.88353E-2 1.61481E-2 5.26425E-2 2.44119E-2 2.7554E-2 2.25012E-2 1.86598E-2 1.90255E-2 4.87808E-3 2.60059E-3 5.92617E-4 4.26392E-4 6.70344E-3 6.12957E-3 6.79222E-3 7.17626E-3 6.56773E-3 7.82637E-3 3.69428E-4 6.00688E-4 5.66264E-4 3.43389E-4 2.14633E-4 3.4817E-4 3.72325E-4 3.36498E-4 7.54322E-4 3.35108E-4 6.88507E-4 8.39652E-4 1.09954E-3 5.9029E-4 7.4841E-4 8.04336E-4 5.44699E-4 8.27654E-4 9.56275E-4 5.36953E-4 9.32769E-4 7.44061E-4 1.51371E-3 1.17616E-3 9.10108E-4 1.36938E-3 9.03622E-4 5.53234E-4 8.9494E-4 7.02709E-4 6.83011E-4 9.73699E-4 5.58128E-4 7.16217E-4 4.24828E-4 4.81696E-4 9.92446E-4 3.05825E-4 3.42759E-4 6.60787E-4 3.68063E-4 4.23306E-4 4.5463E-4 5.20366E-4 3.99232E-4 3.50654E-4 4.24693E-4 7.79149E-4 7.72879E-4 8.80953E-4 1.34493E-3 2.36974E-3 1.45037E-3 1.30788E-3 8.48978E-4 7.27423E-4 8.21721E-4 5.54063E-4 1.08285E-3 7.18074E-4 5.59684E-4 2.63101E-4 1.70948E-4 1.78991E-4 2.98585E-4 1.35168E-4 7.43146E-5 8.03814E-5 4.27005E-5 7.15628E-4 1.30009E-3 3.34115E-4 3.44367E-5 3.51364E-4 3.12648E-5 1.92889E-5 3.13071E-5 1.98335E-5 2.49386E-4 1.69335E-4 2.90949E-5 2.66306E-4 2.68337E-4 5.52507E-4 1.86118E-5 4.19661E-5 4.36715E-5 2.00723E-4 2.14072E-4 1.17263E-4 1.04337E-4 1.3872E-4 1.02618E-4 8.98775E-5 7.30882E-5 7.16935E-5 6.51722E-5 1.87063E-4 8.60264E-5 1.42641E-4 1.04051E-4 1.11967E-4 7.48518E-5 3.89102E-5 9.77646E-5 8.0738E-5 6.46066E-5 6.61684E-5 5.96822E-5 1.93873E-5 3.36294E-5 1.19293E-5 2.1897E-5 3.1513E-5 4.13053E-5 4.93738E-5 4.04065E-5 3.85712E-5 4.24319E-5 4.05312E-5 2.37452E-5 9.61749E-5 1.27442E-4 2.79425E-4 3.28282E-4 2.35633E-4 1.62896E-4 1.79568E-4 1.5637E-4 1.14534E-4 1.66693E-4 2.05373E-4 1.67915E-4 1.4071E-4 1.5995E-4 1.21838E-4 9.20791E-5 1.12656E-4 8.90357E-5 6.47242E-5 5.78758E-5 4.39612E-5 9.78069E-5 1.78731E-4 2.37217E-3 2.87113E-3 3.58924E-4 2.53028E-5 2.53226E-5 2.69864E-5 5.59475E-5 6.26477E-5 1.19338E-4 1.0984E-4 1.09092E-4 1.19361E-4 1.92021E-4 1.72464E-4 5.5368E-5 7.28648E-5 2.79795E-5 2.34943E-5 9.07701E-5 1.26048E-4 2.73881E-4 1.17553E-4 1.1707E-4 2.61056E-4 2.93759E-4 4.18758E-4 3.84144E-4 4.10736E-4 3.65348E-4 3.62357E-4 2.05449E-4 1.98975E-4 1.69288E-4 2.02278E-4 1.89952E-4 1.739E-4 2.50079E-4 2.57583E-4 1.23818E-4 1.13836E-4 1.07182E-4 1.16047E-4 8.47779E-5 8.92334E-5 1.69699E-4 1.16294E-4 1.036E-4 1.54641E-4 1.71865E-4 1.48959E-4 1.66601E-4 1.59236E-4 1.4833E-4 7.95025E-5 6.83367E-5 5.41155E-5 9.42133E-5 5.56019E-5 4.8633E-5 7.58562E-5 4.86835E-5 5.34044E-5 5.27838E-5 4.51247E-5 5.43943E-5 7.33747E-5 7.47246E-5 6.1926E-5 5.75955E-5 6.17756E-4 7.49674E-4 8.30415E-4 4.68823E-5 4.52379E-5 5.85125E-5 4.55302E-5 4.46675E-5 3.99866E-5 7.87496E-4 8.86791E-5 8.38228E-5 8.08176E-5 7.41063E-5 5.95822E-5 5.50553E-5 9.50538E-5 9.46501E-5 8.85086E-5 6.27332E-5 6.36235E-5 1.0454E-3 8.99379E-4 9.52732E-4 6.75537E-4 1.83647E-3 1.75394E-3 1.26928E-3 7.64255E-4 8.72424E-4 8.07046E-4 5.63184E-4 1.09733E-3 7.4037E-4 6.17444E-4 6.79216E-4 6.20323E-4 7.3258E-4 7.81168E-4 5.59638E-4 3.64967E-4 3.31657E-4 8.07496E-4 6.71517E-4 7.82441E-4 7.27984E-4 4.27617E-4 4.09631E-4 6.39491E-4 4.84372E-4 3.79904E-4 2.54086E-4 2.10963E-4 1.54274E-4 2.35968E-4 2.64693E-4 2.60016E-4 1.46156E-5 1.37997E-5 3.01456E-4 7.51461E-4 6.50811E-5 3.80859E-5 2.73874E-5 2.78505E-5 1.27584E-5 7.20801E-6 6.27416E-6 1.36053E-5 1.11056E-4 1.10685E-4 6.00936E-5 4.59277E-5 5.92873E-5 6.02823E-5 3.86185E-5 3.83485E-5 3.51124E-5 2.4963E-5 4.68243E-5 6.58256E-5 6.12482E-5 1.1932E-4 1.22448E-4 6.06801E-5 6.4373E-5 5.98059E-5 6.0545E-5 4.21436E-5 5.79382E-5 5.02243E-5 3.88844E-5 4.5266E-5 4.93521E-5 4.56975E-5 4.46496E-5 5.12757E-5 4.94675E-5 3.63633E-5 5.086E-5 4.45842E-5 3.61717E-5 3.80221E-5 3.22603E-5 3.31596E-5 3.1427E-5 4.12114E-5 2.43367E-5 2.87474E-5 2.13961E-5 1.58977E-5 1.67679E-5 1.64719E-5 1.47644E-5 1.82813E-5 1.64943E-5 2.268E-5 1.0677E-5 2.18267E-5 1.35275E-5 1.7738E-5 1.21611E-5 8.82284E-6 2.09793E-5 1.57548E-5 2.14271E-5 1.58505E-5 1.15597E-5 2.42917E-5 2.28174E-5 1.18773E-5 9.77733E-6 1.1017E-5 5.69196E-6 5.07348E-6 1.39793E-5 1.07459E-5 1.79502E-5 2.21207E-5 8.8918E-6 8.83377E-6 8.19646E-6 1.19738E-5 1.06377E-5 8.34357E-6 1.14706E-5 7.89807E-6 1.10483E-5 9.22917E-6 4.49476E-6 8.99377E-6 7.56298E-6 1.00037E-5 1.06193E-5 9.57179E-6 6.99852E-6 1.08707E-5 1.23349E-5 1.21863E-5 8.75317E-6 2.06768E-6 6.96412E-6 8.77648E-6 2.68116E-6 2.88009E-6 1.10219E-6 -9999 -9999 -9999 -9999 -9999 -9999 -9999 -9999 -9999 -9999 -9999 -9999 -9999 -9999 -9999 -9999 -9999 -9999 -9999
9.71959E-6 8.42442E-6 1.4979E-5 1.04942E-5 8.23638E-6 8.93036E-6 1.5329E-5 2.01457E-5 1.3138E-5 1.99672E-5 6.5414E-6 1.71355E-5 1.01719E-5 1.33148E-5 1.19934E-5 1.12749E-5 1.2455E-5 1.16463E-5 1.14693E-5 1.14773E-5 9.69946E-6 1.30258E-5 1.25104E-5 1.08797E-5 1.1534E-5 1.22648E-5 8.20554E-6 1.47356E-5 1.37487E-5 9.4619E-6 1.5293E-5 1.18863E-5 1.1394E-5 1.44515E-5 1.084E-5 1.65692E-5 1.47019E-5 1.87942E-5 3.69917E-5 1.70857E-5 3.9708E-5 1.77017E-5 1.71518E-5 1.30176E-5 2.18107E-5 2.54796E-5 2.47934E-5 2.78558E-5 2.84682E-5 2.83909E-5 3.85826E-5 5.01349E-5 4.65233E-5 4.68254E-5 5.00635E-5 4.63113E-5 6.0303E-5 5.82059E-5 6.34771E-5 4.36195E-5 2.89147E-5 3.65736E-5 4.06847E-5 3.9123E-5 4.55093E-5 3.9821E-5 4.41011E-5 4.19384E-5 4.6005E-5 5.57392E-5 3.26484E-5 5.74392E-5 5.7916E-5 1.20605E-4 4.19915E-5 4.55852E-5 6.57203E-5 5.37704E-5 8.6904E-5 5.89694E-5 7.10547E-5 8.45046E-5 9.94062E-5 8.83251E-5 7.49621E-5 5.21526E-5 1.04337E-4 5.29834E-5 5.03268E-5 6.47106E-5 7.29747E-5 5.96096E-5 6.62069E-5 7.81032E-5 1.16906E-4 1.0812E-4 9.6645E-5 6.98768E-5 7.02529E-5 8.51288E-5 8.89465E-5 8.57444E-5 1.21986E-4 1.22064E-4 1.58362E-4 1.66357E-4 1.29645E-4 1.68487E-4 2.39309E-4 1.05814E-4 1.2346E-4 2.53429E-4 2.29333E-4 1.75286E-4 2.54017E-4 2.75661E-4 1.536E-4 1.91995E-4 2.31066E-4 2.46198E-4 2.42135E-4 2.90127E-4 1.4619E-4 1.83044E-4 2.61064E-4 3.02025E-4 2.62947E-4 3.43311E-4 3.83352E-4 6.25851E-4 6.07517E-4 6.36954E-4 4.05828E-4 4.64556E-4 4.87018E-4 3.81846E-4 3.37465E-4 2.4475E-4 4.84159E-4 4.85768E-4 4.35741E-4 5.44152E-4 5.22251E-4 1.06058E-3 1.61196E-3 1.43911E-3 6.64437E-4 7.22191E-4 1.29189E-3 1.16922E-3 1.00363E-3 9.55814E-4 7.03911E-4 8.75428E-4 1.56713E-3 1.32776E-3 4.81931E-4 9.18406E-4 8.49701E-4 5.98563E-4 8.54796E-4 3.07989E-3 1.85537E-3 8.00434E-4 9.39261E-4 9.04966E-4 9.60545E-4 6.0065E-4 4.34388E-4 8.04111E-4 1.58291E-3 2.22816E-3 1.20853E-3 1.1405E-3 9.25197E-4 6.96442E-4 8.40588E-4 1.23902E-3 7.79412E-4 1.62359E-3 3.42337E-3 7.62057E-4 1.03277E-3 2.75168E-3 2.01039E-3 7.62562E-4 1.23724E-3 7.7039E-4 1.21648E-3 5.92592E-4 3.92439E-4 7.03589E-4 4.67166E-4 5.07935E-4 5.10627E-4 9.65932E-4 1.92864E-3 1.91085E-3 4.15212E-3 3.32008E-3 2.95888E-3 3.1272E-3 5.24194E-3 2.30121E-3 3.12715E-3 3.57768E-3 1.47786E-3 3.27299E-3 3.29209E-3 1.61534E-3 4.62609E-3 8.65266E-4 1.42817E-3 1.24081E-3 9.46115E-4 7.63981E-4 8.90704E-4 1.74078E-3 1.41506E-3 7.8385E-4 6.54577E-4 5.26102E-4 8.41155E-4 4.96621E-4 6.9975E-4 4.89492E-4 5.48158E-4 5.38438E-4 5.42209E-4 5.00216E-4 5.45756E-4 5.00255E-4 7.00264E-4 8.49386E-5 5.31014E-5 3.82956E-5 4.91023E-5 1.75783E-3 3.73781E-4 8.03848E-4 9.8404E-4 1.04737E-3 1.39002E-3 1.8916E-3 1.77789E-3 1.86186E-3 1.60637E-3 1.40828E-3 1.6474E-3 2.22416E-3 2.46209E-3 8.89238E-4 1.09538E-3 2.51297E-3 1.86174E-3 2.39813E-3 4.14028E-3 3.40742E-3 1.68811E-3 2.8309E-3 8.68612E-4 1.32987E-3 1.25432E-3 1.81146E-3 1.27759E-3 4.34064E-3 3.69193E-3 5.02954E-3 3.55573E-3 1.67659E-3 2.95004E-3 9.37734E-3 9.93559E-3 1.37508E-2 3.66218E-2 2.12961E-2 6.24249E-3 7.26556E-3 4.89042E-3 5.54294E-6 1.11967E-5 3.27095E-6 5.12974E-7 3.49953E-7 1.98471E-7 1.66342E-4 4.76137E-3 5.20211E-2 3.06231E-3 1.781E-3 5.60997E-3 2.54168E-3 1.44053E-7 1.17035E-9 5.64133E-5 7.89605E-3 1.21846E-2 3.01666E-2 1.79509E-2 1.63191E-2 1.29294E-2 5.02475E-3 1.72286E-2 1.80434E-2 1.15097E-2 7.04976E-3 3.77161E-3 1.75551E-3 7.3232E-3 6.65517E-3 9.18921E-3 7.15734E-3 4.63314E-3 2.35126E-3 2.64151E-3 1.57895E-3 1.34768E-2 1.5201E-2 6.75761E-3 7.31221E-3 1.40603E-2 1.19162E-2 9.84569E-3 1.20873E-2 9.01577E-3 1.10503E-2 1.27277E-2 1.3568E-2 7.14156E-3 7.55574E-3 1.03108E-2 1.34557E-2 2.76548E-2 2.58256E-2 1.97038E-2 1.595E-2 2.36321E-2 1.66878E-2 2.52107E-2 1.97715E-2 1.27958E-2 8.22956E-3 5.74373E-2 6.33721E-2 6.58021E-2 8.227E-2 1.45759E-1 1.31395E-1 1.51382E-1 4.24676E-2 3.64846E-2 8.1119E-2 5.45261E-2 7.215E-2 1.02846E-1 8.56612E-2 5.01328E-2 4.07442E-2 5.06453E-2 3.60679E-2 4.36961E-2 3.60216E-2 3.27879E-2 4.96452E-2 5.5041E-2 4.22756E-2 1.00288E-1 1.33535E-1 1.27961E-1 1.30376E-1 1.33788E-1 1.13213E-1 3.04558E-2 8.28821E-2 7.1466E-2 7.9669E-2 6.44552E-2 1.00495E-1 1.85803E-1 1.16436E-1 1.53181E-1 1.9315E-1 1.58838E-1 1.25494E-1 1.80634E-1 2.69244E-1 2.27805E-1 7.51532E-2 1.97974E-1 1.64929E-1 1.48408E-1 2.63263E-1 1.68142E-1 1.38042E-1 6.91603E-1 2.08384E-1 2.29602E-1 3.10081E-1 7.84923E-2 2.28304E-1 1.1767E-1 7.96595E-2 9.53112E-2 1.86477E-1 1.34095E-1 2.5468E-1 1.66043E-1 1.94364E-1 4.89052E-1 3.23079E-1 1.87641E-1 3.30942E-1 4.30458E-1 4.11623E-1 6.77357E-1 4.40065E-1 3.18616E-1 5.11808E-1 2.49365E-1 2.20042E-1 1.41122E-1 3.01543E-1 2.17324E-1 3.1791E-1 1.12037E-1 1.96336E-1 1.99647E-1 3.01466E-1 1.15654E-1 1.03145E-1 8.50077E-2 1.0971E-1 1.14425E-1 1.02803E-1 2.99317E-2 1.73556E-1 1.9971E-1 1.19899E-1 2.05043E-1 2.31316E-1 1.23968E-1 2.32849E-1 2.14695E-1 9.75242E-2 8.89863E-2 7.4036E-2 2.18865E-1 2.09579E-1 1.67561E-1 1.81632E-1 1.78304E-1 3.66979E-1 3.27891E-1 1.05399E-1 1.59062E-1 2.04804E-1 2.40322E-1 9.76087E-2 1.82237E-1 2.2916E-1 2.99305E-1 2.08928E-1 2.61121E-1 2.57249E-1 2.61278E-1 3.50816E-1 2.54043E-1 2.03978E-1 2.69933E-1 1.88785E-1 2.32179E-1 3.32332E-1 2.879E-1 2.84976E-1 2.22049E-1 1.65847E-1 1.645E-1 1.92325E-1 1.3032E-1 1.22001E-1 6.70541E-2 8.1683E-2 1.94975E-1 2.41197E-1 5.60155E-1 1.19263E-1 7.82503E-2 9.3873E-2 1.00437E-1 5.79482E-2 7.3318E-2 1.17856E-1 6.33836E-2 1.9739E-2 8.22145E-3 1.04311E-2 6.58154E-2 4.44666E-2 3.65578E-2 9.46704E-2 3.4929E-2 1.00481E-2 6.10607E-3 7.78643E-3 4.99445E-3 5.20534E-3 9.36006E-3 2.64525E-3 2.38185E-3 3.22268E-3 1.77155E-3 1.65992E-3 1.23528E-3 1.00369E-3 1.16675E-3 6.36794E-4 5.25442E-4 1.93407E-4 1.75051E-3 2.44093E-3 2.93949E-3 1.42509E-3 4.01E-3 3.96434E-3 2.05019E-3 5.23559E-4 4.50098E-3 3.20867E-3 3.38139E-4 4.18955E-4 1.6191E-4 1.00673E-4 4.28525E-4 2.65722E-3 6.54003E-4 1.36994E-3 3.29726E-3 1.56128E-3 6.77537E-4 1.66493E-3 2.58103E-3 6.8753E-3 1.11876E-2 6.22906E-3 3.99361E-3 5.41515E-3 4.04415E-2 4.10819E-2 1.61672E-2 8.85643E-2 1.5717E-1 5.98399E-2 3.79767E-2 5.13138E-2 5.23693E-2 6.93744E-2 5.83067E-2 3.22503E-2 3.77887E-2 1.98781E-2 7.53607E-2 1.36695E-1 4.42989E-2 1.07469E-1 3.78276E-2 1.30423E-1 1.09759E-1 1.07855E-1 5.98186E-2 8.00538E-2 1.06716E-1 1.43723E-1 2.16362E-1 2.16153E-1 2.9218E-2 2.87048E-2 4.86765E-2 9.22868E-2 7.83908E-2 3.67708E-2 1.8467E-2 3.23381E-2 2.13538E-2 3.35716E-2 5.83252E-2 6.50039E-2 5.9733E-2 2.02718E-2 3.61441E-2 3.80898E-2 5.3346E-2 2.4023E-2 2.06029E-2 4.74814E-2 3.75986E-2 5.23288E-2 5.17464E-2 4.13072E-3 1.50609E-2 1.82157E-2 1.05629E-2 5.81228E-2 1.18299E-1 1.3352E-1 1.51864E-1 9.24425E-2 4.8621E-2 9.41822E-2 9.2886E-2 3.20393E-2 4.44411E-2 7.63515E-2 7.66444E-2 1.08464E-1 8.20502E-2 1.34168E-1 9.45211E-2 1.07227E-1 1.04484E-1 7.22196E-2 5.62732E-2 7.81277E-2 6.54783E-2 4.86521E-2 5.31387E-2 3.15116E-2 4.54674E-2 3.26372E-2 3.2335E-2 1.27425E-2 1.96754E-2 2.51064E-2 4.58358E-2 4.64636E-2 3.2604E-2 2.67034E-2 2.8718E-2 4.06183E-2 2.661E-2 2.69126E-2 3.03586E-2 1.7148E-2 4.55991E-2 4.26226E-2 2.70371E-2 1.45268E-2 1.89322E-2 3.99483E-2 9.35126E-2 6.98444E-2 3.30156E-2 4.57181E-2 4.20719E-2 3.21927E-2 1.3824E-2 2.99969E-2 3.35386E-2 7.97137E-2 4.42815E-2 7.57432E-2 5.53886E-2 7.36333E-2 1.26976E-1 1.63822E-1 8.29528E-2 7.89E-2 7.08917E-2 5.12568E-2 5.6883E-2 5.01972E-2 2.84543E-2 3.28102E-2 3.94296E-2 2.15924E-2 3.3278E-2 3.15857E-2 2.54121E-2 8.44951E-3 1.00383E-2 6.40827E-3 1.04117E-2 9.83005E-3 1.79062E-2 1.27238E-2 1.63352E-2 3.76994E-2 3.66459E-2 3.10611E-2 1.97688E-2 3.57767E-2 1.22145E-2 1.55413E-2 3.14387E-2 2.04817E-2 1.84127E-2 1.46862E-2 6.38071E-3 1.96932E-2 1.36259E-2 1.83131E-2 3.48179E-2 2.58016E-2 1.46681E-2 1.42999E-2 2.12955E-2 4.24971E-2 9.51167E-3 1.97618E-2 2.97389E-2 3.68284E-2 4.20436E-2 1.67509E-2 2.24306E-2 2.36322E-2 4.63637E-2 2.09386E-2 2.10379E-2 3.0829E-2 5.13511E-2 2.40723E-2 4.96723E-2 3.37927E-2 2.13822E-2 3.90617E-2 6.21567E-2 6.8519E-2 2.07215E-1 8.66681E-2 1.09204E-1 4.89214E-2 7.66593E-2 8.46961E-2 4.03991E-2 6.43761E-2 2.5897E-2 1.57029E-2 7.91849E-3 1.7729E-4 8.13668E-5 5.06979E-6 4.64835E-6 2.91307E-5 7.00245E-4 8.94681E-3 2.9078E-2 1.24079E-2 1.74107E-2 1.65417E-2 1.57515E-2 1.10271E-2 1.94778E-2 1.61734E-2 9.4373E-2 5.12855E-2 8.48657E-2 1.05026E-1 6.5255E-1 1.01879E-1 5.4578E-2 4.06213E-2 3.23296E-2 6.9407E-2 6.84369E-2 5.7979E-2 4.37721E-2 2.99769E-2 1.82175E-2 7.46705E-2 2.10042E-1 3.6564E-1 1.69351E-1 1.67164E-1 8.59463E-2 8.51411E-2 3.95621E-2 4.91777E-2 3.28808E-2 4.74155E-2 4.16745E-2 3.60459E-2 2.85775E-2 3.31369E-2 5.51034E-2 3.3292E-2 2.25973E-2 1.44694E-2 1.38301E-2 8.8081E-3 9.07892E-3 1.12409E-2 1.5977E-2 2.97475E-2 5.89438E-2 2.58526E-2 1.65406E-2 1.06678E-2 7.16792E-3 6.42215E-3 3.75246E-3 1.59007E-3 3.33455E-4 3.8592E-4 4.90884E-4 8.06401E-3 7.44336E-3 6.62407E-3 5.20242E-4 5.61368E-4 5.94757E-4 7.26104E-4 6.93541E-4 3.28352E-4 1.67466E-4 3.29208E-4 3.8479E-4 4.36732E-4 4.18089E-4 3.61217E-4 6.25883E-4 7.05257E-4 1.06337E-3 9.94023E-4 6.58806E-4 1.05217E-3 5.17298E-4 8.88076E-4 1.14308E-3 7.72422E-4 7.18892E-4 6.84299E-4 8.78038E-4 7.99812E-4 1.28249E-3 1.88746E-3 9.57392E-4 7.28387E-4 4.38672E-4 6.18228E-4 4.73658E-4 4.70801E-4 5.63507E-4 3.83033E-4 2.29803E-4 2.93812E-4 5.59706E-4 2.3329E-4 3.43319E-4 5.87829E-4 3.11945E-4 7.17407E-4 7.96499E-4 8.78542E-4 5.34516E-4 5.71772E-4 4.07264E-4 1.0746E-3 1.12358E-3 1.70667E-3 2.17066E-3 1.51775E-3 1.54405E-3 1.22817E-3 1.21525E-3 3.84605E-4 6.01923E-4 7.79659E-4 1.03019E-3 9.33587E-4 4.82195E-4 2.90646E-4 3.21641E-4 1.98405E-4 2.52894E-4 2.58735E-4 7.77085E-5 1.01987E-3 7.57394E-5 6.17802E-4 6.13813E-4 4.05489E-4 3.77153E-5 4.14165E-5 2.57189E-5 3.08694E-4 1.62664E-5 3.06153E-5 1.69315E-5 1.90677E-5 1.77334E-5 3.12451E-4 2.41243E-4 3.94348E-4 3.09091E-4 1.90682E-5 2.21783E-5 1.13716E-4 1.87674E-4 1.0769E-4 6.02874E-5 1.0448E-3 1.3641E-3 4.93371E-5 6.54531E-5 5.93945E-5 8.57138E-5 2.03297E-4 7.98388E-5 9.0993E-5 7.153E-5 3.8477E-5 3.84274E-5 7.25131E-5 1.0311E-4 8.2102E-5 7.89224E-5 1.37835E-4 9.0358E-5 3.65742E-5 3.57631E-5 4.13361E-5 5.80242E-5 5.41687E-5 5.00802E-5 3.48899E-5 7.07474E-10 3.0665E-5 3.67585E-5 3.28886E-5 5.08092E-5 2.60194E-4 1.55511E-4 2.59186E-4 1.90969E-4 1.47128E-4 1.81469E-4 1.69796E-4 1.18668E-4 1.35449E-4 1.32654E-4 2.06442E-4 9.61165E-5 8.89072E-5 1.18163E-4 1.11285E-4 1.17256E-4 1.11988E-4 7.88261E-5 6.45351E-5 4.09799E-5 4.50583E-4 1.07572E-3 4.00946E-4 4.52327E-4 9.27188E-4 6.37341E-5 5.22838E-4 3.99851E-5 7.69576E-4 5.06895E-5 7.44673E-5 6.97322E-5 1.32856E-4 1.68928E-4 1.00906E-4 2.05522E-4 1.94747E-4 5.34087E-5 3.0018E-5 4.38569E-5 1.58488E-5 6.66562E-5 2.38625E-4 2.10936E-4 4.05131E-4 2.04493E-4 4.36334E-4 3.36948E-4 3.4299E-4 4.91154E-4 4.24082E-4 4.85279E-4 2.11144E-4 1.5852E-4 1.7224E-4 1.71617E-4 1.6302E-4 1.6187E-4 1.74073E-4 1.87038E-4 1.48315E-4 1.32886E-4 1.19875E-4 8.91082E-5 1.15191E-4 9.75421E-5 1.10894E-4 1.59932E-4 1.71341E-4 2.18126E-4 1.94297E-4 1.52338E-4 1.0951E-4 8.40441E-5 1.66557E-4 8.93641E-5 1.00571E-4 8.10878E-5 7.8906E-5 8.14181E-5 8.58474E-5 5.71146E-5 4.44728E-5 7.41895E-5 7.71842E-5 6.8204E-5 7.37386E-5 7.51501E-5 5.55801E-5 6.21801E-5 5.11277E-5 6.78626E-5 5.82437E-4 5.88176E-4 6.03265E-4 7.51995E-4 6.88801E-4 3.71008E-5 6.40018E-5 4.42335E-5 4.12576E-5 3.32526E-5 3.55279E-5 6.81102E-5 6.79376E-5 8.00125E-5 9.40411E-5 1.09139E-4 6.72821E-5 1.06544E-4 9.28153E-4 1.05842E-4 1.39305E-4 1.0823E-4 1.65982E-3 9.41475E-4 8.78555E-4 8.73072E-4 7.88087E-4 7.19632E-5 8.41542E-4 1.05706E-3 7.89359E-4 8.32722E-4 5.9454E-4 4.79532E-4 7.47357E-4 1.03269E-3 7.6182E-4 5.97019E-4 7.68157E-4 6.87479E-4 5.32913E-4 6.1616E-4 5.42565E-4 6.07522E-4 5.59692E-4 4.38023E-4 8.91472E-4 9.92471E-5 5.39358E-4 3.97624E-4 2.8387E-4 2.4301E-4 2.55402E-4 1.99239E-5 2.22899E-4 1.72246E-5 1.6152E-5 1.26397E-5 2.28505E-5 4.73603E-5 5.83875E-4 3.67831E-5 5.42817E-5 3.06528E-5 1.9039E-5 8.05759E-6 6.80656E-6 6.64881E-6 9.91772E-5 1.03414E-4 5.94422E-5 5.79037E-5 6.75063E-5 6.25837E-5 4.40037E-5 3.01164E-5 3.14781E-5 3.44218E-5 3.97613E-5 4.0279E-5 6.75682E-5 7.3457E-5 1.06592E-4 1.14791E-4 5.85316E-5 6.41762E-5 4.32186E-5 5.95758E-5 5.88442E-5 7.00567E-5 6.14934E-5 4.33005E-5 3.45498E-5 4.89483E-5 5.21584E-5 3.45918E-5 4.99788E-5 6.4466E-5 6.54621E-5 4.61771E-5 4.02729E-5 3.67638E-5 4.78188E-5 5.09274E-5 2.97095E-5 2.40716E-5 2.78187E-5 2.55691E-5 2.63276E-5 2.62156E-5 1.80086E-5 1.47579E-5 1.80789E-5 2.22507E-5 2.12625E-5 2.06026E-5 2.05903E-5 1.82794E-5 1.39202E-5 1.29016E-5 1.02483E-5 1.36091E-5 9.4667E-6 1.15449E-5 1.4679E-5 1.10926E-5 1.20084E-5 1.97997E-5 1.72929E-5 1.80434E-5 1.56698E-5 1.20766E-5 9.0751E-6 8.96741E-6 9.51225E-6 1.53742E-5 2.52952E-5 1.89009E-5 1.42663E-5 7.7318E-6 1.05155E-5 9.34089E-6 6.93791E-6 6.86198E-6 7.97643E-6 1.36466E-5 9.70646E-6 8.70187E-6 1.02234E-5 7.63545E-6 6.3922E-6 1.59519E-5 9.52548E-6 1.41627E-5 9.52011E-6 8.58047E-6 1.54476E-5 8.54637E-6 1.22851E-5 1.43268E-5 5.91984E-6 8.61652E-6 3.22716E-6 2.36673E-6 2.21989E-6 2.44086E-6 1.55505E-6 -9999 -9999 -9999 -9999 -9999 -9999 -9999 -9999 -9999 -9999 -9999 -9999 -9999 -9999 -9999 -9999 -9999 -9999
5.89392E-6 6.65731E-6 9.26339E-6 8.92394E-6 8.12523E-6 1.01771E-5 6.70305E-6 7.13642E-6 1.45074E-5 9.72749E-6 6.49165E-6 1.26844E-5 1.31666E-5 1.70793E-5 1.78778E-5 1.24734E-5 1.01855E-5 1.23813E-5 1.21445E-5 1.19077E-5 1.00736E-5 9.97394E-6 1.0763E-5 1.25163E-5 1.08102E-5 9.93646E-6 8.53209E-6 1.16776E-5 1.65732E-5 3.15034E-5 1.36412E-5 1.12085E-5 1.28007E-5 1.89026E-5 1.29384E-5 1.4211E-5 1.4044E-5 1.7512E-5 1.61258E-5 1.94674E-5 1.03781E-5 2.18295E-5 2.607E-5 3.12727E-5 3.5693E-5 3.0281E-5 3.77594E-5 4.37462E-5 3.00279E-5 6.08353E-5 6.14863E-5 6.73666E-5 5.29609E-5 5.80652E-5 5.56143E-5 7.07727E-5 4.93696E-5 6.08738E-5 3.38821E-5 3.0381E-5 4.42528E-5 3.8148E-5 4.0804E-5 3.39012E-5 3.25467E-5 3.64668E-5 4.60677E-5 4.37689E-5 4.04149E-5 6.02589E-5 5.06212E-5 1.03453E-4 1.0115E-4 7.54032E-5 4.16971E-5 3.5363E-5 7.70597E-5 6.45095E-5 6.38414E-5 1.11147E-4 9.71402E-5 9.25394E-5 1.03241E-4 6.02513E-5 1.01468E-4 9.1497E-5 7.59116E-5 8.55085E-5 1.08853E-4 9.34704E-5 6.66832E-5 6.47504E-5 1.13788E-4 7.77681E-5 1.4751E-4 1.14518E-4 7.79979E-5 8.24703E-5 9.10259E-5 7.67543E-5 9.92131E-5 1.38496E-4 1.27418E-4 1.10676E-4 1.16871E-4 1.26934E-4 1.22885E-4 1.37431E-4 2.10962E-4 1.06433E-4 1.424E-4 2.11499E-4 1.86326E-4 1.45443E-4 4.6144E-4 2.20031E-4 1.66754E-4 2.33656E-4 1.96566E-4 2.27991E-4 8.94377E-5 2.4981E-4 2.38131E-4 1.93623E-4 2.57595E-4 2.74035E-4 2.80991E-4 3.54097E-4 4.8705E-4 3.92188E-4 5.24071E-4 6.00052E-4 3.19275E-4 4.15521E-4 4.6086E-4 4.55285E-4 3.52968E-4 4.17193E-4 3.23677E-4 4.01068E-4 6.26458E-4 5.71006E-4 1.11123E-3 5.91711E-4 1.01774E-3 7.33848E-4 9.12381E-4 8.66209E-4 1.34947E-3 1.62004E-3 1.08127E-3 1.36889E-3 1.17765E-3 1.08887E-3 1.15637E-3 1.07165E-3 7.97479E-4 6.4099E-4 8.55307E-4 1.02422E-3 1.30788E-3 1.80642E-3 4.28626E-3 1.43748E-3 9.0275E-4 6.70771E-4 9.07261E-4 6.184E-4 7.14785E-4 1.4262E-3 2.08975E-3 2.54668E-3 9.06233E-4 1.12284E-3 8.28015E-4 8.27089E-4 1.01057E-3 1.44921E-3 1.01177E-3 2.00351E-3 2.06389E-3 6.51688E-4 2.41131E-3 9.1851E-4 9.64665E-4 7.31002E-4 5.26169E-4 8.2841E-4 8.77383E-4 5.30271E-4 4.21136E-4 3.07896E-4 5.76546E-4 4.92343E-4 1.16681E-3 1.50582E-3 1.07724E-3 3.32831E-3 3.22066E-3 2.40402E-3 2.58565E-3 2.78779E-3 4.0881E-3 3.37724E-3 3.22164E-3 2.39078E-3 4.08543E-3 5.05084E-3 3.75391E-3 3.43552E-3 2.2832E-3 1.54612E-3 8.87154E-4 1.02722E-3 1.27678E-3 1.57402E-3 1.16512E-3 8.29625E-4 1.10262E-3 7.02365E-4 5.86202E-4 6.97644E-4 8.14559E-4 8.70986E-4 6.23431E-4 4.55734E-4 4.55499E-4 5.14664E-4 4.1813E-4 3.27721E-4 3.64131E-4 6.68663E-4 3.38698E-4 3.63954E-5 6.95577E-5 5.61108E-5 3.00593E-5 2.7285E-5 4.49233E-5 8.78001E-5 5.89178E-4 1.79772E-3 1.94703E-3 1.98438E-3 1.40598E-3 1.92084E-3 2.25722E-3 1.70896E-3 1.7359E-3 3.04121E-3 1.64279E-3 2.76837E-3 1.06731E-3 1.42559E-3 3.96825E-3 2.62617E-3 2.64195E-3 2.33474E-3 2.31401E-3 3.18589E-3 1.84312E-3 1.33899E-3 1.33856E-3 1.53969E-3 1.97397E-3 1.93299E-3 2.63721E-3 5.68321E-3 3.69296E-3 2.80414E-3 1.23154E-3 1.28257E-3 1.09951E-3 6.64611E-3 7.38044E-3 2.75424E-2 1.36525E-2 8.30712E-3 9.48588E-3 2.33576E-3 4.38703E-3 2.53902E-5 3.29772E-6 1.1252E-6 9.6935E-6 6.56151E-3 5.43878E-3 2.1375E-2 5.20745E-3 1.32755E-3 1.6328E-4 1.04738E-3 2.54944E-5 2.53588E-8 1.37711E-4 2.72876E-2 4.6086E-2 3.46379E-2 3.67786E-2 1.23972E-2 2.82748E-2 3.25996E-3 1.49097E-2 1.94501E-2 1.77734E-2 1.52595E-2 2.47314E-3 1.84237E-2 2.04919E-2 7.8607E-3 4.05894E-3 4.51375E-3 8.00915E-3 5.10189E-3 4.56297E-3 7.23424E-3 8.46886E-3 2.59948E-3 1.89924E-2 1.29919E-2 1.17305E-2 1.27372E-2 5.4599E-3 4.11524E-3 1.27772E-2 1.3003E-2 7.87041E-3 8.66193E-3 8.68247E-3 6.11375E-3 1.58627E-2 1.4182E-2 1.95745E-2 2.27884E-2 3.55506E-2 1.33469E-2 2.05094E-2 2.24556E-2 5.16576E-2 3.06808E-2 1.83078E-2 1.17707E-2 6.749E-2 5.28191E-2 8.38997E-2 1.04319E-1 1.62932E-1 1.07813E-1 9.89911E-2 6.90244E-2 8.52525E-2 5.41867E-2 1.20384E-1 5.16007E-2 1.18899E-1 7.90817E-2 5.87046E-2 5.14436E-2 5.92109E-2 3.49169E-2 3.71932E-2 1.78817E-2 2.54834E-2 2.29184E-2 1.88698E-2 2.99175E-2 8.488E-2 1.38388E-1 4.52643E-2 7.62164E-2 4.40461E-2 8.03592E-2 7.76685E-2 5.38963E-2 5.07797E-2 4.14744E-2 7.35744E-2 1.94276E-1 1.6539E-1 1.11066E-1 9.8908E-2 1.08569E-1 1.15236E-1 2.34933E-1 1.55167E-1 1.49682E-1 1.87809E-1 1.90734E-1 2.57623E-1 1.6803E-1 1.6712E-1 3.39707E-1 2.80396E-1 1.01821E-1 1.51637E-1 1.89619E-2 1.26024E-1 8.85745E-2 9.89305E-2 2.00107E-1 1.52693E-1 7.80473E-2 9.86006E-2 2.16832E-1 1.13148E-1 2.31895E-1 2.67343E-1 3.37626E-1 3.30753E-1 4.13953E-1 3.08934E-1 5.31952E-1 4.25359E-1 5.20744E-1 6.08371E-1 4.95738E-1 4.42565E-1 5.2989E-1 2.2363E-1 2.04014E-1 1.84523E-1 1.83011E-1 1.30545E-1 2.9656E-1 3.85631E-1 3.24363E-1 2.95839E-1 2.14717E-1 1.39953E-1 1.04739E-1 1.25301E-1 7.25627E-2 1.33161E-1 1.49193E-1 1.68296E-1 3.08911E-1 3.38103E-1 2.381E-1 1.73656E-1 1.16748E-1 1.95749E-1 1.55808E-1 3.11667E-1 4.67178E-1 2.99311E-1 1.89526E-1 1.11585E-1 1.99258E-1 1.85448E-1 3.38401E-1 2.44099E-1 4.41458E-1 2.81717E-1 1.38651E-1 1.74032E-1 2.58634E-1 2.73417E-1 1.15055E-1 2.6047E-1 1.98528E-1 2.72235E-1 3.17026E-1 2.98368E-1 2.15996E-1 3.07598E-1 2.38819E-1 2.31585E-1 3.45493E-1 3.16489E-1 2.75728E-1 2.125E-1 8.68207E-2 2.14036E-1 7.2515E-2 1.3513E-1 1.67747E-1 4.12919E-1 1.34012E-1 8.86321E-2 1.74259E-1 9.69735E-2 1.67484E-1 3.84596E-1 4.19539E-1 4.40325E-1 2.25689E-1 1.21355E-1 6.2541E-2 3.86597E-2 6.35905E-2 1.1936E-1 6.55597E-2 3.07203E-2 2.44371E-2 9.62415E-3 5.92153E-2 6.48864E-2 1.43343E-1 1.16624E-1 3.26313E-2 1.47241E-2 9.19404E-3 4.56414E-3 8.39213E-3 6.91863E-3 1.69158E-2 1.02909E-2 3.45693E-3 2.01346E-3 1.28252E-3 3.96268E-4 9.80738E-4 1.04221E-4 4.15468E-4 2.86731E-4 5.80147E-4 7.06372E-4 3.12663E-4 3.66765E-4 1.10056E-3 1.49205E-3 1.10263E-3 8.52395E-4 2.02696E-3 1.50607E-3 1.91222E-3 1.91893E-3 1.30637E-3 4.84527E-4 2.17745E-4 4.50141E-5 9.45574E-5 1.12157E-4 9.67652E-4 1.35E-3 1.28453E-3 1.3437E-3 3.20354E-4 2.03195E-4 6.87479E-4 8.24572E-4 6.29812E-4 7.34257E-3 1.7642E-3 7.86342E-3 1.41452E-2 5.31896E-2 5.12E-2 9.33495E-2 7.88225E-2 6.99303E-2 7.91813E-2 2.79568E-2 4.00291E-2 1.63834E-1 4.45288E-2 8.70041E-2 9.26019E-2 6.23109E-2 6.38789E-2 7.26278E-2 6.8162E-2 4.05517E-2 1.0214E-1 5.91068E-2 9.87355E-2 5.15272E-2 7.57975E-2 6.44535E-2 1.71841E-1 1.42937E-1 1.03351E-1 1.3221E-1 1.16452E-1 4.91756E-2 6.54654E-2 3.49647E-2 7.06696E-2 4.89948E-2 1.67806E-2 2.69514E-2 2.2283E-2 3.84358E-2 2.62155E-2 1.69991E-2 2.05297E-2 2.5952E-2 1.56744E-2 3.15822E-2 1.92764E-1 3.66961E-2 2.98489E-2 5.27892E-3 3.48987E-2 2.87448E-2 4.27239E-2 1.74856E-2 3.91889E-2 1.25967E-1 9.15223E-3 6.55215E-2 5.89712E-2 5.25922E-2 6.09071E-2 6.91257E-2 1.00375E-1 2.06723E-2 9.91664E-3 2.45767E-2 5.57535E-2 4.45636E-2 9.71341E-2 2.05943E-1 1.05494E-1 1.80228E-1 5.78744E-2 1.04024E-1 4.1282E-2 8.81864E-2 3.66595E-2 5.11349E-2 4.01537E-2 4.61592E-2 3.89456E-2 3.25092E-2 3.06307E-2 1.8706E-2 1.82408E-2 3.54065E-2 3.00626E-2 2.25711E-2 2.48581E-2 5.05222E-2 2.47297E-2 1.2934E-2 3.00437E-2 1.29022E-2 3.96309E-2 5.40879E-2 3.76728E-2 1.23062E-2 5.87445E-2 1.11732E-2 2.58204E-2 1.7856E-2 9.55552E-3 2.12843E-2 9.39751E-2 7.5539E-2 1.80573E-2 7.18353E-2 6.26186E-2 5.56053E-2 3.90693E-1 8.03388E-2 4.77061E-2 2.04982E-2 2.60163E-2 2.73839E-2 2.1185E-2 3.09393E-2 9.66953E-2 2.54723E-1 1.09821E-1 4.08993E-2 7.42145E-2 5.80084E-2 3.92793E-2 3.61286E-2 2.03598E-2 2.55659E-2 4.07805E-2 3.28602E-2 3.77707E-2 2.2266E-2 5.9886E-2 2.4535E-2 7.51397E-3 5.97161E-3 7.32975E-3 6.54789E-3 1.06287E-2 1.49698E-2 2.6383E-2 4.21465E-2 1.91575E-2 1.90884E-2 2.05549E-2 3.24646E-2 2.08311E-2 1.86034E-2 1.11996E-2 1.85198E-2 1.88942E-2 1.62232E-2 2.38097E-2 7.31814E-3 1.46703E-2 2.87221E-2 1.71664E-2 1.38068E-2 2.12751E-2 1.1965E-2 1.71931E-2 2.99425E-2 2.34395E-2 3.633E-2 2.11595E-2 5.62415E-2 3.38662E-2 1.59182E-2 1.56385E-2 2.0298E-2 2.95204E-2 1.69542E-2 2.40229E-2 1.14069E-2 4.63588E-2 3.92161E-2 4.48903E-2 2.74251E-2 2.19175E-2 2.71204E-2 2.00412E-2 8.41633E-2 1.30877E-1 1.60734E-1 1.09759E-1 1.13559E-1 8.48903E-2 1.09707E-1 7.40938E-2 1.37306E-1 1.48753E-1 1.39739E-1 2.44652E-2 1.42628E-2 1.26465E-3 1.63921E-4 1.38686E-4 2.38399E-4 1.40513E-3 1.74206E-3 3.12625E-2 8.7405E-3 1.03718E-2 1.59765E-2 2.44735E-2 7.39503E-3 1.20897E-2 1.03673E-2 1.71956E-2 1.02328E-1 9.57365E-2 1.03143E-1 6.5301E-1 1.7795E-1 1.67891E-1 2.8691E-1 4.40891E-2 4.89823E-2 4.49669E-2 6.03056E-2 6.49817E-2 3.92961E-2 3.31622E-2 2.70369E-2 5.88587E-2 1.80961E-1 1.6367E-1 1.00771E-1 7.54032E-2 1.09142E-1 4.96599E-2 6.52933E-2 5.15284E-2 4.98363E-2 1.99059E-2 2.97035E-2 2.13304E-2 3.52976E-2 4.2813E-2 3.95973E-2 2.43237E-2 1.66401E-2 1.26723E-2 7.55966E-3 5.76904E-3 9.87651E-3 1.49699E-2 2.38898E-2 7.40086E-3 3.99935E-2 2.4362E-2 2.86823E-2 1.2601E-2 5.76521E-3 3.66241E-3 1.95507E-3 3.12908E-3 4.86592E-4 5.039E-4 4.16081E-4 4.17842E-4 7.46555E-3 4.8287E-4 4.60645E-4 5.88406E-4 1.02423E-3 1.12769E-3 7.02169E-4 4.14897E-4 2.62567E-4 3.00825E-4 4.37643E-3 3.93061E-4 6.37388E-4 7.57891E-4 7.58818E-4 1.09296E-3 9.7302E-4 8.53901E-4 5.27344E-4 6.55585E-4 6.31324E-4 6.86118E-4 8.6423E-4 6.34359E-4 1.40822E-3 9.63011E-4 6.83979E-4 1.35229E-3 2.10111E-3 1.85256E-3 1.10988E-3 1.4676E-3 6.12544E-4 5.74848E-4 4.6012E-4 2.98093E-4 5.97086E-4 6.73781E-4 4.05348E-4 4.98818E-4 8.09223E-4 5.58331E-4 5.79265E-4 5.05553E-4 4.28148E-4 6.304E-4 8.2137E-4 7.42108E-4 5.33033E-4 7.86958E-4 6.01373E-4 1.03376E-3 1.22219E-3 1.66312E-3 1.6871E-3 1.66348E-3 1.94713E-3 1.30056E-3 1.15131E-3 8.26519E-4 2.83491E-4 4.35789E-4 1.12813E-3 8.52735E-4 7.22861E-4 3.13829E-4 2.1942E-4 1.26354E-4 3.38686E-4 3.11219E-4 1.18243E-4 1.03298E-4 9.0819E-5 4.045E-4 5.59321E-4 4.24714E-5 6.88571E-5 5.08256E-5 4.19936E-5 1.91029E-4 2.52793E-4 2.33093E-4 4.10759E-5 2.26976E-5 1.33086E-5 1.61396E-5 6.07045E-4 2.06539E-4 2.84147E-4 1.81389E-5 2.77078E-5 8.54644E-5 2.64202E-5 2.72123E-5 2.63442E-5 1.89518E-4 3.05381E-4 5.32048E-4 4.17118E-5 5.63151E-5 7.71186E-5 1.83694E-4 2.17063E-4 7.00496E-5 4.757E-5 3.28752E-5 5.73246E-5 1.19478E-4 7.03706E-5 7.03551E-5 7.45623E-5 1.25369E-4 7.99811E-5 3.69976E-5 5.44979E-5 7.40323E-5 1.03786E-3 6.15601E-5 1.39039E-5 5.25908E-10 3.20727E-5 2.6035E-5 5.0208E-5 1.14323E-4 3.09282E-4 1.18857E-4 1.88775E-4 2.52422E-4 2.64952E-4 2.28603E-4 2.6629E-4 1.24032E-4 1.14118E-4 1.24988E-4 1.00792E-4 1.25432E-4 8.69701E-5 7.24159E-5 8.21695E-5 1.61513E-4 1.0545E-4 6.65963E-5 4.17849E-5 2.96991E-5 4.02341E-5 2.5022E-5 3.49668E-4 2.80763E-4 2.43988E-4 3.14782E-4 3.26999E-4 2.25007E-5 3.06944E-5 5.72953E-5 3.28543E-5 3.60888E-5 3.63734E-5 5.18734E-5 1.09473E-4 9.89676E-5 2.28198E-4 3.08279E-4 5.90718E-5 3.41404E-5 3.20454E-5 2.2092E-5 9.04318E-5 1.63674E-4 4.50058E-4 3.54129E-4 1.46534E-4 2.93317E-4 3.74604E-4 2.0563E-4 1.98862E-4 3.22477E-4 4.53585E-4 3.80553E-4 4.1539E-4 2.4308E-4 1.67238E-4 1.58434E-4 1.50737E-4 1.51797E-4 1.81137E-4 1.12406E-4 1.87882E-4 1.67109E-4 1.14016E-4 1.07329E-4 1.1802E-4 1.22983E-4 1.46108E-4 1.50063E-4 1.90891E-4 2.052E-4 1.14905E-4 1.14422E-4 8.76353E-5 7.21864E-5 1.15794E-4 7.6804E-5 7.1358E-5 4.83615E-5 5.05399E-5 8.46666E-5 5.83218E-5 8.75066E-5 6.16317E-5 6.4525E-5 5.84057E-5 5.37616E-5 5.87257E-5 5.36614E-5 7.21093E-5 7.13077E-5 4.57976E-5 5.76428E-4 7.72952E-4 5.86669E-5 4.96931E-5 5.16066E-5 5.70664E-5 4.51527E-5 4.13706E-5 6.65587E-5 8.27717E-5 4.06781E-5 4.63923E-5 4.82292E-5 6.75352E-5 5.06745E-5 1.02885E-3 8.39827E-4 1.03321E-4 9.00122E-5 5.25944E-5 6.17618E-5 1.22564E-4 1.20756E-4 1.01701E-4 1.08686E-4 9.93454E-4 9.73545E-4 6.35327E-5 7.57288E-5 5.34523E-5 8.16787E-4 1.236E-3 9.67323E-4 9.10719E-4 7.01204E-4 7.22683E-4 7.77683E-4 5.21244E-4 6.00565E-4 6.70863E-4 5.72874E-4 4.9956E-4 4.9779E-4 4.05192E-4 8.80693E-4 5.00988E-4 7.65755E-4 8.64888E-4 7.15868E-4 3.71506E-4 2.40348E-4 1.80161E-4 1.74755E-4 1.99061E-4 2.06465E-4 2.76534E-5 1.65564E-5 2.72192E-5 2.16803E-5 4.66612E-5 3.32968E-5 3.90757E-5 3.29566E-5 6.72626E-5 3.14345E-5 9.79657E-6 7.24217E-6 8.41658E-6 1.50287E-4 1.18886E-4 5.1204E-5 4.26313E-5 4.48046E-5 5.09207E-5 4.10617E-5 4.14661E-5 3.81496E-5 5.16669E-5 6.19771E-5 8.35355E-5 6.17428E-5 7.23733E-5 7.09308E-5 6.21388E-5 7.22473E-5 6.09281E-5 5.70702E-5 5.59897E-5 6.60634E-5 6.03981E-5 5.78411E-5 5.42524E-5 4.64278E-5 5.25271E-5 4.00824E-5 7.93635E-5 4.30208E-5 5.13237E-5 7.20006E-5 5.28118E-5 4.02715E-5 3.3006E-5 2.13325E-5 2.36977E-5 3.26533E-5 5.64387E-5 4.0253E-5 3.18042E-5 2.7525E-5 2.02035E-5 3.19482E-5 2.41102E-5 2.15266E-5 1.77694E-5 1.29032E-5 1.78266E-5 1.49282E-5 1.76369E-5 1.84058E-5 1.30901E-5 1.1566E-5 1.46402E-5 9.95702E-6 9.03247E-6 1.21879E-5 1.00694E-5 1.04622E-5 1.081E-5 2.0218E-5 2.6208E-5 2.39133E-5 2.02718E-5 1.50331E-5 1.04992E-5 1.86274E-5 1.88931E-5 2.28762E-5 9.74439E-6 1.40432E-5 1.25693E-5 9.31564E-6 8.95099E-6 7.38405E-6 5.75933E-6 9.03283E-6 1.3013E-5 2.11575E-5 2.21218E-5 1.25977E-5 1.05411E-5 8.36048E-6 1.13682E-5 9.88018E-6 7.02352E-6 1.82794E-5 1.21556E-5 6.12507E-6 5.34906E-6 5.90144E-6 2.38479E-5 6.85545E-6 1.55888E-6 3.69369E-6 1.65809E-6 2.88002E-6 3.87763E-6 2.73197E-6 2.05306E-6 2.60267E-6 -9999 -9999 -9999 -9999 -9999 -9999 -9999 -9999 -9999 -9999 -9999 -9999 -9999 -9999 -9999 -9999
[truncated: 10,740,054 more chars]
