# Supplementary material for: Elemental concentration and spatial distribution of wild edible fruits and implications for dietary mineral intake in Ethiopia
Source: Sci Rep. 2025 Nov 27;15:42307. doi: 10.1038/s41598-025-26400-7 (PMC12661052; doi:10.1038/s41598-025-26400-7)
Supplement: Supplementary file 6 — Supplementary Material 6 [file 41598_2025_26400_MOESM6_ESM.zip › Supplementary file 1/Mimusops_kummel.lambdas]

(LC=1.0)	0.0	0.0	1.0
(LC=2.0)	2.1681859033252495	0.0	1.0
(LC=9.0)	0.20010914273925776	0.0	1.0
(LC=10.0)	-0.07592236214832401	0.0	1.0
(LC=12.0)	0.1432054916640047	0.0	1.0
(LC=14.0)	2.1119631269066024	0.0	1.0
EVI	0.0	0.0	7368.0
Elev	0.0	5.0	3959.0
GPP	0.7429319018166669	0.0	65535.0
N_100-200	0.07812700714801286	233.0	3965.0
N_15-30	-3.600742663242892	464.0	6545.0
N_30-60	0.0	375.0	4797.0
N_60-100	-1.744813883288892	281.0	3986.0
Ptn	0.0	100.87100982666016	1979.4097900390625
Ptn_Dry	0.0	-0.11336734145879745	210.60604858398438
Ptn_SN	0.0	35.408382415771484	135.00657653808594
Ptn_Warm	0.0	16.661958694458008	575.5321044921875
SoC_100-200	0.5142492701741521	24.0	510.0
SoC_15-30	0.0	36.0	856.0
SoC_30-60	-1.6007577494699539	30.0	555.0
SoC_60-100	0.0	26.0	492.0
Temp	0.0	6.538234233856201	30.57937240600586
VCF	0.7501931404422153	0.0	83.0
EVI^2	-4.423523662939809	0.0	5.4287424E7
Elev^2	-5.41643084232827	25.0	1.5673681E7
N_100-200^2	2.9151572891061948	54289.0	1.5721225E7
N_15-30^2	-5.182182717870923	215296.0	4.2837025E7
N_60-100^2	-9.078985809845621	78961.0	1.5888196E7
Ptn^2	0.4752403307948335	10174.96062345017	3918063.1169024855
Ptn_Dry^2	1.3893960570757438	0.0	44354.90770015959
Ptn_SN^2	-0.3724477103298277	1253.7535453015153	18226.775708534056
SoC_30-60^2	-6.872852524158159	900.0	308025.0
Temp^2	-9.347794321001304	42.748506896769186	935.0980167451926
`Ptn_Dry	-0.9639835570707057	-0.11336734145879745	36.4739990234375
`Elev	-1.32388221208934	5.0	1328.5
`Ptn	-0.5971560027378009	100.87100982666016	776.8438720703125
'Ptn_SN	-2.5565579859655934	84.58299255371094	135.00657653808594
`Elev	-0.8476060059942762	5.0	1310.5
`GPP	-2.0598429088902392	0.0	12725.0
`Ptn_SN	-0.6441254094342813	35.408382415771484	68.11400604248047
`VCF	0.3859894572024571	0.0	7.5
`SoC_100-200	-0.8296850273624234	24.0	76.5
`N_15-30	0.6369405652144289	464.0	2091.5
'VCF	-1.4897504228325	75.5	83.0
`Ptn_SN	-0.4441399661503947	35.408382415771484	68.28437805175781
`N_15-30	0.5193900871923295	464.0	2099.5
`EVI	-1.2416657775470672	0.0	1841.5
`Ptn_Dry	0.9032254319082862	-0.11336734145879745	57.87849235534668
'Ptn_SN	-1.832457688932047	69.1352424621582	135.00657653808594
`Ptn_Dry	0.8604581862738384	-0.11336734145879745	57.699045181274414
'Ptn_Warm	-0.11745499349167941	365.76161193847656	575.5321044921875
'Ptn_Dry	0.819548578211247	93.20410919189453	210.60604858398438
'Ptn_Dry	-1.5182631338511445	157.14209747314453	210.60604858398438
'Ptn_Dry	1.3932441237838447	95.00339126586914	210.60604858398438
`Ptn_SN	-1.3277924676508415	35.408382415771484	68.52063369750977
`SoC_15-30	-0.42539125782337706	36.0	204.5
'Ptn_Dry	0.5281381428261386	94.06757736206055	210.60604858398438
`Ptn_SN	-2.8960383141141097	35.408382415771484	49.58821487426758
'Ptn_Dry	0.39677529330492467	93.71061706542969	210.60604858398438
'Ptn	0.3965832387679678	1280.9246826171875	1979.4097900390625
`Ptn	-1.9417069985631146	100.87100982666016	784.6224975585938
'Ptn_Dry	0.5720857923306713	92.6700553894043	210.60604858398438
`N_30-60	-1.4750195800691366	375.0	1152.5
`SoC_30-60	0.568998334263025	30.0	142.5
`N_30-60	-0.039595102520737745	375.0	1151.5
'Ptn_Dry	0.2551391231910125	94.02397918701172	210.60604858398438
`VCF	0.7133814777172772	0.0	5.5
`SoC_60-100	-0.2279221253910424	26.0	101.5
`SoC_15-30	-0.287265089489654	36.0	210.5
'Ptn_Warm	-1.1390196884213712	366.1346130371094	575.5321044921875
`N_15-30	0.29337995310535414	464.0	2038.5
`Ptn_Dry	-0.6539786394757583	-0.11336734145879745	36.792137145996094
`Ptn_Dry	0.3035668648644795	-0.11336734145879745	55.907785415649414
'Ptn_Dry	0.2959279543042428	93.46620178222656	210.60604858398438
`N_100-200	-0.8369214609016926	233.0	499.5
`SoC_100-200	1.2861631400024627	24.0	49.5
`Ptn_Dry	-1.3735829161741433	-0.11336734145879745	36.80208969116211
'VCF	-0.272029768983194	64.5	83.0
`Ptn	-0.4029681881900449	100.87100982666016	787.3451232910156
`SoC_15-30	-1.5605385968619596	36.0	213.5
`SoC_60-100	-1.1275101269763526	26.0	103.5
'Elev	-2.7705835459350143	1994.5	3959.0
'Ptn_Dry	0.2005147327584182	92.61148834228516	210.60604858398438
`Elev	-1.2145912490278319	5.0	1309.5
'Ptn	0.15187224781093434	1280.6315307617188	1979.4097900390625
'Ptn_Dry	0.10177280588160094	93.10594177246094	210.60604858398438
'Ptn	0.0728737672826061	1289.2064819335938	1979.4097900390625
'Ptn	0.28282257963561686	1280.75	1979.4097900390625
`Ptn_Dry	0.1700534629428827	-0.11336734145879745	56.16990089416504
'Ptn	0.2389931231749268	1281.7887573242188	1979.4097900390625
`EVI	-0.41235276198719273	0.0	1853.5
`N_15-30	0.18749503891368977	464.0	2017.5
`N_15-30	0.19323040075858985	464.0	2018.5
`Ptn_Dry	0.19537242029932594	-0.11336734145879745	56.09995651245117
'Ptn_Dry	0.2070661452219099	92.98558044433594	210.60604858398438
`Ptn_Dry	0.156013364647797	-0.11336734145879745	55.98758506774902
`Ptn_Warm	-0.043363640785074514	16.661958694458008	152.12765502929688
`Ptn_Dry	-0.2623642598459884	-0.11336734145879745	36.824798583984375
`Ptn_Dry	0.07107765063323247	-0.11336734145879745	56.02751159667969
`Ptn_Dry	0.07472762375982551	-0.11336734145879745	56.11204528808594
`GPP	-0.16091610048675992	0.0	13182.5
`Ptn_SN	-0.11945106410117692	35.408382415771484	68.42920303344727
'Ptn_SN	-0.08375253902927177	69.02386474609375	135.00657653808594
'Ptn_Dry	-0.09662655091111463	155.89525604248047	210.60604858398438
'Ptn	0.047843797663861105	1290.9806518554688	1979.4097900390625
'Ptn	0.03021438847884174	1290.8057250976562	1979.4097900390625
linearPredictorNormalizer	-4.013605758731834
densityNormalizer	161.27807090297202
numBackgroundPoints	10034
entropy	7.721704980678571
