# Supplementary material for: Elemental concentration and spatial distribution of wild edible fruits and implications for dietary mineral intake in Ethiopia
Source: Sci Rep. 2025 Nov 27;15:42307. doi: 10.1038/s41598-025-26400-7 (PMC12661052; doi:10.1038/s41598-025-26400-7)
Supplement: Supplementary file 6 — Supplementary Material 6 [file 41598_2025_26400_MOESM6_ESM.zip › Supplementary file 1/Mimusops_kummel_omission.csv]

Raw value	Corresponding cumulative value	Corresponding Cloglog value	Fractional area	Training omission	Test omission
8.62159E-12	0.000000001	0.000000019	0.999800678	0	0
2.32818E-11	0.000000004	0.000000053	0.999701017	0	0
2.79828E-11	0.000000012	0.000000063	0.999402033	0	0
3.58379E-11	0.000000028	0.000000081	0.998903727	0	0
5.02367E-11	0.0000001	0.000000113	0.997309149	0	0
6.25537E-11	0.000000252	0.000000141	0.994618298	0	0
1.02878E-10	0.000001001	0.000000232	0.985748455	0	0
1.62747E-10	0.0000025	0.000000367	0.974686067	0	0
4.58511E-10	0.00001001	0.000001035	0.947777556	0	0
1.11444E-9	0.000025098	0.000002515	0.927147698	0	0
2.35054E-9	0.000050203	0.000005305	0.911700219	0	0
4.46472E-9	0.000100032	0.000010076	0.896751046	0	0
1.05814E-8	0.000250043	0.00002388	0.876220849	0	0
1.75799E-8	0.000500475	0.000039674	0.858481164	0	0
2.95818E-8	0.00100193	0.000066758	0.836954355	0	0
5.86437E-8	0.002504825	0.000132339	0.80187363	0	0
1.01486E-7	0.005003714	0.000229009	0.770081722	0	0
1.77418E-7	0.010009321	0.000400317	0.733007774	0	0
4.13684E-7	0.025029568	0.000933167	0.679190751	0	0
8.27869E-7	0.050043421	0.001866593	0.637233406	0	0
1.5328E-6	0.100129012	0.003453249	0.594678094	0	0
2.96687E-6	0.200007804	0.006673281	0.54933227	0	0
4.4989E-6	0.300123937	0.010101758	0.522423759	0	0
5.91176E-6	0.400340615	0.013253078	0.503089496	0	0
7.3369E-6	0.500059001	0.016421615	0.488040662	0	0
8.64031E-6	0.600438419	0.019310594	0.475483357	0	0
1.01145E-5	0.700761371	0.022567829	0.464819613	0	0
1.08284E-5	0.750314951	0.024141377	0.460135539	0	0
1.15161E-5	0.800676882	0.025654681	0.455650787	0	0
1.27015E-5	0.901257017	0.028257952	0.447378912	0	0
1.41044E-5	1.00131723	0.03132949	0.439904325	0	0
1.51193E-5	1.100845542	0.033545739	0.433127367	0	0
1.62112E-5	1.201260674	0.035924237	0.426749053	0	0
1.75078E-5	1.301190466	0.038741349	0.420869045	0	0
1.8624E-5	1.400516562	0.041159669	0.415387682	0	0
1.97371E-5	1.500270464	0.043565365	0.410205302	0	0
2.27614E-5	1.751168753	0.050070981	0.398544947	0	0
2.54823E-5	2.001288151	0.055886186	0.388180187	0	0
2.79932E-5	2.252432157	0.061220881	0.378812039	0	0
3.05892E-5	2.501361032	0.066704847	0.370340841	0	0
3.29994E-5	2.752132489	0.071767671	0.36246761	0	0
3.54856E-5	3.000053457	0.076961156	0.355292007	0	0
3.77724E-5	3.25229408	0.081712615	0.348415388	0	0
3.99423E-5	3.501825443	0.086198602	0.342037074	0	0
4.24055E-5	3.750357174	0.091264305	0.336057405	0	0
4.48713E-5	4.002895702	0.096307052	0.330277058	0	0
4.69102E-5	4.250403039	0.100455772	0.324895356	0	0
4.91442E-5	4.504909797	0.104979637	0.319613315	0	0
5.0614E-5	4.754213176	0.107943605	0.314630257	0	0
5.25574E-5	5.001877887	0.111847525	0.309846522	0	0
5.454E-5	5.252777887	0.115812505	0.305162448	0	0
5.62725E-5	5.502310483	0.119262773	0.300677696	0	0
5.82332E-5	5.754819221	0.123151329	0.296292605	0	0
6.03377E-5	6.004702597	0.127306118	0.292106837	0	0
6.20826E-5	6.255155765	0.130735928	0.28802073	0	0
6.34624E-5	6.505748607	0.133438513	0.284034283	0	0
6.54313E-5	6.750940752	0.137280388	0.28024716	0	0.125
6.73524E-5	7.003666669	0.141012766	0.276460036	0	0.125
6.89437E-5	7.25598519	0.144092118	0.272772573	0	0.125
7.0586E-5	7.50032526	0.14725847	0.269284433	0	0.125
7.24124E-5	7.750517659	0.150765981	0.265796293	0	0.125
7.44128E-5	8.007152702	0.15459137	0.262308152	0	0.125
7.67638E-5	8.256457676	0.159064976	0.259019334	0	0.125
7.84446E-5	8.504765666	0.162248828	0.255830177	0	0.125
8.0201E-5	8.750788199	0.165562859	0.252740682	0	0.125
8.21437E-5	9.002112161	0.169213267	0.249651186	0	0.125
8.41625E-5	9.25162322	0.172989736	0.246661351	0	0.125
8.6103E-5	9.506908641	0.176603717	0.243671517	0	0.125
8.8129E-5	9.750591605	0.180359929	0.240881005	0	0.125
8.98596E-5	10.0000388	0.183554759	0.238090492	0	0.125
9.1522E-5	10.254211766	0.18661218	0.23529998	0	0.125
9.31403E-5	10.503508369	0.189577396	0.232609129	0	0.125
9.56484E-5	10.758415299	0.19415173	0.229918278	0	0.125
9.75744E-5	11.009642026	0.197646791	0.227327088	0	0.125
9.98003E-5	11.256434192	0.201667288	0.224835559	0	0.125
1.01967E-4	11.509043317	0.205560975	0.22234403	0	0.125
1.03912E-4	11.755969279	0.209040304	0.219952163	0.028571429	0.125
1.05848E-4	12.007830894	0.212489674	0.217560295	0.028571429	0.125
1.07731E-4	12.253637574	0.215829341	0.215268088	0.028571429	0.125
1.09252E-4	12.503168752	0.218516213	0.212975882	0.028571429	0.125
1.10956E-4	12.756467607	0.221515193	0.210683676	0.028571429	0.125
1.1315E-4	13.003389357	0.225360779	0.20849113	0.028571429	0.125
1.15393E-4	13.254820028	0.229271427	0.206298585	0.028571429	0.125
1.17328E-4	13.510670725	0.232629429	0.204106039	0.028571429	0.125
1.19125E-4	13.758961907	0.235735405	0.202013155	0.028571429	0.125
1.20844E-4	14.01110205	0.238694405	0.199920271	0.028571429	0.125
1.22996E-4	14.255607399	0.242382921	0.197927048	0.028571429	0.125
1.24692E-4	14.50337315	0.245276959	0.195933825	0.028571429	0.125
1.2707E-4	14.755593255	0.249317289	0.193940602	0.028571429	0.125
1.29555E-4	15.012276128	0.253516184	0.191947379	0.028571429	0.125
1.31552E-4	15.260533106	0.256871419	0.190053817	0.028571429	0.125
1.33111E-4	15.511987263	0.259481989	0.188160255	0.028571429	0.125
1.34986E-4	15.753278499	0.262608312	0.186366354	0.028571429	0.125
1.36859E-4	16.01157002	0.265718758	0.184472793	0.028571429	0.125
1.38099E-4	16.259208688	0.267771861	0.182678892	0.028571429	0.125
1.39721E-4	16.509495595	0.270446007	0.180884991	0.028571429	0.125
1.41335E-4	16.762555993	0.273098621	0.17909109	0.028571429	0.125
1.43476E-4	17.004765312	0.27660338	0.177396851	0.028571429	0.125
1.44969E-4	17.264221227	0.279036057	0.17560295	0.057142857	0.125
1.46192E-4	17.511736106	0.28102343	0.17390871	0.085714286	0.125
1.47437E-4	17.761232126	0.283040411	0.172214471	0.085714286	0.125
1.49273E-4	18.013417576	0.286005184	0.170520231	0.085714286	0.125
1.51047E-4	18.254038575	0.288857964	0.168925653	0.085714286	0.125
1.52898E-4	18.512617322	0.291822362	0.167231413	0.085714286	0.125
1.54174E-4	18.758331187	0.293859803	0.165636835	0.085714286	0.125
1.55972E-4	19.006452815	0.296718089	0.164042256	0.085714286	0.125
1.58449E-4	19.258395893	0.300639476	0.162447678	0.085714286	0.125
1.59953E-4	19.513001819	0.303008278	0.160853099	0.085714286	0.125
1.61593E-4	19.754320832	0.305583803	0.159358182	0.085714286	0.125
1.62955E-4	20.014287758	0.307715322	0.157763604	0.085714286	0.125
1.65028E-4	20.260279718	0.31094577	0.156268686	0.085714286	0.125
1.67867E-4	20.509537938	0.31534634	0.154773769	0.085714286	0.125
1.69869E-4	20.762663737	0.318432924	0.153278852	0.085714286	0.125
1.71772E-4	21.001645023	0.321353712	0.151883596	0.085714286	0.125
1.7364E-4	21.260813364	0.324209718	0.150388678	0.085714286	0.125
1.76121E-4	21.505976195	0.32798183	0.148993422	0.085714286	0.125
1.78294E-4	21.75438245	0.331269276	0.147598166	0.085714286	0.125
1.79727E-4	22.00492779	0.33342889	0.14620291	0.085714286	0.125
1.81584E-4	22.258042397	0.336216909	0.144807654	0.085714286	0.125
1.83779E-4	22.513831346	0.339496065	0.143412398	0.085714286	0.125
1.85004E-4	22.753735244	0.341319902	0.142116803	0.114285714	0.125
1.86925E-4	23.013910591	0.344169828	0.140721547	0.142857143	0.125
1.88418E-4	23.257899447	0.346375714	0.139425952	0.142857143	0.125
1.9066E-4	23.504355162	0.349673829	0.138130357	0.142857143	0.125
1.93315E-4	23.753912412	0.353559483	0.136834762	0.142857143	0.125
1.95441E-4	24.00645564	0.35665312	0.135539167	0.142857143	0.125
1.97228E-4	24.261834456	0.359243368	0.134243572	0.142857143	0.125
1.98632E-4	24.519337673	0.361270331	0.132947977	0.142857143	0.125
2.01721E-4	24.760062617	0.365707813	0.131752043	0.142857143	0.125
2.04438E-4	25.003626337	0.369584667	0.130556109	0.142857143	0.125
2.0635E-4	25.250190688	0.372298467	0.129360175	0.142857143	0.125
2.08129E-4	25.519666197	0.374814755	0.12806458	0.142857143	0.125
2.09625E-4	25.770374917	0.376922041	0.126868647	0.142857143	0.125
2.11241E-4	26.001786987	0.379189222	0.125772374	0.142857143	0.125
2.13111E-4	26.256342819	0.381804519	0.12457644	0.142857143	0.125
2.14707E-4	26.513107471	0.384027142	0.123380506	0.142857143	0.125
2.1683E-4	26.750660433	0.386970539	0.122284234	0.142857143	0.125
2.18446E-4	27.011930834	0.389202243	0.1210883	0.142857143	0.125
2.2031E-4	27.25366946	0.391766769	0.119992027	0.142857143	0.125
2.22395E-4	27.519484962	0.394622304	0.118796093	0.142857143	0.125
2.2515E-4	27.766019711	0.398374281	0.117699821	0.142857143	0.125
2.27648E-4	28.015248158	0.401755803	0.116603548	0.142857143	0.125
2.30838E-4	28.267386303	0.406048212	0.115507275	0.142857143	0.125
2.32687E-4	28.522469357	0.408520918	0.114411003	0.142857143	0.125
2.34587E-4	28.755926168	0.411051224	0.113414391	0.142857143	0.125
2.37007E-4	29.015125579	0.414259523	0.112318118	0.142857143	0.125
2.3981E-4	29.253800495	0.41795327	0.111321507	0.142857143	0.125
2.42887E-4	29.519762089	0.421980881	0.110225234	0.142857143	0.125
2.45476E-4	29.763946108	0.425348141	0.109228623	0.142857143	0.125
2.48464E-4	30.010719733	0.429210181	0.108232011	0.142857143	0.125
2.51097E-4	30.26063266	0.432591629	0.1072354	0.142857143	0.125
2.5209E-4	30.512373263	0.433862394	0.106238788	0.142857143	0.125
2.5529E-4	30.766423152	0.437935352	0.105242177	0.142857143	0.125
2.57561E-4	31.022971272	0.440809701	0.104245565	0.142857143	0.125
2.59527E-4	31.255833742	0.443284985	0.103348615	0.142857143	0.125
2.62481E-4	31.517238773	0.446984482	0.102352003	0.142857143	0.125
2.63923E-4	31.754160567	0.448780605	0.101455053	0.142857143	0.125
2.66308E-4	32.01918696	0.451739224	0.100458441	0.142857143	0.125
2.67309E-4	32.259250946	0.452976839	0.099561491	0.142857143	0.125
2.70523E-4	32.50156938	0.456930675	0.098664541	0.142857143	0.125
2.72202E-4	32.772929236	0.458983813	0.097667929	0.142857143	0.125
2.74884E-4	33.019406782	0.462249232	0.096770979	0.142857143	0.125
2.77503E-4	33.268491594	0.465418055	0.095874028	0.142857143	0.125
2.8056E-4	33.519429619	0.469093357	0.094977078	0.142857143	0.125
2.81837E-4	33.772665599	0.470620675	0.094080128	0.142857143	0.125
2.82906E-4	34.026943716	0.471897167	0.093183177	0.142857143	0.125
2.8555E-4	34.254532606	0.475038139	0.092385888	0.142857143	0.125
2.88832E-4	34.513440182	0.47891196	0.091488938	0.142857143	0.125
2.90175E-4	34.774057802	0.480489408	0.090591987	0.142857143	0.125
2.91686E-4	35.006669316	0.4822577	0.089794698	0.142857143	0.125
2.93988E-4	35.270470478	0.484941074	0.088897748	0.142857143	0.125
2.96232E-4	35.506840697	0.487542083	0.088100458	0.142857143	0.125
2.98735E-4	35.774645923	0.490429287	0.087203508	0.142857143	0.125
3.02106E-4	36.014851	0.49429141	0.086406219	0.142857143	0.125
3.03581E-4	36.25697647	0.495972137	0.08560893	0.171428571	0.125
3.06584E-4	36.501080755	0.499375635	0.08481164	0.171428571	0.125
3.09191E-4	36.778573323	0.502312826	0.08391469	0.171428571	0.125
3.1168E-4	37.027390582	0.505101073	0.083117401	0.171428571	0.125
3.13525E-4	37.277852988	0.507156869	0.082320112	0.171428571	0.125
3.15305E-4	37.529617069	0.509132864	0.081522822	0.171428571	0.125
3.19303E-4	37.751961181	0.513542299	0.080825194	0.171428571	0.125
3.22003E-4	38.008627202	0.51649746	0.080027905	0.171428571	0.125
3.2479E-4	38.267445133	0.519528303	0.079230616	0.171428571	0.125
3.27161E-4	38.528244814	0.522092398	0.078433327	0.171428571	0.125
3.29034E-4	38.758189353	0.524108514	0.077735699	0.171428571	0.125
3.33095E-4	39.023443644	0.528450028	0.076938409	0.171428571	0.125
3.34502E-4	39.257147516	0.529944805	0.076240781	0.171428571	0.125
3.38935E-4	39.526565131	0.534624188	0.075443492	0.171428571	0.125
3.43036E-4	39.765747075	0.538910938	0.074745864	0.171428571	0.125
3.47193E-4	40.007574611	0.543216404	0.074048236	0.171428571	0.125
3.49991E-4	40.252079126	0.546091915	0.073350608	0.171428571	0.125
3.52122E-4	40.533009022	0.548269785	0.072553319	0.171428571	0.125
3.54865E-4	40.780397884	0.551057746	0.071855691	0.171428571	0.125
3.57044E-4	41.029551561	0.553259767	0.071158063	0.171428571	0.125
3.60934E-4	41.281315106	0.557164763	0.070460435	0.171428571	0.125
3.63611E-4	41.535059173	0.559831677	0.069762806	0.171428571	0.125
3.65019E-4	41.753706895	0.56122817	0.06916484	0.171428571	0.125
3.6802E-4	42.010559938	0.564189762	0.068467211	0.171428571	0.125
3.72991E-4	42.270106603	0.569052365	0.067769583	0.171428571	0.125
3.74884E-4	42.531962293	0.570889525	0.067071955	0.171428571	0.125
3.77384E-4	42.758006235	0.573303486	0.066473988	0.171428571	0.125
3.79526E-4	43.023162835	0.575361026	0.06577636	0.171428571	0.125
3.81162E-4	43.251403103	0.576925826	0.065178393	0.171428571	0.125
3.82951E-4	43.518833009	0.578630873	0.064480765	0.171428571	0.125
3.86846E-4	43.788552636	0.582318181	0.063783137	0.171428571	0.125
3.90923E-4	44.022513181	0.586143614	0.06318517	0.171428571	0.125
3.92524E-4	44.257743843	0.587636462	0.062587204	0.171428571	0.125
3.97118E-4	44.534390215	0.591889941	0.061889575	0.171428571	0.125
4.0222E-4	44.774264673	0.596561816	0.061291609	0.171428571	0.125
4.06816E-4	45.017152342	0.600724648	0.060693642	0.171428571	0.125
4.10673E-4	45.262586761	0.604184763	0.060095675	0.171428571	0.125
4.15326E-4	45.510599955	0.6083199	0.059497708	0.171428571	0.125
4.20991E-4	45.761943877	0.613295551	0.058899741	0.171428571	0.125
4.25602E-4	46.016244155	0.617298918	0.058301774	0.171428571	0.125
4.29169E-4	46.27313117	0.620367273	0.057703807	0.171428571	0.125
4.3328E-4	46.532158753	0.623873159	0.05710584	0.171428571	0.125
4.36896E-4	46.793440001	0.626929451	0.056507873	0.171428571	0.125
4.4027E-4	47.013172369	0.629759695	0.056009567	0.171428571	0.125
4.45775E-4	47.279423592	0.63433084	0.055411601	0.171428571	0.125
4.50704E-4	47.503898382	0.638376503	0.054913295	0.171428571	0.125
4.54878E-4	47.776056778	0.641766233	0.054315328	0.171428571	0.125
4.58176E-4	48.004531401	0.644422898	0.053817022	0.171428571	0.125
4.60372E-4	48.280131335	0.646181062	0.053219055	0.171428571	0.125
4.6413E-4	48.51163485	0.649169171	0.052720749	0.171428571	0.25
4.69295E-4	48.792149604	0.653234586	0.052122783	0.171428571	0.25
4.72734E-4	49.027826467	0.655915414	0.051624477	0.171428571	0.25
4.76315E-4	49.264970464	0.658684698	0.051126171	0.171428571	0.25
4.78498E-4	49.503784115	0.660362389	0.050627865	0.171428571	0.25
4.82387E-4	49.792239878	0.66333027	0.050029898	0.171428571	0.25
4.85576E-4	50.034634128	0.665744511	0.049531593	0.171428571	0.25
4.89555E-4	50.278700973	0.668732911	0.049033287	0.171428571	0.25
4.9213E-4	50.524059312	0.670652459	0.048534981	0.171428571	0.25
4.94902E-4	50.771243285	0.672706485	0.048036675	0.171428571	0.25
4.96666E-4	51.019339434	0.674006588	0.04753837	0.2	0.25
5.00042E-4	51.268964199	0.676481031	0.047040064	0.2	0.25
5.0332E-4	51.519888525	0.678865214	0.046541758	0.2	0.25
5.05882E-4	51.772133109	0.68071648	0.046043452	0.2	0.25
5.08287E-4	52.025729903	0.68244507	0.045545147	0.2	0.25
5.12113E-4	52.280989953	0.685175456	0.045046841	0.2	0.25
5.13933E-4	52.53756228	0.686465655	0.044548535	0.2	0.25
5.18016E-4	52.795967174	0.689341483	0.044050229	0.2	0.25
5.19376E-4	53.003452011	0.690293167	0.043651585	0.2	0.25
5.22388E-4	53.264022485	0.692391394	0.043153279	0.2	0.25
5.27229E-4	53.526157737	0.695733859	0.042654973	0.2	0.25
5.2947E-4	53.790546117	0.697268674	0.042156667	0.2	0.25
5.33251E-4	54.003199375	0.699840762	0.041758023	0.2	0.25
5.38514E-4	54.271060801	0.703385155	0.041259717	0.2	0.25
5.44523E-4	54.541928158	0.707380628	0.040761411	0.2	0.25
5.48109E-4	54.760598113	0.70973868	0.040362767	0.2	0.25
5.55825E-4	55.036842395	0.714749799	0.039864461	0.2	0.25
5.60074E-4	55.25978228	0.717471898	0.039465816	0.2	0.25
5.63251E-4	55.540916908	0.719490489	0.03896751	0.2	0.25
5.71379E-4	55.768862674	0.724588695	0.038568866	0.2	0.25
5.79938E-4	56.05665351	0.729857748	0.03807056	0.2	0.25
5.81873E-4	56.289240759	0.731034949	0.037671915	0.2	0.25
5.86529E-4	56.523453259	0.733846102	0.037273271	0.2	0.25
5.91046E-4	56.759681358	0.736545332	0.036874626	0.2	0.25
5.98059E-4	57.057819809	0.740682373	0.036376321	0.2	0.25
6.02826E-4	57.297993201	0.743457598	0.035977676	0.2	0.25
6.06142E-4	57.539977884	0.745369925	0.035579031	0.2	0.25
6.09872E-4	57.783415906	0.747504635	0.035180387	0.2	0.25
6.11939E-4	58.027832814	0.748679663	0.034781742	0.2	0.25
6.19755E-4	58.27430299	0.753073718	0.034383097	0.2	0.25
6.25176E-4	58.523324574	0.756076539	0.033984453	0.2	0.25
6.29945E-4	58.774970456	0.75868737	0.033585808	0.228571429	0.25
6.35832E-4	59.028025693	0.761872172	0.033187164	0.228571429	0.375
6.37894E-4	59.28275069	0.762978089	0.032788519	0.228571429	0.375
6.4134E-4	59.538791018	0.76481422	0.032389874	0.228571429	0.375
6.45975E-4	59.796366784	0.767261394	0.03199123	0.228571429	0.375
6.49314E-4	60.05516936	0.769008345	0.031592585	0.228571429	0.375
6.53468E-4	60.251059886	0.771163821	0.031293602	0.228571429	0.375
6.60216E-4	60.513516868	0.774622197	0.030894957	0.228571429	0.375
6.62049E-4	60.778093565	0.775552635	0.030496313	0.228571429	0.375
6.67266E-4	61.044100322	0.778179834	0.030097668	0.228571429	0.375
6.78818E-4	61.315092603	0.783887936	0.029699023	0.228571429	0.375
6.81183E-4	61.519357677	0.78503832	0.02940004	0.228571429	0.375
6.93469E-4	61.771679558	0.790916986	0.029001395	0.228571429	0.375
6.97906E-4	62.004519842	0.793000189	0.028702412	0.228571429	0.5
7.07814E-4	62.286223589	0.797577211	0.028303767	0.257142857	0.5
7.14636E-4	62.571218953	0.800670015	0.027905123	0.285714286	0.5
7.21122E-4	62.786641269	0.803566379	0.027606139	0.285714286	0.5
7.26054E-4	63.004250327	0.805740549	0.027307156	0.285714286	0.5
7.35972E-4	63.296949562	0.810040402	0.026908511	0.285714286	0.5
7.4107E-4	63.518431753	0.812213505	0.026609528	0.285714286	0.5
7.49744E-4	63.817382055	0.815853964	0.026210883	0.285714286	0.5
7.53663E-4	64.04313941	0.817475462	0.0259119	0.285714286	0.5
7.65307E-4	64.271652168	0.822209179	0.025612916	0.314285714	0.5
7.67832E-4	64.501752524	0.823219666	0.025313933	0.314285714	0.5
7.78513E-4	64.811386369	0.827429876	0.024915288	0.314285714	0.5
7.81194E-4	65.045544582	0.828470637	0.024616305	0.314285714	0.5
7.83558E-4	65.28027013	0.829383593	0.024317321	0.314285714	0.5
7.8655E-4	65.515919829	0.830531853	0.024018338	0.314285714	0.5
7.90702E-4	65.752692041	0.832112324	0.023719354	0.314285714	0.5
7.985E-4	66.071177345	0.835040879	0.02332071	0.314285714	0.5
8.06358E-4	66.312145742	0.837940431	0.023021726	0.314285714	0.5
8.10579E-4	66.554699637	0.839477074	0.022722743	0.314285714	0.5
8.13617E-4	66.798418495	0.840573928	0.022423759	0.314285714	0.5
8.1718E-4	67.043355286	0.841850455	0.022124776	0.314285714	0.5
8.2904E-4	67.291318679	0.846027431	0.021825792	0.314285714	0.5
8.37958E-4	67.541711513	0.849095375	0.021526809	0.314285714	0.5
8.42656E-4	67.793788044	0.850686987	0.021227825	0.314285714	0.5
8.52536E-4	68.048051522	0.853979183	0.020928842	0.314285714	0.5
8.60671E-4	68.305416771	0.856635732	0.020629858	0.314285714	0.5
8.70042E-4	68.565013133	0.859635818	0.020330875	0.314285714	0.5
8.77361E-4	68.827837281	0.861935275	0.020031892	0.314285714	0.5
8.80737E-4	69.003832295	0.862983117	0.019832569	0.314285714	0.5
8.94384E-4	69.270126749	0.867138667	0.019533586	0.314285714	0.5
9.04664E-4	69.540103247	0.870185678	0.019234602	0.314285714	0.5
9.1018E-4	69.812684366	0.871791519	0.018935619	0.314285714	0.5
9.2078E-4	70.088218112	0.87482223	0.018636635	0.314285714	0.5
9.29202E-4	70.273404479	0.877178932	0.018437313	0.314285714	0.5
9.33401E-4	70.553119253	0.878337448	0.01813833	0.314285714	0.5
9.43114E-4	70.835634078	0.880975287	0.017839346	0.314285714	0.5
9.48358E-4	71.025111526	0.882375619	0.017640024	0.314285714	0.5
9.63443E-4	71.31271277	0.886312436	0.01734104	0.314285714	0.5
9.75692E-4	71.507327882	0.88941212	0.017141718	0.314285714	0.5
9.84973E-4	71.80236921	0.891704411	0.016842735	0.314285714	0.5
9.93594E-4	72.000905147	0.893791053	0.016643412	0.314285714	0.5
1.00065E-3	72.300087034	0.895469659	0.016344429	0.314285714	0.5
1.00736E-3	72.500973972	0.897040602	0.016145107	0.314285714	0.5
1.0171E-3	72.805221485	0.8992786	0.015846123	0.314285714	0.5
1.01993E-3	73.008951063	0.899918756	0.015646801	0.314285714	0.5
1.0308E-3	73.317014969	0.902344462	0.015347817	0.314285714	0.5
1.03965E-3	73.524524599	0.90427611	0.015148495	0.314285714	0.5
1.04758E-3	73.83812908	0.90597481	0.014849512	0.342857143	0.5
1.06643E-3	74.050273836	0.909890074	0.014650189	0.342857143	0.5
1.08462E-3	74.266560717	0.913514618	0.014450867	0.342857143	0.5
1.09418E-3	74.594609313	0.915360816	0.014151884	0.342857143	0.5
1.10333E-3	74.814684984	0.917089453	0.013952561	0.342857143	0.5
1.11499E-3	75.036521025	0.919242734	0.013753239	0.342857143	0.5
1.11876E-3	75.260207181	0.919926799	0.013553917	0.342857143	0.5
1.1235E-3	75.596542492	0.920779285	0.013254933	0.342857143	0.5
1.12994E-3	75.822443702	0.921922392	0.013055611	0.342857143	0.5
1.1365E-3	76.049116091	0.923070678	0.012856289	0.342857143	0.5
1.14103E-3	76.277105359	0.923852894	0.012656966	0.342857143	0.5
1.14647E-3	76.5061446	0.924781998	0.012457644	0.342857143	0.5
1.15105E-3	76.850935503	0.925554608	0.012158661	0.342857143	0.5
1.15417E-3	77.081627974	0.926077726	0.011959338	0.342857143	0.5
1.16586E-3	77.313748602	0.928001899	0.011760016	0.342857143	0.5
1.18131E-3	77.548487488	0.930468861	0.011560694	0.342857143	0.5
1.18666E-3	77.785518302	0.9313034	0.011361371	0.342857143	0.5
1.19725E-3	78.024072678	0.932926628	0.011162049	0.371428571	0.5
1.22478E-3	78.267619326	0.936966684	0.010962727	0.371428571	0.625
1.22987E-3	78.513557744	0.937686799	0.010763404	0.371428571	0.625
1.23411E-3	78.759959664	0.938279581	0.010564082	0.371428571	0.625
1.24429E-3	79.008699767	0.939681422	0.01036476	0.4	0.625
1.26775E-3	79.260785724	0.942792717	0.010165438	0.4	0.625
1.2959E-3	79.518245887	0.946312902	0.009966115	0.4	0.625
1.30841E-3	79.779325085	0.94780742	0.009766793	0.428571429	0.625
1.32156E-3	80.042365289	0.949334267	0.009567471	0.428571429	0.625
1.36455E-3	80.314135616	0.954019187	0.009368148	0.457142857	0.75
1.37152E-3	80.587987271	0.954735994	0.009168826	0.457142857	0.75
1.38056E-3	80.86400528	0.955650263	0.008969504	0.457142857	0.75
1.38067E-3	81.00207238	0.955661593	0.008869843	0.457142857	0.75
1.41061E-3	81.283078036	0.958558006	0.00867052	0.457142857	0.75
1.42318E-3	81.566881811	0.959717798	0.008471198	0.457142857	0.75
1.44046E-3	81.854265163	0.961258063	0.008271876	0.457142857	0.75
1.45405E-3	82.144131312	0.962428478	0.008072553	0.457142857	0.75
1.46027E-3	82.290158343	0.962952116	0.007972892	0.457142857	0.75
1.4671E-3	82.5831557	0.963519087	0.00777357	0.457142857	0.75
1.48975E-3	82.881022478	0.965337093	0.007574248	0.485714286	0.75
1.50869E-3	83.031891007	0.966786775	0.007474586	0.514285714	0.75
1.52862E-3	83.337586735	0.968248075	0.007275264	0.514285714	0.75
1.55153E-3	83.646429707	0.969847992	0.007075942	0.514285714	0.75
1.5605E-3	83.80247959	0.970452029	0.006976281	0.514285714	0.75
1.57948E-3	84.117068192	0.971691153	0.006776958	0.514285714	0.75
1.59066E-3	84.276134056	0.972396286	0.006677297	0.514285714	0.75
1.60558E-3	84.595855852	0.973310232	0.006477975	0.514285714	0.75
1.62816E-3	84.758672111	0.974636497	0.006378314	0.542857143	0.75
1.65581E-3	85.087912487	0.976170439	0.006178991	0.542857143	0.75
1.66196E-3	85.254108061	0.976498912	0.00607933	0.542857143	0.75
1.66725E-3	85.587236657	0.976778156	0.005880008	0.542857143	0.75
1.67135E-3	85.754371765	0.97699197	0.005780347	0.542857143	0.75
1.67857E-3	86.089677781	0.977363656	0.005581025	0.542857143	0.75
1.69338E-3	86.259015736	0.978107823	0.005481363	0.542857143	0.75
1.72611E-3	86.603755681	0.979666726	0.005282041	0.542857143	0.75
1.74121E-3	86.77787655	0.980347819	0.00518238	0.542857143	0.75
1.74608E-3	87.126808779	0.980562672	0.004983058	0.542857143	0.75
1.74663E-3	87.301471842	0.980586822	0.004883396	0.542857143	0.75
1.80996E-3	87.658334335	0.9831723	0.004684074	0.542857143	0.75
1.83039E-3	87.84137374	0.983930638	0.004584413	0.542857143	0.75
1.85396E-3	88.026769747	0.984762941	0.004484752	0.542857143	0.75
1.87692E-3	88.400962619	0.985532498	0.00428543	0.571428571	0.75
1.89447E-3	88.590409819	0.986094241	0.004185768	0.571428571	0.75
1.89539E-3	88.779948783	0.986123009	0.004086107	0.571428571	0.75
1.94893E-3	89.166409177	0.987702466	0.003886785	0.571428571	0.75
1.95864E-3	89.362273669	0.987969112	0.003787124	0.571428571	0.75
2.01036E-3	89.563309772	0.989294429	0.003687463	0.571428571	0.75
2.01408E-3	89.764718233	0.989384015	0.003587801	0.571428571	0.75
2.0369E-3	90.017504847	0.989916737	0.003388479	0.571428571	0.75
2.08367E-3	90.383528395	0.9909268	0.003288818	0.6	0.875
2.17435E-3	90.600963812	0.992606037	0.003189157	0.6	0.875
2.19729E-3	90.820692657	0.992979	0.003089496	0.628571429	0.875
2.21249E-3	91.041941372	0.99321574	0.002989835	0.657142857	0.875
2.22969E-3	91.264910055	0.993474035	0.002890173	0.657142857	0.875
2.32767E-3	91.723906724	0.994768692	0.002690851	0.657142857	0.875
2.32783E-3	91.956689388	0.994770548	0.00259119	0.685714286	0.875
2.33989E-3	92.190678862	0.994911052	0.002491529	0.685714286	0.875
2.35562E-3	92.426240596	0.995088456	0.002391868	0.714285714	0.875
2.36545E-3	92.662785556	0.99519624	0.002292206	0.714285714	0.875
2.3802E-3	92.900805232	0.995353485	0.002192545	0.714285714	0.875
2.45501E-3	93.146306022	0.996075326	0.002092884	0.742857143	1
2.54593E-3	93.400899094	0.996803398	0.001993223	0.742857143	1
2.66149E-3	93.667048306	0.997537225	0.001893562	0.742857143	1
2.69427E-3	93.936475389	0.997712833	0.001793901	0.742857143	1
2.72943E-3	94.20941849	0.997887305	0.00169424	0.742857143	1
2.79443E-3	94.488861589	0.998175562	0.001594578	0.742857143	1
2.90023E-3	94.778884284	0.998563067	0.001494917	0.771428571	1
2.90399E-3	95.069283218	0.998575216	0.001395256	0.8	1
2.90923E-3	95.360206516	0.998591977	0.001295595	0.828571429	1
3.01384E-3	95.661590623	0.99888806	0.001195934	0.828571429	1
3.22597E-3	95.984187531	0.999311076	0.001096273	0.857142857	1
3.33723E-3	96.31791091	0.999464057	0.000996612	0.885714286	1
3.40582E-3	96.658493287	0.999540916	0.00089695	0.885714286	1
3.47759E-3	97.006251988	0.999609559	0.000797289	0.885714286	1
3.68891E-3	97.37514343	0.999757657	0.000697628	0.885714286	1
3.7045E-3	97.745593038	0.999766031	0.000597967	0.914285714	1
3.75194E-3	98.120786908	0.999789787	0.000498306	0.942857143	1
3.81333E-3	98.502119659	0.999816983	0.000398645	0.971428571	1
4.20576E-3	98.922695792	0.999924515	0.000298983	1	1
4.57257E-3	99.379952901	0.999967013	0.000199322	1	1
6.20047E-3	100	0.999999163	0.000099661	1	1
