# Supplementary material for: Elemental concentration and spatial distribution of wild edible fruits and implications for dietary mineral intake in Ethiopia
Source: Sci Rep. 2025 Nov 27;15:42307. doi: 10.1038/s41598-025-26400-7 (PMC12661052; doi:10.1038/s41598-025-26400-7)
Supplement: Supplementary file 6 — Supplementary Material 6 [file 41598_2025_26400_MOESM6_ESM.zip › Supplementary file 1/Mimusops_kummel_sampleAverages.csv]

Predictor variable	Categorical	Sample average
EVI	false	2373.8571428571427
Elev	false	1719.8285714285714
GPP	false	18951.314285714285
LC	true	10.0
N_100-200	false	724.8
N_15-30	false	1631.8857142857144
N_30-60	false	1225.142857142857
N_60-100	false	907.0857142857143
Ptn	false	1130.345050920759
Ptn_Dry	false	62.50482346670968
Ptn_SN	false	70.87271107264928
Ptn_Warm	false	242.08240639822824
SoC_100-200	false	86.62857142857143
SoC_15-30	false	197.5142857142857
SoC_30-60	false	132.97142857142856
SoC_60-100	false	103.57142857142857
Temp	false	19.345958028520858
VCF	false	24.771428571428572
