# Supplementary material for: Elemental concentration and spatial distribution of wild edible fruits and implications for dietary mineral intake in Ethiopia
Source: Sci Rep. 2025 Nov 27;15:42307. doi: 10.1038/s41598-025-26400-7 (PMC12661052; doi:10.1038/s41598-025-26400-7)
Supplement: Supplementary file 6 — Supplementary Material 6 [file 41598_2025_26400_MOESM6_ESM.zip › Supplementary file 1/Mimusops_kummel_samplePredictions.csv]

X	Y	Test or train	Raw prediction	Cumulative prediction	Cloglog prediction
192137.6102070311	1000874.4777849668	train	0.0023276693893249513	91.72390386323441	0.9947686915139258
194735.6864183845	996374.4777849668	train	4.949024631036591E-4	50.77130841778595	0.6727064854233069
262987.5721234422	999255.6467701156	train	7.643350516904916E-4	64.25257774436214	0.821818838634802
369920.3477725133	996219.2913633474	train	0.0010434427388659028	73.6745144985725	0.9050918655688368
372265.8422199174	995089.7607689236	train	0.0012958956217430223	79.51820584342079	0.9463129018786952
499325.84074558	873242.8699559828	train	0.0029039893386311366	95.06923213799656	0.9985752160256531
493325.84074558	873242.8699559828	train	6.979061204934135E-4	62.004523267862545	0.7930001894336343
372932.2586273179	996905.3581724376	train	7.083676197591916E-4	62.309351566834714	0.7978301221177928
211152.664608309	823662.2249603304	train	0.0038133275134342778	98.50210421334195	0.9998169833093655
212546.8341244403	823318.59303729	train	6.297031991889522E-4	58.76221134961199	0.7585557708528909
213621.61620599	822366.419200524	train	0.0027944309867903834	94.48886429402464	0.9981755620920394
214130.7912306032	821023.8350010964	train	0.0029002269548008947	94.77887593639271	0.9985630667306149
789457.678451479	1009960.517166761	train	0.0014889128148880858	82.87001278122847	0.9652711511857057
792055.7546628322	1005460.517166761	train	0.00135314927081761	80.24206350858114	0.9528203599962807
506673.8639796632	876927.8705267368	train	0.0032259690705432943	95.9841861175278	0.9993110764533609
500673.8639796632	876927.8705267368	train	0.002081993596288345	90.37040880478361	0.9908924515043974
144964.3577675949	922621.5225796158	train	0.0021743541705819044	90.60100375956517	0.9926060370398668
138964.3577675949	922621.5225796158	train	1.8455740681540495E-4	22.666274471914623	0.3406560240793166
813115.734996745	1032278.8777455844	train	0.0037519387017874942	98.12077664068605	0.9997897872996895
814879.0907536226	1031705.9287287092	train	0.0023801967626588126	92.90075299126099	0.9953534851529945
815968.9045456304	1028351.8267624594	train	0.0018539600678229716	88.02677085235159	0.9847629406004426
814879.0907536226	1026851.8267624594	train	0.001188289587633384	77.8222270140887	0.9315558246785671
811352.3792398676	1026851.8267624594	train	0.002197288449486556	90.82067780553844	0.9929789998726772
810262.5654478596	1028351.8267624594	train	0.001489754966336548	82.88106203786745	0.9653370931398821
810262.5654478596	1030205.9287287092	train	0.001243112651359925	78.97993220098829	0.9395211607932058
811352.3792398676	1031705.9287287092	train	0.003688914426294645	97.3752486076213	0.9997576571835376
259210.4981009501	633187.8818940574	train	1.0318114157688184E-4	11.663183716421976	0.2077352195941915
174146.8638935692	925320.6646829186	train	0.0030138410775933373	95.66159226175114	0.9988880598756822
567787.0297071596	956573.0270956596	train	1.4442912033194987E-4	17.170400079468962	0.27815744541630827
570385.1059185128	955073.0270956596	train	1.4529111187488108E-4	17.32941131836194	0.2795603140084548
271305.1195255831	1003854.4727918874	train	3.022459468399751E-4	36.037823674172195	0.49445078941491427
405723.5097513747	650564.090187268	train	0.0037044960728556805	97.74549972118963	0.9997660310073141
268445.5249883247	845948.9262331312	train	1.851200014713797E-4	22.769446187815056	0.3414926394393837
593075.18989176	717848.9852988274	train	0.0023398947364423805	92.19074979172538	0.9949110515304237
590477.1136804066	713348.9852988274	train	0.0016055779845738788	84.5958126632829	0.973310231623601
786859.6022401256	1005460.517166761	test	0.0012016409450468781	78.06291757257753	0.9335873828389002
595673.2661031132	713348.9852988274	test	6.934690975332634E-4	61.771684676249436	0.7909169858950393
259987.5721234422	1002255.6467701156	test	4.6139493433238447E-4	48.34314700651708	0.6469967389385922
815968.9045456304	1030205.9287287092	test	0.002399087797025616	92.96278851085508	0.995547418326402
813115.734996745	1026278.8777455844	test	0.0013224459048275861	80.04796572269817	0.9494352887825348
213957.7133363653	819598.4102992028	test	0.0020368973498796866	90.01747549051706	0.9899167365126714
299168.2860503795	738426.6600794084	test	6.401711918268879E-5	6.574829203412267	0.13452266999678708
366932.2586273179	996905.3581724376	test	6.33473046184095E-4	58.92662504462971	0.760601218088234
