# Supplementary material for: Elemental concentration and spatial distribution of wild edible fruits and implications for dietary mineral intake in Ethiopia
Source: Sci Rep. 2025 Nov 27;15:42307. doi: 10.1038/s41598-025-26400-7 (PMC12661052; doi:10.1038/s41598-025-26400-7)
Supplement: Supplementary file 6 — Supplementary Material 6 [file 41598_2025_26400_MOESM6_ESM.zip › Supplementary file 1/Physalis_peruviana.asc]

ncols         1206
nrows         854
xllcorner     -152500.0
yllcorner     366999.9999999999
cellsize      1000.0
NODATA_value  -9999
9.80434E-6 1.06329E-5 2.5154E-6 3.40842E-6 5.41335E-6 1.03663E-5 8.00016E-6 1.42897E-5 1.86521E-5 1.82438E-5 2.98422E-5 2.64395E-5 1.62949E-5 1.01261E-5 1.1288E-5 9.28963E-6 1.55512E-5 1.46563E-5 1.02492E-5 1.56888E-5 1.449E-5 1.65552E-5 1.24435E-5 1.28208E-5 1.94319E-5 7.77485E-6 1.01548E-5 1.60967E-5 1.49574E-5 1.09269E-5 3.24344E-6 1.1806E-5 1.61514E-5 2.15107E-5 8.75387E-6 5.55692E-6 4.81206E-6 3.3056E-6 8.39774E-6 7.59211E-6 9.97121E-6 2.57725E-5 2.03972E-5 3.26625E-5 1.8131E-5 7.72711E-6 6.21014E-6 9.34718E-6 5.77165E-6 2.67709E-5 1.06187E-5 2.66773E-5 1.76272E-5 1.68613E-5 5.75428E-6 7.95386E-6 8.02983E-6 5.57314E-6 8.14006E-6 1.08128E-5 1.61411E-5 1.40844E-5 1.68219E-5 3.39343E-5 1.69346E-5 1.30488E-5 1.95326E-5 2.13461E-5 9.09076E-6 7.12688E-6 3.23507E-5 2.08164E-5 1.97917E-5 3.16564E-5 9.59912E-6 3.31866E-5 8.78908E-5 4.86451E-5 7.07715E-5 5.54528E-5 3.77217E-5 5.79677E-5 4.77737E-5 3.76686E-5 1.05748E-5 3.77256E-5 2.49703E-5 1.1525E-4 1.14445E-4 3.24522E-5 2.85382E-5 2.42401E-5 2.41498E-5 2.26722E-5 4.08229E-5 2.98395E-5 3.05778E-5 3.3343E-5 4.207E-5 3.68504E-5 4.47935E-5 4.12093E-5 4.79415E-5 4.68693E-5 3.63136E-5 6.88593E-5 6.84858E-5 5.95227E-5 -9999 -9999 -9999 -9999 -9999 -9999 -9999 -9999 -9999 -9999 -9999 -9999 -9999 -9999 -9999 -9999 -9999 -9999 -9999 -9999 -9999 -9999 -9999 -9999 -9999 -9999 -9999 -9999 -9999 -9999 -9999 -9999 -9999 -9999 -9999 -9999 -9999 -9999 -9999 -9999 -9999 -9999 -9999 -9999 -9999 -9999 -9999 -9999 -9999 -9999 -9999 -9999 -9999 -9999 -9999 -9999 -9999 -9999 -9999 -9999 -9999 -9999 -9999 -9999 -9999 -9999 -9999 -9999 -9999 -9999 -9999 -9999 -9999 -9999 -9999 -9999 -9999 -9999 -9999 -9999 -9999 -9999 -9999 -9999 -9999 -9999 -9999 -9999 -9999 -9999 -9999 -9999 -9999 -9999 -9999 -9999 -9999 -9999 -9999 -9999 -9999 -9999 -9999 -9999 -9999 -9999 -9999 -9999 -9999 -9999 -9999 -9999 -9999 -9999 -9999 -9999 -9999 -9999 -9999 -9999 -9999 -9999 -9999 -9999 -9999 -9999 -9999 -9999 -9999 -9999 -9999 -9999 -9999 -9999 -9999 -9999 -9999 -9999 -9999 -9999 -9999 -9999 -9999 -9999 -9999 -9999 -9999 -9999 -9999 -9999 -9999 -9999 -9999 -9999 -9999 -9999 -9999 -9999 -9999 -9999 -9999 -9999 -9999 -9999 -9999 -9999 -9999 -9999 -9999 -9999 -9999 -9999 -9999 -9999 -9999 -9999 -9999 -9999 -9999 -9999 -9999 -9999 -9999 -9999 -9999 -9999 -9999 -9999 -9999 -9999 -9999 -9999 -9999 -9999 -9999 -9999 -9999 -9999 -9999 -9999 -9999 -9999 -9999 -9999 -9999 -9999 -9999 -9999 -9999 -9999 -9999 -9999 -9999 -9999 -9999 -9999 -9999 -9999 -9999 -9999 -9999 -9999 -9999 -9999 -9999 -9999 -9999 -9999 -9999 -9999 -9999 -9999 -9999 -9999 -9999 -9999 -9999 -9999 -9999 -9999 -9999 -9999 -9999 -9999 -9999 -9999 -9999 -9999 -9999 -9999 -9999 -9999 -9999 -9999 -9999 -9999 -9999 -9999 -9999 -9999 -9999 -9999 -9999 -9999 -9999 -9999 -9999 -9999 -9999 -9999 -9999 -9999 -9999 -9999 -9999 -9999 -9999 -9999 -9999 -9999 -9999 -9999 -9999 -9999 -9999 -9999 -9999 -9999 -9999 -9999 -9999 -9999 -9999 -9999 -9999 -9999 -9999 -9999 -9999 -9999 -9999 -9999 -9999 -9999 -9999 -9999 -9999 -9999 -9999 -9999 -9999 -9999 -9999 -9999 -9999 -9999 -9999 -9999 -9999 -9999 -9999 -9999 -9999 -9999 -9999 -9999 -9999 -9999 -9999 -9999 -9999 -9999 -9999 -9999 -9999 -9999 -9999 -9999 -9999 -9999 -9999 -9999 -9999 -9999 -9999 -9999 -9999 -9999 -9999 -9999 -9999 -9999 -9999 -9999 -9999 -9999 -9999 -9999 -9999 -9999 -9999 -9999 -9999 -9999 -9999 -9999 -9999 -9999 -9999 -9999 -9999 -9999 -9999 -9999 -9999 -9999 -9999 -9999 -9999 -9999 -9999 -9999 -9999 -9999 -9999 -9999 -9999 -9999 -9999 -9999 -9999 -9999 -9999 -9999 -9999 -9999 -9999 -9999 -9999 -9999 -9999 -9999 -9999 -9999 -9999 -9999 -9999 -9999 -9999 -9999 -9999 -9999 -9999 -9999 -9999 -9999 -9999 -9999 -9999 -9999 -9999 -9999 -9999 -9999 -9999 -9999 -9999 -9999 -9999 -9999 -9999 -9999 -9999 -9999 -9999 -9999 -9999 -9999 -9999 -9999 -9999 -9999 -9999 -9999 -9999 -9999 -9999 -9999 -9999 -9999 -9999 -9999 -9999 -9999 -9999 -9999 -9999 -9999 -9999 -9999 -9999 -9999 -9999 -9999 -9999 -9999 -9999 -9999 -9999 -9999 -9999 -9999 -9999 -9999 -9999 -9999 -9999 -9999 -9999 -9999 -9999 -9999 -9999 -9999 -9999 -9999 -9999 -9999 -9999 -9999 -9999 -9999 -9999 -9999 -9999 -9999 -9999 -9999 -9999 -9999 -9999 -9999 -9999 -9999 -9999 -9999 -9999 -9999 -9999 -9999 -9999 -9999 -9999 -9999 -9999 -9999 -9999 -9999 -9999 -9999 -9999 -9999 -9999 -9999 -9999 -9999 -9999 -9999 -9999 -9999 -9999 -9999 -9999 -9999 -9999 -9999 -9999 -9999 -9999 -9999 -9999 -9999 -9999 -9999 -9999 -9999 -9999 -9999 -9999 -9999 -9999 -9999 -9999 -9999 -9999 -9999 -9999 -9999 -9999 -9999 -9999 -9999 -9999 -9999 -9999 -9999 -9999 -9999 -9999 -9999 -9999 -9999 -9999 -9999 -9999 -9999 -9999 -9999 -9999 -9999 -9999 -9999 -9999 -9999 -9999 -9999 -9999 -9999 -9999 -9999 -9999 -9999 -9999 -9999 -9999 -9999 -9999 -9999 -9999 -9999 -9999 -9999 -9999 -9999 -9999 -9999 -9999 -9999 -9999 -9999 -9999 -9999 -9999 -9999 -9999 -9999 -9999 -9999 -9999 -9999 -9999 -9999 -9999 -9999 -9999 -9999 -9999 -9999 -9999 -9999 -9999 -9999 -9999 -9999 -9999 -9999 -9999 -9999 -9999 -9999 -9999 -9999 -9999 -9999 -9999 -9999 -9999 -9999 -9999 -9999 -9999 -9999 -9999 -9999 -9999 -9999 -9999 -9999 -9999 -9999 -9999 -9999 -9999 -9999 -9999 -9999 -9999 -9999 -9999 -9999 -9999 -9999 -9999 -9999 -9999 -9999 -9999 -9999 -9999 -9999 -9999 -9999 -9999 -9999 -9999 -9999 -9999 -9999 -9999 -9999 -9999 -9999 -9999 -9999 -9999 -9999 -9999 -9999 -9999 -9999 -9999 -9999 -9999 -9999 -9999 -9999 -9999 -9999 -9999 -9999 -9999 -9999 -9999 -9999 -9999 -9999 -9999 -9999 -9999 -9999 -9999 -9999 -9999 -9999 -9999 -9999 -9999 -9999 -9999 -9999 -9999 -9999 -9999 -9999 -9999 -9999 -9999 -9999 -9999 -9999 -9999 -9999 -9999 -9999 -9999 -9999 -9999 -9999 -9999 -9999 -9999 -9999 -9999 -9999 -9999 -9999 -9999 -9999 -9999 -9999 -9999 -9999 -9999 -9999 -9999 -9999 -9999 -9999 -9999 -9999 -9999 -9999 -9999 -9999 -9999 -9999 -9999 -9999 -9999 -9999 -9999 -9999 -9999 -9999 -9999 -9999 -9999 -9999 -9999 -9999 -9999 -9999 -9999 -9999 -9999 -9999 -9999 -9999 -9999 -9999 -9999 -9999 -9999 -9999 -9999 -9999 -9999 -9999 -9999 -9999 -9999 -9999 -9999 -9999 -9999 -9999 -9999 -9999 -9999 -9999 -9999 -9999 -9999 -9999 -9999 -9999 -9999 -9999 -9999 -9999 -9999 -9999 -9999 -9999 -9999 -9999 -9999 -9999 -9999 -9999 -9999 -9999 -9999 -9999 -9999 -9999 -9999 -9999 -9999 -9999 -9999 -9999 -9999 -9999 -9999 -9999 -9999 -9999 -9999 -9999 -9999 -9999 -9999 -9999 -9999 -9999 -9999 -9999 -9999 -9999 -9999 -9999 -9999 -9999 -9999 -9999 -9999 -9999 -9999 -9999 -9999 -9999 -9999 -9999 -9999 -9999 -9999 -9999 -9999 -9999 -9999 -9999 -9999 -9999 -9999 -9999 -9999 -9999 -9999 -9999 -9999 -9999 -9999 -9999 -9999 -9999 -9999 -9999 -9999 -9999 -9999 -9999 -9999 -9999 -9999 -9999 -9999 -9999 -9999 -9999 -9999 -9999 -9999 -9999 -9999 -9999 -9999 -9999 -9999 -9999 -9999 -9999 -9999 -9999 -9999 -9999 -9999 -9999 -9999 -9999 -9999 -9999 -9999 -9999 -9999 -9999 -9999 -9999 -9999 -9999 -9999 -9999 -9999 -9999 -9999 -9999 -9999 -9999 -9999 -9999 -9999 -9999 -9999 -9999 -9999 -9999 -9999 -9999 -9999 -9999 -9999 -9999 -9999 -9999 -9999 -9999 -9999 -9999 -9999 -9999 -9999 -9999 -9999 -9999 -9999 -9999 -9999 -9999 -9999 -9999 -9999 -9999 -9999 -9999 -9999 -9999 -9999 -9999 -9999 -9999 -9999 -9999 -9999 -9999 -9999 -9999 -9999 -9999 -9999 -9999 -9999 -9999 -9999 -9999 -9999 -9999 -9999 -9999 -9999 -9999 -9999 -9999 -9999 -9999 -9999 -9999 -9999 -9999 -9999 -9999 -9999 -9999 -9999 -9999 -9999 -9999 -9999 -9999 -9999 -9999 -9999 -9999 -9999 -9999 -9999 -9999 -9999 -9999 -9999 -9999 -9999 -9999 -9999 -9999 -9999 -9999 -9999 -9999 -9999 -9999 -9999 -9999 -9999 -9999 -9999 -9999 -9999 -9999 -9999 -9999 -9999 -9999 -9999 -9999 -9999 -9999 -9999 -9999 -9999 -9999 -9999 -9999 -9999 -9999 -9999 -9999 -9999 -9999 -9999 -9999 -9999 -9999 -9999 -9999 -9999 -9999 -9999 -9999
1.28949E-5 1.00126E-5 1.04875E-5 7.98412E-6 1.15707E-5 1.12463E-5 1.17711E-5 1.35602E-5 1.15317E-5 2.98226E-5 3.64467E-5 2.05611E-5 4.41777E-6 5.25965E-6 4.68E-6 1.21123E-5 1.24768E-5 1.26937E-5 1.86915E-5 1.73482E-5 1.51085E-5 1.2993E-5 1.70727E-5 1.36058E-5 2.03969E-5 8.52813E-6 1.23916E-5 2.08945E-5 1.32095E-5 8.05756E-6 5.54476E-6 1.41572E-5 2.31226E-5 1.36461E-5 1.56211E-5 6.92033E-6 3.98532E-6 5.91191E-6 8.96284E-6 7.54501E-6 1.02971E-5 1.35697E-5 2.8867E-5 5.14784E-5 9.74387E-6 3.29183E-6 7.82857E-6 1.40168E-5 1.13604E-5 1.29839E-5 2.4375E-5 1.08717E-5 1.89055E-6 7.18932E-6 1.25118E-5 1.01045E-5 2.25434E-5 1.62846E-5 1.06514E-5 7.10037E-6 7.5522E-6 5.02057E-6 2.23522E-5 2.19831E-5 2.33937E-5 7.83698E-6 2.93266E-5 1.67362E-5 1.32966E-5 1.38699E-5 1.99239E-5 3.79629E-5 3.15511E-5 3.20645E-5 3.22972E-5 5.08854E-5 9.06364E-5 9.2507E-5 8.37201E-5 8.85135E-5 9.77164E-5 1.00839E-4 4.47634E-5 2.47461E-5 4.32088E-5 1.5825E-5 5.63107E-6 1.31995E-4 7.79293E-5 3.88194E-5 2.77754E-5 3.70036E-5 3.95504E-5 4.22342E-5 4.84041E-5 4.59534E-5 8.04279E-5 4.84957E-5 6.98655E-5 5.16313E-5 5.67749E-5 4.94151E-5 4.95293E-5 3.28199E-5 5.80274E-5 4.68189E-5 4.63542E-5 1.1418E-4 7.48131E-5 4.40963E-5 8.57766E-5 9.29439E-5 7.81251E-5 8.09681E-5 7.14741E-5 8.10781E-5 7.65083E-5 9.49907E-5 5.68412E-5 5.35411E-5 6.40522E-5 7.13455E-5 8.09263E-5 8.90402E-5 1.02773E-4 8.86869E-5 1.58108E-4 1.74908E-4 4.13765E-5 7.37818E-5 1.1202E-4 1.3444E-4 8.48574E-5 1.25161E-4 1.18249E-4 6.35202E-5 5.28609E-5 9.49033E-5 1.50741E-4 9.56266E-5 1.25527E-4 6.56559E-5 1.51667E-4 7.19443E-5 1.46779E-4 9.51536E-5 2.76387E-5 8.61565E-5 1.25312E-4 7.95327E-5 4.85188E-5 2.6537E-5 3.07854E-5 2.11297E-5 8.91754E-5 9.704E-5 7.49958E-5 1.67595E-4 2.56846E-4 1.23221E-4 1.03212E-4 1.13802E-4 8.94539E-5 1.03329E-4 1.25856E-4 1.94748E-4 6.03574E-5 -9999 -9999 -9999 -9999 -9999 -9999 -9999 -9999 -9999 -9999 -9999 -9999 -9999 -9999 -9999 -9999 -9999 -9999 -9999 -9999 -9999 -9999 -9999 -9999 -9999 -9999 -9999 -9999 -9999 -9999 -9999 -9999 -9999 -9999 -9999 -9999 -9999 -9999 -9999 -9999 -9999 -9999 -9999 -9999 -9999 -9999 -9999 -9999 -9999 -9999 -9999 -9999 -9999 -9999 -9999 -9999 -9999 -9999 -9999 -9999 -9999 -9999 -9999 -9999 -9999 -9999 -9999 -9999 -9999 -9999 -9999 -9999 -9999 -9999 -9999 -9999 -9999 -9999 -9999 -9999 -9999 -9999 -9999 -9999 -9999 -9999 -9999 -9999 -9999 -9999 -9999 -9999 -9999 -9999 -9999 -9999 -9999 -9999 -9999 -9999 -9999 -9999 -9999 -9999 -9999 -9999 -9999 -9999 -9999 -9999 -9999 -9999 -9999 -9999 -9999 -9999 -9999 -9999 -9999 -9999 -9999 -9999 -9999 -9999 -9999 -9999 -9999 -9999 -9999 -9999 -9999 -9999 -9999 -9999 -9999 -9999 -9999 -9999 -9999 -9999 -9999 -9999 -9999 -9999 -9999 -9999 -9999 -9999 -9999 -9999 -9999 -9999 -9999 -9999 -9999 -9999 -9999 -9999 -9999 -9999 -9999 -9999 -9999 -9999 -9999 -9999 -9999 -9999 -9999 -9999 -9999 -9999 -9999 -9999 -9999 -9999 -9999 -9999 -9999 -9999 -9999 -9999 -9999 -9999 -9999 -9999 -9999 -9999 -9999 -9999 -9999 -9999 -9999 -9999 -9999 -9999 -9999 -9999 -9999 -9999 -9999 -9999 -9999 -9999 -9999 -9999 -9999 -9999 -9999 -9999 -9999 -9999 -9999 -9999 -9999 -9999 -9999 -9999 -9999 -9999 -9999 -9999 -9999 -9999 -9999 -9999 -9999 -9999 -9999 -9999 -9999 -9999 -9999 -9999 -9999 -9999 -9999 -9999 -9999 -9999 -9999 -9999 -9999 -9999 -9999 -9999 -9999 -9999 -9999 -9999 -9999 -9999 -9999 -9999 -9999 -9999 -9999 -9999 -9999 -9999 -9999 -9999 -9999 -9999 -9999 -9999 -9999 -9999 -9999 -9999 -9999 -9999 -9999 -9999 -9999 -9999 -9999 -9999 -9999 -9999 -9999 -9999 -9999 -9999 -9999 -9999 -9999 -9999 -9999 -9999 -9999 -9999 -9999 -9999 -9999 -9999 -9999 -9999 -9999 -9999 -9999 -9999 -9999 -9999 -9999 -9999 -9999 -9999 -9999 -9999 -9999 -9999 -9999 -9999 -9999 -9999 -9999 -9999 -9999 -9999 -9999 -9999 -9999 -9999 -9999 -9999 -9999 -9999 -9999 -9999 -9999 -9999 -9999 -9999 -9999 -9999 -9999 -9999 -9999 -9999 -9999 -9999 -9999 -9999 -9999 -9999 -9999 -9999 -9999 -9999 -9999 -9999 -9999 -9999 -9999 -9999 -9999 -9999 -9999 -9999 -9999 -9999 -9999 -9999 -9999 -9999 -9999 -9999 -9999 -9999 -9999 -9999 -9999 -9999 -9999 -9999 -9999 -9999 -9999 -9999 -9999 -9999 -9999 -9999 -9999 -9999 -9999 -9999 -9999 -9999 -9999 -9999 -9999 -9999 -9999 -9999 -9999 -9999 -9999 -9999 -9999 -9999 -9999 -9999 -9999 -9999 -9999 -9999 -9999 -9999 -9999 -9999 -9999 -9999 -9999 -9999 -9999 -9999 -9999 -9999 -9999 -9999 -9999 -9999 -9999 -9999 -9999 -9999 -9999 -9999 -9999 -9999 -9999 -9999 -9999 -9999 -9999 -9999 -9999 -9999 -9999 -9999 -9999 -9999 -9999 -9999 -9999 -9999 -9999 -9999 -9999 -9999 -9999 -9999 -9999 -9999 -9999 -9999 -9999 -9999 -9999 -9999 -9999 -9999 -9999 -9999 -9999 -9999 -9999 -9999 -9999 -9999 -9999 -9999 -9999 -9999 -9999 -9999 -9999 -9999 -9999 -9999 -9999 -9999 -9999 -9999 -9999 -9999 -9999 -9999 -9999 -9999 -9999 -9999 -9999 -9999 -9999 -9999 -9999 -9999 -9999 -9999 -9999 -9999 -9999 -9999 -9999 -9999 -9999 -9999 -9999 -9999 -9999 -9999 -9999 -9999 -9999 -9999 -9999 -9999 -9999 -9999 -9999 -9999 -9999 -9999 -9999 -9999 -9999 -9999 -9999 -9999 -9999 -9999 -9999 -9999 -9999 -9999 -9999 -9999 -9999 -9999 -9999 -9999 -9999 -9999 -9999 -9999 -9999 -9999 -9999 -9999 -9999 -9999 -9999 -9999 -9999 -9999 -9999 -9999 -9999 -9999 -9999 -9999 -9999 -9999 -9999 -9999 -9999 -9999 -9999 -9999 -9999 -9999 -9999 -9999 -9999 -9999 -9999 -9999 -9999 -9999 -9999 -9999 -9999 -9999 -9999 -9999 -9999 -9999 -9999 -9999 -9999 -9999 -9999 -9999 -9999 -9999 -9999 -9999 -9999 -9999 -9999 -9999 -9999 -9999 -9999 -9999 -9999 -9999 -9999 -9999 -9999 -9999 -9999 -9999 -9999 -9999 -9999 -9999 -9999 -9999 -9999 -9999 -9999 -9999 -9999 -9999 -9999 -9999 -9999 -9999 -9999 -9999 -9999 -9999 -9999 -9999 -9999 -9999 -9999 -9999 -9999 -9999 -9999 -9999 -9999 -9999 -9999 -9999 -9999 -9999 -9999 -9999 -9999 -9999 -9999 -9999 -9999 -9999 -9999 -9999 -9999 -9999 -9999 -9999 -9999 -9999 -9999 -9999 -9999 -9999 -9999 -9999 -9999 -9999 -9999 -9999 -9999 -9999 -9999 -9999 -9999 -9999 -9999 -9999 -9999 -9999 -9999 -9999 -9999 -9999 -9999 -9999 -9999 -9999 -9999 -9999 -9999 -9999 -9999 -9999 -9999 -9999 -9999 -9999 -9999 -9999 -9999 -9999 -9999 -9999 -9999 -9999 -9999 -9999 -9999 -9999 -9999 -9999 -9999 -9999 -9999 -9999 -9999 -9999 -9999 -9999 -9999 -9999 -9999 -9999 -9999 -9999 -9999 -9999 -9999 -9999 -9999 -9999 -9999 -9999 -9999 -9999 -9999 -9999 -9999 -9999 -9999 -9999 -9999 -9999 -9999 -9999 -9999 -9999 -9999 -9999 -9999 -9999 -9999 -9999 -9999 -9999 -9999 -9999 -9999 -9999 -9999 -9999 -9999 -9999 -9999 -9999 -9999 -9999 -9999 -9999 -9999 -9999 -9999 -9999 -9999 -9999 -9999 -9999 -9999 -9999 -9999 -9999 -9999 -9999 -9999 -9999 -9999 -9999 -9999 -9999 -9999 -9999 -9999 -9999 -9999 -9999 -9999 -9999 -9999 -9999 -9999 -9999 -9999 -9999 -9999 -9999 -9999 -9999 -9999 -9999 -9999 -9999 -9999 -9999 -9999 -9999 -9999 -9999 -9999 -9999 -9999 -9999 -9999 -9999 -9999 -9999 -9999 -9999 -9999 -9999 -9999 -9999 -9999 -9999 -9999 -9999 -9999 -9999 -9999 -9999 -9999 -9999 -9999 -9999 -9999 -9999 -9999 -9999 -9999 -9999 -9999 -9999 -9999 -9999 -9999 -9999 -9999 -9999 -9999 -9999 -9999 -9999 -9999 -9999 -9999 -9999 -9999 -9999 -9999 -9999 -9999 -9999 -9999 -9999 -9999 -9999 -9999 -9999 -9999 -9999 -9999 -9999 -9999 -9999 -9999 -9999 -9999 -9999 -9999 -9999 -9999 -9999 -9999 -9999 -9999 -9999 -9999 -9999 -9999 -9999 -9999 -9999 -9999 -9999 -9999 -9999 -9999 -9999 -9999 -9999 -9999 -9999 -9999 -9999 -9999 -9999 -9999 -9999 -9999 -9999 -9999 -9999 -9999 -9999 -9999 -9999 -9999 -9999 -9999 -9999 -9999 -9999 -9999 -9999 -9999 -9999 -9999 -9999 -9999 -9999 -9999 -9999 -9999 -9999 -9999 -9999 -9999 -9999 -9999 -9999 -9999 -9999 -9999 -9999 -9999 -9999 -9999 -9999 -9999 -9999 -9999 -9999 -9999 3.60504E-5 1.91904E-5 9.53455E-5 2.97691E-4 2.20538E-4 4.094E-4 5.27534E-5 3.31124E-5 2.76809E-5 1.08617E-5 2.48824E-5 2.62229E-5 5.99052E-5 7.75258E-5 7.56479E-5 5.6827E-5 4.03262E-4 9.49584E-5 1.28814E-4 4.43313E-6 9.21919E-6 2.92642E-6 -9999 -9999 -9999 -9999 -9999 -9999 -9999 -9999 -9999 -9999 -9999 -9999 -9999 -9999 -9999 -9999 -9999 -9999 -9999 -9999 -9999 -9999 -9999 -9999 -9999 -9999 -9999 -9999 -9999 -9999 -9999 -9999 -9999 -9999 -9999 -9999 -9999 -9999 -9999 -9999 -9999 -9999 -9999 -9999 -9999 -9999
1.15802E-5 9.6731E-6 1.10704E-5 1.87668E-5 1.36368E-5 1.46375E-5 7.01802E-6 8.44654E-6 1.13469E-5 3.89232E-5 9.24497E-6 7.10918E-6 3.34452E-6 7.71009E-6 8.97975E-6 1.17E-5 1.05087E-5 1.66538E-5 1.025E-5 8.40875E-6 8.72128E-6 3.19949E-6 2.83743E-5 2.19421E-5 1.66358E-5 6.28938E-6 1.08529E-5 2.03485E-5 2.52123E-5 1.87213E-5 7.11387E-6 1.53967E-5 2.80702E-5 8.49331E-6 8.0801E-6 6.04681E-6 6.55073E-6 8.10047E-6 6.70856E-6 5.64624E-6 6.26367E-6 5.73085E-6 4.28201E-5 4.21618E-7 3.387E-6 9.03656E-6 7.80217E-6 5.57927E-6 4.22869E-6 7.67781E-6 1.4724E-5 3.08793E-5 1.59013E-5 2.77174E-5 1.51688E-5 2.16578E-5 1.80257E-5 1.38462E-5 2.54921E-5 1.10711E-5 3.83399E-5 2.68778E-5 2.08058E-5 3.28086E-5 3.90837E-5 1.48483E-5 2.7361E-5 2.70365E-5 4.19999E-5 2.36947E-5 2.30363E-5 2.59932E-5 1.86749E-5 2.85838E-5 7.39553E-5 6.04126E-5 7.34084E-5 8.09643E-5 8.2042E-5 3.6714E-5 1.25768E-4 5.12359E-5 1.31544E-4 3.69013E-5 6.5146E-5 9.66293E-6 1.40765E-4 2.95652E-4 6.83174E-5 3.22808E-5 3.37116E-5 3.36409E-5 2.3578E-5 4.23886E-5 3.73659E-5 3.33037E-5 4.64188E-5 7.06539E-5 7.91851E-5 6.68406E-5 6.7822E-5 7.31438E-5 4.69994E-5 3.16955E-5 6.35449E-5 4.23052E-5 5.10965E-5 1.08175E-4 4.63794E-5 1.05353E-4 9.88775E-5 1.56041E-4 5.48071E-5 4.96825E-5 8.18025E-5 7.63272E-5 1.15405E-4 3.90353E-4 4.5781E-5 9.22794E-5 1.03709E-4 1.06364E-4 7.62115E-5 1.05936E-4 1.30043E-4 1.2819E-4 1.11405E-4 1.35365E-4 1.86714E-4 8.56608E-5 1.00776E-4 7.93734E-5 1.00019E-4 1.91432E-4 1.24274E-4 9.42853E-5 8.68069E-5 1.33159E-4 5.04592E-5 1.04535E-4 1.01765E-4 8.40318E-5 1.22322E-4 1.08861E-4 9.8341E-5 5.99299E-5 6.02186E-5 8.25925E-5 7.75659E-5 1.81377E-4 3.48726E-5 4.38001E-5 2.37808E-5 6.50133E-5 6.19017E-5 1.20118E-4 1.91264E-4 7.02957E-5 9.34691E-5 1.09741E-4 7.8742E-5 6.39335E-5 3.61985E-5 6.07613E-5 9.88703E-5 9.45491E-5 4.92994E-5 2.82929E-5 6.06336E-5 4.41012E-5 2.34705E-5 2.45553E-5 3.73535E-5 2.33036E-5 4.68257E-5 5.13065E-5 4.13723E-5 2.35527E-4 3.46021E-5 3.41498E-5 9.21026E-5 4.59276E-5 4.48562E-5 5.29152E-5 2.5692E-5 3.37783E-5 1.89714E-5 4.03084E-6 1.97196E-5 4.348E-5 1.09302E-5 1.92965E-5 3.23352E-5 3.1127E-5 4.92859E-6 2.02708E-5 1.91365E-5 3.78772E-5 1.17993E-4 5.63251E-5 8.67257E-5 1.00073E-4 9.84078E-5 2.54379E-4 3.19842E-4 3.77827E-5 2.09327E-5 6.41715E-5 9.73468E-5 4.2982E-4 1.23062E-4 2.6651E-5 6.00273E-5 1.34885E-4 6.72481E-5 1.67706E-4 3.0828E-5 7.34147E-5 5.92819E-5 1.03212E-4 6.12049E-5 3.78983E-5 3.70135E-5 2.36162E-5 2.24461E-5 2.77843E-5 1.84046E-5 9.79239E-6 4.06045E-7 1.44765E-7 2.39052E-7 2.09477E-6 3.09742E-7 1.09915E-7 2.80538E-6 -9999 -9999 -9999 -9999 -9999 -9999 -9999 -9999 -9999 -9999 -9999 -9999 -9999 -9999 -9999 -9999 -9999 -9999 -9999 -9999 -9999 -9999 -9999 -9999 -9999 -9999 -9999 -9999 -9999 -9999 -9999 -9999 -9999 -9999 -9999 -9999 -9999 -9999 -9999 -9999 -9999 -9999 -9999 -9999 -9999 -9999 -9999 -9999 -9999 -9999 -9999 -9999 -9999 -9999 -9999 -9999 -9999 -9999 -9999 -9999 -9999 -9999 -9999 -9999 -9999 -9999 -9999 -9999 -9999 -9999 -9999 -9999 -9999 -9999 -9999 -9999 -9999 -9999 -9999 -9999 -9999 -9999 -9999 -9999 -9999 -9999 -9999 -9999 -9999 -9999 -9999 -9999 -9999 -9999 -9999 -9999 -9999 -9999 -9999 -9999 -9999 -9999 -9999 -9999 -9999 -9999 -9999 -9999 -9999 -9999 -9999 -9999 -9999 -9999 -9999 -9999 -9999 -9999 -9999 -9999 -9999 -9999 -9999 -9999 -9999 -9999 -9999 -9999 -9999 -9999 -9999 -9999 -9999 -9999 -9999 -9999 -9999 -9999 -9999 -9999 -9999 -9999 -9999 -9999 -9999 -9999 -9999 -9999 -9999 -9999 -9999 -9999 -9999 -9999 -9999 -9999 -9999 -9999 -9999 -9999 -9999 -9999 -9999 -9999 -9999 -9999 -9999 -9999 -9999 -9999 -9999 -9999 -9999 -9999 -9999 -9999 -9999 -9999 -9999 -9999 -9999 -9999 -9999 -9999 -9999 -9999 -9999 -9999 -9999 -9999 -9999 -9999 -9999 -9999 -9999 -9999 -9999 -9999 -9999 -9999 -9999 -9999 -9999 -9999 -9999 -9999 -9999 -9999 -9999 -9999 -9999 -9999 -9999 -9999 -9999 -9999 -9999 -9999 -9999 -9999 -9999 -9999 -9999 -9999 -9999 -9999 -9999 -9999 -9999 -9999 -9999 -9999 -9999 -9999 -9999 -9999 -9999 -9999 -9999 -9999 -9999 -9999 -9999 -9999 -9999 -9999 -9999 -9999 -9999 -9999 -9999 -9999 -9999 -9999 -9999 -9999 -9999 -9999 -9999 -9999 -9999 -9999 -9999 -9999 -9999 -9999 -9999 -9999 -9999 -9999 -9999 -9999 -9999 -9999 -9999 -9999 -9999 -9999 -9999 -9999 -9999 -9999 -9999 -9999 -9999 -9999 -9999 -9999 -9999 -9999 -9999 -9999 -9999 -9999 -9999 -9999 -9999 -9999 -9999 -9999 -9999 -9999 -9999 -9999 -9999 -9999 -9999 -9999 -9999 -9999 -9999 -9999 -9999 -9999 -9999 -9999 -9999 -9999 -9999 -9999 -9999 -9999 -9999 -9999 -9999 -9999 -9999 -9999 -9999 -9999 -9999 -9999 -9999 -9999 -9999 -9999 -9999 -9999 -9999 -9999 -9999 -9999 -9999 -9999 -9999 -9999 -9999 -9999 -9999 -9999 -9999 -9999 -9999 -9999 -9999 -9999 -9999 -9999 -9999 -9999 -9999 -9999 -9999 -9999 -9999 -9999 -9999 -9999 -9999 -9999 -9999 -9999 -9999 -9999 -9999 -9999 -9999 -9999 -9999 -9999 -9999 -9999 -9999 -9999 -9999 -9999 -9999 -9999 -9999 -9999 -9999 -9999 -9999 -9999 -9999 -9999 -9999 -9999 -9999 -9999 -9999 -9999 -9999 -9999 -9999 -9999 -9999 -9999 -9999 -9999 -9999 -9999 -9999 -9999 -9999 -9999 -9999 -9999 -9999 -9999 -9999 -9999 -9999 -9999 -9999 -9999 -9999 -9999 -9999 -9999 -9999 -9999 -9999 -9999 -9999 -9999 -9999 -9999 -9999 -9999 -9999 -9999 -9999 -9999 -9999 -9999 -9999 -9999 -9999 -9999 -9999 -9999 -9999 -9999 -9999 -9999 -9999 -9999 -9999 -9999 -9999 -9999 -9999 -9999 -9999 -9999 -9999 -9999 -9999 -9999 -9999 -9999 -9999 -9999 -9999 -9999 -9999 -9999 -9999 -9999 -9999 -9999 -9999 -9999 -9999 -9999 -9999 -9999 -9999 -9999 -9999 -9999 -9999 -9999 -9999 -9999 -9999 -9999 -9999 -9999 -9999 -9999 -9999 -9999 -9999 -9999 -9999 -9999 -9999 -9999 -9999 -9999 -9999 -9999 -9999 -9999 -9999 -9999 -9999 -9999 -9999 -9999 -9999 -9999 -9999 -9999 -9999 -9999 -9999 -9999 -9999 -9999 -9999 -9999 -9999 -9999 -9999 -9999 -9999 -9999 -9999 -9999 -9999 -9999 -9999 -9999 -9999 -9999 -9999 -9999 -9999 -9999 -9999 -9999 -9999 -9999 -9999 -9999 -9999 -9999 -9999 -9999 -9999 -9999 -9999 -9999 -9999 -9999 -9999 -9999 -9999 -9999 -9999 -9999 -9999 -9999 -9999 -9999 -9999 -9999 -9999 -9999 -9999 -9999 -9999 -9999 -9999 -9999 -9999 -9999 -9999 -9999 -9999 -9999 -9999 -9999 -9999 -9999 -9999 -9999 -9999 -9999 -9999 -9999 -9999 -9999 -9999 -9999 -9999 -9999 -9999 -9999 -9999 -9999 -9999 -9999 -9999 -9999 -9999 -9999 -9999 -9999 -9999 -9999 -9999 -9999 -9999 -9999 -9999 -9999 -9999 -9999 -9999 -9999 -9999 -9999 -9999 -9999 -9999 -9999 -9999 -9999 -9999 -9999 -9999 -9999 -9999 -9999 -9999 -9999 -9999 -9999 -9999 -9999 -9999 -9999 -9999 -9999 -9999 -9999 -9999 -9999 -9999 -9999 -9999 -9999 -9999 -9999 -9999 -9999 -9999 -9999 -9999 -9999 -9999 -9999 -9999 -9999 -9999 -9999 -9999 -9999 -9999 -9999 -9999 -9999 -9999 -9999 -9999 -9999 -9999 -9999 -9999 -9999 -9999 -9999 -9999 -9999 -9999 -9999 -9999 -9999 -9999 -9999 -9999 -9999 -9999 -9999 -9999 -9999 -9999 -9999 -9999 -9999 -9999 -9999 -9999 -9999 -9999 -9999 -9999 -9999 -9999 -9999 -9999 -9999 -9999 -9999 -9999 -9999 -9999 -9999 -9999 -9999 -9999 -9999 -9999 -9999 -9999 -9999 -9999 -9999 -9999 -9999 -9999 -9999 -9999 -9999 -9999 -9999 -9999 -9999 -9999 -9999 -9999 -9999 -9999 -9999 -9999 -9999 -9999 -9999 -9999 -9999 -9999 -9999 -9999 -9999 -9999 -9999 -9999 -9999 -9999 -9999 -9999 -9999 -9999 -9999 -9999 -9999 -9999 -9999 -9999 -9999 -9999 -9999 -9999 -9999 -9999 -9999 -9999 -9999 -9999 -9999 -9999 -9999 -9999 -9999 -9999 -9999 -9999 -9999 -9999 -9999 -9999 -9999 -9999 -9999 -9999 -9999 -9999 -9999 -9999 -9999 -9999 -9999 -9999 -9999 -9999 -9999 -9999 -9999 -9999 -9999 -9999 -9999 -9999 -9999 -9999 -9999 -9999 -9999 -9999 -9999 -9999 -9999 1.80946E-2 3.29421E-2 6.372E-3 7.32825E-3 2.53497E-2 1.42461E-2 1.08138E-2 8.95874E-3 4.547E-3 1.86467E-2 2.31194E-3 2.96651E-3 8.6972E-4 2.62208E-3 1.96048E-3 1.7113E-4 2.99101E-4 5.62814E-4 2.77872E-4 2.04645E-3 9.99729E-4 2.11599E-4 2.49796E-4 1.97936E-4 2.21197E-4 7.12709E-4 9.20214E-4 2.19003E-3 1.78181E-3 1.09807E-3 3.65787E-4 2.17185E-4 1.44328E-4 1.59327E-4 1.54229E-4 7.48481E-5 9.55511E-5 9.94595E-5 7.02097E-5 1.26452E-4 5.63621E-5 7.56728E-5 8.0307E-5 1.49206E-4 5.54455E-5 4.08646E-5 8.07159E-5 3.20898E-5 3.92321E-5 5.06214E-5 6.83017E-5 1.2484E-4 8.37751E-5 2.67523E-5 2.23033E-5 5.18818E-5 5.56964E-5 3.10933E-5 4.09144E-5 2.47777E-5 6.3192E-5 4.83349E-5 2.13049E-5 7.06161E-5 6.62164E-5 2.26809E-5 1.25993E-5 2.0909E-5 3.67717E-5 2.16439E-5 3.70535E-5 3.40166E-5 5.4278E-5 3.78789E-5 3.00266E-5 2.54736E-5 1.00627E-5 1.3682E-5 6.73802E-6 8.62645E-6 2.0183E-5 2.46482E-5 2.05404E-5 1.91063E-5 4.33829E-5 3.44572E-4 3.61408E-5 1.02185E-5 1.17983E-6 -9999 1.00455E-6 -9999 -9999 -9999 -9999 -9999 -9999 -9999 -9999 -9999 -9999 -9999 -9999 -9999 -9999 -9999 -9999 -9999 -9999 -9999 -9999 -9999 -9999 -9999 -9999 -9999 -9999 -9999 -9999 -9999 -9999 -9999 -9999 -9999 -9999 -9999 -9999 -9999 -9999 -9999 -9999 -9999 -9999 -9999 -9999
1.75457E-5 1.28193E-5 9.08149E-6 7.03698E-6 6.29746E-6 9.23438E-6 8.1695E-6 1.35107E-5 1.62026E-5 1.74168E-5 6.32119E-6 5.37761E-6 6.99273E-6 1.59536E-5 1.77642E-5 8.45548E-6 7.80256E-6 1.89908E-5 1.72166E-5 2.76081E-5 9.82887E-6 1.14968E-5 1.36905E-5 4.6387E-5 3.51457E-5 1.37196E-5 1.31898E-5 5.19051E-5 2.32043E-5 1.63029E-5 6.09872E-6 2.1498E-5 2.65388E-5 2.73664E-5 9.65446E-6 6.68535E-6 7.45844E-6 5.80753E-6 9.19314E-6 1.10625E-5 1.01212E-5 1.3041E-5 6.88491E-6 2.60687E-6 5.2928E-6 7.5927E-6 8.56178E-6 1.29252E-5 2.07558E-5 1.8449E-5 2.01568E-5 7.67339E-5 3.90281E-5 1.36528E-5 2.47486E-5 1.75443E-5 3.58268E-5 1.60142E-5 8.69309E-6 2.36425E-5 1.74103E-5 9.50535E-6 1.44682E-5 2.21518E-5 9.05448E-6 8.11182E-6 1.12777E-5 1.74718E-5 2.26208E-5 2.14504E-5 2.33133E-5 2.18516E-5 1.81023E-5 2.42779E-6 4.55131E-5 6.44003E-5 1.21126E-4 6.402E-5 1.11664E-4 4.60126E-5 4.39286E-5 7.09791E-5 1.01807E-4 6.64764E-5 7.05277E-5 9.98595E-5 7.10499E-5 8.72018E-5 4.8043E-5 6.59035E-5 3.1703E-5 4.20446E-5 1.71792E-5 4.4087E-5 6.81071E-5 5.4185E-5 5.66435E-5 5.14346E-5 4.30439E-5 4.5519E-5 5.06685E-5 7.62867E-5 7.61784E-5 3.94015E-5 9.75872E-5 6.58287E-5 7.14128E-5 5.714E-5 4.35936E-5 9.53261E-5 1.68899E-4 7.69995E-5 4.91323E-5 5.82096E-5 8.69031E-5 1.05201E-4 1.67262E-4 1.58165E-4 1.29869E-4 7.14848E-5 5.60045E-5 7.93449E-5 6.91704E-5 6.31522E-5 1.24677E-4 2.22053E-4 2.16878E-4 1.88445E-4 2.38584E-4 2.46252E-4 1.60999E-4 3.62916E-4 9.03598E-5 1.5739E-4 9.37081E-5 1.39329E-4 9.40413E-5 7.91126E-5 1.09761E-4 6.69393E-5 6.16084E-5 1.35776E-4 2.16347E-4 2.00496E-4 1.6625E-4 1.53349E-4 1.07196E-4 3.10748E-5 4.82546E-5 6.08627E-5 1.59684E-5 2.20278E-5 4.32091E-5 1.50676E-4 2.61024E-4 1.10218E-4 1.47997E-4 6.70928E-5 6.71445E-5 1.14712E-4 4.84474E-5 4.76818E-5 2.64175E-5 5.1727E-5 6.64271E-5 9.10781E-5 5.05991E-5 6.71734E-6 4.22786E-5 5.76124E-5 3.38363E-5 3.78156E-5 1.70012E-5 2.51821E-5 2.00559E-5 5.49954E-5 5.24253E-5 3.1472E-4 9.70336E-5 5.33865E-5 5.94747E-5 3.83689E-5 4.23346E-4 7.73768E-5 9.10294E-5 4.09548E-5 6.55294E-6 1.19521E-5 1.81796E-5 1.63776E-5 3.06784E-5 5.26315E-5 5.62435E-5 2.8707E-5 2.86497E-5 1.73981E-5 1.21099E-5 1.67786E-5 9.70515E-5 4.55557E-5 8.98735E-5 4.64498E-5 5.09897E-5 2.75011E-4 3.1024E-5 3.25614E-5 7.95046E-5 1.8211E-4 9.00778E-5 1.52676E-4 2.4406E-4 2.05266E-4 2.80422E-5 6.39953E-5 7.63216E-5 8.91409E-5 3.92123E-5 1.96045E-4 2.17429E-4 4.1954E-5 8.69479E-5 2.74552E-5 1.53173E-4 1.0163E-4 1.74966E-5 2.7217E-5 3.3859E-5 2.39418E-6 1.20253E-7 7.62956E-8 9.59662E-8 8.64489E-8 2.30506E-7 5.64453E-7 2.70064E-6 3.42282E-8 2.15968E-7 1.69632E-6 2.4654E-6 3.40458E-6 5.94848E-7 4.7374E-7 2.71109E-7 1.0448E-5 2.28847E-6 6.53805E-6 1.20642E-6 3.07368E-7 1.63142E-6 1.85619E-7 5.93425E-8 3.58139E-7 5.22174E-7 2.29313E-6 9.30808E-6 1.22965E-5 5.14809E-6 8.71347E-6 8.65415E-6 1.18455E-5 3.59978E-5 8.12025E-6 1.19662E-5 8.10918E-6 2.75484E-6 5.93154E-6 4.52841E-6 2.77503E-5 5.27503E-5 1.94566E-5 8.16547E-5 2.97462E-5 1.80668E-5 1.78166E-4 2.04372E-5 8.17782E-6 8.47969E-6 1.2711E-5 7.70128E-6 1.55322E-5 5.622E-6 1.02169E-5 1.2099E-5 5.5171E-6 2.64081E-6 4.58769E-6 4.61649E-6 1.89807E-5 8.34396E-6 1.38489E-5 1.41682E-5 1.67499E-5 1.35509E-5 2.85516E-5 2.52335E-5 4.10779E-5 2.67534E-5 2.91139E-5 7.09673E-5 5.16948E-5 1.11693E-4 8.85802E-5 4.95659E-4 1.08168E-3 1.19178E-3 1.5636E-3 6.75695E-4 4.06505E-4 3.68859E-4 6.31667E-5 2.45076E-4 1.72287E-4 4.96335E-5 3.82835E-5 -9999 -9999 -9999 -9999 -9999 -9999 -9999 -9999 -9999 -9999 -9999 -9999 -9999 -9999 -9999 -9999 -9999 -9999 -9999 -9999 -9999 -9999 -9999 -9999 -9999 -9999 -9999 -9999 -9999 -9999 -9999 -9999 -9999 -9999 -9999 -9999 -9999 -9999 -9999 -9999 -9999 -9999 -9999 -9999 -9999 -9999 -9999 -9999 -9999 -9999 -9999 -9999 -9999 -9999 -9999 -9999 -9999 -9999 -9999 -9999 -9999 -9999 -9999 -9999 -9999 -9999 -9999 -9999 -9999 -9999 -9999 -9999 -9999 -9999 -9999 -9999 -9999 -9999 -9999 -9999 -9999 -9999 -9999 -9999 -9999 -9999 -9999 -9999 -9999 -9999 -9999 -9999 -9999 -9999 -9999 -9999 -9999 -9999 -9999 -9999 -9999 -9999 -9999 -9999 -9999 -9999 -9999 -9999 -9999 -9999 -9999 -9999 -9999 -9999 -9999 -9999 -9999 -9999 -9999 -9999 -9999 -9999 -9999 -9999 -9999 -9999 -9999 -9999 -9999 -9999 -9999 -9999 -9999 -9999 -9999 -9999 -9999 -9999 -9999 -9999 -9999 -9999 -9999 -9999 -9999 -9999 -9999 -9999 -9999 -9999 -9999 -9999 -9999 -9999 -9999 -9999 -9999 -9999 -9999 -9999 -9999 -9999 -9999 -9999 -9999 -9999 -9999 -9999 -9999 -9999 -9999 -9999 -9999 -9999 -9999 -9999 -9999 -9999 -9999 -9999 -9999 -9999 -9999 -9999 -9999 -9999 -9999 -9999 -9999 -9999 -9999 -9999 -9999 -9999 -9999 -9999 -9999 -9999 -9999 -9999 -9999 -9999 -9999 -9999 -9999 -9999 -9999 -9999 -9999 -9999 -9999 -9999 -9999 -9999 -9999 -9999 -9999 -9999 -9999 -9999 -9999 -9999 -9999 -9999 -9999 -9999 -9999 -9999 -9999 -9999 -9999 -9999 -9999 -9999 -9999 -9999 -9999 -9999 -9999 -9999 -9999 -9999 -9999 -9999 -9999 -9999 -9999 -9999 -9999 -9999 -9999 -9999 -9999 -9999 -9999 -9999 -9999 -9999 -9999 -9999 -9999 -9999 -9999 -9999 -9999 -9999 -9999 -9999 -9999 -9999 -9999 -9999 -9999 -9999 -9999 -9999 -9999 -9999 -9999 -9999 -9999 -9999 -9999 -9999 -9999 -9999 -9999 -9999 -9999 -9999 -9999 -9999 -9999 -9999 -9999 -9999 -9999 -9999 -9999 -9999 -9999 -9999 -9999 -9999 -9999 -9999 -9999 -9999 -9999 -9999 -9999 -9999 -9999 -9999 -9999 -9999 -9999 -9999 -9999 -9999 -9999 -9999 -9999 -9999 -9999 -9999 -9999 -9999 -9999 -9999 -9999 -9999 -9999 -9999 -9999 -9999 -9999 -9999 -9999 -9999 -9999 -9999 -9999 -9999 -9999 -9999 -9999 -9999 -9999 -9999 -9999 -9999 -9999 -9999 -9999 -9999 -9999 -9999 -9999 -9999 -9999 -9999 -9999 -9999 -9999 -9999 -9999 -9999 -9999 -9999 -9999 -9999 -9999 -9999 -9999 -9999 -9999 -9999 -9999 -9999 -9999 -9999 -9999 -9999 -9999 -9999 -9999 -9999 -9999 -9999 -9999 -9999 -9999 -9999 -9999 -9999 -9999 -9999 -9999 -9999 -9999 -9999 -9999 -9999 -9999 -9999 -9999 -9999 -9999 -9999 -9999 -9999 -9999 -9999 -9999 -9999 -9999 -9999 -9999 -9999 -9999 -9999 -9999 -9999 -9999 -9999 -9999 -9999 -9999 -9999 -9999 -9999 -9999 -9999 -9999 -9999 -9999 -9999 -9999 -9999 -9999 -9999 -9999 -9999 -9999 -9999 -9999 -9999 -9999 -9999 -9999 -9999 -9999 -9999 -9999 -9999 -9999 -9999 -9999 -9999 -9999 -9999 -9999 -9999 -9999 -9999 -9999 -9999 -9999 -9999 -9999 -9999 -9999 -9999 -9999 -9999 -9999 -9999 -9999 -9999 -9999 -9999 -9999 -9999 -9999 -9999 -9999 -9999 -9999 -9999 -9999 -9999 -9999 -9999 -9999 -9999 -9999 -9999 -9999 -9999 -9999 -9999 -9999 -9999 -9999 -9999 -9999 -9999 -9999 -9999 -9999 -9999 -9999 -9999 -9999 -9999 -9999 -9999 -9999 -9999 -9999 -9999 -9999 -9999 -9999 -9999 -9999 -9999 -9999 -9999 -9999 -9999 -9999 -9999 -9999 -9999 -9999 -9999 -9999 -9999 -9999 -9999 -9999 -9999 -9999 -9999 -9999 -9999 -9999 -9999 -9999 -9999 -9999 -9999 -9999 -9999 -9999 -9999 -9999 -9999 -9999 -9999 -9999 -9999 -9999 -9999 -9999 -9999 -9999 -9999 -9999 -9999 -9999 -9999 -9999 -9999 -9999 -9999 -9999 -9999 -9999 -9999 -9999 -9999 -9999 -9999 -9999 -9999 -9999 -9999 -9999 -9999 -9999 -9999 -9999 -9999 -9999 -9999 -9999 -9999 -9999 -9999 -9999 -9999 -9999 -9999 -9999 -9999 -9999 -9999 -9999 -9999 -9999 -9999 -9999 -9999 -9999 -9999 -9999 -9999 -9999 -9999 -9999 -9999 -9999 -9999 -9999 -9999 -9999 -9999 -9999 -9999 -9999 -9999 -9999 -9999 -9999 -9999 -9999 -9999 -9999 -9999 -9999 -9999 -9999 -9999 -9999 -9999 -9999 -9999 -9999 -9999 -9999 -9999 -9999 -9999 -9999 -9999 -9999 -9999 -9999 -9999 -9999 -9999 -9999 -9999 -9999 -9999 -9999 -9999 -9999 -9999 -9999 -9999 -9999 -9999 -9999 4.56781E-7 1.08241E-6 3.24448E-7 1.9868E-7 1.56776E-7 1.90219E-7 1.96811E-7 5.78407E-7 4.87204E-7 1.69366E-7 6.96974E-8 2.28985E-7 1.32253E-7 1.62862E-7 3.67006E-6 7.06642E-7 9.45151E-6 1.9107E-5 2.60325E-6 8.48238E-7 5.40432E-7 2.45787E-5 3.02626E-5 3.32523E-5 1.46679E-4 3.29285E-5 3.81772E-5 2.43216E-5 1.26254E-5 1.93672E-5 3.89477E-6 1.23464E-5 3.14277E-5 2.912E-5 2.94611E-6 2.11307E-5 1.89378E-5 8.56598E-5 1.9044E-5 4.05849E-5 2.83753E-5 5.33181E-5 8.54996E-5 1.18065E-4 1.9586E-4 1.17713E-4 1.18694E-4 2.92057E-4 4.22251E-4 2.89104E-4 4.83503E-4 4.59839E-4 4.56161E-4 3.61256E-3 3.70373E-3 3.81395E-4 4.23283E-4 2.2877E-4 3.84014E-3 4.68192E-3 4.37907E-2 4.46605E-3 2.70155E-3 3.48386E-3 2.72513E-3 5.10421E-3 1.03815E-2 1.20702E-2 3.79642E-2 2.80693E-2 1.42148E-2 1.45471E-2 1.14135E-2 7.25149E-3 3.88989E-2 2.63622E-2 1.82035E-2 3.93408E-3 5.14571E-3 1.66016E-2 4.48369E-2 5.32763E-3 7.17665E-3 1.12194E-1 6.06099E-3 1.90835E-2 8.94423E-3 2.31955E-2 1.4956E-2 5.6864E-3 6.6584E-3 1.29276E-2 9.17746E-3 5.73263E-4 3.42136E-4 3.08398E-3 2.53815E-4 2.59893E-3 2.04777E-4 1.30456E-3 1.0651E-4 2.62982E-4 1.24742E-4 2.78749E-5 2.4548E-4 2.27706E-4 1.08324E-3 3.23958E-3 8.14039E-3 7.50001E-4 7.0231E-4 2.09228E-4 1.0989E-4 4.60177E-4 1.55452E-4 2.67677E-4 5.8692E-5 1.00931E-4 1.32361E-4 9.97125E-5 5.57133E-5 6.59948E-5 1.00126E-4 1.19751E-4 7.08782E-5 7.60369E-5 8.46594E-5 4.84186E-5 4.84128E-5 8.38583E-5 1.09382E-4 1.00408E-4 1.58842E-4 1.7343E-4 7.51003E-5 8.40892E-5 5.08246E-5 2.89721E-5 2.86083E-5 5.1009E-5 3.41907E-5 1.08642E-4 9.0289E-5 1.31846E-4 1.15216E-4 3.17129E-5 2.66166E-5 1.50074E-5 2.84741E-5 3.43777E-5 4.22481E-5 3.06604E-5 3.51799E-5 3.74203E-5 2.04531E-5 1.78659E-5 1.11676E-5 6.89677E-6 9.19616E-6 5.86359E-5 2.61146E-5 2.22395E-5 7.24852E-5 3.7841E-4 2.67866E-4 4.44629E-5 4.61693E-5 2.54888E-6 1.67228E-6 1.09272E-5 2.04688E-6 -9999 -9999 -9999 -9999 -9999 -9999 -9999 -9999 -9999 -9999 -9999 -9999 -9999 -9999 -9999 -9999 -9999 -9999 -9999 -9999 -9999 -9999 -9999 -9999 -9999 -9999 -9999 -9999 -9999 -9999 -9999 -9999 -9999 -9999 -9999 -9999 -9999 -9999 -9999 -9999 -9999 -9999 -9999 -9999
2.26353E-5 1.74904E-5 8.0214E-6 7.80194E-6 8.35371E-6 9.32385E-6 5.3847E-6 2.57118E-5 1.28898E-5 1.43032E-5 4.15474E-6 8.34666E-6 5.09052E-6 1.82018E-5 1.27461E-5 5.66856E-6 4.32733E-6 2.61214E-5 2.59506E-5 1.58085E-5 1.42457E-5 8.3821E-6 1.62589E-5 2.56903E-5 1.36565E-5 1.39618E-5 3.25111E-5 2.52041E-5 4.4503E-5 1.45764E-5 2.01921E-5 2.45415E-5 2.44262E-5 1.88941E-5 1.29215E-5 9.28445E-6 5.02813E-6 4.43164E-6 2.52214E-5 1.31316E-5 1.05088E-5 1.4186E-5 5.48367E-6 7.78487E-6 2.47802E-6 9.02294E-6 2.62894E-5 6.1468E-6 7.84894E-6 1.12788E-5 1.94617E-5 2.53175E-5 3.91136E-5 2.26326E-5 3.40144E-5 4.18767E-5 6.90891E-5 9.19203E-5 2.9888E-5 1.14682E-5 1.59539E-5 2.08921E-5 3.08153E-5 3.99108E-5 2.47353E-5 1.07564E-5 3.4285E-5 1.49892E-5 1.17817E-5 2.37871E-5 1.4975E-5 1.90331E-5 3.40584E-5 2.79403E-5 8.37554E-5 7.59104E-5 8.29423E-5 1.04135E-4 9.81764E-5 3.69149E-5 3.45666E-5 5.23535E-5 5.56932E-5 6.21427E-5 4.24276E-5 5.9979E-5 7.05629E-5 6.26997E-5 9.08003E-5 8.83973E-6 7.16859E-5 7.43821E-5 1.94072E-5 9.46077E-5 5.53989E-5 4.33705E-6 4.53562E-5 6.71226E-5 4.40581E-5 7.90085E-5 6.24012E-5 9.62412E-5 4.04017E-5 3.0492E-5 4.38206E-5 5.31742E-5 6.49095E-5 9.96817E-5 8.42998E-5 4.76436E-5 5.12922E-5 3.09932E-5 5.67235E-5 6.70927E-5 9.81884E-5 8.12197E-5 7.94531E-5 1.2151E-4 1.79914E-4 6.46375E-5 9.91478E-5 1.13866E-4 1.18776E-4 1.11939E-4 8.85119E-5 1.2451E-4 2.55229E-4 3.6182E-6 4.98638E-4 1.79715E-4 6.70826E-5 3.47057E-4 1.07152E-4 1.26094E-4 2.36278E-4 7.52297E-5 1.6874E-4 1.12531E-4 1.01966E-4 6.55839E-5 1.97274E-4 1.79539E-4 1.42973E-4 1.46857E-4 1.59676E-4 7.90671E-5 8.03869E-5 1.72597E-4 1.29227E-4 1.23149E-4 9.57093E-5 6.42335E-5 7.34649E-5 8.88924E-5 3.90658E-4 3.27955E-4 1.84393E-4 7.85728E-5 1.12055E-4 5.9548E-5 3.13305E-5 4.33753E-5 4.2564E-5 5.0363E-5 4.48628E-5 4.37194E-5 6.46792E-5 2.23792E-5 5.25659E-5 9.43916E-5 8.57624E-5 3.38392E-5 4.46718E-5 1.32317E-4 1.28088E-4 7.11691E-5 1.54701E-4 3.17823E-4 5.74474E-5 7.14439E-5 5.35734E-5 4.53346E-5 2.8283E-4 3.22893E-5 6.33098E-5 1.64549E-5 1.71445E-5 1.12407E-5 1.04892E-5 9.99244E-6 4.11297E-5 4.52978E-5 1.57621E-5 3.17364E-5 6.85748E-5 9.48173E-5 3.02015E-5 5.12856E-6 5.8168E-5 1.49967E-4 4.32263E-5 5.88579E-5 3.64363E-5 5.90578E-4 1.64378E-4 2.29815E-4 9.80141E-5 2.08735E-4 2.59117E-4 1.83968E-4 1.74976E-4 2.95355E-4 1.43177E-4 6.8335E-5 1.95269E-4 3.10677E-5 6.45719E-5 6.02104E-5 2.77792E-5 5.49085E-5 1.39397E-4 7.70509E-5 7.96559E-5 6.33146E-5 2.46176E-5 1.25123E-5 1.59832E-5 2.82119E-7 1.5594E-7 3.24956E-7 1.2188E-7 1.90699E-7 1.55761E-6 4.66788E-6 7.96001E-6 2.93002E-8 1.92962E-7 2.52443E-7 1.34311E-6 1.79088E-6 5.8067E-7 6.0515E-7 5.072E-7 6.29764E-7 1.70857E-6 2.54173E-7 3.4963E-7 3.41682E-7 4.80223E-7 2.70136E-7 2.04022E-7 1.17183E-6 1.20522E-5 1.1257E-5 4.48679E-6 1.60056E-6 4.20195E-6 1.20328E-5 1.05356E-5 1.30455E-5 9.6887E-6 2.80525E-5 1.45796E-5 3.93156E-6 5.20307E-6 9.54949E-6 5.30128E-6 3.3005E-5 6.23764E-5 7.76802E-5 1.00689E-4 5.10981E-5 1.48515E-5 2.6366E-5 2.47655E-5 1.31282E-5 7.03348E-6 1.62044E-5 9.59699E-6 5.24014E-5 2.11157E-5 9.5942E-6 8.84166E-6 1.09292E-5 4.87291E-5 1.75553E-5 2.05244E-5 2.23444E-5 1.56461E-5 1.7149E-5 7.07489E-6 7.9219E-6 1.74662E-5 1.25718E-5 1.59157E-5 3.2112E-5 4.86317E-5 6.4261E-5 1.16356E-4 6.81881E-5 4.18971E-4 9.90504E-4 3.04969E-3 1.11029E-3 1.52932E-3 1.11366E-3 8.11197E-4 1.84736E-4 4.67534E-4 5.60405E-4 3.49834E-4 4.54131E-4 6.76042E-5 8.5784E-5 2.0904E-5 1.0121E-5 1.8868E-5 3.10238E-5 3.98995E-5 5.36296E-5 4.72387E-5 4.23036E-5 3.99978E-5 3.45462E-5 8.22264E-5 4.14079E-4 1.97115E-4 7.95531E-5 3.64455E-5 2.41035E-5 1.33257E-5 3.37408E-4 3.7737E-5 5.00639E-5 2.63496E-5 8.92895E-5 1.9129E-4 1.00284E-3 3.24875E-4 6.28908E-4 7.44946E-4 1.01806E-3 2.3107E-3 1.38806E-3 1.47277E-3 9.32863E-4 6.7299E-4 8.22162E-4 5.10857E-4 6.26774E-4 6.49282E-4 8.95769E-4 8.81205E-4 1.12561E-3 1.98252E-3 2.01695E-3 2.80206E-3 2.33454E-3 1.10071E-3 2.86109E-3 2.37051E-3 6.45608E-3 4.80395E-3 4.80742E-3 5.95564E-3 1.41798E-2 9.00346E-3 7.93228E-3 1.59114E-2 1.91837E-2 4.02794E-2 5.21501E-2 8.6816E-2 1.0628E-1 1.07956E-1 1.22319E-1 1.1202E-1 5.47196E-2 6.11621E-2 3.48825E-2 4.97495E-2 3.79172E-2 8.64438E-2 1.2714E-1 1.0322E-1 1.14101E-1 2.62325E-1 1.4022E-1 1.51843E-1 1.66343E-1 5.00382E-1 2.78949E-1 7.91786E-2 8.89047E-2 6.23904E-2 5.27932E-2 5.77125E-2 1.24572E-1 2.57156E-1 1.82263E-1 2.05608E-1 9.65754E-2 2.1171E-1 2.49949E-1 1.68237E-1 1.46284E-1 1.89095E-1 1.31223E-1 1.2965E-2 3.24137E-2 2.68439E-2 3.24374E-3 3.44506E-2 3.76671E-2 2.91112E-2 5.0517E-2 5.27342E-2 4.82385E-2 2.82566E-2 5.59346E-2 3.9973E-2 4.40757E-2 2.92546E-2 4.89212E-2 4.18863E-2 7.93518E-2 6.17259E-2 7.46523E-2 6.33833E-2 5.64233E-2 5.33756E-2 5.08384E-2 7.11325E-2 8.19157E-2 7.57701E-2 7.10095E-2 3.95673E-2 7.82891E-2 4.55599E-2 6.24626E-2 6.27525E-2 6.90042E-2 4.89382E-2 3.27776E-2 6.49374E-2 8.41416E-2 8.85836E-2 4.88737E-2 9.92827E-2 5.87682E-2 5.49833E-2 7.90322E-2 1.32123E-1 1.23313E-1 6.74696E-2 8.51357E-2 5.15982E-2 3.03916E-2 3.09976E-2 4.66582E-2 8.43042E-2 7.51735E-2 4.29306E-2 2.83033E-2 5.79725E-2 9.79432E-2 1.34378E-1 2.02301E-1 2.08019E-1 2.56733E-1 1.68673E-1 2.24082E-1 6.19839E-2 1.99449E-1 1.9084E-1 6.99108E-2 7.48132E-2 4.5617E-2 8.05712E-2 1.48794E-1 1.82293E-1 1.49749E-1 1.30036E-1 5.26724E-2 5.5186E-2 3.97612E-2 2.37907E-2 2.46624E-2 1.35997E-2 3.60182E-2 3.29401E-2 8.47127E-2 5.68445E-2 1.8381E-2 1.7308E-2 9.72433E-2 2.76815E-2 3.15331E-2 1.39216E-1 3.56844E-1 1.93359E-1 3.17543E-1 4.51981E-1 2.02425E-1 1.403E-1 1.22774E-1 4.08975E-2 4.72152E-2 1.37824E-1 1.34448E-1 4.28326E-1 3.28545E-1 3.24578E-1 9.25205E-2 1.88876E-1 1.3375E-1 1.02443E-1 4.24088E-2 3.97236E-2 4.65378E-2 5.29208E-2 9.73494E-2 2.45178E-2 8.45105E-2 7.66902E-2 1.80702E-1 6.80552E-2 2.24358E-1 1.68346E-1 1.52118E-1 6.93529E-2 5.91265E-2 6.44567E-2 1.68572E-1 2.67655E-2 1.33545E-1 3.71955E-1 2.80124E-1 7.18246E-2 1.85878E-1 1.9041E-2 1.35863E-1 1.82621E-1 9.05958E-2 9.01742E-2 3.18874E-1 4.17053E-2 8.13835E-2 2.47365E-2 1.20633E-1 2.44279E-2 4.48398E-2 4.99449E-2 4.36869E-2 5.92329E-2 6.79685E-2 7.33043E-2 9.8727E-2 4.27216E-2 1.63265E-1 1.23847E-1 9.07572E-2 7.13597E-2 3.5617E-2 1.38241E-1 6.32182E-2 7.25814E-2 1.06129E-1 1.69595E-1 2.45669E-2 3.24593E-2 1.22053E-2 9.89303E-3 2.15406E-2 4.24305E-2 2.33153E-1 5.19768E-2 5.85749E-2 2.94991E-2 1.91799E-2 7.54615E-3 2.58317E-2 7.43059E-3 4.94541E-3 1.13166E-2 7.90823E-2 2.92701E-2 1.38538E-2 4.64936E-3 5.49857E-3 6.03064E-3 1.40944E-2 1.11507E-3 2.99326E-4 3.50502E-4 4.59904E-4 1.4799E-4 3.85084E-4 3.75698E-4 5.46577E-4 2.04848E-4 1.74243E-3 2.64401E-4 1.20445E-3 3.1348E-2 1.10259E-2 2.89967E-3 2.88094E-4 4.68741E-4 5.137E-4 1.86869E-3 5.21133E-3 2.13364E-2 1.50126E-2 1.01652E-1 2.03029E-2 2.33499E-2 3.50546E-2 2.73781E-2 4.18442E-2 2.37491E-2 1.56487E-1 4.43224E-2 5.81052E-2 4.39368E-2 4.44256E-2 6.138E-2 3.7399E-2 1.832E-2 8.53472E-2 6.67189E-2 1.05182E-1 4.34022E-2 1.47843E-1 1.33244E-1 1.05995E-1 4.78906E-2 5.59059E-2 1.28932E-1 2.19889E-1 1.57214E-1 1.86753E-1 1.22966E-1 1.28124E-1 9.42891E-2 3.9528E-2 6.28718E-2 1.20794E-1 2.83154E-2 1.28882E-2 6.62591E-3 3.09072E-2 5.80919E-2 2.0046E-2 6.5335E-3 1.51596E-2 1.44783E-2 4.49993E-2 3.53558E-2 2.45794E-2 1.80515E-2 5.67713E-3 2.01639E-2 4.72469E-3 1.32E-2 1.24967E-2 2.60464E-3 7.51888E-3 1.77804E-3 1.04661E-2 1.41763E-2 6.9119E-3 2.21317E-3 5.38583E-3 3.01598E-3 1.07083E-2 7.79756E-3 7.08918E-3 5.94387E-3 3.96577E-2 7.69738E-3 1.18661E-2 5.47722E-2 2.94392E-2 5.10628E-2 3.54488E-2 7.42322E-2 3.51605E-2 5.93773E-2 8.25884E-2 3.239E-2 1.30759E-1 1.02032E-1 2.0577E-2 1.75736E-2 2.85891E-2 3.30965E-2 2.57158E-2 2.55273E-2 3.65206E-2 2.315E-2 2.04203E-2 1.77916E-2 5.16206E-3 1.44744E-2 5.49901E-2 4.60973E-2 3.1479E-2 3.64941E-2 2.77237E-2 4.01479E-2 3.88706E-2 2.94291E-2 8.05491E-2 7.54958E-2 4.96078E-2 4.57891E-2 6.05642E-2 1.75663E-1 1.06237E-1 1.43247E-1 1.55549E-1 1.75213E-1 1.31894E-1 1.70196E-1 2.73093E-1 9.91953E-2 1.82E-1 7.94399E-2 5.96238E-2 6.35604E-2 7.04505E-2 3.27127E-2 1.79822E-2 1.38956E-2 4.12137E-2 5.54602E-2 4.03162E-1 2.04043E-1 5.70365E-2 4.77271E-2 8.63332E-2 9.08487E-2 9.47926E-2 4.83076E-2 4.65875E-2 8.10458E-2 2.89377E-1 1.24271E-1 1.69912E-1 2.04357E-1 1.81945E-1 5.48747E-2 9.60597E-2 1.70979E-1 1.51413E-1 1.66004E-1 2.44235E-1 7.34756E-2 5.98349E-2 2.02429E-2 6.20853E-3 4.43348E-3 2.18834E-3 7.19086E-3 5.50511E-3 1.57491E-3 2.7926E-3 5.66475E-3 9.64165E-3 4.64431E-3 1.61149E-3 5.56367E-3 3.41574E-3 5.18207E-3 7.46465E-3 1.68573E-2 2.73997E-2 3.66521E-2 2.27607E-2 1.7375E-2 2.76958E-2 1.72643E-2 7.36813E-3 3.96253E-2 5.52914E-3 1.79145E-2 2.53895E-2 4.68433E-3 9.87156E-3 1.13011E-2 1.42445E-2 1.99606E-2 1.61113E-2 6.60755E-3 8.48811E-3 1.64806E-3 1.56126E-3 1.92076E-4 7.86874E-5 1.12257E-2 1.52023E-4 9.90842E-4 1.12257E-3 9.27178E-5 9.9716E-5 7.33531E-4 3.06653E-4 2.17716E-4 3.82927E-5 2.01684E-5 2.85623E-4 6.68719E-4 1.58184E-5 9.19522E-5 2.52427E-4 3.38948E-4 3.17655E-4 3.08237E-4 3.81069E-4 3.84357E-5 5.40343E-5 1.05116E-4 1.47098E-4 5.38769E-5 6.23292E-5 2.71525E-5 3.93979E-5 1.369E-5 1.33902E-5 1.48517E-5 4.80911E-5 3.56508E-5 2.02788E-5 3.67031E-5 1.12747E-4 2.24675E-5 2.52769E-4 1.84992E-5 6.30042E-5 2.24363E-5 5.66718E-5 6.94984E-5 2.55453E-5 3.46751E-5 4.57936E-5 3.34982E-5 4.67487E-5 8.03743E-5 1.44942E-5 5.88513E-5 1.0358E-4 4.74236E-5 9.42184E-6 2.17189E-4 2.72546E-4 3.52561E-4 7.25771E-5 2.02532E-5 3.28896E-5 1.01673E-4 3.51964E-5 4.0768E-5 1.1008E-5 1.26454E-5 1.65212E-4 1.03743E-4 1.48349E-5 1.78901E-5 2.70934E-5 6.69181E-5 1.48694E-4 8.97009E-5 2.16073E-3 4.63186E-4 1.42011E-3 2.33031E-5 7.53131E-5 5.04203E-5 1.66354E-5 2.39759E-5 1.69348E-4 3.64738E-5 6.16001E-5 2.13005E-5 9.92198E-6 4.04543E-5 1.34834E-5 1.96963E-5 6.60538E-6 4.80974E-6 1.103E-5 6.10005E-6 5.13997E-5 1.57979E-5 1.1363E-5 1.12499E-5 3.00455E-6 2.54157E-6 4.7956E-5 4.94733E-5 1.45207E-4 2.97801E-4 3.67169E-6 2.07463E-5 8.84442E-6 2.59664E-5 1.3367E-5 3.17341E-5 2.38547E-5 2.80696E-5 1.4783E-5 3.16539E-5 1.97008E-5 2.59989E-5 3.22406E-5 2.09011E-5 1.7698E-5 9.089E-5 5.7466E-5 4.19496E-5 2.01614E-5 2.4772E-5 7.2371E-6 1.20753E-5 2.39204E-4 3.74599E-5 1.84843E-5 1.94698E-5 1.125E-4 3.60026E-5 7.01214E-5 7.22324E-5 5.49872E-5 4.69211E-6 7.56935E-5 1.76482E-4 2.93327E-7 1.89637E-8 2.71515E-8 4.94059E-6 1.85067E-5 1.11807E-5 2.47316E-5 2.35018E-5 2.92524E-5 5.90193E-5 4.86595E-5 6.46052E-5 5.20706E-5 3.66745E-5 4.87556E-5 2.24438E-5 3.1026E-5 2.71347E-5 5.74862E-5 9.50121E-5 7.98276E-5 2.18474E-5 7.43787E-7 7.20234E-7 2.71108E-7 9.02452E-7 7.14033E-7 2.33099E-8 4.17589E-8 2.96637E-7 1.96437E-7 1.7771E-7 3.04102E-7 1.28396E-7 1.44098E-7 4.58748E-7 9.72879E-8 1.45702E-7 2.6059E-7 1.15584E-7 3.14368E-7 1.93676E-7 1.82333E-7 3.25024E-7 4.92894E-7 5.54104E-6 2.35606E-7 9.32276E-7 1.60811E-6 6.87359E-7 3.15832E-7 5.92977E-7 5.18806E-7 3.94705E-7 5.76586E-8 2.56165E-7 1.48921E-7 9.82701E-8 1.71082E-6 1.0735E-5 3.55854E-6 4.56191E-7 8.72665E-7 7.07668E-7 7.90824E-7 4.20371E-7 1.0133E-7 8.14543E-8 2.03344E-5 2.66094E-5 1.54775E-7 5.74157E-5 8.73711E-8 3.64417E-7 4.2712E-7 1.43119E-5 1.72353E-5 2.51341E-5 2.99361E-5 5.6164E-5 1.59036E-5 7.22219E-6 9.58537E-6 7.27004E-6 8.73253E-6 4.01061E-5 4.32478E-5 2.14099E-5 5.96777E-6 2.94036E-5 4.2614E-5 1.94315E-5 3.91322E-5 3.83168E-5 3.86374E-5 6.43695E-5 1.50275E-4 1.40489E-4 2.71886E-4 2.83211E-4 1.25067E-4 2.1632E-4 1.79559E-3 7.07373E-4 2.05572E-4 4.49154E-4 3.11923E-3 2.73352E-3 3.94155E-3 4.91221E-4 6.67349E-4 5.68513E-4 7.83261E-3 1.31956E-3 6.76604E-3 4.21903E-3 5.54129E-3 1.83971E-3 1.31055E-3 4.3313E-3 3.75893E-3 2.65289E-2 3.04383E-2 6.99407E-2 1.44526E-2 1.29493E-2 9.57486E-3 5.86691E-3 3.4689E-2 2.62201E-3 6.87371E-3 2.68258E-3 3.25184E-2 1.38191E-2 2.69331E-3 1.46482E-3 9.80342E-3 3.18841E-3 3.67865E-2 2.00057E-2 1.16137E-2 7.31794E-3 3.78814E-3 1.27516E-2 1.94844E-2 2.95339E-3 1.17866E-2 2.61855E-3 5.09167E-4 6.40484E-4 4.68285E-3 3.43455E-4 3.31484E-4 1.99528E-4 1.63765E-4 2.53545E-4 2.51236E-4 4.58352E-5 2.7371E-5 2.10379E-4 1.64382E-3 1.65688E-3 1.43421E-3 4.65075E-4 1.63685E-4 4.13338E-4 1.05625E-3 3.97043E-4 3.7726E-4 4.00767E-4 2.17501E-4 1.76164E-4 1.52693E-4 9.47942E-5 9.84465E-5 7.41962E-5 3.40995E-5 5.22739E-5 7.95526E-5 4.41129E-5 1.04431E-4 1.13307E-4 1.30173E-4 1.62158E-4 7.66341E-5 1.16966E-4 8.02941E-5 1.01286E-4 8.19533E-5 8.18224E-5 5.77737E-5 4.82645E-5 6.25881E-5 4.34696E-5 3.10357E-5 5.30788E-5 5.03888E-5 5.51328E-5 8.82053E-5 5.01138E-5 1.07892E-5 3.01102E-5 4.76459E-5 7.36774E-5 4.18196E-5 3.77113E-5 2.19054E-5 2.43322E-5 1.5452E-5 1.88708E-5 1.60568E-5 1.55858E-5 1.26837E-5 2.11558E-5 1.73076E-4 1.06424E-4 7.05585E-5 7.92564E-5 2.51536E-4 2.69012E-5 2.01109E-5 1.45974E-4 1.42469E-6 4.42674E-6 2.64024E-6 1.26739E-5 -9999 -9999 -9999 -9999 -9999 -9999 -9999 -9999 -9999 -9999 -9999 -9999 -9999 -9999 -9999 -9999 -9999 -9999 -9999 -9999 -9999 -9999 -9999 -9999 -9999 -9999 -9999 -9999 -9999 -9999 -9999 -9999 -9999 -9999 -9999 -9999 -9999 -9999 -9999 -9999 -9999 -9999 -9999
4.79637E-5 3.33701E-5 1.17554E-5 1.24456E-5 7.86584E-6 8.56684E-6 6.76583E-6 2.0468E-5 7.43144E-6 9.68207E-6 2.47768E-5 2.63055E-5 1.85033E-5 2.10168E-5 1.45968E-5 2.76897E-5 1.99153E-5 2.09037E-5 2.44793E-5 1.26279E-5 2.73556E-5 2.62323E-5 1.59129E-5 3.04938E-5 1.45282E-5 1.00839E-5 1.96852E-5 2.02583E-5 1.183E-5 1.40577E-5 2.85446E-5 2.10044E-5 2.73001E-5 3.15577E-5 4.93839E-5 1.16578E-5 1.24025E-5 6.75944E-6 2.31616E-5 6.08796E-5 1.10581E-5 7.41324E-6 8.58607E-6 1.78841E-5 7.48136E-6 6.83102E-6 5.76827E-6 5.73227E-6 8.47046E-6 4.12556E-5 2.20373E-5 3.17045E-5 3.11103E-5 5.75129E-5 1.17436E-4 1.33984E-4 6.28418E-5 2.25708E-5 1.70066E-5 2.24287E-5 2.29995E-5 2.39195E-5 4.36881E-5 6.96123E-5 3.32138E-5 8.0796E-5 5.15267E-5 2.27986E-5 1.56316E-5 1.99755E-5 2.42501E-5 2.31422E-5 4.39586E-5 8.37535E-5 6.73866E-5 7.82872E-5 5.33873E-5 1.61092E-4 8.26291E-5 5.61085E-5 5.3629E-5 4.88486E-5 6.93497E-5 5.34838E-5 6.65937E-5 9.31123E-5 4.47504E-5 4.9252E-5 5.70623E-5 2.15778E-5 6.45721E-5 8.37159E-5 7.55942E-5 7.82623E-5 7.76981E-5 1.63635E-6 5.05721E-5 4.38141E-5 7.04143E-5 1.30849E-4 9.7305E-5 1.24447E-4 5.2903E-5 3.29596E-5 2.2993E-5 5.93336E-5 1.53754E-4 2.92124E-5 7.04441E-5 6.05194E-5 6.06457E-5 2.83185E-5 4.70827E-5 2.15759E-5 1.09342E-4 8.88567E-5 6.42588E-5 6.51026E-5 6.86246E-5 9.65625E-5 6.2194E-5 9.85675E-5 1.39696E-4 2.78431E-4 3.50499E-4 4.20263E-4 3.4909E-4 3.47841E-4 1.85582E-4 1.10116E-4 6.05872E-6 1.67152E-4 8.59295E-5 1.15899E-4 1.38529E-4 9.41978E-5 9.63375E-5 1.79522E-4 9.4155E-5 8.31027E-5 7.81008E-5 9.60241E-5 1.15737E-4 1.34869E-4 4.86941E-5 4.22445E-5 2.58476E-5 2.67607E-5 7.72477E-5 1.66549E-4 1.42023E-4 5.89151E-5 2.86876E-5 1.81833E-4 2.51655E-4 2.38051E-4 9.95197E-5 2.81552E-4 1.10964E-4 5.15757E-5 3.9584E-5 9.11122E-5 5.37758E-5 2.68558E-5 7.29032E-5 3.44927E-5 1.48829E-4 3.64942E-5 5.25729E-5 6.36391E-5 1.18121E-4 8.61191E-5 8.19167E-5 8.15375E-5 2.20855E-4 4.68003E-4 2.95657E-4 5.37546E-5 4.26347E-5 8.37397E-5 6.46685E-5 3.92381E-5 8.69511E-5 2.18577E-4 2.50662E-5 5.66265E-5 6.48259E-5 2.91414E-5 6.25386E-5 1.89473E-4 2.21658E-5 1.9861E-5 2.71057E-5 5.90191E-5 1.96009E-5 4.77065E-5 1.3635E-5 4.75149E-5 2.21686E-5 3.63981E-5 3.40938E-5 7.09478E-5 2.45478E-4 1.20087E-4 4.27705E-4 3.5592E-4 2.02882E-5 6.41157E-5 1.27271E-4 1.7526E-4 3.99856E-4 2.37866E-4 2.22649E-4 1.68508E-4 3.30688E-5 5.22559E-5 5.57004E-5 2.95E-5 1.33816E-4 1.63136E-4 1.73412E-4 1.17527E-4 9.62703E-5 7.97768E-5 3.95105E-5 1.8458E-5 6.56698E-6 7.89772E-6 1.03662E-7 2.73168E-7 1.4816E-7 2.06793E-7 9.04305E-6 1.07935E-5 -9999 2.4284E-7 4.68717E-8 4.66306E-7 1.26943E-6 5.15097E-7 6.14256E-7 5.72951E-7 4.96218E-7 4.14932E-7 1.2671E-7 3.15034E-7 3.12913E-7 1.98701E-7 3.20824E-7 1.7028E-7 1.29933E-7 2.83921E-6 2.54795E-6 2.36181E-6 1.18423E-5 6.67463E-6 4.23423E-6 1.95054E-6 8.2104E-6 1.48238E-5 1.37173E-5 5.1558E-6 1.09617E-5 8.11293E-6 1.49827E-5 6.89957E-6 1.58321E-5 2.55104E-5 7.23307E-5 1.24991E-5 1.52623E-4 4.62224E-5 9.23744E-6 4.4227E-5 1.75588E-5 9.97392E-6 4.36255E-5 1.08294E-5 1.01427E-5 2.3681E-5 2.01907E-5 1.00175E-4 2.52985E-5 2.2293E-5 3.6259E-5 2.05065E-5 1.73799E-5 3.36056E-5 1.57796E-5 3.0693E-5 8.75861E-6 6.55319E-6 2.36285E-5 2.35224E-5 3.71597E-5 5.03315E-5 9.4711E-5 4.12812E-5 1.0852E-4 6.92055E-4 8.70202E-4 1.20247E-3 2.30353E-3 2.52814E-3 1.51291E-3 1.71227E-3 1.21843E-3 9.21344E-4 6.25255E-4 4.51459E-4 1.42426E-4 3.78319E-4 5.84405E-5 1.73151E-5 8.79532E-6 1.74844E-5 1.07592E-5 5.23389E-5 4.30588E-4 4.13917E-5 1.3381E-4 1.30595E-4 8.46845E-5 1.3918E-4 6.77261E-5 8.96332E-5 3.72349E-4 4.34686E-5 3.50653E-5 4.05945E-5 2.30614E-5 1.1702E-5 2.43148E-5 7.90887E-5 1.31327E-4 9.94909E-5 1.43844E-3 7.46202E-4 6.10298E-4 5.85171E-4 2.26554E-3 8.06266E-4 2.49847E-3 1.84882E-3 8.11737E-4 1.37316E-3 7.97513E-4 5.87457E-4 6.46145E-4 5.39147E-4 5.66957E-4 5.88618E-4 7.74044E-4 1.10164E-3 1.67255E-3 2.35951E-3 1.38644E-3 9.95948E-4 1.00606E-3 1.59977E-3 2.02621E-3 5.43855E-3 3.44519E-3 5.24069E-3 4.04636E-3 6.14883E-3 6.78387E-3 1.15942E-2 3.02545E-2 4.81352E-2 1.03399E-1 5.039E-2 2.13836E-2 7.04588E-2 7.68531E-2 7.29725E-2 3.64617E-2 1.33348E-2 2.72927E-2 7.56321E-2 6.61097E-2 2.70862E-2 8.33485E-2 2.04196E-1 5.87771E-2 6.11437E-2 9.81128E-2 1.28091E-1 2.96387E-1 2.07992E-1 3.63907E-1 1.58077E-1 1.23359E-1 1.32831E-1 7.91482E-2 9.63376E-2 7.42015E-2 2.82952E-2 1.97986E-1 1.98877E-1 2.02139E-1 1.2905E-1 1.09987E-1 1.0176E-1 3.19408E-1 1.54366E-1 1.73703E-1 1.16355E-1 1.08661E-1 1.53773E-1 3.32832E-2 4.32579E-2 6.02666E-2 5.80317E-2 5.12479E-2 4.24325E-2 5.95006E-2 4.69248E-2 2.91453E-2 5.84057E-2 9.54767E-2 5.83876E-2 3.81561E-2 5.20041E-2 8.92672E-2 4.38659E-2 4.04914E-2 1.01741E-1 7.25876E-2 4.49399E-2 4.57547E-2 5.06811E-2 5.65752E-2 9.82937E-2 1.01804E-1 1.09589E-1 3.90027E-2 4.90984E-2 8.70898E-2 4.04388E-2 4.13517E-2 4.87265E-2 8.56161E-2 6.66138E-2 8.31218E-2 8.73489E-2 8.9651E-2 1.34323E-1 1.23962E-1 6.23249E-2 6.61937E-2 8.34465E-2 7.60598E-2 6.16794E-2 3.55151E-2 3.32013E-2 8.23323E-2 3.85379E-2 5.2604E-2 5.24336E-2 4.94382E-2 8.22756E-2 5.25883E-2 3.13294E-2 2.63331E-2 4.03099E-2 1.11806E-1 1.9554E-1 1.56714E-1 2.90297E-1 2.20008E-1 1.47284E-1 2.19525E-1 1.97766E-1 1.72873E-1 1.43157E-1 7.10456E-2 6.67036E-2 7.43976E-2 1.47734E-1 1.32772E-1 1.74257E-1 2.35996E-1 1.93011E-1 1.73612E-1 5.45085E-2 2.51938E-2 2.63719E-2 1.92225E-2 3.05081E-2 1.41342E-2 4.76856E-2 1.73106E-2 2.45899E-2 4.54096E-2 6.051E-2 2.5941E-1 4.51473E-2 7.83593E-2 6.24244E-2 1.3645E-1 7.80299E-2 2.61644E-1 3.48463E-1 7.88435E-2 1.81633E-1 1.62893E-1 2.36944E-1 2.13813E-1 1.30225E-1 6.42127E-1 4.35332E-1 2.57576E-1 2.83992E-1 1.81692E-1 1.40239E-1 5.89814E-2 6.57323E-2 4.00292E-2 6.73349E-2 5.8797E-2 7.55454E-2 9.7416E-2 4.99204E-2 1.88886E-1 6.19664E-2 5.17863E-2 6.51263E-2 1.71834E-1 5.34636E-2 5.63942E-2 1.59395E-1 7.24245E-2 2.25515E-1 8.33741E-2 1.47851E-1 1.75916E-1 1.26852E-1 3.25381E-2 5.20337E-2 1.17262E-1 1.70096E-1 1.21069E-1 1.07033E-1 1.29392E-1 1.57288E-1 1.27194E-1 8.61776E-2 2.38716E-1 5.71401E-2 3.27767E-2 4.50895E-2 2.63991E-1 2.29501E-1 5.43948E-2 1.12942E-1 2.01105E-1 1.49242E-1 6.96361E-2 2.08729E-1 1.24576E-1 1.23139E-1 6.40866E-2 7.19718E-2 1.63707E-1 1.73852E-1 2.64673E-1 1.19283E-1 6.78088E-2 2.02009E-2 4.92427E-3 8.32669E-3 2.72213E-3 8.41346E-3 3.13133E-2 2.03654E-1 2.29193E-1 6.63906E-2 1.76896E-2 2.61771E-2 2.6036E-2 3.43415E-2 6.24459E-2 7.11184E-2 4.30169E-2 4.34551E-2 2.25224E-2 2.70861E-2 1.96952E-2 1.12018E-2 4.82276E-3 6.00198E-3 1.50231E-2 2.48489E-4 2.03137E-4 2.16629E-4 4.04575E-4 1.3972E-4 6.65826E-4 1.6101E-4 1.29945E-4 1.04091E-4 4.61418E-4 2.29128E-4 1.44546E-4 2.30387E-4 1.03223E-3 2.31766E-3 7.59126E-3 1.17198E-2 1.34097E-2 2.0121E-2 2.21303E-2 1.80725E-2 5.23336E-2 1.45585E-1 8.88776E-2 7.25719E-2 9.23412E-3 1.05815E-1 9.41894E-2 3.03396E-1 4.66178E-1 7.49631E-2 3.5943E-2 5.88631E-2 7.45385E-2 1.55164E-1 1.74182E-2 8.30862E-2 1.07469E-1 4.91646E-2 1.20473E-1 2.68888E-1 4.4187E-2 1.42369E-1 1.68754E-1 1.69135E-1 1.35373E-1 2.11064E-1 6.98209E-2 1.56256E-1 1.346E-1 5.06061E-2 8.49926E-2 4.01346E-2 5.13981E-2 4.04282E-2 1.10524E-1 9.51854E-3 2.27923E-2 1.91825E-2 1.07744E-2 3.18504E-2 1.02365E-2 3.76847E-2 1.01405E-2 1.1454E-2 3.17376E-2 1.16681E-2 1.04593E-2 1.28943E-2 4.23873E-3 1.35348E-2 7.40205E-3 7.48145E-3 2.12379E-3 5.12464E-3 1.65451E-3 8.23806E-3 3.32742E-3 3.28983E-3 2.91221E-3 1.04411E-2 5.8058E-3 6.25343E-3 5.55517E-3 3.0649E-2 2.31156E-2 1.592E-2 2.58463E-2 1.65911E-2 2.46013E-2 2.12856E-2 5.56919E-2 4.27625E-2 4.53322E-2 2.01065E-2 2.20271E-2 3.19422E-2 1.52961E-2 6.76921E-2 9.74637E-3 1.04162E-2 6.04748E-3 9.27359E-3 2.07104E-2 3.30407E-2 1.73892E-2 1.96123E-2 1.49152E-2 4.21854E-2 9.55716E-3 5.05117E-3 4.00613E-3 4.83356E-2 2.4114E-2 1.83952E-2 2.21158E-2 2.94034E-2 3.0045E-2 3.83686E-2 8.87722E-2 5.90376E-2 3.54153E-2 3.63308E-2 3.0671E-2 6.36274E-2 1.03339E-1 5.82594E-2 1.43087E-1 1.78005E-1 2.98398E-1 1.9407E-1 2.89396E-1 1.53232E-1 7.07257E-2 1.62923E-1 1.35496E-1 1.72483E-1 7.02739E-2 8.09674E-2 4.93626E-2 2.12251E-2 1.52611E-2 1.4657E-2 1.85313E-2 6.59427E-2 2.21327E-1 2.44419E-1 5.45006E-2 -9999 6.24652E-2 6.12244E-2 2.12849E-1 5.63635E-2 8.35951E-2 3.05165E-1 1.59343E-1 8.0158E-2 7.15799E-2 3.0055E-2 5.69874E-2 1.79568E-1 1.09656E-1 2.1545E-1 3.54645E-1 1.26622E-1 9.65541E-2 1.44115E-1 9.10752E-2 7.81561E-2 1.87699E-2 6.01938E-2 5.2965E-3 8.71043E-3 2.6441E-3 2.18512E-3 3.03852E-3 5.28954E-3 6.40705E-3 3.52315E-3 4.84937E-3 1.24749E-2 1.32845E-2 2.05134E-2 3.59424E-2 1.93506E-2 1.57288E-2 2.30107E-2 1.08558E-2 1.23708E-2 1.9083E-2 1.39517E-2 2.05333E-2 9.01692E-3 1.84577E-2 1.92519E-2 1.84153E-2 1.61686E-2 6.78526E-3 1.43928E-2 2.01199E-1 1.87535E-2 2.81404E-2 5.53755E-3 4.12955E-3 5.62473E-3 1.90781E-4 6.55048E-5 8.68359E-5 8.23991E-4 8.1277E-5 1.176E-3 1.11178E-4 1.75106E-4 1.31643E-3 8.24564E-5 3.86261E-5 3.88626E-5 8.6039E-5 2.51193E-3 1.73081E-4 1.51762E-5 8.58953E-4 9.87826E-5 3.70111E-5 1.50397E-4 2.77272E-5 2.93419E-5 5.46306E-4 6.90267E-5 8.57978E-5 9.47238E-5 1.275E-3 1.00318E-4 4.01598E-5 2.85302E-5 7.00537E-5 5.76361E-5 1.86687E-5 2.71612E-5 2.95207E-5 2.4983E-5 6.06425E-5 4.37208E-5 4.24224E-5 2.29205E-5 1.73579E-5 1.24044E-4 4.23772E-5 2.66701E-5 3.80202E-5 4.16328E-5 2.22618E-5 4.98743E-5 3.1436E-5 2.01156E-5 4.18031E-5 6.00164E-5 2.93758E-5 1.46141E-5 1.59268E-5 1.26816E-5 9.80773E-5 2.01326E-4 2.4918E-4 9.65346E-5 6.73781E-5 9.23813E-6 9.78707E-5 8.71631E-5 2.06389E-5 8.11649E-6 1.36414E-5 2.15527E-4 2.13904E-4 6.39081E-6 3.53414E-6 9.85626E-6 6.20209E-5 3.69309E-4 2.50795E-4 3.04446E-3 1.79966E-3 1.77792E-3 8.4825E-5 4.94013E-5 1.83164E-5 1.87359E-4 8.93715E-5 8.87495E-5 1.98838E-5 8.86959E-6 1.0574E-5 7.61231E-6 2.06432E-5 1.84654E-5 1.42021E-5 3.7646E-5 6.61883E-6 3.40834E-6 1.44499E-5 1.40317E-5 2.78527E-6 2.00875E-6 9.71261E-7 2.52778E-5 6.09414E-7 3.53908E-5 3.27832E-5 1.4296E-5 1.35921E-5 2.14235E-6 4.41988E-5 3.60794E-5 1.50698E-5 1.96956E-5 2.20204E-5 1.59586E-5 1.46016E-5 3.03406E-5 1.1619E-5 6.92879E-6 1.65035E-5 3.94976E-5 4.22445E-5 3.51276E-5 7.00161E-5 5.74303E-6 9.41181E-5 5.7916E-6 3.71305E-5 2.68709E-5 6.29402E-5 6.58837E-5 3.56517E-5 1.00176E-5 1.05191E-4 1.31493E-4 8.95519E-6 7.2205E-5 1.10582E-3 9.57081E-6 3.73447E-6 2.12405E-6 2.26415E-6 1.96546E-6 7.27058E-8 2.41959E-6 1.06776E-5 1.80121E-5 2.86097E-5 2.25996E-5 2.07192E-5 4.11858E-5 5.12407E-5 3.37429E-5 6.00397E-5 3.29013E-5 3.63396E-5 4.59157E-5 1.42575E-5 2.47438E-5 3.9103E-5 1.06419E-4 3.51214E-5 1.35352E-4 9.44341E-6 1.79017E-6 7.29841E-7 1.06964E-6 4.88587E-7 1.75619E-7 5.70078E-8 9.15779E-8 1.1566E-7 2.1871E-7 3.90877E-7 3.5384E-7 1.13627E-7 3.01339E-7 1.15948E-7 1.42673E-7 1.96584E-6 6.16823E-7 1.03624E-6 8.74177E-6 9.40588E-6 1.86121E-7 1.2112E-7 3.4654E-7 8.19399E-7 7.20904E-7 5.41104E-7 3.24184E-7 3.71322E-7 2.66825E-7 1.37865E-7 4.74857E-7 2.82844E-7 1.07001E-7 9.16165E-8 3.34527E-6 2.84944E-5 8.23682E-6 1.05484E-5 1.24644E-5 9.65905E-6 7.08533E-6 1.29736E-5 2.03578E-6 3.66332E-7 2.26578E-5 1.51785E-5 2.35194E-5 1.96557E-5 4.88937E-7 5.28189E-8 1.40733E-6 1.55094E-6 1.61265E-6 2.71406E-6 3.2562E-5 1.34437E-5 2.77463E-5 3.43675E-5 1.60305E-5 1.62787E-5 3.2032E-5 7.23153E-5 4.344E-5 2.87071E-6 3.62144E-5 3.15024E-5 4.03465E-5 5.1088E-5 3.53515E-5 1.64543E-5 3.1124E-5 5.33044E-5 4.25548E-5 9.62367E-5 1.15449E-4 1.94443E-4 3.1064E-4 1.01891E-4 1.56603E-4 9.51574E-4 2.82524E-4 9.74366E-4 6.89625E-4 2.94251E-4 6.46651E-4 3.25211E-3 5.49261E-3 4.00413E-3 7.79613E-3 1.43388E-2 7.23659E-3 9.13929E-4 3.43188E-3 2.67364E-3 1.65198E-3 3.3951E-3 9.29711E-4 1.98403E-3 4.68569E-3 5.43015E-3 1.18524E-2 8.21917E-3 1.95339E-1 5.16907E-3 3.01229E-3 3.37937E-3 2.03303E-2 1.32302E-3 1.38067E-3 1.10308E-3 9.1575E-3 2.00073E-2 3.8549E-3 4.10408E-3 5.42675E-3 7.43966E-3 3.78261E-3 5.29134E-3 7.51806E-3 9.71445E-3 7.05317E-3 4.16804E-3 7.97807E-3 2.89769E-3 1.52322E-2 1.90792E-3 2.43262E-3 9.41727E-4 6.37011E-3 4.05478E-3 2.90875E-3 2.5498E-3 2.16391E-4 3.18321E-4 1.77389E-4 2.00732E-4 2.76431E-4 4.47357E-5 2.20229E-4 1.13396E-4 8.37784E-5 2.18424E-4 1.68973E-4 6.01129E-4 4.3931E-4 3.20702E-4 4.94651E-4 3.03192E-4 1.55901E-4 1.46273E-4 1.43423E-4 1.55682E-4 5.55541E-5 5.37102E-5 8.19764E-5 5.03239E-5 7.44096E-5 6.29603E-5 8.85151E-5 1.28962E-4 1.53617E-4 1.87216E-4 1.71901E-4 1.33041E-4 1.44171E-4 7.82696E-5 8.11802E-5 6.08631E-5 7.80912E-5 6.9949E-5 6.85659E-5 5.80771E-5 6.66511E-5 3.59906E-5 7.25891E-5 4.35632E-5 5.42961E-5 2.81092E-5 2.82923E-5 7.3731E-5 4.15527E-5 6.65364E-5 9.36265E-5 5.97761E-5 4.6153E-5 1.53737E-5 1.25154E-4 3.10456E-5 1.82735E-5 2.05602E-5 9.5482E-6 6.18878E-6 6.40532E-5 6.16781E-5 2.99215E-5 8.40535E-5 1.68797E-5 1.26543E-4 2.15325E-5 2.37858E-5 4.59617E-5 4.09947E-5 1.0498E-6 2.62127E-6 5.6103E-6 -9999 -9999 -9999 -9999 -9999 -9999 -9999 -9999 -9999 -9999 -9999 -9999 -9999 -9999 -9999 -9999 -9999 -9999 -9999 -9999 -9999 -9999 -9999 -9999 -9999 -9999 -9999 -9999 -9999 -9999 -9999 -9999 -9999 -9999 -9999 -9999 -9999 -9999 -9999 -9999 -9999 -9999
2.6664E-5 1.5074E-5 1.22558E-5 1.04986E-5 6.06133E-6 4.60419E-6 1.00831E-5 1.04848E-5 2.27795E-5 3.10566E-5 1.57142E-5 1.93119E-5 2.02733E-5 1.4059E-5 1.13553E-5 1.6291E-5 1.2522E-5 2.25519E-5 2.30515E-5 2.32572E-5 2.42213E-5 6.63361E-6 2.92523E-5 2.48177E-5 1.14838E-5 9.17461E-6 2.31413E-5 1.49963E-5 1.43699E-5 1.12142E-5 2.16841E-5 1.23815E-5 2.35018E-5 2.26933E-5 3.29658E-5 8.864E-6 1.04445E-5 9.24249E-6 6.85723E-6 1.32419E-5 7.66591E-6 7.21752E-6 1.98854E-5 1.93491E-5 1.00187E-5 3.82022E-6 3.7999E-6 6.56177E-6 8.15155E-6 9.29524E-6 1.36039E-5 9.76276E-6 1.33328E-5 3.93213E-5 5.97041E-5 7.60815E-5 6.03187E-5 2.44688E-5 2.6437E-5 3.20621E-5 2.54048E-5 2.51835E-5 4.33474E-5 4.16224E-5 2.15235E-5 6.2255E-5 3.20686E-5 3.47838E-5 1.31373E-5 3.69072E-5 2.88938E-5 5.24743E-5 8.42691E-5 7.96993E-5 9.15452E-5 5.58207E-5 4.72877E-5 6.26063E-5 7.80688E-5 9.10164E-5 1.07625E-4 5.49328E-5 7.25019E-5 4.21426E-5 1.14402E-4 2.01843E-4 8.94851E-5 4.08795E-5 4.53739E-5 7.12962E-5 5.97891E-5 8.1798E-5 1.0081E-4 5.02264E-5 5.63092E-5 1.0813E-4 6.85346E-5 7.61309E-5 9.62483E-5 1.08106E-4 8.51391E-5 1.20757E-4 6.20376E-5 1.02854E-4 1.01499E-4 1.20089E-4 5.68125E-5 5.27595E-5 5.67998E-5 8.98505E-5 4.76058E-5 2.59936E-5 4.06872E-5 6.94336E-5 7.91972E-5 8.2849E-5 6.90737E-5 6.95288E-5 5.07319E-5 2.55367E-4 1.13505E-4 9.70111E-5 8.49278E-5 1.73968E-4 3.60771E-4 1.02237E-4 2.16803E-4 3.05776E-4 1.28905E-4 2.37242E-4 7.72836E-5 1.18676E-4 7.44154E-5 1.44157E-4 1.12567E-4 3.03778E-4 1.61005E-4 1.67453E-4 1.88821E-4 1.48045E-4 2.83205E-4 1.69673E-4 1.90036E-4 1.18291E-4 1.08567E-5 2.05742E-5 1.46943E-4 4.84011E-5 3.08687E-5 1.01734E-4 8.83958E-5 9.12193E-5 4.14053E-5 7.33501E-5 1.41861E-4 2.52886E-4 2.43986E-4 1.08937E-4 1.92294E-4 6.17322E-5 5.24755E-5 9.12108E-5 5.78504E-5 5.86062E-5 6.1867E-5 4.69134E-5 4.00882E-5 3.64964E-5 7.68186E-5 5.04367E-5 1.06226E-4 1.27088E-4 7.52455E-5 6.04798E-5 2.53748E-4 3.94982E-4 2.91656E-4 3.12278E-5 4.94627E-5 5.87239E-5 3.80116E-5 1.84108E-5 1.56116E-5 7.41137E-5 6.77234E-5 8.0844E-5 1.17993E-4 7.34692E-5 2.29693E-5 4.02591E-5 1.1954E-4 1.03828E-5 3.32259E-5 1.15772E-4 1.63516E-4 1.12313E-5 4.56898E-5 3.30846E-5 4.42415E-5 2.74941E-5 1.34074E-5 1.0351E-4 3.85187E-4 1.73517E-4 5.56001E-4 1.76929E-4 2.45333E-4 1.70611E-4 9.31251E-5 4.37596E-4 6.33976E-4 2.87059E-4 6.38327E-5 1.14956E-4 7.92264E-5 4.88421E-5 2.3948E-4 1.66862E-4 2.84798E-5 4.51516E-4 5.08917E-4 2.96411E-5 4.34623E-5 9.49861E-5 1.63941E-5 1.23309E-5 4.48662E-6 1.3015E-7 1.47174E-6 2.09547E-7 9.396E-8 2.46826E-7 1.74907E-6 1.11002E-5 -9999 6.41105E-7 1.02417E-7 8.16146E-7 1.19006E-7 3.49901E-7 2.55111E-7 3.36661E-7 4.39147E-7 3.71494E-7 4.30599E-7 4.95075E-7 6.13864E-7 2.32332E-7 3.27325E-7 1.71969E-7 2.22953E-6 1.10948E-5 7.79028E-6 2.12384E-6 4.60584E-6 7.80782E-6 4.79102E-6 4.15111E-5 1.59559E-5 4.25737E-5 2.16581E-5 1.1215E-5 1.48019E-5 1.02902E-5 4.49322E-5 1.88918E-5 1.47717E-4 2.68675E-5 3.39615E-5 1.54477E-4 1.39677E-4 1.2629E-5 2.42436E-5 8.81873E-5 1.83108E-5 1.69398E-5 1.0306E-5 1.93696E-5 6.60259E-6 1.04321E-5 1.69768E-5 2.2526E-5 1.96459E-5 1.27614E-5 1.30381E-5 7.08712E-6 1.50133E-5 5.48596E-5 1.30719E-4 2.29384E-5 4.61369E-5 4.10947E-6 5.17565E-6 2.14777E-5 5.62388E-5 5.81586E-5 1.98912E-4 2.03246E-4 1.80637E-4 1.42642E-3 1.27904E-3 1.07522E-3 2.20451E-3 1.64847E-3 1.72309E-3 8.68001E-4 9.61636E-4 7.63819E-4 4.10898E-4 9.52666E-4 8.89291E-4 1.10636E-4 1.10146E-4 2.94836E-4 4.33295E-5 2.84397E-5 1.84379E-5 2.93037E-5 1.25771E-4 5.43387E-5 4.75647E-4 3.22278E-4 1.14175E-4 1.05115E-4 6.76782E-5 3.5834E-5 4.00966E-5 2.88555E-5 4.33295E-4 5.8466E-5 2.28222E-5 2.15259E-4 2.02078E-4 3.26654E-4 2.73413E-4 3.2655E-4 8.48653E-4 1.2519E-3 3.31441E-3 6.84988E-4 5.98841E-4 2.66801E-3 1.66604E-3 9.23741E-4 9.48359E-4 9.85791E-4 1.03119E-3 4.8135E-4 5.94461E-4 6.18725E-4 5.65848E-4 6.8274E-4 7.30616E-4 8.65801E-4 1.78001E-3 1.95922E-3 1.05747E-3 1.11106E-3 1.2657E-3 1.46162E-3 4.16485E-3 2.60256E-3 2.5708E-3 5.73409E-3 6.03176E-3 3.77076E-3 1.23742E-2 3.9534E-2 2.53028E-2 3.00308E-2 2.97765E-2 1.54807E-2 1.6288E-2 2.97013E-2 5.40688E-2 2.9796E-2 2.95724E-2 6.80293E-2 1.09188E-1 1.39293E-1 1.30185E-2 4.01355E-2 7.33343E-2 8.36738E-2 5.83418E-2 4.66184E-2 5.84997E-2 8.5115E-2 5.32643E-2 3.07272E-1 9.42657E-2 8.81962E-2 8.33708E-2 6.39106E-2 1.01434E-1 7.91619E-2 7.41655E-2 1.20519E-1 1.32952E-1 9.58448E-2 1.43709E-1 2.11594E-1 1.96404E-1 1.17479E-1 1.74571E-1 1.84144E-1 2.34896E-1 1.9325E-1 1.44466E-1 8.81974E-2 5.26888E-3 4.40668E-3 4.71066E-2 2.89031E-2 3.53765E-3 3.08031E-2 4.90941E-2 1.68703E-2 2.75567E-2 5.6322E-3 8.55616E-2 1.98544E-2 4.42852E-2 3.80942E-2 4.32589E-2 8.171E-2 6.31724E-2 5.72012E-2 6.99234E-2 3.90256E-2 9.74469E-2 7.02968E-2 5.68979E-2 4.66545E-2 5.95815E-2 6.1915E-2 7.04544E-2 8.38083E-2 6.74986E-2 7.88338E-2 1.03227E-1 3.56206E-2 2.9903E-2 6.37873E-2 5.73566E-2 5.69463E-2 6.43291E-2 6.47376E-2 5.73943E-2 4.06726E-2 4.7998E-2 5.47315E-2 6.10487E-2 5.50058E-2 5.44577E-2 4.23498E-2 2.94176E-2 7.61326E-2 5.06638E-2 2.94864E-2 4.19236E-2 9.25736E-2 5.51878E-2 4.56965E-2 3.08281E-2 2.09972E-2 4.42158E-2 9.72575E-2 1.75037E-1 1.8469E-1 2.67408E-1 2.18011E-1 2.6881E-1 2.9834E-1 2.07621E-1 7.73188E-2 6.08311E-2 1.10607E-1 1.08518E-1 3.31099E-1 3.74045E-1 1.77172E-1 1.70957E-1 6.1291E-2 7.58633E-2 3.99644E-2 1.90495E-2 4.0288E-2 5.76147E-2 2.64262E-2 1.44785E-2 4.69777E-2 3.11569E-2 3.56637E-2 1.80237E-2 7.61138E-3 1.28928E-2 4.80467E-3 6.611E-2 4.96801E-2 1.06435E-1 2.00552E-1 1.57729E-1 2.26676E-1 3.38775E-1 4.5663E-2 1.40875E-1 4.29735E-1 9.38062E-2 1.02436E-1 1.60048E-1 2.84886E-1 2.44565E-1 4.84036E-2 1.15195E-1 6.47075E-2 4.00204E-2 5.8258E-2 2.74503E-2 4.39809E-2 4.50792E-2 8.35342E-2 8.16125E-2 6.61149E-2 7.40056E-2 1.12564E-1 1.63651E-1 8.99421E-2 1.11857E-1 2.13301E-2 1.19181E-1 4.65416E-2 1.61652E-1 2.31834E-1 1.72968E-1 9.2433E-2 1.82681E-1 2.7096E-2 9.92603E-2 9.07117E-2 1.65932E-1 1.34823E-1 3.87859E-2 8.94272E-2 6.1918E-2 1.30797E-1 1.95324E-1 1.47556E-1 1.74101E-1 8.77334E-2 4.40153E-2 7.10055E-2 1.05826E-1 8.33093E-2 7.17869E-2 1.85121E-1 2.28099E-1 1.57934E-1 1.63057E-1 1.39464E-2 7.09128E-2 6.86523E-2 6.19249E-2 1.34266E-1 7.87936E-2 2.44377E-1 1.96748E-1 1.60212E-1 1.03547E-1 3.81981E-2 4.98126E-3 2.00081E-2 1.44477E-2 1.3322E-2 1.06092E-1 1.31797E-1 9.80877E-2 5.48897E-2 2.97843E-2 4.92913E-2 4.04811E-2 8.36198E-2 4.95878E-2 3.20166E-2 3.79911E-2 3.60523E-2 2.34748E-2 8.23755E-2 4.72197E-2 7.16466E-2 1.4673E-2 2.38092E-2 2.99885E-3 4.21512E-4 1.38095E-3 4.98928E-4 7.93331E-5 1.64349E-4 2.11382E-4 3.43135E-4 1.06262E-4 8.8493E-5 1.45507E-4 4.07302E-4 8.4145E-4 1.07554E-3 8.99635E-4 2.68796E-2 2.61909E-2 2.36244E-2 2.65748E-2 3.24226E-2 2.93815E-2 1.5623E-2 7.0449E-2 3.25785E-2 3.0811E-2 4.80068E-2 6.42409E-2 3.50493E-1 7.89476E-2 3.23197E-1 2.39492E-1 3.24481E-1 2.00064E-1 1.80532E-1 1.14526E-1 1.54359E-1 1.96454E-1 1.01964E-1 9.31775E-2 4.82426E-2 1.70607E-1 1.04137E-1 9.84702E-2 1.60113E-1 1.42414E-1 1.34887E-1 8.81549E-2 1.15493E-1 1.25231E-1 1.26354E-1 1.14848E-1 2.46039E-2 8.72336E-2 3.29549E-2 2.30992E-2 1.48059E-2 3.19619E-2 8.77672E-2 1.93634E-2 8.6178E-3 5.40347E-3 2.94257E-2 1.35002E-2 5.51708E-3 1.00413E-2 1.17785E-2 1.60859E-2 1.68654E-2 1.01456E-2 1.57887E-2 1.30601E-2 1.51737E-2 5.0918E-3 4.82878E-3 3.92486E-3 3.94959E-3 9.54877E-3 3.61885E-3 2.86749E-3 2.03373E-3 7.46973E-4 4.98107E-3 4.87805E-3 5.07846E-3 9.79945E-3 1.44356E-2 8.513E-3 6.31606E-3 2.22027E-2 1.22664E-2 2.38443E-2 4.35072E-2 1.04924E-2 4.5606E-2 1.02442E-2 2.41586E-2 4.12903E-2 2.14864E-2 1.64651E-2 2.9494E-2 7.32929E-2 4.2968E-3 6.25825E-3 1.64817E-2 1.31104E-2 3.33973E-2 1.48721E-2 2.59591E-2 4.84435E-2 -9999 1.15694E-2 5.14759E-3 7.83142E-3 1.9275E-2 1.79182E-2 2.17618E-2 7.79418E-2 4.12878E-2 5.59208E-2 9.37225E-2 6.07047E-2 8.33537E-2 3.98482E-2 4.8385E-2 2.84218E-2 7.83684E-2 1.02793E-1 4.7999E-2 2.4211E-1 2.4058E-1 4.34034E-1 -9999 1.93137E-1 1.7635E-1 8.95762E-2 1.5887E-1 1.8562E-1 1.52968E-1 2.14116E-1 6.59107E-2 3.87311E-2 1.55978E-2 2.83784E-2 1.97421E-2 1.35358E-2 6.18949E-2 3.58299E-1 3.5003E-2 1.23101E-1 4.27405E-2 3.16955E-2 1.60056E-1 2.27838E-1 2.75172E-2 5.21133E-2 7.49143E-2 2.97952E-2 4.66736E-2 2.47107E-2 3.4619E-2 4.77982E-2 1.61433E-1 2.60538E-1 1.54782E-1 1.86143E-1 8.25199E-2 9.23425E-2 1.62668E-1 8.74932E-2 9.40328E-2 1.28933E-2 6.42556E-3 6.29186E-3 4.17327E-3 2.64752E-2 2.84016E-3 3.15496E-3 2.16244E-3 7.59336E-4 4.15611E-3 6.5903E-3 8.34685E-3 4.37668E-2 1.35344E-2 2.49205E-2 9.27484E-3 1.87113E-2 1.8873E-2 1.05173E-2 1.90891E-2 1.22728E-2 3.11101E-2 2.2853E-2 8.38298E-3 1.9035E-2 8.5357E-3 1.43519E-2 4.41675E-2 9.43852E-3 4.90781E-2 2.59864E-2 6.01019E-2 8.28607E-3 5.82452E-3 1.81966E-3 7.42699E-4 3.00206E-4 8.03237E-5 1.13815E-4 1.08242E-4 2.50505E-3 3.24891E-3 8.0245E-5 2.39821E-3 1.3084E-4 9.15794E-4 2.89872E-4 1.70262E-4 1.09744E-4 2.46735E-3 4.44005E-5 2.08295E-4 1.17535E-3 3.78771E-5 6.79344E-4 2.20368E-4 3.47122E-5 2.44225E-4 3.86017E-4 4.13033E-4 1.12203E-4 8.64458E-5 1.23648E-3 7.55017E-5 3.69595E-5 2.29607E-4 6.76508E-5 2.26834E-5 1.80651E-5 4.82625E-5 5.07718E-5 5.93223E-5 5.10506E-5 1.56625E-4 1.14234E-4 5.17764E-5 6.27956E-5 1.61951E-4 1.12759E-4 3.4896E-5 3.42195E-5 5.95286E-5 2.67866E-5 3.79628E-5 4.31721E-5 2.77867E-5 2.43702E-5 1.45225E-4 2.3375E-5 2.04758E-5 1.03515E-5 2.02355E-5 7.09021E-5 2.75006E-5 7.25901E-5 9.26062E-5 6.47496E-5 4.03532E-5 1.9183E-5 2.44841E-5 4.10019E-5 2.01734E-5 6.37723E-5 1.48884E-4 2.24715E-5 2.54592E-5 1.04846E-5 8.79663E-5 4.02068E-5 4.39432E-4 4.29889E-5 7.94726E-4 1.35886E-3 1.28138E-3 4.00898E-4 2.58266E-4 1.30134E-4 3.50953E-5 6.48902E-5 6.25384E-5 3.77745E-5 1.29975E-5 9.56943E-6 5.93458E-6 3.96287E-6 3.72763E-6 1.97671E-5 9.52244E-6 5.99239E-6 5.98593E-6 1.99336E-6 2.28865E-5 2.11629E-4 1.88744E-3 1.27309E-5 1.63233E-6 1.08046E-6 9.6094E-7 5.37039E-6 1.21161E-4 1.55259E-5 2.42967E-6 5.30961E-6 1.22161E-5 6.0033E-6 1.39545E-5 1.5198E-5 1.46488E-5 2.09109E-5 2.66942E-5 8.04486E-6 3.91328E-5 4.69218E-5 4.90211E-5 2.07293E-5 2.9631E-5 2.86638E-5 1.54385E-5 6.42248E-6 9.04908E-6 3.52883E-6 5.58785E-6 1.00048E-5 1.71082E-5 3.05245E-5 9.52579E-5 2.53718E-4 3.39378E-4 1.5979E-6 6.3702E-6 6.34737E-6 1.12346E-5 9.99081E-6 1.92335E-4 1.25739E-6 2.71449E-7 1.72938E-8 3.59809E-6 4.91448E-6 9.64192E-6 4.42577E-6 1.32535E-5 1.00874E-4 4.87927E-5 3.77701E-5 2.25422E-5 2.12478E-5 1.57079E-5 1.9129E-5 4.66552E-5 3.94877E-5 1.51493E-5 1.89093E-4 7.87532E-5 8.62317E-5 1.04789E-4 1.02184E-4 9.88137E-6 5.83528E-5 2.51224E-5 1.80908E-5 2.36404E-5 3.88277E-7 1.97977E-7 1.93945E-7 1.81777E-7 7.84761E-8 2.26696E-7 4.60224E-7 2.60682E-7 1.52826E-7 2.00245E-7 3.05753E-7 3.18111E-7 9.2693E-7 9.73859E-7 2.33422E-7 2.20952E-7 3.31422E-7 3.26343E-7 2.95519E-7 1.66121E-7 3.52646E-7 4.22744E-7 3.35688E-7 1.43933E-7 1.07743E-7 1.70296E-7 2.1161E-7 5.81953E-6 7.12911E-6 1.81083E-5 2.80346E-5 3.99833E-5 1.77808E-5 2.63768E-6 6.96011E-5 2.30418E-5 3.23392E-5 5.07281E-6 8.99608E-6 6.7809E-6 1.72384E-5 1.76586E-5 1.70344E-5 1.42823E-5 6.51695E-7 8.60915E-7 2.40952E-6 8.30528E-7 1.86858E-6 1.74217E-5 2.57235E-5 3.39816E-5 2.84062E-5 2.48952E-5 2.13783E-5 2.33793E-5 1.85824E-4 3.18318E-5 5.53257E-5 6.17814E-5 2.92256E-5 1.03666E-5 9.53998E-5 2.12194E-5 1.42968E-5 3.23284E-5 3.42972E-5 2.045E-4 4.61717E-5 9.62789E-5 1.9171E-4 2.02404E-4 6.85868E-5 1.16756E-4 1.29441E-4 7.0202E-4 1.37152E-3 1.57069E-3 1.45637E-4 1.90565E-3 3.3779E-3 6.59381E-3 5.23927E-3 4.92751E-3 5.94588E-4 3.63576E-4 4.42612E-4 1.21658E-3 3.4824E-3 1.51789E-3 1.16956E-3 2.73953E-3 1.1851E-2 6.02874E-3 5.34101E-3 5.41138E-3 5.02929E-3 1.43609E-2 4.85593E-3 8.44584E-3 6.25385E-4 7.40267E-3 7.78086E-4 3.9023E-3 4.73013E-3 6.5272E-3 4.77767E-3 2.38504E-3 1.11325E-3 2.37563E-3 2.84665E-3 8.32592E-3 4.93976E-3 5.55402E-3 5.56336E-3 1.11454E-2 3.75207E-3 2.29689E-3 1.30693E-2 2.07271E-3 1.38288E-2 1.80859E-3 3.49068E-3 6.78808E-3 3.7636E-3 5.92788E-4 3.52737E-4 4.22228E-4 2.25066E-4 2.79788E-4 1.91122E-4 2.10493E-4 1.52785E-3 2.64453E-4 5.57318E-4 4.1491E-4 2.57223E-4 4.50365E-4 3.42485E-4 4.9251E-4 3.33734E-4 3.47139E-4 2.77617E-4 2.04376E-4 1.09104E-4 1.14723E-4 9.57854E-5 1.05229E-4 4.20618E-5 4.51313E-5 5.53844E-5 1.03901E-4 2.5468E-4 1.3171E-4 1.4963E-4 1.29069E-4 4.97173E-5 1.49031E-4 1.88839E-4 1.60929E-4 7.59419E-5 4.91712E-5 4.09482E-5 7.10718E-5 8.8425E-5 7.75967E-5 1.13027E-4 9.87794E-5 6.00072E-5 3.87974E-5 4.92573E-5 5.99558E-5 5.15805E-5 2.78441E-5 4.308E-5 2.83207E-5 5.11398E-5 7.53864E-5 5.13386E-5 6.26653E-5 3.5361E-5 2.80743E-5 8.04562E-6 9.10557E-6 1.83903E-5 2.28879E-5 1.39482E-5 2.35957E-5 1.55377E-5 1.39919E-5 7.30488E-5 3.88345E-5 2.31228E-4 2.09583E-4 9.4745E-5 1.52828E-5 6.24751E-5 7.47892E-7 1.47876E-6 1.45209E-7 1.63459E-6 -9999 -9999 -9999 -9999 -9999 -9999 -9999 -9999 -9999 -9999 -9999 -9999 -9999 -9999 -9999 -9999 -9999 -9999 -9999 -9999 -9999 -9999 -9999 -9999 -9999 -9999 -9999 -9999 -9999 -9999 -9999 -9999 -9999 -9999 -9999 -9999 -9999 -9999 -9999 -9999 -9999
3.58747E-5 2.25522E-5 1.38888E-5 9.93183E-6 3.97595E-6 5.01001E-6 1.61601E-5 9.15342E-6 5.21006E-6 9.50546E-6 1.32153E-5 2.0184E-5 1.21786E-5 2.42314E-5 9.55272E-6 9.84595E-6 9.58311E-6 1.10464E-5 1.34453E-5 1.51609E-5 2.03825E-5 2.69264E-5 1.27656E-5 3.08163E-5 9.33635E-6 1.67159E-5 3.26314E-5 2.67606E-5 1.26337E-5 4.76217E-5 3.79377E-5 1.90071E-5 1.4731E-5 3.15726E-5 1.85641E-5 1.98167E-5 7.70029E-6 1.65328E-5 1.27959E-5 9.63582E-6 1.32238E-5 1.23637E-5 2.10736E-5 2.10969E-5 7.74718E-6 6.30019E-6 7.01706E-6 1.12638E-5 3.98543E-6 9.54609E-6 9.28896E-6 6.73641E-6 2.96046E-5 1.28979E-4 4.0763E-5 9.59969E-5 5.49609E-5 4.07945E-5 3.79298E-5 3.6167E-5 2.37264E-5 3.99902E-5 5.5889E-5 2.74988E-5 3.15643E-5 3.26084E-5 3.68367E-5 5.73828E-5 4.77859E-5 2.81985E-5 3.20113E-5 5.49241E-5 5.80807E-5 6.8866E-5 1.22641E-4 1.16309E-4 6.20877E-5 1.22225E-4 6.64561E-5 8.37179E-5 9.14693E-5 4.99485E-5 5.1317E-5 6.23208E-5 3.89502E-5 7.94916E-5 4.82434E-5 2.98352E-5 7.99706E-5 5.46562E-5 1.08618E-4 1.21359E-4 6.54442E-5 3.6344E-5 4.49789E-5 5.61601E-5 3.61641E-5 4.59414E-5 6.04322E-5 9.79681E-5 8.02988E-5 5.86015E-5 1.10181E-4 1.09201E-4 8.45069E-5 7.72113E-5 5.31076E-5 9.65172E-5 3.11935E-5 5.844E-5 9.58535E-5 1.04039E-4 2.44863E-5 8.21138E-5 6.96532E-5 2.21449E-4 1.17707E-4 1.72445E-4 6.42475E-5 1.12319E-4 1.32325E-4 1.68013E-4 1.8443E-4 1.93116E-4 2.84382E-4 1.97112E-4 2.68817E-4 2.30497E-4 1.99716E-4 1.77903E-4 1.21345E-4 6.8331E-5 1.16256E-4 1.30568E-4 1.63597E-4 3.15828E-4 2.34137E-4 2.06477E-4 1.6267E-4 1.0591E-4 1.27409E-4 2.44801E-4 1.86178E-4 3.6845E-5 2.96018E-5 2.89789E-5 2.93692E-5 2.19574E-5 6.34291E-5 8.08167E-5 3.0945E-5 8.37777E-5 8.49356E-5 7.19145E-5 9.36481E-5 2.0329E-4 1.32092E-4 1.16394E-4 7.38137E-5 6.57067E-5 1.2208E-4 9.53895E-5 8.277E-5 6.97081E-5 1.02833E-4 6.12942E-5 4.28577E-5 1.91868E-5 4.54481E-5 3.51692E-5 8.72843E-5 6.74488E-5 5.61434E-5 1.37626E-4 1.29566E-4 4.86907E-4 2.21777E-4 5.0664E-5 5.55651E-5 2.99319E-5 2.58588E-5 6.15616E-5 5.459E-5 5.11536E-5 1.46868E-4 1.38474E-4 8.63841E-5 6.88598E-5 6.30138E-5 4.09412E-5 5.76227E-5 3.28864E-5 2.11557E-5 1.68429E-5 8.40164E-5 3.5193E-4 7.19749E-5 5.01628E-5 1.34964E-4 4.81837E-5 7.22041E-5 9.31443E-5 2.11291E-4 5.86026E-4 4.43926E-4 4.14524E-4 4.61988E-4 4.94277E-4 1.29893E-4 7.19863E-5 4.09147E-4 2.76058E-4 1.2402E-4 2.11421E-4 3.01027E-5 4.87772E-5 1.30279E-4 7.44496E-5 1.1852E-4 7.26717E-5 1.69515E-4 3.61145E-5 2.04916E-5 3.42422E-5 1.05826E-4 1.16447E-5 8.0095E-6 3.91303E-5 4.03826E-6 1.29177E-7 3.69768E-7 3.95417E-7 3.33265E-6 1.1002E-5 1.67947E-7 1.06459E-7 -9999 8.9723E-8 2.05059E-7 2.8772E-7 1.34628E-7 2.06705E-7 7.11853E-7 2.01027E-7 2.72743E-7 7.77793E-6 6.60361E-6 2.25769E-6 9.35634E-7 4.43608E-6 9.44175E-6 2.47942E-5 1.0178E-5 3.53166E-6 4.63262E-6 5.78062E-6 1.03352E-5 6.11836E-5 6.55634E-5 3.69526E-5 9.75755E-6 1.67612E-5 1.90662E-5 1.97767E-5 2.39655E-5 3.04677E-5 5.37098E-5 4.23229E-5 5.02861E-5 7.84686E-5 3.08322E-5 1.3878E-5 6.85881E-5 4.68021E-5 2.02384E-4 2.51127E-5 5.38603E-5 3.17157E-5 2.50155E-5 2.53724E-5 3.8943E-5 3.78095E-5 4.34247E-5 1.39127E-5 1.58623E-5 1.68973E-5 1.96169E-5 1.2203E-5 3.3926E-5 2.08627E-5 7.26897E-6 3.98557E-6 1.10835E-5 1.61196E-5 7.81556E-5 5.53581E-5 3.62461E-5 2.21235E-4 3.52266E-4 2.58442E-4 8.98018E-4 1.00458E-3 1.74478E-3 8.96543E-4 3.18578E-3 2.36337E-3 1.47246E-3 8.60208E-4 3.51309E-4 1.14628E-4 1.3054E-4 6.15596E-5 5.8659E-5 2.09484E-5 1.19697E-4 1.47586E-4 3.08616E-5 8.09343E-5 1.87478E-4 5.66787E-5 1.17174E-4 4.95349E-5 7.2756E-5 4.49732E-4 2.83521E-4 2.53444E-5 8.38101E-5 2.32161E-5 2.71734E-5 1.28773E-5 1.10535E-4 3.98676E-4 9.17392E-4 4.78968E-4 5.85615E-4 8.11898E-4 5.16154E-4 1.55608E-3 3.16539E-3 8.9363E-4 4.48665E-4 1.74258E-3 1.15205E-3 4.85213E-4 1.12863E-3 1.18507E-3 4.34077E-4 4.53108E-4 4.06594E-4 5.64577E-4 6.956E-4 9.24023E-4 1.20505E-3 1.09902E-3 1.1804E-3 1.28226E-3 9.53384E-4 2.73434E-3 1.62313E-3 3.14419E-3 2.26599E-3 1.5564E-3 7.57206E-3 1.07074E-2 6.7486E-3 1.80596E-2 2.84042E-2 2.74108E-2 3.35047E-2 6.35848E-2 3.55102E-2 2.51186E-2 2.05664E-2 3.73812E-2 3.81964E-2 2.05859E-2 7.19093E-2 3.38758E-2 -9999 1.19436E-1 7.50742E-2 8.45176E-2 5.06045E-2 8.25523E-2 1.2438E-1 6.80804E-2 1.14019E-1 8.55127E-2 5.89116E-2 6.27669E-2 1.05252E-1 6.97063E-2 5.35195E-2 7.23206E-2 7.51006E-2 7.52701E-2 1.08751E-1 5.50338E-2 1.70855E-1 2.80214E-1 2.28281E-1 1.60938E-1 7.03385E-2 6.69098E-2 6.19017E-2 9.2303E-2 2.39412E-1 1.02682E-1 1.0595E-1 9.40574E-2 9.25929E-2 6.30248E-3 5.48547E-2 2.78948E-2 3.70125E-2 4.94858E-2 8.09112E-2 9.25078E-2 9.68145E-2 1.33524E-1 7.29284E-2 7.11975E-2 7.44634E-2 4.27675E-2 5.10484E-2 2.56003E-2 5.17792E-2 8.8673E-2 8.27143E-2 1.12785E-1 7.53412E-2 6.05993E-2 5.75998E-2 6.61865E-2 6.40252E-2 6.30296E-2 5.00092E-2 4.18515E-2 7.50458E-2 6.58125E-3 5.51416E-2 8.91357E-2 8.95896E-2 4.64898E-2 5.25406E-2 6.4548E-2 4.27668E-2 4.56272E-2 6.98986E-2 5.26257E-2 7.1617E-2 1.02668E-1 7.06844E-2 6.39761E-2 3.98464E-2 5.48336E-2 8.42747E-2 8.74175E-2 8.02917E-2 6.40106E-2 3.20931E-2 6.99023E-2 7.48469E-2 6.77367E-2 1.66162E-2 2.46048E-2 2.94335E-2 1.74339E-2 8.40817E-2 1.86034E-1 1.40997E-1 7.88047E-2 3.47278E-1 2.74588E-1 1.22479E-1 7.28708E-2 1.85294E-1 8.34548E-2 5.67531E-2 2.03735E-1 1.90633E-1 1.49377E-1 1.36936E-1 9.27981E-2 4.83303E-2 5.59693E-2 3.46025E-2 5.28185E-2 5.81123E-2 1.61399E-2 2.9063E-2 1.428E-2 1.18851E-2 2.0607E-2 2.84937E-2 1.87035E-2 5.75878E-2 2.92639E-2 6.89099E-2 4.83934E-2 7.72298E-2 7.65735E-2 1.44534E-1 1.51909E-1 2.79354E-1 1.30486E-1 3.07789E-1 1.1089E-1 3.7943E-2 8.16238E-2 2.66952E-1 2.80952E-1 1.4369E-1 3.11401E-1 1.1787E-1 3.67071E-2 1.89027E-1 1.12558E-1 1.26488E-1 4.9943E-2 3.74517E-2 1.32939E-1 2.19026E-1 1.62304E-1 9.83872E-2 1.01203E-1 2.09024E-1 2.9965E-1 4.91563E-2 8.40114E-2 2.02698E-1 1.2685E-1 5.20062E-2 2.19945E-1 1.67218E-1 8.59031E-2 4.43027E-2 1.21642E-1 1.03106E-1 1.87614E-1 1.34903E-1 1.39148E-1 8.86443E-2 1.47462E-1 6.9071E-2 2.87838E-1 2.69171E-1 1.13176E-1 1.56636E-1 1.69323E-1 5.65466E-2 1.33946E-1 1.80628E-1 3.43432E-1 4.19499E-2 1.3196E-1 1.69139E-1 2.2358E-1 8.06896E-2 -9999 4.3996E-2 9.29588E-2 1.43197E-1 9.66999E-2 4.58083E-2 1.55945E-1 1.47058E-1 9.76806E-2 7.8326E-2 2.58939E-2 7.40111E-3 1.57156E-3 3.05868E-3 1.63887E-2 1.19193E-1 1.95607E-2 2.28135E-2 6.72598E-2 2.95256E-1 1.29277E-1 1.0632E-1 7.62589E-2 5.13821E-2 7.69126E-2 5.15959E-2 2.63239E-2 5.67923E-2 2.85422E-2 1.77206E-2 3.38276E-2 8.64794E-3 2.31379E-2 1.04762E-2 1.00276E-3 4.40271E-4 1.44018E-4 8.22596E-5 9.59575E-5 3.09961E-4 3.27748E-4 4.92496E-4 1.69074E-4 5.56579E-4 5.24815E-4 2.62187E-3 1.68446E-2 7.5389E-3 7.68537E-3 1.86638E-2 4.72939E-2 1.08464E-1 1.25451E-1 1.4201E-1 1.44306E-1 6.14215E-2 1.65209E-1 8.06249E-2 2.4941E-1 3.42874E-1 2.5237E-1 2.16995E-1 9.67385E-2 2.7402E-1 2.11386E-1 1.41997E-1 7.214E-2 1.76972E-1 7.46158E-2 2.97109E-1 1.07216E-1 8.2012E-2 6.98882E-2 8.39436E-2 1.6E-1 8.14652E-2 3.16259E-2 2.62298E-2 7.01692E-2 1.80614E-2 8.98968E-2 7.75563E-2 3.53076E-2 1.22743E-1 2.80302E-2 4.71527E-2 6.43403E-2 1.31888E-2 1.02464E-2 8.49276E-3 9.24614E-3 4.35014E-2 6.9057E-3 1.87305E-3 4.03474E-3 8.39744E-3 2.66877E-3 4.1186E-3 5.18371E-3 6.38155E-3 1.72334E-2 7.4227E-3 6.47449E-3 2.43779E-2 8.34189E-3 6.12649E-3 3.34862E-3 4.09933E-3 6.4547E-3 4.06942E-3 7.61982E-3 1.15719E-3 7.90825E-4 5.87626E-3 5.63787E-3 6.19547E-3 1.03647E-2 1.30332E-2 5.74586E-3 -9999 4.90679E-2 7.20419E-2 1.11708E-2 3.63112E-2 8.63873E-2 2.14961E-2 3.32536E-2 8.04907E-3 7.07101E-3 1.13924E-2 4.7267E-2 1.82216E-2 1.62724E-2 1.94769E-2 1.54052E-2 8.79689E-3 3.8951E-2 1.7488E-2 1.34689E-2 2.32292E-2 2.61757E-2 2.19508E-2 1.29557E-2 2.87E-2 6.25298E-3 1.29235E-2 1.68763E-2 2.41132E-2 3.48293E-2 5.05965E-2 5.62273E-2 2.57439E-2 9.19535E-2 9.06818E-2 8.55479E-2 2.51092E-2 3.44603E-2 1.24969E-2 2.8302E-2 6.59116E-2 1.20906E-1 3.07878E-1 1.33584E-1 5.14055E-1 4.27356E-1 3.45918E-1 2.02964E-1 1.0782E-1 6.42136E-2 7.66953E-2 1.12048E-1 2.1706E-1 8.29224E-2 5.9303E-2 4.15244E-2 5.57939E-3 1.69951E-2 6.51256E-3 1.75838E-2 3.79894E-2 3.14983E-2 7.92514E-2 4.67856E-2 6.19917E-2 5.08559E-2 1.71647E-2 3.26035E-2 7.38234E-2 9.40542E-2 4.14741E-2 1.86561E-2 2.72965E-2 1.56108E-2 2.83901E-2 6.54467E-2 2.41096E-1 2.73999E-1 1.21874E-1 9.29004E-2 9.96161E-2 4.8388E-2 6.96812E-2 5.82395E-2 3.82724E-2 1.02256E-2 1.39474E-2 4.12036E-3 4.30796E-3 4.55197E-3 6.01504E-3 1.21731E-2 5.44484E-3 5.7038E-3 2.80505E-3 1.00844E-2 6.69395E-3 2.82688E-2 3.2152E-2 2.70519E-2 1.02858E-2 1.74473E-2 5.73292E-3 1.86441E-2 5.51809E-3 1.12996E-2 3.22329E-2 9.70898E-3 8.36823E-3 3.10954E-2 2.9873E-2 2.93118E-2 1.07013E-2 1.48806E-1 5.2581E-2 1.75483E-2 7.22926E-3 2.98736E-3 1.70073E-3 3.24709E-4 1.01286E-4 1.98366E-4 7.33056E-5 1.73242E-4 1.41649E-4 9.51092E-4 8.31154E-5 8.46661E-4 1.20884E-4 3.10988E-5 2.04455E-4 2.25253E-5 2.4174E-3 1.76133E-5 1.56039E-5 2.84419E-5 6.28212E-5 4.62176E-5 1.10601E-4 4.01794E-4 3.70653E-4 6.10355E-4 1.05743E-4 1.15724E-4 4.60006E-5 1.30184E-4 1.08431E-4 4.9665E-5 1.53839E-4 6.74619E-5 6.71066E-5 3.73724E-5 1.62678E-5 7.50563E-5 8.51144E-5 8.09577E-5 1.16833E-4 2.39809E-4 1.30753E-4 4.26736E-4 3.66088E-4 9.6522E-5 1.28191E-4 4.62252E-5 4.76292E-5 1.54579E-4 4.09874E-5 2.08132E-4 1.85859E-5 2.07119E-5 2.45361E-5 5.29649E-5 6.89389E-5 7.7041E-5 1.698E-5 4.22341E-5 1.4205E-4 1.92238E-6 8.41011E-5 6.78033E-5 8.32547E-5 1.39236E-5 8.5287E-6 4.33454E-5 8.64407E-5 2.68572E-5 1.22253E-5 1.10447E-4 9.24763E-6 1.74305E-5 5.13827E-5 2.241E-4 7.12057E-5 2.51672E-4 9.14435E-5 3.03426E-4 1.82519E-3 6.47144E-4 6.02402E-4 8.73095E-5 2.05567E-4 3.21766E-5 8.9329E-5 3.17171E-5 1.93744E-4 3.60527E-5 3.50804E-5 8.24786E-6 4.17924E-5 5.06486E-5 3.87406E-6 3.44973E-7 4.71254E-6 4.66241E-4 4.5347E-4 4.40479E-4 4.487E-4 2.35683E-4 3.76966E-4 1.98226E-6 9.10952E-7 3.34952E-6 1.96679E-5 3.33772E-5 6.58622E-6 2.06665E-6 3.98061E-6 3.38461E-5 1.72999E-5 1.387E-5 2.71905E-5 1.70396E-5 3.5374E-5 2.55291E-5 1.50796E-5 1.92202E-5 1.23077E-4 5.82136E-5 2.7532E-5 3.1177E-5 2.55832E-5 9.8714E-6 7.85812E-6 4.11698E-6 9.31652E-6 3.1226E-5 3.15882E-5 5.66785E-5 2.59758E-5 1.1064E-4 4.44405E-6 2.50159E-5 1.11691E-5 3.75399E-6 4.1661E-6 9.90125E-6 7.25051E-6 7.23549E-7 1.22281E-6 1.4767E-8 3.87194E-8 2.93359E-6 2.49099E-6 9.84842E-6 2.1601E-5 1.83842E-5 1.86279E-5 3.96681E-5 2.00832E-5 1.71648E-5 1.6921E-5 1.98497E-5 2.01945E-5 2.95876E-5 4.28966E-5 1.94517E-5 2.78355E-5 7.61257E-5 5.35135E-5 9.15046E-5 3.11792E-4 3.93005E-5 5.35561E-6 7.38166E-6 6.45237E-5 3.109E-5 1.44262E-7 9.55262E-6 6.2735E-6 5.94176E-7 1.09493E-7 1.93136E-7 1.8129E-6 5.24926E-7 5.6513E-7 1.18154E-6 2.56051E-7 2.70146E-7 4.18303E-7 3.40869E-7 3.80763E-7 9.46727E-7 7.85052E-7 3.90362E-7 2.96001E-7 1.83648E-7 4.14166E-8 1.24118E-7 6.11265E-6 3.71616E-6 6.99426E-6 3.42139E-5 7.62483E-6 1.98687E-6 2.44874E-5 1.02559E-4 4.51551E-6 5.01865E-5 3.28283E-5 3.3256E-6 6.86329E-6 7.18097E-6 3.66997E-6 1.45812E-5 1.85414E-6 5.04417E-6 5.78587E-6 6.74198E-6 1.17735E-5 2.64098E-6 2.40109E-6 1.68872E-7 9.34739E-7 3.70681E-6 7.13485E-7 1.69938E-5 1.42988E-5 2.2573E-5 3.60882E-5 3.6593E-5 6.08589E-5 5.58576E-5 5.30217E-5 1.01134E-4 9.73382E-5 1.11566E-4 9.26784E-5 9.74227E-5 5.91631E-5 1.76946E-5 3.00734E-5 2.53279E-5 2.00103E-5 4.30343E-5 5.961E-5 9.10354E-5 5.49386E-5 6.60254E-5 1.10327E-4 6.75685E-4 1.1785E-3 2.77011E-4 2.21096E-3 1.58531E-3 1.24213E-4 1.98684E-4 3.68544E-3 2.74483E-3 3.14546E-2 4.53493E-3 2.127E-3 7.53901E-4 2.31604E-3 3.30441E-3 3.14963E-3 2.7688E-3 3.13015E-3 3.08543E-3 1.11905E-2 2.26175E-3 4.3704E-3 3.39838E-2 2.29609E-2 8.68151E-3 5.44025E-3 3.60013E-3 3.20423E-2 3.33481E-3 7.74111E-3 9.00981E-4 2.09517E-2 1.14441E-2 1.63283E-2 1.77529E-2 2.83842E-3 5.39962E-3 3.21836E-3 3.04568E-3 4.43562E-3 3.82995E-3 2.5767E-3 6.63832E-3 5.76851E-3 4.2429E-3 1.76247E-3 2.27295E-2 2.19325E-3 2.20607E-2 1.74566E-3 5.09959E-4 1.93238E-3 4.23352E-4 3.89951E-4 3.1318E-3 3.2742E-4 3.48334E-4 2.13682E-4 2.33426E-4 5.49681E-5 4.70831E-5 8.61546E-4 5.07244E-4 1.80942E-4 6.33417E-4 5.2108E-4 2.4358E-4 2.3447E-4 3.46514E-4 2.79276E-4 1.25415E-4 4.60777E-4 2.79698E-4 7.55087E-5 4.63475E-5 2.99126E-5 5.98007E-5 9.23608E-5 6.91817E-5 1.91282E-4 9.51641E-5 1.50224E-4 1.36555E-4 5.29737E-5 1.50366E-4 1.48692E-4 7.0593E-5 8.72127E-5 4.95466E-5 6.99722E-5 4.75504E-5 5.37411E-5 4.39265E-5 3.64244E-5 2.668E-5 2.46738E-5 1.4901E-6 1.26277E-6 5.14077E-5 1.01569E-4 6.01947E-5 5.45441E-5 2.07075E-5 8.57154E-5 6.0371E-5 4.40079E-5 3.69611E-5 6.82608E-5 2.5056E-5 1.66654E-5 1.13569E-5 1.1921E-5 1.14753E-5 2.88327E-5 1.24448E-5 8.82991E-6 2.43643E-5 1.66259E-5 3.09242E-5 2.76116E-5 1.70388E-5 1.18702E-5 4.48155E-6 1.22156E-5 2.76057E-5 1.57074E-5 1.25363E-6 4.1657E-7 1.16055E-6 -9999 -9999 -9999 -9999 -9999 -9999 -9999 -9999 -9999 -9999 -9999 -9999 -9999 -9999 -9999 -9999 -9999 -9999 -9999 -9999 -9999 -9999 -9999 -9999 -9999 -9999 -9999 -9999 -9999 -9999 -9999 -9999 -9999 -9999 -9999 -9999 -9999 -9999 -9999 -9999
1.44772E-5 2.03381E-5 2.9492E-5 1.39017E-5 1.03658E-5 1.43557E-5 8.5345E-6 5.62003E-6 4.63114E-6 1.34324E-5 1.12725E-5 1.37085E-5 1.89818E-5 1.2015E-5 6.15875E-6 5.4169E-6 6.87013E-6 9.17548E-6 6.32675E-6 1.88379E-5 1.84248E-5 1.76504E-5 2.38852E-5 1.40159E-6 1.42576E-5 2.47842E-5 1.98648E-5 1.82436E-5 1.03193E-5 1.56094E-5 1.8164E-5 2.81912E-5 2.76713E-5 1.70672E-5 2.45426E-5 1.07512E-5 1.29951E-5 1.71821E-5 1.5551E-5 1.55332E-5 1.5454E-5 2.80162E-5 2.02547E-5 2.20847E-5 2.03277E-5 1.13662E-5 6.66914E-6 1.26178E-5 2.27948E-5 3.37659E-5 1.76607E-5 2.24527E-5 6.19916E-5 5.42281E-5 8.17092E-5 4.17363E-5 3.28526E-5 3.37958E-5 2.66211E-5 2.43907E-5 9.3155E-5 4.78444E-5 2.92395E-5 3.0437E-5 2.88845E-5 3.77705E-5 5.96743E-5 5.5364E-5 3.21815E-5 5.68598E-5 5.81659E-5 5.32218E-5 7.23037E-5 1.07577E-4 5.62778E-5 1.38827E-4 9.10576E-5 8.34186E-5 9.40072E-5 7.77459E-5 1.08841E-4 6.21485E-5 6.0022E-5 8.46398E-5 6.12389E-5 4.14141E-5 5.97717E-5 5.05917E-5 3.05509E-5 3.73355E-5 6.87345E-5 1.25924E-4 4.36705E-5 3.54009E-5 5.51332E-5 5.75612E-5 6.58728E-5 4.93081E-5 4.59978E-5 5.57191E-5 8.69805E-5 9.5742E-5 4.43573E-5 3.53437E-5 7.53445E-5 6.02785E-5 8.52629E-5 7.76355E-5 4.02563E-5 4.22561E-5 4.94459E-5 4.69361E-5 6.74784E-5 9.19174E-5 1.21574E-4 1.5036E-4 9.4411E-5 1.60011E-4 2.38317E-4 8.35576E-5 8.59145E-5 7.35196E-5 1.92362E-4 1.4998E-4 2.02956E-4 1.68043E-4 1.77208E-4 1.16697E-4 1.0701E-4 3.78035E-5 5.81943E-5 3.55252E-4 1.71269E-4 3.46975E-4 1.58139E-4 3.78106E-4 1.83904E-4 1.46841E-4 1.51526E-4 3.62822E-5 8.54389E-5 5.00291E-5 3.85716E-5 7.21116E-5 4.54975E-5 7.12672E-5 2.50617E-5 5.81544E-5 5.94006E-5 7.38203E-5 1.14629E-4 7.64308E-5 7.82732E-5 1.50781E-4 2.40598E-4 5.46697E-5 2.97301E-4 1.10483E-5 4.5995E-5 3.34678E-5 1.97768E-4 1.04716E-4 7.57528E-5 8.94994E-5 4.68111E-5 7.91649E-5 5.52404E-5 2.51464E-5 2.61943E-5 4.53851E-5 3.89294E-5 4.78793E-5 6.88892E-5 1.18581E-4 1.70292E-4 5.71094E-5 8.8512E-5 5.5887E-5 3.28434E-5 1.69476E-5 4.67944E-5 9.1305E-5 5.94857E-5 1.10256E-4 2.09138E-4 4.99405E-5 1.69189E-4 4.81084E-5 5.93497E-5 6.7875E-5 1.65728E-4 8.87661E-5 3.00151E-5 1.66906E-5 4.71249E-5 3.69014E-4 7.6882E-4 1.88064E-4 9.96737E-5 1.41818E-4 3.85231E-5 2.97488E-5 8.83334E-5 3.87446E-4 6.90561E-4 9.47226E-4 5.2409E-4 5.32233E-4 1.1713E-4 1.17244E-4 2.10621E-4 3.80521E-4 8.89248E-4 1.88056E-4 1.71576E-4 3.4853E-5 3.2367E-5 1.60838E-4 1.08893E-4 5.3712E-5 1.72438E-5 4.34903E-5 2.89941E-5 1.01193E-5 7.65455E-5 7.46649E-5 4.7398E-5 5.44789E-5 1.33014E-6 2.60571E-6 2.7567E-6 8.57936E-6 1.9653E-5 3.99185E-6 4.69591E-6 5.09214E-7 -9999 9.04054E-8 1.05385E-6 8.52417E-8 4.85019E-8 1.14849E-7 1.63419E-7 1.55697E-7 3.09714E-7 4.28252E-7 1.85837E-5 2.95251E-5 5.4825E-6 5.99071E-6 8.29925E-6 2.08685E-5 1.04865E-5 3.24863E-5 3.25145E-6 2.60844E-5 4.37567E-5 1.72577E-4 1.03792E-4 2.87953E-5 1.13161E-5 2.38643E-5 3.63921E-4 7.97499E-5 7.25941E-5 6.18949E-5 8.43451E-5 4.08162E-5 6.3477E-5 6.24087E-5 3.93162E-5 3.13879E-5 5.21649E-5 1.93213E-5 2.26111E-5 1.66453E-5 9.34935E-6 4.12886E-5 4.0049E-5 2.95823E-5 6.17114E-5 2.66724E-5 1.19126E-5 1.65309E-5 1.97126E-5 4.27989E-5 1.75507E-5 3.78246E-5 3.80907E-5 4.52163E-5 4.6268E-5 9.29082E-6 1.97518E-5 7.73251E-6 2.32463E-5 2.44855E-5 5.98732E-5 3.88279E-4 1.52931E-4 2.49823E-4 2.75217E-4 6.29132E-4 1.15462E-3 1.07622E-3 3.32466E-3 8.84813E-4 4.88415E-4 3.60975E-4 6.25036E-5 1.95564E-4 4.30699E-4 8.45681E-5 4.61878E-5 2.78437E-4 1.08744E-4 6.36234E-5 8.13713E-5 1.1811E-4 5.52418E-5 5.34811E-4 4.98077E-4 2.19377E-4 3.04174E-4 5.59804E-4 6.88766E-4 2.62959E-4 4.15638E-5 5.0078E-5 9.09463E-5 4.49611E-5 1.2007E-4 2.42851E-4 2.99026E-4 6.18224E-4 9.36747E-4 1.3679E-3 1.77177E-3 6.07895E-4 4.04882E-3 4.33356E-3 1.29146E-3 1.23628E-3 6.69634E-4 1.42378E-3 1.15794E-3 9.98312E-4 1.36339E-3 7.40164E-4 4.68256E-4 7.94119E-4 9.72695E-4 1.23879E-3 1.15663E-3 1.41473E-3 1.33856E-3 1.26057E-3 1.44603E-3 1.30971E-3 1.7133E-3 1.75695E-3 1.21283E-3 4.58782E-3 6.00145E-3 8.48579E-3 1.38554E-2 5.49917E-2 1.35066E-1 3.84642E-2 4.97904E-2 5.60143E-2 3.96685E-2 7.33321E-2 2.72736E-2 2.6488E-2 4.73764E-2 6.28499E-2 3.56364E-2 2.53859E-2 2.02534E-1 -9999 2.3256E-1 2.02816E-2 3.88921E-2 6.89647E-2 6.77936E-2 8.41138E-2 5.72866E-2 9.99049E-2 2.02333E-1 9.25577E-2 9.5976E-2 1.09119E-1 9.90952E-2 6.1713E-2 1.59769E-1 1.67999E-1 1.93849E-1 1.11603E-1 1.79865E-1 1.38464E-1 1.30097E-1 2.1662E-1 6.40225E-2 5.79811E-2 4.73641E-2 5.50984E-3 1.5633E-1 3.69796E-2 4.2404E-2 1.65582E-1 9.10615E-2 9.37959E-2 3.83671E-2 5.38388E-3 4.32966E-2 8.69718E-2 8.57246E-2 8.19144E-2 6.95202E-2 6.85892E-2 7.68403E-2 1.01992E-1 5.53701E-2 3.35037E-2 3.57906E-2 -9999 -9999 4.96394E-2 5.4176E-2 5.41921E-2 4.39169E-2 4.02643E-2 6.06535E-2 6.48872E-2 6.7728E-2 3.18004E-2 3.43003E-2 4.53351E-2 2.53912E-2 2.77681E-2 6.62898E-2 4.51438E-2 5.45363E-2 4.3995E-2 -9999 3.67371E-2 4.74488E-2 6.45247E-2 7.00268E-2 5.80708E-2 6.97135E-2 1.19099E-1 7.36945E-2 6.95106E-2 8.60145E-2 7.14959E-2 7.1784E-2 5.81845E-2 4.25986E-2 5.48057E-2 3.69281E-2 6.44483E-2 4.04942E-2 9.18232E-2 3.15712E-2 2.53013E-2 1.85626E-2 5.43E-2 9.12182E-2 7.49109E-2 8.18021E-2 1.39156E-1 2.58673E-1 2.78648E-1 2.37196E-1 2.51719E-1 1.69059E-1 1.08383E-1 1.08223E-1 1.20321E-1 1.62881E-1 1.31897E-1 1.93561E-1 9.86293E-2 8.79171E-2 6.75219E-2 1.60802E-2 2.97334E-2 4.7913E-2 2.96078E-2 2.95347E-2 4.15143E-2 1.10055E-2 8.43717E-3 1.78961E-2 1.55035E-2 4.36941E-2 1.08168E-1 3.58368E-2 8.67836E-2 6.49841E-2 1.03057E-1 1.30341E-1 2.63037E-1 4.35744E-1 2.14623E-1 4.02813E-1 9.05887E-2 1.32705E-1 7.86306E-2 4.56014E-1 1.54543E-1 1.9324E-1 1.7884E-1 7.49332E-2 1.05033E-1 2.23882E-1 1.286E-1 7.70701E-2 5.72314E-2 2.07683E-1 2.34297E-1 2.02572E-1 2.51732E-1 2.82182E-2 2.51964E-1 2.43225E-1 6.97003E-2 2.02951E-1 3.45556E-1 6.90146E-2 8.31819E-2 1.02104E-1 4.33161E-1 1.70293E-1 3.88148E-2 1.48659E-1 2.77165E-1 1.77529E-1 2.31091E-1 1.84945E-1 1.61455E-1 1.35912E-1 1.65784E-1 3.74752E-1 1.41724E-1 1.41412E-1 1.57585E-1 9.88101E-2 1.56794E-1 8.18066E-2 2.43096E-2 2.82237E-1 3.53245E-1 1.61661E-1 1.53236E-1 1.03201E-1 6.38588E-2 5.94639E-2 5.24269E-3 1.14506E-1 2.22211E-1 1.07343E-1 7.0801E-2 1.15228E-1 3.34536E-2 2.98546E-2 2.90355E-2 1.39763E-2 8.06548E-3 3.30618E-2 1.61854E-3 1.32696E-2 2.63506E-2 5.61288E-2 3.32466E-3 2.81148E-2 9.45882E-2 4.6441E-2 1.10327E-1 1.16125E-1 4.20921E-2 3.34836E-2 6.82923E-2 5.4931E-2 9.44235E-2 2.69634E-1 2.79002E-2 4.33906E-2 2.40623E-2 2.21847E-2 5.82176E-3 9.45464E-2 2.95485E-3 8.43835E-4 2.09919E-4 1.37165E-4 2.02454E-4 3.67487E-4 9.46535E-5 1.89486E-4 3.4336E-4 1.56336E-4 2.08757E-4 3.68811E-4 8.13685E-4 2.39309E-3 3.12925E-3 9.63357E-3 9.10931E-3 2.47933E-2 1.08929E-2 1.52E-2 1.76053E-2 9.44398E-3 8.17701E-2 1.28085E-1 1.10214E-1 3.33456E-1 3.41791E-1 2.1277E-1 1.07396E-1 1.47461E-1 9.86979E-2 7.88687E-2 1.05112E-1 8.72219E-2 7.05685E-2 1.71661E-1 1.03189E-1 1.52183E-1 7.85845E-2 7.55649E-2 1.4321E-1 4.08767E-2 5.59145E-2 1.25073E-2 8.21876E-3 2.37868E-2 2.81403E-2 6.81304E-2 2.28544E-2 8.88918E-2 6.66629E-2 7.93141E-2 2.0622E-2 1.73723E-2 2.96286E-2 7.4833E-3 8.61272E-3 3.95051E-2 1.06234E-2 3.30606E-3 2.40514E-3 2.49068E-3 8.04558E-3 6.31677E-4 5.83202E-3 6.66006E-3 2.80799E-2 8.85029E-3 5.67393E-3 9.38419E-3 5.53247E-3 4.25816E-3 5.95145E-3 3.61636E-3 6.82356E-3 3.98875E-3 2.20532E-3 6.1483E-3 2.57644E-3 4.8198E-3 5.88192E-3 4.33629E-3 1.34134E-2 2.02002E-2 -9999 4.22027E-2 2.46123E-2 3.45448E-2 8.58976E-2 1.05379E-2 1.21163E-1 2.24589E-2 4.76142E-2 1.65147E-2 4.66505E-3 8.25997E-3 1.66588E-2 4.88133E-2 1.72185E-2 1.6178E-2 5.44575E-3 8.77799E-3 1.36669E-2 1.63062E-2 2.27276E-2 2.26868E-2 3.67555E-2 1.53747E-2 1.1146E-2 3.15768E-2 1.18188E-2 1.52473E-2 4.10409E-2 4.57827E-2 3.44002E-2 2.44316E-2 2.89081E-2 5.63114E-2 3.23606E-2 3.10197E-2 2.76238E-2 5.51239E-2 1.24618E-2 1.00275E-2 7.94282E-2 2.80572E-2 8.45924E-2 2.69712E-1 1.11179E-1 1.33501E-1 2.30041E-1 1.99267E-1 3.30965E-1 1.3238E-1 5.79559E-2 1.04772E-1 1.03098E-1 7.59166E-2 3.33294E-2 3.5886E-2 4.31317E-2 5.51768E-3 3.22469E-3 7.17003E-3 1.1719E-2 2.92556E-2 2.1389E-2 3.65006E-2 4.78716E-2 6.04129E-2 6.01954E-2 1.02676E-1 8.28548E-2 3.66391E-2 1.6923E-2 2.19501E-2 1.78522E-2 1.34071E-2 9.52056E-3 9.91054E-3 2.64643E-2 1.33489E-1 1.03682E-1 7.64198E-2 7.48061E-2 9.69272E-2 4.14603E-2 3.50095E-2 2.60324E-2 3.18003E-2 2.02655E-2 1.65372E-2 3.74233E-3 3.45831E-3 1.64231E-3 3.53932E-3 1.35418E-3 1.11999E-2 2.35176E-3 1.12991E-2 1.4167E-2 3.66767E-3 6.4734E-3 1.8008E-2 7.18995E-3 9.11133E-3 1.0786E-2 2.27165E-2 1.25437E-2 4.59048E-3 5.57438E-3 3.13912E-2 8.85241E-3 4.99651E-3 2.6627E-2 2.96383E-2 6.44231E-2 4.41433E-2 4.95131E-2 5.43128E-2 1.47598E-2 1.92338E-2 3.92748E-3 1.47926E-3 5.58801E-4 1.12723E-4 1.28298E-4 1.87689E-4 1.28295E-3 1.5421E-3 7.73672E-5 4.46285E-5 7.78029E-5 3.86051E-5 2.38323E-5 1.74201E-5 1.21307E-4 2.1989E-3 2.03198E-5 3.17162E-5 4.69277E-4 4.0482E-5 7.87335E-5 3.28299E-4 1.67353E-4 1.69102E-4 2.68219E-4 2.69851E-4 1.12622E-4 1.06703E-4 6.80329E-5 6.45625E-5 3.94375E-5 6.06124E-5 2.1442E-5 6.7671E-5 6.45605E-5 3.04503E-5 6.01349E-5 1.37838E-4 8.55385E-5 3.45E-5 1.36054E-4 2.10324E-4 3.21248E-5 7.399E-4 6.38389E-5 1.72307E-4 2.90892E-4 1.01123E-4 8.07784E-5 4.43388E-5 4.89532E-5 3.44749E-5 5.37726E-5 4.11712E-5 5.17928E-5 3.32616E-5 9.13146E-5 1.7339E-5 1.84357E-5 2.25569E-4 4.14514E-5 8.58394E-5 4.59261E-5 3.59358E-5 1.85371E-5 7.02391E-6 2.72673E-5 7.71468E-5 8.83236E-5 9.16044E-6 7.67198E-5 2.72942E-5 1.26388E-5 9.19361E-5 1.35006E-4 2.00011E-4 2.85907E-4 3.27236E-5 1.33773E-4 8.15018E-5 4.63047E-4 1.2074E-4 2.14933E-4 1.04233E-4 1.10648E-4 8.66239E-5 7.74395E-5 1.03795E-4 4.00269E-5 4.93453E-5 2.52462E-5 6.64117E-5 1.5842E-5 2.28202E-6 2.88562E-6 2.07654E-4 3.75143E-4 3.51575E-4 2.54648E-4 2.37135E-4 2.85673E-4 9.6051E-5 4.85466E-7 6.97335E-7 2.97553E-6 1.31997E-5 1.35566E-6 5.96832E-6 1.75271E-6 1.03276E-6 1.04672E-5 2.24007E-5 2.36737E-5 2.91783E-5 2.50736E-5 2.13233E-5 3.33059E-5 1.28187E-5 3.99814E-5 4.8421E-5 7.19496E-5 6.86746E-5 2.81059E-5 1.87266E-5 5.01951E-5 3.30684E-5 2.53965E-5 1.78452E-5 3.69483E-5 4.25244E-5 4.49372E-4 2.01234E-5 3.08409E-6 2.70608E-5 5.54128E-5 1.52124E-4 1.08225E-5 7.06288E-6 2.02445E-5 6.50804E-6 8.8082E-6 1.04874E-6 3.04069E-7 5.83687E-8 2.78254E-6 2.09235E-5 1.50628E-5 6.81863E-5 2.15322E-5 9.51001E-6 3.65423E-5 1.76342E-5 1.85902E-5 2.21576E-5 1.46664E-5 3.54037E-5 2.91661E-5 2.29584E-4 1.5361E-5 1.13864E-5 1.73785E-5 2.93906E-5 9.12288E-5 7.41543E-5 5.96755E-5 6.29248E-5 4.14667E-5 3.69133E-5 4.93712E-5 3.80788E-5 1.47392E-5 7.58351E-6 2.89906E-6 1.4288E-5 8.92297E-6 1.63647E-4 6.6432E-6 3.53465E-7 3.49847E-7 6.18464E-7 7.23563E-7 3.50186E-7 1.44513E-7 4.77372E-7 6.09615E-7 4.01116E-7 3.00591E-7 1.07886E-7 3.68937E-8 4.00193E-8 2.00754E-5 2.44034E-5 5.58608E-5 5.28819E-6 7.5648E-5 6.58904E-5 7.27104E-5 1.74111E-4 1.62E-4 4.34287E-6 5.56238E-5 2.19988E-6 3.63974E-5 1.00256E-4 1.83928E-4 3.45168E-4 1.01275E-4 1.87459E-4 1.40061E-5 9.3222E-6 3.72835E-5 6.85951E-5 3.93593E-5 4.55747E-5 1.47691E-7 1.10983E-6 1.42967E-6 1.55646E-6 7.76376E-7 1.42634E-5 2.67377E-6 1.0253E-5 1.54872E-5 1.15603E-4 3.9996E-5 1.08245E-4 1.48872E-4 1.75798E-4 1.56795E-4 6.68771E-5 1.46021E-4 1.27453E-5 2.01574E-5 1.69646E-5 1.75497E-5 3.20748E-5 2.65421E-5 3.16378E-5 4.66971E-5 5.06264E-5 4.71864E-5 6.73883E-5 1.81291E-4 2.34174E-4 2.25778E-4 1.72413E-4 2.95205E-3 2.8992E-4 1.34523E-3 5.78119E-4 5.77294E-4 2.17275E-3 4.23615E-3 9.72171E-4 1.20065E-3 3.94067E-4 1.88412E-3 6.39341E-3 1.22628E-3 5.72109E-4 8.77318E-4 6.25459E-4 1.98386E-3 2.02009E-3 2.91689E-3 1.10109E-2 1.39575E-3 3.8243E-3 1.93054E-2 1.98697E-2 1.86886E-2 4.37623E-3 7.59218E-4 4.20493E-2 1.34649E-2 1.44538E-3 1.89708E-2 6.74767E-3 5.2241E-3 3.21994E-3 2.36707E-3 5.67653E-3 4.42751E-3 1.50285E-2 6.02992E-3 3.78605E-3 2.14305E-3 4.97929E-3 6.90948E-3 5.58745E-3 2.64431E-2 2.22672E-2 2.45685E-3 1.07957E-3 8.73933E-4 6.94997E-4 5.39483E-4 3.85615E-4 3.1414E-4 2.43986E-4 2.14638E-4 1.5584E-4 6.15262E-4 8.36802E-4 9.09749E-4 6.07741E-4 1.39434E-3 3.93355E-4 3.65359E-4 2.2081E-4 2.18025E-4 1.53703E-4 1.79947E-4 3.75457E-4 2.97293E-4 9.76814E-5 6.01334E-5 8.2616E-5 1.14379E-4 8.57555E-5 3.5439E-5 7.28024E-5 2.20044E-4 1.37463E-4 1.43529E-4 6.11977E-5 1.22432E-4 1.5432E-4 8.53087E-5 5.33437E-5 3.13904E-5 6.05099E-5 5.83364E-5 6.22155E-5 1.88567E-5 6.03466E-5 5.0998E-5 3.81495E-5 3.88742E-5 5.24025E-5 5.87842E-5 6.3381E-5 1.96566E-4 1.26241E-4 6.95689E-5 1.13025E-4 2.06483E-4 8.43209E-5 4.5917E-5 4.0513E-5 5.74898E-5 3.16599E-5 3.28843E-5 3.02404E-5 3.14129E-5 1.09357E-5 2.96561E-5 1.27053E-5 2.68397E-5 1.4029E-5 4.00622E-5 3.7548E-5 3.81684E-5 1.33342E-4 3.72787E-5 1.5344E-5 2.85414E-5 3.21488E-5 1.34137E-4 4.36034E-7 1.94558E-7 -9999 -9999 -9999 -9999 -9999 -9999 -9999 -9999 -9999 -9999 -9999 -9999 -9999 -9999 -9999 -9999 -9999 -9999 -9999 -9999 -9999 -9999 -9999 -9999 -9999 -9999 -9999 -9999 -9999 -9999 -9999 -9999 -9999 -9999 -9999 -9999 -9999 -9999 -9999 -9999
1.22672E-5 9.19814E-6 1.84849E-5 2.74329E-5 2.29133E-5 1.73E-5 1.45891E-5 7.13828E-6 1.48131E-5 1.57295E-5 1.4587E-5 6.23715E-6 1.01463E-5 6.70387E-6 1.02211E-5 1.25985E-5 6.86359E-6 5.09893E-6 6.19149E-6 6.39234E-6 1.52925E-5 1.14999E-5 1.51687E-5 8.66352E-6 1.22535E-5 1.05685E-5 1.38068E-5 1.02564E-5 1.01394E-5 2.16284E-5 1.2443E-5 9.02225E-6 7.88968E-6 6.50852E-6 1.06465E-5 2.65685E-5 1.17878E-5 1.13954E-5 4.15497E-6 4.63285E-6 1.74292E-5 1.888E-5 3.0965E-5 9.12621E-6 1.1589E-5 2.22037E-5 2.18761E-5 8.82431E-6 1.37969E-5 1.53011E-5 2.88375E-5 1.92798E-5 3.10799E-5 2.96678E-5 5.23387E-5 3.86494E-5 4.97773E-5 2.54159E-5 2.44911E-5 4.86652E-5 2.82389E-5 8.39758E-5 3.11044E-5 2.6455E-5 1.82148E-5 4.12758E-5 3.2868E-5 1.16084E-4 4.69154E-5 3.29973E-5 2.30084E-5 4.26103E-5 5.47615E-5 4.89555E-5 5.2662E-5 8.64181E-5 6.00962E-5 9.86305E-5 1.35559E-4 1.01792E-4 1.56993E-4 9.42612E-5 1.06995E-4 6.61692E-5 5.04847E-5 5.92967E-5 5.3823E-5 5.95597E-5 5.81192E-5 4.37651E-5 8.42255E-5 7.71491E-5 4.78601E-5 5.01525E-5 4.05433E-5 5.01167E-5 8.48588E-5 6.17769E-5 6.11791E-5 7.39783E-5 9.7803E-5 7.08253E-5 5.30096E-5 5.26419E-5 8.17317E-5 6.15335E-5 4.67013E-5 4.64851E-5 2.32603E-5 3.12178E-5 6.09642E-5 7.22984E-5 5.31629E-5 5.19656E-5 1.06692E-4 9.68084E-5 1.41271E-4 7.43036E-5 2.1632E-4 4.26504E-4 1.24773E-4 1.57513E-4 6.93335E-5 1.34793E-4 1.13493E-4 1.17285E-4 1.13057E-4 6.73153E-5 6.94763E-5 1.53016E-5 3.31538E-5 1.38671E-4 1.29664E-4 1.66248E-4 1.81288E-4 8.64555E-5 1.08953E-4 2.1565E-4 1.84366E-4 8.21863E-5 3.61168E-5 1.0574E-4 1.49309E-4 4.85246E-5 4.74312E-5 7.69808E-5 9.72997E-5 3.18599E-5 6.1976E-5 1.29156E-4 2.13374E-4 1.02406E-4 3.28772E-4 5.56523E-5 2.88687E-4 6.07217E-5 1.75655E-4 1.48601E-4 1.60446E-4 1.89447E-4 5.17536E-5 3.80614E-5 6.46892E-5 1.36421E-4 6.85394E-5 3.27703E-5 8.96738E-5 2.17889E-5 5.30678E-5 3.85105E-5 1.10028E-5 4.03692E-6 3.82016E-5 8.01586E-5 2.22772E-4 2.43027E-5 3.46217E-5 8.71051E-6 4.76237E-5 1.49217E-5 5.39858E-5 1.96072E-4 7.05056E-5 1.6182E-4 1.75026E-4 1.31705E-4 2.72084E-5 1.92195E-5 1.42629E-5 1.01842E-5 7.72352E-5 1.21962E-4 8.53907E-5 4.43237E-5 8.9832E-6 9.45935E-5 3.91047E-4 5.88028E-5 2.83243E-4 8.79195E-5 1.77752E-5 4.75952E-5 1.11022E-4 7.39076E-4 4.4609E-4 9.95398E-4 4.66811E-4 4.47715E-4 3.15365E-4 2.41253E-4 1.25699E-4 1.01237E-4 1.03043E-4 1.27464E-4 1.33502E-4 2.66032E-5 6.52551E-5 9.22355E-5 1.52216E-4 3.9176E-5 5.11164E-5 2.6026E-5 2.87307E-5 2.84691E-5 1.50299E-5 5.43693E-5 9.68281E-5 1.5972E-5 3.22868E-7 8.03199E-6 4.39208E-6 2.13593E-5 1.33254E-5 1.86256E-5 1.43106E-5 7.29931E-7 4.16404E-6 1.39397E-7 1.50376E-7 6.59106E-8 4.22637E-8 6.04132E-8 1.22833E-7 3.80984E-7 6.23778E-7 2.96632E-7 2.16913E-6 3.1459E-5 1.34196E-5 6.66931E-6 9.74642E-6 1.24841E-5 9.04708E-6 9.08079E-6 1.33985E-5 1.09785E-4 7.14307E-5 3.39297E-4 7.0978E-5 1.99676E-5 1.8023E-5 2.21558E-5 4.23302E-5 1.94013E-5 5.13336E-5 3.96951E-5 9.52471E-5 6.94899E-5 1.38353E-4 3.49371E-4 8.2784E-5 3.1586E-5 1.09286E-4 2.32027E-5 2.08745E-5 1.94278E-5 1.38733E-4 4.88682E-5 6.21403E-5 5.09125E-5 5.91282E-5 2.76559E-5 2.24408E-5 2.06155E-5 2.24981E-5 3.48889E-5 2.34531E-5 3.11307E-5 6.66978E-5 3.29622E-5 1.18676E-4 1.88089E-4 2.45654E-5 3.55881E-5 3.27273E-5 4.15974E-5 1.84645E-4 2.54937E-4 1.44798E-4 2.6945E-4 6.19409E-4 1.01596E-3 1.81876E-3 1.75203E-3 2.91488E-3 1.18731E-3 9.0776E-4 2.02406E-4 1.98896E-4 9.34736E-5 5.62703E-5 1.55048E-4 3.47228E-4 4.28195E-5 5.71192E-5 1.48271E-4 2.81928E-4 1.40202E-4 9.11896E-5 1.49335E-4 2.332E-4 5.61386E-4 1.13334E-4 2.88146E-4 3.0033E-4 3.68694E-4 7.94523E-5 1.53714E-4 2.89413E-4 5.4804E-4 2.57718E-4 8.31788E-5 3.39634E-4 5.58683E-4 1.0773E-3 1.20392E-3 1.9076E-3 1.21947E-3 4.066E-3 1.16582E-3 2.35548E-3 2.16135E-3 6.81264E-4 1.03172E-3 8.40359E-4 5.74156E-4 7.04755E-4 8.11282E-4 8.54502E-4 1.03266E-3 1.23792E-3 1.3004E-3 1.74504E-3 1.9185E-3 1.2753E-3 1.69578E-3 1.75882E-3 1.19824E-3 9.69275E-4 2.04513E-3 2.81292E-3 2.24644E-3 5.9764E-3 1.61487E-2 1.66636E-2 3.39614E-2 4.06882E-2 3.65185E-2 2.2751E-2 5.38541E-2 7.83829E-2 4.21525E-2 5.36534E-2 2.1537E-2 1.51839E-2 1.67884E-2 1.06287E-2 1.83726E-2 1.26764E-2 2.75343E-2 4.4226E-2 4.04984E-2 6.83499E-2 5.8766E-2 7.00756E-2 1.94649E-1 1.02182E-1 1.76509E-1 1.16552E-1 1.0989E-1 1.92893E-1 1.18601E-1 8.37712E-2 8.45898E-2 9.23416E-2 1.24151E-1 1.00135E-1 1.17528E-1 2.49518E-1 1.63697E-1 1.15177E-1 6.21652E-2 1.00995E-1 9.27933E-2 7.82394E-2 8.26396E-3 3.52605E-2 5.46314E-2 6.37564E-2 8.44356E-2 7.98128E-2 3.94413E-2 2.88162E-2 4.96042E-2 6.72007E-2 7.63278E-2 9.28582E-2 5.00389E-2 6.91707E-2 7.06437E-2 5.58333E-2 5.84715E-2 4.74213E-2 3.81459E-2 4.46156E-2 2.11948E-2 2.41022E-2 3.65569E-2 5.80727E-2 2.75366E-2 6.73399E-2 1.16657E-1 5.25504E-2 5.34579E-2 4.23128E-2 3.38919E-2 3.12248E-2 2.60675E-2 4.9246E-2 5.608E-2 4.50501E-2 3.76496E-2 4.75313E-3 7.55709E-2 4.0265E-2 3.83295E-2 6.72578E-2 5.34804E-2 2.99272E-2 1.01032E-1 9.47568E-2 8.11518E-2 1.64476E-1 7.55494E-2 6.67422E-2 6.59931E-2 5.4692E-2 4.76393E-2 2.56505E-2 4.65087E-2 3.88587E-2 3.29641E-2 6.43802E-2 5.599E-2 6.09017E-2 3.84918E-2 4.54195E-2 2.47706E-2 2.21837E-2 6.44446E-2 3.2014E-2 7.19937E-2 3.16334E-1 4.78731E-1 6.25543E-1 4.56459E-1 3.24905E-1 1.61098E-1 8.00205E-2 1.02625E-1 7.60119E-2 1.96341E-1 5.32305E-2 4.31691E-2 1.05586E-1 1.88081E-2 3.65128E-2 5.59598E-2 1.36924E-2 4.00859E-2 3.8464E-2 6.29993E-2 3.30161E-2 1.92995E-2 1.46571E-2 7.41467E-2 6.47108E-2 1.13039E-1 3.95786E-2 1.54493E-1 5.76595E-2 7.1905E-2 1.3761E-1 5.03847E-2 5.32783E-2 2.60764E-1 2.20438E-1 2.16794E-1 2.24232E-1 3.26244E-1 9.12773E-2 1.15362E-1 9.56805E-2 3.1461E-2 1.27363E-2 2.57803E-2 1.63707E-1 1.10366E-1 1.02545E-1 1.25107E-1 1.44204E-1 5.95587E-2 1.11396E-1 2.48007E-1 3.38394E-2 4.03011E-1 2.42555E-1 3.54702E-2 3.0282E-1 3.21851E-1 2.46913E-1 4.05605E-2 8.31145E-2 6.67303E-2 2.79773E-1 6.30279E-2 1.81291E-1 3.74131E-1 1.51226E-1 2.88736E-1 1.88301E-1 1.54925E-1 1.5703E-1 1.65126E-1 2.61995E-1 1.46788E-1 5.76531E-2 2.08168E-1 1.51697E-1 1.77389E-1 1.13057E-1 9.11351E-2 2.4474E-1 8.24226E-2 6.78937E-2 7.37009E-2 2.42649E-1 1.4898E-1 9.49351E-2 8.53736E-2 1.5591E-1 2.54019E-1 7.51622E-2 7.8482E-2 1.0071E-1 6.747E-2 5.96224E-2 5.21146E-2 1.07571E-2 4.69498E-3 2.02816E-2 2.8612E-2 2.89329E-3 4.26561E-3 3.71054E-2 1.46593E-2 6.02222E-2 4.32619E-2 6.25461E-2 6.04108E-2 5.00558E-2 8.03594E-2 1.55717E-2 3.32327E-2 8.18526E-2 9.52463E-2 3.50114E-2 3.92552E-2 3.36152E-2 1.96488E-2 2.97968E-2 1.31995E-2 2.01441E-3 3.24089E-3 2.06278E-3 2.56068E-4 1.40684E-4 3.47102E-4 1.70388E-4 1.67844E-4 1.37229E-3 2.85095E-4 2.94236E-4 2.37673E-4 8.92531E-4 8.25691E-3 2.1735E-3 2.00577E-3 7.76597E-4 5.26872E-4 8.45442E-4 5.9186E-3 1.10435E-2 4.28475E-3 3.41913E-2 2.89791E-2 3.76003E-2 1.76217E-1 1.57379E-1 5.36511E-1 1.81826E-1 1.57007E-1 1.48908E-1 4.78026E-2 8.36313E-2 9.43301E-2 1.46613E-1 7.70266E-2 1.03124E-1 2.10957E-2 1.01041E-1 1.16028E-1 7.58077E-2 5.73114E-2 8.30825E-2 5.5902E-2 2.39273E-2 1.63088E-2 1.31001E-2 2.70364E-2 2.95581E-2 1.2941E-2 2.82918E-2 6.84482E-2 3.04301E-2 4.1626E-2 1.75493E-2 1.22685E-2 2.97119E-3 8.11896E-3 8.4824E-4 1.13548E-2 1.20298E-2 1.06772E-3 5.84535E-4 2.02878E-3 1.22158E-3 5.26227E-3 5.17104E-3 3.21289E-3 7.52765E-3 1.7727E-2 8.00944E-3 4.23652E-3 5.0232E-3 2.18123E-3 2.91676E-3 7.44007E-3 4.63138E-3 3.69438E-3 7.911E-3 1.3307E-3 4.41603E-3 2.78228E-3 6.66992E-3 1.72615E-2 3.3255E-2 8.20824E-3 1.07881E-2 2.59E-2 4.75173E-3 2.27269E-2 9.26093E-3 1.04807E-1 2.61619E-2 4.26362E-2 5.83034E-3 1.02692E-2 1.97992E-2 1.14279E-2 1.47813E-2 1.18779E-2 1.46326E-2 2.48234E-2 5.24438E-3 1.45422E-2 1.29544E-2 1.62253E-2 9.61532E-3 1.47109E-2 1.28146E-2 1.74619E-2 -9999 3.12983E-2 1.84524E-2 1.65508E-2 2.81863E-2 3.67913E-2 1.32843E-1 5.54759E-2 4.3026E-2 2.00676E-2 1.86457E-2 7.7435E-3 3.35505E-2 2.28603E-2 1.54094E-2 5.52135E-2 6.25479E-2 1.656E-1 3.01745E-1 9.57321E-2 1.44116E-2 1.87353E-1 5.58845E-2 2.12905E-1 1.97042E-1 4.94609E-2 2.13563E-1 2.7195E-2 3.0897E-2 1.59983E-2 3.40079E-2 2.5982E-2 4.47155E-3 1.19221E-3 1.6022E-3 7.49232E-3 4.37085E-2 1.40559E-2 4.58736E-2 4.1858E-2 5.92298E-2 2.07702E-2 2.56433E-2 3.65764E-2 3.14824E-2 4.11612E-2 5.16869E-2 1.19502E-2 1.29046E-2 1.85612E-2 1.55249E-2 1.94448E-2 3.46293E-2 5.33705E-2 5.3643E-2 3.90982E-2 1.53279E-2 1.42738E-2 2.09653E-2 9.44589E-3 1.94722E-2 2.5207E-2 5.34442E-3 4.09868E-3 8.29777E-4 3.32843E-3 9.54077E-4 1.83348E-3 1.30772E-2 1.22211E-2 1.88764E-2 8.84111E-3 1.0963E-2 8.52172E-3 4.05121E-3 2.7916E-2 1.14861E-2 1.99583E-2 8.97245E-3 9.56533E-3 1.24872E-2 1.35609E-2 1.13519E-2 5.14598E-3 4.17968E-3 1.01104E-2 2.92757E-2 3.93341E-2 3.59319E-2 1.48745E-2 2.33892E-1 2.46376E-2 6.17669E-3 3.3495E-3 4.17824E-4 5.5219E-4 1.54283E-4 2.19601E-4 7.46198E-5 1.56842E-4 2.43063E-4 6.70347E-5 4.98998E-5 3.64529E-5 3.62077E-5 5.37542E-4 2.4327E-3 4.98984E-4 5.2857E-5 5.67405E-5 1.50891E-5 1.18573E-4 4.00073E-5 1.16734E-4 9.81262E-5 1.49684E-4 3.78959E-4 2.49777E-4 1.49693E-4 1.84098E-4 8.40308E-5 5.54554E-5 2.88825E-4 1.20814E-4 8.12746E-5 6.46834E-5 4.16206E-5 9.51573E-5 5.00825E-5 9.02234E-5 3.05838E-4 1.42399E-4 8.15063E-5 8.70298E-5 1.22088E-4 1.63441E-4 1.25034E-4 5.62493E-5 2.27968E-4 2.2921E-4 1.68981E-4 2.06159E-4 5.49826E-5 3.45838E-5 2.24827E-5 3.55145E-5 1.57557E-4 7.21117E-5 8.06599E-5 2.55777E-5 1.24148E-5 3.55811E-5 1.81999E-4 8.65036E-5 1.15622E-4 2.69741E-5 6.36527E-5 1.37309E-4 1.94212E-5 1.33955E-5 1.8331E-5 1.46999E-5 3.79311E-6 4.20505E-6 1.30003E-4 6.74931E-6 1.43439E-5 2.42002E-4 6.16269E-5 2.80505E-4 2.24931E-4 7.16077E-4 1.98216E-4 3.76106E-5 5.13164E-5 9.41696E-5 1.55932E-4 2.74633E-4 9.35285E-5 4.32692E-5 4.15994E-5 2.0187E-5 2.7299E-5 1.32716E-5 1.9419E-5 4.42691E-6 2.5114E-6 1.87986E-5 3.00039E-4 3.6884E-4 1.3381E-4 1.61558E-4 6.65474E-5 1.32358E-4 7.65513E-6 2.64962E-6 1.44539E-6 7.55977E-7 5.66476E-6 2.87539E-5 1.67116E-6 4.46872E-5 2.08721E-6 4.54597E-5 8.09058E-5 2.94903E-4 3.23158E-4 9.23891E-6 1.87005E-5 4.17099E-5 5.32961E-5 2.94424E-5 2.88645E-5 1.74709E-5 2.98991E-5 6.9658E-5 5.11171E-5 4.97649E-5 8.92711E-5 4.79678E-5 5.73821E-5 5.53185E-5 8.99555E-5 1.22355E-4 4.86115E-6 1.14951E-4 9.10524E-5 2.39445E-5 1.42217E-5 2.31023E-5 8.57582E-6 1.31722E-5 1.15249E-5 6.12718E-7 2.13578E-6 1.13912E-7 9.30548E-7 3.01656E-6 2.15498E-6 9.12217E-6 3.26791E-5 5.29826E-5 4.56065E-5 4.27719E-5 3.21769E-5 9.66954E-6 2.18509E-5 3.70275E-5 9.23967E-6 1.55916E-5 3.63318E-5 5.71115E-5 2.45241E-5 2.69608E-5 1.89906E-5 1.78348E-5 1.34389E-5 1.51366E-5 7.02087E-6 1.6089E-5 1.43476E-5 1.07233E-5 1.09097E-5 8.59951E-6 6.38734E-5 3.99142E-5 1.60413E-5 8.0386E-5 9.03936E-6 5.2352E-6 5.7912E-6 9.58012E-5 1.51186E-6 1.84745E-6 1.04963E-7 6.32672E-8 2.14181E-7 2.92157E-7 2.31465E-7 1.03859E-6 2.4395E-7 6.84289E-8 5.15592E-8 1.83449E-8 2.0121E-7 3.70293E-5 1.42536E-5 1.91143E-5 4.84911E-5 8.79574E-5 3.40179E-6 6.79244E-6 3.68557E-6 2.16098E-5 1.52224E-5 2.60375E-5 1.56519E-5 6.93971E-5 5.94939E-5 1.19819E-4 2.92878E-4 3.26746E-6 1.65404E-5 8.00373E-6 2.64609E-4 2.48096E-4 2.92782E-5 3.2312E-7 6.99411E-7 1.15486E-5 8.61477E-6 7.73245E-6 1.39498E-5 2.69653E-5 1.52372E-5 3.17844E-5 3.17857E-5 2.94495E-5 4.6062E-5 9.40265E-5 1.03188E-4 8.0818E-5 7.93768E-6 8.69468E-5 4.73543E-5 1.30399E-4 1.52538E-4 1.81781E-5 2.00787E-5 2.70605E-5 2.41562E-5 3.16096E-5 3.10509E-5 9.37286E-5 9.22492E-5 2.75028E-4 1.5609E-4 8.57838E-5 1.1056E-4 2.72005E-3 7.94125E-4 1.53695E-3 1.66694E-3 1.54748E-3 7.82073E-4 2.9875E-3 3.24124E-4 8.19281E-4 3.53739E-3 5.37451E-4 4.23371E-3 1.65696E-3 2.57392E-3 1.60977E-4 1.34347E-3 1.57157E-4 1.26056E-3 2.16417E-3 2.77428E-3 4.11611E-3 2.8085E-2 2.45825E-2 1.47931E-2 2.84585E-3 3.67486E-3 6.24595E-3 4.33243E-3 1.57507E-2 1.10805E-3 1.34062E-3 6.08554E-2 4.71251E-2 1.4993E-3 7.89251E-3 2.97765E-3 2.6451E-2 1.76166E-2 3.07779E-3 1.43731E-2 1.79244E-3 4.6701E-3 4.97774E-3 5.59205E-3 5.08317E-3 1.47525E-3 1.60549E-3 4.94059E-4 4.20817E-4 4.07722E-4 1.4506E-4 3.77901E-4 1.56846E-4 7.23964E-4 1.0684E-3 1.36479E-3 1.84773E-3 8.91403E-4 1.47405E-3 1.18965E-3 1.10584E-3 8.45734E-4 1.07055E-3 1.41938E-3 5.01524E-4 3.13529E-4 4.16628E-4 3.20063E-4 1.2657E-4 3.62759E-5 1.26927E-4 2.2194E-4 1.26015E-4 2.29026E-4 2.76323E-4 1.84624E-4 1.90593E-4 2.57898E-4 1.9166E-4 1.83411E-4 1.04484E-4 7.03593E-5 4.93075E-5 3.65542E-5 2.25154E-5 1.12689E-5 2.68128E-5 3.51711E-5 7.01526E-5 7.66667E-5 8.94934E-5 5.0369E-5 6.4295E-5 9.79801E-5 7.24206E-5 1.18367E-4 6.39835E-5 7.63921E-5 1.03016E-4 6.34762E-5 1.3838E-4 1.07089E-4 2.44878E-5 2.80609E-5 5.79528E-5 6.50803E-5 6.48919E-5 5.15808E-5 1.90465E-5 2.22691E-5 3.59784E-5 3.27736E-5 4.4044E-5 1.58046E-5 3.90972E-5 4.74624E-5 5.64197E-5 3.38765E-5 2.22549E-5 2.45976E-4 1.41569E-4 2.10974E-5 4.43583E-5 1.18132E-6 4.47767E-7 2.65376E-7 -9999 -9999 -9999 -9999 -9999 -9999 -9999 -9999 -9999 -9999 -9999 -9999 -9999 -9999 -9999 -9999 -9999 -9999 -9999 -9999 -9999 -9999 -9999 -9999 -9999 -9999 -9999 -9999 -9999 -9999 -9999 -9999 -9999 -9999 -9999 -9999 -9999 -9999 -9999
1.1286E-5 1.65733E-5 2.04096E-5 2.49538E-5 2.67831E-5 1.87104E-5 1.19989E-5 9.73023E-6 1.17319E-5 1.33081E-5 1.51807E-5 1.47429E-5 2.71903E-5 1.21286E-5 1.15939E-5 2.25045E-5 1.27631E-5 4.4317E-6 4.05649E-6 8.66829E-6 1.19239E-5 2.62816E-5 1.89259E-5 1.20196E-5 9.92209E-6 1.19215E-5 6.46627E-6 6.2065E-6 1.24461E-5 9.17903E-6 8.00201E-6 8.81187E-6 1.13249E-5 1.47191E-5 1.78136E-5 1.66635E-5 7.95535E-6 7.76229E-6 1.32758E-5 1.08675E-5 1.93775E-5 1.07185E-5 1.24897E-5 7.27824E-6 5.96402E-6 1.24891E-5 1.32467E-5 2.07515E-5 7.02283E-6 2.06859E-5 1.47448E-5 2.2991E-5 3.18845E-5 2.91079E-5 4.91982E-5 2.30049E-5 3.92769E-5 3.58692E-5 2.64976E-5 3.19661E-5 3.38859E-5 6.70332E-5 4.0438E-5 4.04569E-5 2.94767E-5 5.06677E-5 6.18697E-5 3.72333E-5 5.24092E-5 5.26876E-5 5.65242E-5 2.39026E-5 3.96756E-5 1.03197E-4 1.04084E-4 1.17985E-4 4.37346E-5 1.33571E-4 1.42211E-4 4.64024E-5 8.9427E-5 1.01766E-4 7.66892E-5 8.1156E-5 8.07159E-5 7.3876E-5 7.94561E-5 6.86083E-5 3.97144E-5 3.01887E-5 4.11283E-5 4.9522E-5 5.23707E-5 6.00088E-5 3.13714E-5 2.45627E-5 5.22157E-5 4.52983E-5 6.38095E-5 7.47226E-5 5.89862E-5 1.04757E-4 3.37274E-5 7.35516E-5 6.8778E-5 8.61582E-5 1.14732E-4 6.5864E-5 7.37157E-5 9.57464E-5 1.14505E-4 4.57093E-5 6.27605E-5 7.97242E-5 9.37546E-5 1.59668E-4 1.31221E-4 3.10499E-4 2.84401E-4 1.90972E-4 2.13386E-4 1.14397E-4 6.5204E-5 9.91888E-5 6.61897E-5 8.2895E-5 1.04686E-4 1.03602E-4 5.70808E-5 1.64058E-5 8.72842E-6 1.17089E-4 1.85608E-4 1.17518E-4 1.97591E-4 6.89663E-5 8.92434E-5 1.35233E-4 6.00529E-5 2.99728E-5 3.01484E-5 1.58205E-4 2.59444E-4 7.44024E-5 1.8935E-4 1.19742E-4 5.74807E-5 6.85412E-5 7.95765E-5 5.12369E-5 4.89925E-5 5.57948E-5 3.69008E-4 1.92006E-4 5.9464E-5 1.59737E-4 7.71538E-5 2.20123E-5 2.1012E-5 1.80183E-4 5.03516E-5 4.82012E-5 5.56152E-5 2.43813E-4 7.05121E-5 2.27673E-5 4.23533E-5 5.27123E-5 1.17196E-4 4.44018E-6 3.27202E-6 9.0937E-5 6.85533E-5 2.494E-5 3.13578E-5 8.85314E-5 4.21951E-5 3.03789E-5 5.91273E-5 2.14205E-5 4.83653E-5 2.13581E-4 3.0022E-4 9.85987E-5 8.78967E-5 3.45575E-5 4.55035E-5 2.3116E-5 6.07027E-5 5.07771E-5 1.17731E-5 1.59239E-5 3.73651E-5 3.01281E-5 3.39248E-5 1.24203E-5 9.55401E-6 6.6747E-5 4.48257E-5 4.11166E-5 4.15806E-5 5.40973E-5 5.31515E-5 4.19173E-4 1.46136E-4 4.03659E-4 4.44233E-4 2.81342E-4 1.11473E-4 1.35161E-4 6.10868E-4 9.1759E-5 7.80176E-5 4.53983E-5 1.38987E-4 1.98786E-4 9.32483E-5 2.42531E-4 4.99456E-5 7.93456E-5 1.66144E-5 1.03037E-5 9.75814E-6 1.13457E-5 4.32245E-6 3.28067E-5 1.33325E-4 1.82073E-6 2.64674E-5 1.36748E-5 3.39463E-5 5.89021E-5 2.07061E-5 5.29482E-6 1.04738E-5 1.29923E-5 -9999 3.75264E-7 2.55952E-7 1.43666E-7 3.5372E-7 1.42042E-7 3.73742E-7 6.86643E-7 5.17121E-6 6.01278E-6 1.22084E-5 6.29292E-5 1.65698E-5 5.56363E-6 3.9439E-5 3.18785E-5 8.61372E-6 1.60866E-5 8.48758E-5 1.50286E-4 1.14341E-4 1.68217E-4 1.17878E-4 1.60306E-5 1.03105E-5 3.53945E-6 1.74857E-5 3.66188E-5 8.42755E-5 1.75171E-4 2.18756E-4 2.88089E-4 8.61529E-4 1.03568E-3 1.02161E-4 8.34017E-5 2.01317E-4 6.53286E-5 3.06956E-4 3.38906E-5 2.01023E-5 2.53924E-5 5.41776E-5 1.00376E-4 2.70545E-5 3.19659E-5 1.94038E-5 6.70103E-5 2.38434E-5 7.42756E-5 3.39459E-5 5.22183E-5 9.97393E-5 7.61382E-5 1.22131E-4 5.3108E-5 2.38463E-5 1.93864E-5 3.14035E-5 3.7987E-5 2.49874E-4 1.49091E-4 5.23076E-4 4.96783E-4 6.17423E-4 1.40977E-3 1.05092E-3 1.5877E-3 1.35293E-3 1.65667E-3 8.86167E-4 1.36858E-4 9.12715E-5 1.56949E-4 1.42478E-4 1.74465E-4 9.25327E-5 2.68713E-5 2.57166E-5 8.44633E-5 2.18687E-4 1.52342E-4 1.25782E-4 2.14561E-4 1.978E-4 1.08588E-4 8.52362E-5 2.8915E-4 1.37701E-4 5.27561E-4 3.95013E-4 2.30008E-4 1.64969E-4 5.02874E-4 5.07844E-4 1.8819E-4 1.13163E-4 4.05896E-4 2.4723E-3 2.29782E-3 1.89954E-3 2.33807E-3 1.93785E-3 7.49144E-4 3.71515E-3 2.1911E-3 7.34617E-4 8.95708E-4 9.19899E-4 1.35303E-3 5.63299E-4 7.08291E-4 8.85403E-4 7.28869E-4 1.38527E-3 1.35574E-3 3.08782E-3 1.90858E-3 1.5353E-3 1.86101E-3 1.39367E-3 1.98883E-3 1.42541E-3 3.80493E-3 1.90897E-3 2.59931E-3 1.65083E-2 1.58395E-2 9.82959E-3 3.29314E-2 2.91681E-2 1.20406E-2 3.92544E-2 3.91209E-2 2.64473E-2 2.75714E-2 2.53804E-2 3.45557E-2 8.00871E-3 7.05464E-3 1.95891E-2 2.47245E-2 1.32911E-2 2.93652E-2 2.98134E-2 4.69968E-2 6.88628E-2 8.56735E-2 5.48535E-2 4.41143E-2 6.44238E-2 9.86647E-2 1.08904E-1 7.31689E-2 1.0197E-1 6.99836E-2 2.11586E-1 1.69866E-1 1.80456E-1 1.35079E-1 1.07644E-1 1.01108E-1 2.54265E-1 1.79822E-1 1.02556E-1 6.43794E-2 1.14131E-1 1.41212E-1 6.05254E-2 2.84328E-2 2.04169E-2 3.03278E-2 3.51478E-2 1.94645E-2 2.1705E-2 2.21922E-2 3.60534E-2 5.65488E-2 2.78289E-2 1.65671E-1 7.64962E-2 1.30149E-1 7.20295E-2 1.10513E-1 7.92105E-2 4.99667E-2 7.94738E-2 3.73567E-2 5.75375E-2 3.31386E-2 4.78542E-2 4.98374E-2 4.2653E-2 2.48171E-2 3.31457E-2 6.09057E-2 6.0528E-2 3.64551E-2 7.99505E-2 9.99909E-2 9.25823E-3 4.03796E-2 1.9001E-2 1.09014E-1 4.27437E-2 5.36405E-2 5.94307E-2 4.73774E-2 6.93179E-2 3.43104E-2 5.64331E-2 5.01257E-2 6.7272E-2 9.05511E-2 8.06458E-2 7.09032E-2 3.84888E-2 3.69294E-2 1.03957E-1 6.74534E-2 1.03763E-1 3.28546E-2 5.97066E-2 8.58975E-2 2.1876E-2 2.86775E-2 1.59822E-2 4.38602E-2 5.9907E-2 2.62249E-2 2.40516E-2 5.78769E-2 8.91544E-3 3.26062E-2 1.23525E-1 2.26456E-1 1.67895E-1 2.21543E-1 7.02314E-1 2.94064E-1 2.11292E-1 2.67394E-1 9.20041E-2 4.71364E-2 2.42432E-1 1.10276E-1 1.36723E-1 7.00066E-2 8.82674E-2 3.0843E-2 1.4141E-2 2.73821E-2 2.30682E-2 5.02119E-2 5.61148E-2 2.94955E-2 2.63175E-2 1.61416E-2 2.74398E-2 3.38632E-2 3.48628E-2 5.4136E-2 6.79768E-2 8.76036E-2 4.34419E-2 1.13208E-1 4.413E-2 8.63703E-2 1.30868E-1 3.03514E-1 8.79024E-2 1.41926E-1 1.0373E-1 1.5504E-1 1.41759E-1 1.33291E-1 4.78141E-2 2.21402E-2 2.74123E-2 8.35966E-2 3.998E-2 2.23123E-1 6.519E-2 1.85823E-1 1.43201E-1 1.37996E-1 1.17486E-1 8.56113E-2 1.05593E-1 2.19838E-1 2.29548E-1 4.99342E-2 1.73047E-1 5.8897E-2 1.30458E-1 1.3492E-1 1.39894E-1 4.7281E-2 1.14907E-1 1.48324E-1 2.40951E-1 3.08981E-1 1.30026E-1 2.81482E-1 6.69178E-2 3.40583E-1 3.6383E-1 2.20972E-1 1.5842E-1 1.60921E-1 1.0816E-1 7.68408E-2 2.03157E-1 1.59943E-1 2.63214E-1 9.36141E-2 8.00012E-2 6.00081E-2 1.57473E-1 6.5884E-2 1.52699E-1 2.26377E-1 4.58534E-2 1.19544E-1 1.51206E-1 1.88569E-1 4.32766E-2 3.08193E-2 7.80214E-2 3.20189E-2 6.12033E-2 2.91519E-2 2.52942E-2 5.89291E-2 9.61257E-3 2.9571E-2 2.33757E-2 3.92957E-2 3.99749E-2 7.9848E-3 1.22913E-2 1.34207E-2 4.90816E-2 5.46754E-2 4.26775E-2 1.09612E-1 6.05888E-2 1.6374E-2 1.12288E-2 4.37905E-2 6.64769E-3 3.50053E-2 3.62925E-3 3.27583E-2 3.27779E-2 1.41038E-2 2.73346E-4 3.04074E-4 1.96632E-4 1.03115E-4 1.66924E-4 1.04775E-4 4.1715E-4 1.13328E-3 2.48434E-3 1.50942E-2 2.5832E-3 3.07978E-3 6.58872E-3 1.07227E-2 2.41368E-2 1.22987E-2 5.58527E-3 7.59107E-3 5.79762E-3 1.71868E-2 2.80333E-2 2.47637E-2 6.63615E-2 3.51007E-2 3.72737E-1 4.05815E-2 2.84784E-1 2.25967E-1 2.17961E-1 1.28551E-1 1.21201E-1 1.12154E-1 3.55545E-2 1.14366E-1 4.75294E-2 3.41896E-2 5.71569E-2 8.43055E-2 2.02828E-1 4.88112E-2 2.2858E-2 2.03259E-2 9.26358E-2 4.75713E-2 2.62337E-2 1.18486E-2 4.92825E-3 2.10872E-2 3.02368E-2 3.81459E-2 1.55067E-2 6.84503E-2 5.26433E-2 1.43703E-2 6.13178E-3 1.20454E-2 1.91834E-2 1.81679E-2 1.79171E-2 8.27323E-3 5.54659E-3 5.86832E-3 1.79783E-3 9.05614E-4 8.53692E-3 1.30613E-3 3.29908E-3 1.61664E-3 2.86274E-3 4.53575E-3 1.22532E-2 6.85514E-3 2.11908E-3 1.52348E-3 3.29297E-3 1.95092E-3 3.36836E-3 8.55716E-3 2.32385E-3 4.50532E-3 2.05784E-3 2.3484E-3 8.95211E-3 1.41597E-2 1.38414E-2 9.7889E-3 6.40964E-3 1.17497E-2 2.17757E-2 2.42726E-2 1.64182E-2 1.0572E-1 4.23309E-2 5.07238E-2 3.23346E-2 1.64347E-2 1.05105E-2 2.83149E-2 6.43162E-3 6.82354E-3 8.26801E-3 4.26788E-3 5.74321E-3 1.07475E-2 8.97716E-3 1.22158E-2 1.0662E-2 1.63018E-2 2.11106E-2 1.56908E-2 3.1935E-2 3.41144E-2 1.09798E-2 2.31647E-2 3.03535E-2 7.18356E-2 5.87462E-2 1.4602E-2 2.31645E-2 6.25034E-2 1.17912E-2 7.13463E-3 1.24924E-2 3.1738E-2 1.85924E-2 1.16816E-1 4.60179E-2 1.1593E-1 6.30478E-2 1.15319E-1 8.08633E-2 1.63182E-1 1.0335E-1 2.29275E-1 2.07058E-1 4.42203E-2 3.55821E-2 3.16176E-2 1.65919E-2 7.47277E-3 6.00923E-3 3.7354E-3 1.95548E-3 3.96595E-4 6.73712E-4 1.45875E-3 7.27759E-3 5.09226E-3 3.03698E-2 5.10493E-2 1.25885E-1 7.59753E-2 2.46604E-2 4.79501E-2 6.59214E-2 8.2403E-2 2.3383E-2 3.47726E-2 3.06605E-2 5.20973E-2 1.82742E-2 9.95751E-3 1.69468E-2 2.32941E-2 7.38899E-3 1.082E-2 4.35939E-2 8.51242E-3 1.26486E-2 4.40687E-3 1.14781E-2 1.14909E-2 1.78892E-3 1.27002E-3 1.44436E-3 2.31652E-3 3.64609E-3 2.19273E-3 7.67782E-3 2.7032E-3 3.36308E-3 8.92615E-3 5.22338E-3 2.99366E-2 2.47189E-2 4.5363E-2 1.3526E-2 1.43462E-3 1.65691E-3 3.48297E-2 7.4163E-3 1.72901E-2 4.73613E-3 7.73482E-3 1.1841E-2 1.39998E-2 1.28784E-2 1.54972E-2 1.77055E-2 3.82496E-2 2.10985E-2 1.77656E-2 3.51337E-2 1.61571E-3 2.17876E-3 5.55007E-4 3.30317E-4 2.53595E-4 9.47754E-5 8.45107E-5 1.09801E-4 7.86365E-5 6.62439E-5 1.53558E-4 2.43152E-3 1.34103E-3 3.58699E-4 3.06185E-5 2.55169E-5 2.31123E-5 1.26192E-5 1.25909E-4 5.74092E-5 9.97173E-5 1.34421E-4 1.24046E-4 1.43257E-4 2.81676E-4 2.47404E-4 6.5571E-5 6.94638E-5 8.11899E-5 8.26386E-5 1.36061E-4 3.73344E-5 7.0281E-5 7.36795E-5 5.8497E-5 8.81952E-5 8.51243E-5 5.79445E-5 1.91604E-4 2.14208E-4 8.72751E-5 1.58383E-4 1.30213E-4 3.09314E-4 8.90388E-4 7.11711E-5 1.16295E-4 6.6391E-5 3.4076E-5 3.26771E-5 3.31042E-5 2.96789E-5 1.1323E-4 1.45661E-4 7.41448E-4 5.48679E-4 1.54163E-5 1.08823E-5 3.30425E-5 3.88319E-4 1.10161E-4 8.68204E-5 1.79815E-5 3.34593E-5 4.27771E-5 4.62482E-6 1.75396E-5 2.08768E-4 4.68431E-5 1.17081E-5 2.29069E-6 3.04718E-5 3.68298E-5 1.39247E-5 9.19663E-5 2.93395E-4 5.84646E-4 5.64144E-4 5.09288E-4 5.24151E-4 9.6677E-5 2.01666E-4 7.82255E-5 2.11677E-4 7.78077E-5 7.70581E-5 8.3177E-5 3.32517E-5 2.29557E-5 3.98932E-5 6.44264E-6 1.14356E-5 1.45006E-6 8.29151E-6 1.09583E-3 2.33112E-4 1.61412E-4 1.366E-4 1.28136E-4 1.93564E-3 4.71176E-6 2.05765E-5 1.69056E-5 7.85663E-7 8.35745E-6 1.44027E-5 4.81107E-5 2.77833E-6 9.60843E-6 5.67344E-6 1.06662E-5 1.97648E-4 7.7743E-4 2.12554E-4 9.14013E-5 1.29599E-4 3.96386E-5 6.49903E-5 2.23208E-5 2.47827E-5 3.92564E-5 3.97994E-5 7.43759E-5 5.20849E-5 3.72371E-5 6.07205E-5 3.10583E-5 3.01973E-5 5.4392E-5 7.49311E-5 4.49726E-5 7.92607E-5 9.24861E-5 5.97742E-5 1.60399E-4 6.11009E-5 1.91142E-5 9.83347E-6 1.98101E-5 2.74941E-6 2.11406E-6 2.71284E-8 1.07742E-7 1.50676E-7 7.70815E-6 3.44564E-7 5.99253E-6 2.935E-5 3.27551E-5 4.74598E-5 4.82737E-5 3.31494E-5 1.96619E-5 1.8387E-5 1.653E-5 1.14277E-5 2.98818E-5 2.20968E-5 1.39334E-5 2.49463E-5 1.97354E-5 2.7528E-5 2.45186E-5 4.44926E-5 3.03646E-5 9.24921E-6 1.32133E-5 1.39619E-5 1.77843E-5 5.81989E-6 3.54773E-6 2.89089E-5 1.33522E-5 1.90072E-5 3.48207E-5 4.02096E-5 4.88452E-5 3.29785E-5 7.88358E-5 1.22947E-4 5.20074E-5 3.4149E-8 6.2463E-8 7.1939E-8 2.48115E-7 6.06028E-7 1.6343E-7 4.29697E-7 2.33087E-7 5.14925E-8 5.12357E-7 1.60549E-7 1.03448E-4 6.19947E-5 2.73243E-5 1.34171E-5 1.10367E-4 1.13896E-5 1.4242E-5 1.47464E-5 2.3637E-5 5.6867E-5 2.00788E-5 7.14983E-5 9.59644E-6 9.78865E-5 2.57085E-5 1.40135E-4 7.02268E-5 2.54607E-5 7.76022E-6 3.37125E-5 5.48419E-5 7.08729E-5 3.60777E-5 1.80003E-6 2.11717E-5 3.89331E-6 4.60615E-6 1.77281E-5 2.40465E-5 3.17614E-5 7.62125E-6 2.11488E-5 6.92162E-5 5.68787E-5 9.31798E-5 8.19142E-5 1.13855E-4 6.69149E-5 1.04239E-5 1.22535E-4 1.42513E-4 2.23244E-4 1.12124E-4 6.09355E-5 8.49335E-5 1.66147E-5 2.01189E-5 2.98345E-5 2.42863E-4 5.83003E-5 9.34851E-5 2.03751E-4 1.37726E-4 1.21858E-4 1.12326E-3 2.69325E-4 6.36275E-4 1.03826E-3 3.68371E-3 3.80677E-4 3.87915E-3 2.83071E-3 2.56664E-3 4.13139E-3 3.38499E-4 1.56411E-3 2.55104E-3 2.39931E-2 1.56267E-4 1.37839E-3 1.05167E-3 1.74976E-3 1.85291E-3 4.02133E-3 3.6628E-3 2.5171E-2 1.49056E-2 1.62934E-2 1.73647E-3 2.59012E-3 4.44025E-3 4.37494E-3 9.86179E-3 1.09817E-3 1.91253E-3 2.07869E-2 1.146E-2 8.3935E-4 8.49989E-3 1.04641E-2 1.30455E-2 3.41692E-2 7.85076E-3 6.54061E-3 3.03954E-3 5.81758E-3 1.59987E-3 1.80425E-3 2.39961E-3 1.29628E-3 7.52806E-4 1.73995E-3 3.26203E-4 4.48885E-4 8.41865E-4 3.01313E-4 1.28284E-4 2.4299E-4 4.54387E-4 3.76514E-4 2.46573E-4 1.12639E-3 1.18078E-3 2.19535E-3 1.08614E-3 1.10054E-3 1.56568E-3 1.71356E-3 1.59745E-3 3.7225E-4 1.15244E-3 5.1698E-4 1.52435E-4 1.89302E-4 9.19243E-5 1.19663E-4 1.80331E-4 1.30942E-4 2.87366E-4 1.85013E-4 1.84492E-4 1.91593E-4 1.39876E-4 1.14405E-4 1.3027E-4 1.03142E-4 4.68696E-5 4.2071E-5 5.99187E-5 5.42115E-5 5.94887E-5 4.22862E-5 1.71428E-4 1.29091E-4 9.77414E-5 8.13286E-5 9.00578E-5 6.66141E-5 7.65438E-5 1.15858E-4 6.40246E-5 6.26183E-5 1.27973E-4 1.22867E-4 1.33186E-5 1.34302E-5 1.77378E-5 2.67816E-5 5.23022E-4 6.64036E-5 2.92103E-5 5.33312E-5 9.79384E-5 5.1376E-5 3.0061E-5 3.69323E-5 2.66896E-5 2.07117E-5 5.65015E-5 5.82693E-5 3.15331E-4 3.81506E-5 5.31138E-5 6.01824E-5 4.61267E-5 2.20967E-4 9.52303E-6 2.88684E-5 6.79479E-7 6.54143E-7 8.48119E-7 -9999 -9999 -9999 -9999 -9999 -9999 -9999 -9999 -9999 -9999 -9999 -9999 -9999 -9999 -9999 -9999 -9999 -9999 -9999 -9999 -9999 -9999 -9999 -9999 -9999 -9999 -9999 -9999 -9999 -9999 -9999 -9999 -9999 -9999 -9999 -9999 -9999 -9999
4.22756E-6 4.44839E-6 6.54508E-6 8.16165E-6 1.5064E-5 1.59937E-5 1.58226E-5 9.09212E-6 7.2728E-6 1.01495E-5 1.62072E-5 7.65675E-6 9.32485E-6 9.54058E-6 5.39708E-6 3.84482E-6 3.81277E-6 3.52509E-6 3.65245E-6 5.86232E-6 5.0938E-6 2.18407E-5 2.6477E-5 2.5236E-5 1.42649E-5 1.11663E-5 1.08767E-5 1.17419E-5 1.37242E-5 2.46651E-5 2.0326E-5 1.53048E-5 4.56589E-5 1.96199E-5 1.90583E-5 9.02476E-6 7.15274E-6 5.69988E-6 6.09679E-6 7.20104E-6 1.87745E-5 1.36527E-5 1.51046E-5 6.56868E-6 8.04831E-6 1.59245E-5 1.83833E-5 1.9702E-5 2.20664E-5 2.22028E-5 2.94747E-5 1.67812E-5 3.62284E-5 3.25728E-5 3.1064E-5 5.08038E-5 3.63793E-5 3.34071E-5 3.32943E-5 2.75573E-5 1.55587E-5 4.7343E-5 4.83527E-5 4.45689E-5 3.32267E-5 2.7348E-5 8.2406E-5 3.24101E-5 3.95712E-5 3.68566E-5 2.51601E-5 3.67842E-5 1.08635E-4 1.43202E-4 1.83976E-4 9.97549E-5 5.18808E-5 7.80302E-5 1.01546E-4 6.05675E-5 2.5971E-5 6.48178E-5 6.69566E-5 8.74401E-5 7.45718E-5 4.93991E-5 4.20176E-5 6.37395E-5 4.09057E-5 6.15921E-5 6.34835E-5 6.92001E-5 6.6837E-5 3.62263E-5 5.64958E-5 4.29246E-5 5.36136E-5 4.86928E-5 6.99924E-5 5.52853E-5 4.55691E-5 8.2435E-5 4.19514E-5 6.69916E-5 1.09225E-4 5.49661E-5 6.50122E-5 6.63331E-5 9.0072E-5 5.47791E-5 6.0728E-5 4.69074E-5 7.38334E-5 7.37032E-5 8.7921E-5 1.3256E-4 3.41756E-4 1.29541E-4 2.50886E-4 1.41789E-4 2.06386E-4 1.15441E-4 9.70707E-5 9.04207E-5 1.08632E-4 5.68487E-5 1.00635E-4 9.70859E-6 4.16359E-5 4.61868E-5 4.78716E-5 1.71948E-4 1.86374E-4 3.59708E-4 4.56527E-5 1.31557E-4 7.3051E-5 2.48996E-4 9.605E-5 1.04247E-4 7.07333E-5 6.47068E-5 2.89825E-4 2.6119E-4 1.75569E-4 3.21353E-4 4.31374E-5 5.84313E-5 4.57738E-5 5.04478E-5 1.19417E-4 8.02852E-5 1.4821E-4 1.70904E-4 1.71197E-4 7.74982E-5 2.10795E-4 9.73926E-6 8.89797E-6 1.42512E-4 1.51979E-4 2.07235E-5 4.91203E-5 7.60495E-5 5.22409E-5 2.70062E-5 1.27627E-4 1.3564E-4 4.7682E-5 4.04298E-5 2.1271E-5 2.26999E-4 1.38572E-4 8.0571E-5 1.40781E-4 5.52252E-6 2.2353E-5 3.06662E-5 5.60674E-5 3.85096E-5 1.49051E-5 3.74581E-5 1.37999E-4 4.14528E-6 3.03768E-5 6.6763E-5 2.18659E-5 1.65011E-5 3.76279E-5 5.66341E-5 4.84615E-5 2.72867E-5 8.24015E-6 2.12213E-5 9.60742E-5 1.00483E-4 3.16733E-5 1.21514E-4 5.29248E-5 2.39188E-4 4.54959E-5 2.00059E-4 1.25655E-4 1.99406E-4 4.04166E-4 3.52571E-4 5.57776E-4 5.63089E-5 1.65996E-5 3.21584E-4 9.88728E-5 3.85864E-4 3.24691E-4 2.89558E-5 1.72312E-4 8.34369E-5 1.71746E-4 8.21474E-5 1.02906E-4 3.24044E-5 1.82735E-5 1.49853E-5 2.54896E-5 7.7622E-6 8.5688E-6 1.54084E-5 1.12427E-5 4.50727E-5 3.66998E-6 2.88033E-6 1.58568E-5 2.42056E-5 1.06185E-5 2.15784E-4 1.53604E-5 1.74446E-5 -9999 4.85187E-7 1.10381E-7 1.00704E-7 2.1364E-7 2.66842E-7 5.15818E-7 6.43542E-6 8.99243E-6 6.02293E-6 6.58744E-6 2.7258E-5 8.64854E-6 1.55351E-5 1.91141E-5 1.8798E-5 2.27678E-5 2.48175E-5 4.87192E-5 2.953E-5 7.48725E-5 5.21515E-5 1.09409E-5 3.44701E-5 1.19321E-5 2.52569E-5 1.67518E-5 3.96752E-5 6.78364E-5 3.04226E-4 1.19E-4 1.46848E-4 1.68801E-4 3.32555E-4 2.05336E-4 8.56283E-5 1.01233E-4 1.74678E-5 4.08604E-5 4.93642E-5 6.36273E-5 3.05416E-5 3.00896E-5 3.07805E-5 8.57605E-5 2.16894E-5 5.31333E-5 3.19518E-5 1.42347E-5 3.71563E-5 2.99626E-5 4.55979E-5 3.70959E-5 4.29125E-5 6.73895E-5 7.15087E-5 5.78233E-5 4.45668E-5 7.93891E-5 9.83009E-5 8.27419E-5 3.69474E-4 3.93021E-4 7.61009E-4 1.99849E-3 2.75549E-3 2.00991E-3 1.27889E-3 1.16317E-3 2.27841E-3 6.49249E-4 5.57417E-4 2.9202E-4 6.10536E-4 1.49449E-4 1.73445E-4 5.99005E-5 3.62123E-5 2.59527E-5 1.55857E-4 3.64739E-4 2.26421E-4 2.17613E-4 3.90229E-4 7.42181E-5 1.11446E-4 6.12906E-5 1.0239E-4 1.48858E-4 3.44137E-4 3.50245E-4 2.60579E-4 7.86988E-5 1.79921E-4 1.68839E-4 4.57973E-4 4.03304E-4 6.38915E-4 1.08962E-3 1.3493E-3 1.24235E-3 3.36217E-3 3.24688E-3 2.31338E-3 2.10835E-3 1.62496E-3 1.20417E-3 1.12987E-3 8.15348E-4 9.60531E-4 8.48254E-4 8.47034E-4 9.71888E-4 9.21751E-4 1.05664E-3 1.6026E-3 2.64714E-3 1.39429E-3 2.62153E-3 1.75377E-3 1.03508E-3 8.363E-4 3.95711E-3 4.68545E-3 1.6718E-3 3.5463E-3 2.59513E-3 1.09157E-2 1.52469E-2 9.17737E-2 5.77688E-2 1.85742E-2 2.74427E-2 4.15918E-2 1.16191E-1 7.31497E-2 3.38369E-2 2.49925E-2 1.21081E-2 3.88926E-3 1.6717E-2 1.88536E-2 5.6588E-3 1.33732E-2 2.99173E-2 2.8772E-2 5.59233E-2 6.44891E-2 8.45149E-2 1.48055E-1 8.19308E-2 9.35344E-2 1.37449E-1 7.52183E-2 8.91949E-2 6.98491E-2 1.53093E-1 9.99831E-2 1.64188E-1 1.43404E-1 1.73825E-1 1.00188E-1 1.10242E-1 1.95508E-1 2.62272E-1 1.38071E-1 1.12055E-1 7.22854E-2 7.79436E-2 7.27368E-2 1.27412E-2 5.57093E-2 3.1351E-2 1.52733E-2 2.95132E-2 4.46357E-2 3.39811E-2 1.0294E-1 6.34683E-2 3.51596E-2 9.49827E-2 8.27826E-2 8.7145E-2 9.6767E-2 5.2786E-2 1.1365E-1 6.0751E-2 5.45452E-2 5.27601E-2 4.72212E-2 5.51359E-2 5.6964E-2 4.70572E-2 3.91031E-2 4.34346E-2 4.24824E-2 4.5924E-2 3.9624E-2 5.05378E-2 5.08939E-2 3.35487E-2 4.2039E-2 4.90209E-2 5.10387E-2 7.84277E-2 4.05459E-2 5.14517E-2 5.61164E-2 7.8377E-2 5.19392E-2 5.20592E-2 6.67063E-2 4.59125E-2 8.91513E-2 1.39801E-1 1.20852E-1 6.20035E-2 5.80912E-2 5.88164E-2 9.7587E-2 6.19401E-2 5.72008E-2 5.44927E-2 1.04426E-1 3.43561E-2 5.3878E-2 2.23982E-2 5.32056E-2 5.98306E-2 3.2089E-2 8.0596E-2 4.67669E-2 3.37127E-2 4.0274E-2 1.03676E-1 3.11674E-1 2.49064E-1 1.27128E-1 2.37508E-1 5.51966E-1 3.44015E-1 8.92815E-2 1.04155E-1 7.13907E-2 1.06333E-1 1.44159E-1 2.02654E-1 1.31244E-1 6.70415E-2 4.32416E-2 2.24295E-2 4.13879E-2 1.45978E-2 3.03869E-2 6.85444E-2 5.63322E-2 2.24142E-2 3.78766E-2 2.28858E-2 1.35916E-2 4.78471E-2 4.51021E-2 6.63494E-2 5.65724E-2 5.05897E-2 1.1539E-1 5.90539E-2 8.33227E-2 7.08431E-2 9.70176E-2 8.48836E-2 1.1139E-2 1.57031E-1 1.52112E-1 4.15696E-2 1.32761E-1 7.51721E-2 3.3126E-2 3.68013E-2 3.14484E-2 1.21861E-1 1.87361E-1 7.31905E-2 2.27887E-1 7.99748E-2 1.49901E-1 6.42346E-2 1.4887E-1 1.75982E-1 7.98754E-2 4.95792E-2 2.9703E-1 1.28262E-1 1.52219E-1 1.30885E-1 2.11566E-1 1.176E-1 1.70505E-1 1.19816E-1 1.67933E-1 3.3954E-1 1.29179E-1 3.12051E-1 3.66304E-1 2.63598E-1 1.56701E-1 3.04041E-1 1.19267E-1 9.48071E-2 1.42486E-1 1.232E-1 1.82485E-1 8.17988E-2 5.47389E-2 1.16816E-1 2.06949E-1 1.93025E-1 1.03551E-1 1.27579E-1 6.09228E-2 1.32757E-1 1.14945E-1 7.98974E-2 9.11869E-2 2.37741E-1 2.45087E-2 5.62523E-2 7.49199E-2 3.36515E-2 4.3161E-2 1.70528E-2 1.48528E-2 3.08825E-2 2.47882E-2 2.28979E-2 2.25662E-2 2.92232E-2 9.86609E-3 2.15141E-2 2.72371E-2 2.73993E-2 3.01624E-2 7.17005E-2 5.29517E-2 2.56035E-1 1.62826E-1 4.04952E-2 4.44918E-2 2.40665E-2 1.39137E-2 4.57363E-3 7.90199E-4 3.60117E-3 4.96511E-3 2.78731E-4 3.70921E-4 2.45695E-4 1.58013E-4 1.34462E-4 1.42971E-4 1.86152E-4 1.57432E-4 1.61215E-4 6.8614E-4 1.12789E-3 4.22071E-3 3.54434E-3 2.98972E-3 6.39409E-4 1.97166E-3 5.22217E-2 1.02604E-2 1.08527E-2 1.94052E-2 5.96548E-2 8.67662E-2 8.96226E-2 6.38702E-2 1.14162E-1 2.38482E-1 1.29303E-1 6.17002E-2 3.97407E-1 3.51545E-1 2.40498E-1 1.21728E-1 9.87012E-2 8.6952E-2 4.04933E-2 4.67546E-2 6.23815E-2 5.45022E-2 4.44634E-2 7.6362E-2 4.01418E-2 4.03644E-2 2.38228E-2 1.01111E-2 1.73271E-2 3.32675E-2 3.2069E-2 2.72017E-2 1.38356E-2 1.44335E-2 1.55931E-2 2.1511E-2 1.11426E-2 1.34048E-2 4.50442E-2 1.29649E-2 1.36368E-2 7.35697E-3 9.21392E-3 7.77023E-3 5.57906E-3 1.24797E-3 3.19836E-3 7.53012E-3 2.62859E-3 2.65334E-3 5.74576E-3 7.92264E-3 2.65224E-3 1.78042E-3 4.62473E-3 3.88715E-3 7.04989E-3 6.46661E-3 2.21726E-3 1.81141E-3 2.6419E-3 1.23298E-3 6.56574E-3 8.37398E-3 9.87163E-3 6.18154E-3 3.19403E-3 1.13343E-3 9.84E-3 1.08267E-2 2.57214E-2 8.18442E-3 1.37638E-2 1.1618E-2 3.19575E-2 9.26457E-3 1.83528E-2 7.82903E-2 8.17578E-2 2.97433E-2 1.58296E-2 9.83638E-3 1.5547E-2 1.61754E-2 3.80341E-3 5.58943E-3 4.60234E-3 3.3794E-3 7.44695E-3 1.72792E-2 5.63959E-3 6.17033E-3 1.02855E-2 5.84639E-3 8.01266E-3 2.14706E-2 1.92413E-2 4.21198E-2 1.7202E-2 1.50295E-2 4.29319E-2 6.60548E-2 4.12963E-2 3.14132E-2 4.80974E-3 2.94224E-2 2.89632E-2 1.25682E-2 4.32412E-2 2.19197E-2 1.05131E-1 3.36105E-2 1.24123E-1 7.57795E-2 5.20964E-2 7.41262E-2 2.24023E-1 2.84547E-1 1.07622E-1 1.27444E-1 2.14796E-1 2.48227E-1 2.75612E-2 1.33833E-2 1.39067E-2 8.5058E-3 4.9429E-3 1.45017E-3 4.2636E-4 3.1023E-4 9.58436E-4 5.54958E-4 1.98427E-3 6.62339E-3 1.64981E-2 4.24358E-2 1.088E-1 3.74258E-2 1.7836E-2 7.09339E-2 9.51458E-2 3.1631E-2 2.40453E-2 3.05835E-1 3.16492E-1 7.67009E-2 4.60526E-2 4.51811E-2 1.39151E-2 5.87523E-3 5.72301E-3 4.64215E-3 8.10691E-3 1.24823E-2 5.38634E-3 5.18159E-3 1.04149E-2 5.7155E-3 4.97701E-3 2.0455E-3 1.10805E-3 1.32589E-3 2.22638E-3 1.49768E-3 3.18941E-3 1.31902E-2 1.13711E-2 2.39905E-2 1.1986E-2 1.49959E-2 3.83388E-3 5.50835E-3 5.36462E-3 4.28747E-3 2.72181E-2 1.07536E-2 7.05985E-3 4.21051E-3 2.94144E-3 1.43312E-3 2.3837E-3 5.60428E-3 1.05203E-2 5.38786E-3 1.14126E-2 1.6046E-2 1.93126E-2 2.08048E-2 3.4875E-3 9.18411E-3 3.25431E-3 3.5192E-4 3.202E-4 1.62115E-4 1.91717E-4 1.84284E-4 1.94041E-4 8.69048E-5 5.13631E-5 2.62399E-4 7.16072E-5 4.06496E-4 1.5648E-5 4.84467E-5 3.57235E-5 4.59259E-5 1.30736E-5 2.2561E-5 4.41218E-5 6.53602E-5 1.40897E-4 8.68003E-5 1.93754E-4 1.58823E-4 1.84854E-4 6.1971E-5 6.46258E-5 7.7136E-5 4.31283E-5 3.37851E-4 1.24E-4 7.09425E-5 1.79199E-4 1.7624E-4 1.03966E-4 1.67747E-4 6.80699E-5 1.14134E-4 3.03723E-4 2.25774E-4 1.65479E-3 1.88309E-4 1.0296E-4 2.86372E-4 8.29388E-5 1.10604E-4 1.01087E-4 4.4373E-5 5.03538E-5 4.46147E-5 2.99882E-5 7.08675E-5 9.89139E-5 4.42999E-4 4.813E-5 2.2553E-5 8.75371E-6 2.23163E-5 1.39663E-4 7.13082E-5 6.31857E-5 2.36693E-5 7.06773E-5 7.95098E-6 1.38462E-5 2.28573E-5 1.00938E-5 4.37431E-5 3.45865E-5 2.92231E-6 1.5288E-5 2.87664E-5 8.16071E-6 3.39008E-5 9.04497E-5 1.2106E-4 2.09033E-4 2.10527E-4 1.04415E-4 6.83741E-5 3.48483E-5 2.06716E-4 1.70914E-4 1.17986E-4 6.51307E-5 5.54816E-5 1.81713E-5 2.04656E-5 1.63351E-5 9.83825E-6 1.96803E-6 1.02906E-6 6.73454E-6 2.66556E-4 3.44383E-4 2.4147E-4 1.14686E-4 1.29514E-4 1.59363E-4 8.05059E-7 1.68952E-6 2.62954E-6 1.98739E-6 1.97111E-6 2.64236E-5 2.8042E-5 1.18019E-6 4.25374E-6 2.45485E-6 1.37277E-4 2.41877E-4 1.67176E-4 1.93323E-4 1.49678E-4 6.87239E-4 2.43566E-4 7.5905E-5 5.4714E-5 2.40036E-5 3.38681E-5 2.64816E-5 1.80814E-5 3.23686E-5 4.82776E-5 3.88785E-5 4.52343E-5 6.15303E-5 7.58591E-5 3.08499E-5 7.56304E-6 3.29287E-5 6.81849E-6 4.566E-6 1.11559E-5 9.47137E-6 1.7798E-5 1.19948E-5 3.11147E-5 2.66638E-5 9.01575E-7 1.66031E-7 9.78785E-6 2.75305E-6 2.57315E-6 3.38307E-5 3.20377E-6 7.27971E-6 1.3262E-5 1.36072E-4 1.43522E-4 2.99551E-5 1.42622E-5 7.8343E-6 3.76543E-5 1.72463E-5 1.20665E-5 2.69155E-5 2.04004E-5 2.57599E-5 2.39272E-5 2.80361E-5 2.00778E-5 2.24137E-5 3.16325E-5 2.92357E-5 1.34592E-5 1.11491E-5 4.43538E-6 5.26823E-6 4.72709E-6 8.29355E-6 1.70764E-5 1.16531E-5 1.09091E-5 2.96036E-5 4.73779E-5 3.05125E-5 2.70846E-5 1.13525E-5 1.44171E-5 1.56504E-5 1.65354E-7 1.40796E-7 1.62434E-8 9.21696E-8 1.34383E-7 1.65412E-7 1.99727E-7 5.36618E-8 8.0019E-8 2.02793E-5 2.70138E-5 7.79266E-6 6.65615E-6 4.93897E-5 1.63655E-5 2.50153E-5 1.5466E-5 2.6976E-5 2.44334E-5 3.17124E-5 3.35286E-5 9.66107E-5 2.41363E-5 2.83124E-5 2.69019E-5 1.54154E-5 1.84958E-5 3.47509E-6 2.70303E-5 5.13037E-5 4.54337E-5 4.56687E-5 4.93986E-6 4.80797E-5 6.53197E-5 2.23929E-5 1.91412E-5 1.42827E-5 1.52534E-5 1.37204E-5 2.03763E-5 2.14923E-5 2.64387E-5 1.28693E-5 1.56077E-5 6.37028E-5 6.45973E-5 1.01642E-4 2.23425E-5 4.19877E-5 2.09037E-4 1.04337E-4 7.7288E-5 9.68816E-5 8.51981E-5 8.22319E-5 2.44353E-5 1.51395E-5 1.90273E-5 1.2723E-4 1.4853E-5 6.08756E-5 8.9827E-5 1.74955E-4 1.34037E-4 1.64922E-4 1.89379E-4 4.80954E-4 4.37612E-3 2.86752E-4 2.91587E-4 3.53387E-3 1.98141E-3 2.00441E-3 3.54074E-3 2.26923E-3 1.54752E-3 6.59095E-3 1.80209E-3 1.46305E-3 6.77673E-4 1.71832E-3 9.8656E-3 2.99956E-3 3.31272E-3 1.68714E-2 1.29919E-2 2.05526E-3 3.52798E-3 3.31978E-3 4.76304E-4 5.88652E-4 3.22089E-3 2.16608E-2 2.6187E-3 1.27085E-2 1.63427E-3 3.50773E-4 5.12939E-4 1.23793E-3 2.40541E-2 2.44507E-2 1.43105E-2 8.04823E-3 4.75457E-3 5.61228E-3 2.15512E-3 1.11113E-2 1.25067E-3 1.53547E-3 1.71916E-3 1.0387E-3 1.33579E-3 7.70986E-4 3.25703E-3 4.46941E-4 7.33427E-4 1.56464E-4 2.15509E-4 3.43545E-4 2.27551E-3 1.2393E-3 1.42178E-3 5.55766E-3 2.49876E-3 1.72536E-3 1.17508E-3 2.17326E-3 3.05158E-3 4.1416E-4 1.44896E-3 7.79257E-4 2.44948E-4 2.13529E-4 1.70835E-4 1.26194E-4 1.37139E-4 1.1551E-4 1.18214E-4 1.9959E-4 1.29058E-4 1.1734E-4 1.21267E-4 2.05583E-4 2.26793E-4 3.43544E-4 1.29149E-4 1.54176E-4 2.10833E-4 1.17597E-4 8.5913E-5 8.30738E-5 1.05826E-4 1.09862E-4 1.93053E-4 1.12082E-4 2.6757E-4 1.11229E-4 6.0947E-5 9.47672E-5 9.35006E-5 8.62712E-5 1.32934E-4 1.24693E-4 6.89968E-5 7.84212E-5 8.84738E-5 1.25531E-4 1.01507E-4 1.6982E-4 1.02709E-4 6.87465E-4 8.14408E-5 9.02594E-5 7.1347E-5 4.29899E-5 2.52638E-5 3.3234E-5 5.15421E-5 3.94778E-5 3.82859E-5 2.3161E-4 1.2477E-5 1.29828E-5 2.74155E-5 4.66802E-5 5.47664E-5 6.7563E-5 3.34861E-5 1.17672E-6 1.33656E-6 2.29748E-7 -9999 -9999 -9999 -9999 -9999 -9999 -9999 -9999 -9999 -9999 -9999 -9999 -9999 -9999 -9999 -9999 -9999 -9999 -9999 -9999 -9999 -9999 -9999 -9999 -9999 -9999 -9999 -9999 -9999 -9999 -9999 -9999 -9999 -9999 -9999 -9999 -9999
1.4424E-5 7.94699E-6 4.82288E-6 1.19544E-5 6.91571E-6 9.49397E-6 9.63277E-6 1.18048E-5 6.32968E-6 9.6882E-6 9.01382E-6 1.26805E-5 4.57073E-6 3.9477E-6 3.28446E-6 1.9359E-6 2.3172E-6 3.03929E-6 3.9836E-6 5.47069E-6 8.3626E-6 1.04699E-5 8.36418E-6 1.31392E-5 1.07277E-5 1.31974E-5 2.48297E-5 1.99034E-5 2.75379E-5 3.77143E-5 2.12905E-5 4.23173E-5 4.29367E-5 1.98507E-5 1.72184E-5 1.34916E-5 1.67214E-5 1.11999E-5 1.11876E-5 1.63717E-5 1.43159E-5 1.41464E-5 1.27736E-5 1.66893E-5 3.70223E-6 5.6073E-6 7.25136E-6 1.34365E-5 1.99513E-5 2.75896E-5 2.69566E-5 2.33904E-5 1.37289E-5 1.89314E-5 1.87839E-5 3.21519E-5 3.15567E-5 4.17379E-5 2.66163E-5 4.38027E-5 5.49585E-5 7.01097E-5 7.09737E-5 2.64561E-5 1.70706E-5 5.16925E-5 3.17878E-5 3.07357E-5 4.09915E-5 3.48877E-5 3.00663E-5 4.11082E-5 2.00793E-4 2.182E-4 1.94236E-4 9.39696E-5 3.9736E-5 6.52392E-5 1.06431E-4 6.24257E-5 6.00806E-5 1.1851E-4 6.43751E-5 5.30281E-5 7.93899E-5 8.80161E-5 8.12494E-5 5.32597E-5 7.30954E-5 5.76216E-5 4.15738E-5 6.53263E-5 2.96045E-5 5.58887E-5 3.95716E-5 8.55289E-5 7.77876E-5 6.64428E-5 2.75619E-5 5.26389E-5 8.23475E-5 6.70458E-5 1.0748E-4 5.06516E-5 6.11475E-5 7.32566E-5 1.1924E-4 1.47862E-4 7.31143E-5 9.40193E-5 6.90331E-5 6.07383E-5 9.3961E-5 1.0881E-4 1.16995E-4 1.02093E-4 2.63794E-4 1.78683E-4 1.78303E-4 2.89143E-4 1.21736E-4 5.59509E-5 7.1007E-5 1.15076E-4 1.33892E-4 1.53209E-4 9.4074E-5 9.28108E-5 4.5638E-5 7.89159E-5 7.341E-5 1.87854E-4 2.38213E-4 3.80558E-4 1.41865E-4 2.79003E-4 5.1857E-4 1.33802E-4 1.43016E-4 8.71692E-5 6.09359E-5 2.2507E-4 1.46781E-4 1.22556E-4 1.39421E-4 1.49029E-4 4.12735E-5 1.00707E-4 2.50135E-4 7.97192E-5 1.04913E-4 6.48757E-5 7.17321E-5 1.15786E-4 3.91119E-5 2.18623E-5 1.14705E-4 1.62019E-5 2.54765E-5 8.11659E-5 8.95695E-5 1.49457E-4 1.2535E-4 1.17303E-4 7.05496E-5 8.5289E-5 4.9134E-5 6.33927E-5 1.26067E-4 3.19313E-5 2.05209E-5 1.16292E-4 4.31921E-5 3.63192E-5 2.42851E-6 9.38599E-6 4.56107E-5 1.2798E-5 1.64053E-5 4.11752E-5 3.55915E-5 5.53371E-5 3.74344E-5 1.09588E-5 1.42982E-4 4.07601E-5 1.9516E-5 1.80469E-5 5.24079E-5 7.53888E-5 7.55066E-5 1.43499E-5 3.75298E-5 3.10563E-5 7.32692E-5 9.84721E-5 6.32907E-5 1.2977E-4 1.8009E-4 3.2723E-5 6.58829E-5 4.53145E-5 3.17606E-5 2.28581E-4 8.4003E-4 2.96678E-4 2.00413E-4 1.07561E-4 1.13162E-4 4.26359E-4 9.58995E-5 2.65251E-4 6.9867E-5 3.02688E-4 1.5955E-4 1.60857E-4 1.37006E-4 9.04548E-5 1.79675E-5 1.35158E-5 2.85979E-5 7.2684E-6 4.13645E-5 9.41275E-6 9.35543E-6 4.45051E-5 2.51196E-5 1.90724E-5 3.05977E-5 9.78996E-6 1.42915E-5 1.78032E-4 2.08565E-5 3.533E-5 4.32109E-5 2.75862E-5 -9999 7.09232E-7 1.44165E-6 1.78754E-6 4.04685E-8 1.80912E-7 4.12916E-7 2.21677E-6 8.37661E-6 1.2298E-5 1.30957E-5 7.65524E-6 2.13004E-5 2.22482E-5 3.32726E-5 2.46015E-5 1.06424E-5 5.12954E-5 2.72019E-5 3.12633E-6 5.56021E-5 2.50761E-5 5.26937E-6 4.34875E-5 1.31827E-5 2.87579E-5 1.37721E-5 4.17297E-6 7.25155E-5 1.34826E-4 5.05495E-4 1.59586E-4 2.15535E-4 2.72055E-4 5.0016E-4 2.47548E-4 7.48855E-5 1.09087E-4 1.32807E-4 5.87844E-5 1.70026E-5 5.58755E-6 2.79284E-5 1.35483E-5 4.49598E-5 8.81323E-5 4.44557E-5 5.18335E-5 3.32726E-5 1.55179E-5 3.1901E-5 5.59837E-5 7.64249E-5 1.82659E-4 3.80122E-5 1.1081E-4 2.03383E-5 6.58132E-5 1.59515E-5 3.95147E-5 8.34857E-5 7.84989E-5 1.49463E-4 5.57697E-4 1.83347E-3 1.13755E-3 4.08885E-3 1.29473E-3 1.03684E-3 3.40068E-4 9.3642E-4 1.98388E-4 1.69367E-4 3.08284E-4 1.72622E-4 4.33653E-5 3.63743E-5 1.73713E-5 1.58865E-5 1.15084E-4 1.33766E-4 3.22404E-5 4.96552E-5 1.60148E-5 6.4494E-5 4.62425E-4 1.31927E-4 3.59907E-4 2.2007E-4 1.8608E-4 2.92027E-4 2.79032E-4 3.47495E-4 2.81481E-4 3.07504E-4 7.15659E-4 2.6643E-4 2.22137E-3 1.66943E-3 3.79997E-3 2.49682E-3 2.68842E-3 3.93251E-3 1.74668E-3 2.64796E-3 2.18031E-3 9.19327E-4 1.15112E-3 7.18824E-4 5.74901E-4 5.99354E-4 5.58754E-4 7.31919E-4 5.88112E-4 1.25001E-3 2.34912E-3 1.70007E-3 1.05304E-3 1.69809E-3 1.68656E-3 6.05584E-4 1.47575E-3 3.71636E-3 2.88348E-3 1.74416E-3 1.89359E-3 3.52116E-3 6.6852E-3 2.91625E-2 1.77787E-2 4.89451E-2 5.01416E-2 2.56807E-2 2.67193E-2 6.999E-2 2.44499E-2 2.36248E-2 4.03835E-2 2.39563E-2 5.21684E-3 3.72134E-2 2.00129E-2 3.41435E-2 1.57165E-2 8.32006E-3 2.92691E-2 5.90195E-2 7.56012E-2 7.25711E-2 5.09281E-2 1.02889E-1 8.61927E-2 1.1167E-1 1.90796E-1 8.23564E-2 1.0176E-1 1.00023E-1 5.5632E-2 1.83929E-1 1.766E-1 2.95107E-2 1.80777E-1 1.92918E-1 3.12952E-1 2.27547E-1 1.84615E-1 1.36125E-1 1.22975E-1 8.9056E-2 4.26393E-2 4.89429E-2 3.06229E-2 1.78197E-2 2.01189E-2 8.77026E-2 5.10978E-2 4.95221E-2 4.34399E-2 5.60264E-2 6.58777E-2 6.31037E-2 8.21379E-2 6.98801E-2 6.86461E-2 5.58682E-2 1.1275E-1 1.12834E-1 7.30764E-2 4.17551E-2 4.08469E-2 4.22385E-2 3.37743E-2 6.36237E-2 4.55904E-2 4.21011E-2 6.65467E-2 3.21305E-2 4.33223E-2 4.62208E-2 6.43319E-2 4.14414E-2 3.42681E-2 3.16663E-2 3.96456E-2 4.24451E-2 4.6911E-2 2.68012E-2 3.92618E-2 7.02104E-2 5.4723E-2 3.30153E-2 8.54954E-2 5.83988E-2 2.97916E-2 5.80981E-2 6.0081E-2 3.82712E-2 5.63922E-2 1.16216E-1 6.02445E-2 3.02026E-2 3.15484E-2 5.03366E-2 4.67143E-2 5.81269E-2 4.25686E-2 2.11257E-2 2.56086E-2 1.91103E-2 3.51271E-2 2.49291E-2 4.48177E-2 4.08907E-2 2.95297E-2 3.25264E-2 2.23657E-1 3.00893E-1 4.08103E-1 4.67718E-1 3.99546E-1 2.96977E-1 4.00569E-1 2.51718E-1 9.33064E-2 1.40787E-1 2.55933E-1 1.67617E-1 1.71246E-1 1.11095E-1 5.37613E-2 4.52343E-2 5.29429E-2 2.8856E-2 3.84164E-2 5.12827E-2 3.08447E-2 4.29316E-2 1.57312E-2 2.84602E-2 1.53224E-2 9.13357E-2 1.09668E-1 8.58908E-2 8.21133E-2 5.79037E-2 1.25265E-1 1.48696E-1 6.7657E-2 2.05241E-1 1.62151E-1 3.02484E-2 2.58758E-2 2.07561E-1 1.62419E-1 4.00961E-2 1.7006E-1 4.73267E-2 1.57743E-2 6.5391E-2 2.35756E-2 9.71047E-2 9.34869E-2 6.0382E-2 1.93741E-1 3.59549E-2 4.33189E-2 5.93707E-2 5.69045E-2 6.26068E-2 9.6432E-2 1.64358E-1 2.31126E-1 1.23937E-1 1.21854E-1 1.31118E-1 8.42527E-2 1.31963E-1 1.42482E-1 6.13539E-2 2.28437E-1 2.14318E-1 3.12828E-1 1.97398E-1 1.27523E-1 1.80672E-1 2.10913E-1 1.78923E-1 3.67636E-2 3.14658E-2 8.37998E-2 1.63525E-1 8.89113E-2 1.31385E-1 5.56461E-2 2.10771E-1 2.83366E-1 -9999 1.12993E-1 1.10171E-1 1.13291E-1 6.50178E-2 2.68423E-1 1.56904E-1 1.57769E-1 2.38363E-1 8.62063E-2 1.33588E-1 6.96335E-2 5.53597E-2 4.08913E-2 5.02072E-2 1.85741E-2 1.89063E-2 1.37255E-2 5.59364E-2 2.59579E-2 1.76094E-2 1.54835E-2 1.18388E-2 1.65061E-2 5.78599E-2 7.55952E-2 1.59477E-1 1.25244E-1 4.46047E-2 5.77709E-2 1.2314E-2 4.40331E-2 2.77419E-2 4.9644E-3 5.29936E-3 9.86392E-3 7.16518E-4 7.99824E-3 1.60947E-3 6.0717E-4 3.93169E-3 3.14954E-3 7.28087E-4 2.33303E-4 7.24374E-4 7.7551E-4 4.41375E-4 4.99866E-4 1.61162E-4 7.57128E-4 4.38552E-4 4.17985E-4 2.64619E-4 2.35487E-4 7.11519E-4 3.45861E-2 2.1181E-2 1.04645E-2 2.86084E-2 2.60942E-2 4.77944E-2 1.25722E-1 1.78501E-1 3.8137E-1 3.0295E-1 3.12726E-1 3.04005E-1 4.34031E-2 1.86461E-1 1.36921E-1 1.30836E-1 6.30531E-2 4.90259E-2 6.04145E-2 5.81097E-3 1.65242E-2 6.79754E-2 3.77879E-2 3.16525E-2 4.94095E-2 1.67378E-2 1.97493E-2 3.9938E-3 6.33143E-3 2.30197E-2 6.44638E-2 1.27519E-2 3.24898E-2 1.88308E-2 9.28145E-3 1.0139E-2 1.95814E-2 1.0278E-2 1.75379E-2 1.37031E-2 8.5044E-3 8.6682E-3 1.63179E-3 8.20702E-3 1.27244E-2 9.62529E-3 6.33596E-4 1.05077E-3 5.50947E-4 4.01204E-4 4.29718E-3 6.68117E-3 1.25256E-3 7.929E-4 2.08297E-3 1.48534E-3 3.47517E-3 9.9098E-4 1.61254E-3 2.02884E-3 1.02702E-3 1.78438E-2 7.29701E-3 8.9131E-3 1.96747E-2 6.92916E-3 6.06922E-3 8.52499E-3 2.45968E-2 3.61008E-2 1.8614E-2 5.69385E-2 3.98623E-2 2.0567E-2 1.5674E-2 1.19465E-2 6.0098E-2 9.3751E-2 4.41435E-2 2.32503E-2 3.03228E-2 5.45326E-3 1.20845E-2 3.32585E-3 7.50061E-3 1.39143E-2 5.58846E-3 5.86976E-3 7.13119E-3 3.27069E-3 6.63361E-3 5.91023E-3 7.62688E-3 1.48075E-2 2.14994E-2 3.00933E-2 -9999 2.68961E-2 9.07918E-3 2.12058E-2 1.96762E-2 4.20403E-2 4.34979E-2 3.34096E-2 2.44099E-2 4.14193E-2 3.71976E-2 3.35282E-2 8.30645E-2 1.50125E-2 5.46679E-2 1.05769E-1 3.61199E-1 3.06108E-1 1.93433E-1 1.48606E-1 2.08262E-1 1.57541E-1 1.27837E-1 1.50227E-1 3.3664E-1 2.30064E-2 1.73932E-2 4.63218E-3 9.92665E-4 6.08242E-4 1.35906E-3 1.06751E-3 1.61669E-3 -9999 -9999 1.01908E-4 7.91208E-4 1.9699E-3 1.05386E-2 5.15605E-2 5.63811E-2 4.06523E-2 3.73771E-2 4.06214E-2 3.41508E-2 2.78392E-2 3.73779E-2 3.24518E-2 5.70275E-2 4.25817E-2 3.14101E-2 5.61423E-3 5.66231E-3 6.24389E-3 6.43524E-3 9.02869E-3 8.25119E-3 5.0754E-3 6.914E-3 1.22765E-3 1.67252E-3 3.84789E-3 1.75193E-3 1.78739E-3 2.14894E-3 1.99102E-3 5.9294E-3 3.2293E-3 1.91098E-2 1.65314E-2 2.07413E-2 1.19301E-2 5.62339E-3 2.6447E-3 3.31803E-3 3.40958E-3 1.33337E-2 8.54284E-3 1.51575E-2 1.40651E-2 2.08662E-3 1.37625E-3 1.26026E-3 2.4778E-3 5.4841E-3 3.96474E-3 2.20834E-3 5.16457E-3 3.2745E-3 4.71942E-3 6.51491E-3 2.2984E-2 3.91191E-3 4.96958E-3 9.90052E-4 4.61029E-4 1.18972E-4 8.90804E-5 7.03479E-5 1.04952E-4 1.55395E-4 1.87664E-4 2.238E-4 1.01865E-4 1.15741E-4 2.27424E-5 2.17533E-5 4.52767E-5 6.88133E-5 1.01729E-4 1.03416E-4 4.33585E-5 6.50201E-5 1.43677E-4 1.08018E-4 1.2705E-4 2.75089E-4 1.0726E-4 1.51752E-4 1.5302E-4 7.94968E-5 9.83092E-5 1.80616E-4 2.81128E-4 5.9545E-4 1.55925E-4 1.86711E-4 2.10234E-4 2.06875E-4 1.67478E-4 1.85611E-4 1.23838E-4 1.36042E-4 8.33945E-5 1.23763E-4 6.29448E-5 7.14354E-5 5.03384E-5 1.29646E-4 1.17002E-4 1.61803E-4 1.46748E-4 2.04787E-4 1.35286E-4 1.37485E-4 4.0924E-5 2.01971E-5 2.27455E-5 3.2803E-5 3.26646E-6 4.94191E-5 9.01488E-5 1.41883E-4 7.60916E-5 1.38869E-5 1.55412E-4 6.43744E-5 3.27023E-5 2.99169E-5 2.26864E-4 3.64891E-5 9.8651E-5 3.37513E-6 4.46917E-6 1.58666E-5 2.3347E-5 8.82796E-5 4.43261E-5 1.19184E-4 3.2939E-4 2.53378E-4 8.71568E-5 1.5423E-4 1.35318E-4 1.56311E-4 3.32671E-4 3.31099E-5 4.59535E-5 4.19422E-5 3.43441E-5 4.97791E-6 1.9255E-5 9.97619E-6 9.141E-7 8.87851E-4 2.32619E-4 2.75128E-4 2.20067E-4 1.31531E-4 1.87211E-4 2.09978E-4 1.25492E-4 1.23376E-6 4.08132E-5 5.42155E-6 6.82062E-5 2.21847E-5 5.03522E-5 1.32651E-5 6.10647E-7 4.78132E-6 3.19635E-5 2.45644E-4 5.52863E-4 2.54616E-4 2.60798E-4 3.35678E-4 4.99921E-4 2.2135E-4 1.33697E-4 2.4196E-5 3.32383E-5 5.12625E-5 1.64167E-5 3.25492E-5 4.15398E-5 1.60757E-5 3.03294E-5 7.89607E-5 7.79221E-5 3.09296E-5 1.9677E-5 6.59884E-6 4.6939E-6 1.02497E-6 1.07978E-5 3.15808E-5 2.72833E-5 1.1658E-5 1.39332E-5 3.74494E-5 4.96229E-5 3.88199E-7 2.09025E-6 9.49254E-8 3.74488E-6 3.98228E-6 5.70553E-5 1.12653E-5 3.41026E-5 1.6519E-5 1.79387E-5 2.9777E-5 1.90508E-5 1.45675E-5 9.09854E-6 1.44963E-5 1.70325E-5 3.93281E-5 3.25682E-5 1.19819E-5 1.70923E-5 9.11199E-5 1.87521E-5 1.84013E-5 2.95899E-5 2.13259E-5 1.76548E-5 5.32078E-5 1.47043E-5 6.38476E-6 4.08397E-6 1.02085E-5 2.95566E-5 3.07196E-6 3.43326E-5 3.71524E-5 2.14102E-5 1.93142E-5 2.04611E-5 1.85394E-5 2.10304E-4 2.03482E-5 7.91625E-6 1.47687E-5 1.14928E-5 9.62941E-6 1.24111E-5 7.8231E-6 9.43597E-7 2.34842E-5 1.5756E-5 5.67413E-5 2.29467E-6 1.79725E-6 1.30682E-6 7.18288E-6 5.18872E-5 1.03545E-5 2.2141E-5 2.31418E-5 3.35515E-5 1.63417E-5 1.15368E-4 2.5309E-4 1.23988E-4 1.83959E-4 2.16185E-4 1.50204E-4 1.08567E-4 1.64398E-4 2.01493E-5 3.15662E-5 3.51393E-5 3.93927E-5 7.35881E-5 6.23657E-6 1.52655E-5 1.77992E-5 2.09417E-5 1.77913E-5 2.41988E-5 3.53409E-5 2.04833E-5 5.18997E-6 1.28302E-5 7.50715E-6 2.18938E-5 2.83674E-5 5.39282E-5 6.34587E-5 1.44403E-5 1.32045E-5 8.20589E-6 1.17471E-4 2.62091E-5 1.16473E-4 1.82088E-5 2.33459E-5 2.40204E-5 4.32443E-5 2.98146E-4 1.49173E-4 1.77532E-4 2.08681E-4 2.81108E-5 3.49346E-4 1.17326E-4 1.48442E-4 2.12782E-4 1.02999E-3 1.17405E-3 3.72845E-4 2.9505E-4 3.26166E-3 2.97289E-4 3.40354E-3 2.37752E-3 2.08013E-3 9.62488E-4 6.53207E-4 7.7564E-4 9.88667E-4 1.33786E-3 7.80407E-4 1.81361E-3 1.87093E-3 3.13888E-3 1.65285E-2 2.89449E-3 2.11213E-3 1.8853E-3 1.76298E-3 2.40222E-3 6.81E-4 5.8835E-4 2.2674E-3 1.24738E-2 1.51879E-3 1.89197E-3 1.51596E-3 3.56039E-3 1.09733E-3 6.63269E-3 1.53037E-2 1.13037E-2 8.77224E-3 1.27005E-2 4.57364E-3 3.62243E-3 1.54559E-3 3.09833E-2 1.92954E-2 1.18541E-2 1.27412E-3 1.63345E-3 2.39986E-3 5.60657E-4 7.31884E-4 2.91042E-4 4.37191E-4 2.03833E-4 2.0858E-4 1.88115E-3 4.66792E-3 1.18029E-3 3.38348E-3 3.93573E-3 4.46788E-3 4.19207E-3 9.13654E-3 5.55592E-3 3.59512E-3 2.91602E-3 2.63056E-4 2.46409E-4 1.36362E-4 9.79388E-5 9.46616E-5 1.54051E-4 1.38259E-4 2.08857E-4 6.68483E-5 2.10745E-4 2.17536E-4 2.77849E-4 2.07087E-4 5.16153E-4 3.02528E-4 3.14707E-4 2.12579E-4 1.18971E-4 1.261E-4 1.14186E-4 1.9112E-4 9.5811E-5 1.19759E-4 1.38706E-4 2.11373E-4 1.01023E-4 1.02057E-4 1.35689E-4 9.17843E-5 1.14167E-4 9.51751E-5 3.20769E-5 2.60598E-5 8.84729E-5 5.3423E-5 6.43496E-5 1.25504E-4 2.04301E-4 2.13785E-4 1.85571E-4 2.21747E-4 1.64045E-4 1.13888E-4 8.91851E-5 1.18515E-4 7.40857E-5 3.21901E-5 2.8168E-5 5.57062E-5 4.11413E-5 8.37321E-5 1.20296E-4 1.57047E-4 9.40656E-6 2.37059E-5 3.74667E-5 2.64529E-4 1.41172E-4 1.98109E-5 1.24309E-4 4.05946E-6 1.12263E-6 4.71304E-6 -9999 -9999 -9999 -9999 -9999 -9999 -9999 -9999 -9999 -9999 -9999 -9999 -9999 -9999 -9999 -9999 -9999 -9999 -9999 -9999 -9999 -9999 -9999 -9999 -9999 -9999 -9999 -9999 -9999 -9999 -9999 -9999 -9999 -9999 -9999 -9999
1.52315E-5 7.84131E-6 2.58858E-6 2.97827E-6 2.37103E-5 9.6614E-6 1.05648E-5 5.48196E-6 5.57173E-6 4.24088E-6 6.8681E-6 3.37327E-6 2.19895E-6 2.13492E-6 2.5431E-6 3.06761E-6 4.2436E-6 4.08679E-6 3.13241E-6 7.74474E-6 3.33957E-6 1.0165E-5 9.33323E-6 1.39713E-5 1.25032E-5 1.19198E-5 1.97094E-5 2.02993E-5 2.28637E-5 2.29234E-5 2.41014E-5 2.99965E-5 4.10381E-5 2.0186E-5 1.2033E-5 1.64602E-5 1.87761E-5 7.10646E-6 4.54324E-5 2.72716E-5 1.92976E-5 1.98896E-5 1.3837E-5 1.10747E-5 1.16039E-5 1.08098E-5 1.97846E-5 1.83715E-5 1.41419E-5 2.1886E-5 3.8523E-5 1.58045E-5 1.74741E-5 1.68127E-5 2.00165E-5 1.83113E-5 1.9056E-5 2.94685E-5 3.86751E-5 5.89688E-5 7.1985E-5 3.89249E-5 7.12768E-5 3.48469E-5 3.70916E-5 6.59815E-5 3.35485E-5 2.5391E-5 2.09752E-5 5.01898E-5 6.37044E-5 1.17655E-4 1.58865E-4 1.22092E-4 1.6593E-4 7.6178E-5 6.54858E-5 2.28251E-4 6.47546E-5 5.62243E-5 6.0154E-5 1.15948E-4 6.93411E-5 7.03206E-5 6.45655E-5 1.06513E-4 8.33998E-5 8.8467E-5 8.7084E-5 5.95978E-5 7.38714E-5 5.86374E-5 7.29139E-5 5.81528E-5 5.93815E-5 6.24992E-5 9.17545E-5 6.8256E-5 2.72459E-5 1.98411E-4 1.0855E-4 8.36801E-5 7.73046E-5 3.96848E-5 6.92306E-5 9.93028E-5 1.29212E-4 8.33323E-5 1.03321E-4 1.02977E-4 7.79153E-5 9.40453E-5 9.4009E-5 1.08766E-4 1.53919E-4 5.35207E-4 2.17474E-4 1.33528E-4 9.98059E-5 1.15998E-4 1.14482E-4 1.1229E-4 9.56398E-5 1.25752E-4 1.5076E-4 1.66765E-4 1.79536E-4 6.91623E-5 2.04594E-4 2.56953E-4 2.50165E-4 1.93368E-4 2.24213E-4 1.52148E-4 3.66689E-4 3.28875E-4 3.82586E-4 5.64335E-5 2.37855E-5 4.6236E-4 8.62197E-5 8.33379E-5 5.80816E-5 1.86928E-4 9.26684E-5 1.10501E-4 8.44538E-5 1.55539E-4 6.55701E-5 3.10897E-5 9.73281E-5 6.59114E-5 1.87668E-4 2.91442E-4 6.11667E-5 8.32938E-5 1.19378E-4 1.64198E-5 1.95468E-5 5.24902E-5 9.47851E-5 1.87658E-4 2.15976E-4 3.24999E-5 8.78866E-5 1.20595E-4 7.06464E-5 8.57874E-5 3.89243E-5 2.03281E-4 6.09737E-5 2.68579E-5 1.88793E-4 1.7732E-4 4.23929E-6 8.28596E-5 5.57868E-5 4.41246E-5 3.52509E-5 5.03499E-5 8.22564E-5 8.74168E-5 5.02985E-5 4.58898E-5 6.14438E-5 8.44496E-5 3.1731E-5 1.93964E-5 3.00417E-5 2.40446E-5 1.97901E-5 2.02229E-5 1.51127E-5 3.30448E-5 4.87178E-5 7.60836E-5 5.63348E-5 1.18675E-4 3.46652E-5 5.07769E-5 2.73647E-5 1.70243E-4 9.08388E-5 1.12963E-4 9.15085E-5 2.67516E-4 2.64934E-4 9.56357E-5 5.33807E-4 5.39956E-4 5.25509E-4 5.27873E-5 2.40479E-4 1.95383E-4 1.66101E-4 1.10506E-4 1.07402E-4 3.08096E-5 2.17364E-5 1.73688E-5 1.28856E-5 1.83165E-5 5.77458E-5 3.01402E-5 1.2213E-5 1.13911E-5 1.02672E-5 4.24664E-5 1.29248E-4 2.63225E-5 5.04241E-5 1.91975E-5 1.69867E-5 1.61651E-5 8.51254E-6 2.53051E-6 4.22567E-7 3.58824E-7 9.43505E-7 7.8553E-7 4.0388E-7 7.64956E-7 1.18658E-7 5.57826E-7 4.35462E-7 3.21449E-7 8.49408E-7 2.8585E-5 1.61516E-5 7.85155E-6 4.54651E-5 2.74172E-5 1.40612E-5 1.0869E-5 2.99139E-5 5.10489E-5 1.58176E-5 6.86261E-6 3.11352E-5 1.2025E-5 2.71673E-5 1.32358E-4 6.59651E-5 5.50171E-6 1.22798E-4 2.67508E-4 1.58106E-4 3.03132E-4 6.23475E-5 1.39211E-4 4.67107E-4 6.20925E-4 7.08031E-4 1.76036E-4 4.62236E-5 3.29916E-5 7.88771E-5 2.71992E-5 2.11977E-5 1.20982E-4 6.07179E-5 2.39068E-4 1.32221E-5 4.53973E-5 2.80811E-5 3.25006E-5 5.48223E-5 2.20662E-4 7.62956E-5 4.04365E-5 1.67273E-5 7.40438E-5 5.24002E-5 8.0335E-5 1.04608E-4 3.81023E-5 1.01918E-4 4.42883E-5 6.33841E-4 1.71354E-3 3.37731E-3 2.49026E-3 2.65777E-3 5.94737E-4 7.04282E-4 7.56609E-4 8.53238E-4 1.61138E-4 1.52928E-4 2.40949E-4 1.43E-4 2.35496E-5 7.47535E-5 3.50516E-5 5.97929E-5 5.60819E-5 4.8287E-5 4.68052E-4 4.02461E-5 9.3913E-5 2.14743E-4 5.54488E-4 1.44617E-3 3.84683E-4 1.88995E-3 1.60038E-4 5.00044E-5 2.6354E-4 4.26729E-4 4.38507E-4 3.0064E-4 1.57716E-4 1.63432E-4 3.79036E-4 5.9008E-4 1.15498E-3 1.59214E-3 1.10366E-3 4.2633E-3 5.16332E-3 2.30634E-3 1.59796E-3 8.83389E-4 1.50701E-3 8.58646E-4 4.45403E-4 7.20728E-4 8.6406E-4 8.52574E-4 4.04691E-4 1.34135E-3 2.26335E-3 1.32413E-3 1.73625E-3 1.42414E-3 1.47025E-3 2.50813E-3 1.94356E-3 3.31338E-3 5.57467E-3 3.38325E-3 3.25849E-3 9.37672E-3 1.21657E-2 8.87493E-3 5.52385E-2 1.27668E-2 1.52185E-2 2.16058E-2 1.72528E-2 3.36427E-2 5.80226E-2 8.70496E-2 3.85039E-2 2.77252E-2 9.23344E-3 1.01214E-2 1.21969E-2 2.12046E-2 3.46491E-2 3.0775E-2 2.92523E-2 4.43771E-2 7.61127E-2 9.31668E-2 5.59615E-2 3.08452E-2 1.05649E-1 1.04069E-1 1.1102E-1 2.98774E-1 6.75206E-2 1.00218E-1 6.48259E-2 2.01412E-1 6.70305E-2 1.03924E-1 9.81585E-2 1.54881E-1 1.44668E-1 2.34175E-1 1.56205E-1 2.06582E-1 1.08518E-1 8.48777E-2 5.77134E-2 3.08127E-2 2.02642E-2 2.0754E-2 2.29609E-2 5.88796E-2 5.70626E-2 4.2203E-2 6.01625E-2 6.93577E-2 5.89594E-2 7.70836E-2 1.04072E-1 8.82837E-2 9.50143E-2 9.47597E-2 9.19115E-2 5.53221E-2 4.61816E-2 3.24524E-2 2.8389E-2 2.21952E-2 4.04234E-2 4.16302E-2 -9999 4.85723E-2 5.57879E-2 9.67936E-2 5.78598E-2 8.232E-2 5.50157E-2 3.7791E-2 3.31963E-2 4.72955E-2 5.41736E-2 5.26573E-2 5.10381E-2 3.78857E-2 6.05117E-2 9.17212E-2 3.74665E-2 2.0424E-2 4.60231E-2 1.00844E-1 7.31957E-2 4.49774E-2 7.80846E-2 3.29604E-2 7.5659E-2 7.5412E-2 6.00613E-2 6.09349E-2 7.16548E-2 2.90307E-2 4.75523E-2 6.7868E-2 4.67726E-2 1.40189E-2 3.98717E-2 5.07038E-2 3.20719E-2 4.90403E-2 3.74249E-2 2.91119E-2 2.69994E-2 2.12495E-2 3.77753E-2 2.30211E-1 1.01291E-1 4.78171E-1 3.56739E-1 3.04211E-1 3.48746E-1 2.39654E-1 1.10503E-1 1.19398E-1 1.25137E-1 2.6847E-1 1.31854E-1 5.78852E-2 3.37039E-2 1.68851E-2 5.90449E-2 1.00777E-2 2.62897E-2 3.40785E-2 5.54409E-2 2.47185E-2 1.71449E-2 1.60567E-2 2.22218E-2 8.80905E-2 4.01216E-2 8.28049E-2 1.04573E-1 1.21618E-1 5.00216E-2 2.36742E-2 6.42424E-2 1.4854E-1 1.17641E-1 1.20371E-2 4.00876E-2 1.23371E-1 3.81925E-2 9.60163E-2 1.61259E-2 4.39106E-2 7.19634E-2 1.3743E-2 2.25287E-2 4.68883E-2 6.74898E-2 6.15625E-2 1.99961E-1 4.9914E-2 6.59917E-2 1.15495E-1 2.97214E-2 6.17382E-2 5.8694E-2 7.83547E-2 1.59789E-1 1.86414E-1 1.07702E-1 1.44837E-1 6.65776E-2 8.46144E-2 6.68222E-2 1.23142E-1 2.12133E-1 2.01171E-1 1.82924E-1 1.74539E-1 1.528E-1 1.85563E-1 1.91973E-1 2.50314E-1 2.20571E-1 3.4835E-1 3.06517E-1 9.12994E-2 1.12187E-1 1.10903E-1 4.94937E-2 4.90342E-2 1.28193E-1 1.35133E-1 1.47464E-1 9.40937E-2 1.11696E-1 1.46036E-1 1.08227E-1 6.48483E-2 1.88219E-1 2.15467E-1 2.11259E-1 1.56851E-1 1.22815E-1 1.22287E-1 1.17734E-1 1.02204E-1 2.69859E-2 8.58847E-2 1.4674E-2 2.77361E-2 9.69951E-2 1.3769E-2 4.84013E-2 3.25411E-2 4.81334E-2 6.37068E-2 1.62967E-1 1.06534E-1 7.41898E-2 1.999E-1 2.23856E-1 6.31422E-2 3.69507E-2 4.49033E-2 4.41193E-2 4.2843E-2 5.90377E-3 4.52333E-3 1.63478E-2 1.46733E-2 1.4306E-2 4.76585E-3 1.01995E-2 8.10977E-3 2.14382E-3 6.14769E-3 3.29527E-2 2.0737E-3 5.00338E-4 5.15786E-4 6.83178E-4 5.34024E-4 2.0305E-3 4.0843E-4 3.27614E-4 2.95645E-4 5.88417E-4 5.4306E-2 7.10112E-2 1.68547E-2 2.14558E-2 5.45576E-2 1.47679E-1 1.87338E-1 2.1473E-1 1.37897E-1 2.14942E-1 1.90795E-1 2.44709E-1 2.9791E-1 1.11177E-1 9.61419E-2 1.31011E-1 1.21802E-1 7.79671E-2 2.08966E-2 6.25856E-3 3.5576E-2 9.77892E-3 1.12964E-2 4.25972E-2 3.34225E-2 2.37964E-2 2.79682E-3 5.71088E-3 1.857E-2 2.75104E-2 8.4298E-2 5.61206E-2 3.04613E-2 1.98629E-2 1.17845E-2 2.81057E-3 5.72201E-3 6.79549E-3 2.62213E-3 3.69309E-3 5.74386E-3 7.60615E-3 6.9811E-3 1.37364E-2 4.07425E-3 8.78684E-4 5.46693E-4 5.64108E-4 9.32602E-4 3.34937E-3 4.72356E-4 1.37648E-3 1.50789E-2 1.99608E-3 2.72086E-3 4.85477E-3 4.69325E-3 1.84924E-3 -9999 2.28787E-3 3.76705E-3 1.34837E-2 1.60695E-2 2.24939E-2 4.70478E-3 4.55419E-3 1.88928E-2 1.43804E-2 1.80894E-2 4.1535E-2 1.2704E-2 4.81196E-2 1.02428E-2 2.50326E-2 1.48559E-2 2.01382E-2 7.60505E-2 1.76005E-2 3.22654E-2 2.85154E-2 1.72134E-2 1.05193E-2 3.74646E-3 7.20551E-3 1.73662E-2 7.53014E-3 9.95885E-3 5.51722E-3 5.5283E-3 7.77578E-3 7.25892E-3 1.27608E-2 1.24905E-2 9.91424E-3 1.42063E-2 2.35142E-2 2.51875E-2 3.14511E-2 3.68465E-2 3.93888E-2 2.32021E-2 1.70254E-2 2.15784E-2 1.80863E-2 4.34037E-2 3.05437E-2 3.64049E-2 5.81073E-2 3.85836E-2 2.21604E-2 3.57134E-2 2.21576E-1 1.94854E-1 1.96606E-1 1.67715E-1 1.72641E-1 4.14075E-2 1.91041E-1 3.14226E-2 1.71067E-1 8.58194E-2 2.11199E-2 2.21414E-3 7.78074E-3 9.88613E-4 2.33914E-4 1.07026E-4 7.8871E-5 4.07103E-4 3.48676E-4 1.01471E-4 3.44429E-4 1.24181E-3 8.31862E-3 5.95257E-2 2.07899E-2 1.01797E-2 2.56185E-2 3.86141E-2 6.13335E-2 2.00369E-2 9.81304E-3 9.78814E-3 7.64028E-3 6.83508E-3 3.16016E-3 3.94643E-3 1.97578E-3 4.5203E-3 7.04113E-3 2.61938E-3 2.70431E-3 3.24161E-3 5.20199E-3 1.5713E-3 2.20608E-3 1.14515E-3 2.11948E-3 2.98674E-3 3.15064E-3 2.95456E-3 6.47247E-3 4.13404E-3 1.10836E-2 1.06572E-2 1.79385E-2 1.39845E-2 1.43934E-2 6.0593E-3 2.17576E-3 2.82212E-3 5.70052E-3 3.74309E-3 5.53489E-3 6.59947E-3 1.15447E-2 8.32773E-3 1.92608E-3 2.61824E-3 5.23418E-3 3.80712E-3 4.92093E-3 5.04896E-3 7.97121E-3 1.53373E-2 2.22867E-2 8.1974E-3 2.8152E-3 7.62011E-4 3.56968E-4 3.75501E-4 5.61376E-5 6.46073E-5 6.57582E-5 5.63573E-5 4.71252E-5 6.12232E-5 1.21002E-4 1.5006E-4 1.99175E-4 1.28867E-4 4.62844E-5 1.86413E-5 5.7673E-5 2.00514E-5 1.70005E-5 2.41828E-5 5.42027E-5 1.45915E-4 2.44627E-4 2.3158E-4 2.03867E-4 9.17054E-5 1.24675E-4 1.19267E-4 8.95185E-5 2.85606E-4 2.54389E-4 3.38674E-4 5.08989E-4 9.26498E-4 5.37906E-4 4.14228E-4 2.74361E-4 3.18443E-4 2.62123E-4 3.84163E-4 1.41289E-4 7.11028E-5 7.69604E-5 1.23156E-4 4.23053E-4 3.64025E-4 5.0298E-4 2.18712E-4 2.79858E-4 3.48751E-4 1.86924E-4 4.64025E-5 3.23119E-5 2.63299E-5 1.33204E-5 4.39206E-5 2.15481E-5 9.12738E-6 6.66882E-5 2.1356E-4 3.07244E-5 5.74787E-5 9.50558E-6 1.48038E-4 1.17709E-4 1.26657E-4 5.99631E-5 1.07387E-4 1.66044E-5 2.42497E-5 5.65132E-6 7.30752E-6 7.05189E-5 9.03087E-5 8.28841E-5 1.17197E-4 1.51098E-4 1.87432E-4 2.52454E-5 5.61439E-5 8.55558E-5 1.21879E-4 4.55901E-5 1.57572E-4 2.0441E-5 6.31221E-5 1.38076E-4 4.86893E-5 1.60247E-6 4.86845E-6 3.32242E-6 1.22092E-5 2.05039E-4 1.78316E-4 2.20029E-4 1.6045E-4 2.34371E-4 2.91238E-4 1.36151E-4 4.52366E-6 6.50405E-5 1.89858E-4 4.05833E-5 1.01156E-5 5.98767E-6 2.00226E-6 1.46162E-5 1.2835E-6 4.71623E-6 7.04315E-5 2.95999E-4 2.95084E-4 5.68104E-3 2.46754E-4 2.87036E-3 2.40803E-4 2.77471E-4 1.07968E-4 8.56091E-5 2.58069E-5 6.67389E-5 4.65973E-5 2.76095E-5 1.67181E-4 3.85653E-5 8.86245E-5 5.29495E-5 1.05114E-4 1.28005E-5 1.70859E-5 5.87629E-5 4.99679E-6 1.40112E-6 2.02264E-5 4.31735E-6 2.79312E-5 2.9982E-5 1.36404E-5 2.16687E-5 1.89451E-5 7.44904E-6 2.4094E-6 1.48429E-6 2.99467E-6 5.10422E-6 8.25612E-6 1.24426E-5 3.0508E-5 1.72577E-5 2.16787E-5 2.22101E-5 4.04868E-5 3.00493E-5 1.29643E-5 1.07668E-5 1.05003E-5 2.01929E-5 3.46914E-5 2.39046E-5 2.6058E-5 4.28748E-5 3.20526E-5 2.04837E-5 5.02895E-4 2.36597E-5 4.14101E-5 2.02341E-5 2.80086E-5 2.58814E-4 1.49361E-5 2.17933E-6 5.15389E-6 8.0672E-6 3.20037E-5 3.50978E-5 2.95445E-5 4.00951E-5 3.47026E-5 3.95814E-5 2.44181E-5 2.68065E-5 4.07215E-5 4.70611E-5 5.53685E-6 5.3751E-6 3.19439E-5 3.90261E-5 1.60355E-5 5.38861E-5 8.0322E-6 1.09891E-4 1.43284E-6 1.05661E-6 7.67025E-6 8.36379E-5 9.5922E-6 1.07658E-4 1.39515E-4 1.22353E-4 1.81095E-4 3.73627E-4 1.89457E-4 1.28005E-4 1.26867E-4 1.45037E-4 2.85191E-4 9.32552E-5 3.58014E-4 2.35202E-5 1.56517E-4 3.58455E-4 7.24948E-6 1.7415E-5 2.60702E-6 2.52094E-6 1.50785E-5 1.15751E-5 1.85454E-5 2.89266E-5 2.6393E-5 3.55196E-5 2.5051E-5 1.39141E-5 1.63663E-5 3.28578E-6 5.13355E-6 6.0305E-5 7.38768E-5 6.19763E-5 5.36283E-5 8.40216E-6 7.94955E-6 1.63776E-4 1.47445E-4 1.05924E-4 2.34568E-4 3.53923E-5 5.35047E-5 4.1108E-5 6.80858E-5 1.01826E-4 4.76577E-5 7.54969E-5 8.09056E-5 8.63083E-5 4.40161E-5 2.1099E-4 9.04209E-4 7.41092E-4 2.51389E-4 1.80152E-4 2.42107E-3 3.41162E-4 4.37367E-4 1.96243E-3 2.27272E-3 2.00612E-3 9.961E-4 5.57655E-4 1.09573E-4 2.59732E-4 1.08623E-3 1.04702E-3 1.48375E-3 1.69558E-3 1.76957E-3 2.65989E-3 3.04185E-3 2.44043E-3 1.42907E-3 2.98757E-3 3.17255E-3 2.23794E-3 3.81351E-3 2.53171E-3 8.2166E-4 2.49199E-3 1.84735E-3 2.20791E-4 1.18242E-3 2.58626E-3 3.72375E-4 2.29062E-3 8.56201E-3 5.87873E-3 1.09063E-2 3.0407E-3 2.49491E-3 2.03271E-3 1.65166E-3 2.11019E-3 2.7102E-3 2.12112E-3 2.29055E-3 4.65673E-3 9.87219E-4 4.62042E-4 4.60115E-4 4.30149E-4 3.08747E-4 2.95661E-4 2.8501E-4 2.71259E-3 1.78691E-3 5.02048E-3 6.94882E-3 4.43328E-3 8.35876E-3 5.99475E-3 5.47447E-3 1.69932E-3 1.53983E-3 7.25952E-4 4.12873E-4 3.15175E-4 2.01114E-4 1.54334E-4 1.47845E-4 1.03903E-4 1.34546E-4 1.93022E-4 3.37754E-4 3.52597E-4 3.08879E-4 1.97881E-4 2.88425E-4 2.85014E-4 6.34045E-4 4.25313E-4 3.76468E-4 2.06069E-4 1.23038E-4 1.01651E-4 1.56764E-4 1.08344E-4 2.23249E-4 6.36216E-5 2.16554E-4 1.98225E-4 1.50779E-4 1.92397E-4 2.23582E-4 2.34204E-4 1.42755E-4 1.11246E-4 1.22167E-4 1.63388E-4 1.10227E-4 2.44369E-4 2.04953E-4 2.63827E-4 1.40894E-4 1.54141E-4 6.18955E-5 8.43021E-5 2.6192E-5 2.37004E-5 3.75765E-4 1.99807E-4 5.48697E-4 1.23132E-4 3.35183E-5 5.54672E-5 8.4284E-5 5.36421E-5 2.71138E-5 3.04007E-5 7.88286E-5 3.88552E-4 1.80433E-4 1.04674E-4 1.83004E-4 2.41334E-4 1.25303E-5 4.98401E-6 1.78326E-7 -9999 -9999 -9999 -9999 -9999 -9999 -9999 -9999 -9999 -9999 -9999 -9999 -9999 -9999 -9999 -9999 -9999 -9999 -9999 -9999 -9999 -9999 -9999 -9999 -9999 -9999 -9999 -9999 -9999 -9999 -9999 -9999 -9999 -9999 -9999
1.99307E-5 9.4433E-6 1.08938E-5 6.43131E-6 9.03912E-6 8.43692E-6 6.50108E-6 5.54954E-6 5.94962E-6 4.1736E-6 5.04653E-6 6.33044E-6 1.06869E-5 8.50952E-6 9.21642E-6 4.55315E-6 6.10107E-6 4.11523E-6 4.12124E-6 2.19231E-6 2.96926E-6 9.01893E-6 1.12607E-5 9.70325E-6 1.23012E-5 1.34217E-5 8.73136E-6 1.6225E-5 1.84597E-5 2.39335E-5 1.73906E-5 1.0299E-5 1.44238E-5 4.16949E-5 4.95186E-5 2.3972E-5 2.38115E-5 2.43531E-5 5.28287E-5 1.85449E-5 1.26725E-5 1.5748E-5 1.53003E-5 5.36453E-5 2.78734E-5 5.32369E-6 1.02598E-5 1.86094E-5 1.54185E-5 2.88377E-5 3.27757E-5 2.25946E-5 1.91391E-5 3.73378E-5 4.61927E-5 2.96125E-5 3.07777E-5 3.86302E-5 3.60693E-5 7.61848E-5 3.93073E-5 8.18621E-5 7.17552E-5 5.28065E-5 3.81715E-5 4.56608E-5 5.21472E-5 4.82386E-5 4.04595E-5 3.41252E-5 1.18622E-4 9.92055E-5 1.14771E-4 1.35446E-4 1.16339E-4 4.13495E-5 5.7588E-5 7.76041E-5 4.77014E-5 1.60402E-4 6.94956E-5 2.56429E-4 5.01402E-5 8.81368E-5 7.93072E-5 8.32327E-5 7.72366E-5 6.14115E-5 5.5331E-5 4.08895E-5 6.55522E-5 6.1475E-5 7.85444E-5 6.95751E-5 7.77693E-5 7.36285E-5 6.38388E-5 1.07542E-4 1.31906E-4 8.79105E-5 8.35362E-5 5.78958E-5 6.17173E-5 3.60467E-5 4.31342E-5 6.13706E-5 7.31876E-5 1.24175E-4 1.19964E-4 1.36702E-4 1.01659E-4 7.98243E-5 9.66362E-5 1.41666E-4 2.07078E-4 1.59146E-4 1.41054E-4 1.21717E-4 1.18178E-4 1.11003E-4 6.91825E-5 9.68619E-5 1.95631E-4 1.22758E-4 1.23286E-4 1.39735E-4 1.31123E-4 2.15085E-4 2.58548E-4 1.73457E-4 2.37911E-4 2.35697E-4 5.01299E-4 3.17234E-4 2.17397E-4 1.04624E-4 3.47047E-4 5.97764E-5 2.36575E-4 2.11794E-4 1.57234E-4 4.14037E-4 6.33833E-5 3.41999E-4 9.30895E-5 1.08639E-4 9.13776E-5 7.71097E-5 5.10463E-5 2.99351E-5 3.99149E-5 8.27544E-5 4.23211E-5 6.41416E-5 1.10223E-4 1.27813E-4 1.76557E-4 1.30388E-4 7.60186E-5 8.30847E-5 1.21158E-4 1.69928E-4 4.53728E-4 5.81917E-5 2.15252E-4 2.45319E-4 1.17854E-4 4.33482E-5 3.7627E-5 1.14281E-4 2.84757E-5 6.79834E-5 2.78064E-4 1.52386E-5 4.83358E-6 3.36921E-5 9.97278E-5 3.43025E-5 2.61598E-5 1.09392E-4 1.18219E-4 7.05653E-5 7.93689E-5 1.90517E-5 7.58427E-5 5.19859E-5 2.12736E-5 7.98861E-6 2.21055E-5 4.71587E-5 8.32556E-5 1.12093E-5 2.35846E-5 1.76475E-5 2.67123E-5 4.17082E-5 2.5701E-5 5.14733E-5 8.80425E-6 1.49641E-5 8.48091E-5 5.30734E-5 6.85777E-5 9.25905E-5 4.51592E-5 6.12688E-5 2.16675E-4 1.43458E-4 7.32157E-4 6.75188E-4 2.20489E-4 2.8545E-4 1.05964E-4 2.80981E-4 8.53912E-5 1.88226E-5 1.18856E-5 5.13749E-5 1.97413E-5 1.64431E-5 1.09242E-4 3.98191E-5 5.55646E-5 2.89669E-5 4.3672E-5 1.17383E-5 1.03554E-5 5.60024E-6 1.46262E-5 6.46744E-5 1.46939E-4 1.54685E-5 3.25943E-7 1.51794E-6 6.17268E-7 2.10054E-7 -9999 2.34597E-6 3.5214E-7 1.47087E-6 5.21311E-7 3.63277E-7 4.42287E-7 4.4356E-7 2.20774E-7 2.21533E-7 3.84318E-7 2.40127E-5 1.24753E-5 1.75071E-5 5.0768E-5 3.66621E-5 1.36519E-5 6.46846E-6 8.92424E-6 9.47962E-6 2.31844E-5 1.09401E-5 7.63205E-6 6.63698E-6 3.92931E-5 2.89307E-5 2.60738E-5 2.08894E-5 1.5424E-4 2.53221E-5 5.45607E-5 2.33933E-4 3.92993E-4 3.45661E-4 3.66628E-4 8.54767E-4 3.01886E-4 5.6722E-5 8.64746E-5 5.98518E-5 2.37426E-5 2.49181E-5 2.7654E-5 5.58327E-5 7.8287E-5 1.45202E-4 5.3992E-5 7.67593E-5 1.04525E-4 7.15556E-5 1.12865E-4 7.77713E-5 2.84726E-5 5.94751E-5 3.26668E-5 4.15398E-5 8.67105E-5 6.88029E-5 9.14137E-5 1.1697E-4 8.63812E-5 1.0804E-4 9.02373E-4 8.92957E-4 6.58196E-4 2.34471E-3 1.20083E-3 5.73509E-4 2.21833E-4 3.99299E-4 1.17768E-4 8.03738E-5 3.1404E-5 1.17496E-4 6.64952E-5 4.28369E-5 5.46298E-6 5.85956E-6 4.08912E-5 2.05208E-5 1.63243E-5 5.50337E-4 3.31554E-5 1.45516E-4 2.83522E-4 7.91541E-4 3.00183E-4 4.24472E-4 1.01948E-3 1.1021E-3 7.25983E-5 2.38495E-4 4.94122E-4 3.52497E-4 1.89872E-4 1.83474E-4 5.72009E-5 2.994E-4 6.17566E-4 1.61818E-3 1.29052E-3 3.21278E-3 9.79947E-4 2.53372E-3 3.68102E-3 1.8041E-3 1.27443E-3 8.10772E-4 1.1041E-3 8.27078E-4 6.82939E-4 6.58335E-4 6.22338E-4 8.35402E-4 1.66031E-3 1.20333E-3 1.17964E-3 1.86304E-3 1.247E-3 1.44202E-3 1.26795E-3 2.24171E-3 2.81637E-3 5.66022E-3 4.13571E-3 9.88509E-3 1.07875E-2 3.06308E-2 8.02097E-2 2.15462E-2 3.364E-2 1.58959E-2 4.30907E-2 4.22137E-2 4.1263E-2 2.67617E-2 5.98204E-2 2.71825E-2 1.77711E-2 7.92021E-3 8.33328E-3 9.54057E-3 2.16486E-2 1.39912E-2 3.02043E-2 2.80395E-2 6.99606E-2 8.6644E-2 5.38994E-2 1.16721E-1 5.20971E-2 8.71678E-2 4.21458E-2 4.41031E-2 7.64108E-2 1.1162E-1 8.40657E-2 7.39844E-2 6.90255E-2 1.12741E-1 1.29729E-1 1.27663E-1 3.12396E-1 1.55327E-1 2.07177E-1 1.34976E-1 1.11447E-1 6.82828E-2 3.06391E-2 5.41801E-2 2.43064E-2 3.82955E-2 5.10741E-2 5.31614E-2 6.10095E-2 4.78613E-2 4.11941E-2 4.63107E-2 5.37857E-2 5.20052E-2 6.20237E-2 6.89968E-2 7.69865E-2 5.40952E-2 3.61345E-2 7.55037E-2 7.16473E-2 4.09459E-2 3.51176E-2 2.87801E-2 3.59408E-2 3.15384E-2 2.57457E-2 3.40337E-2 3.56349E-2 4.87046E-2 4.75602E-2 3.55383E-2 4.48059E-2 4.88828E-2 4.16362E-2 2.60353E-2 3.81029E-2 4.70139E-2 5.21709E-2 5.78367E-2 4.7463E-2 8.79481E-2 7.99586E-2 2.53395E-2 1.96791E-2 3.6715E-2 4.12693E-2 6.97697E-2 5.81075E-2 3.2063E-2 6.9391E-2 7.94839E-2 1.01389E-1 9.21952E-2 3.44759E-2 3.87368E-2 1.0339E-1 3.95728E-2 4.56031E-2 6.56113E-2 2.86761E-2 4.0703E-2 2.34637E-2 4.60511E-2 3.27008E-2 4.09605E-2 3.29015E-2 8.85535E-3 6.69428E-2 4.47448E-2 6.97255E-2 1.89836E-1 1.47211E-1 4.01096E-1 2.95005E-1 3.64835E-1 1.21451E-1 3.64997E-2 8.80246E-2 3.57134E-1 2.67345E-1 1.13686E-1 3.39377E-2 8.05836E-2 3.07234E-2 5.98795E-2 8.2854E-2 3.14051E-2 1.64682E-2 3.19708E-2 2.6362E-2 3.88491E-2 4.4927E-2 3.43634E-2 6.11735E-2 1.00344E-1 1.03305E-1 7.83232E-2 3.03684E-2 1.43191E-1 6.8077E-2 8.52757E-2 1.28839E-1 2.68383E-2 2.21826E-2 4.83948E-2 1.09358E-1 8.9398E-2 6.71474E-2 2.29287E-2 3.12148E-2 2.31172E-2 2.3077E-2 3.99028E-2 6.80711E-2 8.89299E-2 5.51532E-2 1.43005E-1 8.09986E-2 6.32426E-2 1.06029E-1 2.36884E-2 1.09202E-1 6.40724E-2 1.11096E-1 1.60961E-1 7.21935E-2 6.24173E-2 1.11943E-1 7.19552E-2 1.14168E-1 8.14501E-2 1.29617E-1 2.10835E-1 9.05615E-2 2.83511E-1 9.82274E-2 9.44383E-2 9.15996E-2 9.13807E-2 4.58795E-1 2.6373E-1 5.33362E-2 2.38788E-1 6.47113E-2 9.83937E-2 8.64716E-2 5.89267E-2 1.00705E-1 2.61089E-1 1.39397E-1 1.29377E-1 9.22219E-2 1.45671E-1 2.0939E-1 1.05168E-1 9.14255E-2 9.89822E-2 1.60515E-1 1.62492E-1 1.00305E-1 1.1459E-1 1.08136E-1 1.07866E-1 3.26754E-2 7.28439E-2 2.78228E-2 4.01732E-2 3.29826E-2 9.74184E-2 8.90797E-2 2.48251E-2 5.48113E-2 9.42321E-2 1.13818E-1 8.48005E-2 1.10885E-1 1.13663E-1 1.33878E-1 2.34968E-1 9.93615E-2 6.41438E-2 8.30172E-2 8.65038E-2 5.43607E-1 4.13254E-2 4.83996E-2 2.77771E-2 4.29429E-2 3.45203E-2 1.24236E-2 2.19395E-2 2.31826E-2 5.99397E-3 8.9912E-3 5.64889E-3 2.53604E-3 2.56535E-4 2.96465E-4 1.69698E-4 1.32469E-4 6.2436E-4 4.63444E-4 3.90895E-4 3.096E-4 4.75364E-4 8.04329E-4 2.04001E-3 7.52421E-3 1.56613E-2 1.44537E-2 7.45544E-2 6.44841E-2 1.09226E-1 2.21675E-1 2.88528E-1 9.73851E-2 8.81353E-2 3.65834E-2 1.59201E-1 1.17007E-1 1.16831E-1 8.17129E-2 4.83818E-2 2.60476E-2 1.48866E-2 1.45385E-2 9.73262E-3 1.73386E-2 1.5592E-2 4.02669E-2 1.91481E-2 1.42242E-2 1.53281E-2 9.03665E-3 4.34583E-2 1.62965E-2 3.32931E-2 3.77497E-2 1.91483E-2 1.60509E-2 1.46784E-2 1.03276E-2 1.05166E-2 1.85839E-2 8.25228E-3 6.04598E-3 1.452E-2 7.17587E-3 2.64881E-3 4.02767E-3 2.95245E-3 2.23435E-3 5.40541E-4 2.15597E-3 2.04491E-3 1.62207E-3 1.25641E-3 4.99089E-3 4.57457E-3 6.57847E-3 6.71339E-3 1.79722E-3 3.91107E-3 1.91904E-3 4.21019E-3 4.27973E-3 8.32939E-3 2.69126E-2 2.44528E-2 2.04364E-2 4.50804E-3 1.07649E-2 1.38499E-2 1.56921E-2 1.56318E-2 3.04044E-2 1.21308E-2 4.64641E-3 1.87807E-2 1.2864E-2 1.38099E-2 2.36549E-2 7.7014E-2 6.11545E-2 3.19699E-2 2.24633E-2 5.24454E-3 1.08907E-2 1.84928E-2 5.17086E-3 8.93247E-3 1.50752E-2 2.36085E-2 2.53605E-2 1.71646E-2 1.61555E-2 1.15025E-2 1.92035E-2 1.92046E-2 1.56295E-2 2.58089E-2 1.56908E-2 2.4124E-2 2.4106E-2 4.24085E-2 3.26117E-2 4.8282E-2 1.756E-2 1.22229E-2 2.69486E-2 1.07636E-1 3.03498E-2 8.94537E-2 1.28838E-1 4.26924E-2 4.73126E-2 1.42822E-1 1.09146E-1 3.71885E-1 1.7309E-2 1.4054E-1 1.79572E-1 9.27328E-2 1.42591E-1 7.62681E-2 1.08263E-1 9.59286E-3 1.00705E-2 5.49483E-3 1.63476E-3 4.27977E-4 3.81386E-4 1.67457E-4 1.28905E-4 2.17256E-4 1.30626E-4 6.85163E-4 8.59697E-4 1.59228E-2 2.02504E-2 1.1803E-2 1.03512E-2 2.99382E-3 1.51199E-2 1.31835E-2 1.4392E-2 1.96959E-2 1.28234E-2 3.01831E-2 5.5309E-3 4.65279E-3 1.72904E-2 7.95001E-3 3.49667E-3 3.92637E-3 3.59685E-3 4.38325E-3 1.47039E-3 1.45297E-3 1.71048E-2 8.13539E-3 2.83695E-2 4.89988E-3 2.71129E-3 3.36619E-3 5.53987E-3 2.36753E-3 1.31923E-2 9.20351E-3 1.62257E-2 1.62119E-2 1.04217E-2 8.5378E-3 1.10258E-2 6.62337E-3 6.56226E-3 2.95777E-3 4.7852E-3 6.17289E-3 5.67986E-3 1.17481E-2 4.19115E-3 4.3228E-3 1.47092E-3 2.28732E-3 3.49247E-3 1.29657E-2 2.13006E-2 2.404E-2 1.8633E-2 1.37345E-2 5.21675E-2 7.08088E-3 3.48445E-3 6.85853E-4 5.98046E-4 1.24241E-4 3.22841E-5 1.20905E-4 8.53779E-4 3.36236E-4 7.58163E-5 3.97864E-4 2.34511E-4 1.9855E-4 1.1972E-4 3.06616E-5 2.63612E-5 1.14232E-4 2.42391E-5 1.8068E-5 2.16319E-5 3.24688E-5 1.25058E-4 1.38696E-4 1.14405E-4 1.70426E-4 2.12999E-4 9.90351E-5 1.05833E-4 9.88604E-5 3.61376E-4 5.78126E-4 1.34007E-3 1.18457E-3 5.16438E-3 6.2884E-4 4.65575E-4 1.95909E-4 6.26234E-4 3.05933E-4 8.46698E-4 1.21898E-4 1.26264E-4 1.69176E-4 2.76949E-4 2.49977E-4 1.5109E-4 5.97981E-4 1.47104E-3 1.52495E-4 1.48474E-4 1.28423E-4 9.23028E-5 1.99708E-5 2.25378E-5 1.98409E-5 4.60241E-5 1.92625E-5 4.52579E-6 7.41233E-5 4.07395E-5 1.58958E-5 2.42985E-5 4.47516E-5 3.91037E-4 1.30184E-4 1.34929E-4 1.39447E-4 1.15255E-4 7.61034E-5 7.52895E-5 1.10669E-5 1.27917E-4 9.06626E-5 7.74819E-5 5.42451E-5 2.45172E-4 1.76374E-4 1.52456E-4 9.07088E-5 6.17814E-5 6.24277E-5 1.70326E-4 1.11052E-4 4.87767E-5 3.8909E-5 4.61875E-5 1.00484E-4 2.23499E-5 5.87323E-6 3.22823E-6 1.81367E-6 1.65414E-5 2.00016E-4 1.50542E-4 3.1667E-4 1.4587E-4 2.62604E-4 2.68628E-4 3.10443E-5 6.71153E-7 4.90798E-5 8.84367E-5 2.42344E-6 2.74859E-6 2.82554E-6 1.30702E-6 8.90967E-7 2.21281E-6 6.76371E-6 9.60873E-5 3.59233E-4 6.86359E-4 2.80898E-3 4.55332E-4 4.80698E-4 6.29606E-5 1.03213E-4 8.28316E-5 6.584E-5 6.11373E-5 2.57302E-5 3.52866E-5 4.87075E-5 6.87984E-5 3.35698E-5 6.82232E-5 1.35939E-4 1.24564E-4 3.96585E-5 9.7879E-6 6.40528E-5 2.3677E-5 2.50619E-5 2.88558E-5 1.17618E-4 8.7741E-6 1.99673E-5 1.61087E-5 3.84334E-5 7.75301E-7 3.52509E-7 7.1481E-7 3.80016E-8 2.91262E-6 3.86056E-5 1.02783E-5 1.60078E-5 2.16515E-6 2.12535E-6 1.32504E-5 2.74696E-5 3.12695E-5 1.42011E-5 1.48211E-5 6.27626E-6 2.58438E-5 2.56588E-5 2.3346E-5 2.03355E-5 1.5915E-5 1.38528E-5 1.52088E-5 4.3816E-5 3.46011E-5 2.08461E-5 1.44854E-5 4.12448E-6 9.37266E-6 2.60708E-5 8.32153E-5 2.58867E-5 2.70014E-6 1.22722E-5 6.05792E-6 8.31504E-6 9.75711E-6 5.36979E-6 9.54313E-6 3.35283E-6 2.2239E-5 3.38094E-5 2.61279E-5 2.56294E-5 1.5673E-5 1.49826E-4 7.53688E-5 4.69498E-5 5.67022E-5 1.28524E-4 4.82105E-5 5.82518E-5 2.34342E-5 2.9892E-6 5.94611E-6 5.80578E-6 4.36906E-6 1.11388E-5 1.66281E-5 2.80158E-5 4.08086E-5 2.80187E-5 3.06814E-5 4.21034E-5 5.54874E-5 2.52682E-6 7.94136E-6 1.25639E-5 1.27791E-5 1.78163E-5 4.99864E-6 8.63031E-6 1.06969E-5 1.74047E-5 1.13544E-5 1.58929E-5 1.13081E-5 1.74824E-5 2.82231E-5 2.56323E-5 1.93038E-5 2.3701E-5 2.24068E-5 1.54737E-5 1.03142E-5 5.09324E-6 2.56374E-5 1.78459E-5 4.31543E-5 5.3029E-5 9.07096E-6 1.17138E-5 4.23245E-5 9.14441E-5 9.00366E-5 2.44346E-5 2.66736E-5 4.52255E-5 4.62717E-5 4.69186E-5 6.3751E-5 4.38287E-4 7.85718E-5 9.77879E-5 5.82826E-4 1.28902E-4 7.50778E-5 1.02628E-3 2.84507E-4 1.92213E-4 2.58665E-4 2.41963E-4 3.04436E-4 1.45664E-3 1.3514E-3 1.88074E-3 1.84156E-3 5.24311E-4 8.7005E-4 1.58911E-4 1.04666E-3 1.29133E-4 9.79324E-5 8.20505E-4 1.02799E-3 1.55011E-3 1.52831E-3 1.50174E-3 4.73817E-3 2.3468E-3 2.36108E-3 3.21539E-3 6.3292E-4 3.8845E-3 2.75797E-3 2.7813E-3 7.19098E-4 9.59784E-3 8.2718E-4 9.67094E-4 5.68331E-4 1.62172E-3 5.88694E-4 1.69274E-3 6.41961E-3 3.78999E-3 2.60103E-3 2.93343E-3 2.42165E-3 2.90085E-3 1.66128E-3 1.77269E-3 2.773E-3 1.20473E-3 8.35534E-4 1.38906E-3 2.53607E-3 2.65274E-4 3.78482E-4 2.57992E-4 3.65612E-4 2.4729E-3 4.39741E-3 1.74673E-3 5.13546E-3 5.67234E-3 1.38537E-2 7.67864E-3 5.87086E-3 3.59925E-3 1.43876E-3 1.21072E-3 4.9796E-4 7.09243E-4 2.27628E-3 1.74117E-4 1.61405E-4 1.13601E-4 1.71327E-4 3.81088E-4 3.47989E-4 2.34685E-4 1.62518E-4 1.96874E-4 1.16981E-4 1.37888E-4 1.40531E-4 7.72013E-5 1.79221E-4 5.05624E-4 1.69294E-3 5.10422E-4 6.56762E-4 5.48042E-4 3.41635E-4 2.045E-4 1.63902E-4 1.47138E-4 1.14599E-4 1.1001E-4 1.4786E-4 2.12703E-4 2.59993E-4 1.51918E-4 1.71933E-4 2.42587E-4 1.37957E-4 2.37422E-4 2.15526E-4 1.34359E-4 5.50173E-5 3.48969E-5 2.35638E-5 8.09096E-5 6.74473E-5 3.54721E-4 4.89518E-4 4.41002E-4 1.11359E-4 8.47277E-5 1.11093E-3 5.14304E-4 6.34052E-4 5.94118E-5 5.88171E-5 6.25677E-5 9.38218E-6 1.94306E-5 1.05072E-4 2.5707E-5 2.41022E-4 8.9456E-5 8.55564E-5 1.60387E-4 5.86632E-5 5.07613E-6 7.62344E-6 -9999 -9999 -9999 -9999 -9999 -9999 -9999 -9999 -9999 -9999 -9999 -9999 -9999 -9999 -9999 -9999 -9999 -9999 -9999 -9999 -9999 -9999 -9999 -9999 -9999 -9999 -9999 -9999 -9999 -9999 -9999 -9999 -9999 -9999 -9999
1.33468E-5 1.59217E-5 8.50413E-6 9.75885E-6 7.42443E-6 9.5854E-6 7.08767E-6 6.95566E-6 6.29843E-6 5.91804E-6 5.10595E-6 5.50773E-6 6.37491E-6 7.65422E-6 1.07954E-5 3.8274E-6 3.52593E-6 3.61075E-6 9.20026E-6 4.90242E-6 3.84094E-6 6.43811E-6 1.42702E-5 1.37042E-5 1.42372E-5 1.6856E-5 2.39427E-5 2.26052E-5 1.90861E-5 1.80871E-5 1.33292E-5 3.71444E-6 1.01952E-5 3.11958E-5 1.62895E-5 2.80293E-5 1.74172E-5 1.71833E-5 4.02549E-5 1.49747E-5 9.1355E-6 3.67949E-5 4.04056E-5 5.14536E-5 2.69037E-5 2.43775E-5 1.84466E-5 1.45032E-5 3.65273E-5 2.72936E-5 1.31082E-5 3.72115E-5 2.1362E-5 4.60253E-5 3.79945E-5 3.35358E-5 3.43995E-5 6.88831E-5 4.0903E-5 5.96981E-5 6.59006E-5 8.30285E-5 4.15089E-5 3.02204E-5 6.00823E-5 1.30056E-4 6.0779E-5 6.29957E-5 8.3079E-5 7.03989E-5 1.25214E-4 1.2142E-4 1.45929E-4 1.97267E-4 7.51819E-5 7.296E-5 7.54387E-5 7.60312E-5 3.25237E-5 1.13188E-4 8.63111E-5 1.52911E-4 1.06434E-4 1.13105E-4 1.58082E-4 8.51997E-5 7.62604E-5 6.55366E-5 6.96839E-5 7.0997E-5 6.33558E-5 5.85851E-5 7.50815E-5 4.5189E-5 8.05667E-5 6.32522E-5 5.01893E-5 5.35353E-5 6.50289E-5 6.71E-5 7.77546E-5 4.11568E-5 4.56891E-5 5.44301E-5 6.94104E-5 6.23203E-5 1.14617E-4 1.60957E-4 7.42851E-5 6.53336E-5 6.99583E-5 1.09349E-4 1.1359E-4 1.25044E-4 1.6751E-4 1.26294E-4 1.2847E-4 1.06816E-4 1.54481E-4 1.65688E-4 1.60646E-4 5.42154E-3 1.53926E-4 1.54679E-4 1.25339E-4 1.59551E-4 1.35503E-4 1.41441E-4 1.72869E-4 2.63821E-4 2.40678E-4 3.31363E-4 4.09034E-4 1.99654E-4 6.20065E-5 9.27582E-5 2.53578E-4 3.42405E-4 4.60773E-5 1.25649E-3 2.8902E-4 2.42853E-4 3.54166E-4 3.01195E-4 1.56497E-4 1.86688E-4 1.44519E-4 1.85661E-4 8.79185E-5 8.02722E-5 7.31258E-5 6.23728E-5 1.32078E-4 8.33524E-5 1.60807E-4 2.46042E-4 2.98872E-4 1.86944E-4 1.32082E-4 1.11602E-4 1.71628E-4 1.45955E-4 3.24569E-4 1.53301E-4 1.16772E-4 1.23661E-4 1.32768E-4 2.79105E-5 7.55084E-5 2.62378E-5 5.11603E-5 5.57804E-5 1.37084E-4 3.85863E-5 4.89226E-6 5.09682E-5 7.32903E-5 9.56603E-5 1.16095E-4 1.06095E-4 6.11682E-5 5.7861E-5 5.13802E-5 5.42957E-5 9.52269E-5 3.09709E-5 6.29715E-6 1.8388E-5 1.25934E-5 5.80784E-5 4.35569E-5 1.66309E-4 3.02795E-5 4.16754E-5 2.61634E-5 1.56005E-5 5.02755E-5 1.47201E-5 7.76497E-5 5.06996E-5 2.40997E-5 1.53402E-5 9.28324E-5 6.57572E-5 4.81772E-4 1.14643E-4 2.6294E-4 3.82938E-4 4.09497E-5 1.36414E-4 1.80039E-4 1.10561E-4 9.91315E-5 1.65663E-4 6.54772E-5 1.2168E-5 1.73772E-5 3.40962E-5 3.16083E-6 1.43979E-5 3.93878E-5 2.61982E-5 7.7141E-5 6.28947E-5 1.26558E-5 1.33909E-5 1.45425E-5 4.47258E-5 3.3574E-5 3.2529E-5 9.26873E-5 9.92932E-5 2.431E-6 2.00689E-7 3.21505E-7 2.45056E-6 2.29109E-7 -9999 1.53156E-7 2.75224E-5 8.1815E-7 1.61111E-6 5.5365E-7 7.03754E-8 1.2295E-7 1.53581E-7 6.42532E-7 9.14183E-6 6.42793E-6 1.48035E-5 9.93712E-6 1.31548E-5 6.67735E-6 1.01323E-5 2.22319E-5 6.5292E-5 1.41249E-5 1.20692E-5 9.72765E-6 7.54362E-5 1.41852E-4 4.06555E-5 1.45611E-5 2.27044E-5 1.40213E-5 9.95399E-5 1.53461E-4 3.18197E-4 5.33993E-4 3.8197E-4 3.52525E-4 5.35709E-4 4.80935E-4 2.48026E-4 1.0159E-4 3.4221E-5 1.11779E-5 4.44618E-5 1.25232E-5 9.95846E-5 3.13048E-4 2.47538E-4 2.36862E-4 3.3944E-5 3.10398E-5 4.93835E-5 5.10129E-5 1.21674E-4 1.03242E-4 2.10186E-4 5.45363E-5 8.68274E-5 1.40262E-4 1.3945E-4 1.9477E-4 1.42073E-4 5.44152E-4 9.1835E-4 6.81235E-4 9.56303E-4 1.37292E-3 1.10005E-3 6.8017E-4 1.14664E-3 3.02951E-4 4.65242E-4 1.65701E-4 7.59049E-5 9.19976E-5 2.16432E-4 5.22191E-5 3.41398E-5 6.37773E-5 1.96194E-5 4.29861E-5 1.13159E-5 1.95615E-5 3.8369E-5 6.79418E-5 8.57775E-5 2.57784E-4 3.52747E-4 2.50936E-4 1.97687E-4 7.02815E-4 1.59001E-4 1.33728E-4 4.53665E-4 6.28826E-4 7.34778E-4 7.1462E-4 1.02774E-4 7.90578E-5 7.8373E-4 8.19812E-4 1.04181E-3 8.11373E-4 1.2233E-3 2.04448E-3 1.4142E-3 2.62488E-3 1.5546E-3 1.93514E-3 1.74385E-3 1.17864E-3 6.54065E-4 7.25526E-4 3.55176E-4 3.0302E-4 1.0338E-3 9.00209E-4 6.50771E-4 9.95436E-4 1.24212E-3 1.42004E-3 1.77566E-3 2.08775E-3 2.46107E-3 2.30974E-3 4.79211E-3 9.9386E-3 1.67618E-2 2.06154E-2 3.89089E-2 6.36142E-2 4.01845E-2 1.95211E-2 1.47074E-2 2.31563E-2 1.80172E-2 8.89079E-3 1.74416E-2 3.53052E-2 4.94239E-3 6.62966E-3 5.7542E-3 3.07813E-3 1.37781E-2 1.02047E-2 7.21887E-3 1.455E-2 1.85697E-2 2.3915E-2 5.30768E-2 7.82967E-2 9.59996E-2 6.83557E-2 6.9917E-2 2.67959E-2 7.4302E-2 6.53185E-2 9.53399E-2 1.19988E-1 1.28351E-1 1.6161E-1 1.47448E-1 1.04175E-1 9.37112E-2 1.3352E-1 2.28165E-1 1.32283E-1 1.32365E-1 6.49981E-2 8.83695E-2 3.02992E-2 6.16442E-2 2.70792E-2 6.97337E-2 7.89663E-2 3.84113E-2 5.06781E-2 8.35226E-2 3.25059E-2 3.06157E-2 3.79619E-2 3.19375E-2 4.03416E-2 5.97868E-2 5.73557E-2 1.06799E-1 5.26226E-2 4.29662E-2 3.98271E-2 4.52797E-2 4.48123E-2 2.68045E-2 2.1405E-2 3.31302E-2 4.93247E-2 1.02726E-2 2.91341E-2 4.43393E-2 2.29836E-2 4.50082E-2 4.78599E-2 2.62686E-2 3.8011E-2 3.22916E-2 2.89872E-2 3.85231E-2 5.11347E-2 6.38158E-2 4.09551E-2 3.77017E-2 3.2519E-2 4.00012E-2 2.92974E-2 3.82748E-2 3.58657E-2 4.59544E-2 2.98327E-2 2.88931E-2 1.06525E-1 1.01121E-1 9.47975E-2 5.60467E-2 1.96526E-2 1.85492E-2 -9999 -9999 1.24586E-2 2.67945E-2 3.79976E-2 4.40241E-2 4.3066E-2 5.85181E-2 5.0289E-2 8.1552E-2 6.81291E-2 4.51849E-2 2.47412E-2 3.97387E-2 6.31664E-2 8.97513E-2 1.39024E-1 2.37016E-1 5.54229E-1 6.18117E-1 4.295E-1 1.27691E-1 4.40107E-2 1.64256E-1 5.4199E-1 1.66761E-1 8.90542E-2 1.03913E-1 8.70379E-2 4.77524E-2 1.92336E-1 6.09584E-2 5.83135E-2 3.77023E-2 4.45371E-2 2.95023E-2 1.86475E-2 2.97153E-2 1.99833E-2 2.08852E-2 2.94797E-2 1.14206E-1 1.15918E-1 1.32991E-1 7.95524E-2 1.1758E-1 1.3758E-1 5.21587E-2 2.2526E-2 4.07424E-2 1.37962E-2 7.42922E-2 3.69422E-2 9.50926E-2 3.09909E-2 7.15107E-2 3.75494E-2 7.60746E-2 4.83748E-2 1.05783E-1 1.17166E-1 2.22477E-1 4.87719E-2 3.33283E-2 1.10484E-1 6.05264E-2 1.49257E-1 5.21566E-2 2.61628E-2 8.89984E-2 1.00118E-1 1.23726E-2 4.13447E-2 6.99893E-2 5.86525E-2 3.31993E-2 2.46318E-1 9.22858E-2 4.22221E-2 1.50748E-1 9.92279E-2 6.52751E-2 2.14002E-1 7.9075E-2 2.41568E-1 6.88238E-2 1.06394E-1 4.8857E-2 9.62082E-2 4.27543E-2 8.62696E-2 6.61175E-2 8.4075E-2 1.51057E-1 7.20289E-2 1.54865E-1 2.14044E-1 2.53978E-1 2.12951E-1 7.75074E-2 7.23194E-2 7.35159E-2 5.94955E-2 9.24897E-2 7.00464E-2 5.11466E-2 7.57326E-2 9.64364E-2 8.13026E-2 5.66977E-2 1.4291E-1 1.40569E-1 1.21659E-1 3.43856E-2 4.29076E-2 6.18121E-2 8.59061E-2 4.89304E-2 7.04321E-2 1.92063E-1 2.25714E-1 3.6756E-1 1.04458E-1 2.37666E-1 1.81527E-1 2.12443E-2 1.64973E-2 1.20346E-2 5.82051E-2 3.23486E-2 2.63996E-2 1.41024E-1 7.10786E-2 6.20371E-2 4.51974E-2 4.1153E-2 1.8258E-2 5.57112E-2 1.28614E-2 7.76602E-3 3.45221E-2 3.73969E-4 6.46108E-5 2.01194E-4 2.59834E-3 2.9521E-3 2.42614E-2 8.80429E-3 7.53851E-3 5.83406E-3 9.2645E-4 1.89128E-3 1.0544E-3 3.26988E-3 2.03372E-2 7.00153E-2 1.47518E-2 3.24959E-1 2.60957E-1 1.43886E-1 1.68939E-1 7.80546E-2 1.04714E-1 7.96987E-2 6.20338E-2 4.13296E-2 2.78967E-2 2.57674E-2 5.1571E-2 -9999 3.09169E-2 5.53698E-2 9.6117E-3 6.77621E-3 1.05403E-2 9.76816E-3 2.0132E-2 2.4091E-2 3.57186E-2 2.83029E-2 4.18362E-2 5.44816E-2 1.88969E-2 1.86405E-2 1.85237E-2 1.55998E-3 9.78802E-3 8.68866E-3 1.69143E-2 2.37792E-3 1.68196E-2 2.32848E-3 3.7016E-3 5.02586E-3 9.22968E-3 1.38737E-2 3.20508E-2 7.07704E-3 4.1118E-3 1.77265E-3 4.82526E-3 2.71756E-3 1.96935E-3 3.885E-3 4.77983E-3 5.50453E-3 7.04944E-3 -9999 2.27259E-3 8.36295E-3 8.36913E-3 8.33161E-3 1.66382E-2 1.01135E-2 2.17668E-2 4.78091E-3 1.40269E-2 2.5066E-2 3.16316E-2 1.86982E-2 8.7244E-3 5.174E-2 1.26647E-2 7.96214E-3 1.39044E-2 2.11836E-2 2.16003E-2 1.76932E-2 5.72129E-2 9.83028E-3 3.02818E-2 8.18858E-3 1.44475E-2 1.22949E-2 2.29606E-2 3.53441E-2 6.27286E-2 1.0847E-2 1.90131E-2 2.96745E-2 2.51231E-2 3.53129E-2 3.31989E-2 3.67211E-2 3.95295E-2 1.94321E-2 1.30805E-2 2.19203E-2 1.00581E-1 4.56556E-2 4.11545E-2 3.48258E-2 4.22143E-2 4.19693E-2 4.71522E-2 2.57675E-2 7.02601E-2 3.34718E-2 7.39596E-2 2.29277E-2 3.61017E-2 1.81431E-2 6.89775E-2 1.66793E-1 1.55726E-1 1.59721E-1 1.09198E-1 1.13543E-1 7.06642E-2 8.15978E-2 6.44869E-2 6.3819E-2 1.73368E-2 7.59864E-3 5.0644E-4 9.57663E-5 1.26146E-4 2.46602E-5 3.89426E-5 3.41313E-5 9.03694E-5 1.51295E-4 2.41476E-4 1.56833E-2 3.85421E-2 1.48852E-2 1.29115E-2 1.8726E-2 3.01456E-2 3.87008E-2 6.79058E-2 7.05843E-2 1.02989E-1 3.48875E-2 3.81391E-2 1.91072E-2 1.26462E-2 1.49204E-2 7.14521E-3 1.10529E-2 1.00889E-2 4.5177E-3 2.76747E-3 2.11247E-3 2.05306E-3 2.92612E-2 3.29735E-3 9.376E-4 2.54209E-3 6.45038E-3 7.39743E-3 7.33296E-3 1.26609E-2 1.23677E-2 1.1858E-2 2.61335E-2 1.75621E-2 5.63717E-3 8.94564E-3 2.5727E-3 7.04989E-3 6.90139E-3 2.982E-3 2.66993E-2 2.4892E-2 5.63651E-3 7.28178E-3 4.46846E-3 1.91805E-3 2.31454E-3 3.39535E-3 7.69024E-3 1.47149E-2 1.31036E-2 1.718E-2 4.83686E-3 4.93974E-2 3.99616E-3 1.37633E-3 1.40599E-3 2.98186E-4 2.43974E-4 6.07899E-5 4.53657E-4 1.03222E-4 2.39324E-3 3.10029E-4 5.76114E-4 2.93201E-4 4.77574E-5 3.98633E-5 3.17506E-5 4.89207E-5 2.00746E-4 2.29075E-5 3.51675E-5 3.25582E-5 6.68027E-5 6.58767E-5 9.74593E-5 9.25466E-5 1.2077E-4 1.52808E-4 8.63188E-5 9.69191E-5 8.93009E-4 1.72321E-4 3.1944E-4 2.284E-4 8.83899E-4 1.34196E-3 5.59095E-3 4.69112E-4 5.2825E-4 3.1372E-4 5.73622E-4 1.26665E-4 1.222E-4 8.56488E-5 1.63518E-4 1.06561E-4 8.49483E-5 5.00813E-4 1.57778E-3 2.72132E-4 2.00674E-4 4.89319E-4 4.23353E-4 9.58589E-5 3.14883E-5 2.06065E-5 3.0852E-5 4.84199E-5 2.05717E-5 1.10248E-5 3.72475E-5 1.11907E-4 2.3661E-5 9.80485E-6 4.26938E-5 2.03761E-5 3.66188E-5 3.66975E-5 3.5272E-5 6.44142E-5 1.6674E-5 2.1969E-5 5.01118E-6 2.11889E-5 4.16723E-5 8.52971E-5 4.26471E-5 8.25176E-5 3.17432E-5 1.0685E-4 2.70878E-5 5.07774E-5 1.6812E-5 7.72481E-5 1.45887E-4 2.24132E-5 3.03399E-5 2.00981E-5 2.85969E-5 3.04254E-6 3.1946E-6 7.41788E-6 6.77782E-6 9.6268E-5 8.76346E-5 7.5755E-5 1.52383E-4 1.78725E-4 2.37321E-4 2.30087E-4 2.39205E-6 1.12206E-6 2.22573E-6 9.41479E-6 3.57839E-5 1.00343E-5 2.06543E-6 1.18711E-6 1.20261E-6 1.96225E-6 8.38362E-6 1.90991E-4 6.71002E-4 2.63032E-3 3.48398E-3 2.90646E-4 4.65947E-3 1.77511E-4 1.17315E-4 1.24776E-4 5.77804E-5 7.01787E-5 1.26445E-5 5.34292E-5 4.72876E-5 7.28103E-5 7.21446E-5 6.70423E-5 1.82339E-4 5.95191E-5 4.36851E-5 1.53487E-5 1.48354E-4 2.55644E-7 6.3791E-7 7.82365E-5 1.80613E-4 6.39572E-5 1.08987E-5 3.18192E-5 2.76402E-5 3.45062E-7 2.90258E-7 2.38946E-7 3.61023E-6 2.77828E-6 4.37046E-5 5.92107E-6 3.28308E-6 5.37535E-6 1.50989E-6 2.8289E-7 8.90706E-7 4.17402E-7 3.12593E-6 2.96015E-6 5.57378E-5 1.28934E-5 4.01346E-5 1.31384E-5 2.02461E-5 3.48657E-5 3.47103E-5 1.73656E-5 1.74453E-5 1.74816E-5 2.48428E-5 2.50599E-5 2.699E-5 2.43146E-6 7.30476E-6 1.69336E-6 4.93163E-6 2.79094E-6 1.93651E-6 3.92907E-6 6.58813E-6 2.63942E-6 1.85624E-5 2.6426E-5 3.88574E-5 3.2407E-6 8.86114E-7 1.0012E-6 1.54068E-7 5.30421E-7 7.42467E-6 9.52273E-6 1.04841E-4 7.46257E-5 8.01327E-5 4.60162E-5 7.72666E-5 6.57744E-5 5.70389E-5 1.34141E-4 3.00684E-5 1.67795E-5 5.6426E-6 1.08589E-6 1.14562E-4 1.57805E-5 3.41149E-6 2.33428E-5 1.18201E-5 1.15703E-5 1.00826E-5 2.73959E-4 1.21778E-5 1.41934E-5 8.7644E-6 2.56353E-5 2.24067E-5 1.70838E-5 1.38138E-5 1.15554E-5 1.09097E-5 1.77099E-5 1.37778E-5 1.1194E-5 2.88364E-5 1.99248E-5 1.44251E-5 5.99863E-5 5.97668E-6 4.93636E-6 4.62966E-5 3.96989E-5 4.43038E-5 4.99907E-5 6.85797E-5 3.77503E-5 1.45904E-4 2.28213E-5 2.05749E-4 1.23691E-4 3.83264E-5 4.37102E-5 7.14374E-5 7.62011E-5 8.38198E-5 6.53504E-4 7.00708E-4 4.38514E-4 5.02612E-4 4.96323E-4 1.12053E-4 6.81986E-5 2.13047E-4 1.62171E-4 1.83383E-4 2.37384E-4 2.79878E-4 2.19048E-4 1.08878E-3 5.02149E-4 1.46694E-3 2.27742E-3 4.30534E-4 3.0329E-4 2.91981E-4 2.98067E-4 1.94176E-3 2.65375E-4 1.52312E-3 1.91921E-4 2.01551E-4 1.80005E-3 3.49663E-3 2.75764E-3 1.96299E-3 2.71359E-3 2.67111E-3 3.41817E-3 2.11273E-3 1.82659E-3 2.07807E-3 1.85095E-3 4.47612E-3 1.51294E-3 7.20331E-4 7.12179E-4 2.94066E-3 5.69281E-4 1.38889E-4 2.10441E-4 1.40664E-3 2.33788E-3 1.81735E-2 3.57876E-3 1.404E-3 2.75146E-3 2.54231E-3 1.24411E-3 7.8049E-4 7.18792E-4 7.41122E-4 7.74247E-4 6.17433E-4 2.62822E-4 3.80167E-4 1.62899E-3 2.19637E-3 2.98222E-3 4.75571E-3 4.73778E-3 3.91988E-3 5.63165E-3 4.72907E-3 6.57434E-3 4.08019E-3 2.52423E-3 7.51597E-4 6.79871E-4 1.13471E-3 9.2157E-4 1.71187E-3 1.43102E-3 1.35795E-4 1.40252E-4 2.3209E-4 2.11461E-4 1.77815E-4 1.15329E-4 1.61837E-4 9.75024E-5 1.53781E-4 1.58743E-4 3.06378E-4 2.79864E-4 2.72294E-4 3.43017E-4 4.02876E-4 5.98817E-4 4.06808E-4 4.88275E-4 4.36288E-4 2.82291E-4 1.42494E-4 1.02629E-4 4.19219E-5 7.43452E-5 7.4572E-5 1.80898E-4 3.42483E-4 1.77004E-4 2.5927E-4 1.86328E-4 6.72029E-5 5.97446E-5 8.57229E-5 5.87904E-5 5.37828E-5 5.74169E-5 3.08451E-5 4.78682E-5 8.61341E-5 5.06014E-4 1.02153E-4 1.19765E-4 1.73298E-4 2.76117E-4 6.43897E-4 1.1326E-3 5.75132E-5 9.7737E-5 1.01757E-4 9.33108E-5 2.22132E-5 3.04139E-5 5.32532E-5 4.60468E-5 1.48164E-4 7.89091E-5 8.01563E-5 1.76261E-5 1.05525E-4 1.40726E-5 2.3279E-7 4.54093E-6 -9999 -9999 -9999 -9999 -9999 -9999 -9999 -9999 -9999 -9999 -9999 -9999 -9999 -9999 -9999 -9999 -9999 -9999 -9999 -9999 -9999 -9999 -9999 -9999 -9999 -9999 -9999 -9999 -9999 -9999 -9999 -9999 -9999
1.53694E-5 2.209E-5 1.46086E-5 6.89536E-6 1.07299E-5 5.22889E-6 6.2554E-6 9.20582E-6 7.12269E-6 4.1892E-6 3.31719E-6 5.00563E-6 6.0114E-6 8.53869E-6 6.17826E-6 4.11239E-6 4.49929E-6 8.60567E-6 7.54176E-6 8.44948E-6 1.03412E-5 1.19684E-5 1.65873E-5 2.69461E-5 1.74773E-5 1.58409E-5 4.7059E-5 4.42156E-5 3.31009E-5 2.60174E-5 1.22884E-5 8.82456E-6 7.3543E-6 1.13641E-5 1.49835E-5 1.26847E-5 1.21539E-5 1.63446E-5 4.32135E-5 2.20296E-5 7.69709E-6 1.69799E-5 4.98397E-5 3.58109E-5 8.245E-6 1.53498E-5 1.09001E-5 1.04963E-5 1.90135E-5 3.39198E-5 2.19981E-5 2.76557E-5 2.79824E-5 3.72351E-5 3.09643E-5 3.31883E-5 3.70777E-5 6.262E-5 2.10737E-5 5.16302E-5 7.09362E-5 9.62174E-5 6.73188E-5 4.05346E-5 3.1476E-5 1.50583E-4 7.90758E-5 7.9692E-5 5.40141E-5 1.61434E-4 1.82554E-4 1.54229E-4 8.46884E-5 5.40938E-5 1.05319E-4 7.28191E-5 4.26833E-5 4.55711E-5 6.50203E-5 7.12471E-5 1.01747E-4 8.19953E-5 8.78299E-5 7.48697E-5 5.00094E-5 8.17876E-5 7.81837E-5 7.12529E-5 4.56113E-5 9.77864E-5 5.38088E-5 6.27283E-5 8.67055E-5 5.42607E-5 7.13063E-5 6.20505E-5 1.07249E-4 8.58529E-5 8.60523E-5 6.46596E-5 7.75184E-5 9.80036E-5 3.55694E-5 6.30807E-5 5.80467E-5 7.26129E-5 1.21152E-4 1.2286E-4 1.46736E-4 5.63914E-5 6.7265E-5 9.33732E-5 1.10951E-4 1.31616E-4 1.10335E-4 1.22034E-4 1.65005E-4 1.42744E-4 1.83517E-4 1.58193E-4 1.94871E-4 2.12243E-4 1.49854E-4 2.18591E-4 1.47717E-4 1.4719E-4 1.24014E-4 1.32342E-4 2.01498E-4 2.4373E-4 1.10438E-4 1.48286E-4 3.25709E-4 1.55918E-4 1.20665E-4 2.14239E-4 2.46643E-4 3.73329E-4 3.85609E-5 9.71406E-5 5.39051E-5 6.35672E-5 3.4794E-5 1.42898E-4 1.32254E-4 8.98576E-5 4.45969E-5 9.74568E-5 8.30645E-5 1.02929E-4 5.30753E-5 2.38229E-5 4.21925E-5 4.93989E-5 1.27083E-4 1.04015E-4 7.14099E-5 1.306E-4 4.22286E-5 2.65055E-4 3.51855E-4 1.45195E-4 2.79773E-4 1.76522E-4 1.05429E-4 8.28039E-5 1.02278E-4 1.72204E-4 1.79536E-4 2.26889E-4 4.48866E-5 8.82911E-5 4.87476E-5 1.03276E-5 2.43842E-5 3.09808E-5 8.38382E-5 5.04641E-5 6.75118E-5 5.94442E-5 3.00223E-5 3.7778E-5 3.69482E-5 6.8282E-5 1.94135E-4 1.67356E-5 3.4794E-6 6.04689E-5 7.70627E-5 2.01513E-5 1.73698E-5 1.82279E-5 4.18801E-5 3.58183E-5 3.2221E-5 1.47744E-5 1.54199E-5 4.36832E-6 8.09059E-5 1.27704E-5 3.60121E-5 2.78342E-4 6.67916E-4 1.19177E-3 2.50589E-4 2.50699E-4 1.4991E-4 6.13584E-4 2.49267E-4 3.81306E-4 7.35517E-4 1.03619E-4 1.76965E-4 1.86008E-4 2.23482E-4 1.11052E-4 2.45931E-5 3.40641E-5 3.00752E-5 8.7197E-6 3.70453E-5 3.41109E-5 4.15178E-5 9.64599E-5 3.81272E-5 6.91468E-5 5.28854E-5 4.96087E-5 6.15019E-5 1.00693E-4 2.2553E-5 4.07903E-4 3.43533E-5 5.50752E-6 4.89919E-6 3.51703E-6 9.75698E-7 -9999 2.1144E-7 5.76406E-6 1.27407E-6 4.36751E-7 1.95087E-6 1.60992E-7 1.2676E-7 2.3938E-7 2.24275E-6 3.34902E-6 1.24286E-5 2.00569E-5 3.42772E-6 5.84065E-6 9.74623E-6 4.10098E-5 4.47462E-5 1.22054E-5 1.3157E-5 6.06547E-5 8.7787E-6 1.48088E-5 1.72512E-4 1.11839E-4 8.09236E-5 5.84589E-5 4.99581E-5 6.92488E-5 6.81695E-5 1.12569E-4 1.17726E-4 2.50276E-4 2.73943E-4 1.90672E-4 2.39613E-4 4.62787E-4 5.61305E-4 8.99751E-4 2.08085E-4 1.80136E-4 3.15965E-4 2.12648E-4 7.78169E-4 1.31509E-3 3.98888E-4 1.09479E-4 1.39714E-5 9.10592E-5 7.91758E-5 8.82153E-5 1.52122E-4 4.68292E-5 9.72798E-5 2.07434E-4 1.61531E-4 1.80742E-4 9.94635E-5 7.97385E-5 7.85686E-4 1.26896E-3 5.69293E-4 1.72919E-3 1.73431E-3 1.25133E-3 7.8445E-4 1.82563E-3 1.23532E-3 4.07825E-4 1.23062E-4 7.14285E-5 7.00412E-5 5.3301E-5 3.49662E-5 1.12984E-4 5.29977E-5 4.82597E-5 1.59475E-5 4.7274E-5 1.63267E-4 1.31823E-4 1.70788E-4 6.88442E-4 2.05362E-4 1.1742E-4 2.90847E-4 8.11245E-4 6.78865E-4 2.67058E-4 2.6114E-4 4.52536E-4 7.9105E-4 7.47605E-4 1.23527E-3 3.93054E-4 3.73973E-4 5.14007E-4 1.19834E-3 1.63228E-3 1.61616E-3 1.27428E-3 1.10236E-3 1.45518E-3 2.11311E-3 1.5337E-3 2.25667E-3 2.87669E-3 1.78281E-3 8.28351E-4 1.44804E-3 1.28439E-3 1.83141E-3 8.1296E-4 6.11491E-4 1.95043E-3 1.1821E-3 2.17577E-3 1.20134E-3 1.03827E-3 2.82E-3 3.65128E-3 4.57936E-3 1.10432E-2 1.37429E-2 1.43491E-2 1.81151E-2 2.31999E-2 1.04665E-2 2.85444E-2 1.46097E-2 3.02755E-2 4.44678E-3 2.13642E-2 8.73253E-3 1.35741E-2 1.74592E-2 2.62672E-2 2.36228E-2 7.02207E-3 1.35763E-2 4.16492E-2 4.6071E-2 3.34336E-2 1.69639E-2 4.66619E-2 2.37099E-2 4.10175E-2 5.93402E-2 6.94948E-2 5.43821E-2 1.31913E-1 9.02303E-2 1.03172E-1 6.49267E-2 1.00351E-1 1.31041E-1 1.25214E-1 6.76229E-2 1.09426E-1 3.59172E-2 1.42219E-1 1.17581E-1 1.25075E-1 1.41615E-1 7.39125E-2 3.78049E-2 4.16332E-2 2.02357E-2 1.52022E-2 2.79407E-2 3.42947E-2 6.33426E-2 4.77508E-2 4.8639E-2 6.1127E-2 7.85144E-2 6.36834E-2 4.00982E-2 3.08795E-2 6.16312E-2 3.57915E-2 2.70666E-2 3.11386E-2 2.75022E-2 2.08579E-2 2.53499E-2 5.49463E-2 6.05722E-2 6.13578E-2 4.13929E-2 2.66349E-2 3.59341E-2 5.1726E-2 8.47613E-2 3.99028E-2 2.09174E-2 2.61736E-2 2.70876E-2 2.70478E-2 3.47284E-2 4.49892E-2 1.76187E-2 3.08823E-2 3.44924E-2 4.01207E-2 5.29788E-2 3.75652E-2 7.61919E-2 5.46754E-2 2.91731E-2 2.3039E-2 2.32787E-2 3.16231E-2 3.8116E-2 2.79133E-2 6.01669E-2 5.29779E-2 8.71528E-2 2.1883E-2 1.23169E-2 1.66709E-2 1.07466E-3 3.31416E-3 5.72485E-2 1.0448E-1 8.57845E-2 9.79763E-2 7.0007E-2 7.77992E-2 7.7178E-2 1.17048E-1 5.15542E-2 4.44829E-2 3.20583E-2 8.78052E-2 6.18299E-2 1.01375E-1 8.38589E-2 1.34316E-1 5.91129E-1 2.78104E-1 2.49634E-1 1.19123E-1 4.104E-2 9.71571E-2 3.59036E-1 2.15019E-1 3.47094E-1 1.36834E-1 1.33507E-1 1.04613E-1 1.58377E-1 1.82674E-1 7.07797E-2 8.65469E-2 2.62355E-2 2.14515E-2 4.39229E-2 4.62521E-2 6.32218E-2 1.06282E-1 9.36166E-2 1.38215E-1 5.50188E-2 3.64168E-2 3.42121E-2 7.53972E-2 6.10572E-2 2.7689E-2 5.19017E-2 4.31608E-2 1.19863E-2 8.35757E-2 2.54564E-2 1.80099E-2 4.07729E-2 5.01292E-2 4.50842E-2 3.09033E-2 8.13241E-2 5.40443E-2 1.83994E-1 5.29609E-2 1.3574E-1 9.03217E-2 6.21381E-2 8.55995E-2 5.46974E-2 6.29676E-2 8.03776E-2 6.75249E-2 1.06688E-1 3.78838E-2 1.14915E-1 1.35443E-1 6.1995E-2 2.15689E-2 1.00785E-1 6.14042E-2 2.29608E-1 7.94034E-2 7.81058E-2 7.76022E-2 6.27714E-2 2.05573E-1 2.3616E-1 1.98224E-1 9.61084E-2 1.01434E-1 3.87667E-2 5.34319E-2 3.30966E-2 3.15383E-2 3.30588E-2 9.92831E-2 9.39608E-2 6.45318E-2 6.10294E-2 5.30559E-2 5.49845E-2 1.86645E-2 4.8484E-2 4.99351E-2 4.68405E-2 9.66787E-2 4.34156E-2 4.01315E-2 1.10458E-1 1.56735E-1 7.98173E-2 1.45888E-1 1.47395E-1 1.59991E-1 1.09288E-1 5.75316E-2 1.93222E-1 1.81524E-1 7.35892E-2 1.36358E-1 5.67346E-2 9.62444E-2 3.51086E-1 5.97031E-2 1.82527E-1 3.10425E-2 2.44581E-2 9.26601E-3 1.8437E-1 1.1823E-1 7.28971E-2 1.02036E-1 4.29511E-2 1.32844E-1 4.79116E-2 1.62887E-2 2.504E-2 1.75606E-2 2.53451E-2 1.58102E-2 2.36085E-2 5.80653E-3 3.15855E-3 6.46325E-4 8.99517E-5 2.05301E-3 1.11659E-3 2.77757E-3 7.3608E-3 4.58945E-2 3.93408E-2 2.84307E-2 5.57161E-2 3.28505E-2 2.17243E-2 2.63999E-2 8.04162E-2 1.25927E-1 3.03833E-2 1.64712E-1 2.49199E-1 9.5602E-2 1.66682E-1 1.34513E-1 1.1576E-1 7.0752E-2 8.39897E-2 4.10593E-2 2.08114E-2 1.80096E-2 1.86089E-2 2.86361E-2 2.25663E-2 7.59912E-3 1.73414E-2 2.18566E-2 1.75624E-2 1.54959E-2 6.29651E-3 4.96086E-3 2.12804E-2 2.65945E-2 1.91539E-2 5.62829E-2 1.75602E-2 3.07131E-2 3.86757E-2 2.74187E-3 1.18118E-2 1.45109E-2 6.49304E-3 7.53053E-3 1.35072E-3 2.93047E-3 2.71295E-2 2.09572E-2 1.94646E-2 4.19304E-2 3.81386E-2 9.93849E-3 1.11413E-2 4.62233E-3 2.59371E-3 2.36205E-3 9.51067E-4 1.06202E-2 1.06601E-2 1.09287E-2 5.77236E-3 4.97511E-3 4.59439E-3 7.81487E-3 1.18656E-2 2.19496E-2 6.02193E-2 4.06809E-2 1.24583E-2 2.64837E-2 1.19448E-2 3.37008E-2 1.59857E-2 8.63269E-3 1.70832E-2 2.07662E-2 6.30111E-3 6.99963E-3 2.41558E-2 3.77414E-2 1.95233E-2 1.39499E-2 9.75113E-2 2.68858E-2 3.93662E-2 1.60089E-2 1.83068E-2 3.16829E-2 3.74546E-2 4.7468E-2 2.22719E-2 1.82097E-2 4.10381E-2 4.9436E-2 5.33536E-2 2.30165E-2 3.8946E-2 4.74835E-2 3.12467E-2 1.8937E-2 2.36948E-2 1.4323E-2 4.2069E-2 5.78636E-2 7.41585E-2 6.3467E-2 6.46471E-2 4.3405E-2 1.10886E-1 7.41871E-2 6.30293E-2 6.43249E-2 4.44655E-2 7.1496E-2 5.40277E-2 3.67236E-2 7.49686E-2 8.5698E-2 2.3707E-1 2.30419E-1 1.89472E-1 1.04549E-1 4.10216E-2 6.88376E-2 6.51888E-2 2.77983E-2 1.07443E-2 9.43483E-4 8.29915E-4 9.62555E-5 1.49747E-4 1.81288E-4 1.30294E-4 2.56687E-5 -9999 3.3206E-4 8.64898E-4 3.82263E-3 1.26737E-2 7.90984E-3 8.28531E-3 4.09659E-2 2.874E-2 6.20827E-2 5.09905E-2 4.30459E-2 5.817E-2 6.51969E-2 4.96144E-2 8.71329E-2 2.60097E-2 2.04137E-2 1.72241E-2 6.09972E-3 1.50136E-2 2.33499E-3 3.79584E-3 6.10952E-3 2.31108E-3 7.52551E-3 4.90709E-3 5.7843E-4 6.47527E-4 3.6295E-3 9.00067E-3 1.28686E-2 8.75313E-3 2.4312E-2 9.1744E-3 3.89708E-2 2.11109E-2 1.24555E-2 3.77917E-3 4.30833E-2 2.77123E-2 1.36435E-2 5.91924E-3 3.66926E-2 1.13602E-2 5.52813E-3 7.35634E-3 6.57862E-3 3.78801E-3 4.51371E-3 4.36824E-3 5.04729E-3 1.70356E-2 1.41696E-2 1.92418E-2 4.25692E-2 7.08409E-3 5.54176E-3 8.35978E-3 2.01818E-3 3.88565E-4 2.2834E-4 6.17284E-5 6.741E-5 1.06534E-4 2.49763E-4 8.08045E-5 9.68455E-5 5.5056E-4 1.87546E-4 3.78582E-5 3.34336E-5 4.09393E-4 6.56367E-4 2.2778E-5 4.18219E-5 4.56342E-5 5.17344E-5 3.8209E-4 8.45532E-5 1.62095E-4 5.40549E-4 1.51135E-4 1.60669E-4 4.74404E-4 1.85522E-3 5.84417E-4 2.45172E-4 1.8163E-4 6.80904E-4 1.02721E-3 4.85106E-4 5.60138E-4 5.26087E-4 8.43778E-4 7.09135E-4 5.44862E-4 2.53326E-4 3.84242E-4 1.3871E-4 9.01427E-5 1.2149E-4 3.08744E-4 2.09782E-4 5.07211E-4 3.61976E-4 1.24801E-3 7.60627E-5 8.58697E-5 3.52877E-5 1.74473E-5 1.01465E-5 5.97146E-5 7.24699E-5 3.34877E-5 1.89807E-5 2.43488E-5 1.87056E-5 1.92382E-5 8.50236E-6 1.57663E-5 1.86593E-5 8.29354E-5 2.69868E-5 1.07177E-4 1.68705E-5 4.50774E-5 8.75826E-6 4.65866E-5 3.26293E-4 4.43035E-5 6.41488E-5 5.53428E-5 2.61389E-5 3.00897E-5 7.20319E-5 8.46035E-5 8.1922E-5 3.5916E-5 9.92634E-5 1.32E-5 3.97995E-5 2.05401E-5 4.71957E-6 6.92233E-6 3.83227E-6 2.44192E-6 1.65645E-4 4.90738E-5 4.69353E-5 7.55879E-5 5.90045E-5 6.3362E-5 1.43435E-4 7.57963E-6 2.28088E-6 6.38875E-6 2.91983E-6 1.46021E-6 4.12952E-6 1.51195E-5 2.3485E-5 1.57049E-6 3.30414E-7 1.98405E-6 2.17775E-5 8.06479E-5 3.33998E-4 3.61753E-4 5.50651E-4 8.00522E-4 6.77894E-4 3.06394E-4 1.33729E-4 1.02863E-4 5.42309E-5 6.15671E-5 1.73429E-5 1.04639E-4 1.06987E-4 1.95037E-5 8.21142E-5 8.1155E-5 1.04528E-4 1.40374E-4 1.62201E-5 1.39951E-4 8.91808E-5 2.60145E-6 2.80785E-7 4.22788E-7 1.18363E-6 2.17611E-5 1.24655E-4 1.09909E-4 1.89535E-7 2.57602E-7 2.30095E-6 4.62682E-6 7.78162E-6 9.84186E-6 4.44298E-6 3.3155E-6 4.38693E-6 4.73908E-5 9.12426E-6 6.3869E-6 2.02789E-7 5.18894E-7 3.85909E-6 1.21068E-5 4.91393E-5 1.94489E-5 5.34331E-5 4.34359E-5 1.09977E-5 8.23205E-6 1.75263E-5 1.79507E-5 1.6981E-5 1.66674E-5 3.12176E-5 2.55361E-5 7.29376E-5 1.89606E-5 1.4857E-5 3.25285E-5 4.71634E-6 3.83367E-6 5.47885E-6 1.17689E-5 6.9329E-5 2.65438E-5 4.60136E-5 4.02995E-5 3.85458E-5 3.5231E-5 1.3026E-4 1.01941E-4 4.54997E-5 3.6992E-6 1.31914E-6 5.32179E-7 2.87409E-7 2.73687E-7 1.13377E-5 8.37266E-6 7.1486E-5 6.51191E-7 3.08995E-7 3.73192E-5 8.42959E-7 8.70173E-7 2.57777E-5 3.20785E-5 1.16259E-5 5.35072E-6 4.7304E-7 5.97295E-6 1.23415E-5 8.47811E-6 4.81139E-6 2.17064E-5 2.91542E-5 1.67575E-5 1.23946E-5 1.34941E-5 7.17061E-5 1.5931E-4 1.26767E-4 2.14888E-4 5.69987E-5 1.2326E-4 1.63114E-5 1.23579E-5 3.31448E-5 2.14505E-5 1.1454E-5 1.80957E-5 1.45696E-5 5.79682E-5 3.62199E-5 2.13592E-5 1.18824E-4 5.20067E-5 1.69962E-4 9.81836E-5 1.00593E-4 2.37633E-5 3.34785E-5 3.86739E-5 5.91232E-5 4.02658E-4 8.33867E-4 6.81421E-4 6.15353E-4 6.15456E-4 5.06568E-4 6.04071E-4 5.29512E-4 4.44646E-4 5.18271E-4 9.3506E-5 1.27065E-4 2.95541E-4 1.91669E-4 2.90321E-4 1.59696E-4 2.2766E-4 6.91575E-4 7.24874E-4 8.37196E-4 7.39731E-4 7.49629E-4 3.61382E-4 7.29688E-4 7.67965E-4 2.33045E-4 1.69119E-4 9.89392E-5 4.49803E-4 1.39274E-3 2.59208E-3 2.58494E-3 2.15366E-3 1.9303E-3 2.13938E-3 2.48256E-3 2.51345E-3 2.06298E-3 1.12435E-3 2.641E-4 1.63084E-3 2.42536E-3 7.34932E-4 1.07101E-3 3.42116E-4 4.08594E-4 1.56008E-3 8.18287E-4 1.17997E-4 9.86565E-4 1.32236E-3 3.94446E-3 3.03259E-3 1.44328E-3 7.79267E-3 2.62224E-3 5.91388E-4 4.68397E-4 1.00484E-2 4.22488E-3 6.28834E-3 6.49119E-3 5.01986E-3 5.61951E-3 1.77216E-3 1.34439E-3 5.29234E-3 6.82093E-3 5.39038E-3 6.41611E-3 2.87402E-3 3.42772E-3 4.17799E-3 2.20491E-3 8.00247E-4 6.58603E-4 5.44521E-4 8.51227E-4 9.89713E-4 1.53896E-3 2.46132E-3 2.07084E-3 1.20827E-3 1.05928E-3 6.86767E-4 4.82588E-4 6.86617E-4 2.56733E-4 5.75327E-4 1.39486E-3 1.75441E-3 5.37661E-4 8.66599E-4 5.27167E-4 4.61487E-4 2.81688E-4 1.76781E-4 1.23E-4 2.59366E-4 5.48278E-4 1.99694E-3 2.36997E-4 1.07459E-4 9.80061E-5 3.25896E-4 1.9366E-4 7.12175E-5 5.36667E-5 4.94675E-5 5.66789E-5 1.08727E-4 6.29589E-5 5.82101E-5 4.7428E-5 7.17402E-5 6.70879E-5 4.04093E-5 2.74016E-5 3.07209E-5 7.88373E-5 4.15782E-5 6.67009E-5 4.45645E-4 4.1962E-4 4.49355E-4 3.70557E-4 2.3464E-4 1.1326E-4 1.40554E-4 5.86133E-5 3.13435E-5 3.44119E-5 1.40073E-5 3.50506E-5 3.55988E-5 2.59257E-4 1.30875E-4 9.51815E-5 1.71754E-4 1.30033E-5 6.99397E-5 2.49996E-5 3.00609E-7 2.85599E-7 -9999 -9999 -9999 -9999 -9999 -9999 -9999 -9999 -9999 -9999 -9999 -9999 -9999 -9999 -9999 -9999 -9999 -9999 -9999 -9999 -9999 -9999 -9999 -9999 -9999 -9999 -9999 -9999 -9999 -9999 -9999 -9999
2.33922E-5 2.92524E-5 2.65879E-5 1.65438E-5 7.02697E-6 5.06571E-6 5.94187E-6 1.0355E-5 3.04553E-6 4.3382E-6 3.44284E-6 3.52925E-6 4.50937E-6 4.88261E-6 3.69828E-6 5.40261E-6 5.75503E-6 3.30929E-6 5.78847E-6 6.54696E-6 1.36775E-5 1.80708E-5 9.60623E-6 2.01099E-5 1.91088E-5 2.27309E-5 5.21055E-5 3.88169E-5 3.03105E-5 2.25497E-5 1.20424E-5 1.76229E-5 1.49962E-5 8.37381E-6 7.93428E-6 3.65639E-5 2.39871E-5 1.78042E-5 1.96841E-5 1.508E-5 1.87915E-6 4.55286E-5 2.18589E-5 1.95668E-5 1.71198E-5 2.21742E-5 1.24002E-5 1.43823E-5 2.76697E-5 2.17028E-5 2.80562E-5 2.34726E-5 2.39417E-5 3.86898E-5 3.01985E-5 3.62876E-5 3.69478E-5 6.42634E-5 5.01694E-5 1.05844E-4 8.57951E-5 1.1603E-4 5.4527E-5 7.29457E-5 5.90567E-5 9.67053E-5 2.84711E-4 8.09608E-5 9.85439E-5 1.42567E-4 2.15314E-4 1.95447E-4 9.80365E-5 5.57487E-5 9.78292E-5 1.24492E-4 3.63822E-5 1.55085E-5 8.58151E-5 7.19286E-5 1.28783E-4 9.1764E-5 8.70546E-5 1.0301E-4 9.17928E-5 7.49031E-5 5.01793E-5 5.63534E-5 7.34665E-5 8.66495E-5 1.33602E-4 9.02167E-5 5.28719E-5 6.30874E-5 7.47465E-5 6.59258E-5 5.79657E-5 2.06106E-5 6.5512E-5 6.88067E-5 3.38811E-5 3.52653E-5 3.28287E-5 7.84335E-5 7.60589E-5 1.0848E-4 1.13749E-4 6.334E-5 1.48838E-4 6.52768E-5 1.08279E-4 6.64438E-6 1.35171E-4 1.09028E-4 1.07067E-4 1.34947E-4 1.57538E-4 1.16282E-4 1.87449E-4 2.15974E-4 8.37534E-5 2.21339E-4 1.7926E-4 1.20459E-4 1.45884E-4 1.1967E-4 1.8111E-4 1.68971E-4 1.14042E-4 9.33295E-5 2.08706E-4 1.33118E-4 3.1407E-4 2.29304E-4 2.50699E-4 1.52304E-4 2.15478E-4 2.67731E-4 1.36078E-4 6.0678E-5 8.57079E-5 6.14245E-5 8.699E-5 1.06656E-4 4.60197E-5 9.09516E-5 5.62513E-5 9.7582E-5 7.03769E-5 1.31224E-4 7.84014E-5 2.28832E-4 3.80349E-5 4.71327E-5 1.949E-4 9.57754E-5 4.50174E-5 1.14985E-4 1.44734E-4 1.42304E-4 3.21137E-4 3.10939E-4 3.76746E-4 5.57109E-5 7.55529E-5 4.9956E-5 5.01021E-5 2.06416E-4 1.22472E-4 9.01131E-5 4.35252E-4 2.71498E-4 1.34718E-4 1.24301E-5 1.25001E-4 2.86702E-5 3.5511E-5 4.7712E-5 8.13947E-5 8.14407E-5 1.77855E-5 2.01655E-5 4.38926E-5 5.12803E-5 5.40064E-5 6.62863E-5 1.60938E-5 3.56695E-5 2.07449E-5 9.21597E-6 2.66989E-5 1.29329E-5 1.87178E-5 1.88483E-5 8.6744E-6 1.32245E-5 1.60023E-5 1.87631E-6 9.47988E-6 1.48246E-4 3.97621E-4 5.85518E-5 3.31383E-4 6.39585E-4 2.84284E-4 1.13621E-4 1.73575E-3 1.10717E-3 5.96846E-4 7.7012E-5 1.46619E-4 4.07937E-4 4.25846E-4 1.23728E-4 5.70759E-5 5.51312E-5 4.45269E-5 1.7949E-5 7.54401E-5 1.27147E-5 1.80142E-5 6.09816E-5 1.18906E-4 2.77822E-5 4.79035E-5 5.94546E-5 4.84846E-5 5.59992E-5 1.543E-5 2.50867E-5 3.84624E-5 2.50706E-5 5.28518E-5 3.79261E-5 1.57995E-6 3.66218E-6 1.71223E-7 -9999 1.64479E-7 2.8927E-7 9.61654E-7 1.07568E-5 3.55215E-5 6.95974E-6 3.37829E-6 2.69167E-5 1.90309E-5 1.99098E-6 5.20424E-6 1.00737E-5 6.33454E-6 5.85914E-6 6.94829E-6 1.93331E-5 2.27455E-5 8.95165E-5 3.01276E-5 7.01047E-5 6.62405E-6 1.57199E-5 2.51176E-4 3.24258E-4 3.22708E-5 5.31627E-5 2.28676E-4 1.2849E-4 3.95498E-4 5.22925E-4 7.01345E-4 2.97542E-4 9.33449E-4 8.61672E-4 1.02432E-3 7.45343E-4 1.28615E-3 1.018E-3 4.6887E-4 3.69348E-4 3.86878E-4 3.489E-4 6.89099E-4 1.76418E-3 6.68542E-4 1.60691E-4 3.10618E-5 4.59061E-5 8.53304E-5 8.74424E-5 6.11405E-5 2.7632E-5 4.48022E-4 2.09867E-4 1.99759E-4 3.90103E-4 3.04681E-4 3.26611E-4 4.56657E-4 9.84756E-4 1.74154E-3 1.7675E-3 4.05963E-4 1.33565E-3 6.3157E-4 1.29E-3 1.28558E-3 3.44496E-4 1.43586E-4 1.1276E-4 4.71401E-5 2.16385E-5 1.02415E-4 5.88946E-5 9.37913E-5 2.38741E-5 9.72745E-5 6.77789E-5 2.33241E-4 6.8908E-5 8.54857E-5 1.79257E-4 6.815E-4 3.54221E-4 2.61893E-4 1.17903E-4 1.02539E-3 4.98012E-4 3.97082E-4 3.36398E-4 5.96402E-4 4.21406E-4 2.02494E-3 1.07341E-3 3.13261E-4 4.22764E-4 1.19752E-3 1.64682E-3 9.59832E-4 1.52705E-3 1.97458E-3 2.3462E-3 2.15426E-3 2.96771E-3 1.84611E-3 2.77026E-3 1.47172E-3 1.31763E-3 1.63253E-3 2.42979E-3 3.10228E-3 1.37728E-3 1.94436E-3 3.48356E-3 2.44604E-3 8.92999E-4 1.16957E-3 1.59062E-3 4.18869E-3 3.3773E-3 4.99423E-3 7.64685E-3 1.15611E-2 9.32975E-3 2.28578E-2 1.67485E-2 1.08409E-2 2.52523E-2 1.62383E-3 2.53443E-2 1.70855E-2 5.09814E-3 1.87947E-2 2.68668E-2 4.30671E-2 2.23296E-2 5.7546E-3 9.79728E-3 1.19983E-2 3.36917E-2 9.43482E-2 1.43403E-1 3.9515E-2 3.67986E-2 3.47852E-2 4.38284E-2 6.78234E-2 6.7139E-2 6.84637E-2 7.30271E-2 9.80842E-2 5.02045E-2 9.775E-2 1.39242E-1 1.19133E-1 1.40271E-1 1.02192E-1 1.36624E-1 1.08865E-1 9.46604E-2 1.8382E-1 1.86662E-1 1.6042E-1 1.18629E-1 3.54798E-2 1.22317E-2 1.28831E-2 1.53449E-2 3.57774E-2 3.86755E-2 5.22335E-2 3.52407E-2 5.34219E-2 3.30084E-2 2.98252E-2 5.05968E-2 7.54175E-2 3.7305E-2 6.01631E-2 5.69609E-2 2.7157E-2 3.15295E-2 2.38275E-2 1.91005E-2 2.30231E-2 3.9912E-2 4.08417E-2 3.23518E-2 3.68087E-2 8.65921E-2 5.73099E-2 7.32179E-2 9.93067E-2 1.05762E-1 6.73496E-2 2.67113E-2 2.2594E-2 5.31842E-2 4.09707E-2 2.37361E-2 5.21156E-2 4.29972E-2 5.37633E-2 5.80065E-2 3.45464E-2 5.15571E-2 4.44578E-2 4.95685E-2 5.75148E-2 1.68876E-2 3.68681E-2 1.66038E-2 2.63915E-2 5.7211E-2 1.47749E-2 8.61354E-2 4.77733E-2 2.37517E-2 1.19452E-2 7.38793E-3 2.5066E-2 5.88828E-2 3.20411E-2 8.25984E-2 1.12364E-1 1.13324E-1 7.26185E-2 9.18468E-2 1.26682E-1 1.42766E-1 1.15674E-1 4.84865E-2 2.69915E-2 5.35119E-2 7.85961E-2 1.04081E-1 4.30296E-2 6.1506E-2 1.9269E-1 5.83656E-1 3.53316E-1 1.07362E-1 2.03476E-1 3.36489E-1 2.70237E-1 3.33026E-1 3.09004E-1 1.73578E-1 1.46961E-1 5.20054E-2 1.66196E-1 2.21005E-1 5.93003E-2 4.40518E-2 2.25964E-2 3.6994E-2 1.99619E-2 1.6156E-2 3.24923E-2 1.20057E-2 3.09593E-2 5.88543E-2 3.01387E-2 3.81854E-2 2.55501E-2 3.41223E-2 3.22967E-2 6.70691E-2 4.93119E-2 4.06925E-3 1.26518E-2 2.71756E-2 7.1262E-2 4.70048E-2 2.87977E-2 7.71927E-2 4.85699E-2 6.07589E-2 2.54914E-2 1.47044E-1 8.28766E-2 4.03966E-2 5.10336E-2 9.39953E-2 2.18332E-2 3.92193E-2 7.10194E-2 4.28281E-2 3.33436E-2 1.07735E-1 6.95914E-3 2.98727E-2 1.5334E-2 2.80965E-2 2.30461E-2 1.84358E-2 2.13593E-2 2.96528E-2 6.68087E-2 6.33117E-2 5.15458E-2 1.79576E-2 3.39262E-2 4.30499E-2 7.36133E-2 6.84957E-2 5.85981E-2 4.4605E-2 8.56158E-2 8.02116E-2 2.30311E-2 5.92087E-2 5.09376E-2 1.17966E-1 3.78931E-2 1.65404E-1 4.04805E-2 3.51208E-2 2.18436E-2 5.84769E-2 2.56083E-2 5.52685E-2 7.1324E-2 3.88104E-2 9.2466E-2 8.85799E-2 1.97616E-1 7.13764E-2 1.71251E-1 1.80894E-1 1.05514E-1 2.14508E-1 1.9362E-1 1.0465E-1 1.48629E-1 1.09976E-1 2.15759E-2 1.9882E-1 2.87378E-1 1.08637E-1 2.37337E-1 1.75783E-1 2.34861E-1 1.26275E-1 8.78451E-2 2.79779E-2 2.53034E-2 1.29016E-2 3.59634E-2 1.32036E-2 1.63585E-2 5.90187E-2 1.2354E-2 1.63012E-3 4.57801E-2 2.80446E-2 4.64918E-2 1.4735E-2 8.40177E-3 2.18278E-2 6.39773E-4 4.75615E-4 6.08239E-5 1.1708E-3 2.5414E-3 6.30468E-3 1.57043E-2 1.44568E-2 4.18896E-2 4.29631E-2 3.23743E-2 4.75125E-2 2.2246E-1 9.67196E-2 6.91E-2 2.04584E-1 1.53703E-1 2.02033E-1 1.77148E-1 1.35333E-1 5.2124E-2 6.76917E-2 7.79342E-2 8.36647E-2 9.97984E-2 1.12833E-1 5.58176E-2 5.03226E-2 7.23695E-2 9.93163E-2 4.40533E-2 2.91536E-2 2.62069E-2 3.6349E-2 2.39375E-2 3.59723E-2 3.66796E-2 2.75928E-2 1.69279E-2 3.71634E-2 2.75263E-2 3.43052E-2 5.53375E-2 3.63314E-2 1.63206E-2 2.31902E-2 9.9024E-3 1.02069E-2 9.46318E-3 9.33171E-3 6.30833E-3 7.04484E-3 1.1628E-2 2.86597E-2 7.13781E-2 2.41824E-2 2.57914E-2 1.48986E-2 7.52121E-3 3.61037E-3 4.53776E-3 6.78229E-3 3.57989E-3 4.27202E-3 1.17489E-2 2.12426E-2 1.51473E-2 4.2734E-3 4.16847E-3 1.43322E-2 1.0842E-2 1.1258E-2 1.58999E-2 1.90842E-2 1.70524E-2 1.47038E-2 7.13381E-3 1.57238E-2 1.04113E-2 1.67414E-2 4.60199E-3 7.76072E-3 1.46385E-2 2.01116E-2 1.58405E-2 3.55758E-2 8.20842E-3 1.00481E-2 2.51486E-2 1.86901E-2 2.60426E-2 2.67665E-2 4.38264E-2 2.59708E-2 3.48107E-2 1.07628E-1 5.89286E-2 6.96489E-2 4.67012E-2 3.67474E-2 3.71177E-2 3.82623E-2 4.32981E-2 2.58089E-2 3.69699E-2 4.3367E-2 1.82011E-2 2.36298E-2 1.08928E-2 4.38762E-2 9.38844E-2 6.09753E-2 7.98525E-2 5.6277E-2 4.03465E-2 8.21721E-2 1.33967E-1 1.31905E-1 7.53011E-2 6.10613E-2 4.72868E-2 1.41481E-1 1.10654E-1 1.8385E-1 9.85898E-2 2.46808E-1 1.43041E-1 1.8994E-1 7.11754E-2 1.46891E-2 6.74116E-3 2.43564E-3 5.79152E-3 7.0351E-4 6.6444E-4 1.96873E-3 3.18228E-4 2.2697E-4 3.81926E-4 1.35337E-5 1.76887E-5 2.21704E-4 1.54077E-4 5.70513E-3 5.41702E-2 3.43071E-2 1.42282E-2 2.09341E-2 9.77419E-3 2.47542E-1 1.41232E-1 1.15392E-1 3.1786E-1 1.60398E-1 8.44916E-2 2.5657E-2 1.04227E-2 4.54411E-3 2.70792E-3 2.54589E-3 2.62423E-3 3.18591E-3 1.94518E-3 8.36785E-3 5.24313E-3 3.91683E-3 2.33314E-2 1.87657E-2 5.45274E-3 4.21756E-3 2.99831E-3 1.04954E-2 1.3054E-2 2.06897E-2 1.35153E-2 1.76282E-2 8.08048E-3 1.26686E-2 1.68065E-2 3.00773E-2 3.21895E-2 8.55967E-3 1.5053E-2 1.50111E-2 1.64588E-2 3.53537E-3 7.41576E-3 9.68069E-3 4.63443E-3 4.69317E-3 2.61367E-3 3.98641E-3 7.78907E-3 7.78481E-3 7.46992E-2 1.36602E-2 2.00054E-2 3.06591E-3 2.08E-3 1.49901E-3 1.86463E-4 1.03059E-4 1.33823E-4 1.1484E-4 7.00543E-4 3.83928E-5 1.36656E-4 1.33028E-4 2.66122E-4 6.84396E-4 2.20347E-4 2.42174E-5 3.19528E-4 7.41233E-5 2.96662E-5 1.17332E-4 6.19482E-5 3.47668E-5 8.90757E-5 8.28068E-5 9.57407E-5 8.66326E-5 1.71494E-4 2.73056E-4 3.53572E-4 3.71935E-3 4.67917E-4 4.19806E-4 7.82394E-4 7.76567E-4 6.57478E-4 3.49309E-3 7.58403E-4 1.0816E-3 1.26005E-3 6.47477E-4 2.64528E-4 3.23718E-4 1.16099E-3 4.30814E-4 1.86967E-4 2.17384E-4 3.39931E-4 2.60083E-4 3.15191E-4 6.90737E-4 6.08537E-4 8.75402E-5 6.69806E-5 4.89404E-5 2.95181E-4 7.49187E-5 1.32647E-4 9.65565E-5 1.53304E-5 3.55598E-5 1.93241E-5 1.47867E-5 1.08321E-5 4.04672E-5 5.15512E-5 9.99107E-6 8.33013E-5 2.35083E-5 4.92919E-5 2.03148E-4 9.09278E-5 1.24884E-4 4.0546E-5 5.24351E-5 6.91352E-5 5.54774E-5 7.82996E-5 5.19067E-5 1.61996E-4 2.4621E-4 3.1765E-4 5.0378E-5 4.9612E-5 6.33885E-5 3.28601E-5 1.89426E-5 6.30903E-5 4.72887E-6 2.33075E-6 2.04635E-6 1.54436E-6 5.92545E-6 4.05884E-5 9.29992E-6 7.72482E-5 1.56657E-4 1.14883E-4 2.01138E-4 1.43874E-5 8.28709E-7 9.8022E-6 1.22736E-5 3.35903E-5 5.93976E-6 5.04489E-6 2.14973E-6 2.12907E-6 1.57122E-5 1.33204E-6 1.85895E-5 6.85443E-5 2.66727E-4 1.76364E-4 5.70874E-4 4.3647E-4 1.22375E-4 4.63829E-5 1.00743E-4 7.19824E-5 1.0709E-4 1.17404E-4 2.97361E-5 1.45156E-4 7.83373E-5 2.70115E-4 8.59219E-5 4.18577E-4 6.36064E-5 1.64826E-5 1.11813E-4 3.72295E-6 3.27481E-6 3.81288E-7 3.1582E-7 3.97712E-7 3.17053E-6 1.77985E-5 1.62882E-5 5.01568E-5 4.41639E-7 2.57474E-7 4.30983E-6 7.17715E-6 1.43135E-6 2.11469E-4 3.06244E-4 5.36533E-5 3.79434E-5 1.66036E-5 2.35765E-6 6.6892E-6 5.29485E-7 1.2094E-6 5.23222E-6 8.30808E-6 1.12744E-4 2.68038E-5 5.87296E-6 4.17546E-5 4.58339E-5 1.79411E-5 7.95081E-6 1.3392E-5 3.24659E-5 2.8518E-5 2.53651E-5 3.59366E-6 4.25646E-6 3.53505E-6 9.31688E-6 8.56091E-6 8.94883E-6 4.2881E-6 6.96819E-6 2.56248E-4 2.15547E-4 1.47563E-4 2.01574E-4 1.14256E-4 3.89024E-5 4.59396E-5 7.49338E-5 1.41643E-4 1.49932E-4 4.89984E-5 3.14086E-5 1.85285E-5 1.00243E-5 4.47781E-5 1.8574E-6 7.86788E-7 7.57223E-7 3.39155E-7 3.54492E-7 4.33847E-7 6.30187E-7 7.98223E-7 1.02866E-6 8.53357E-7 9.19816E-7 4.9875E-6 3.39855E-5 1.84921E-6 4.59233E-7 2.76855E-7 2.42957E-7 1.64209E-5 2.18455E-5 2.3823E-5 1.61661E-5 1.25112E-5 1.85012E-5 6.88473E-6 8.96699E-6 8.71778E-6 5.78486E-6 7.27271E-6 7.37243E-6 4.09586E-5 9.05171E-5 8.46611E-5 7.35119E-6 1.46817E-5 1.68991E-5 5.31887E-6 8.73345E-6 9.53122E-6 2.6855E-5 7.04624E-5 4.86716E-4 1.03938E-4 9.89315E-5 1.66391E-4 5.27655E-5 6.81155E-5 1.05974E-4 2.05996E-3 8.32966E-4 9.72366E-4 8.66974E-4 6.97371E-4 3.83221E-4 5.04144E-4 5.08319E-4 6.48875E-4 3.90926E-4 4.48208E-4 1.03201E-4 1.36352E-4 1.55553E-4 1.79555E-4 2.39E-4 2.43205E-4 1.13515E-3 1.78513E-3 3.17104E-3 1.15587E-3 3.4305E-4 2.27039E-4 6.9528E-4 4.70294E-4 1.07561E-4 8.26857E-5 1.86349E-4 4.69788E-4 2.21394E-4 1.55578E-3 1.83832E-3 2.42594E-3 1.62641E-3 1.46558E-3 2.38025E-3 1.8067E-3 1.88737E-3 2.67703E-3 1.65076E-3 1.51588E-3 1.24464E-3 1.57058E-4 2.21289E-4 1.6218E-4 1.54198E-4 8.82882E-5 1.48376E-4 1.60469E-4 5.14625E-4 1.02025E-4 4.57717E-4 1.45635E-4 8.52882E-4 8.68474E-4 3.79302E-4 2.23935E-3 1.18417E-3 4.33866E-3 1.62464E-2 1.77783E-2 1.82429E-2 2.5082E-2 3.157E-3 5.30955E-3 8.07025E-3 1.12109E-2 1.1403E-2 8.11094E-3 7.82701E-3 4.42814E-3 5.13179E-3 2.10858E-3 5.26476E-4 8.82034E-4 4.42891E-4 6.98513E-4 7.02202E-4 9.78635E-4 1.87116E-3 1.02415E-3 1.31687E-3 9.70905E-4 1.12971E-3 1.00216E-3 7.82543E-4 5.09714E-4 1.14196E-3 1.43533E-3 1.3771E-3 9.33669E-4 6.40363E-4 9.25034E-4 7.85226E-4 1.17539E-5 2.89444E-5 2.35448E-4 2.16774E-4 2.95149E-4 1.93095E-4 2.17069E-4 1.63445E-4 1.01951E-4 8.04041E-5 7.26156E-5 4.47187E-5 1.91556E-4 1.67172E-4 9.65401E-5 8.18213E-5 8.57545E-5 4.72792E-5 1.2164E-4 1.17373E-4 1.26948E-4 1.98656E-4 7.31494E-5 4.63793E-5 3.15295E-5 5.26171E-5 6.10609E-5 3.44434E-5 4.21383E-4 1.65808E-4 2.00658E-4 1.55974E-4 1.36476E-4 1.73423E-4 4.16118E-4 1.09554E-4 6.80521E-5 3.27281E-4 3.03966E-4 6.55297E-5 1.65619E-5 4.46777E-5 2.22687E-5 3.58422E-4 2.69848E-4 2.29717E-4 3.17476E-6 2.41801E-5 1.14302E-5 2.30994E-5 9.45538E-5 -9999 -9999 -9999 -9999 -9999 -9999 -9999 -9999 -9999 -9999 -9999 -9999 -9999 -9999 -9999 -9999 -9999 -9999 -9999 -9999 -9999 -9999 -9999 -9999 -9999 -9999 -9999 -9999 -9999 -9999 -9999
2.34185E-5 2.87699E-5 3.77755E-5 1.00615E-5 7.78201E-6 5.93766E-6 6.16436E-6 8.56712E-6 4.96882E-6 6.84491E-6 4.47326E-6 4.43553E-6 4.30175E-6 5.92818E-6 8.25092E-6 5.22583E-6 4.85593E-6 3.45646E-6 5.42297E-6 6.96686E-6 1.20641E-5 1.95783E-5 1.27651E-5 1.74128E-5 1.54267E-5 2.16084E-5 1.86105E-5 2.55608E-5 1.56851E-5 3.34505E-5 1.61737E-5 2.63731E-5 3.74959E-5 4.11755E-5 2.81352E-6 1.95931E-5 3.8015E-5 1.2234E-5 1.82977E-5 1.07862E-5 2.84859E-5 1.56462E-5 2.17923E-5 1.74289E-5 1.26748E-5 9.59382E-6 1.65033E-5 2.54676E-5 2.33753E-5 2.43196E-5 3.05788E-5 1.66035E-5 3.89981E-5 3.27339E-5 4.18017E-5 9.16207E-5 3.55875E-5 5.71576E-5 9.82665E-5 1.17207E-4 1.1111E-4 1.57064E-4 8.92455E-5 1.74622E-4 1.06824E-4 1.10095E-4 1.29581E-4 1.40503E-4 1.71164E-4 2.10629E-4 1.6047E-4 1.2396E-4 7.85058E-5 6.23131E-5 1.75413E-4 1.22632E-4 2.27262E-5 7.31746E-5 4.64367E-5 1.24192E-4 5.70462E-5 4.35766E-5 3.92163E-5 6.89803E-5 9.0804E-5 1.52354E-4 8.13154E-5 6.66565E-5 5.39463E-5 5.4328E-5 6.90756E-5 5.9438E-5 7.7593E-5 6.47762E-5 5.729E-5 6.96127E-5 2.27485E-5 7.1606E-5 3.53208E-5 5.34338E-5 5.58183E-5 3.47343E-5 3.13102E-5 9.25423E-5 1.01702E-4 9.94583E-5 7.77516E-5 4.78061E-5 9.52179E-5 1.05032E-4 5.41498E-5 8.66577E-5 9.26219E-5 1.60603E-4 1.55403E-4 1.58608E-4 1.51411E-4 1.37689E-4 1.82682E-4 1.75686E-4 5.89207E-5 1.44522E-4 1.29579E-4 1.0747E-4 7.83943E-5 9.50524E-5 1.51648E-4 1.88575E-4 1.70872E-4 1.40773E-4 9.15013E-5 1.32408E-4 2.24048E-4 2.30723E-4 1.50495E-4 3.4603E-4 1.00651E-4 1.16081E-4 2.21062E-4 7.66638E-5 7.96339E-5 1.67348E-4 3.58198E-5 4.31841E-5 5.33411E-5 8.9216E-5 6.68367E-5 7.78763E-5 5.44914E-5 1.00679E-4 4.39857E-5 2.9693E-5 3.48343E-5 5.34764E-5 6.81138E-5 8.12514E-5 1.23566E-4 6.3153E-5 2.67476E-4 1.78042E-4 1.83221E-4 8.15374E-4 3.29769E-4 7.65292E-5 2.45256E-5 1.87559E-4 1.57454E-4 1.00592E-4 1.09698E-4 1.65235E-4 2.09994E-4 1.59845E-4 1.21874E-4 8.10029E-5 8.50504E-5 5.48393E-5 2.81009E-5 9.69397E-6 5.80866E-5 1.83691E-5 3.09824E-5 1.89823E-5 2.77084E-5 2.20645E-4 5.10036E-5 8.61344E-5 3.3476E-5 2.31479E-5 3.1904E-5 1.80081E-5 2.27871E-5 1.35089E-5 2.14E-5 2.68844E-5 5.38901E-6 1.23995E-5 2.70692E-5 1.33508E-5 7.67437E-5 6.11149E-5 2.96261E-4 5.15826E-4 1.20903E-4 3.1375E-4 3.07353E-4 1.9653E-4 8.96516E-4 9.9706E-4 6.20762E-4 8.72549E-5 9.86014E-5 1.28439E-4 7.33046E-5 8.44449E-5 6.06553E-5 9.55349E-6 2.54682E-5 3.75475E-5 5.61847E-5 4.02141E-5 1.02595E-4 8.3685E-5 1.81559E-4 4.12171E-5 1.02677E-4 4.2033E-5 2.08696E-5 2.07913E-5 1.23693E-5 8.01433E-6 2.16641E-5 1.62493E-5 1.84926E-5 2.06303E-5 1.17136E-6 4.42812E-6 5.17394E-7 3.5116E-8 1.28341E-7 5.14315E-7 3.58346E-7 1.95578E-6 8.3417E-6 6.00373E-6 2.58004E-5 1.07644E-5 1.27351E-5 1.83095E-5 3.81978E-6 6.68749E-6 1.05604E-5 7.54611E-6 6.75008E-6 1.33936E-5 1.94935E-5 2.92975E-5 5.10955E-5 1.00888E-5 1.14718E-5 2.90881E-5 1.55091E-4 2.66212E-4 9.19493E-5 1.41025E-4 1.5337E-4 3.82004E-4 7.94583E-4 1.00252E-3 7.8636E-4 4.05809E-4 3.81676E-4 1.0062E-3 8.16025E-4 9.37606E-4 4.53454E-4 1.92741E-3 1.03488E-3 2.44753E-4 3.89786E-4 1.39239E-3 2.37465E-3 3.19019E-3 1.84996E-3 4.60307E-4 6.65152E-5 3.76646E-5 4.12042E-5 1.26421E-4 3.62391E-5 8.57701E-5 2.0338E-4 5.76567E-5 2.65776E-4 3.08944E-4 6.09557E-4 6.49759E-4 6.56561E-4 9.44698E-4 7.2854E-4 1.27299E-3 2.19539E-3 1.29462E-3 1.95011E-3 2.90412E-3 5.36408E-4 4.76545E-4 2.04697E-4 3.83356E-5 2.1118E-4 1.02288E-4 1.01258E-4 1.30245E-4 5.38975E-5 1.01067E-4 1.28266E-4 1.80575E-4 2.10634E-4 7.01032E-5 9.86292E-5 1.94055E-4 1.15656E-4 1.78538E-4 1.38857E-4 4.11369E-4 5.34936E-4 9.08255E-4 6.74457E-4 6.26559E-4 7.25803E-4 6.64152E-4 1.12005E-3 8.54858E-4 4.36854E-4 4.86467E-4 9.69285E-4 1.84545E-3 1.90099E-3 2.2661E-3 2.00657E-3 2.09442E-3 1.46842E-3 3.78288E-3 2.64899E-3 2.09698E-3 1.58244E-3 1.92456E-3 2.61701E-3 1.4006E-3 2.75892E-3 3.17121E-3 2.63834E-3 6.00378E-3 6.23525E-3 1.35257E-3 2.41554E-3 4.16277E-3 5.44431E-3 9.63588E-3 1.12682E-2 7.92664E-3 5.19651E-3 8.09702E-3 1.21879E-2 2.95453E-2 1.69814E-2 9.38366E-3 1.38686E-2 5.89667E-3 1.12126E-2 6.64619E-3 2.73941E-2 8.68413E-3 1.4064E-2 1.00385E-2 9.75519E-3 2.45635E-2 1.1897E-2 8.8777E-2 1.01126E-1 9.67834E-2 1.22115E-1 5.68638E-2 1.20665E-1 7.15849E-2 1.03758E-1 5.71099E-2 9.42193E-2 2.25066E-1 1.36786E-1 1.0651E-1 1.68521E-1 2.18095E-1 2.19462E-1 1.49694E-1 2.27519E-1 1.30289E-1 8.49121E-2 1.53361E-1 1.50916E-1 1.77447E-1 2.08152E-1 7.5393E-2 1.06905E-1 1.66949E-2 5.44268E-3 2.2752E-2 7.98728E-2 5.07476E-2 2.82011E-2 2.91406E-2 2.80002E-2 8.96462E-2 5.04091E-2 5.2817E-2 6.33279E-2 4.41394E-2 2.34876E-2 3.34293E-2 2.43173E-2 2.6719E-2 2.53705E-2 1.67452E-2 2.08438E-2 3.6744E-2 3.67299E-2 6.75867E-2 3.22604E-2 4.90966E-2 6.18013E-2 5.60424E-2 6.44667E-2 6.27845E-2 6.70657E-2 3.00265E-2 3.33169E-2 3.59545E-2 5.12343E-2 1.84277E-2 3.1657E-2 3.75552E-2 3.5372E-2 2.77378E-2 3.83735E-2 5.48688E-2 5.15835E-2 8.73398E-2 5.23705E-2 4.28813E-2 3.91941E-2 3.36596E-2 5.14774E-2 8.67293E-2 2.00011E-2 5.29588E-2 8.96499E-2 6.53202E-2 1.89122E-2 8.96508E-3 1.11598E-2 4.07705E-2 8.90576E-2 7.74697E-2 9.30953E-2 1.06517E-1 9.19023E-2 7.48626E-2 4.06812E-2 1.38374E-1 1.27296E-1 9.27449E-2 7.29938E-2 9.24893E-2 2.51338E-1 1.6598E-1 1.13179E-1 1.45372E-1 4.46068E-1 5.66359E-1 3.62615E-1 1.35224E-1 4.51706E-1 3.66582E-1 3.92171E-1 2.50679E-1 4.87825E-2 1.15226E-1 1.798E-1 2.15796E-1 2.23142E-1 9.39276E-2 3.51939E-2 2.81775E-2 3.71012E-2 2.74295E-2 1.8289E-2 3.05909E-2 4.47022E-2 3.04245E-2 4.34315E-2 2.39465E-2 4.15942E-2 2.95751E-2 1.97441E-2 3.40002E-2 2.70437E-2 4.4289E-2 2.75907E-2 8.33021E-2 2.98452E-2 1.26182E-2 5.58295E-2 5.60203E-2 7.7651E-2 4.9011E-2 5.00483E-2 6.06417E-2 9.28092E-2 6.33172E-2 1.23416E-1 4.07231E-2 3.95412E-2 2.27694E-2 1.80239E-2 5.55899E-2 1.02088E-1 2.30563E-2 3.98289E-2 5.66882E-2 8.54276E-2 1.09817E-2 1.41566E-2 7.10439E-3 1.58788E-2 7.48613E-3 1.23946E-2 3.85628E-2 7.79872E-2 1.58371E-2 1.35761E-2 2.40696E-2 3.93385E-2 4.28637E-2 2.681E-2 8.00895E-2 6.52301E-2 3.18631E-2 3.21157E-2 5.07283E-2 4.28134E-2 2.01529E-1 5.90344E-2 2.36556E-1 6.82598E-2 1.19549E-1 5.39555E-2 6.29549E-2 2.49755E-2 4.18192E-2 5.34549E-2 1.59486E-1 5.23868E-2 1.35968E-1 8.38472E-2 1.99795E-1 9.99408E-2 4.31977E-2 1.21181E-1 2.52486E-1 2.79839E-1 2.38953E-1 2.44593E-1 3.02798E-1 4.10771E-2 5.58294E-2 5.75302E-2 1.32941E-1 6.57707E-2 1.02229E-1 4.83006E-1 1.79037E-1 3.95798E-2 8.39254E-2 4.16696E-2 4.21953E-2 4.04599E-2 4.4102E-2 3.90285E-2 1.91225E-2 3.64956E-2 3.42101E-2 1.12309E-2 5.04167E-3 2.91925E-3 2.31763E-2 3.49012E-2 4.91305E-3 7.49579E-3 3.23514E-4 3.54045E-4 1.90645E-4 2.12128E-4 4.24475E-4 1.26892E-3 2.88107E-3 6.015E-3 4.8995E-3 5.40086E-3 1.10591E-2 8.09793E-2 6.69183E-2 5.22815E-2 5.82082E-2 1.74984E-1 3.85993E-1 1.48239E-1 1.34762E-1 1.24436E-1 7.49302E-2 1.28399E-1 4.38023E-1 1.30999E-1 8.92758E-2 1.74449E-1 9.77941E-2 1.96051E-1 5.75115E-2 5.71492E-2 3.02902E-2 2.91914E-2 3.00127E-2 5.02218E-2 3.92848E-2 2.70316E-2 5.29629E-2 4.04514E-2 9.10748E-2 7.13402E-2 4.87763E-2 6.40335E-2 3.99422E-2 2.15745E-2 7.06827E-3 1.52491E-2 1.23336E-2 9.69703E-3 9.01182E-3 1.93917E-3 1.0311E-2 6.74124E-3 2.43268E-2 7.45647E-2 1.37404E-2 1.46862E-2 6.4094E-2 3.1358E-2 8.02949E-3 4.79849E-3 3.18117E-3 5.85338E-3 8.19322E-3 9.14284E-3 1.17689E-2 2.70584E-2 3.30624E-2 3.32643E-2 1.42569E-2 1.34039E-2 1.03637E-2 1.15484E-2 1.36322E-2 2.75186E-2 4.7844E-2 1.01104E-2 2.6572E-2 1.0144E-2 1.93549E-2 2.50388E-2 1.21036E-2 1.81216E-2 4.82528E-3 1.02523E-2 1.94728E-2 3.73544E-3 9.83658E-3 1.29784E-2 6.58085E-3 1.13966E-2 2.54596E-2 2.28164E-2 3.2061E-2 1.99737E-2 1.78391E-1 2.34557E-2 8.44899E-2 3.19646E-2 1.35488E-1 4.43943E-2 4.35364E-2 3.70615E-2 5.74554E-2 7.77632E-2 2.80032E-2 2.65505E-2 3.55169E-2 2.45617E-2 3.36487E-2 4.61438E-2 2.86799E-1 9.85847E-2 6.92092E-2 6.21974E-2 4.9127E-2 9.07562E-2 1.47906E-1 7.05227E-2 5.6636E-2 1.61254E-1 9.10102E-2 5.74079E-2 5.78549E-2 7.50012E-2 1.80086E-1 1.2589E-1 1.48278E-1 1.58495E-1 8.77546E-2 1.02955E-1 1.34444E-2 7.74916E-3 5.94945E-3 2.69329E-3 1.37576E-3 1.79464E-3 3.55979E-3 6.05711E-4 1.88639E-4 7.13404E-4 4.34913E-5 9.3407E-5 3.13318E-4 2.9328E-4 1.59382E-3 1.63788E-2 2.80868E-2 1.49966E-2 8.24093E-3 4.19143E-2 1.31427E-1 7.86607E-2 6.40775E-2 1.18608E-1 4.4507E-2 5.05834E-2 1.70391E-2 1.39601E-2 5.60762E-3 1.19215E-2 4.56083E-3 3.71168E-3 1.68358E-3 1.25529E-2 3.34445E-3 2.32956E-3 1.33942E-3 3.94086E-3 7.79459E-3 3.7976E-3 5.26202E-3 7.69403E-3 6.69315E-3 5.45941E-3 9.87896E-3 7.02601E-3 1.89102E-2 1.22094E-2 4.76844E-3 1.88717E-2 4.47084E-2 9.15586E-3 5.04035E-3 1.5507E-2 2.04963E-2 1.11361E-2 1.05179E-2 4.46957E-3 9.24955E-3 9.29499E-3 1.14553E-2 4.61283E-3 5.87337E-3 3.73276E-3 1.94702E-2 2.85933E-2 1.33637E-2 1.02066E-2 7.80743E-3 8.78747E-4 6.27472E-4 2.66695E-4 1.64106E-4 1.81074E-4 5.77533E-5 4.79325E-4 4.32207E-4 1.47653E-4 1.46886E-4 1.38085E-4 2.2536E-4 2.05445E-4 5.20534E-5 7.61918E-4 2.46242E-5 1.59424E-5 1.84964E-5 3.4093E-4 2.23894E-4 3.64902E-5 8.35111E-5 9.65558E-5 1.39149E-4 4.76879E-4 2.63309E-4 2.63133E-4 1.92767E-4 1.31704E-3 6.03344E-4 8.20702E-4 9.30958E-4 9.17716E-4 7.78732E-4 1.21067E-3 1.3465E-3 4.76113E-4 4.30548E-4 5.49684E-4 5.49829E-4 8.75303E-4 9.04176E-4 2.71137E-4 4.22001E-4 2.97602E-4 4.87528E-4 3.79481E-4 3.15156E-3 3.20154E-4 1.60716E-4 6.03346E-4 3.48947E-5 1.03399E-4 1.27589E-4 1.87727E-4 1.02392E-4 1.35615E-5 9.33603E-6 4.50648E-5 1.23157E-5 9.51875E-6 1.24931E-4 2.56882E-5 3.46075E-5 2.28191E-5 4.15905E-5 9.25863E-5 4.99842E-5 2.04341E-4 3.66714E-5 9.44347E-5 1.14374E-4 6.88609E-5 1.34617E-5 1.78544E-5 3.31381E-5 1.24882E-4 8.42596E-5 7.2926E-5 6.82267E-5 4.41059E-4 6.54429E-5 7.52321E-5 4.5463E-5 1.27202E-5 5.82905E-6 4.3697E-6 1.73893E-6 4.97607E-5 2.55312E-5 1.84977E-5 2.26602E-5 3.76288E-4 1.57474E-4 1.79096E-4 4.74495E-5 7.45339E-6 5.71462E-6 1.15335E-5 1.7983E-6 1.61878E-5 3.80076E-6 6.32598E-6 3.85649E-6 3.24066E-6 1.02373E-6 1.40821E-6 1.49359E-5 1.83972E-4 2.95344E-4 1.23135E-4 2.16701E-4 1.36618E-4 5.65256E-5 1.42241E-4 6.62896E-5 3.40613E-5 7.40495E-5 8.01369E-5 7.43952E-5 9.26983E-5 3.16261E-5 2.10155E-5 4.41109E-5 5.04419E-5 1.15885E-4 1.44884E-5 7.89699E-6 2.20616E-4 5.25743E-5 3.30996E-7 1.49113E-7 1.30414E-7 3.57774E-4 1.66989E-4 3.17032E-6 3.68618E-7 7.28924E-6 7.43169E-6 6.15777E-6 1.99333E-6 2.48645E-5 3.12459E-4 5.92729E-5 1.08584E-4 1.02626E-4 7.5777E-5 4.05604E-5 6.32715E-5 8.52573E-5 7.34036E-6 4.88195E-6 6.69703E-6 1.10198E-5 1.13895E-5 9.96447E-5 8.16694E-5 5.53966E-5 1.83836E-5 1.2402E-5 2.72943E-5 2.03534E-5 1.50187E-5 2.3339E-5 6.49849E-6 3.51187E-6 1.05568E-5 8.18873E-6 7.6612E-6 1.24528E-5 3.41189E-5 2.89807E-5 1.00144E-4 1.89628E-4 1.69757E-4 1.37659E-4 2.96056E-5 2.63717E-5 6.55426E-5 4.79483E-5 9.80813E-5 1.02646E-4 1.49857E-4 2.73073E-5 3.10092E-5 2.63297E-5 2.61727E-6 2.84449E-6 1.89773E-6 2.11405E-7 5.16666E-7 3.71767E-7 1.11894E-6 5.79253E-7 5.81756E-7 5.48427E-7 4.21802E-7 7.73805E-7 7.1577E-7 7.23518E-7 9.05527E-7 5.12445E-6 1.11974E-5 9.63473E-6 1.54537E-5 8.91116E-6 1.68836E-5 2.92861E-5 1.2233E-5 2.42085E-5 2.20427E-5 1.45702E-5 1.07007E-5 6.328E-6 6.28022E-6 2.8495E-5 4.5323E-6 4.76184E-6 9.88007E-6 1.41335E-5 1.54328E-5 5.71439E-6 6.67484E-6 2.68469E-5 8.75421E-6 1.49749E-5 8.93376E-5 9.72995E-5 9.36165E-5 1.92325E-4 2.74081E-5 4.90314E-5 6.52624E-5 5.18207E-5 7.56567E-4 1.00933E-3 6.60364E-4 7.54536E-4 5.59642E-4 4.64754E-4 3.61079E-4 3.26413E-4 3.04107E-4 4.31174E-4 4.54277E-4 5.10723E-4 6.34708E-4 8.20385E-5 1.08147E-4 1.09233E-3 9.20676E-4 8.68406E-4 3.12688E-4 1.16093E-3 5.74126E-4 5.02945E-4 3.57329E-4 2.9921E-4 2.58026E-4 3.25241E-4 4.12096E-5 4.61997E-4 2.1004E-4 5.56081E-4 4.51371E-4 1.31828E-3 2.54776E-3 2.03096E-3 3.17521E-3 6.34824E-3 2.72783E-3 2.04042E-3 1.75144E-3 4.06175E-3 1.02444E-3 1.17523E-3 1.32665E-4 6.88661E-5 2.36434E-4 9.39579E-5 2.1547E-4 5.16649E-4 8.00671E-4 1.64315E-4 2.94212E-4 7.40087E-4 3.57654E-4 6.06032E-4 5.00893E-4 3.0926E-4 3.06902E-3 3.36583E-3 1.11202E-2 9.37807E-4 9.26088E-3 2.3825E-2 2.03869E-2 1.61085E-2 6.29664E-3 6.62471E-3 1.01345E-2 1.39062E-2 1.16424E-2 2.71803E-2 1.17825E-2 2.1147E-3 8.59969E-4 4.07526E-4 6.03978E-4 8.46507E-4 7.5342E-4 8.15408E-4 7.82091E-4 7.12584E-4 1.50337E-3 5.84413E-4 8.48934E-4 9.33094E-4 6.27341E-4 3.07216E-3 2.17352E-3 5.33935E-4 8.69681E-4 1.32716E-3 1.13131E-3 8.8341E-4 8.35096E-4 6.64069E-4 1.98142E-4 2.62334E-4 4.47273E-4 4.79487E-4 3.26552E-4 2.59283E-4 9.80385E-5 1.26654E-4 1.74172E-4 4.13978E-5 4.32262E-5 6.13881E-5 2.83814E-4 1.62013E-4 1.28418E-4 2.01858E-4 1.60296E-4 5.42677E-5 1.06336E-3 1.02428E-3 8.25784E-4 9.38852E-4 1.12675E-4 3.8599E-4 3.13613E-4 1.61789E-4 2.4737E-4 5.35256E-4 1.17113E-3 1.81315E-4 4.58694E-5 2.54915E-5 1.19004E-4 3.16388E-4 2.61321E-4 3.05047E-4 9.97032E-5 1.12731E-4 1.19833E-4 1.67031E-4 1.66891E-5 1.18477E-4 5.0787E-5 1.03205E-4 8.74896E-5 2.10763E-4 2.80233E-4 4.53368E-4 1.25437E-4 1.55518E-5 3.89238E-6 9.88054E-5 -9999 -9999 -9999 -9999 -9999 -9999 -9999 -9999 -9999 -9999 -9999 -9999 -9999 -9999 -9999 -9999 -9999 -9999 -9999 -9999 -9999 -9999 -9999 -9999 -9999 -9999 -9999 -9999 -9999 -9999
3.62267E-5 3.26026E-5 3.28507E-5 4.67206E-6 2.03639E-5 7.45051E-6 7.80865E-6 9.33508E-6 7.96521E-6 5.59716E-6 8.09923E-6 6.09254E-6 5.72566E-6 6.55089E-6 6.12939E-6 4.13417E-6 4.80884E-6 4.13149E-6 3.40212E-6 7.80921E-6 8.73589E-6 1.18183E-5 5.11513E-6 1.53317E-5 1.44003E-5 1.50172E-5 2.59263E-5 2.4905E-5 2.25694E-5 2.71014E-5 1.38493E-5 1.16356E-5 2.18717E-5 1.51003E-5 1.00971E-5 1.476E-5 1.52179E-5 1.32183E-5 1.31506E-5 7.04044E-6 8.80584E-6 9.79723E-6 1.19121E-5 1.40954E-5 1.14049E-5 1.19989E-5 1.24326E-5 4.42498E-5 6.49583E-6 3.46463E-5 1.88409E-5 3.04424E-5 3.49053E-5 3.07229E-5 5.26299E-5 6.24456E-5 3.10685E-5 7.65237E-5 1.06999E-4 6.76398E-5 8.73202E-5 8.57347E-5 1.36177E-4 9.25665E-5 2.61197E-4 9.77162E-5 1.2716E-4 1.69042E-4 3.5189E-4 2.93343E-4 1.27205E-4 8.471E-5 7.23778E-5 8.32423E-5 5.13518E-5 7.12094E-5 6.75676E-5 6.21377E-5 6.38898E-5 7.80825E-5 5.68331E-5 9.43572E-5 1.24947E-4 1.70718E-4 1.17451E-4 6.42428E-5 2.63121E-4 4.98531E-5 5.97533E-5 6.13104E-5 7.99735E-5 6.09713E-5 8.05913E-5 3.9257E-5 3.72182E-5 1.22479E-5 2.39931E-5 4.45434E-5 4.33876E-5 1.94418E-5 7.49281E-5 9.18823E-5 5.18486E-5 7.25777E-5 1.15628E-4 5.80341E-5 5.83751E-5 7.16076E-5 9.16588E-5 9.86817E-5 7.88371E-5 1.07891E-4 1.11864E-4 1.59544E-4 1.01033E-4 1.67575E-4 1.42219E-4 1.40629E-4 1.66612E-4 3.01086E-4 8.56651E-5 3.04798E-4 2.48476E-4 2.50886E-4 1.28615E-4 1.26052E-4 1.93913E-4 1.59828E-4 1.33086E-4 9.43735E-5 1.22164E-4 1.08811E-4 1.28021E-4 9.77247E-5 1.03464E-4 5.57376E-5 9.31198E-5 1.64041E-4 9.90898E-5 9.47404E-5 1.37649E-4 8.422E-5 6.25102E-5 7.30316E-5 8.18365E-5 1.13454E-4 6.34085E-5 2.18444E-5 3.43265E-5 8.72649E-5 4.37477E-5 5.93662E-5 5.09759E-5 3.33027E-5 5.30379E-5 1.6274E-5 1.58916E-5 1.17029E-4 1.56137E-4 1.73828E-4 6.58421E-6 1.86525E-5 2.83263E-5 1.28111E-5 2.2349E-5 5.48717E-5 1.84838E-4 1.96008E-4 3.05436E-4 6.01481E-5 1.69291E-4 8.03121E-5 2.66426E-5 2.43067E-5 2.60912E-5 3.45317E-5 2.26229E-5 3.11154E-5 2.98363E-5 2.62437E-5 2.00792E-4 3.94514E-5 3.44576E-5 3.71314E-5 2.39684E-5 6.74586E-5 7.19419E-5 1.69949E-5 1.80664E-5 1.4499E-5 2.39814E-5 1.83525E-5 1.19817E-5 1.61725E-5 2.9372E-5 3.49342E-5 2.06883E-5 2.64693E-5 9.49829E-6 8.93566E-5 7.82096E-5 9.47425E-5 6.1369E-4 1.72117E-3 3.25189E-4 1.39645E-4 3.09863E-4 2.70852E-4 7.75663E-4 8.19511E-4 1.60363E-4 2.44433E-5 3.72445E-5 1.15984E-4 9.76555E-5 6.92787E-5 6.13655E-5 2.96521E-5 5.62391E-5 2.54182E-5 3.48773E-5 9.82922E-6 4.01181E-5 1.22663E-4 1.09253E-5 2.03886E-5 2.08996E-5 4.92374E-5 8.31179E-6 7.82279E-6 2.04011E-5 1.2858E-5 2.36583E-5 7.76424E-6 2.86331E-6 8.86553E-7 2.04429E-6 2.97459E-7 1.72641E-7 1.84653E-6 7.75177E-7 5.84281E-7 2.72415E-6 1.24432E-4 8.05185E-5 2.25877E-5 3.02539E-5 1.12053E-5 6.44458E-6 4.11675E-6 4.16237E-6 4.28966E-6 7.08922E-6 1.33661E-5 4.02346E-5 1.83762E-5 9.06732E-6 9.70706E-6 1.05728E-5 1.25671E-5 1.95502E-4 1.87055E-4 7.41223E-5 9.89225E-5 4.59886E-4 8.84753E-4 2.518E-3 2.67968E-3 1.03185E-3 9.81308E-4 8.03103E-4 1.55834E-3 1.85671E-3 1.04341E-3 1.00577E-3 1.63555E-3 1.74663E-3 3.14463E-3 6.30079E-4 2.02086E-3 3.4944E-3 3.67556E-3 1.94023E-3 2.36345E-4 6.57298E-5 5.64492E-5 2.59131E-4 4.05377E-5 1.48531E-4 2.09323E-4 1.17971E-4 6.13648E-5 5.70606E-4 7.39729E-4 1.00681E-3 7.35674E-4 8.28141E-4 1.62269E-3 2.1483E-3 1.13094E-3 1.47905E-3 1.71149E-3 1.86891E-3 2.87562E-4 5.74486E-4 3.15145E-4 5.16588E-4 4.74086E-5 2.59889E-5 4.86522E-5 6.76547E-5 1.34779E-4 9.19185E-4 3.01073E-4 1.72748E-4 4.31725E-4 1.65142E-4 2.10228E-4 1.41962E-4 1.50352E-4 1.10813E-4 1.94096E-4 4.39992E-4 6.6017E-4 1.23449E-3 9.79521E-4 7.21673E-4 7.87557E-4 5.45628E-4 1.15697E-3 1.10168E-3 1.6171E-3 1.06991E-3 5.34153E-4 5.5733E-4 1.59234E-3 2.99422E-3 2.20437E-3 1.34021E-3 2.51756E-3 9.19576E-4 2.78117E-3 2.23272E-3 2.10936E-3 2.73479E-3 1.63701E-3 1.55666E-3 2.47527E-3 2.27216E-3 2.34786E-3 6.34862E-3 4.67853E-3 3.1863E-3 1.33791E-3 3.21331E-3 6.008E-3 7.44342E-3 1.38261E-2 6.96428E-3 5.47242E-3 5.97857E-3 7.74109E-3 2.51968E-2 1.12907E-2 3.54195E-2 2.4721E-2 6.77454E-3 6.52199E-3 8.77097E-3 2.56053E-3 2.06332E-2 2.00901E-2 1.09538E-2 6.354E-3 2.03408E-2 1.47117E-2 5.7039E-3 3.85693E-2 4.32662E-2 6.86511E-2 1.20043E-1 4.37614E-2 6.28975E-2 5.54678E-2 8.12602E-2 6.59139E-2 2.02114E-1 1.98257E-1 6.27288E-2 1.49104E-1 1.77878E-1 6.79428E-2 2.59128E-1 1.01217E-1 2.45478E-1 1.31197E-1 6.82775E-2 9.955E-2 1.72153E-1 5.95611E-2 1.408E-1 3.8706E-2 5.08241E-2 1.51082E-2 2.38381E-2 1.29985E-2 5.66102E-2 6.71953E-2 8.33719E-2 6.2172E-2 3.76942E-2 3.79003E-2 5.42096E-2 8.89658E-2 7.33384E-2 1.04122E-1 8.27675E-2 7.71205E-2 3.7258E-2 2.30867E-2 2.78076E-2 -9999 4.14794E-2 2.97837E-2 2.87986E-2 3.33471E-2 3.46048E-2 2.96177E-2 5.09307E-2 5.25917E-2 4.92756E-2 8.88382E-2 4.98643E-2 3.55199E-2 5.08637E-2 5.29786E-2 2.45185E-2 2.6088E-2 3.17991E-2 3.29333E-2 3.24003E-2 6.6551E-2 5.99618E-2 4.72491E-2 8.77809E-2 8.13597E-2 6.68787E-2 5.51606E-2 4.13947E-2 5.22235E-2 4.76936E-2 5.37298E-2 6.6365E-2 4.06167E-2 4.36592E-2 6.72855E-2 4.56988E-3 7.60467E-3 1.64841E-2 3.61852E-2 6.05098E-2 9.68746E-2 1.05587E-1 1.39923E-1 2.98955E-2 3.97376E-2 8.13606E-2 1.18166E-1 1.2952E-1 1.19398E-1 4.88277E-2 6.21362E-2 4.161E-1 4.47987E-1 3.85593E-1 3.0449E-1 3.54761E-1 5.12361E-1 1.66536E-1 2.3971E-1 5.04001E-1 6.1313E-1 5.13121E-1 4.04312E-1 1.49188E-1 2.22113E-1 2.02049E-1 1.60025E-1 1.05359E-1 5.32018E-2 4.2665E-2 2.84149E-2 1.31496E-2 7.29259E-2 7.55218E-2 4.19496E-2 6.16245E-2 7.86429E-2 5.93768E-2 6.22702E-2 7.98028E-2 6.26696E-2 5.29282E-2 1.67367E-2 2.55289E-2 7.12825E-2 6.54747E-2 3.49994E-2 4.30894E-2 3.00238E-2 5.88248E-2 3.06101E-2 8.51248E-2 1.00256E-1 1.13983E-1 6.13138E-2 8.16326E-2 1.05944E-1 1.831E-1 1.75179E-1 2.74815E-2 1.56117E-2 7.68851E-3 5.8421E-2 8.4865E-2 7.88009E-3 7.37628E-2 1.99271E-2 2.27601E-2 1.29955E-2 1.988E-2 3.61133E-2 4.90211E-2 2.46009E-2 1.52232E-2 1.25317E-2 6.7122E-2 3.14246E-2 1.12713E-2 3.79692E-2 5.28915E-2 4.26455E-2 2.04351E-2 4.60139E-2 6.94271E-2 3.95421E-2 2.87285E-2 4.00574E-2 6.81687E-2 9.61756E-2 1.46079E-1 1.85092E-1 1.01766E-1 2.51554E-1 7.7202E-2 1.85993E-1 6.93419E-2 2.2784E-2 1.25315E-1 6.56548E-2 6.59677E-2 1.53737E-1 1.88417E-1 7.90119E-2 2.57382E-1 3.07494E-2 7.81675E-2 1.13903E-1 3.08105E-1 2.56464E-1 3.45231E-1 1.78344E-1 4.1202E-2 6.70524E-2 6.8189E-2 1.00464E-1 1.03892E-1 2.61524E-1 1.40094E-1 9.42183E-2 1.94309E-2 8.01466E-2 7.84198E-2 1.67616E-2 2.3687E-2 1.00121E-1 5.24355E-2 1.0522E-1 1.36676E-2 2.03962E-2 2.45486E-2 2.01917E-2 1.66835E-3 1.96066E-3 1.79022E-2 2.66848E-3 1.8054E-4 2.78076E-4 2.19122E-4 3.18409E-4 1.15292E-4 8.78144E-5 2.92358E-4 2.16408E-4 6.69571E-4 9.20515E-4 7.75998E-3 5.49639E-3 1.83306E-2 2.48059E-2 6.27332E-2 2.05925E-1 2.73468E-1 5.91225E-2 1.0293E-1 1.41759E-1 1.93174E-1 1.81158E-1 3.35483E-1 1.288E-1 1.10242E-1 7.8797E-2 5.73722E-2 8.83411E-2 5.05846E-2 5.82613E-2 4.00425E-2 3.7493E-2 3.86293E-2 3.68094E-2 3.31709E-2 3.41664E-2 2.27325E-2 3.07507E-2 6.32906E-2 1.0457E-1 1.56709E-2 1.92443E-2 4.23756E-2 1.66669E-2 1.70421E-2 3.25172E-2 4.67211E-2 1.47692E-2 1.88356E-2 1.04965E-2 1.49979E-2 6.05805E-3 3.8216E-3 9.87526E-3 4.1846E-2 5.20262E-2 1.82981E-2 5.98684E-2 4.5263E-2 3.44462E-2 6.74705E-3 5.74641E-3 2.27255E-3 9.15178E-3 1.7731E-2 2.56669E-2 3.94016E-2 7.602E-2 2.58069E-2 1.87498E-2 1.31853E-2 2.35478E-2 8.27344E-3 1.26857E-2 2.01935E-2 4.49662E-2 2.06736E-2 2.13354E-2 1.99068E-2 2.5568E-2 7.21388E-2 9.16169E-2 3.93086E-2 1.61759E-2 9.92926E-3 1.54584E-2 1.68129E-3 4.95308E-3 6.64343E-3 1.20516E-2 1.15845E-2 1.88892E-2 1.72832E-2 2.51604E-2 3.21869E-2 3.89756E-2 1.84137E-2 3.45602E-2 3.11099E-2 7.40316E-2 1.26805E-1 7.27404E-2 8.63914E-2 4.58579E-2 5.13819E-2 4.29976E-2 2.55731E-2 2.79211E-2 2.48443E-2 -9999 2.45497E-2 7.06091E-2 4.93086E-2 5.18426E-2 1.36177E-1 1.14307E-1 4.95716E-2 1.3864E-1 5.75673E-2 5.85949E-2 8.79213E-2 2.96716E-1 1.70846E-1 1.39176E-1 1.07269E-1 1.10527E-1 1.03609E-1 1.58258E-1 1.21082E-1 1.5442E-1 1.43682E-1 2.88532E-1 3.63439E-2 4.65924E-2 1.56431E-3 1.21721E-3 1.51545E-3 2.0952E-4 1.4271E-4 2.55888E-4 1.24464E-4 4.78364E-5 1.62782E-6 2.11839E-4 6.63175E-5 9.06587E-4 2.51428E-3 5.07542E-3 2.15417E-2 1.77512E-2 4.14073E-2 1.48299E-1 4.28491E-2 2.62069E-2 7.1026E-2 4.07319E-2 2.41087E-2 2.17598E-2 5.95093E-3 3.49992E-3 4.63676E-3 2.67444E-3 1.05295E-3 8.51163E-4 1.25758E-3 6.80733E-3 4.74066E-3 3.67911E-2 1.34578E-2 4.94918E-3 7.3693E-3 2.83541E-3 8.58184E-3 9.47639E-3 4.98474E-3 4.784E-3 4.26296E-3 1.97412E-2 1.36728E-2 1.28286E-2 4.16375E-2 1.95E-2 4.57506E-3 1.5829E-2 1.60335E-2 5.51542E-2 4.91714E-3 2.93125E-3 4.94367E-3 3.42496E-3 8.23213E-3 9.18764E-3 8.62506E-3 2.1889E-2 2.22477E-2 1.43576E-2 9.45515E-3 1.99769E-2 1.28813E-2 3.22994E-3 1.25275E-2 5.01871E-4 1.9085E-4 1.21331E-4 9.61812E-5 8.16362E-5 6.48268E-4 3.85212E-3 1.479E-4 9.29682E-5 2.11031E-4 5.99308E-4 1.91716E-4 1.26914E-3 6.34689E-4 3.88727E-5 2.55317E-5 1.54597E-5 3.80494E-5 3.76723E-5 5.45415E-5 1.70789E-4 2.55874E-4 1.56091E-4 1.5787E-4 2.10175E-4 2.23144E-4 1.89438E-4 5.09176E-4 8.0723E-4 2.3176E-3 9.35241E-4 6.97148E-4 6.07482E-4 5.20818E-4 8.23022E-4 3.50909E-4 1.08054E-3 1.29198E-3 6.86314E-4 1.29098E-3 4.69186E-4 8.98588E-4 3.64279E-4 3.93068E-4 5.66249E-4 6.27232E-4 3.51793E-3 4.88638E-4 1.89801E-4 3.82258E-4 1.0488E-4 1.55468E-4 5.57441E-5 4.39949E-5 3.89128E-5 1.43705E-5 8.84494E-6 1.77589E-5 8.51928E-6 4.37007E-5 7.87691E-5 3.08668E-5 1.06953E-4 3.44007E-5 1.04694E-4 6.24903E-5 2.4555E-4 8.86449E-5 7.55439E-5 1.13001E-4 5.55191E-5 5.1092E-5 7.55075E-5 1.8952E-5 1.85507E-5 2.29572E-5 5.78466E-5 1.5732E-5 4.43E-5 5.97773E-5 2.03936E-4 7.99756E-5 7.73215E-5 9.63238E-6 5.29554E-6 3.96186E-6 1.39144E-6 2.19944E-6 2.4513E-5 4.44661E-5 3.4754E-5 1.21985E-5 2.72449E-5 7.37221E-6 2.19636E-6 8.0232E-7 3.85725E-6 1.46748E-5 3.5635E-6 2.14285E-5 1.39358E-5 1.1804E-5 6.83035E-6 2.92721E-6 6.39845E-7 1.77865E-6 4.87631E-5 4.73104E-5 1.66112E-4 1.85679E-4 6.65787E-5 1.23726E-4 1.17029E-4 5.79373E-5 9.21069E-5 1.39817E-4 1.15636E-4 9.04683E-5 2.27453E-5 4.41338E-5 1.90398E-5 4.08634E-5 4.52471E-5 7.44918E-5 6.61514E-6 8.17369E-5 1.61442E-7 8.90411E-7 3.31693E-7 4.80119E-7 2.44232E-7 8.30613E-8 3.97646E-7 4.24414E-6 3.73666E-6 4.42788E-6 9.26561E-6 1.53094E-5 9.30233E-6 6.29867E-7 5.78785E-5 1.06516E-4 1.20877E-4 6.97494E-5 8.9797E-5 3.93631E-5 4.35848E-5 4.94464E-5 5.64434E-5 3.111E-5 2.06963E-5 8.24189E-6 6.06068E-6 4.10232E-6 2.34288E-5 8.40069E-6 2.16154E-5 3.29009E-5 1.92899E-5 1.29598E-5 2.20566E-5 1.11715E-5 1.10358E-5 2.2933E-6 4.50131E-6 4.29756E-6 2.46085E-6 4.63445E-6 6.21822E-6 7.2003E-6 8.06551E-6 7.3699E-5 4.54352E-5 2.6602E-5 1.72832E-5 1.78868E-5 2.7056E-5 4.20391E-5 6.25585E-5 8.95284E-5 2.65775E-5 7.23926E-5 4.61042E-6 2.6985E-5 2.45756E-5 2.46535E-5 1.61812E-5 1.42494E-6 1.48011E-5 5.19291E-6 5.8723E-6 1.07758E-5 1.03644E-5 7.71417E-6 4.99329E-6 4.32845E-7 7.44779E-7 8.48227E-7 1.60091E-7 1.3739E-6 1.82978E-6 9.44548E-7 2.45712E-5 1.66698E-5 1.42142E-5 3.61545E-5 4.16549E-6 1.41971E-5 1.13846E-5 1.92332E-5 1.1836E-5 9.05679E-6 1.00507E-5 1.38537E-4 8.98196E-5 3.65682E-5 5.98557E-5 4.06187E-5 2.31199E-5 4.5791E-6 1.11145E-5 6.03659E-6 9.29068E-6 1.59231E-5 1.84206E-5 1.20942E-4 1.24549E-4 2.08767E-4 2.18865E-4 2.26276E-5 4.57055E-5 6.70018E-5 8.12508E-5 1.03317E-4 9.0672E-5 5.82584E-4 8.0363E-4 6.40382E-4 4.62991E-4 3.17597E-4 3.70879E-4 3.32952E-4 3.2398E-4 7.44096E-5 3.63961E-4 3.81891E-4 8.74318E-5 1.22758E-4 1.14392E-4 9.36329E-4 1.09976E-3 1.65015E-4 1.08766E-4 1.71823E-4 9.87271E-5 7.48912E-5 3.0748E-4 1.20927E-4 2.59668E-4 1.29038E-4 2.35209E-4 7.16193E-5 6.02432E-4 3.23641E-4 6.37103E-4 1.08914E-3 1.76591E-3 1.35702E-3 2.05829E-3 2.31533E-3 1.27506E-3 2.12653E-3 1.23616E-3 1.71847E-3 9.53461E-4 6.50103E-4 3.02962E-4 8.5252E-4 4.81119E-4 2.69297E-3 4.15859E-4 2.60855E-4 6.66707E-4 7.1858E-4 2.54294E-4 1.57361E-4 1.93684E-4 3.77852E-4 5.26658E-4 4.91447E-4 1.87558E-4 3.16705E-4 2.92717E-4 2.18098E-4 3.45024E-3 1.0151E-2 1.69819E-2 5.58065E-3 6.55979E-3 6.54691E-3 7.55235E-3 4.54033E-3 3.09505E-3 4.20409E-4 4.17671E-4 1.20763E-3 1.57664E-3 8.80269E-4 1.44695E-3 8.11524E-4 1.22105E-3 1.26461E-3 7.24508E-4 1.55524E-3 1.12099E-3 1.30768E-3 7.71382E-4 6.5245E-4 2.1598E-3 1.85098E-3 2.3911E-3 1.57296E-3 1.08691E-3 1.06397E-3 7.00431E-4 8.22225E-4 6.3332E-4 8.50388E-4 8.76647E-4 2.36503E-4 2.84238E-4 1.57291E-4 8.22849E-5 1.13876E-4 1.38778E-4 1.07424E-4 4.51565E-5 3.43966E-5 5.00611E-5 3.52462E-5 8.5289E-5 2.69087E-4 1.55716E-4 7.19454E-5 3.89657E-5 5.81593E-4 3.40059E-5 6.79573E-5 5.03013E-5 4.35926E-5 4.97127E-4 3.49298E-4 1.39261E-4 5.84503E-4 1.77972E-4 6.647E-4 8.57236E-4 6.80532E-5 3.27566E-5 1.64685E-4 2.26687E-4 1.6001E-4 9.09515E-5 6.10409E-5 2.12987E-4 2.86647E-4 1.52861E-4 6.45375E-5 1.02227E-4 9.15242E-6 1.61585E-4 2.10142E-5 1.27973E-4 1.25383E-4 4.62705E-4 4.74778E-4 8.69278E-5 3.62487E-5 8.86843E-6 -9999 -9999 -9999 -9999 -9999 -9999 -9999 -9999 -9999 -9999 -9999 -9999 -9999 -9999 -9999 -9999 -9999 -9999 -9999 -9999 -9999 -9999 -9999 -9999 -9999 -9999 -9999 -9999 -9999 -9999
9.85929E-6 1.16912E-5 2.61634E-5 9.49597E-6 3.19357E-5 2.0776E-5 8.69645E-6 6.61933E-6 3.43241E-6 8.80438E-6 8.22818E-6 1.20538E-5 6.18479E-6 2.8601E-6 5.70111E-6 4.99629E-6 6.69009E-6 6.91788E-6 1.9925E-5 4.14689E-7 4.3219E-6 8.66641E-6 7.09276E-6 1.47127E-5 1.55433E-5 2.21223E-5 1.5169E-5 2.26618E-5 1.92494E-5 1.77451E-5 1.82093E-5 1.53628E-5 1.4205E-5 6.42765E-6 1.42262E-5 1.26684E-5 2.19741E-5 1.78678E-5 1.07027E-5 8.86553E-6 3.19738E-5 1.63345E-5 2.72132E-5 3.46622E-5 1.90973E-5 1.40552E-5 7.62745E-6 1.15168E-5 6.84766E-6 1.07541E-5 3.45482E-5 4.74137E-5 2.44809E-5 6.39039E-5 7.24349E-5 5.70852E-5 4.06059E-5 9.24323E-5 1.24932E-4 5.7546E-5 7.10598E-5 5.89765E-5 9.84068E-5 1.19672E-4 8.57915E-5 1.1471E-4 1.25463E-4 1.05438E-4 1.49803E-4 1.3398E-4 6.25532E-5 1.10999E-4 5.88764E-5 1.42529E-4 8.86725E-5 3.28376E-5 5.70448E-5 1.33501E-4 9.58383E-5 9.77561E-5 9.77108E-5 9.56341E-5 2.98201E-4 9.58177E-5 8.45183E-5 1.06527E-4 6.34491E-5 8.75962E-5 4.65222E-5 7.14566E-5 7.94064E-5 1.20886E-4 4.84075E-5 2.60678E-5 3.5256E-5 4.80842E-5 2.52784E-5 2.53931E-5 1.98757E-5 3.55921E-5 3.56822E-5 6.65053E-5 5.24866E-5 5.24052E-5 4.85527E-5 2.75733E-5 8.43208E-5 8.29337E-5 8.06178E-5 7.84639E-5 9.21452E-5 1.05215E-4 1.54957E-4 7.58077E-5 9.99352E-5 1.09399E-4 1.57193E-4 1.72933E-4 9.73283E-5 1.75726E-4 1.44458E-4 1.07717E-4 2.52816E-4 3.28629E-4 1.18893E-4 8.62357E-5 1.42685E-4 1.09342E-4 9.48398E-5 1.0399E-4 7.4274E-5 1.14908E-4 5.50487E-5 4.01071E-5 3.4723E-5 1.2563E-4 1.55974E-4 1.78295E-4 1.07329E-4 1.23711E-4 1.69523E-4 1.3707E-4 3.55119E-5 5.81426E-5 6.32692E-5 6.69791E-5 8.16906E-5 5.00578E-5 3.09177E-5 4.10834E-5 1.17938E-4 6.09975E-5 1.13652E-4 4.55052E-6 7.10153E-5 1.25223E-5 2.40376E-5 7.32669E-5 9.80912E-5 1.20221E-5 2.08995E-5 6.58982E-5 2.31461E-5 2.63632E-5 7.93818E-5 6.12047E-5 4.8999E-5 9.02822E-5 1.51113E-4 1.16469E-4 1.0784E-3 2.77959E-5 2.62848E-5 2.57207E-5 2.74842E-5 1.90142E-5 2.10974E-5 5.06929E-5 2.22865E-5 2.71603E-5 7.70221E-5 5.77989E-5 1.47075E-5 1.8488E-5 4.67323E-5 1.95431E-4 1.11963E-4 5.93042E-5 1.87756E-5 1.77409E-5 1.11207E-5 2.53703E-5 2.52828E-5 8.95386E-6 1.12398E-5 1.96603E-5 2.75729E-5 3.87982E-5 2.22853E-5 2.91389E-5 6.59025E-5 6.07618E-5 1.00383E-3 7.74966E-4 1.81874E-4 2.62906E-4 3.12694E-4 6.51373E-4 5.74359E-4 6.8097E-4 4.88668E-4 6.21021E-4 1.04454E-4 6.79649E-5 4.52896E-5 7.51295E-5 1.23272E-4 5.79146E-5 4.57745E-5 1.77515E-4 3.85191E-5 1.30853E-5 2.22634E-5 5.65154E-5 1.41344E-5 6.35236E-6 2.21314E-5 5.26316E-5 6.00226E-5 1.00854E-5 1.71104E-5 5.99601E-6 1.76611E-5 1.49166E-5 7.43587E-6 9.44661E-7 1.76891E-7 1.34496E-6 1.27483E-7 2.79872E-5 3.20171E-6 6.83309E-7 1.25863E-5 9.19489E-6 6.49866E-5 7.46169E-6 1.35282E-5 5.6458E-6 1.34539E-5 2.71243E-6 6.25133E-6 1.34755E-5 1.51587E-4 4.50565E-5 5.78149E-5 3.52493E-5 1.03566E-5 7.40912E-6 3.94072E-6 5.13404E-6 3.73901E-5 1.6925E-4 2.85651E-5 1.99843E-4 7.7066E-4 9.97785E-4 1.23114E-3 1.37486E-3 1.37728E-3 2.17248E-3 1.67381E-3 2.37985E-3 1.85651E-3 1.49298E-3 7.54255E-4 2.15456E-3 3.13873E-3 1.87726E-3 1.96441E-3 1.87556E-3 2.51851E-3 2.76311E-3 1.92671E-3 4.06997E-4 9.5395E-5 1.80091E-4 1.06107E-4 1.45377E-4 2.06619E-4 8.53618E-5 3.17769E-4 4.0316E-4 7.07964E-4 6.16573E-4 6.35259E-4 3.76609E-4 1.14483E-3 1.27458E-3 2.14587E-3 3.82621E-4 3.57088E-4 6.28114E-4 1.19723E-3 5.7424E-4 7.20405E-4 5.67847E-4 5.30783E-4 1.56691E-4 2.78213E-5 2.94256E-5 5.06521E-5 1.46242E-5 8.41852E-5 7.39855E-4 2.12212E-4 2.94684E-4 3.96136E-4 3.11562E-4 1.59515E-4 1.11853E-4 2.01261E-4 9.11675E-5 2.8408E-4 7.45657E-4 2.16821E-3 1.22874E-3 1.23458E-3 8.33953E-4 4.85718E-4 1.02015E-3 2.01549E-3 1.86385E-3 1.20106E-3 8.00891E-4 4.39116E-4 1.19694E-3 2.27112E-3 2.23492E-3 1.55661E-3 1.06258E-3 2.71175E-3 1.81562E-3 1.70046E-3 1.77066E-3 2.95911E-3 2.09529E-3 2.792E-3 2.98104E-3 3.92164E-3 4.62867E-3 5.2548E-3 3.22342E-3 1.70989E-3 9.47766E-4 1.18428E-3 2.09095E-3 3.80296E-3 7.2139E-3 4.84507E-3 1.38883E-2 1.40643E-2 4.34646E-2 1.65626E-2 1.63545E-2 1.89986E-2 1.71445E-2 9.34576E-3 2.03558E-3 1.7091E-3 1.35514E-2 3.15659E-2 9.37155E-3 1.62176E-2 8.61624E-3 6.93045E-3 5.58798E-3 3.68758E-3 1.31737E-2 4.4605E-2 1.21464E-1 8.603E-2 6.73769E-2 9.78153E-2 6.07194E-2 1.26427E-1 1.32554E-1 1.52039E-1 1.26047E-1 1.05477E-1 8.03708E-2 1.28898E-1 8.26604E-2 1.9464E-1 1.64731E-1 1.45037E-1 9.47438E-2 6.64085E-2 4.67947E-2 9.78029E-2 8.14251E-2 7.69383E-2 7.58047E-2 6.87336E-2 1.99625E-2 1.65317E-2 1.19654E-2 1.85275E-2 2.67036E-2 4.8987E-2 5.89832E-2 4.60005E-2 6.68852E-2 4.5578E-2 5.43884E-2 6.35243E-2 5.2688E-2 4.7791E-2 4.33337E-2 4.02229E-2 2.50761E-2 1.67143E-2 -9999 3.10518E-2 2.07939E-2 2.54162E-2 3.59459E-2 2.21656E-2 2.78044E-2 2.67047E-2 2.8928E-2 3.82521E-2 4.20959E-2 4.04557E-2 4.5764E-2 4.99764E-2 -9999 2.29418E-2 3.48454E-2 3.56054E-2 3.19246E-2 2.85845E-2 2.80636E-2 3.73479E-2 5.87669E-2 5.09238E-2 6.94357E-2 3.63064E-2 1.87054E-2 5.02135E-2 4.92506E-2 3.24116E-2 3.02217E-2 3.52176E-2 2.70382E-2 3.14194E-2 5.00018E-2 1.76301E-2 1.63932E-2 1.80594E-2 2.01826E-2 9.24134E-2 8.9817E-2 8.81151E-2 5.07488E-2 2.79958E-2 2.09991E-2 8.34513E-2 1.0933E-1 8.43022E-2 4.607E-2 1.30408E-1 6.60037E-2 1.82671E-2 2.84581E-2 2.49988E-1 3.06287E-1 2.68945E-1 1.62851E-1 9.04381E-1 6.00268E-1 3.0252E-1 5.58277E-1 7.64022E-1 2.0888E-1 5.36944E-1 3.60202E-1 1.93959E-1 1.01177E-1 5.21023E-2 5.36817E-2 5.57848E-2 5.37803E-2 7.00424E-2 2.96179E-2 3.11143E-2 5.78941E-2 5.12078E-2 4.99317E-2 -9999 6.77233E-2 5.58733E-2 5.18281E-2 3.10068E-2 2.26837E-2 1.72473E-2 4.58691E-2 3.37906E-2 4.98061E-2 5.73453E-2 3.7773E-2 3.66178E-2 5.19579E-2 7.20384E-2 8.26931E-2 1.04654E-1 6.5758E-2 9.3812E-2 9.68267E-2 4.1965E-2 9.41383E-2 2.57788E-2 6.06188E-2 7.72904E-2 5.18975E-2 2.36923E-2 2.08141E-2 4.91919E-2 1.78446E-2 2.00062E-2 9.88933E-2 1.44954E-2 6.25646E-2 5.48814E-2 1.97909E-2 1.52748E-2 2.2546E-2 3.88825E-2 2.73585E-2 2.92708E-2 2.37562E-2 9.73026E-2 3.86524E-2 8.98226E-3 1.91726E-2 5.43329E-2 3.22176E-2 7.2409E-2 2.67673E-2 3.61666E-2 3.7687E-2 3.26281E-1 1.19263E-1 8.32628E-2 1.22503E-1 1.60002E-1 1.07229E-1 5.39922E-2 7.14568E-2 7.80175E-2 1.01033E-1 1.48992E-1 2.83056E-2 5.86926E-2 9.1738E-2 1.20905E-1 2.78228E-1 4.16924E-1 6.61523E-2 6.63545E-2 2.23119E-1 3.62394E-1 6.69226E-2 1.05231E-1 3.37784E-2 1.44724E-1 2.76891E-2 5.91922E-2 2.34652E-1 3.33636E-1 2.07803E-1 1.33325E-1 1.22145E-2 3.66952E-2 5.63328E-2 5.4503E-2 2.30005E-2 2.82961E-2 1.28118E-2 6.0933E-2 2.52207E-2 2.08104E-2 1.70378E-2 9.94863E-3 1.70582E-3 3.75074E-4 1.76585E-4 1.21771E-4 1.43718E-4 1.25614E-4 3.30403E-4 1.2021E-4 3.49625E-4 3.09022E-4 3.33541E-4 9.53025E-4 6.17032E-3 8.01528E-3 3.05477E-2 8.84208E-2 1.64561E-1 2.33617E-1 6.42144E-2 1.06155E-2 7.36608E-3 7.11168E-3 8.05377E-2 1.10013E-1 1.54028E-1 1.69171E-1 2.48453E-2 1.4112E-1 7.83804E-2 8.36168E-2 3.97493E-2 3.66803E-2 3.18532E-2 5.04477E-2 2.7647E-2 5.39087E-2 5.26036E-2 5.11722E-2 1.41087E-2 7.47709E-2 7.44273E-2 3.36264E-2 2.20802E-2 1.19451E-1 4.83832E-2 6.86285E-2 5.25679E-2 4.96824E-2 4.99671E-2 2.86496E-2 9.77186E-3 1.4946E-2 4.97009E-3 5.93272E-3 3.5452E-3 1.09552E-2 1.01378E-2 2.03883E-2 1.26015E-1 3.33281E-2 1.04383E-1 3.9344E-2 4.14005E-2 2.596E-2 1.9579E-2 1.74684E-2 2.73216E-2 4.0356E-2 2.59423E-2 3.15179E-2 5.36711E-2 4.88426E-2 3.21895E-2 2.25063E-2 5.64839E-2 3.83101E-3 1.20062E-2 8.48524E-2 7.37953E-2 7.73876E-2 1.27585E-2 4.5222E-2 4.48584E-2 2.41296E-2 9.23725E-2 9.46219E-2 1.74638E-2 2.85883E-2 1.04463E-2 6.95436E-3 8.59486E-3 1.39451E-2 1.09702E-2 1.11561E-2 1.19429E-2 1.64449E-2 2.86416E-2 2.427E-2 2.71766E-2 2.42172E-2 9.90117E-2 3.31526E-2 2.29189E-2 5.95153E-2 7.1276E-2 6.39038E-2 8.20385E-2 2.52654E-2 4.95695E-2 3.62802E-2 3.6656E-2 4.58227E-2 2.73719E-2 2.58764E-2 1.00201E-2 1.9611E-2 7.9496E-2 8.15168E-2 2.00334E-1 5.16444E-2 2.1089E-1 4.52523E-2 1.13913E-1 3.63741E-2 1.82903E-1 1.13018E-1 1.34017E-1 7.11507E-2 9.4255E-2 6.51392E-2 4.49148E-2 5.18502E-2 1.12701E-1 1.79829E-1 8.60784E-2 1.26594E-1 4.93319E-2 1.72913E-2 3.70085E-3 1.55935E-3 6.48939E-4 2.69241E-4 1.59361E-4 4.23027E-5 1.63846E-5 1.78374E-6 8.15639E-5 1.46674E-5 6.20119E-4 8.7004E-4 1.06545E-2 1.5098E-2 2.46142E-2 1.56318E-2 1.33662E-2 2.13468E-2 4.88488E-2 5.48752E-2 4.54628E-2 1.69007E-2 4.53105E-3 2.79856E-2 1.69332E-2 2.87457E-3 3.69452E-3 8.8377E-3 4.46072E-3 9.65722E-4 6.48123E-3 1.40157E-2 2.04894E-3 1.8273E-2 1.83876E-3 1.04234E-3 7.97754E-3 7.84336E-3 1.64513E-2 1.08921E-2 5.71185E-3 3.84777E-3 6.85112E-3 9.15575E-3 3.03888E-2 2.2001E-2 1.0498E-2 2.59206E-3 1.20142E-2 2.24776E-2 2.20355E-2 2.67742E-2 5.53956E-3 3.11829E-3 9.20068E-3 1.64652E-2 2.22802E-3 2.35025E-3 8.68595E-3 9.04375E-3 1.93628E-2 1.22611E-2 5.05629E-3 1.64323E-2 1.96696E-3 1.86947E-3 3.28414E-4 2.27397E-4 2.27822E-4 1.03675E-4 4.08525E-5 2.81508E-4 3.24363E-3 1.04382E-2 1.36186E-4 7.09385E-4 2.9719E-4 2.86838E-4 2.6096E-5 1.08085E-4 1.8666E-4 2.76898E-5 2.32649E-5 3.48139E-5 4.51798E-5 1.07276E-4 1.30446E-4 1.83542E-4 7.80778E-5 9.74798E-5 1.02582E-4 6.52014E-5 4.86676E-4 6.34546E-4 6.31737E-4 9.05787E-4 6.12093E-4 2.1423E-4 5.50463E-4 4.19503E-4 5.98854E-4 1.18863E-3 7.24672E-4 2.18951E-3 1.09928E-3 8.94311E-4 1.15897E-3 3.95975E-3 3.97003E-4 5.77246E-4 1.37579E-3 1.75085E-3 9.94319E-4 2.95333E-3 2.63995E-4 7.15326E-4 2.67176E-4 7.71127E-5 1.43381E-4 1.60675E-4 1.40041E-4 3.13549E-5 1.12676E-5 1.78238E-5 8.15908E-6 3.16753E-5 7.16622E-5 2.42573E-5 2.35367E-5 1.19162E-4 2.12324E-4 8.96177E-5 1.49862E-4 6.03274E-5 1.57055E-4 2.17246E-4 3.99006E-5 3.05518E-5 4.64474E-4 4.14063E-5 6.31899E-5 1.15332E-4 9.05765E-5 1.48043E-4 6.10448E-5 8.02358E-5 6.28738E-5 1.59808E-4 9.28175E-5 7.52479E-6 4.03364E-6 9.65051E-7 5.48171E-6 3.69077E-6 1.69606E-5 2.15425E-5 7.59902E-5 6.64763E-6 7.32378E-6 1.3646E-6 7.47174E-7 1.09201E-5 6.68472E-6 5.07913E-5 2.7679E-5 1.06247E-5 1.18016E-5 1.80788E-5 9.11839E-6 1.29463E-6 1.41289E-6 7.28178E-7 1.98292E-5 9.09956E-5 1.52414E-4 1.41119E-3 1.25028E-4 1.15695E-4 2.56385E-4 3.58742E-4 1.40846E-4 1.59603E-4 1.22067E-4 8.76237E-5 2.3666E-5 3.01696E-5 2.85882E-5 6.42138E-5 6.15305E-5 3.9901E-5 2.21636E-5 6.1713E-5 5.07547E-7 2.261E-7 2.14488E-7 1.55531E-7 1.33056E-5 1.74256E-6 2.73052E-7 2.58777E-6 5.25296E-6 1.11126E-5 1.37947E-5 1.49119E-5 1.60777E-5 2.3358E-6 1.13797E-4 1.3349E-4 6.47642E-5 8.48171E-5 6.60961E-5 3.74191E-5 3.46364E-5 3.89984E-5 4.3586E-5 2.35565E-5 1.95453E-5 1.3312E-5 1.59835E-5 2.15933E-5 2.5943E-5 7.99948E-6 1.65439E-5 2.569E-5 1.38217E-5 1.17957E-4 2.19828E-4 1.83561E-4 1.05234E-4 5.57727E-6 2.1283E-6 5.11287E-6 1.05834E-5 8.10022E-6 1.88462E-6 4.21187E-6 5.36666E-6 1.50515E-4 8.44606E-6 4.06863E-6 9.29221E-6 1.19858E-5 1.03465E-6 7.56054E-7 7.27406E-7 1.44645E-5 1.58411E-5 1.75861E-5 6.49604E-6 6.40693E-7 3.48217E-6 1.70191E-6 1.02008E-6 5.94694E-7 7.15692E-7 1.04716E-6 4.6395E-6 2.72009E-6 1.95798E-6 1.31198E-6 4.97157E-6 9.83684E-6 1.567E-5 1.01328E-5 9.38064E-7 1.46769E-6 1.32176E-5 7.24123E-6 1.17581E-5 1.37498E-6 2.46265E-6 2.60725E-6 1.14928E-6 5.45994E-5 5.04172E-5 9.03896E-6 9.79869E-6 7.48151E-6 1.09949E-4 1.06063E-4 1.18499E-4 8.5105E-5 2.8365E-5 2.88116E-6 9.55907E-6 4.89062E-5 1.07165E-4 6.7259E-6 3.41744E-5 3.65789E-5 3.00805E-5 7.244E-5 1.57798E-4 1.52886E-4 1.44754E-4 1.54557E-4 2.32756E-4 2.24988E-4 8.04546E-5 8.53785E-5 9.56167E-5 6.69581E-5 6.59633E-4 2.99471E-4 6.9876E-5 3.91671E-4 4.52737E-4 4.95112E-4 5.32018E-4 3.58647E-4 2.76751E-5 3.5532E-5 5.442E-5 7.78849E-4 7.21234E-5 1.28919E-4 9.03497E-4 6.81265E-4 3.91138E-4 1.44134E-4 4.716E-4 3.7441E-4 1.17222E-4 1.20336E-4 3.4078E-4 2.96423E-4 5.54284E-4 7.98895E-4 3.69999E-4 2.8076E-4 1.96284E-4 1.18163E-3 1.00863E-3 2.23681E-3 1.51038E-3 3.44005E-3 2.61398E-3 8.32407E-4 9.04471E-4 1.15508E-3 8.37293E-4 1.39519E-3 4.58653E-4 3.61034E-4 1.54373E-4 2.81745E-4 2.66306E-4 2.37653E-4 2.33206E-3 2.80332E-4 1.9347E-3 1.30673E-4 1.52347E-3 1.77903E-4 3.0881E-4 2.12206E-4 2.16657E-4 2.96328E-4 4.39819E-4 4.95027E-4 3.88787E-4 4.71951E-3 2.40008E-2 2.90234E-2 5.64123E-3 5.41252E-3 9.14033E-3 1.16017E-2 2.55495E-3 1.17536E-3 7.36745E-4 1.91198E-3 1.51455E-3 2.68303E-3 1.28737E-3 1.46093E-3 2.92919E-3 3.25726E-3 2.00056E-3 1.1252E-3 6.35463E-4 7.38616E-4 1.02652E-3 1.41115E-3 2.1425E-3 5.02432E-3 3.96948E-3 5.42486E-4 1.53861E-5 8.98489E-4 8.80029E-4 1.5967E-3 1.25981E-3 5.30031E-4 5.82158E-4 7.84163E-4 1.8136E-4 9.18935E-5 4.22964E-5 3.16984E-5 9.08323E-5 2.2867E-5 1.57009E-5 7.23251E-5 7.66062E-5 3.69571E-5 1.51487E-4 6.61391E-4 2.9838E-4 5.82651E-4 7.719E-4 1.04126E-4 4.91954E-5 6.08863E-5 4.63706E-5 6.74229E-5 2.06718E-4 1.61437E-4 2.60662E-4 5.79201E-4 5.31271E-4 3.62502E-4 1.70014E-4 1.19513E-4 4.99151E-5 8.88623E-5 6.04625E-5 9.05377E-5 1.63476E-4 4.59418E-5 5.11185E-5 4.65258E-5 2.92877E-5 3.75957E-5 5.34145E-5 1.04464E-4 1.66729E-4 2.30999E-4 1.7894E-5 2.78833E-4 2.22615E-4 1.50853E-4 2.48939E-4 3.95307E-5 5.45581E-6 2.48406E-6 -9999 -9999 -9999 -9999 -9999 -9999 -9999 -9999 -9999 -9999 -9999 -9999 -9999 -9999 -9999 -9999 -9999 -9999 -9999 -9999 -9999 -9999 -9999 -9999 -9999 -9999 -9999 -9999 -9999
6.56324E-6 4.91936E-6 6.38068E-6 1.45008E-5 1.32623E-5 1.08248E-5 6.4609E-6 4.70548E-6 6.86667E-6 5.57193E-6 7.15982E-6 3.22018E-6 2.20512E-7 6.10899E-6 6.55295E-6 3.49994E-6 5.64273E-6 5.72256E-6 1.07404E-5 3.23548E-6 3.78505E-6 5.74794E-6 1.22536E-5 1.09932E-5 1.57763E-5 1.00202E-5 1.63064E-5 1.84137E-5 1.73971E-5 1.64887E-5 1.34358E-5 1.34229E-5 1.408E-5 1.08404E-5 2.69915E-5 2.83596E-5 1.49105E-5 1.59764E-5 1.24479E-5 1.57296E-5 1.4357E-5 1.57076E-5 1.48771E-5 2.443E-5 1.12579E-5 1.45007E-5 1.73565E-5 2.05802E-5 1.5937E-5 1.27064E-5 3.42093E-5 2.05658E-5 3.29889E-5 3.58329E-5 3.58757E-5 2.29773E-5 4.66696E-5 1.28327E-4 1.4217E-4 6.12526E-5 5.74576E-5 7.30448E-5 1.24427E-4 1.08613E-4 1.17808E-4 1.49173E-4 5.34635E-5 6.61794E-5 9.71837E-5 1.18072E-4 1.3552E-4 7.64332E-5 1.16598E-4 7.53862E-5 5.77794E-5 3.76372E-5 5.38872E-5 2.50576E-4 1.86076E-4 1.15137E-4 8.97442E-5 9.64119E-5 7.13099E-5 8.47876E-5 1.08517E-4 1.00848E-4 6.80133E-5 1.00691E-4 4.66744E-5 8.40614E-5 9.91125E-5 8.46624E-5 3.21347E-5 3.75712E-5 2.46303E-5 2.45439E-5 3.48603E-5 4.81876E-5 4.27684E-5 5.84657E-5 2.63187E-5 5.14246E-5 5.76367E-5 5.50232E-5 2.91057E-5 5.23948E-5 5.48283E-5 1.10125E-4 1.13099E-4 6.28962E-5 6.01707E-5 1.02732E-4 6.75433E-5 8.04336E-5 9.38133E-5 1.27909E-4 1.82821E-4 1.08149E-4 2.26675E-4 2.0719E-4 1.4104E-4 1.09809E-3 2.03243E-4 1.64621E-4 1.40821E-4 1.04947E-4 1.47691E-4 1.3453E-4 1.40477E-4 9.81481E-5 7.60025E-5 1.20079E-4 6.16215E-5 5.98262E-5 8.88401E-5 1.45453E-4 1.04586E-4 6.36505E-5 1.25448E-4 1.7159E-4 9.88291E-5 2.077E-4 1.84241E-4 1.07326E-4 1.1639E-4 1.07828E-4 8.6473E-5 2.56027E-5 2.39314E-5 9.21762E-5 9.78946E-5 1.09725E-4 5.41072E-5 5.48168E-5 4.66294E-5 1.01238E-5 3.74715E-5 1.2418E-4 6.45405E-5 2.18076E-4 3.78726E-5 4.22222E-5 1.10408E-5 3.34709E-5 1.59553E-4 1.1238E-4 6.49987E-5 7.16371E-5 2.04317E-4 9.95717E-5 3.01085E-4 7.89826E-5 8.13694E-6 4.08529E-5 2.24111E-5 9.62845E-6 1.90918E-5 1.68008E-5 1.26508E-5 4.12773E-5 1.03661E-5 4.99807E-5 1.97749E-5 6.94801E-5 3.63268E-5 2.28926E-5 9.93481E-5 7.07116E-5 1.92879E-5 2.15711E-5 2.44015E-5 2.5255E-5 1.29075E-5 9.6306E-6 1.06821E-5 2.26194E-5 1.70386E-4 2.3534E-4 3.3566E-5 1.59034E-5 3.27239E-5 7.81038E-5 1.15689E-4 5.88865E-5 1.44628E-4 1.95036E-4 1.45192E-3 9.7044E-4 1.5042E-3 1.35828E-3 1.42275E-3 1.2092E-3 2.46566E-4 1.76858E-4 2.46422E-5 7.27404E-5 7.07961E-5 1.31863E-4 1.83966E-4 4.40416E-5 7.6908E-5 3.35289E-5 1.81727E-5 3.41734E-5 1.77474E-5 3.40231E-5 1.90905E-5 7.3717E-5 1.10378E-5 1.1799E-6 2.36719E-5 7.94336E-6 2.00066E-5 8.06941E-6 2.7639E-6 8.27984E-6 3.80681E-7 9.48975E-6 7.52922E-5 1.0417E-4 5.10174E-5 3.95838E-5 6.88623E-6 1.91405E-5 1.05223E-5 9.28861E-6 7.52627E-6 4.73983E-6 4.71278E-6 1.23509E-5 3.9821E-6 4.67913E-5 8.68417E-5 2.77013E-5 3.03017E-5 2.44579E-5 9.41864E-6 1.40235E-5 6.35101E-6 1.53379E-5 2.43035E-4 1.05944E-4 4.21509E-5 9.74611E-5 4.43377E-4 3.68319E-4 4.8731E-4 7.74204E-4 1.07265E-3 9.49768E-4 2.83267E-3 1.07131E-3 2.59709E-3 1.61242E-3 1.69548E-3 4.53078E-3 4.87616E-3 1.89739E-3 2.80127E-4 1.15209E-3 2.20694E-3 8.86041E-3 7.1719E-3 2.24587E-3 1.69858E-4 2.41074E-4 3.14976E-4 2.17801E-4 2.25168E-4 3.13043E-4 4.21034E-4 3.56119E-4 5.25301E-4 5.74535E-4 8.89493E-4 9.68932E-4 8.59187E-3 1.32401E-3 2.66713E-3 8.07665E-4 4.06039E-4 6.41396E-4 5.91367E-4 8.20402E-4 4.62117E-4 2.06272E-4 4.73464E-4 9.78444E-5 6.8761E-5 3.20576E-5 3.46614E-5 1.47556E-4 1.29005E-4 7.24794E-5 9.36052E-5 1.47095E-4 3.18289E-4 1.52899E-4 1.94139E-4 1.53689E-4 1.11706E-4 8.51678E-5 3.78318E-4 8.47374E-4 1.29534E-3 1.41356E-3 1.95295E-3 1.66002E-3 4.13167E-4 4.39616E-4 1.36965E-3 3.24579E-3 1.21301E-3 1.05207E-3 1.21488E-4 5.42263E-4 8.49076E-4 1.32307E-3 1.15985E-3 1.10927E-3 2.82526E-3 4.11818E-3 2.31855E-3 2.41871E-3 1.92969E-3 1.57478E-3 3.11974E-3 5.8404E-3 3.72478E-3 2.70016E-3 5.64514E-3 3.31874E-3 1.91748E-3 2.12772E-3 2.68597E-3 2.82285E-3 3.30731E-3 9.26592E-3 5.58989E-3 1.03807E-2 1.97926E-2 2.57952E-2 2.4598E-2 4.05956E-2 1.54539E-2 7.48115E-3 3.29519E-3 3.02301E-3 1.68065E-3 6.63729E-3 2.10356E-2 1.42429E-2 3.43948E-2 1.40304E-2 8.01768E-3 2.086E-2 1.52109E-2 2.2576E-2 3.8318E-2 5.90728E-2 6.95735E-2 6.54242E-2 7.55943E-2 6.52219E-2 1.53581E-1 9.17609E-2 1.32384E-1 1.64422E-1 1.11394E-1 7.14745E-2 5.2759E-2 1.28535E-1 1.78391E-1 6.6431E-2 1.22833E-1 1.00574E-1 8.52671E-2 7.87184E-2 7.76823E-2 4.34112E-2 1.68023E-2 1.10418E-2 1.66931E-2 1.25249E-2 2.32638E-2 3.92247E-2 1.63384E-2 3.53599E-2 5.19452E-2 1.88953E-2 4.30788E-2 4.22088E-2 4.82452E-2 5.82172E-2 5.47883E-2 7.69397E-2 6.18141E-2 6.08594E-2 3.90092E-2 3.52996E-2 4.10709E-2 2.05085E-2 1.92049E-2 2.89089E-2 1.01451E-2 3.21311E-2 3.25122E-2 2.42107E-2 5.61503E-2 3.0843E-2 3.83125E-2 3.71245E-2 3.41836E-2 3.40885E-2 2.6217E-2 4.41241E-2 5.77624E-2 4.78973E-2 5.42784E-2 2.19176E-2 5.17157E-2 2.90636E-2 6.60045E-2 4.93372E-2 2.98653E-2 2.30217E-2 3.72644E-2 5.26653E-2 8.55513E-2 6.70782E-2 5.62364E-2 6.02501E-2 4.06654E-2 5.65396E-2 9.06672E-2 5.37161E-2 4.03772E-2 1.05272E-2 3.70027E-2 4.81464E-2 3.27198E-2 9.12121E-2 6.21869E-2 4.68752E-2 2.77238E-2 4.62993E-2 8.17735E-2 6.58024E-2 8.49773E-2 4.9362E-2 2.91252E-2 2.84964E-2 1.56942E-2 5.464E-2 3.81423E-1 1.94367E-1 5.8852E-1 4.40825E-1 4.82051E-1 5.94493E-1 3.55956E-1 2.89056E-1 4.61958E-1 6.22273E-1 1.74681E-1 1.52115E-1 1.39622E-1 1.02831E-1 3.33069E-2 7.01769E-2 5.52123E-2 4.98328E-2 3.23521E-2 2.66573E-2 3.16502E-2 7.08327E-2 4.70213E-2 6.01673E-2 5.23192E-2 6.34727E-2 5.56314E-2 6.47768E-2 4.63644E-2 4.71061E-2 2.61316E-2 4.52888E-2 4.12924E-2 5.34422E-2 4.62082E-2 3.81952E-2 4.87243E-2 5.79717E-2 5.73237E-2 1.172E-1 6.36663E-2 4.2445E-2 6.17719E-2 9.14965E-2 8.18446E-2 1.74721E-1 6.72335E-2 6.35871E-2 8.40508E-2 4.18122E-2 3.0905E-2 5.69451E-2 1.53494E-2 6.01342E-2 4.66832E-2 4.05592E-2 1.93084E-2 9.50607E-2 2.65099E-2 8.32536E-2 6.33923E-3 5.43855E-2 3.98938E-2 2.06755E-2 6.0082E-2 2.25269E-2 5.04274E-2 3.8387E-2 1.74627E-2 2.44058E-2 2.20494E-2 5.39511E-2 4.34738E-2 2.84313E-2 8.0325E-2 2.29262E-1 6.80895E-2 1.07909E-1 6.62198E-2 9.80072E-2 1.62191E-1 5.99513E-2 1.71246E-1 7.19134E-2 9.37797E-2 4.62347E-2 4.41297E-2 2.0484E-2 2.16006E-2 3.99663E-2 4.08468E-2 1.98209E-1 1.31991E-1 9.78006E-2 3.53418E-2 1.93646E-1 9.82326E-2 1.38943E-1 9.85124E-2 3.6378E-1 4.72193E-2 4.83071E-1 4.59718E-2 1.18295E-1 3.62932E-1 1.41499E-1 1.1863E-1 6.99174E-3 2.5705E-2 5.52105E-2 3.27617E-2 3.66798E-2 3.87851E-2 3.05814E-2 6.81098E-2 3.94057E-2 2.78265E-2 3.41319E-2 1.57164E-2 3.39104E-3 6.8374E-4 1.09981E-4 1.02806E-4 3.10212E-4 3.20826E-4 9.93988E-5 2.58386E-4 3.70363E-4 4.10223E-4 7.724E-4 5.03608E-3 8.1364E-3 2.30807E-2 7.66881E-2 6.13976E-2 9.4215E-2 2.64587E-2 3.87743E-3 2.92512E-3 5.54063E-3 3.40461E-2 8.89371E-2 1.10077E-1 2.90522E-1 3.51025E-1 1.56816E-1 1.04142E-1 1.01833E-1 4.02607E-2 8.90242E-2 5.21419E-2 3.76398E-2 1.3443E-2 3.4027E-2 3.3056E-2 5.04864E-2 4.23033E-2 1.98249E-2 3.56462E-2 8.16919E-2 5.76664E-2 3.88711E-2 1.25189E-1 7.65948E-2 7.14666E-2 7.40416E-2 6.29251E-2 3.03569E-2 2.21603E-2 1.56233E-2 2.06825E-2 3.34315E-3 7.61094E-3 1.32947E-2 4.14292E-2 3.73331E-2 5.00522E-2 1.04954E-1 2.34831E-2 9.22019E-2 5.8616E-2 3.01418E-2 2.76213E-2 1.37482E-2 2.59282E-2 3.59954E-2 3.75933E-2 4.94264E-2 3.20279E-2 5.45223E-2 5.80021E-2 1.50576E-2 1.03161E-2 8.96406E-3 6.35985E-3 5.79706E-3 5.15958E-2 6.16862E-2 2.77421E-2 5.89633E-2 4.80904E-2 5.66534E-2 4.72822E-2 3.1085E-2 8.61324E-2 3.45019E-2 9.25945E-3 8.46015E-3 2.33547E-2 1.55762E-2 1.12974E-2 8.27266E-3 1.41498E-2 1.84709E-2 1.55002E-2 2.31853E-2 2.1852E-2 5.07986E-2 4.81419E-2 3.74669E-2 1.7439E-1 1.89594E-2 4.53128E-2 4.11803E-2 1.59801E-2 3.72387E-2 1.76903E-2 2.74541E-2 5.33715E-2 3.09174E-2 2.71537E-2 7.04039E-2 5.08856E-2 2.37925E-2 4.5957E-2 9.54023E-2 2.66435E-1 1.2296E-1 8.88784E-2 8.32745E-2 5.04995E-2 8.85997E-2 9.44787E-2 1.94597E-1 1.56279E-1 1.36202E-1 9.5923E-2 3.68911E-2 7.11947E-2 3.52712E-2 7.92866E-2 3.98958E-2 3.48614E-2 3.54948E-2 1.86885E-1 9.82209E-2 1.34766E-2 5.96811E-3 6.37754E-3 4.05355E-3 7.92125E-4 9.22855E-4 3.18459E-5 1.85496E-4 6.25774E-6 4.69695E-5 9.11167E-6 3.37388E-5 7.43195E-4 4.10336E-3 4.15602E-2 2.83198E-2 2.05899E-2 1.99804E-2 1.30581E-2 2.61181E-2 6.67383E-2 9.07348E-2 1.67786E-2 1.83844E-2 2.32615E-2 5.06217E-3 5.91605E-3 7.00774E-3 8.5998E-3 5.4335E-3 7.22829E-3 1.98852E-3 2.52605E-3 2.06258E-3 2.75259E-3 1.38599E-3 3.04933E-3 8.51544E-2 1.10326E-2 1.36645E-2 1.30297E-2 3.39714E-3 2.77863E-3 4.24701E-3 4.28929E-3 2.33498E-2 3.96359E-2 3.22624E-3 9.0686E-3 2.66524E-2 1.82966E-2 1.90122E-2 1.28235E-2 3.47846E-3 5.5538E-3 2.92779E-2 7.20499E-3 1.33496E-3 4.02209E-3 1.47194E-2 5.00712E-2 1.52917E-2 2.8507E-2 2.38739E-2 9.67602E-3 1.09256E-3 2.69178E-3 3.56185E-4 1.34387E-4 1.15467E-4 3.41947E-5 2.32151E-5 1.99205E-5 6.23567E-3 3.67506E-4 5.70334E-4 2.01787E-4 5.31074E-3 5.61471E-4 2.32051E-5 7.22589E-4 3.72354E-5 2.49914E-5 3.15316E-5 4.08354E-5 1.10012E-4 5.96707E-5 1.27498E-4 1.48797E-4 9.84699E-5 6.87624E-5 5.26501E-5 7.85878E-5 5.87006E-4 8.83915E-4 8.70199E-4 7.81316E-4 3.2608E-4 2.92043E-4 2.79448E-3 5.2341E-4 1.81029E-3 7.03866E-4 7.77777E-4 7.55518E-4 5.56137E-4 4.45733E-4 6.41302E-4 7.37749E-4 1.1168E-3 4.17173E-4 2.18304E-3 2.63615E-3 6.47379E-4 4.83754E-4 2.76105E-4 4.50255E-4 1.73576E-4 3.99396E-4 1.51261E-4 1.03465E-4 7.25389E-5 1.02827E-4 3.80074E-5 2.54264E-5 8.97258E-6 1.70776E-4 1.71063E-5 3.30122E-5 8.99642E-5 1.8868E-5 2.39375E-4 4.91663E-4 1.58615E-4 3.42477E-4 1.32015E-4 4.41155E-4 1.23755E-5 1.08117E-4 9.73756E-5 4.18459E-5 8.45999E-5 4.46519E-5 3.27748E-5 2.1615E-4 1.16077E-4 1.16703E-4 7.45887E-5 1.47123E-4 5.49413E-5 9.39137E-6 1.97067E-6 2.1953E-6 5.01933E-6 8.77762E-6 8.718E-5 2.85362E-5 2.34606E-5 1.81971E-5 8.70163E-6 9.79904E-7 1.87653E-6 1.14068E-5 2.05297E-6 8.72065E-6 2.74186E-4 8.89085E-5 2.05005E-5 2.14303E-5 1.49267E-5 2.26704E-6 8.75559E-7 5.65333E-7 1.23344E-5 8.39489E-5 8.97509E-5 3.09562E-4 7.63244E-5 1.01758E-4 1.07475E-4 1.81415E-4 1.2699E-4 5.77886E-5 1.02832E-4 1.91088E-5 2.1396E-5 2.47031E-5 1.32729E-5 2.66715E-5 1.15458E-5 3.44747E-5 1.38255E-5 7.11042E-5 2.55941E-6 8.28617E-8 1.88564E-7 6.08626E-7 7.32379E-7 1.5646E-7 2.88782E-7 1.90513E-6 3.48585E-5 6.61608E-5 1.4786E-5 1.00359E-5 1.24242E-6 2.73667E-5 1.15617E-4 1.8407E-4 1.15975E-4 8.51329E-5 5.23181E-5 5.50245E-5 5.47616E-5 4.73622E-5 4.80311E-5 3.65808E-5 2.82772E-5 1.34543E-5 1.61832E-5 1.38743E-5 3.11965E-5 4.28394E-5 2.79879E-5 2.54929E-5 4.36165E-5 3.9567E-5 1.52094E-4 3.57527E-5 1.26828E-5 8.22936E-6 6.63585E-6 1.29263E-5 7.67581E-6 5.42448E-6 1.11785E-5 1.28089E-5 6.00726E-6 7.51714E-6 3.70116E-6 5.53467E-6 6.66292E-5 4.50011E-5 1.70336E-5 7.72656E-6 1.77474E-6 1.63585E-6 9.01758E-6 3.19732E-6 1.34866E-5 2.34635E-6 8.11973E-6 5.22025E-6 2.47286E-5 5.95856E-6 1.28725E-5 5.26407E-6 2.37815E-6 1.10473E-5 8.04496E-6 4.83779E-6 9.45136E-6 2.1128E-6 1.64519E-5 3.71029E-6 3.95504E-6 2.31507E-5 1.87652E-5 4.83973E-5 4.15264E-5 8.88458E-6 9.18681E-6 3.59152E-5 2.91612E-6 1.17599E-4 1.52476E-4 1.63304E-4 1.50338E-4 1.30771E-4 1.62336E-4 1.04731E-4 6.27418E-5 4.50994E-5 4.15279E-5 6.16502E-5 5.6081E-5 9.08813E-5 8.58891E-5 6.48385E-5 6.82147E-5 9.15122E-5 1.47279E-4 1.21857E-4 1.34283E-4 1.55394E-4 1.40339E-4 2.73154E-5 2.98176E-4 3.11614E-4 2.21746E-4 5.38318E-4 9.20302E-5 6.93311E-5 8.65319E-5 7.39683E-4 4.3197E-4 4.67646E-5 3.57984E-4 4.26243E-4 4.04285E-4 2.63856E-4 2.25102E-4 3.81268E-5 5.96547E-5 5.24639E-4 7.62115E-5 1.07486E-4 6.20661E-4 2.60876E-4 5.99693E-4 3.99588E-4 2.34541E-4 1.99925E-4 1.77008E-4 4.2442E-4 2.16344E-4 4.72573E-5 2.99528E-4 3.73749E-4 4.1527E-4 2.47307E-4 6.41061E-4 1.17144E-3 1.30179E-3 2.35045E-3 3.66347E-3 5.23706E-3 5.26127E-3 1.42784E-3 1.8367E-4 3.12348E-4 2.0358E-3 4.24909E-4 7.10374E-4 2.67146E-3 1.87906E-4 1.91117E-3 6.2038E-3 8.23779E-4 2.69133E-3 5.45639E-4 2.44532E-4 1.70915E-3 1.27086E-3 6.91034E-3 2.3827E-4 2.14943E-4 2.58456E-4 1.61569E-3 3.63471E-4 5.21967E-4 4.05069E-4 5.09619E-3 1.01404E-2 3.54047E-2 3.40773E-3 4.87285E-3 4.60654E-3 4.61283E-3 2.40776E-3 2.12875E-3 2.10698E-3 3.24288E-3 1.63013E-3 2.07655E-3 1.07786E-3 2.48014E-3 1.12297E-3 1.18341E-3 3.25999E-3 1.15189E-3 1.08674E-3 1.6086E-3 1.75927E-3 1.24361E-3 3.47472E-3 4.8191E-3 1.64915E-3 8.11172E-4 1.83882E-5 1.62735E-4 9.48221E-4 1.804E-3 1.531E-3 2.67264E-4 1.84385E-4 2.19393E-4 5.20152E-4 1.76496E-4 1.31182E-4 2.14633E-4 4.50314E-5 3.5762E-5 7.57395E-5 3.60801E-5 3.53065E-5 2.64389E-5 1.0667E-4 1.7872E-4 2.17144E-4 1.18894E-3 4.54774E-4 5.65779E-5 8.88597E-5 9.64298E-5 6.08141E-5 4.8494E-5 8.2238E-5 8.96994E-5 2.85755E-5 1.13676E-4 1.6582E-4 1.5375E-4 9.23227E-5 8.96141E-5 1.61156E-4 7.08199E-5 7.70672E-4 2.47768E-3 8.58583E-4 1.94233E-4 7.00339E-5 7.34072E-5 5.65217E-5 3.94581E-5 1.13024E-5 1.25799E-4 8.01499E-5 3.36824E-4 8.31129E-5 1.31486E-4 2.20527E-4 1.26387E-4 6.49104E-5 1.53981E-4 5.80095E-6 1.64167E-5 5.47381E-5 -9999 -9999 -9999 -9999 -9999 -9999 -9999 -9999 -9999 -9999 -9999 -9999 -9999 -9999 -9999 -9999 -9999 -9999 -9999 -9999 -9999 -9999 -9999 -9999 -9999 -9999 -9999 -9999
5.56344E-6 4.11204E-6 5.09621E-6 7.27694E-6 6.25013E-6 9.79984E-6 7.38274E-6 5.24371E-6 7.56542E-6 4.83926E-6 4.02818E-6 3.14982E-6 4.64443E-6 5.64514E-6 3.8283E-6 4.73245E-6 7.78498E-6 4.50094E-6 2.97987E-6 2.87076E-6 5.51447E-6 8.05574E-6 1.04448E-5 1.06619E-5 6.73401E-6 9.92643E-6 1.18185E-5 8.61542E-6 1.61853E-5 1.78564E-5 1.57987E-5 1.33237E-5 1.34545E-6 1.34696E-5 6.77092E-6 7.33029E-6 2.16541E-5 9.1353E-6 1.34073E-5 3.46699E-5 2.69389E-5 1.20336E-5 1.45887E-5 6.60225E-6 1.36442E-5 1.34974E-5 1.71151E-5 1.40911E-5 2.13369E-5 1.84237E-5 3.07019E-5 4.02773E-5 4.96357E-5 5.69229E-5 6.61304E-5 4.26427E-5 1.15024E-4 8.41489E-5 9.34879E-5 1.0619E-4 8.63667E-5 1.54084E-4 1.14423E-4 1.33913E-4 7.9322E-5 1.43309E-4 8.53575E-5 5.42829E-5 7.86384E-5 8.88782E-5 6.52041E-5 7.72046E-5 1.09052E-4 9.98453E-5 9.131E-5 9.40673E-5 9.95074E-5 3.15934E-4 2.89352E-4 1.52872E-4 4.73316E-5 5.36874E-5 7.60408E-5 1.16128E-4 9.90397E-5 9.2875E-5 8.09742E-5 6.79992E-5 9.98365E-5 8.60057E-5 1.49569E-4 3.4917E-5 2.79995E-5 2.9475E-5 3.16524E-5 1.37243E-5 3.83264E-5 5.12279E-5 4.52906E-5 8.25084E-5 4.46323E-5 3.07141E-5 5.04762E-5 6.15469E-5 6.83021E-5 5.78222E-5 1.22255E-4 1.23393E-4 7.48029E-5 1.1261E-4 8.55294E-5 1.05922E-4 7.42112E-5 1.01907E-4 1.39086E-4 9.34667E-5 1.1381E-4 9.87436E-5 1.513E-4 1.67484E-4 1.04622E-4 3.48233E-4 2.57416E-4 2.43457E-4 6.78809E-5 5.63355E-5 9.70846E-5 1.82398E-4 1.07515E-4 9.12376E-5 9.81169E-5 1.33445E-4 8.60636E-5 1.10642E-4 9.11296E-5 5.27433E-5 1.32878E-4 2.96726E-5 1.30533E-4 2.83265E-4 2.04916E-4 3.57124E-5 6.30947E-5 6.91165E-5 8.81627E-5 3.05205E-5 1.01748E-4 3.91531E-5 1.77303E-5 1.93929E-4 9.4126E-5 2.40296E-4 2.90424E-4 1.89207E-4 1.37243E-4 1.10368E-5 3.31231E-4 1.24618E-4 9.4603E-5 2.97485E-4 3.28109E-5 6.26352E-5 4.42547E-5 1.35195E-5 2.87876E-4 3.3731E-5 6.50064E-5 6.57592E-5 5.29549E-5 2.37939E-4 3.32286E-4 1.8775E-4 3.85488E-5 4.84231E-5 7.26811E-5 3.98597E-5 2.31922E-5 1.98331E-5 3.48539E-5 2.98204E-5 1.28189E-5 6.34791E-5 2.81717E-5 2.43543E-5 4.20195E-5 1.12171E-4 4.53096E-5 6.51875E-5 4.73776E-5 8.36886E-5 1.58795E-5 9.15697E-6 4.8236E-6 5.74543E-6 8.7667E-6 1.89752E-5 3.50202E-5 9.8417E-5 2.03181E-4 5.96819E-5 3.60201E-5 1.56126E-4 1.66406E-4 2.15736E-4 1.55828E-4 3.34429E-4 6.99515E-4 4.55732E-4 6.6704E-4 2.08225E-4 2.1496E-4 1.67104E-4 7.50234E-5 2.96682E-5 1.95651E-5 2.75851E-4 3.55632E-5 2.87007E-5 2.00759E-4 2.17067E-5 1.30984E-5 2.04785E-5 2.77977E-5 1.10064E-5 1.91878E-5 1.67046E-5 1.35901E-5 9.51921E-6 1.53161E-5 1.15654E-6 7.87712E-6 1.4219E-5 5.18368E-7 1.84058E-7 1.22636E-5 2.84663E-7 3.27895E-7 1.2206E-6 2.01392E-5 9.10522E-6 1.03403E-5 2.58075E-5 5.381E-5 2.94808E-5 1.03117E-5 1.60452E-5 1.26526E-5 7.63364E-6 1.51797E-5 8.2375E-6 1.84975E-5 5.95792E-6 4.46884E-6 2.96706E-5 3.83904E-5 1.24825E-5 1.585E-5 1.71204E-5 2.00462E-5 5.03087E-5 2.32264E-5 2.84687E-5 1.73318E-4 5.08856E-4 1.07281E-3 1.01532E-3 1.41236E-3 1.50304E-3 1.2998E-3 1.63594E-3 4.5003E-3 1.32799E-3 3.50478E-3 2.3111E-3 5.51149E-4 5.79859E-3 5.19368E-4 5.96043E-4 7.45149E-4 1.75144E-3 1.968E-3 1.28004E-2 1.69462E-2 1.99095E-3 7.29879E-4 3.9028E-4 1.32233E-4 5.06542E-4 3.06091E-4 4.45115E-4 5.69584E-4 3.59693E-4 4.49765E-4 9.15106E-4 8.73288E-4 8.4186E-4 3.14647E-3 2.08292E-3 2.76229E-3 1.68489E-3 3.8785E-4 6.76543E-4 8.19001E-4 7.23824E-5 1.18207E-4 4.77961E-5 4.01844E-4 1.8446E-4 1.59979E-4 3.23067E-5 2.17638E-5 2.07915E-4 2.29581E-4 1.02806E-4 7.45676E-5 1.28043E-4 1.12657E-4 1.32603E-4 7.0639E-5 8.84737E-5 1.02248E-4 5.06722E-4 1.83621E-4 9.60344E-4 1.3049E-3 1.12227E-3 2.1016E-3 7.01885E-4 8.12691E-4 6.88139E-4 1.42326E-3 1.68958E-3 1.46663E-3 7.67335E-4 2.5548E-4 8.84759E-5 4.97412E-4 8.87487E-4 1.0817E-3 1.37262E-3 3.41838E-3 3.52902E-3 1.75013E-3 2.22882E-3 2.85101E-3 1.30683E-3 2.24878E-3 2.02616E-3 2.63915E-3 1.62569E-3 3.70733E-3 2.64844E-3 2.64485E-3 2.18097E-3 3.50706E-3 3.55151E-3 4.60644E-3 1.35853E-2 4.82352E-3 8.71109E-3 1.36906E-2 1.28339E-2 1.81551E-2 1.90544E-2 2.19625E-2 6.38616E-3 4.50534E-3 2.92153E-3 1.92952E-2 1.72066E-2 1.66988E-2 9.15434E-3 5.30802E-3 7.86508E-3 3.1434E-2 2.30902E-2 2.10993E-2 4.18226E-2 5.03588E-2 7.25974E-2 7.85628E-2 6.08148E-2 8.83588E-2 1.59341E-1 2.01479E-1 1.50509E-1 1.63969E-1 9.84438E-2 8.23244E-2 9.5098E-2 1.06535E-1 1.13803E-1 3.89424E-2 1.80728E-1 1.39117E-1 6.29688E-2 1.103E-1 4.34255E-2 1.54082E-1 2.25602E-1 3.04146E-2 2.27282E-2 1.11737E-2 5.02025E-2 4.49065E-2 4.46843E-2 3.60869E-2 8.25824E-2 7.36239E-2 1.51966E-2 6.90446E-2 6.13825E-2 1.02598E-1 8.32078E-2 8.44459E-2 9.34897E-2 -9999 6.40506E-2 6.01895E-2 3.73947E-2 3.35771E-2 2.34943E-2 2.25809E-2 2.44353E-2 5.66924E-3 2.46359E-2 2.32174E-2 3.98073E-2 4.96368E-2 3.82996E-2 2.24556E-2 1.75034E-2 2.90418E-2 3.20755E-2 2.95858E-2 2.31263E-2 6.63553E-2 4.87927E-2 4.56331E-2 8.30244E-2 6.90385E-2 7.79462E-2 6.73769E-2 6.60654E-2 6.70815E-2 8.78273E-2 5.28864E-2 4.81137E-2 4.71149E-2 4.48039E-2 2.57294E-2 3.43727E-2 5.16713E-2 2.32182E-2 3.85788E-2 3.28123E-2 6.10763E-2 3.56648E-2 1.9908E-2 2.8577E-2 2.09125E-2 4.20482E-2 6.39051E-2 1.47399E-2 1.91651E-2 5.54131E-2 8.31252E-2 9.03586E-2 6.397E-2 2.66647E-2 1.13387E-2 1.74837E-2 1.88685E-2 9.03659E-3 1.07851E-1 6.25941E-2 1.34142E-1 2.49942E-1 2.5358E-1 7.79321E-1 4.36662E-1 3.65783E-1 5.51389E-1 5.13557E-1 2.81788E-1 9.83566E-2 8.81439E-2 6.29163E-2 8.96155E-2 8.64217E-2 6.4532E-2 4.67698E-2 2.58346E-2 3.23374E-2 5.21512E-3 3.27369E-2 4.36367E-2 2.77015E-2 2.72138E-2 4.71858E-2 5.17135E-2 5.94915E-2 5.58446E-2 9.68483E-2 5.46585E-2 5.79093E-2 5.19089E-2 4.5821E-2 4.24183E-2 6.11193E-2 3.94493E-2 5.59328E-2 2.17179E-2 7.48907E-2 6.24899E-2 9.32021E-2 5.14708E-2 2.70192E-2 8.60448E-2 1.06288E-1 3.17529E-2 4.46845E-2 3.94869E-2 1.6099E-2 8.71455E-2 3.94625E-2 3.23389E-2 4.53226E-2 2.57327E-2 1.69729E-2 4.45543E-2 8.76589E-2 2.46098E-2 1.65322E-2 9.15218E-3 4.29051E-2 2.71616E-2 9.60763E-2 4.24195E-2 1.56712E-2 6.25646E-2 4.17939E-2 1.54881E-2 2.39089E-2 2.24352E-2 3.10617E-2 2.85064E-2 5.07191E-2 6.36261E-2 1.13812E-1 7.74728E-2 1.87894E-1 1.86353E-1 3.18621E-2 1.54938E-1 1.10702E-1 3.31556E-2 6.64646E-2 5.82355E-2 8.01229E-2 7.62616E-2 1.88337E-1 6.88065E-2 8.34715E-2 6.22252E-2 6.0372E-2 6.7225E-2 7.74776E-2 4.34856E-2 1.72367E-1 2.88073E-1 1.2649E-1 9.50814E-2 3.58035E-2 4.38467E-2 3.67072E-1 1.89944E-1 5.10611E-2 4.45522E-2 7.14136E-2 7.69861E-2 8.19571E-2 1.80042E-2 1.85469E-2 5.09069E-2 3.65184E-2 2.94274E-2 8.55845E-2 2.72731E-2 1.29339E-2 6.33439E-2 4.42032E-2 6.82934E-2 3.99415E-2 5.74946E-3 1.68489E-3 7.13306E-4 1.87498E-4 2.28209E-4 1.93528E-4 1.55387E-4 5.95024E-4 6.34736E-3 1.42616E-2 1.39654E-2 1.61005E-2 2.23872E-2 3.5096E-2 3.56022E-2 2.2537E-3 1.16256E-3 5.89406E-2 1.54076E-2 4.50444E-2 1.51924E-1 1.09937E-1 2.33876E-1 8.23331E-2 1.59524E-1 1.43145E-1 1.3596E-1 8.17949E-2 5.54278E-2 8.73927E-2 1.53019E-1 1.12725E-2 2.42429E-2 3.69711E-2 3.34213E-2 4.06128E-2 1.36992E-2 5.02535E-2 4.00264E-2 4.9721E-2 7.17295E-2 1.0181E-1 2.84497E-1 1.06338E-1 1.83469E-1 7.00788E-2 6.59909E-2 3.27088E-2 3.72471E-2 6.23953E-2 3.70055E-2 5.11287E-2 3.22907E-2 5.76719E-2 5.09004E-2 2.49822E-2 9.05418E-2 1.23839E-1 8.02593E-2 9.29314E-2 3.49889E-2 2.83121E-2 1.78072E-2 1.5795E-2 1.11902E-2 2.56031E-2 6.1352E-2 3.84025E-2 1.38399E-1 2.67442E-2 1.93507E-2 1.42333E-2 1.95099E-2 3.18529E-2 1.87118E-2 3.8354E-2 3.6223E-2 6.93851E-2 3.23721E-2 5.01124E-2 6.14918E-2 3.07032E-2 7.27874E-2 5.466E-2 2.56098E-2 1.32053E-2 1.4461E-2 8.57824E-3 2.0088E-2 4.22273E-2 1.11002E-2 1.28133E-2 1.14813E-2 9.33669E-2 1.97277E-2 4.3459E-2 1.03661E-1 4.36536E-2 4.06163E-2 6.60311E-2 2.16744E-2 4.6164E-2 4.63709E-2 2.7552E-2 2.15753E-1 2.19923E-2 8.57425E-3 2.31921E-2 3.36639E-2 5.32662E-2 4.54616E-2 4.62885E-2 6.55191E-2 2.22769E-2 5.97869E-2 1.87338E-1 2.49506E-1 5.96096E-2 7.67783E-2 3.60992E-2 5.80485E-2 5.5191E-2 4.41378E-2 9.4031E-2 1.49636E-1 5.98512E-2 4.70627E-2 4.47027E-2 1.12033E-1 5.10449E-2 2.11126E-2 1.33266E-2 8.27271E-2 8.20484E-2 1.0166E-1 6.77597E-2 6.02689E-2 2.1843E-2 2.24487E-2 3.23687E-2 7.83292E-3 3.09715E-3 1.63466E-4 4.42833E-5 2.58273E-5 1.09255E-4 4.20185E-5 2.3287E-4 4.63945E-4 1.97471E-3 1.19081E-2 7.79143E-3 1.47468E-2 1.43434E-2 2.70172E-2 1.09622E-1 1.26082E-1 5.15051E-2 1.12884E-1 9.0844E-2 5.46895E-2 5.14162E-2 1.14911E-2 5.07436E-3 6.75926E-3 6.41624E-3 2.68655E-3 2.15677E-2 1.31615E-2 9.88803E-3 1.76247E-2 2.67131E-3 2.37732E-3 1.881E-3 5.08231E-3 7.59103E-3 1.59773E-2 7.32808E-3 2.79733E-3 6.10132E-3 1.35278E-2 1.12822E-2 2.47392E-3 2.99222E-3 2.59507E-2 2.51101E-2 3.92556E-2 2.16308E-2 3.63017E-2 1.26528E-2 5.35232E-3 8.70385E-3 8.75366E-3 1.12647E-2 4.1869E-3 4.53167E-3 6.18434E-3 1.64659E-2 1.52929E-2 1.0412E-2 8.92779E-3 1.11016E-3 3.78493E-4 1.2609E-4 1.22766E-3 7.65607E-5 9.99103E-5 3.41605E-5 1.60524E-5 1.64578E-4 1.24052E-3 8.72544E-4 1.0977E-4 1.82014E-4 1.60256E-4 1.80984E-5 4.09628E-4 4.46664E-5 3.16687E-5 5.44719E-5 8.04403E-5 6.16356E-5 5.69636E-5 8.82E-5 9.59927E-5 1.03782E-4 4.24458E-5 8.59485E-5 1.94277E-4 3.68072E-4 8.77743E-4 1.36305E-3 2.51223E-3 5.45045E-4 8.01983E-4 4.94442E-4 6.59332E-4 9.75962E-4 5.77498E-4 4.83095E-4 6.3063E-4 4.50931E-4 4.94384E-4 7.44511E-4 6.3818E-4 1.32606E-3 1.50399E-3 3.81624E-4 4.37608E-4 2.9096E-4 2.30456E-4 2.97666E-4 1.49613E-3 2.85099E-4 6.28472E-4 7.1815E-5 6.91533E-5 2.72145E-5 5.12155E-5 4.62114E-5 4.52356E-5 4.73945E-5 3.32E-4 5.88068E-5 2.21209E-5 8.73697E-5 7.23608E-4 2.08306E-4 1.85188E-4 2.34522E-4 3.57884E-4 1.87223E-4 2.28231E-5 3.21147E-5 3.47855E-5 8.96583E-6 1.55702E-4 1.29082E-5 2.38532E-5 5.08338E-5 1.35377E-4 1.16734E-4 1.41234E-4 7.85622E-5 1.13835E-4 5.26202E-5 1.1546E-5 7.48424E-5 7.6056E-6 6.08751E-6 6.77494E-6 1.77877E-5 1.63073E-5 1.06378E-5 2.35477E-5 3.73226E-6 6.07816E-7 2.60992E-5 1.63621E-5 1.59045E-5 1.16181E-5 5.75125E-6 2.16767E-5 4.36734E-5 2.95682E-5 1.76451E-5 5.56662E-6 2.82805E-6 1.01763E-6 6.54964E-6 3.97307E-5 4.66405E-5 2.83307E-5 3.28962E-5 1.43613E-4 1.29537E-4 3.00063E-4 1.10428E-4 1.10164E-4 9.03977E-5 2.96777E-5 1.69113E-5 1.69157E-5 6.13816E-5 4.47336E-5 1.0442E-5 3.33627E-5 4.65424E-6 1.13871E-7 5.07411E-8 1.07596E-6 1.31413E-7 4.58955E-7 3.77727E-7 2.61307E-6 1.35437E-6 9.01676E-5 8.86156E-6 1.69618E-4 5.35044E-6 3.49463E-6 1.82616E-6 8.04726E-5 1.22879E-4 9.93716E-5 9.88258E-5 9.40355E-5 1.22607E-4 1.04776E-4 5.33923E-5 4.66267E-5 5.2275E-5 2.99372E-5 1.70115E-5 2.19756E-5 9.88403E-6 1.10323E-5 1.97063E-5 3.33024E-5 1.45718E-5 9.31321E-6 8.85498E-6 1.36485E-4 8.41423E-5 1.00385E-4 3.08637E-5 1.73015E-5 2.40969E-6 2.80243E-6 3.49784E-6 6.35794E-6 4.55249E-6 9.60118E-6 7.16601E-6 6.05871E-6 7.0614E-6 1.34208E-4 3.99911E-4 1.01064E-4 4.55719E-4 9.00387E-5 2.8444E-5 4.50942E-5 4.78141E-5 1.67784E-5 3.38365E-5 1.08764E-5 3.7334E-6 2.16082E-6 1.92847E-6 1.01003E-6 3.17178E-5 9.18597E-7 6.35262E-6 5.3372E-6 6.49629E-6 3.06552E-6 1.25632E-5 5.43267E-5 1.0141E-5 5.90263E-6 1.91104E-5 8.88768E-6 6.00434E-6 8.12331E-5 4.36866E-5 7.61383E-5 1.28996E-5 9.71136E-6 1.54194E-5 7.58073E-6 7.25076E-5 8.6035E-5 1.20758E-4 1.30162E-4 2.00043E-5 8.3559E-6 1.29826E-5 9.8534E-6 7.63733E-5 7.8018E-5 5.47229E-5 8.66908E-5 1.00746E-4 1.32641E-4 1.90295E-5 2.13405E-5 2.0026E-4 1.73606E-4 4.04972E-5 1.91135E-4 2.84914E-4 3.56552E-5 5.16573E-5 5.65799E-5 4.84528E-5 7.27057E-5 6.59318E-5 9.55334E-5 1.3067E-4 8.00415E-5 6.13633E-4 4.33216E-4 4.53257E-4 5.19903E-4 3.03932E-4 3.44842E-4 3.26332E-4 7.93591E-5 8.56249E-4 1.41121E-4 1.33666E-4 1.08581E-4 3.72771E-4 7.13222E-4 6.88973E-5 1.762E-4 4.53692E-4 7.80839E-5 1.47031E-4 1.34612E-4 1.1202E-3 7.55728E-5 5.02495E-5 1.71456E-4 1.38228E-4 5.0792E-5 5.99027E-4 1.16308E-3 1.02625E-3 1.18299E-3 1.07989E-3 3.60802E-3 2.05406E-3 1.53367E-3 7.15633E-4 1.78959E-3 4.02129E-3 3.11772E-3 3.90787E-3 2.48843E-4 2.10814E-4 1.86652E-3 4.37022E-3 5.00717E-3 5.30995E-4 1.67886E-3 4.55742E-4 2.39505E-3 4.73345E-4 1.31881E-4 1.4497E-4 9.42509E-5 4.09216E-4 2.15877E-4 5.84729E-4 2.15716E-3 2.82142E-3 7.87412E-3 5.46423E-3 1.44774E-3 2.85668E-3 5.80155E-3 3.02825E-3 3.34301E-3 4.93585E-3 5.07524E-3 3.97885E-3 4.0443E-3 2.93589E-3 7.21057E-4 8.04515E-4 1.28254E-3 3.09008E-3 1.13484E-3 1.59552E-3 7.65463E-4 8.09499E-4 1.89923E-3 1.4662E-3 2.36073E-3 3.4806E-3 2.64037E-3 2.42903E-3 9.43676E-4 5.48374E-4 1.3982E-3 1.18033E-3 8.31161E-4 1.36731E-4 1.37069E-4 1.53344E-4 5.19668E-4 3.59432E-4 5.84093E-4 2.38447E-4 1.30816E-4 1.04641E-4 3.59692E-4 1.06054E-4 8.75097E-5 6.74275E-5 6.73584E-5 6.14611E-5 6.25992E-5 3.06288E-5 5.09627E-4 4.6357E-4 4.97245E-4 3.48077E-4 3.71935E-5 3.18227E-5 4.03189E-4 1.76316E-3 1.03402E-3 3.84217E-4 6.40729E-5 1.07212E-4 1.4224E-4 1.12796E-4 6.10633E-5 1.73717E-4 1.57254E-4 3.10835E-4 1.00565E-3 1.66407E-3 2.29098E-4 1.07872E-4 8.02723E-5 5.17434E-5 3.37222E-4 2.92012E-4 1.00171E-4 9.65986E-5 9.34643E-5 1.67484E-4 1.49404E-4 6.90365E-5 3.79607E-5 6.57909E-5 1.01314E-4 5.69818E-5 2.36768E-5 4.80332E-5 8.76748E-5 -9999 -9999 -9999 -9999 -9999 -9999 -9999 -9999 -9999 -9999 -9999 -9999 -9999 -9999 -9999 -9999 -9999 -9999 -9999 -9999 -9999 -9999 -9999 -9999 -9999 -9999 -9999
7.0159E-6 3.28089E-5 7.28563E-6 6.92647E-6 8.41138E-6 6.97743E-6 1.34989E-5 6.82006E-6 4.71642E-6 7.11639E-6 7.73234E-6 4.22101E-6 6.13539E-6 5.85262E-6 5.52928E-6 4.48276E-6 4.88161E-6 4.33595E-6 2.83254E-6 2.88751E-6 2.0665E-6 6.61707E-6 7.46535E-6 1.39194E-5 6.31732E-6 1.28932E-5 1.4684E-5 1.31492E-5 9.89276E-6 1.22532E-5 1.40965E-5 1.79597E-5 2.39594E-5 3.01718E-5 8.56929E-6 4.96406E-6 1.24732E-5 3.23994E-5 2.60382E-5 1.27496E-5 1.92531E-5 1.67621E-5 1.26274E-5 1.09212E-5 1.25101E-5 1.77974E-5 1.54219E-5 3.07674E-5 3.48787E-5 1.95823E-5 3.21903E-5 4.50515E-5 5.94319E-5 7.20778E-5 6.77587E-5 6.6849E-5 5.68344E-5 7.5916E-5 8.97544E-5 1.18679E-4 1.4211E-4 1.43421E-4 1.45301E-4 1.2365E-4 1.26425E-4 1.54318E-4 8.0706E-5 5.23182E-5 7.42882E-5 8.62864E-5 9.44301E-5 6.61973E-5 3.23064E-4 6.34128E-5 1.30633E-4 9.4013E-5 1.0561E-4 1.09657E-4 8.94782E-5 6.11445E-5 3.47925E-5 5.20843E-5 1.09211E-4 1.37737E-4 8.78723E-5 7.62002E-5 7.16642E-5 8.97902E-5 9.03956E-5 9.18851E-5 9.28323E-5 5.23848E-5 4.81709E-5 3.9689E-5 3.73818E-5 4.81348E-5 1.7407E-5 3.11043E-5 3.63884E-5 5.46033E-5 2.33949E-5 5.48296E-5 4.40171E-5 5.34802E-5 7.6089E-5 6.63653E-5 9.54292E-5 9.85191E-5 9.32926E-5 1.55006E-4 9.77563E-5 1.01528E-4 7.66587E-5 7.58302E-5 6.37138E-5 9.62237E-5 8.7242E-5 1.02272E-4 1.64543E-4 1.16109E-4 1.40257E-4 1.27528E-4 1.57408E-4 1.3902E-4 1.18599E-4 8.00759E-5 6.04438E-5 1.47698E-4 6.683E-5 6.51344E-5 1.14119E-4 8.8272E-5 1.039E-4 7.21954E-5 8.87924E-5 4.29863E-5 6.79956E-5 5.43683E-5 8.81985E-5 2.28825E-5 4.76238E-5 1.88483E-4 1.15551E-4 1.2079E-4 2.45218E-5 6.83302E-5 8.04892E-5 1.68524E-4 9.0094E-5 4.20526E-5 1.1224E-4 1.4464E-4 4.00191E-4 2.26736E-4 1.47262E-4 1.56651E-4 8.3543E-5 6.37215E-5 1.62277E-4 5.05105E-5 9.62032E-5 3.50438E-5 8.41979E-6 6.63026E-5 9.09126E-5 1.111E-4 5.56898E-5 5.40026E-5 1.03905E-4 4.61697E-5 1.1452E-4 3.20977E-4 7.71036E-5 8.50082E-5 9.08229E-5 6.55361E-5 1.02944E-5 2.35229E-5 1.69875E-5 4.9937E-5 1.39314E-4 1.37024E-4 1.0135E-4 7.28049E-5 7.27213E-5 1.22928E-4 4.77872E-5 2.90754E-5 1.85389E-5 9.22273E-5 2.69983E-5 2.82638E-5 1.11281E-5 4.9164E-6 1.02284E-5 2.34358E-5 4.10513E-5 5.48615E-5 3.07276E-5 6.09237E-5 8.09959E-5 6.33288E-5 7.97171E-5 1.54499E-4 3.62531E-5 5.08603E-4 1.32692E-3 8.90482E-4 1.81735E-3 3.78563E-4 3.1085E-4 3.19551E-4 1.68216E-4 2.52019E-5 2.53465E-5 3.80774E-5 2.60597E-5 4.31184E-5 3.11403E-5 2.40971E-5 8.68929E-6 5.25673E-5 1.30921E-5 3.20304E-5 2.31393E-5 2.56058E-5 1.66833E-5 1.03924E-5 3.2903E-6 1.75199E-7 1.30416E-5 7.78483E-6 2.54015E-7 4.96191E-7 4.7178E-7 3.39719E-7 4.00646E-6 2.12314E-5 5.52437E-5 3.5924E-5 3.40458E-5 3.18942E-4 6.18144E-5 1.2175E-4 1.60353E-5 5.59758E-6 1.84746E-5 1.1955E-4 2.01477E-5 1.30159E-5 1.2842E-5 1.27596E-5 1.42673E-5 2.13235E-5 8.81958E-6 1.41289E-5 7.83134E-6 4.35251E-5 2.61159E-5 2.33026E-5 5.95348E-5 9.63743E-5 1.28767E-4 3.14141E-4 7.1045E-4 1.06878E-3 6.4814E-4 2.03145E-3 2.6278E-3 1.86725E-3 1.05708E-2 1.7682E-3 4.12517E-3 2.69859E-3 1.40046E-3 9.06871E-4 9.78267E-4 8.23432E-4 5.99629E-3 1.85548E-2 2.2964E-2 1.87578E-2 1.29171E-2 3.31399E-3 1.22579E-3 1.11251E-3 2.2185E-4 2.20413E-4 3.20129E-4 2.6425E-4 2.63412E-4 5.16497E-4 3.2714E-4 1.0846E-3 1.29425E-3 2.96787E-3 3.84643E-3 3.69321E-3 1.77374E-3 1.07136E-3 3.31629E-4 7.37708E-4 6.95447E-4 1.06552E-4 4.51441E-4 4.03961E-4 9.73693E-5 4.05303E-4 7.43492E-4 2.35514E-4 5.49852E-5 1.96385E-4 1.57093E-4 1.03792E-4 8.24435E-5 1.83516E-4 1.08029E-4 9.98953E-5 4.34321E-4 1.23202E-4 7.68402E-5 7.00692E-5 3.48281E-4 7.73216E-4 8.70333E-4 3.78877E-3 2.40789E-3 1.18608E-3 1.52506E-3 3.62524E-4 4.68462E-4 3.3123E-4 9.71357E-4 8.98261E-4 3.31336E-4 7.56649E-5 1.94492E-4 4.15877E-4 6.47146E-4 1.24509E-3 2.1387E-3 2.51452E-3 3.23543E-3 5.25225E-3 1.54209E-3 2.48685E-3 2.53844E-3 1.90522E-3 4.25401E-3 1.38511E-3 2.87896E-3 4.55464E-3 2.32788E-3 3.51958E-3 1.18694E-2 3.67014E-3 7.52266E-3 6.36734E-3 4.13386E-3 4.75369E-3 2.98863E-2 4.71624E-2 1.60746E-2 1.88384E-2 8.22401E-3 4.37006E-3 6.99618E-3 1.74923E-2 1.62363E-2 1.01643E-2 2.22579E-2 1.62431E-2 3.06721E-2 4.14294E-2 6.99006E-3 7.6822E-3 7.35867E-3 2.68247E-2 2.34772E-2 4.86076E-2 1.23294E-1 4.26808E-2 1.01234E-1 6.40706E-2 1.49613E-1 9.78281E-2 1.19777E-1 1.27007E-1 8.85714E-2 1.89891E-1 1.62112E-1 2.46993E-1 1.64421E-1 1.35815E-1 1.37371E-1 5.96032E-2 1.18337E-1 4.48015E-2 2.02625E-1 2.26626E-1 6.42326E-2 2.20066E-2 2.8203E-2 5.9434E-2 4.33348E-2 3.31628E-2 4.91137E-2 3.36316E-2 3.58257E-2 3.89016E-2 1.00443E-1 5.64324E-2 1.53542E-1 6.12683E-2 1.21603E-1 8.45803E-2 7.2187E-2 5.55073E-2 4.38136E-2 4.32126E-2 2.27533E-2 3.84062E-2 2.84777E-2 1.66832E-2 3.17488E-2 2.61888E-2 2.50754E-2 3.40676E-2 3.03551E-2 3.85621E-2 2.28658E-2 1.39978E-2 1.60641E-2 2.78372E-2 2.75803E-2 1.80771E-2 2.30647E-2 4.87895E-2 5.59106E-2 8.65824E-2 6.86448E-2 5.13406E-2 6.3886E-2 9.16578E-2 8.76359E-2 9.84424E-2 4.38108E-2 4.16924E-2 1.0058E-1 3.42476E-2 3.83805E-2 2.23717E-2 2.22294E-2 7.88064E-3 3.22274E-2 1.45328E-2 4.35012E-2 1.89301E-2 3.90422E-2 2.73945E-2 4.45283E-2 4.90123E-2 1.12103E-1 4.96171E-2 1.98566E-2 4.9735E-2 5.4581E-2 9.02096E-2 1.51237E-1 4.95504E-2 4.70228E-2 6.49151E-2 8.23183E-2 2.88104E-2 2.78546E-2 8.24322E-2 4.56673E-2 3.57397E-1 5.45723E-1 4.87918E-1 4.22991E-1 2.00831E-1 2.06407E-1 1.91032E-1 1.84622E-1 1.6304E-1 1.06958E-1 1.34001E-1 8.91169E-2 8.40246E-2 4.25263E-2 1.88308E-2 1.77087E-2 1.6802E-2 2.72552E-3 3.16482E-2 3.12685E-2 3.73594E-2 5.81873E-3 3.65409E-2 3.98335E-2 5.8197E-2 5.98462E-2 5.25658E-2 6.06938E-2 5.59943E-2 4.70947E-2 4.64065E-2 5.4885E-2 5.74487E-2 5.59519E-2 3.45859E-2 6.70984E-2 5.6092E-2 7.01925E-2 6.27179E-2 7.20931E-2 3.31144E-2 6.15507E-2 1.12778E-1 2.73855E-2 4.76768E-2 1.30999E-2 1.26551E-2 1.96286E-2 3.44034E-2 4.27438E-2 4.35524E-2 2.33335E-2 1.53099E-2 1.1662E-2 1.86403E-2 1.23787E-2 3.74352E-2 3.81102E-2 1.42793E-2 9.7502E-3 6.62443E-2 1.91576E-2 2.6224E-2 1.79059E-2 1.82034E-2 3.24033E-2 3.53364E-2 1.79393E-2 3.44246E-2 8.24086E-2 9.60675E-2 5.29287E-2 7.60751E-2 1.86882E-1 1.31456E-1 6.2094E-2 4.69573E-2 8.22883E-2 2.34157E-2 1.67648E-2 4.04062E-2 3.40264E-2 4.89716E-2 7.50636E-2 1.10579E-1 4.2697E-2 2.44447E-1 4.36234E-2 3.56503E-2 1.58693E-1 1.7927E-2 4.78692E-2 8.20929E-2 5.08576E-2 1.29635E-2 1.42691E-1 3.89643E-2 8.79867E-2 2.21257E-1 8.42936E-2 2.06889E-1 1.45059E-1 8.02469E-2 1.35004E-1 1.84971E-1 2.98443E-2 5.57848E-2 5.52885E-2 4.76086E-2 1.4158E-1 1.26454E-1 3.43832E-2 2.24714E-2 2.70354E-3 7.82691E-2 6.2307E-2 2.98222E-2 4.42373E-2 1.95439E-3 2.91705E-4 2.84263E-4 1.96116E-4 2.43404E-4 5.15315E-4 1.98586E-4 9.29316E-4 3.56771E-2 1.48253E-2 1.62563E-2 2.56973E-3 3.1695E-4 2.395E-4 9.71631E-4 8.9165E-3 1.4211E-1 1.10808E-1 8.72553E-2 2.50585E-1 6.21872E-2 2.06299E-1 1.99528E-1 5.25011E-2 1.87819E-1 3.2682E-1 1.40181E-1 8.25483E-2 2.46962E-1 9.35209E-2 3.72452E-2 6.87479E-2 5.24743E-2 4.67752E-2 2.89368E-2 4.49716E-2 4.49653E-2 3.88855E-2 4.71546E-2 7.13259E-2 1.28403E-1 8.48416E-2 8.31062E-2 1.91285E-1 5.23756E-2 8.60834E-2 2.87125E-2 7.9214E-2 7.88494E-2 6.62309E-2 9.49279E-2 4.51098E-2 7.96006E-2 4.35781E-2 3.88643E-2 6.90278E-2 1.14104E-1 1.13389E-1 4.27328E-2 6.89891E-2 4.18914E-2 5.6881E-2 7.72749E-2 7.74247E-2 6.5322E-2 6.75453E-2 7.50401E-2 9.61181E-2 6.04688E-2 3.64407E-2 3.54322E-2 4.08032E-2 2.06386E-2 3.24626E-2 1.38199E-1 1.12105E-1 3.47408E-2 9.30865E-2 2.39241E-2 1.21164E-1 3.34494E-2 3.38253E-2 1.0801E-1 3.46225E-2 1.25214E-2 5.64394E-2 3.26003E-2 6.70243E-2 6.18047E-2 4.45549E-3 8.19211E-3 2.04399E-2 2.26035E-2 3.36889E-2 3.33905E-2 3.1613E-2 4.33546E-2 6.86291E-2 9.60687E-2 4.74984E-2 8.11695E-2 4.84361E-2 3.34762E-2 3.44238E-2 1.87122E-2 9.01966E-3 2.30276E-2 5.09001E-2 5.83314E-2 6.70974E-2 1.30448E-2 1.77585E-2 1.33526E-1 3.3958E-2 6.91479E-2 8.15757E-2 8.44167E-1 2.43108E-2 5.41781E-2 1.01666E-1 5.70416E-2 1.79574E-1 1.90738E-1 4.50247E-1 1.87819E-1 1.06902E-1 9.2466E-2 1.00556E-1 7.64691E-2 5.15913E-2 8.64545E-2 5.76742E-2 7.49393E-2 9.16539E-2 2.06257E-1 1.14134E-1 1.03099E-1 6.8233E-2 3.1458E-1 1.27457E-2 2.12817E-3 7.03104E-4 3.95166E-4 8.95131E-5 1.89681E-4 9.16277E-5 1.39862E-4 2.41472E-4 3.78922E-4 5.11446E-3 4.7346E-3 1.01588E-2 1.11245E-2 2.90418E-2 2.27585E-2 2.41504E-1 7.47523E-1 1.40949E-1 6.74571E-2 8.08101E-2 4.79445E-2 7.37522E-2 1.09934E-2 6.07916E-3 4.48592E-3 4.02404E-3 9.60868E-3 1.07916E-2 1.15562E-2 1.29716E-2 6.34882E-3 2.15253E-2 6.19396E-2 1.11304E-2 1.52997E-2 3.35279E-2 1.82938E-2 1.16222E-2 4.37647E-3 1.12136E-2 2.11926E-3 3.40438E-4 2.89444E-3 1.97838E-2 2.46571E-2 2.99724E-2 1.33215E-2 9.43981E-3 4.03303E-3 2.90292E-3 4.26332E-3 4.21005E-3 5.67625E-3 4.14094E-3 1.15596E-2 6.45792E-3 4.7599E-3 6.7059E-3 2.66436E-3 5.41682E-3 4.38053E-3 6.54448E-4 1.79771E-4 2.16294E-4 8.16662E-5 5.07315E-5 3.2425E-5 4.18568E-5 5.98516E-4 1.2836E-3 6.33046E-4 6.55721E-4 2.57358E-4 1.84685E-4 2.55286E-5 1.72248E-4 3.80422E-5 9.16928E-5 3.7532E-4 5.14743E-4 1.20527E-4 6.83651E-5 5.85342E-5 8.56188E-5 1.01531E-4 1.4829E-4 1.51172E-4 3.01992E-4 2.89737E-3 1.88296E-3 1.29463E-3 1.44483E-3 1.303E-3 1.16229E-3 5.49386E-4 7.101E-4 6.94057E-4 7.03703E-4 6.35297E-4 7.67856E-4 5.66928E-4 7.85391E-4 9.7425E-4 9.06823E-4 1.42484E-3 1.74149E-3 4.98124E-4 3.2703E-4 4.13417E-4 4.20036E-4 2.81115E-4 3.07692E-4 2.46132E-4 4.61742E-4 1.23757E-4 5.93717E-5 4.55933E-5 4.40543E-5 6.76227E-5 2.00538E-5 8.18084E-5 3.81354E-4 6.4055E-5 9.9237E-5 1.5512E-4 1.11408E-4 2.67689E-4 2.36708E-4 6.95344E-4 2.24869E-4 1.08167E-4 6.88194E-5 6.3602E-5 6.41047E-5 1.60991E-5 6.34367E-5 2.73925E-5 3.75505E-5 3.42491E-5 6.99859E-5 2.46549E-4 1.06309E-4 3.63143E-5 7.83824E-5 6.64911E-5 2.49115E-5 1.05039E-4 7.57102E-5 8.38673E-6 3.08153E-5 2.13476E-5 2.42085E-5 4.14482E-6 4.35482E-6 5.7731E-6 1.36016E-6 8.06448E-6 3.64289E-6 3.47957E-6 5.59914E-5 3.67383E-6 1.13947E-5 1.91086E-5 7.75516E-6 1.45945E-5 8.00101E-6 4.87652E-6 1.03007E-6 5.02537E-6 7.95793E-6 2.52724E-5 6.51856E-6 5.02023E-5 6.47842E-4 9.11184E-5 1.2161E-4 7.98095E-5 4.93904E-5 8.45959E-5 3.43199E-5 1.93661E-5 2.37446E-5 7.90364E-5 4.32901E-5 9.99928E-6 6.5737E-6 4.26612E-5 5.5756E-6 3.94577E-7 1.43943E-7 1.90683E-5 5.44235E-8 2.04794E-8 2.36443E-7 4.88715E-7 1.38956E-5 1.25331E-4 1.32777E-5 6.83222E-6 6.30318E-6 2.53992E-5 1.03969E-4 1.00811E-4 1.45222E-4 1.31934E-4 1.4372E-4 6.25961E-5 9.59987E-5 7.45365E-5 9.05339E-5 3.83143E-5 2.6762E-5 2.51432E-5 2.56077E-5 2.03614E-5 1.75227E-5 6.90255E-5 3.76389E-5 1.87578E-5 1.73438E-5 7.65855E-6 8.5122E-6 1.0172E-5 1.98926E-5 1.25558E-4 3.85848E-5 1.58287E-5 3.69664E-6 2.19601E-6 2.24671E-5 8.17528E-6 1.4171E-6 3.92814E-6 8.91236E-6 2.00201E-5 8.28955E-6 4.97455E-5 1.26161E-4 8.10409E-4 1.00238E-3 1.31053E-4 6.51412E-5 5.23382E-5 1.42372E-4 3.08305E-4 3.42151E-4 1.65343E-5 4.67063E-5 4.49522E-5 3.07162E-5 1.68231E-5 1.93794E-5 1.27076E-5 4.51081E-6 7.23542E-6 1.2169E-5 3.14695E-5 1.54101E-5 5.75272E-6 5.70343E-6 1.65848E-5 5.38269E-6 1.30425E-5 2.64291E-5 1.30299E-5 1.02195E-5 7.82048E-6 1.38882E-5 1.0337E-5 5.22419E-5 2.9543E-5 5.87532E-5 4.2289E-6 1.0235E-5 2.13655E-5 5.87832E-5 5.33293E-4 8.24477E-5 1.45421E-4 1.89517E-5 1.02334E-5 7.45948E-5 1.26559E-4 2.23299E-5 2.02001E-5 3.73114E-5 2.84877E-5 2.13462E-4 4.35271E-5 3.98117E-5 2.83893E-4 4.77396E-5 6.55765E-5 3.37712E-5 5.56131E-5 6.15431E-5 1.28765E-4 5.7211E-5 6.90934E-5 8.7428E-5 1.29217E-4 5.49126E-5 5.34917E-4 5.42319E-4 4.96096E-4 2.93262E-4 3.03227E-4 5.08692E-4 8.2845E-4 1.33099E-4 2.5175E-4 1.62972E-4 9.23932E-4 9.2266E-4 3.05282E-4 5.1156E-4 7.49415E-4 3.19863E-4 2.36826E-4 7.61265E-5 2.89041E-4 2.38716E-4 7.22397E-5 9.09306E-5 1.14471E-4 2.90763E-4 3.06343E-4 9.79241E-4 2.16101E-3 1.82591E-3 1.44652E-3 1.14016E-3 1.95473E-3 2.16443E-3 2.12343E-3 2.21175E-3 4.18909E-3 4.66031E-3 1.92596E-3 2.92966E-4 9.39E-4 1.39918E-3 7.4903E-4 1.35229E-4 4.25845E-4 2.23658E-4 2.90718E-4 2.43406E-4 1.16454E-4 9.65939E-5 1.12364E-4 4.80529E-4 2.23214E-3 3.08191E-4 7.9764E-5 5.03768E-4 8.71367E-5 6.59398E-4 5.66588E-4 1.85481E-2 1.57427E-3 1.61135E-2 1.54758E-2 3.77689E-3 2.70511E-3 6.84423E-3 6.05312E-3 4.49532E-3 1.59576E-3 1.02032E-3 6.82914E-4 1.11694E-3 6.97977E-4 1.14584E-3 8.11583E-4 5.03067E-4 1.0776E-3 2.88293E-3 3.28921E-3 1.98657E-3 1.41355E-3 2.89676E-3 2.48638E-3 1.63452E-3 1.57912E-3 1.17724E-3 6.29978E-4 5.21629E-4 5.04556E-4 7.78549E-4 1.21239E-3 7.18357E-4 2.99246E-4 5.8196E-4 3.44091E-4 2.02067E-4 2.0597E-4 2.79397E-4 3.09252E-4 7.56673E-5 5.74307E-5 2.5537E-5 1.27258E-4 4.15796E-5 5.22183E-4 4.37624E-5 3.53846E-5 8.70801E-4 6.14441E-4 2.49816E-4 5.09205E-5 4.33341E-4 3.65974E-4 9.70335E-4 2.81192E-4 4.89595E-4 3.39068E-4 1.58847E-3 3.04449E-3 2.21754E-3 5.39106E-3 3.45195E-2 3.8884E-2 1.29745E-3 3.55226E-4 1.71019E-4 1.22994E-4 7.03594E-5 1.03446E-4 5.15215E-4 3.92171E-4 3.06427E-4 8.10481E-4 3.47545E-4 1.10695E-4 3.94955E-4 6.95543E-5 7.13047E-6 1.52711E-4 5.4117E-5 1.1757E-4 1.75742E-4 6.55495E-5 3.1393E-5 -9999 -9999 -9999 -9999 -9999 -9999 -9999 -9999 -9999 -9999 -9999 -9999 -9999 -9999 -9999 -9999 -9999 -9999 -9999 -9999 -9999 -9999 -9999 -9999 -9999 -9999 -9999
1.92316E-5 7.6654E-6 8.90121E-6 5.24964E-6 9.42311E-6 6.20578E-6 1.85698E-5 6.9494E-6 4.89291E-6 3.94544E-6 3.70033E-6 8.95292E-6 4.52562E-6 1.29513E-5 5.06011E-6 4.49533E-6 5.44965E-6 6.12559E-6 3.42037E-6 3.42618E-6 4.39354E-6 7.46541E-6 8.17387E-6 9.32075E-6 1.06708E-5 1.41095E-5 8.28671E-6 5.88687E-6 1.05031E-5 7.47904E-6 1.73409E-5 1.20862E-5 1.87012E-5 1.45635E-5 1.30576E-5 1.84444E-5 1.73121E-5 2.11258E-5 1.6769E-5 1.04076E-5 1.52647E-5 1.08554E-5 1.69206E-5 2.6442E-5 1.47071E-5 1.26489E-5 2.4209E-5 3.65465E-5 6.06189E-5 2.55798E-5 3.92708E-5 7.11075E-5 7.84589E-5 8.09869E-5 7.82022E-5 1.17322E-4 1.14329E-4 1.73473E-4 1.90596E-4 1.40859E-4 1.13162E-4 1.44142E-4 2.13734E-4 1.65907E-4 1.57517E-4 1.17116E-4 1.18034E-4 8.74531E-5 7.28796E-5 8.82615E-5 7.26675E-5 1.03001E-4 1.0754E-4 9.73866E-5 1.5005E-4 1.25981E-4 9.90579E-5 1.2797E-4 9.54954E-5 7.38465E-5 7.96575E-5 1.30445E-4 1.4339E-4 9.84336E-5 1.14478E-4 1.0824E-4 1.99173E-4 1.05781E-4 8.68619E-5 1.06683E-4 7.82964E-5 6.4621E-5 3.22038E-5 2.83009E-5 3.30826E-5 2.13312E-4 2.24117E-5 1.9519E-5 2.96424E-5 4.19764E-5 5.32224E-5 4.40326E-5 4.46931E-5 4.48963E-5 7.26998E-5 1.54997E-4 1.16652E-4 1.06448E-4 1.23549E-4 1.54595E-4 1.4611E-4 9.9823E-5 7.83799E-5 7.53581E-5 6.78592E-5 1.1964E-4 6.48062E-5 7.57446E-5 1.27107E-4 1.30735E-4 6.56687E-5 1.20632E-4 1.58722E-4 1.18922E-4 9.21653E-5 7.74555E-5 9.35417E-5 7.813E-5 9.31825E-5 1.44799E-4 9.72724E-5 4.41213E-5 9.31833E-5 9.63796E-5 5.58447E-5 8.21339E-5 7.89552E-5 1.22348E-4 4.44504E-5 1.38119E-4 7.45344E-5 5.74823E-5 9.85982E-5 9.91903E-5 9.41894E-5 9.40869E-5 1.11925E-4 1.30805E-4 4.21003E-5 8.7318E-5 1.26389E-4 9.40348E-5 6.50692E-5 9.8976E-5 1.45858E-4 2.25402E-4 1.81E-4 1.17811E-4 1.61071E-5 6.21877E-5 5.18621E-5 4.12906E-5 2.04942E-5 2.27185E-5 1.71865E-5 6.70556E-5 3.193E-5 1.15411E-4 4.23251E-4 2.50012E-4 4.06809E-4 3.62559E-4 2.32751E-4 1.5995E-4 1.02275E-4 6.38727E-5 1.09599E-4 4.6637E-5 1.04514E-5 2.29558E-5 4.98207E-5 7.55155E-5 5.79593E-5 3.5495E-5 6.91797E-5 6.14786E-5 3.57884E-5 4.89279E-5 1.45522E-5 9.09056E-5 6.17239E-5 1.96899E-5 4.13449E-6 3.26704E-6 7.11671E-6 2.3881E-5 3.87068E-5 5.3519E-5 4.93407E-5 1.11236E-4 1.56184E-4 1.36447E-4 1.20252E-4 1.20078E-4 1.69685E-4 3.97047E-4 3.52256E-4 1.99602E-3 8.27957E-4 3.66539E-5 2.40308E-4 1.15951E-3 4.41229E-5 3.09171E-5 2.65023E-5 3.37557E-5 5.80938E-5 7.39243E-5 2.86634E-5 1.13368E-5 2.04516E-5 3.49079E-5 9.02825E-6 3.6584E-6 2.15199E-5 1.45022E-5 9.85303E-6 4.26523E-6 4.66409E-6 7.89438E-8 6.71611E-7 6.13928E-7 1.09614E-7 5.70986E-7 -9999 7.02535E-7 2.57924E-5 7.04324E-5 2.45533E-5 1.57288E-4 3.25334E-4 4.11132E-4 3.02443E-5 1.93189E-5 6.07297E-6 3.00433E-5 1.80538E-4 1.10233E-5 1.22826E-5 1.32095E-5 2.45001E-6 4.9363E-6 9.16786E-6 2.17376E-5 7.62333E-6 1.83961E-5 1.41683E-5 2.14444E-5 1.71652E-5 9.16188E-6 2.55315E-5 5.32376E-5 3.70704E-4 2.4447E-4 2.2567E-4 5.27795E-4 4.15404E-4 1.28947E-3 1.90012E-3 6.35987E-3 7.50803E-3 3.20182E-3 2.96139E-3 8.65939E-4 8.20452E-4 2.30828E-3 2.52067E-3 3.43121E-3 5.27496E-3 1.56694E-3 1.86826E-2 2.63816E-2 8.0478E-3 4.06827E-3 3.14633E-3 2.38725E-3 6.11861E-4 5.94823E-4 8.38942E-4 1.13849E-3 1.15912E-3 3.26354E-4 5.15613E-4 5.90852E-4 8.71098E-4 1.97633E-3 3.30036E-3 3.42362E-3 3.8315E-3 9.73525E-4 4.09649E-4 3.65443E-4 3.88203E-4 3.2505E-4 2.03656E-4 1.49861E-4 4.26679E-4 3.91283E-4 2.10969E-4 1.18062E-4 1.00262E-4 4.51923E-5 1.20043E-4 1.15296E-4 1.60801E-4 4.53471E-5 1.48911E-4 7.30095E-5 2.382E-4 6.55962E-5 1.72188E-4 1.41395E-4 2.05484E-4 3.94793E-4 9.41941E-4 2.50214E-3 2.14681E-3 1.23525E-3 3.70948E-4 9.28135E-4 2.70178E-4 6.60498E-4 1.82323E-3 9.80925E-4 2.57119E-4 2.63351E-4 2.47722E-4 4.91811E-4 4.46181E-4 9.13792E-4 1.99024E-3 4.42669E-3 2.10828E-3 1.88289E-3 2.56631E-3 3.49979E-3 1.75622E-3 6.96884E-4 3.36958E-3 1.98393E-3 4.88721E-3 1.80647E-3 1.44143E-3 3.51018E-3 8.20382E-3 5.78217E-3 7.6658E-3 1.20407E-2 2.56544E-3 1.58232E-2 2.81601E-2 2.20407E-2 9.21844E-3 7.38447E-3 8.49118E-3 8.20479E-3 1.12233E-2 1.0063E-2 2.87704E-2 1.23962E-2 1.35187E-2 1.52613E-2 1.07273E-2 3.08131E-2 2.74033E-2 2.35553E-2 2.84743E-2 2.18474E-2 2.48497E-2 5.6596E-2 2.93903E-2 1.24243E-1 4.03102E-2 1.17727E-1 9.3578E-2 8.12332E-2 1.23546E-1 2.22303E-1 1.04906E-1 2.24473E-1 1.58649E-1 3.11599E-1 2.74612E-1 8.69919E-2 6.17667E-2 2.20616E-1 1.38156E-1 5.04587E-2 2.70148E-1 8.23875E-2 9.49743E-2 5.59964E-2 3.27807E-2 3.81402E-2 2.96671E-2 2.75399E-2 6.43882E-2 1.54869E-2 5.44307E-2 8.9723E-2 1.32473E-1 5.95354E-2 1.42492E-1 1.86307E-1 8.74767E-2 1.15344E-1 8.52231E-2 1.16533E-1 8.55525E-2 3.80032E-2 4.80886E-2 3.46874E-2 2.21329E-2 3.02061E-2 3.25589E-2 4.41599E-2 7.57638E-2 3.56698E-2 4.65171E-2 6.97183E-2 2.69259E-2 1.70271E-2 5.22675E-2 4.04105E-2 3.02864E-2 2.93242E-2 1.87868E-2 4.04987E-2 2.45353E-2 7.72994E-2 4.95663E-2 5.78348E-2 1.01263E-1 1.01878E-1 8.10745E-2 4.8139E-2 3.42282E-2 3.43765E-2 6.50484E-2 3.83392E-2 5.89315E-2 5.59079E-2 6.25353E-2 7.51198E-2 2.75399E-2 4.62514E-2 4.87181E-2 7.30817E-2 3.60257E-2 3.79424E-2 1.30371E-1 6.69758E-2 1.10094E-1 5.53231E-2 6.48062E-2 9.73173E-2 1.14722E-1 7.97539E-2 1.01985E-1 6.42069E-2 4.1784E-2 3.95926E-2 2.13108E-2 5.90963E-2 1.73223E-2 5.1327E-2 1.52691E-1 2.45565E-1 7.28166E-1 4.18191E-1 1.44291E-1 2.41872E-1 1.80493E-1 1.85217E-1 1.417E-1 8.16464E-2 1.12919E-1 2.03468E-1 1.18514E-1 7.19765E-2 5.35863E-2 3.63194E-2 6.07124E-2 1.86266E-2 3.15097E-2 5.14661E-2 4.5626E-2 5.96685E-2 5.73714E-2 3.54508E-2 7.12647E-2 5.80581E-2 6.04183E-2 5.24739E-2 5.43958E-2 6.80252E-2 1.01983E-1 8.48354E-2 4.00094E-2 4.71587E-2 4.51822E-2 4.55141E-2 5.21558E-2 4.71479E-2 4.63464E-2 7.12494E-2 8.76462E-2 7.88443E-2 5.62527E-2 9.52695E-2 3.89956E-2 3.69867E-2 3.92155E-2 5.61974E-2 4.49794E-2 5.97064E-2 5.64199E-2 5.26004E-2 1.55032E-2 1.01162E-2 5.01451E-2 1.92494E-2 2.41516E-2 7.30657E-2 1.25461E-1 1.63294E-2 1.19566E-2 6.94676E-2 5.1533E-2 2.13878E-2 2.13009E-2 2.7322E-2 2.22134E-2 2.72404E-2 2.05994E-2 2.13133E-2 3.11386E-2 1.32122E-1 3.24861E-2 2.70839E-2 1.13159E-2 4.04026E-2 4.59576E-2 1.0239E-1 3.27033E-2 1.0842E-1 1.15264E-1 1.84088E-2 8.23947E-2 5.12963E-2 1.25953E-1 4.36771E-2 5.29244E-2 1.76978E-1 1.49628E-1 6.98758E-2 7.11277E-2 1.78698E-1 7.16083E-2 3.71818E-2 1.91633E-2 2.3541E-2 9.36505E-2 3.82093E-2 6.46817E-2 4.16627E-2 1.50761E-1 2.62733E-2 4.94174E-2 1.12452E-1 8.52557E-3 4.75617E-2 2.26952E-1 1.1761E-1 4.21289E-2 2.92637E-2 4.41288E-2 1.43625E-2 4.75975E-2 2.4139E-2 8.87022E-4 4.7887E-3 1.20361E-2 4.21921E-2 2.2417E-2 3.93739E-3 6.73847E-3 3.04976E-4 1.92623E-4 2.04933E-4 2.93811E-4 1.57409E-4 2.32796E-4 5.81806E-4 6.76356E-4 2.0757E-4 4.07303E-4 1.79252E-4 5.61989E-4 2.41065E-3 6.3989E-3 4.47143E-2 6.82485E-2 9.92083E-2 3.11463E-1 3.8771E-1 7.9882E-2 8.869E-2 7.38927E-2 2.37246E-1 2.42401E-1 1.10036E-1 2.71201E-1 1.64673E-1 1.25836E-1 1.17404E-1 8.791E-2 3.10219E-2 5.29073E-2 1.73009E-1 1.45578E-1 1.6159E-2 1.02362E-1 3.80944E-2 1.99882E-1 1.66761E-1 1.30447E-1 1.38303E-1 1.63959E-1 1.09922E-1 3.62152E-2 6.27995E-2 1.23019E-1 1.89804E-1 5.6945E-2 5.06149E-2 9.53234E-2 8.22144E-2 5.30598E-2 1.32133E-1 1.4205E-1 8.59937E-2 9.37278E-2 9.29035E-2 7.25937E-2 1.14346E-1 6.49545E-2 4.03934E-2 7.88107E-2 7.27415E-2 8.34758E-2 9.65802E-2 8.96885E-2 2.17541E-1 1.20589E-1 1.08984E-1 3.70714E-2 6.64344E-2 5.27047E-2 4.89316E-2 4.77597E-2 5.45001E-2 5.10487E-2 1.28262E-1 7.06519E-2 6.18146E-2 3.08026E-2 7.24907E-2 5.57229E-2 5.13076E-2 3.72091E-2 3.16798E-2 3.74253E-2 1.2808E-1 2.24676E-2 1.2923E-2 1.69493E-2 2.69527E-2 5.91757E-2 3.32141E-2 4.03373E-2 3.86806E-2 4.42249E-2 4.06011E-2 4.92805E-2 4.43287E-2 6.85591E-2 4.02735E-2 1.32675E-1 3.59567E-2 1.38974E-2 5.57019E-2 1.4662E-2 2.38607E-2 4.67454E-2 2.05363E-2 6.61651E-2 2.1147E-1 3.2131E-2 4.26386E-2 4.43128E-2 7.9858E-2 1.14993E-1 4.03974E-2 6.46372E-2 7.04652E-2 5.88209E-2 8.53261E-2 1.77575E-1 3.00783E-1 1.22268E-1 1.74617E-1 5.97082E-2 8.09366E-2 1.48007E-1 1.3114E-1 1.07374E-1 9.00853E-2 6.08835E-2 5.54172E-2 5.89254E-2 1.61641E-1 4.93805E-2 3.91E-2 3.10383E-2 9.02316E-4 1.59326E-4 3.71875E-4 3.29019E-4 1.73543E-3 1.92988E-4 2.42135E-4 3.65457E-4 3.91074E-4 4.42744E-4 3.70046E-3 1.16748E-2 9.45007E-3 5.58985E-2 5.08203E-2 1.11386E-1 9.79605E-2 2.00467E-1 1.16024E-1 1.22456E-1 1.02466E-1 3.06424E-2 1.44132E-2 1.57182E-2 1.95736E-2 9.29651E-3 9.49815E-3 1.22072E-2 1.64131E-2 7.20537E-3 2.03583E-2 2.46071E-3 2.91557E-2 1.06015E-2 5.58552E-3 6.77356E-3 7.06209E-3 3.22881E-3 3.74025E-3 9.72977E-3 5.95825E-3 1.1199E-2 2.70684E-2 2.61499E-2 1.01037E-2 9.50939E-3 2.9553E-3 8.9353E-3 4.70146E-3 4.29492E-3 1.12223E-3 2.26601E-3 3.73997E-3 5.59506E-3 1.74782E-2 8.59806E-3 8.23558E-3 2.75172E-3 3.70088E-3 1.36838E-3 4.24025E-4 4.48773E-3 5.12719E-4 5.13804E-4 1.23635E-4 2.23321E-4 1.41851E-4 5.58385E-5 5.78712E-5 3.39877E-3 7.62244E-3 1.31283E-3 2.69851E-4 1.16295E-4 2.24275E-5 1.03668E-3 3.26885E-5 3.1146E-4 3.84667E-5 4.88816E-5 3.11668E-5 3.79059E-5 3.66963E-5 7.14539E-5 5.80323E-5 2.42822E-4 2.80803E-4 2.53261E-4 2.77502E-3 8.80071E-4 6.34727E-4 8.99221E-4 1.3799E-3 1.84608E-3 8.43462E-4 6.17533E-4 6.58033E-4 5.2156E-4 6.15405E-4 7.46054E-4 1.69217E-3 9.25776E-4 4.55111E-4 1.02606E-3 3.02526E-3 1.38283E-3 1.04413E-3 4.47118E-4 4.90516E-4 4.45765E-4 2.76642E-4 3.56635E-4 4.7037E-4 3.65334E-4 1.87046E-4 9.00474E-5 3.59422E-5 4.67588E-5 1.13247E-4 4.82672E-5 1.61014E-4 2.91874E-4 1.44255E-3 2.02187E-4 1.92977E-4 2.49873E-4 1.90091E-4 2.09649E-4 1.28896E-3 6.54874E-4 1.89868E-4 1.11425E-4 3.12755E-5 4.06447E-5 1.04801E-4 9.02924E-5 1.65721E-5 1.30883E-5 3.02934E-5 9.82238E-6 8.58239E-5 5.19016E-5 1.13542E-4 8.97676E-5 8.46077E-5 1.43942E-5 1.26192E-4 7.27922E-5 1.02135E-5 4.32453E-5 2.80981E-6 2.99817E-6 3.19118E-6 3.66297E-6 2.14781E-5 8.55941E-6 7.66236E-6 6.5384E-4 4.32698E-5 1.84124E-6 3.85775E-6 1.19884E-5 2.87988E-5 2.7619E-6 1.18682E-5 1.3009E-5 7.89974E-6 2.26298E-6 2.88915E-6 8.52367E-6 1.16305E-4 7.64644E-6 6.19815E-5 9.89416E-4 1.56962E-4 8.39554E-5 1.85704E-5 7.4388E-5 5.52138E-5 3.28174E-5 1.46205E-5 1.39597E-5 7.86427E-5 1.18013E-5 1.11528E-6 3.83652E-6 5.34667E-6 6.0918E-6 2.28587E-7 9.0432E-8 4.57124E-7 3.25135E-8 1.52342E-7 1.34571E-7 3.64137E-7 2.62992E-5 4.78706E-5 3.9531E-6 3.24758E-6 2.15935E-5 5.43875E-5 9.65074E-5 9.3277E-5 1.43723E-4 1.24419E-4 1.3985E-4 6.62854E-5 8.52468E-5 8.88896E-5 7.94538E-5 7.44537E-5 2.32566E-5 2.53985E-5 2.29318E-4 2.57478E-5 1.15005E-4 7.58203E-5 5.59335E-5 4.63372E-5 3.25725E-5 5.55876E-5 7.71732E-5 1.19941E-4 2.7828E-5 2.44406E-5 1.05691E-5 2.5525E-5 1.99085E-5 2.36992E-5 2.51632E-5 3.18995E-5 1.10308E-5 1.12555E-5 1.34695E-5 5.07805E-5 9.36584E-6 2.81157E-5 1.55994E-3 1.98932E-3 1.43349E-4 1.1689E-4 8.84075E-5 1.00185E-4 5.88528E-5 4.12206E-5 4.28216E-5 8.45113E-5 5.80601E-5 6.44689E-5 5.31814E-5 5.2796E-5 4.8924E-5 5.70024E-5 5.96232E-5 4.15791E-5 1.27732E-5 5.3744E-6 1.67325E-6 1.55097E-6 1.77551E-6 2.31633E-5 2.90359E-5 1.04169E-5 5.94064E-6 5.38053E-6 9.89512E-6 4.12166E-5 4.73864E-5 6.69128E-5 1.87829E-5 9.6577E-6 2.329E-5 2.1433E-5 6.93306E-6 1.36613E-5 1.59527E-5 1.83483E-5 2.40196E-5 2.83591E-5 3.02524E-5 2.81281E-5 2.10938E-5 3.84921E-5 2.14656E-5 1.56208E-4 1.42434E-4 2.93873E-5 3.39939E-5 4.86457E-5 5.05567E-5 2.9776E-4 3.52984E-5 3.46681E-5 5.87249E-5 5.73766E-5 6.7216E-5 6.03738E-5 6.76869E-5 6.10042E-5 1.00281E-4 8.39682E-5 3.87329E-4 2.84591E-4 4.43311E-4 4.25908E-4 3.95184E-4 2.17723E-4 2.93558E-4 3.80948E-4 9.27447E-5 9.68745E-5 1.2081E-4 1.40417E-4 2.73858E-4 1.97154E-4 7.67894E-4 7.96148E-4 1.39886E-3 3.57059E-4 4.12162E-4 1.04157E-4 7.28855E-5 7.01897E-5 2.99427E-4 3.03269E-4 2.55956E-4 9.02913E-4 2.05643E-3 1.10821E-3 1.80392E-3 1.8424E-3 2.25155E-3 1.53728E-3 2.03997E-3 2.6126E-3 2.12293E-3 2.81785E-3 4.21844E-3 3.5605E-3 2.26438E-3 3.07915E-5 2.17535E-3 1.8566E-3 4.00182E-4 8.77825E-4 3.46832E-4 1.56878E-3 8.8386E-4 6.38109E-4 1.23343E-4 1.21968E-2 2.68178E-4 1.39011E-3 3.48994E-4 1.9801E-4 7.23517E-5 1.21558E-4 1.93807E-3 8.02463E-3 2.50031E-2 1.7033E-2 1.40208E-3 1.90754E-3 1.70644E-3 1.28865E-3 5.99521E-4 4.36944E-4 6.25931E-4 1.32301E-3 1.20435E-3 9.18233E-4 1.84774E-3 2.27566E-3 1.10565E-3 1.97196E-3 1.62912E-3 8.86134E-4 8.98871E-4 5.39424E-4 9.7201E-4 9.69631E-4 1.8773E-3 1.65052E-3 8.30941E-4 7.25013E-4 5.54955E-4 4.2083E-4 3.51492E-4 4.32476E-4 1.20927E-3 1.55794E-3 9.24431E-4 3.96092E-4 1.11015E-3 6.29E-4 3.03555E-4 3.716E-4 3.55216E-4 7.30239E-4 8.29362E-4 9.23983E-5 4.71467E-5 8.90942E-5 1.24929E-4 1.05821E-3 6.95467E-5 1.44855E-4 1.04682E-4 7.77432E-4 4.94296E-4 2.39434E-4 2.89362E-5 2.85654E-5 2.63991E-4 2.20406E-4 1.26112E-4 1.22714E-3 3.53271E-3 5.86677E-3 1.88419E-3 1.82899E-3 1.08942E-2 9.38829E-3 1.54062E-4 2.08749E-4 5.01931E-4 2.39065E-4 2.87725E-4 1.02592E-4 5.14529E-4 2.35567E-4 2.32431E-4 2.61682E-4 3.18651E-4 1.66961E-4 2.27146E-4 2.05037E-4 3.4028E-4 6.90257E-6 1.76587E-4 1.61617E-4 2.42582E-4 4.5034E-5 6.33998E-6 5.91595E-5 -9999 -9999 -9999 -9999 -9999 -9999 -9999 -9999 -9999 -9999 -9999 -9999 -9999 -9999 -9999 -9999 -9999 -9999 -9999 -9999 -9999 -9999 -9999 -9999 -9999 -9999
7.70765E-6 3.48951E-6 7.6716E-6 6.07235E-6 6.67186E-6 5.24346E-6 6.07485E-6 4.76494E-6 5.25064E-6 3.32444E-6 5.08569E-6 5.04037E-6 9.77411E-6 4.60784E-6 1.13004E-5 1.19312E-5 4.96783E-6 8.38335E-6 4.39151E-6 4.3827E-6 4.64363E-6 8.21565E-6 8.65673E-6 3.98731E-6 2.10255E-6 7.27679E-6 8.07852E-6 5.43647E-6 3.36708E-6 7.47915E-6 1.17346E-5 8.33409E-6 1.33051E-5 1.55811E-5 1.89678E-5 1.29251E-5 1.39718E-5 1.29345E-5 1.30108E-5 1.77175E-5 1.45312E-5 1.44887E-5 1.33178E-5 1.79645E-5 1.43471E-5 1.27633E-5 1.60905E-5 3.91517E-5 2.22761E-5 5.50415E-5 7.00685E-5 3.34789E-5 7.0088E-5 8.40799E-5 2.81123E-5 1.33855E-4 2.25546E-4 2.76777E-4 3.13091E-4 1.49703E-4 1.53047E-4 1.89019E-4 1.58467E-4 1.16455E-4 6.69228E-5 8.37046E-5 1.1629E-4 6.37726E-5 1.22726E-4 1.0717E-4 1.16631E-4 1.00255E-4 1.30649E-4 1.16483E-4 1.20682E-4 8.29348E-5 4.87157E-5 4.24371E-5 4.81969E-5 1.0065E-4 7.02167E-5 1.042E-4 5.77587E-5 9.11011E-5 1.01207E-4 1.52099E-4 8.85902E-5 8.7837E-5 1.82348E-4 5.70529E-5 9.94635E-5 8.18789E-5 4.18067E-5 4.06471E-5 3.37892E-5 3.69638E-5 2.58878E-5 5.21458E-5 5.49839E-5 4.57128E-5 4.96024E-5 4.39338E-5 6.25023E-5 3.7896E-5 2.59925E-5 1.08349E-4 1.21255E-4 9.38485E-5 1.39245E-4 1.07889E-4 4.3705E-5 6.53541E-5 1.39102E-4 1.18363E-4 6.66182E-5 6.51379E-5 4.79684E-5 1.27294E-4 5.85828E-5 1.07385E-4 8.28339E-5 1.81735E-4 1.44699E-4 7.57375E-5 9.73851E-5 2.32932E-5 6.51082E-5 4.80828E-5 8.02002E-5 7.87299E-5 1.22783E-4 3.75956E-5 4.67185E-5 4.1659E-5 7.07776E-5 6.71902E-5 1.14721E-4 4.54044E-5 2.44401E-5 6.22491E-5 1.00644E-4 1.87304E-4 1.12548E-4 7.40891E-5 1.00567E-4 4.74917E-5 7.97754E-5 5.92979E-5 4.78893E-4 4.12629E-5 2.64419E-4 1.45973E-4 1.50837E-4 2.79651E-4 1.9184E-4 1.43944E-4 4.86467E-5 1.01866E-5 8.62206E-6 3.66558E-5 1.75517E-5 7.94251E-5 3.31926E-5 1.07691E-5 1.37453E-4 5.92723E-5 2.38791E-5 5.33505E-5 3.03263E-4 1.45218E-4 8.34957E-4 6.64649E-5 1.1836E-4 1.09635E-4 7.15873E-5 3.4443E-5 4.27767E-5 4.97702E-5 8.20214E-5 6.75435E-5 5.25379E-5 1.37884E-5 9.91408E-5 6.09637E-5 4.5553E-5 5.88941E-5 3.73826E-5 4.31562E-5 1.41692E-4 1.9885E-5 2.96719E-5 1.68493E-5 5.5422E-6 1.1841E-5 5.44316E-6 1.0583E-5 3.77015E-5 3.74597E-5 1.00848E-4 4.79888E-5 1.51943E-4 2.37007E-4 1.62238E-4 3.38039E-4 3.00938E-4 1.46546E-4 3.78605E-4 3.43226E-3 6.50945E-4 1.08849E-3 5.88273E-4 3.47946E-4 2.31486E-4 1.87895E-4 2.45718E-4 5.35658E-5 1.05647E-4 2.46331E-5 5.56877E-5 1.92268E-5 3.80284E-6 1.29306E-5 5.96294E-6 1.95468E-5 7.65281E-6 3.90993E-5 1.40295E-5 3.21068E-6 1.67233E-7 2.65752E-7 1.34138E-7 1.2105E-7 1.20776E-7 1.22469E-7 -9999 1.50564E-5 3.42429E-5 6.66953E-5 5.71881E-5 3.11302E-5 4.28263E-5 5.33145E-5 2.30016E-5 4.37302E-5 6.09005E-5 4.77143E-5 1.65639E-5 2.65971E-5 3.05784E-5 2.96822E-5 4.64181E-6 8.11421E-6 1.90328E-5 1.2879E-5 8.71837E-6 2.07321E-5 8.77767E-6 2.41107E-5 2.80469E-5 6.80864E-6 1.98418E-5 1.29428E-4 4.34686E-4 2.27974E-5 1.79043E-5 3.3599E-4 5.08671E-4 1.20552E-3 2.00135E-3 3.07266E-3 3.72988E-3 3.96935E-3 1.40001E-3 1.15481E-2 1.90115E-3 5.0703E-3 1.56097E-3 6.04168E-3 6.43355E-3 1.01522E-2 4.32795E-2 1.65382E-2 6.16394E-3 4.15901E-3 2.73282E-3 2.51577E-3 2.40294E-3 2.13397E-3 1.33152E-3 2.22898E-3 3.83329E-3 4.07208E-4 6.06641E-4 1.00463E-3 7.98335E-4 3.62039E-3 3.87469E-3 1.75175E-3 1.16927E-3 2.94032E-4 1.74051E-4 7.82646E-5 9.6974E-5 1.04026E-4 9.14834E-5 1.9058E-5 1.77511E-4 3.79824E-4 2.11189E-4 9.87629E-5 5.47349E-5 1.69637E-4 4.69673E-5 1.47962E-5 4.86035E-5 7.71547E-5 2.91138E-4 9.37708E-5 6.45067E-5 3.86946E-5 3.79767E-4 2.73683E-4 1.73561E-4 1.3948E-4 9.46726E-4 1.9968E-3 9.30324E-4 1.18299E-3 1.72131E-3 8.29495E-4 3.19446E-4 1.58075E-3 1.7676E-3 1.12841E-3 2.8864E-4 1.85544E-4 6.6623E-4 9.42266E-4 8.40951E-4 8.20183E-4 2.39213E-3 2.01959E-3 1.75007E-3 2.84888E-3 1.15177E-3 9.40252E-4 1.0267E-3 2.73222E-3 2.6738E-3 1.01799E-2 8.93214E-3 6.30038E-3 9.90022E-3 6.0065E-3 1.54306E-3 3.34542E-3 1.71004E-2 3.2062E-3 6.70024E-3 7.18965E-3 1.92962E-2 1.06753E-2 1.76503E-2 8.26777E-3 8.30796E-3 4.4201E-3 9.59413E-3 7.31198E-3 6.86686E-3 1.01091E-2 6.1128E-3 7.84612E-3 1.8277E-2 2.68592E-2 1.32349E-2 1.72227E-2 1.87773E-2 4.88811E-2 5.16854E-2 1.14204E-1 1.53663E-2 1.31732E-1 7.23493E-2 1.46777E-1 1.12651E-1 1.75832E-1 1.74811E-1 1.76654E-1 3.26158E-1 1.48767E-1 2.92536E-1 2.25056E-1 2.3169E-1 1.36195E-1 2.21568E-1 1.253E-1 2.80506E-2 1.1063E-1 9.77761E-2 1.29217E-1 3.19206E-2 1.3409E-2 8.859E-3 1.62479E-2 1.4699E-2 3.2736E-2 5.41599E-2 2.19507E-2 4.7355E-2 8.55619E-2 1.21284E-1 8.3743E-2 1.99363E-1 1.43943E-1 1.32442E-1 1.23913E-1 8.94085E-2 1.11073E-1 5.68324E-2 6.56026E-2 6.53568E-2 4.7068E-2 3.38213E-2 2.63171E-2 3.13442E-2 2.87299E-2 3.03773E-2 6.19437E-2 4.45702E-2 8.33639E-2 2.76185E-2 4.67016E-2 5.30895E-2 5.28041E-2 1.75557E-2 4.28148E-2 5.87124E-2 2.09714E-2 6.81238E-2 1.10829E-1 7.60941E-2 1.04648E-1 4.55528E-2 3.37655E-2 4.96012E-2 4.1732E-2 6.66704E-2 3.06168E-2 3.18051E-2 3.01959E-2 2.05482E-2 3.05328E-2 6.14687E-2 6.31244E-2 3.45577E-2 3.88447E-2 5.52454E-2 6.37642E-2 3.98953E-2 4.19952E-2 7.92691E-2 4.90609E-2 2.72381E-2 3.71241E-2 3.05904E-2 1.08016E-1 1.25078E-1 7.95366E-2 7.39667E-2 9.11999E-2 1.20092E-1 6.22887E-2 2.56123E-2 7.14569E-2 4.57241E-2 8.20496E-2 1.29824E-1 2.75251E-1 5.32037E-1 1.52951E-1 3.57343E-1 1.12562E-1 1.54862E-1 1.98201E-1 1.11285E-1 8.06496E-2 7.8575E-2 1.66596E-1 8.4636E-2 2.42052E-2 8.7795E-2 1.00089E-1 1.42933E-2 3.88722E-2 5.86029E-2 8.61978E-2 3.97434E-2 6.22805E-2 6.70779E-2 3.5205E-2 6.86509E-2 4.45172E-2 5.78826E-2 6.20231E-2 6.79049E-2 5.15567E-2 5.16548E-2 7.78579E-2 4.2298E-2 5.63692E-2 4.27826E-2 5.26624E-2 5.22286E-2 4.44192E-2 6.15991E-2 6.38365E-2 5.32518E-2 5.62393E-2 4.66953E-2 1.03655E-1 2.41262E-2 3.77383E-2 4.82289E-2 9.67054E-2 2.70141E-2 4.26136E-2 5.38838E-2 4.36154E-2 1.5445E-2 3.04927E-2 4.18321E-2 1.49775E-2 2.97821E-2 5.9682E-2 8.82989E-2 3.04774E-2 6.96877E-2 3.7926E-2 2.94801E-2 2.24439E-2 9.56425E-3 4.60148E-2 2.13878E-2 2.49041E-2 3.61621E-2 4.31589E-2 3.74989E-2 3.66755E-2 1.3346E-2 1.73426E-2 4.09538E-2 6.34923E-2 5.3968E-2 1.45126E-1 3.51613E-1 4.80347E-2 3.21339E-1 5.76344E-2 2.51099E-2 3.24133E-2 8.6954E-2 8.78457E-2 1.2563E-1 1.32425E-1 3.89348E-2 3.64429E-2 7.31466E-2 2.04003E-1 1.12876E-1 1.38335E-1 5.94476E-2 1.81311E-2 3.58057E-2 1.3582E-1 3.66559E-2 9.25879E-2 2.60089E-2 4.87746E-2 1.98084E-2 8.81462E-2 1.7569E-2 7.18266E-2 5.13068E-2 5.09206E-2 1.52031E-2 8.00692E-2 9.37845E-2 3.1681E-2 5.35853E-2 6.06082E-2 2.60442E-3 8.57994E-3 2.65857E-3 1.6995E-3 2.88963E-4 2.67827E-4 1.94085E-4 2.07256E-4 1.19679E-4 4.49382E-4 2.78961E-4 2.81573E-4 9.0225E-4 2.405E-3 1.2208E-3 3.7678E-4 6.84034E-5 1.01165E-4 7.52277E-4 6.15515E-3 1.94184E-2 2.31318E-2 7.77716E-2 2.25701E-1 2.14694E-1 3.69198E-1 5.63838E-1 3.07587E-1 2.49144E-1 1.71361E-1 2.97081E-1 2.71279E-1 3.92264E-1 8.73606E-2 1.05663E-1 2.92628E-1 2.00629E-1 1.1638E-1 2.52097E-1 3.31523E-1 4.04521E-2 1.39604E-1 6.69778E-2 5.48515E-2 1.85617E-1 1.17833E-1 5.39943E-2 1.66005E-1 1.72251E-1 1.63244E-1 7.70415E-2 1.31998E-1 9.9133E-2 1.29832E-1 8.22867E-2 1.58149E-1 7.39742E-2 5.89065E-2 1.06042E-1 6.31659E-2 1.7073E-1 8.52692E-2 3.70559E-2 6.31115E-2 3.91178E-1 1.7297E-1 3.42305E-1 1.993E-1 2.97084E-1 3.7286E-1 2.47834E-1 8.05172E-2 1.43827E-1 7.72328E-2 9.08454E-2 7.22213E-2 1.1545E-1 7.2732E-2 5.8803E-2 4.54425E-2 8.8124E-2 6.15509E-2 6.72224E-2 1.21956E-1 4.58752E-2 2.99938E-2 3.90393E-2 8.3973E-2 3.67019E-2 2.92506E-2 1.83925E-2 4.46505E-2 5.6096E-2 6.30812E-2 4.54814E-2 4.96603E-2 6.27882E-3 5.23656E-3 7.42458E-3 3.27515E-2 6.7286E-2 5.58225E-2 4.31269E-2 7.58348E-2 2.06808E-1 3.18015E-2 5.08393E-2 8.95152E-3 2.22408E-2 9.07387E-2 2.52495E-2 2.51032E-2 6.88466E-3 1.2286E-1 7.15722E-2 1.87759E-2 5.84084E-2 1.56177E-1 4.12193E-2 2.00927E-1 3.71231E-2 1.66728E-1 2.82016E-2 4.52281E-2 1.79955E-1 1.75357E-1 8.07603E-2 9.68475E-2 2.57863E-1 1.98793E-1 7.75791E-2 6.4912E-2 1.36293E-1 2.62918E-2 1.70188E-1 1.06402E-1 1.62487E-1 1.77539E-1 4.73552E-2 9.95044E-2 1.48906E-1 7.6529E-2 6.11963E-2 4.54266E-2 5.08442E-3 1.79525E-3 1.10805E-4 2.2161E-5 4.55801E-4 1.78348E-4 1.46634E-4 3.68445E-4 7.4062E-5 1.97254E-4 1.45245E-4 2.3668E-3 5.64745E-3 1.15422E-2 5.53735E-2 4.12312E-2 1.07349E-1 1.26944E-1 2.95268E-1 6.99391E-2 1.00955E-1 9.27695E-2 7.10042E-2 8.87867E-2 2.81177E-2 2.50813E-2 2.60676E-2 1.69905E-2 9.11474E-3 1.72832E-2 1.50224E-2 1.25146E-2 2.22464E-3 4.98081E-3 4.32972E-3 4.12965E-3 4.57265E-3 6.29548E-3 3.54425E-3 1.90657E-2 7.42576E-3 1.03952E-2 1.08349E-2 2.78144E-2 5.01573E-2 1.95335E-2 8.44902E-3 3.01698E-3 1.88998E-3 1.13966E-2 9.72966E-3 1.51493E-2 2.29288E-3 4.87523E-3 3.37395E-2 1.19916E-2 3.12351E-3 2.88055E-3 4.39615E-3 5.27892E-3 6.58547E-3 1.62691E-3 3.76066E-4 5.48596E-4 2.61456E-4 2.47693E-4 1.13322E-4 6.93361E-5 1.33129E-4 9.25039E-5 8.59008E-4 2.37796E-3 9.81257E-4 6.96271E-5 1.3184E-4 9.69048E-4 3.76765E-4 2.53571E-5 3.17672E-5 3.85257E-5 3.66909E-5 2.13287E-5 4.62618E-5 3.50544E-4 8.80846E-5 7.70314E-5 1.44624E-4 3.68245E-4 2.98724E-4 1.00829E-3 5.8762E-4 1.22112E-3 5.71429E-4 3.08517E-4 1.3254E-3 6.2887E-4 4.61105E-4 7.94298E-4 8.65555E-4 2.43246E-3 2.16506E-3 2.69756E-3 6.13509E-4 4.92835E-4 1.22232E-3 9.24191E-4 1.17357E-3 1.06194E-3 4.97562E-4 4.25837E-4 5.92261E-4 3.06503E-4 5.86308E-4 4.82607E-4 2.22216E-4 1.8714E-4 7.25723E-5 4.20699E-5 4.65365E-5 5.66695E-5 2.89603E-4 2.11945E-4 5.25928E-5 4.09966E-4 2.30671E-4 2.50836E-4 1.25351E-4 1.17095E-4 2.56904E-4 1.51474E-4 2.40426E-4 1.03423E-4 2.03038E-4 4.84912E-5 9.14222E-5 9.27633E-5 2.78015E-4 9.5033E-5 1.70776E-5 5.42025E-5 5.01612E-5 1.78251E-4 5.8144E-5 5.98924E-5 1.64857E-4 6.05841E-5 1.27657E-5 7.97565E-5 6.20083E-5 2.44373E-5 3.33814E-4 5.72607E-5 4.12021E-4 2.06706E-5 3.03434E-6 5.30037E-6 1.74136E-6 7.63665E-6 1.47455E-5 3.69116E-6 2.15305E-6 1.52084E-5 4.81659E-5 2.01458E-5 2.23803E-5 2.20968E-5 3.00646E-5 4.34434E-6 8.47496E-6 2.15268E-6 4.83204E-6 5.90578E-6 2.02863E-5 5.91816E-5 1.73551E-4 9.61773E-5 6.08934E-5 3.32201E-5 2.43759E-5 3.88604E-5 3.47665E-5 3.33687E-5 3.11878E-5 7.48298E-5 1.02782E-5 6.42022E-6 6.62172E-6 7.95276E-6 6.49082E-6 2.18582E-7 1.10564E-5 2.91885E-8 2.17891E-7 1.37968E-6 1.02182E-6 2.73738E-5 9.66243E-6 5.1005E-6 4.01127E-6 1.16386E-4 7.1916E-5 8.97959E-5 1.16623E-4 1.72275E-4 9.48563E-5 8.9162E-5 7.51911E-5 1.06964E-4 8.64324E-5 7.14493E-5 7.73034E-5 2.87017E-5 2.3705E-5 2.80466E-4 2.76282E-4 7.70033E-5 4.93558E-5 5.07667E-4 7.42965E-5 1.16121E-4 7.70961E-5 1.3472E-5 2.26413E-5 1.58714E-4 1.09514E-5 9.21389E-6 6.9995E-6 5.72753E-6 2.35846E-5 4.25445E-5 4.6217E-5 4.73699E-5 1.28342E-5 1.2027E-5 1.29959E-5 2.22146E-5 3.09834E-5 2.50012E-4 1.15977E-3 7.14086E-4 8.44381E-5 7.36691E-5 6.92992E-5 8.39101E-5 8.52112E-5 4.46343E-5 5.48466E-5 9.19393E-5 7.566E-5 5.38743E-5 5.71925E-5 8.80176E-5 8.36364E-5 8.15659E-5 1.15523E-4 8.96212E-5 5.41551E-5 2.50335E-4 3.81561E-5 5.1736E-6 5.92355E-5 5.80366E-6 6.74991E-6 3.15487E-6 5.95952E-5 3.81585E-5 3.27086E-5 9.40444E-5 1.24834E-4 1.69865E-5 6.75852E-5 4.2197E-4 8.02654E-5 2.57662E-5 2.00353E-5 1.94916E-5 7.03294E-6 2.80597E-5 4.38325E-5 5.80615E-5 3.36395E-5 3.66424E-5 3.81365E-5 4.20308E-5 4.89361E-5 5.58968E-5 4.9221E-5 3.61879E-5 4.99792E-5 4.90207E-5 4.71644E-5 3.95413E-5 3.49724E-5 5.28499E-5 6.84528E-5 6.56414E-5 9.01365E-5 7.16534E-5 3.72701E-4 9.56513E-5 1.123E-4 6.28686E-5 7.5373E-5 3.93928E-4 2.64582E-4 2.58607E-4 4.29469E-4 3.89624E-4 5.93108E-4 6.04894E-4 6.23445E-5 1.02141E-4 9.95193E-5 1.21408E-4 1.61339E-4 8.50393E-4 1.36201E-4 2.35029E-4 5.779E-4 1.06999E-3 1.51791E-4 3.02112E-4 2.48422E-4 3.34805E-4 3.09947E-4 1.46423E-4 3.36133E-4 4.94093E-4 9.30844E-4 1.11636E-3 1.09243E-3 1.3316E-3 1.13545E-3 8.57723E-4 1.38408E-3 1.64128E-3 4.57594E-3 4.74779E-3 2.24171E-3 2.37466E-3 3.27E-4 4.70684E-4 3.10172E-3 1.21599E-3 2.06489E-3 3.54464E-4 1.33156E-4 7.67351E-4 5.57503E-5 1.1735E-4 1.28071E-3 1.28553E-2 2.45429E-4 3.38083E-4 2.77646E-4 5.64531E-4 4.90387E-4 5.0739E-4 4.82943E-4 1.38243E-2 4.95385E-2 1.2266E-2 8.55159E-3 4.42904E-3 1.11183E-2 1.09475E-2 8.71484E-3 3.47497E-3 4.43391E-3 1.82112E-3 2.17651E-3 1.74932E-3 2.95175E-3 1.58699E-3 2.32097E-3 2.82217E-3 1.67507E-3 2.3982E-3 7.94092E-4 1.32319E-3 5.12535E-4 1.09436E-3 1.76887E-3 8.25666E-4 8.2853E-4 7.87119E-4 7.94596E-4 5.28133E-4 2.90728E-4 3.22066E-4 6.22694E-4 4.88985E-4 6.4203E-4 6.69827E-4 4.4761E-4 7.86967E-4 3.02364E-4 3.3237E-4 2.50935E-4 8.30767E-5 1.15745E-4 3.79373E-5 3.42038E-5 9.13578E-5 1.40343E-4 6.38825E-4 2.64403E-4 6.93168E-5 1.88212E-4 1.4666E-3 1.32142E-3 1.17363E-4 8.89441E-5 2.18904E-5 2.20165E-5 3.31301E-4 3.53704E-5 3.01398E-4 7.04789E-5 3.92445E-4 2.44182E-4 2.59573E-3 4.35966E-3 1.75924E-4 7.55304E-5 3.31999E-5 1.19264E-4 5.8165E-4 4.39285E-4 1.18533E-4 2.2047E-4 4.13214E-5 2.95548E-5 6.03273E-5 1.22098E-4 1.05965E-4 5.75502E-5 5.51875E-4 3.80008E-4 1.34397E-4 2.55478E-4 3.01433E-4 3.54134E-5 5.34981E-5 2.55846E-6 7.94841E-6 1.42653E-5 -9999 4.31175E-6 -9999 -9999 -9999 -9999 -9999 -9999 -9999 -9999 -9999 -9999 -9999 -9999 -9999 -9999 -9999 -9999 -9999 -9999 -9999 -9999 -9999 -9999 -9999
1.80601E-6 2.52041E-6 3.05776E-6 2.03507E-6 2.42411E-6 1.89051E-6 3.16014E-6 4.16085E-6 6.64233E-6 5.21988E-6 6.38422E-6 5.15883E-6 4.69164E-6 8.98797E-6 6.49501E-6 4.06895E-6 3.48296E-6 4.41906E-6 6.72427E-6 4.8875E-6 7.54854E-6 1.16177E-5 1.29556E-5 8.49951E-6 5.51333E-6 1.3024E-5 5.87149E-6 4.28434E-6 8.01203E-6 6.57122E-6 7.04276E-6 6.47146E-6 6.9048E-6 1.17169E-5 1.45745E-5 1.35889E-5 3.02379E-5 2.80719E-5 2.53171E-5 2.20236E-5 1.12332E-5 2.00549E-5 8.55708E-6 7.0164E-6 1.00095E-5 3.02556E-5 3.37391E-5 1.02396E-5 1.21989E-5 3.60811E-5 3.36967E-5 4.31982E-5 5.31129E-5 5.32531E-5 1.07851E-4 1.70237E-4 3.853E-4 2.94897E-4 2.72568E-4 1.26375E-4 2.0279E-4 2.66933E-4 1.14986E-4 8.78577E-5 5.47242E-5 1.59428E-4 1.02047E-4 1.16435E-4 1.08403E-4 7.16909E-5 1.11561E-4 2.1548E-4 1.41311E-4 1.28867E-4 1.18803E-4 7.36345E-5 3.94187E-5 4.87868E-5 8.05835E-5 1.46969E-4 6.97426E-5 9.09051E-5 8.71618E-5 9.64069E-5 1.04591E-4 9.66585E-5 1.3291E-4 5.19489E-4 8.741E-5 4.01287E-5 5.90155E-5 5.53166E-5 3.52897E-5 3.91321E-5 2.44256E-5 5.64381E-5 2.98132E-5 4.3596E-5 4.23077E-5 3.85173E-5 4.05418E-5 2.43796E-5 2.83518E-5 5.19053E-5 4.86006E-5 6.17297E-5 6.91078E-5 9.24856E-5 7.20998E-5 6.07944E-5 8.55654E-5 1.30186E-4 1.3725E-4 1.16544E-4 8.14569E-5 5.53669E-5 5.45237E-5 7.13786E-5 1.18911E-4 1.07043E-4 1.61887E-4 8.48479E-5 1.01652E-4 9.89674E-5 3.564E-5 5.07073E-5 1.04597E-4 7.45269E-5 6.49173E-5 8.50343E-5 5.05876E-5 6.62965E-5 1.206E-4 6.2307E-5 7.52733E-5 3.76328E-5 4.54952E-5 5.00704E-5 3.6495E-5 1.48311E-4 4.37182E-5 1.72185E-4 1.50605E-4 4.50827E-5 3.02825E-5 1.30611E-4 1.11876E-4 1.57174E-4 3.16727E-4 2.98358E-4 9.06374E-5 1.06623E-4 8.80962E-5 1.97172E-4 1.30622E-4 8.21857E-5 2.35168E-5 1.71286E-5 1.80306E-5 5.82015E-5 1.32767E-4 1.33442E-4 1.41611E-5 1.65896E-5 5.40105E-5 4.81405E-5 4.36595E-5 4.89586E-5 9.41908E-5 4.27947E-5 4.88975E-5 1.28013E-4 8.15791E-5 1.11622E-4 7.30625E-5 3.90211E-5 3.52241E-5 4.27511E-5 4.8307E-5 2.16527E-5 1.15331E-5 3.84959E-6 3.21018E-5 2.97011E-5 2.89723E-5 4.72467E-5 2.25118E-5 5.24827E-5 7.71319E-6 2.96574E-5 2.66933E-5 1.45481E-4 3.16795E-5 2.66171E-5 5.92279E-6 6.41034E-5 3.4802E-5 1.63053E-4 2.23391E-4 2.79882E-4 1.51966E-4 2.70479E-4 2.19312E-4 4.92314E-4 2.63918E-4 1.41222E-3 4.35944E-4 6.06832E-4 5.48392E-4 1.76245E-4 4.79371E-4 2.68064E-4 7.23995E-4 5.10911E-4 1.40947E-4 6.84711E-5 5.1094E-5 9.38046E-6 2.6303E-5 1.47175E-5 4.35002E-6 2.25899E-5 3.82993E-5 1.27636E-5 8.28292E-6 2.47505E-5 3.36989E-5 2.55159E-5 5.31694E-7 1.38426E-7 2.73984E-7 2.4734E-7 1.10546E-7 3.21614E-7 1.72087E-7 2.0712E-7 2.5387E-5 1.46685E-5 1.41414E-5 2.11206E-5 1.03557E-4 3.38423E-5 1.82829E-5 5.61611E-5 1.1544E-4 1.7915E-5 1.15135E-5 1.52867E-5 2.45186E-5 3.57801E-5 1.77213E-5 1.05582E-4 2.62763E-5 1.89322E-5 1.51785E-5 2.86673E-5 3.99096E-5 3.95257E-5 7.51239E-5 8.25761E-5 3.57963E-5 2.55792E-5 6.42293E-5 4.26943E-5 2.16855E-5 1.98864E-5 8.03895E-4 6.38451E-4 1.19431E-3 1.60615E-3 1.65271E-3 4.01186E-3 5.41334E-3 9.30873E-3 1.51552E-2 1.10924E-2 1.76912E-3 2.05611E-3 1.48929E-4 2.15242E-3 1.06255E-2 5.04066E-3 4.22891E-3 4.7987E-3 2.28607E-3 4.64538E-3 8.21252E-3 2.12387E-3 1.51253E-3 1.71617E-3 2.27992E-3 9.89538E-4 1.42409E-3 1.32057E-3 6.99241E-4 5.41394E-3 6.47343E-3 8.06099E-3 1.89728E-3 1.19262E-3 5.17005E-4 6.79199E-4 3.63781E-4 2.95223E-4 2.20024E-4 5.74454E-5 1.35576E-4 1.63059E-4 3.67885E-4 9.88238E-5 7.22902E-5 8.54829E-5 8.745E-5 1.62678E-5 6.83638E-5 1.1698E-4 1.24552E-4 1.18194E-4 1.12935E-4 1.82682E-4 5.92627E-4 3.75267E-4 2.4754E-4 3.07075E-4 5.84055E-4 1.1399E-3 5.27476E-4 1.62381E-3 1.2667E-3 7.74519E-4 2.05812E-4 1.15591E-3 3.10849E-3 2.04356E-3 8.3435E-4 2.26985E-4 6.07608E-4 2.55195E-3 2.55062E-3 1.32149E-3 1.08288E-3 1.55357E-3 1.5942E-3 5.00096E-4 1.07683E-3 7.84088E-4 1.77987E-3 4.67093E-3 5.1247E-3 1.59917E-2 7.05167E-3 3.91809E-3 4.23596E-3 1.91501E-3 4.21911E-3 1.07323E-2 4.84778E-3 9.29097E-3 1.04471E-2 1.00751E-2 5.6416E-3 7.78646E-3 1.76435E-2 1.91356E-2 4.18984E-3 3.00809E-3 7.18513E-3 7.52902E-3 1.10876E-2 1.40139E-2 6.02294E-3 1.01294E-2 7.21962E-3 1.74615E-2 2.39546E-2 2.96016E-2 1.33343E-2 4.64377E-2 5.55701E-2 8.86284E-2 9.97856E-2 3.60268E-2 1.70904E-1 7.41519E-2 4.72817E-2 1.19921E-1 1.22943E-1 8.8194E-2 1.49881E-1 1.33085E-1 2.85727E-1 2.17561E-1 1.40817E-1 1.43013E-1 1.05525E-1 7.53186E-2 4.1952E-2 5.90897E-2 1.38756E-1 9.63617E-2 8.65417E-2 3.84808E-2 1.53429E-2 1.51904E-2 2.01332E-2 5.16101E-2 4.75566E-2 5.24293E-2 4.75952E-2 7.11196E-2 3.68619E-2 1.28484E-1 2.29559E-1 1.23657E-1 1.45078E-1 1.79239E-1 1.51997E-1 8.98075E-2 9.04957E-2 4.28014E-2 3.58736E-2 1.99888E-2 4.42017E-2 2.54069E-2 3.75807E-2 2.49273E-2 5.23604E-2 3.68936E-2 8.59017E-2 1.09497E-1 6.76715E-2 7.75849E-2 5.52787E-2 6.21576E-2 1.14593E-2 2.7649E-2 2.86856E-2 4.52188E-2 5.09286E-2 5.87012E-2 5.5656E-2 7.01359E-2 2.95912E-2 5.5406E-2 4.17555E-2 6.36827E-2 7.15355E-2 3.11299E-2 3.67251E-2 5.72134E-2 3.32464E-2 1.75043E-2 3.40975E-2 7.56945E-2 1.8577E-2 3.78981E-2 4.09235E-2 3.39855E-2 7.69316E-2 4.95816E-2 6.50051E-2 6.98751E-2 5.5223E-2 6.57869E-2 5.46503E-2 6.0978E-2 1.82829E-1 6.83253E-2 5.21019E-2 7.45847E-2 7.79911E-2 1.34295E-1 3.21595E-2 1.57566E-1 1.19449E-1 9.76031E-2 9.57903E-2 2.63051E-1 1.66339E-1 2.16132E-1 5.15442E-1 4.04318E-1 1.37502E-1 2.11887E-1 1.40136E-1 6.04101E-2 1.03375E-1 1.50613E-1 1.33857E-1 1.11813E-1 1.74348E-1 8.32274E-2 4.06155E-2 7.77764E-2 8.68228E-2 8.48333E-2 4.51287E-2 4.87679E-2 3.47386E-2 5.03413E-2 5.01618E-2 5.6844E-2 4.72565E-2 4.65546E-2 2.98093E-2 3.97397E-2 4.13114E-2 5.36456E-2 3.67285E-2 5.21375E-2 4.86212E-2 3.57022E-2 4.31765E-2 3.10845E-2 3.7911E-2 4.67611E-2 3.6721E-2 2.12165E-2 8.4698E-2 7.6332E-2 4.73212E-2 4.12955E-2 4.63105E-2 3.75499E-2 4.98032E-2 2.24699E-2 3.36793E-2 2.32169E-2 2.31182E-2 1.9157E-2 1.74832E-2 1.99964E-2 1.80394E-2 1.80654E-2 6.54553E-2 5.95092E-2 5.58634E-2 6.02011E-2 2.37316E-2 1.51038E-2 7.45575E-2 8.28806E-2 5.9757E-2 1.56199E-2 4.71352E-2 3.99615E-2 6.3819E-2 1.16457E-2 1.32928E-2 5.39842E-2 9.95879E-2 1.40524E-1 1.65849E-1 9.53968E-2 1.13728E-1 1.69504E-1 7.25394E-2 6.03687E-2 7.89202E-2 1.18509E-1 9.41004E-2 2.72369E-2 7.38897E-2 4.02628E-2 3.21329E-2 5.04695E-2 1.20924E-1 6.11838E-2 4.50781E-2 1.09798E-1 5.18354E-2 3.69367E-2 2.05393E-2 1.50637E-1 4.49833E-2 1.38907E-2 1.37472E-1 8.78026E-2 1.70146E-1 6.75252E-2 2.91004E-2 5.78801E-2 4.08602E-2 8.19323E-2 1.7456E-2 2.15446E-2 1.49024E-2 1.60072E-2 2.39548E-2 1.00301E-1 4.11392E-2 4.4487E-3 6.23525E-3 3.82504E-3 1.76656E-4 1.0623E-4 7.67069E-5 2.82684E-4 6.0967E-4 3.0668E-4 2.58075E-4 3.14323E-4 3.04564E-4 7.38036E-4 3.73571E-4 2.5737E-3 3.41715E-3 8.53707E-4 3.24134E-3 6.00182E-3 1.89215E-2 9.95607E-2 1.09488E-1 4.6164E-1 1.90454E-1 3.58013E-1 8.7471E-2 2.04829E-1 9.44489E-2 2.36146E-1 2.21469E-1 2.00801E-1 8.21958E-2 2.91562E-1 2.33485E-1 2.29493E-1 2.64704E-1 3.27725E-1 3.20129E-1 2.57632E-1 1.26319E-1 2.13077E-1 5.81979E-2 9.31134E-2 1.2388E-1 1.28977E-1 1.14169E-1 7.69176E-2 1.1866E-1 1.43436E-1 1.4737E-1 1.63424E-1 6.87684E-2 1.23679E-1 1.41193E-1 1.79748E-1 1.59976E-1 1.78574E-1 8.20489E-2 6.33932E-2 1.46803E-1 9.17116E-2 5.03471E-2 1.07372E-1 2.10885E-1 1.44605E-1 4.09985E-2 5.7037E-2 1.83461E-1 6.6718E-2 6.29913E-2 5.66742E-2 3.05105E-2 6.01151E-2 1.0644E-1 1.8226E-1 7.24588E-2 6.88623E-2 5.06419E-2 6.32123E-2 2.69559E-2 4.36764E-2 7.56252E-2 2.23893E-2 1.43945E-2 3.34611E-2 3.28978E-2 9.14757E-2 6.20933E-2 1.81305E-2 5.39228E-2 8.24658E-2 4.77982E-2 2.27577E-2 2.94979E-2 1.89541E-2 2.65979E-2 1.12906E-2 1.84506E-2 4.2976E-2 5.93408E-2 8.96916E-2 3.53036E-2 9.73286E-2 1.71245E-2 3.49943E-2 9.04045E-2 1.6758E-2 3.27473E-2 2.46982E-1 2.79205E-2 8.15668E-3 7.83796E-3 1.99413E-2 1.2358E-1 1.91263E-2 1.98495E-2 3.72223E-2 3.33923E-2 4.59331E-2 1.72694E-2 1.35576E-1 5.86987E-2 8.04468E-2 8.00356E-2 3.73884E-2 4.42122E-2 1.10543E-1 2.34177E-1 2.74998E-1 7.06196E-2 1.93248E-1 1.71133E-1 1.65254E-1 9.94842E-2 2.23153E-1 6.33118E-2 1.29132E-1 7.46918E-2 3.36463E-2 4.07426E-2 1.31285E-1 6.77185E-2 1.46755E-2 5.33012E-3 1.35361E-3 8.77377E-4 9.25494E-5 5.0667E-5 9.45868E-5 2.83116E-5 3.82258E-4 3.7291E-5 5.52348E-5 1.54642E-4 1.04951E-2 4.29273E-3 5.02578E-3 5.43204E-2 7.78143E-2 1.93835E-1 3.7166E-1 2.44711E-1 1.98381E-1 2.09548E-1 1.11775E-1 6.30291E-2 6.10529E-2 2.17211E-2 2.57398E-2 1.75003E-2 1.95418E-3 4.83334E-3 1.50397E-2 4.10729E-3 1.06961E-2 3.11105E-3 1.62108E-3 5.86522E-3 1.41033E-2 9.88471E-3 4.51589E-3 7.21813E-3 2.20726E-2 9.79754E-3 9.41119E-3 1.81907E-2 1.45976E-2 1.78161E-2 2.93459E-2 1.76959E-2 7.77905E-3 2.3985E-2 5.4013E-3 2.23618E-2 7.59465E-3 6.5488E-3 6.17704E-3 8.95577E-3 1.93369E-2 5.87991E-3 1.22977E-2 2.05353E-3 7.49601E-3 8.52956E-3 3.23305E-3 1.00034E-3 3.30819E-4 1.19869E-4 3.9442E-3 5.23911E-4 7.65913E-5 6.56424E-5 5.82284E-5 1.5503E-3 1.49292E-2 1.12576E-4 8.61576E-4 1.5661E-4 1.37286E-3 5.63416E-5 1.92485E-5 2.03883E-5 2.33225E-5 1.85286E-4 9.45747E-5 4.04014E-5 8.15323E-5 8.62567E-5 1.47583E-4 2.50869E-4 3.56406E-4 1.33293E-3 3.53687E-4 1.23434E-3 2.95331E-3 1.67867E-3 7.67103E-4 8.38131E-4 9.01757E-4 8.65136E-4 4.67782E-4 4.62422E-4 5.18043E-4 8.10244E-4 5.32739E-4 4.78539E-4 6.67019E-4 2.23926E-3 1.65489E-3 7.11035E-4 6.72855E-4 2.9967E-3 6.68577E-4 5.60142E-4 7.10776E-4 4.33524E-4 3.09181E-4 9.95561E-4 2.50129E-4 1.64669E-4 1.09555E-4 6.81834E-5 1.02655E-4 1.75725E-3 2.09761E-4 1.33272E-3 3.23977E-4 4.51584E-4 3.25854E-4 2.1901E-4 2.63438E-4 2.59595E-4 9.73568E-4 9.23968E-5 1.64985E-4 2.68992E-4 5.14702E-5 2.99685E-5 1.59366E-5 1.86968E-5 3.85657E-5 1.90198E-5 4.79649E-5 1.52186E-5 4.73388E-5 9.89501E-6 3.28848E-5 6.16007E-6 3.68505E-6 4.71801E-6 6.61094E-5 4.8723E-5 5.74223E-5 1.25575E-4 7.40242E-4 2.41545E-4 5.71117E-6 3.03419E-6 1.26793E-6 8.36845E-6 7.45145E-6 1.39715E-5 2.10324E-6 1.55501E-5 3.29545E-5 1.15898E-5 4.63273E-6 9.75671E-5 2.14263E-5 2.03842E-5 1.1163E-5 2.93977E-5 3.57068E-5 4.59026E-6 1.46299E-5 6.89998E-6 3.6657E-4 9.87815E-5 8.84082E-5 2.4022E-5 1.38184E-5 1.10637E-5 5.00844E-5 3.34156E-5 3.58273E-5 7.59962E-5 7.41382E-5 2.35021E-6 6.95821E-6 1.02458E-4 1.03968E-5 4.55114E-5 1.41837E-5 8.92532E-5 1.91595E-7 4.91433E-8 4.81798E-7 1.97823E-5 2.14061E-5 3.08238E-5 3.69847E-6 4.31749E-6 6.67985E-5 6.23069E-5 8.76789E-5 1.37467E-4 1.44987E-4 1.11937E-4 1.1968E-4 1.48992E-4 8.30918E-5 9.05687E-5 8.39503E-5 5.47923E-5 6.50236E-5 4.09126E-5 3.21404E-5 3.39884E-5 1.10488E-5 1.89303E-5 6.77519E-5 1.58326E-4 5.39966E-4 3.53547E-4 2.75616E-5 2.06237E-5 4.39785E-5 2.73674E-5 2.46369E-5 2.25792E-5 1.87445E-5 2.0662E-5 3.49523E-5 4.21602E-5 3.66928E-5 9.57697E-6 1.26848E-5 1.29048E-5 3.9775E-5 7.9215E-5 8.08478E-5 2.41153E-4 1.49944E-4 1.66105E-4 1.06453E-4 9.02783E-5 8.93811E-5 8.19584E-5 6.10034E-5 8.89089E-5 1.1853E-4 1.56811E-4 1.32991E-4 1.07164E-4 8.11741E-5 9.43487E-5 9.31751E-5 7.55532E-5 7.54299E-5 7.10843E-5 6.49526E-5 3.58187E-5 3.22138E-4 1.56579E-5 1.39734E-5 6.21482E-6 5.57217E-6 6.73078E-6 7.8258E-6 1.2441E-5 1.77126E-5 5.95421E-6 8.812E-6 1.11596E-5 1.22181E-5 1.86524E-5 1.86343E-5 4.85239E-5 2.93492E-5 3.45766E-5 3.72329E-5 6.769E-5 1.08344E-4 5.28196E-5 5.52983E-5 6.0457E-5 5.582E-5 6.85499E-5 1.11313E-4 6.56878E-5 5.40003E-5 5.86484E-5 5.35587E-5 6.39083E-5 6.3367E-5 7.2969E-5 6.08367E-5 8.2899E-5 6.53716E-5 5.3555E-4 7.49217E-4 1.19644E-4 8.52293E-5 1.17344E-4 9.00731E-5 8.96402E-5 9.62024E-5 1.25244E-4 7.56853E-5 3.89693E-4 3.07847E-4 3.37111E-4 4.59132E-4 9.4605E-5 7.78494E-5 7.87028E-5 7.64641E-5 7.50887E-4 8.4827E-4 7.50126E-4 4.68923E-4 1.39869E-4 5.11664E-4 2.09412E-4 1.69269E-4 1.27944E-4 6.10173E-4 6.21607E-4 3.62163E-4 4.10642E-4 7.53167E-4 6.20826E-4 1.07207E-3 2.64221E-3 8.80691E-4 9.05542E-4 1.32902E-3 1.57508E-3 4.10496E-3 5.90042E-3 2.36196E-3 3.67179E-4 2.50908E-3 2.29407E-3 2.39843E-3 2.95187E-3 2.63307E-3 9.98443E-4 4.34098E-4 1.83746E-4 1.63062E-4 1.68748E-4 2.09494E-4 2.92874E-4 1.24249E-3 1.45437E-4 3.92318E-4 6.64211E-5 6.30916E-5 8.54234E-5 1.24822E-4 4.58994E-5 1.35628E-3 9.78793E-3 7.91342E-3 5.06547E-3 2.6397E-3 3.10715E-3 3.42511E-3 1.34573E-3 3.70715E-3 7.12631E-3 7.59487E-3 2.98661E-3 2.94293E-3 4.08753E-3 2.75456E-3 2.20316E-3 2.95984E-3 2.16094E-3 1.80229E-3 1.51098E-3 6.62846E-4 1.60371E-3 2.30704E-3 1.74465E-3 1.23807E-3 9.43853E-4 7.8792E-4 9.89948E-4 7.42743E-4 8.44069E-4 5.07094E-4 2.80896E-4 5.60243E-4 5.3747E-4 4.51328E-4 4.46456E-4 5.33332E-4 9.21316E-5 1.30885E-4 7.4152E-5 7.33018E-5 1.41781E-4 8.9888E-5 1.03689E-4 5.00405E-5 6.39131E-5 4.68134E-5 2.71893E-5 2.80152E-4 1.63516E-3 8.69636E-4 8.93872E-4 1.32663E-4 1.04266E-4 2.56349E-5 5.98527E-4 7.17472E-4 1.30784E-3 1.43986E-3 3.96602E-5 9.2868E-5 7.53555E-4 6.50465E-4 2.53798E-3 1.2173E-4 1.90557E-5 7.64731E-5 9.13333E-5 1.4968E-4 1.09778E-4 1.8798E-4 4.04076E-4 6.67439E-5 6.58022E-5 1.12537E-4 2.36128E-5 1.49146E-5 1.70383E-5 8.44451E-6 1.0447E-5 1.36135E-4 4.55393E-4 3.63985E-4 9.28606E-5 3.92362E-5 2.41328E-5 2.12606E-5 2.00453E-5 1.08695E-5 9.75083E-6 -9999 -9999 -9999 -9999 -9999 -9999 -9999 -9999 -9999 -9999 -9999 -9999 -9999 -9999 -9999 -9999 -9999 -9999 -9999 -9999 -9999 -9999 -9999
2.9466E-6 2.5687E-6 1.87918E-6 3.14937E-6 1.00203E-5 5.46691E-6 3.01123E-6 6.29935E-6 2.83594E-6 4.06977E-6 6.8744E-6 5.30286E-6 6.49573E-6 5.56766E-6 3.0395E-6 2.67559E-6 3.2573E-6 1.03578E-5 5.3292E-6 7.69227E-6 8.00207E-6 1.3378E-5 9.00244E-6 4.47371E-6 5.52534E-6 4.53726E-6 6.71635E-6 7.64275E-6 8.91553E-6 4.03772E-6 4.75402E-6 7.45688E-6 6.51396E-6 1.1574E-5 1.20706E-5 2.9624E-5 2.11537E-5 1.88966E-5 2.76407E-5 1.54398E-5 7.26654E-6 4.69293E-6 9.0318E-6 1.33736E-5 2.13298E-5 2.30345E-5 3.27024E-5 1.87758E-5 3.52958E-5 3.13006E-5 2.68686E-5 4.7978E-5 7.17123E-5 9.75095E-5 7.85648E-5 2.7394E-4 2.89931E-4 1.89431E-4 1.64128E-4 2.0507E-4 1.83751E-4 1.84712E-4 2.0931E-4 1.6024E-4 9.958E-5 1.41569E-4 8.30995E-5 9.60648E-5 7.04025E-5 6.57891E-5 1.72126E-4 1.63532E-4 9.934E-5 1.47177E-4 7.55251E-5 5.91399E-5 5.56127E-5 3.76252E-5 5.49834E-5 1.428E-4 1.04053E-4 8.71199E-5 1.46661E-4 9.36968E-5 6.87071E-5 1.83528E-4 3.4999E-4 2.3518E-4 9.40132E-5 1.40074E-4 7.18744E-5 5.57864E-5 1.3819E-4 1.01379E-4 9.13872E-5 8.09451E-5 4.71445E-5 4.79928E-5 5.49794E-5 3.30845E-5 6.16997E-5 1.03295E-4 7.82824E-5 1.05123E-4 1.2109E-4 4.09242E-5 5.68158E-5 3.55261E-5 3.50139E-5 9.82133E-5 9.77293E-5 6.22569E-5 6.36079E-5 1.10016E-4 4.95179E-5 3.64925E-5 7.16662E-5 6.81018E-5 7.31682E-5 1.12926E-4 1.13406E-4 1.10628E-4 7.0497E-5 7.63682E-5 5.86745E-5 4.91236E-5 8.34571E-5 6.29599E-5 5.93068E-5 6.65507E-5 1.59798E-4 1.56712E-4 7.41966E-5 1.4342E-4 7.51979E-5 4.78183E-5 9.64987E-5 4.3398E-5 9.636E-5 4.31989E-5 5.31719E-5 7.77709E-5 1.49633E-4 1.07724E-4 4.05016E-5 1.04625E-4 1.51632E-4 8.89861E-5 8.03352E-5 1.7226E-4 1.79154E-4 4.7589E-4 8.95067E-5 1.30694E-4 3.09436E-4 1.026E-4 1.89093E-5 1.36772E-5 1.09747E-5 5.81367E-5 6.94466E-5 3.04192E-4 2.85541E-5 4.81143E-6 3.83846E-5 1.49387E-4 1.02666E-4 6.86219E-5 2.3139E-5 4.61403E-5 8.78143E-5 7.82872E-5 1.3224E-4 1.62282E-4 6.47698E-5 7.26421E-5 6.17394E-5 4.34752E-5 2.91371E-5 2.24307E-5 1.16276E-5 7.10829E-6 1.13857E-5 2.75222E-5 2.46426E-5 6.20319E-5 4.3693E-5 8.30227E-5 2.57991E-5 5.41242E-5 2.81026E-5 5.5988E-5 3.9073E-5 1.57512E-5 4.07247E-6 2.68425E-5 5.93414E-5 3.15101E-4 1.56323E-4 1.2884E-4 3.6401E-4 8.62909E-4 7.91995E-4 1.29736E-3 1.08658E-3 2.29634E-4 1.81408E-4 3.86655E-4 1.78502E-4 2.01121E-4 2.25284E-4 1.86572E-4 1.84169E-4 2.11958E-4 1.64664E-4 5.00581E-5 5.41655E-5 3.39917E-5 1.36062E-5 3.35312E-5 2.05552E-5 6.22201E-6 6.35204E-6 1.96194E-5 1.30566E-5 3.57672E-5 2.38792E-5 9.23865E-6 1.80066E-6 6.64378E-8 6.17757E-8 5.2002E-8 5.48416E-7 1.40065E-6 1.52686E-7 1.15988E-6 6.54315E-7 2.26847E-6 2.65309E-5 9.20796E-6 2.54023E-4 1.49419E-5 8.59371E-5 8.052E-5 5.02692E-5 4.95966E-5 3.96931E-5 5.86203E-5 5.63504E-5 2.68402E-5 2.38934E-5 1.64771E-5 1.54483E-5 5.97083E-5 5.17917E-5 2.8215E-5 2.57968E-5 2.29197E-5 5.88044E-5 5.81805E-5 2.47862E-5 6.37479E-5 8.0847E-5 6.95058E-5 5.20331E-4 3.59037E-4 8.05689E-4 4.53556E-4 4.31998E-4 6.80712E-4 7.63732E-4 3.01897E-3 4.99128E-3 2.64581E-2 4.97088E-3 3.59609E-3 1.05529E-2 6.00247E-4 1.97357E-4 2.40776E-3 2.1698E-2 3.7361E-2 3.36912E-3 5.77895E-3 9.30387E-3 7.96093E-3 5.32355E-3 1.38291E-3 3.20257E-3 1.68676E-3 6.17548E-3 2.42918E-3 1.63109E-3 1.30882E-3 1.3887E-3 3.30554E-3 9.35017E-3 3.96353E-3 4.19819E-3 7.2374E-4 7.53916E-4 3.27305E-4 2.77902E-4 3.13118E-4 6.78552E-4 4.06462E-4 1.17941E-4 1.20269E-4 4.24101E-4 9.4545E-5 4.85354E-5 4.35347E-5 8.35274E-5 3.30518E-5 2.36062E-5 3.65678E-5 5.67543E-5 1.16851E-4 4.35562E-4 3.47063E-4 8.68173E-4 6.71499E-4 6.02177E-4 7.91069E-4 1.23057E-3 7.38429E-4 1.68414E-3 2.2107E-4 4.99271E-4 2.94625E-4 1.87478E-4 5.76155E-4 2.97478E-3 1.8652E-3 1.3499E-3 9.70369E-4 1.14583E-3 1.59351E-3 3.52787E-3 3.10192E-3 1.71056E-3 1.61261E-3 2.48978E-3 1.88349E-3 9.80433E-4 1.89977E-3 2.95298E-3 4.5675E-3 1.6037E-2 1.09941E-2 4.30428E-3 5.7762E-3 7.84311E-3 1.63596E-2 5.34052E-3 6.7469E-3 2.28145E-2 2.04681E-2 9.50315E-3 1.792E-2 7.74914E-3 1.54638E-2 8.0889E-3 6.01924E-3 7.55609E-3 3.42584E-3 8.08375E-3 5.78334E-3 4.25992E-3 7.20982E-3 4.76732E-3 8.82291E-3 1.10622E-2 7.5959E-3 7.40806E-3 8.23239E-3 1.1611E-2 5.7023E-2 3.80166E-2 5.04676E-2 1.19831E-1 7.83286E-2 5.19425E-2 8.08195E-2 3.24469E-2 1.38859E-1 6.14974E-2 4.00333E-2 1.11347E-1 8.10792E-2 1.91943E-1 9.52914E-2 1.40135E-1 3.50323E-2 7.26637E-2 2.48931E-2 2.80866E-2 1.59302E-1 7.38421E-2 5.11338E-2 4.91683E-2 9.38969E-2 3.06269E-2 2.39851E-2 2.22578E-2 3.19673E-2 1.54273E-1 1.90637E-1 5.28739E-2 6.03856E-2 7.72859E-2 1.43775E-1 1.88888E-1 2.68772E-1 2.09862E-1 5.69206E-2 1.78817E-1 1.93899E-1 1.21326E-1 7.04293E-2 7.12647E-2 5.41395E-2 4.38972E-2 3.05178E-2 2.71021E-2 5.26088E-2 2.13589E-2 5.55409E-2 9.37364E-2 5.73381E-2 6.11677E-2 4.67784E-2 3.99207E-2 6.83351E-2 1.51457E-2 3.26199E-2 2.48748E-2 6.76786E-2 5.55276E-2 7.3276E-2 5.11897E-3 3.91239E-2 6.17432E-2 7.26059E-2 4.1185E-2 4.4398E-2 3.09625E-2 3.75118E-2 6.14386E-2 6.03053E-2 2.73572E-2 4.88406E-2 7.00177E-2 4.10289E-2 4.2052E-2 4.61956E-2 2.46549E-2 8.80336E-2 4.71992E-2 3.49993E-2 7.03526E-2 9.01585E-2 7.97078E-2 5.66863E-2 6.92414E-2 4.74904E-2 8.76075E-2 7.17295E-2 4.642E-2 7.75005E-2 1.50013E-1 2.21905E-1 5.52751E-2 2.06833E-1 1.12694E-1 7.47163E-2 1.29749E-1 4.71019E-1 3.99159E-1 2.64255E-1 5.63053E-1 1.60922E-1 2.48701E-1 1.37263E-1 2.92612E-2 1.23465E-1 1.3963E-1 1.59375E-1 1.0478E-1 1.52515E-1 1.11667E-1 7.39355E-2 7.37341E-2 1.10824E-1 6.45593E-2 2.48056E-2 2.87008E-2 4.48291E-2 5.3723E-2 1.78721E-2 5.54538E-2 7.20297E-2 5.0395E-2 5.66222E-2 4.21467E-2 3.49074E-2 2.20195E-2 4.37859E-2 4.07684E-2 4.73201E-2 5.77378E-2 5.56658E-2 1.9717E-2 3.66702E-2 3.5754E-2 4.4492E-2 4.0415E-2 5.22345E-2 3.64138E-2 2.55158E-2 2.44764E-2 2.16035E-2 4.42983E-2 3.01133E-2 2.80381E-2 2.9296E-2 5.12754E-2 3.20939E-2 2.10182E-2 1.37791E-2 3.97173E-2 2.36022E-2 1.13218E-2 1.82909E-2 9.70008E-3 2.32245E-2 3.48365E-2 1.1658E-2 3.44825E-2 4.68596E-2 2.24631E-2 1.61241E-2 1.13069E-2 1.54163E-2 1.78748E-2 3.0607E-2 1.31778E-2 1.64751E-2 1.54872E-2 6.85431E-2 1.79054E-1 8.5203E-2 7.95195E-2 7.14373E-2 3.71093E-2 9.60723E-2 2.0941E-2 5.24979E-2 1.6243E-1 5.6143E-2 2.82814E-2 4.97655E-2 1.00415E-1 8.89934E-2 2.08967E-2 3.26283E-2 9.83644E-3 8.54024E-3 1.37635E-2 4.95989E-3 6.79419E-3 1.5038E-2 3.42105E-2 2.28477E-2 1.18711E-2 4.82138E-2 7.28898E-3 4.66677E-2 1.51218E-2 1.28808E-1 5.95067E-2 2.93669E-3 1.5693E-3 3.22972E-3 1.25053E-2 2.09918E-2 1.16059E-1 2.11432E-2 1.04953E-1 4.58519E-2 5.83182E-2 2.01471E-2 7.69364E-3 9.05109E-3 6.22347E-3 3.4558E-2 1.13084E-3 2.12834E-4 1.52583E-4 4.76631E-4 2.93284E-4 2.77943E-4 3.46621E-4 6.80814E-3 2.8414E-2 2.67166E-2 5.30164E-2 1.76301E-2 1.76093E-2 2.32364E-2 4.24644E-2 6.20196E-2 6.77857E-2 4.09458E-2 1.17941E-1 4.51907E-2 6.44094E-2 4.80232E-2 5.61353E-2 9.40131E-2 1.42388E-1 2.15347E-1 6.21962E-2 2.85221E-1 1.73665E-1 1.6664E-1 3.13009E-1 2.23171E-1 1.97027E-1 2.09556E-1 1.40533E-1 1.14955E-1 8.70054E-2 1.25016E-1 1.64207E-1 9.55562E-2 9.80131E-2 5.68823E-2 1.20206E-1 1.21001E-1 1.17476E-1 7.4721E-2 1.13343E-1 5.99134E-2 1.27115E-1 4.005E-2 8.29915E-2 8.18598E-2 5.20817E-2 5.32049E-2 9.26988E-2 3.515E-2 1.18696E-1 3.84258E-2 3.03434E-2 4.47839E-2 9.27131E-2 6.23039E-2 1.09496E-1 5.53256E-2 4.35354E-2 4.09862E-2 7.52198E-2 5.6132E-2 7.24977E-2 5.75019E-2 1.44684E-1 1.34763E-1 7.8495E-2 2.34583E-1 3.34069E-2 3.46354E-2 5.51068E-2 8.65448E-2 3.87266E-2 4.56754E-2 8.20236E-2 2.36443E-2 6.50138E-2 6.01258E-2 3.97088E-2 2.6795E-2 2.71146E-2 1.69092E-2 7.09576E-2 3.88857E-2 5.88608E-2 4.0129E-2 1.51395E-1 8.15885E-2 6.33922E-2 1.91154E-1 1.29818E-1 5.14682E-2 2.56547E-2 4.77588E-2 7.91953E-2 4.09134E-2 3.90967E-2 8.68241E-2 1.39511E-2 5.12407E-2 6.99297E-2 1.51697E-2 8.41007E-2 1.26439E-1 5.48847E-2 2.53048E-2 1.12779E-2 3.67673E-2 5.75509E-2 1.58123E-2 1.39446E-2 3.16895E-2 1.34079E-1 3.64568E-1 1.3917E-1 1.28137E-1 8.106E-2 2.44229E-1 1.62945E-1 8.64735E-2 1.6901E-1 3.38139E-1 2.32392E-1 6.52738E-2 5.65573E-2 1.28962E-1 8.64912E-2 6.88676E-2 3.36981E-2 7.66772E-2 2.68022E-2 6.99819E-3 2.71419E-3 4.26368E-4 1.83818E-4 1.14151E-4 1.72931E-4 1.93269E-5 3.09166E-5 9.50215E-6 4.11553E-5 1.43455E-4 1.79599E-4 7.89749E-3 1.82993E-2 1.0999E-2 3.35412E-2 7.93595E-2 1.21559E-1 1.47432E-1 1.51877E-1 1.19714E-1 9.11631E-1 1.09925E-1 9.50476E-2 5.06265E-2 1.91922E-2 3.60153E-2 2.95432E-2 8.71652E-3 1.10628E-2 1.80939E-2 9.388E-3 3.52292E-3 1.33848E-2 2.56437E-2 1.15142E-2 2.00155E-2 1.92761E-2 1.90112E-3 2.48579E-3 1.26116E-2 5.66222E-2 6.85376E-3 3.84471E-3 5.14203E-3 3.95857E-3 2.29995E-3 2.13257E-2 2.3206E-2 1.19145E-2 8.30916E-3 1.2866E-2 5.78483E-3 7.40019E-3 2.05077E-2 1.73597E-2 2.27519E-2 1.32591E-2 6.03161E-3 2.10827E-3 1.77032E-2 3.66558E-3 2.97932E-3 3.10819E-4 1.39672E-4 2.23779E-4 6.4026E-4 2.09972E-4 7.54269E-5 3.01652E-4 9.04664E-4 3.17552E-4 4.48195E-3 1.19164E-3 1.79274E-4 2.42462E-4 1.77661E-3 8.09676E-5 2.36029E-5 2.1462E-5 2.05877E-5 3.30183E-5 4.12459E-5 5.092E-5 6.77221E-5 1.09179E-4 2.36916E-4 2.56376E-4 2.88634E-4 4.30229E-4 1.93954E-3 6.92028E-4 1.37057E-3 6.61187E-4 7.95583E-4 5.13688E-4 8.93203E-4 1.07185E-3 6.92352E-4 6.10828E-4 1.41258E-3 8.3564E-4 1.11425E-3 5.7311E-4 7.63841E-4 1.45868E-3 1.66562E-3 1.04964E-3 1.17028E-3 1.22117E-3 7.54005E-4 6.06599E-4 4.28325E-3 6.36049E-4 4.70175E-4 4.6716E-4 6.17159E-4 6.85836E-4 9.68626E-5 4.45509E-5 2.04743E-4 5.51659E-4 5.03143E-5 4.64097E-3 5.6651E-4 7.05605E-4 2.96424E-4 1.7298E-4 2.61611E-4 2.39288E-4 1.87121E-4 1.80645E-4 2.62268E-4 8.52326E-5 7.36924E-5 6.95486E-5 1.74198E-5 3.91305E-5 2.59175E-5 1.13263E-4 7.85976E-5 5.20306E-5 3.40104E-5 3.99342E-5 6.86864E-5 6.28177E-6 6.14572E-6 1.0687E-5 4.23124E-6 1.09619E-4 1.36978E-5 2.33453E-5 1.20815E-4 2.54992E-5 8.93097E-6 2.08745E-5 2.8582E-6 8.9373E-6 3.35295E-5 3.85611E-5 9.70544E-7 7.63554E-6 5.27891E-5 2.13392E-5 1.43737E-5 9.88635E-6 2.66454E-5 3.68012E-5 8.50706E-6 1.83266E-5 1.63786E-5 3.81407E-6 2.44645E-5 3.09248E-5 1.84289E-4 4.95185E-5 5.78184E-5 5.13219E-5 1.61321E-5 4.34226E-5 1.82149E-5 4.36593E-5 5.57238E-5 1.70147E-4 2.95508E-5 2.60978E-6 9.63845E-5 3.24186E-5 6.09851E-5 7.36816E-6 2.30747E-5 7.32008E-8 1.55733E-6 1.0838E-7 4.58691E-5 4.25859E-6 1.17688E-5 3.45499E-5 1.37841E-5 3.79434E-5 9.4891E-5 4.77381E-5 1.06413E-4 1.46953E-4 1.32712E-4 7.99904E-5 1.54546E-4 6.2391E-5 9.75015E-5 1.00077E-4 1.53945E-4 9.01006E-5 3.68995E-4 4.32919E-4 5.61474E-4 2.90427E-5 6.39828E-6 9.64367E-6 5.68069E-5 5.97163E-5 2.65368E-4 2.58304E-5 3.518E-5 1.09924E-5 2.80653E-5 3.48668E-5 2.47226E-5 3.11182E-5 2.92366E-5 3.84131E-5 6.96258E-5 8.09242E-5 3.7184E-5 1.73097E-5 1.45748E-5 1.05045E-5 2.08608E-5 3.58092E-5 6.56093E-4 6.32341E-4 1.10658E-3 9.07924E-4 9.22744E-4 9.36715E-4 3.85349E-4 1.69834E-4 1.4743E-4 1.19181E-4 1.39094E-4 1.10971E-4 1.0857E-4 1.00151E-4 1.23906E-4 9.16655E-5 9.88602E-5 1.62112E-4 1.02284E-4 8.78652E-5 8.32321E-5 8.05916E-5 7.9125E-5 1.15837E-4 4.86301E-5 4.69387E-5 3.99251E-5 5.78512E-5 3.78545E-5 1.76808E-4 2.08497E-5 4.89231E-5 3.09607E-5 3.53085E-5 3.34213E-5 3.3796E-5 3.42234E-5 3.43388E-5 2.8885E-5 5.05906E-5 4.81875E-5 1.18476E-4 1.57106E-4 2.21336E-4 8.65217E-5 9.8094E-5 7.37948E-5 1.23589E-4 8.02511E-5 6.60712E-5 1.0005E-4 8.37204E-5 8.36596E-5 9.22874E-5 9.30719E-5 1.00137E-4 8.83375E-5 8.72897E-5 5.72785E-4 4.40555E-4 5.99725E-4 7.62115E-5 8.92704E-5 7.76695E-5 8.45955E-5 8.39671E-5 7.08927E-5 8.43123E-5 1.02364E-4 4.74562E-4 6.10423E-4 5.03656E-4 6.00308E-4 6.92129E-4 5.48465E-4 8.48825E-5 7.27147E-5 1.64676E-4 4.09825E-4 1.63229E-4 3.3083E-4 9.90504E-5 2.79691E-4 2.41288E-4 2.23488E-4 2.23202E-4 1.04282E-4 1.06565E-4 1.21128E-3 1.23277E-4 6.5874E-4 6.05158E-4 7.85157E-4 8.65837E-4 7.14695E-4 8.87146E-4 2.39173E-3 1.95471E-3 2.17025E-3 5.94931E-4 1.97806E-3 3.12532E-3 2.30149E-3 4.20832E-3 2.89897E-4 1.69356E-3 2.10599E-3 1.38561E-3 1.15964E-4 9.03572E-5 4.95082E-3 5.90709E-4 1.61816E-3 5.20174E-4 4.00057E-4 2.96269E-4 2.17628E-4 6.88542E-5 1.04778E-4 1.37608E-4 6.23935E-5 1.69488E-4 4.73561E-3 5.08724E-3 4.52646E-3 3.3564E-3 7.28667E-3 1.52087E-3 8.55176E-4 6.0713E-4 3.31702E-3 3.63856E-3 9.56704E-3 8.564E-3 3.7183E-3 4.02113E-3 3.0105E-3 2.72739E-3 2.38594E-3 1.77274E-3 2.76399E-3 9.44892E-4 9.88437E-4 1.56644E-3 1.85866E-3 1.92214E-3 6.02679E-4 1.36331E-3 1.5696E-3 1.18675E-3 9.05154E-4 7.1008E-4 5.60074E-4 6.25873E-4 7.28702E-4 5.284E-4 4.30251E-4 8.93258E-4 1.12372E-3 6.91937E-4 1.00249E-4 8.58801E-5 8.27401E-5 1.15847E-4 6.56E-5 1.78352E-4 1.06874E-4 7.77457E-5 8.17393E-5 1.34546E-4 6.07409E-5 7.45488E-5 5.21091E-4 5.84056E-4 7.71572E-4 6.89814E-5 7.86724E-5 3.37275E-4 5.20757E-4 5.01009E-4 6.34598E-4 4.6912E-4 6.30038E-4 7.09575E-4 7.71327E-4 1.28163E-3 1.26466E-4 7.0411E-4 2.74487E-4 4.81145E-5 1.02278E-4 3.91583E-4 1.01753E-3 7.86324E-4 6.32173E-4 3.98806E-4 6.13252E-5 3.86365E-5 1.34537E-5 2.70308E-5 1.80526E-4 1.63085E-4 9.42289E-5 7.75655E-5 9.64048E-5 7.68824E-5 1.66818E-4 3.023E-4 3.08167E-4 3.3708E-5 1.15528E-5 7.5771E-6 9.68589E-6 2.32676E-6 -9999 -9999 -9999 -9999 -9999 -9999 -9999 -9999 -9999 -9999 -9999 -9999 -9999 -9999 -9999 -9999 -9999 -9999 -9999 -9999 -9999
5.97397E-6 2.70379E-6 5.22594E-6 1.48511E-5 1.98733E-5 2.35742E-5 3.62956E-6 3.6285E-6 4.83036E-6 3.74885E-6 6.85832E-6 5.46845E-6 6.51488E-6 8.01105E-6 7.45536E-6 5.66147E-6 3.70728E-6 3.77014E-6 4.35388E-6 6.79175E-6 1.07055E-5 6.20319E-6 1.00264E-5 9.87775E-6 5.71479E-6 8.00554E-6 8.4338E-6 1.01388E-5 7.08264E-6 1.19046E-5 6.05309E-6 9.04206E-6 1.14024E-5 1.26674E-5 8.8644E-6 1.94313E-5 2.07803E-5 1.40104E-5 1.30613E-5 1.66842E-5 1.27524E-5 1.27544E-5 1.5173E-5 2.58415E-5 2.39099E-5 2.97088E-5 2.15335E-5 2.7302E-5 3.69098E-5 3.51271E-5 4.32172E-5 5.53715E-5 2.72786E-5 1.49328E-4 1.22727E-4 1.21447E-4 1.54431E-4 2.28952E-4 2.15935E-4 3.27881E-4 1.29712E-4 2.18215E-4 7.9459E-5 9.67633E-5 1.16264E-4 1.0766E-4 8.80629E-5 8.16951E-5 9.48002E-5 1.0224E-4 1.15725E-4 1.02146E-4 1.30092E-4 1.19761E-4 8.46315E-5 5.44558E-5 6.7516E-5 6.0769E-5 5.32122E-5 7.24055E-5 9.30833E-5 1.17589E-4 1.79909E-4 8.52901E-5 2.26355E-4 2.24701E-4 7.60268E-5 1.56191E-4 5.34286E-5 7.78268E-5 7.75274E-5 4.83153E-5 1.65245E-4 1.02203E-4 6.97044E-5 5.81028E-5 8.10304E-5 9.48153E-5 1.09302E-4 1.14218E-4 6.15973E-5 1.12013E-4 8.91944E-5 1.18086E-4 9.16297E-5 1.01049E-4 5.55319E-5 8.99408E-5 7.63005E-5 1.22044E-4 5.77087E-5 5.97866E-5 4.24446E-6 2.60363E-5 5.04682E-5 2.63281E-5 7.72371E-5 4.01832E-5 6.24709E-5 5.55382E-5 4.63097E-5 7.13713E-5 6.80203E-5 2.71987E-4 1.5321E-4 1.05212E-4 4.64977E-5 6.70876E-5 3.20588E-5 4.69904E-5 1.1959E-4 1.10769E-4 1.2105E-4 5.59154E-5 1.10704E-4 3.6334E-5 5.91166E-6 5.90746E-5 6.7871E-5 5.29771E-5 2.57216E-5 4.56016E-5 8.80401E-5 1.08217E-4 7.95632E-5 1.91904E-4 7.00181E-5 1.32476E-4 1.32488E-4 1.15317E-4 3.35881E-4 2.0541E-4 1.35801E-4 1.19611E-4 1.51667E-4 1.65206E-4 3.27043E-5 1.87345E-5 1.02523E-5 3.68667E-5 6.89709E-5 7.45247E-5 6.24104E-5 4.89294E-5 6.75372E-6 1.36329E-4 5.31195E-5 1.11923E-4 7.73881E-5 5.94143E-5 6.47276E-5 1.84286E-4 3.24512E-4 1.07862E-4 1.06349E-4 2.75947E-5 2.26621E-5 3.4125E-5 3.10374E-5 1.70593E-5 9.79606E-5 1.77918E-5 1.24866E-5 3.29232E-5 1.96661E-5 2.60873E-5 1.34081E-5 9.60781E-6 1.49851E-5 1.94572E-5 4.16571E-5 4.01767E-5 1.24161E-5 6.17322E-6 4.9218E-6 3.00702E-5 8.85735E-5 9.60703E-5 6.61345E-5 8.74577E-5 2.68539E-4 1.51691E-3 2.11577E-3 7.27907E-4 5.8093E-4 2.56533E-4 2.34807E-4 3.74192E-4 2.16815E-4 7.83052E-5 2.9767E-4 1.8384E-4 2.21573E-4 1.37824E-4 2.71017E-5 3.21287E-5 1.86918E-5 2.09997E-5 1.26953E-4 9.13584E-6 2.59084E-5 3.72469E-5 1.87136E-5 9.31822E-6 3.97737E-5 5.63559E-5 2.23871E-5 3.94298E-5 5.68371E-6 1.01462E-5 1.9334E-6 3.94941E-7 8.24893E-7 2.9419E-5 3.6585E-7 3.05207E-6 3.53859E-6 4.18599E-5 2.30952E-5 2.14722E-4 2.45986E-4 3.87519E-5 7.02212E-5 3.83312E-5 3.80022E-5 8.77963E-5 1.70466E-4 8.57676E-5 7.4189E-5 2.41991E-5 2.98508E-5 2.93553E-5 1.19931E-5 3.09395E-5 1.65038E-4 2.89023E-5 4.91072E-5 9.67528E-5 2.83731E-5 3.88702E-5 3.8906E-5 5.45988E-5 3.69437E-5 3.21244E-4 2.91421E-4 3.3434E-4 2.28164E-4 1.57618E-4 2.59567E-4 2.5471E-4 8.31655E-4 1.47916E-3 6.48186E-3 6.19146E-3 3.92509E-3 2.53956E-3 7.11009E-3 9.42562E-4 3.25947E-5 1.07219E-4 2.30816E-2 1.85775E-2 2.76593E-3 1.4675E-2 1.03987E-2 4.48858E-3 1.16166E-2 3.21797E-3 4.77997E-3 4.31477E-3 9.41513E-3 5.71365E-3 3.70498E-3 2.06083E-3 8.81654E-3 3.66806E-3 3.87467E-3 6.68034E-3 1.92321E-3 5.24737E-4 2.61507E-4 1.42135E-3 4.83141E-4 7.26212E-4 4.33027E-4 1.44738E-4 2.18679E-4 4.06751E-4 3.76982E-4 1.44997E-4 1.20478E-4 1.89023E-4 9.36369E-5 1.15259E-4 8.449E-5 1.09067E-4 3.89924E-4 4.33617E-4 2.93056E-4 3.45997E-4 2.32447E-4 5.74891E-4 6.28378E-4 1.11942E-3 1.84286E-3 8.59983E-4 3.40216E-4 1.44205E-3 1.02109E-3 6.85526E-4 3.60973E-4 1.15107E-3 1.58839E-3 2.89089E-3 1.00566E-3 1.95362E-3 1.48103E-3 1.27032E-3 2.76776E-3 3.88019E-3 2.43789E-3 1.70774E-3 2.32376E-3 1.67954E-3 1.95295E-3 1.04842E-3 2.55061E-3 5.27709E-3 8.11542E-3 4.22724E-3 5.08661E-3 6.49102E-3 1.23915E-2 1.78791E-2 9.10675E-3 3.4634E-2 7.38001E-3 9.47932E-3 1.85598E-2 1.33237E-2 6.29158E-3 1.04131E-2 1.40049E-2 1.79345E-2 1.24699E-2 4.0311E-3 9.26806E-3 2.5182E-2 1.03347E-2 8.35323E-3 1.45762E-2 2.01409E-2 1.63045E-2 8.16844E-3 1.29816E-2 8.67403E-3 6.4708E-3 5.88814E-2 8.83778E-2 9.689E-2 4.95753E-2 5.28927E-2 5.86491E-2 4.9497E-2 7.73239E-2 4.28257E-2 4.82435E-2 7.83325E-2 1.2856E-1 4.51381E-2 1.76646E-1 1.01862E-1 1.1399E-1 7.18897E-2 8.2517E-2 6.89373E-2 1.12102E-1 1.78603E-1 1.1034E-1 9.21783E-2 9.62185E-2 5.6475E-2 6.24847E-2 9.07525E-2 3.34658E-2 1.07788E-1 1.31083E-1 2.14943E-1 6.29088E-2 3.01448E-2 8.24124E-2 2.10796E-1 2.01668E-1 1.84035E-1 1.69857E-1 1.28306E-1 1.62248E-1 1.36639E-1 1.75295E-1 1.65876E-1 8.54454E-2 1.35764E-1 5.44973E-2 2.45726E-2 3.30644E-2 9.58483E-2 5.77293E-2 6.39989E-2 1.22618E-1 6.45988E-2 2.93969E-2 4.09577E-2 4.46815E-2 3.92035E-2 1.50041E-2 4.3059E-2 3.3322E-2 5.20022E-2 7.08825E-2 5.06951E-2 4.45326E-2 5.54187E-2 6.72871E-2 4.77248E-2 3.77774E-2 5.28054E-2 1.7527E-2 2.65294E-2 2.16271E-2 5.27769E-2 5.79752E-2 5.79979E-2 4.45624E-2 4.1494E-2 4.53834E-2 5.55192E-2 2.57477E-2 5.74102E-2 2.93564E-2 4.45819E-2 4.8946E-2 7.60078E-2 1.66051E-1 9.13006E-2 3.63861E-2 9.0648E-2 5.24044E-2 1.02382E-1 5.15438E-2 8.19034E-2 9.47888E-2 2.25187E-1 2.74179E-1 1.24755E-1 1.82758E-1 3.83462E-1 7.30318E-2 3.4369E-1 4.29716E-1 2.30456E-1 2.93896E-1 1.16908E-1 2.14185E-1 1.74547E-1 1.37588E-1 3.27288E-1 2.1627E-1 1.58825E-1 1.69489E-1 1.60534E-1 1.23431E-1 6.12386E-2 1.22264E-1 5.15159E-2 2.02595E-2 3.33864E-2 4.32363E-2 9.02384E-2 6.21006E-2 4.10404E-2 4.11081E-2 6.03487E-2 5.83883E-2 6.59006E-2 7.01474E-2 1.12585E-2 2.33938E-2 3.97054E-2 3.10266E-2 5.29403E-2 5.94918E-2 4.90317E-2 5.47619E-2 3.37781E-2 4.18041E-2 4.61945E-2 4.87678E-2 6.9471E-2 3.13982E-2 3.19857E-2 5.00815E-2 3.82165E-2 3.88932E-2 3.68936E-2 3.59385E-2 4.23832E-2 3.73831E-2 2.6002E-2 1.46829E-2 1.34327E-2 1.14824E-2 2.49586E-2 1.36539E-2 4.21104E-3 1.00678E-2 1.7939E-2 1.38153E-2 4.13186E-2 9.56265E-3 1.2488E-2 1.35881E-2 2.1219E-2 1.2698E-2 3.81824E-2 7.14445E-2 1.3045E-2 1.80964E-2 9.40137E-3 3.58008E-2 1.69022E-1 1.12282E-1 2.89674E-2 7.32053E-2 5.44951E-2 3.23418E-2 2.05625E-2 4.34072E-2 4.60008E-2 2.20035E-2 7.15294E-2 6.61474E-2 2.3515E-2 1.00664E-1 8.87602E-2 2.09094E-2 3.47268E-2 2.65028E-2 4.90087E-2 7.24902E-2 3.50562E-3 8.70166E-3 3.57618E-3 7.14638E-3 1.39445E-2 2.89293E-2 1.51824E-2 2.90139E-2 5.60436E-2 4.85488E-3 1.41494E-2 1.86502E-2 3.6583E-3 8.48142E-4 2.71987E-3 4.31053E-3 2.57222E-2 7.01616E-2 3.84769E-2 1.09847E-2 3.96893E-2 2.19487E-2 7.44479E-2 1.3175E-2 6.45555E-2 5.18543E-2 5.04487E-3 6.51054E-2 6.62269E-3 4.05619E-4 3.841E-4 4.61966E-4 4.38454E-4 2.84139E-4 1.13914E-2 4.80847E-2 7.091E-2 5.776E-2 4.17175E-2 3.97972E-2 4.03134E-2 2.51218E-2 7.63692E-2 1.84971E-1 7.0771E-2 1.38242E-2 2.592E-2 4.97261E-2 6.0322E-2 1.06147E-1 2.0309E-1 2.4886E-1 1.59525E-1 2.50158E-1 1.8703E-1 4.32898E-1 1.85128E-1 1.71354E-1 1.9776E-1 2.97043E-1 9.89332E-2 1.86524E-1 1.31359E-1 1.36988E-1 1.9169E-1 1.58737E-1 3.71672E-2 1.10067E-1 1.57894E-1 1.73955E-1 1.67029E-1 4.10694E-2 1.32916E-1 1.56995E-1 1.80474E-1 1.21229E-1 7.36483E-2 1.00637E-1 8.61247E-2 3.74618E-2 7.89081E-2 2.42361E-2 1.57974E-1 1.00477E-1 2.79716E-2 2.19835E-2 2.01048E-1 3.21269E-2 4.30275E-2 7.81101E-2 4.27805E-1 5.41592E-2 1.23204E-1 8.24731E-2 3.74276E-2 3.85931E-2 1.46941E-1 7.83236E-2 2.80266E-1 1.42569E-1 2.59156E-1 3.66898E-2 4.06557E-2 5.18181E-2 7.77885E-2 3.68145E-2 3.67875E-2 2.95088E-2 2.13954E-2 2.11614E-2 2.8466E-2 1.41693E-1 4.91157E-2 2.26115E-2 5.15427E-2 8.99303E-2 5.4255E-2 5.97857E-2 1.59885E-1 3.16751E-2 3.74199E-2 2.5872E-2 8.3885E-2 5.70786E-2 8.62769E-2 1.75821E-2 4.09468E-2 2.28281E-2 9.26396E-2 1.97138E-2 1.19471E-2 8.06791E-3 3.3726E-2 2.61308E-2 2.85409E-2 8.24032E-2 2.97763E-2 5.41071E-2 2.90648E-2 7.90444E-3 2.64482E-2 4.06615E-2 3.18984E-2 4.11575E-2 7.57177E-2 1.96743E-1 4.69542E-1 1.65737E-1 1.07242E-1 1.0697E-1 1.87572E-1 3.48689E-2 6.04475E-2 1.21264E-1 1.91173E-1 1.51061E-1 8.90394E-2 2.80286E-1 2.05263E-1 8.43381E-2 4.68122E-2 6.22739E-2 4.3508E-2 2.18336E-2 4.73764E-3 1.35067E-3 8.13419E-5 9.59936E-4 4.13715E-4 3.40311E-4 4.87035E-6 1.57091E-5 2.96313E-5 1.97247E-4 1.64855E-4 8.73804E-3 6.35721E-3 1.86939E-2 1.58327E-2 6.73327E-2 1.38541E-1 1.40493E-1 2.80576E-1 2.18962E-1 1.82615E-1 2.45095E-1 9.98764E-1 1.89408E-1 3.3604E-2 1.92274E-2 2.64531E-2 1.90601E-2 1.63434E-2 8.94416E-3 1.75297E-2 9.21842E-3 1.41182E-3 1.33121E-2 3.42874E-2 3.01569E-2 1.84992E-2 1.25652E-2 1.59661E-3 8.26215E-3 1.36217E-2 1.49416E-2 8.58216E-3 5.36306E-3 4.75895E-3 2.93398E-3 1.63138E-3 8.33859E-3 3.1774E-2 6.05437E-3 2.4612E-3 2.99483E-3 4.70016E-3 9.70206E-3 1.0555E-2 2.25011E-3 1.55409E-2 1.047E-2 8.9723E-3 4.68442E-3 1.49133E-3 7.78001E-4 4.30406E-3 1.03909E-2 1.95134E-3 1.62204E-4 1.78588E-4 9.0311E-5 5.22119E-5 7.62182E-4 9.159E-4 2.87844E-4 1.85545E-4 7.18684E-4 2.31165E-4 2.85007E-4 2.93657E-3 5.3963E-5 3.76018E-5 2.69606E-5 3.35598E-5 2.71881E-5 5.22637E-5 6.08986E-5 5.35628E-4 9.05172E-4 4.19876E-4 3.7988E-4 4.21465E-4 4.39939E-4 4.24036E-4 6.99255E-4 1.44524E-3 4.62959E-4 4.17018E-4 3.4493E-4 1.02412E-3 1.21237E-3 5.86761E-4 5.11001E-4 3.54465E-4 1.46581E-3 9.57464E-4 7.07969E-4 1.07861E-3 1.32928E-3 1.3454E-3 1.21752E-3 8.04695E-4 8.96066E-4 9.84577E-4 7.72645E-4 6.37937E-4 1.01844E-3 2.97595E-4 2.33514E-4 1.15296E-4 1.37129E-4 2.59405E-4 1.09646E-4 1.8876E-4 6.14384E-4 2.49505E-4 4.18546E-4 9.81953E-4 3.79993E-4 1.42073E-3 2.15904E-4 2.56811E-4 2.02189E-4 1.47714E-4 1.81228E-4 2.94491E-4 8.83303E-5 1.86474E-4 6.72339E-5 2.38169E-5 2.01254E-4 4.71859E-5 1.30733E-4 1.12692E-4 5.21974E-5 8.27125E-6 2.43644E-5 1.64693E-5 1.05881E-4 4.50588E-5 3.48472E-5 1.65129E-6 7.69063E-6 1.02505E-5 4.55192E-5 4.19698E-5 2.32922E-5 6.37411E-6 1.9351E-6 2.22647E-5 5.07387E-5 1.0851E-4 7.55665E-6 3.99771E-6 2.02007E-5 3.58452E-5 1.06748E-5 9.31662E-6 8.70466E-6 2.11704E-5 4.82157E-5 2.68364E-5 7.86734E-6 1.18649E-5 5.01274E-6 1.19649E-4 2.54599E-5 9.61961E-6 1.9702E-4 2.04664E-5 1.48766E-5 1.3701E-5 2.66814E-5 9.01395E-5 2.07822E-5 1.8592E-5 2.16895E-5 2.41578E-6 5.59771E-6 8.70908E-6 3.03431E-5 1.03276E-5 2.9505E-6 7.38706E-6 9.95339E-8 1.31167E-7 8.29036E-6 2.6878E-5 1.25189E-5 2.21851E-5 7.26349E-6 5.68912E-5 7.76924E-5 6.41796E-5 1.42368E-4 1.73985E-4 9.98785E-5 1.3909E-4 7.74774E-5 1.14689E-4 1.33453E-4 1.26765E-4 1.18639E-4 9.51012E-5 3.87357E-5 4.23074E-5 2.68421E-5 4.05073E-4 2.44868E-5 1.40432E-5 1.18153E-4 1.23208E-3 5.76938E-4 6.03354E-4 4.25312E-5 2.197E-5 3.18068E-5 8.22501E-5 1.05442E-5 1.58604E-5 2.71879E-5 5.03818E-5 5.16718E-5 8.8348E-5 7.9008E-5 7.16017E-5 1.83119E-5 1.68859E-5 1.55472E-5 1.92865E-5 7.31373E-4 8.80756E-4 3.01447E-3 8.88557E-4 8.86014E-4 3.3421E-3 6.31234E-4 5.69939E-4 2.10618E-4 7.78163E-4 1.78937E-4 1.3244E-4 2.043E-4 1.17449E-4 1.01131E-4 1.28574E-4 1.38692E-4 1.12092E-4 7.97855E-5 8.25038E-5 8.97158E-5 1.22621E-4 1.12812E-4 1.01599E-4 1.24948E-4 1.02507E-4 6.0557E-5 4.27399E-5 4.42814E-5 3.85334E-5 5.97311E-5 6.12365E-5 4.63721E-5 5.21901E-5 5.75095E-5 4.34056E-5 4.32236E-5 4.26269E-5 4.9631E-5 6.73496E-5 7.15949E-5 6.34133E-5 6.0539E-5 6.15269E-5 5.46945E-5 5.38382E-5 7.15794E-5 4.66897E-5 7.36367E-5 6.12469E-5 6.09077E-5 8.1266E-5 7.01207E-5 5.33787E-5 7.9567E-5 6.8435E-5 7.1308E-5 7.63042E-5 1.37275E-4 4.26886E-4 1.15016E-4 7.65728E-5 4.91992E-5 6.13109E-5 5.45579E-5 1.43748E-4 9.85631E-5 7.34044E-5 8.03518E-5 9.24728E-5 5.1228E-4 7.94018E-4 5.18077E-4 1.02857E-3 7.27071E-4 4.90814E-4 5.03962E-4 3.28252E-4 6.03719E-5 1.15342E-4 2.36577E-4 2.71398E-4 1.34733E-4 2.41596E-4 6.28791E-4 3.25451E-4 3.47727E-4 1.3117E-4 1.10365E-4 6.61146E-4 7.78716E-5 5.25739E-4 7.75892E-4 8.1147E-4 8.32719E-4 9.98734E-4 1.31508E-3 9.82476E-4 1.99243E-3 2.9793E-3 2.50773E-4 3.30681E-3 2.94043E-3 2.89868E-3 3.90673E-4 2.67219E-4 9.68024E-4 1.22738E-3 1.35908E-3 1.20986E-4 1.33549E-2 2.7174E-3 7.63807E-4 2.76812E-4 3.31699E-4 3.96229E-4 4.14542E-4 3.17597E-4 6.89948E-5 7.28245E-5 7.73538E-5 2.22035E-4 4.47307E-4 3.11273E-3 1.848E-3 1.02206E-3 8.84124E-3 8.13704E-3 1.81506E-3 5.97466E-4 3.29334E-4 5.3846E-4 2.60823E-3 4.21373E-3 4.01431E-3 5.55671E-3 5.37219E-3 3.98575E-3 3.79309E-3 2.51269E-3 2.30586E-3 3.37208E-3 3.31251E-3 1.05447E-3 1.32276E-3 1.35802E-3 1.04289E-3 1.49645E-3 1.37692E-3 9.07588E-4 7.04386E-4 1.05738E-3 1.64029E-3 6.87356E-4 7.44212E-4 5.6163E-4 2.97185E-4 3.4738E-4 2.4944E-4 6.51129E-4 2.63515E-4 1.54824E-4 2.94964E-4 6.92246E-5 5.45324E-5 8.41819E-5 8.41691E-5 9.64124E-5 8.10067E-5 1.14763E-4 1.05567E-4 3.11143E-5 5.23776E-5 4.52745E-4 2.17023E-4 3.10527E-4 6.39872E-5 5.03158E-5 5.19726E-4 5.91314E-4 5.61125E-4 7.95278E-4 2.52146E-4 2.68545E-5 8.23094E-5 9.06613E-5 5.89578E-5 1.0548E-4 3.90668E-4 2.51251E-4 3.13552E-4 1.70168E-4 8.15459E-5 1.03352E-3 1.10837E-3 8.28516E-5 3.05698E-4 4.16431E-4 4.57966E-4 4.0941E-5 5.29754E-5 3.38651E-4 2.21425E-4 4.97573E-4 4.10248E-4 1.59875E-4 1.7909E-4 1.80658E-4 2.09288E-4 1.24924E-4 2.95574E-4 7.48368E-5 8.91592E-5 5.78212E-5 9.78964E-6 4.46284E-6 -9999 -9999 -9999 -9999 -9999 -9999 -9999 -9999 -9999 -9999 -9999 -9999 -9999 -9999 -9999 -9999 -9999 -9999 -9999 -9999
2.16316E-5 1.56741E-5 2.08393E-5 1.70599E-5 3.67649E-5 3.40234E-5 2.15789E-5 3.38336E-6 3.34216E-6 4.40319E-6 8.34245E-6 7.65259E-6 7.00459E-6 6.74363E-6 7.57858E-6 6.73179E-6 6.03492E-6 5.54791E-6 4.02759E-6 6.39361E-6 6.29074E-6 4.81352E-6 8.21064E-6 9.10155E-6 1.26856E-5 1.63572E-5 1.33787E-5 1.65649E-5 6.93746E-6 1.23992E-5 1.83324E-5 4.03039E-6 9.62734E-6 4.50716E-6 1.30532E-5 1.41726E-5 2.53855E-5 1.88237E-5 1.6052E-5 1.50809E-5 1.55581E-5 2.55003E-5 6.98279E-6 1.04059E-5 1.0377E-5 1.46262E-5 1.48347E-5 2.63569E-5 2.31446E-5 4.62725E-5 5.13704E-5 8.9232E-5 5.44302E-5 6.84581E-5 5.79682E-5 1.06786E-4 1.33127E-4 1.37944E-4 1.1086E-4 1.69061E-4 7.86653E-5 6.3077E-5 5.31733E-5 7.34874E-5 5.65552E-5 4.57315E-5 8.56957E-5 7.96818E-5 9.63123E-5 1.24645E-4 7.32764E-5 1.14059E-4 8.32539E-5 7.22767E-5 2.07115E-5 5.42364E-5 1.70431E-5 5.27907E-5 4.83973E-5 8.24873E-5 5.06451E-5 3.12181E-4 6.35676E-5 6.37879E-5 4.99739E-5 8.93133E-5 7.9489E-5 6.98767E-5 9.11935E-5 8.34153E-5 5.76329E-5 8.43338E-5 1.01467E-4 1.09495E-4 8.09819E-5 7.97146E-5 6.77753E-5 7.46448E-5 6.60449E-5 1.00323E-4 1.06691E-4 8.67722E-5 6.6348E-5 4.70793E-5 7.78841E-5 5.50205E-5 6.39846E-5 5.22687E-5 7.22106E-5 1.38647E-4 5.54258E-5 3.20411E-5 4.04747E-5 7.29051E-5 3.90666E-5 3.71534E-5 3.44351E-5 4.77775E-5 5.66934E-5 4.39031E-5 4.70325E-5 9.00792E-5 6.55555E-5 6.81947E-5 2.86006E-4 1.02449E-4 3.06461E-5 2.53307E-5 3.11269E-5 2.43678E-5 9.88819E-5 2.18626E-4 2.18413E-4 8.98534E-5 1.32823E-4 8.80963E-5 9.68492E-5 7.68935E-5 6.71329E-5 7.47789E-5 6.12907E-5 1.02507E-4 4.1111E-5 1.20012E-4 3.42102E-4 2.04576E-4 7.72876E-5 2.85864E-4 3.5502E-4 6.35996E-4 4.77069E-4 2.63352E-4 1.42688E-4 6.20362E-5 7.51197E-5 1.53462E-4 5.7718E-5 4.57389E-5 1.0785E-5 1.33166E-5 7.24677E-5 1.17938E-4 5.70719E-5 1.32676E-5 1.3507E-5 1.21779E-4 5.7654E-5 1.31545E-4 1.1357E-4 1.03198E-4 3.16259E-5 3.93178E-5 7.56747E-5 3.7738E-5 6.0119E-5 1.24536E-4 5.32471E-5 3.63247E-5 2.85679E-5 1.56838E-5 9.55506E-6 2.85723E-5 3.52072E-5 1.24681E-4 5.63075E-5 1.16351E-4 1.71853E-5 3.81319E-5 1.71043E-5 1.55628E-5 2.57267E-5 9.51629E-5 7.62612E-6 1.05216E-5 4.00579E-6 4.22956E-5 1.86401E-4 4.74551E-5 4.69983E-5 4.39801E-5 2.24646E-4 4.72539E-4 1.51682E-3 1.66652E-3 1.25642E-3 7.58663E-4 3.41944E-4 5.25403E-4 1.32123E-4 5.47454E-4 1.85119E-4 2.96781E-4 1.90876E-4 6.73468E-5 6.24819E-5 5.24384E-5 2.51489E-5 1.35485E-5 1.44739E-5 1.95171E-5 1.31507E-5 2.54532E-5 4.18969E-6 8.76312E-6 7.09651E-6 2.98848E-5 1.388E-5 8.64784E-6 1.21134E-5 6.16026E-6 2.18231E-5 1.10747E-5 4.81417E-5 4.47493E-5 1.99843E-6 2.58812E-6 1.59324E-6 4.82531E-5 5.9283E-5 5.87477E-5 2.70611E-5 6.15162E-5 5.43426E-5 4.48946E-5 5.70542E-5 6.61321E-5 1.13083E-4 1.65682E-4 7.64394E-5 4.25914E-5 4.68889E-5 1.11527E-5 1.06461E-5 3.29177E-5 4.23094E-5 7.98273E-5 5.86921E-5 6.59493E-5 3.55461E-5 5.47202E-5 2.1354E-5 3.22999E-5 2.72334E-5 9.49394E-5 6.38921E-5 3.05652E-4 1.57521E-4 6.05149E-5 1.53935E-4 2.96654E-4 4.67161E-4 1.30927E-3 2.30335E-3 9.32625E-3 4.61524E-3 6.80742E-3 1.06814E-2 1.79013E-3 7.88368E-4 5.3195E-4 1.11754E-4 5.46159E-5 2.84689E-6 6.34537E-6 5.41263E-5 5.56398E-4 2.26143E-2 5.38874E-3 2.73784E-3 1.206E-2 1.22513E-2 1.14346E-2 1.18693E-2 4.51092E-3 7.01118E-3 6.34688E-3 8.08698E-3 1.03254E-2 3.01169E-3 1.53433E-3 5.14966E-4 1.10345E-3 2.33612E-4 6.70195E-4 4.03321E-4 8.96802E-5 4.38178E-4 3.3248E-4 5.94624E-4 1.37317E-4 5.51161E-5 7.49078E-5 2.38266E-4 1.68792E-4 9.80614E-5 2.02036E-4 4.13727E-4 3.3959E-4 4.49683E-4 2.38488E-4 1.53294E-4 1.61834E-4 5.71721E-4 1.29618E-3 9.21765E-4 4.18065E-4 1.1763E-3 6.90265E-4 5.50524E-4 2.76373E-4 9.31015E-4 1.74594E-3 2.34569E-3 3.10955E-3 2.98907E-3 2.14135E-3 1.38452E-3 1.73311E-3 2.02672E-3 1.90231E-3 1.40471E-3 1.65188E-3 4.6427E-3 3.55374E-3 7.57996E-4 2.82245E-3 3.65117E-3 5.70978E-3 2.86607E-3 2.12195E-3 5.50698E-3 6.13645E-3 6.00343E-3 9.72628E-3 3.86219E-2 3.14641E-2 3.69754E-2 2.96113E-2 1.30426E-2 8.42843E-3 3.46912E-3 6.79656E-3 8.85262E-3 1.71945E-2 7.30512E-3 2.82976E-3 3.43605E-3 9.24676E-3 1.13089E-2 5.36724E-3 5.49966E-3 1.17921E-2 1.56272E-2 1.09839E-2 1.01789E-2 1.45741E-2 4.02073E-2 7.92004E-2 4.8072E-2 8.93162E-2 6.82129E-2 2.98468E-2 4.23346E-2 2.44199E-2 1.02234E-1 1.41025E-1 6.91684E-2 3.94524E-2 7.01001E-2 7.34501E-2 1.09786E-1 1.28102E-1 8.16309E-2 6.21439E-2 7.85807E-2 9.41806E-2 9.3868E-2 2.76148E-1 1.40648E-1 1.41612E-1 1.82429E-1 1.53061E-1 1.12648E-1 6.55834E-2 6.21248E-2 6.31493E-2 5.77189E-2 2.04773E-1 6.73014E-2 9.33027E-2 1.25052E-1 2.47693E-1 2.42585E-1 1.36323E-1 1.91791E-1 1.6751E-1 1.54405E-1 2.29605E-1 2.02673E-1 1.33246E-1 1.128E-1 8.56237E-2 6.60932E-2 3.02831E-2 5.52659E-2 1.19539E-1 6.0809E-2 7.80453E-2 4.03403E-2 5.93016E-2 7.22151E-2 5.84683E-2 2.36227E-2 5.81426E-2 3.14209E-2 3.81595E-2 5.94561E-2 2.50412E-2 9.19742E-2 8.78987E-2 6.73712E-2 8.61951E-2 4.40775E-2 7.04426E-2 6.56506E-2 2.14709E-2 4.38191E-2 2.81745E-2 6.25427E-2 5.41799E-2 8.9555E-2 3.96024E-2 5.00681E-2 3.69276E-2 2.27267E-2 6.76431E-2 2.64353E-2 2.7353E-2 4.21994E-2 8.876E-2 5.10291E-2 4.51312E-2 1.06103E-1 1.27161E-1 2.26996E-2 6.07869E-2 4.05439E-2 3.98956E-2 4.45357E-2 2.30701E-1 1.20462E-1 1.40474E-1 1.83222E-1 1.59739E-1 3.50125E-1 3.09418E-1 1.42668E-1 3.70023E-1 2.35093E-1 1.37365E-1 2.68239E-1 1.43833E-1 7.30404E-2 1.21027E-1 2.70207E-1 8.95978E-2 2.19761E-1 1.0482E-1 4.90061E-2 1.58666E-2 5.38066E-2 8.77865E-2 6.73297E-2 1.25228E-2 5.58295E-3 1.22176E-2 6.40936E-3 3.82823E-2 5.88337E-2 8.08908E-2 4.61346E-3 4.42602E-2 5.30159E-2 5.5925E-2 4.15889E-2 5.26326E-2 2.89021E-2 2.70134E-2 4.33363E-2 4.65766E-2 3.13026E-2 4.89734E-2 3.54486E-2 3.04566E-2 3.15887E-2 2.48875E-2 1.49382E-2 1.85324E-2 4.36015E-2 2.11384E-2 3.4362E-2 2.37466E-2 1.64947E-2 4.0451E-2 2.85336E-2 1.4242E-2 4.25605E-2 2.72183E-2 1.45766E-2 1.13911E-2 1.45401E-2 8.65923E-3 2.15523E-2 1.05537E-2 3.00725E-2 2.62797E-2 3.2838E-2 1.02724E-2 3.8311E-2 3.02526E-2 1.22631E-2 7.20485E-3 1.39E-2 1.59494E-2 1.28044E-2 2.48578E-2 6.79001E-3 4.00898E-2 8.66264E-2 2.77995E-1 3.00343E-1 3.48795E-1 1.25844E-1 3.14044E-2 5.39708E-2 1.7754E-1 3.26386E-2 3.27805E-2 2.94227E-2 6.22104E-2 1.86462E-1 1.95601E-1 7.19693E-2 5.00575E-2 9.62408E-2 1.08349E-1 8.00875E-2 3.93676E-2 4.04352E-2 2.23603E-2 2.14194E-2 2.12755E-2 4.40913E-2 3.90688E-3 5.02946E-3 1.01088E-2 9.68152E-3 2.14269E-2 1.13699E-2 1.99848E-3 2.36226E-3 1.6326E-3 2.29606E-3 6.67112E-3 6.93953E-3 3.10851E-2 5.35313E-2 9.74234E-3 3.98542E-2 4.80091E-2 4.63681E-2 2.0107E-2 1.3875E-2 8.04682E-2 1.7072E-1 4.62225E-2 2.33082E-2 8.30938E-4 3.04127E-4 1.98304E-3 8.08321E-4 4.9001E-4 6.40641E-3 7.97304E-3 2.34403E-2 5.15594E-1 1.12609E-1 6.86846E-2 2.02085E-2 6.01685E-2 9.74032E-2 3.93524E-2 1.91107E-1 1.92256E-1 7.2926E-2 3.72421E-2 5.85026E-2 9.10139E-2 1.09386E-1 1.65669E-1 1.91678E-1 1.06716E-1 1.8525E-1 3.24038E-1 2.78765E-1 2.10117E-1 2.12892E-1 1.54727E-1 2.55942E-1 1.49134E-1 1.74048E-1 1.85717E-1 8.35306E-2 2.96211E-1 1.55963E-1 1.14092E-1 3.12072E-2 4.0732E-2 1.25073E-1 7.78268E-2 3.37614E-2 5.03129E-2 5.93602E-2 1.8215E-1 6.38038E-2 6.1585E-2 1.32919E-1 1.16239E-2 2.12854E-1 3.57224E-2 1.54295E-1 5.65507E-2 5.41431E-2 1.71454E-2 8.50285E-2 2.42918E-1 1.67719E-1 2.00707E-2 2.19071E-2 5.18623E-2 4.20823E-2 7.92251E-2 2.59578E-1 6.09911E-2 1.73932E-2 4.53784E-2 5.73681E-2 2.08761E-1 7.56769E-2 9.68293E-2 2.59465E-2 3.93923E-2 6.98313E-2 1.47741E-1 2.03113E-1 7.10658E-2 5.61767E-2 6.11232E-2 3.54626E-2 6.82598E-2 6.51426E-2 2.67048E-2 2.22649E-2 4.4436E-2 3.86428E-2 3.77913E-2 9.37091E-2 3.67876E-2 5.23341E-2 1.93375E-1 4.23474E-2 6.21049E-2 1.45533E-2 1.37357E-2 4.2036E-2 1.99453E-2 6.03414E-2 7.45941E-2 6.20397E-3 5.90811E-3 1.04621E-2 2.16182E-2 1.81353E-2 2.17495E-2 3.88321E-2 8.35356E-2 7.84493E-2 7.18237E-3 5.59455E-2 6.62895E-2 3.81879E-2 5.10294E-2 2.82492E-2 1.12909E-1 6.80234E-2 1.93273E-1 2.08706E-1 6.24459E-2 4.19653E-2 1.15319E-1 2.77001E-1 8.11197E-2 5.1651E-2 2.67809E-1 3.71618E-1 1.12866E-1 1.02366E-1 2.68453E-2 6.61792E-2 7.27132E-2 5.32481E-2 4.85063E-2 1.25744E-1 1.1723E-2 1.6749E-3 1.37688E-4 2.46684E-3 2.16139E-4 1.85383E-5 4.56864E-6 8.30497E-6 5.60496E-4 1.75172E-4 6.84935E-4 2.84238E-2 5.10468E-2 1.27915E-2 5.18372E-3 1.07091E-2 1.25685E-2 1.61392E-2 1.43734E-1 1.1211E-1 1.0793E-1 5.34986E-2 8.02903E-1 8.43653E-1 6.34914E-2 5.88589E-2 3.62654E-2 1.95192E-2 2.12884E-2 5.88472E-3 5.48517E-3 7.65728E-3 1.5825E-2 5.85772E-3 9.95275E-3 3.1298E-2 3.77488E-2 1.67856E-2 1.36195E-2 4.55801E-3 4.05776E-3 3.2402E-3 6.55536E-3 4.20152E-3 2.94416E-3 1.27332E-2 2.45179E-2 3.03422E-2 9.77321E-3 1.65983E-2 5.19012E-3 1.60423E-2 6.90982E-3 3.3848E-3 2.00184E-3 8.71199E-3 6.59625E-3 6.01478E-3 3.8616E-3 1.00619E-2 4.65011E-3 1.37016E-3 2.34615E-3 9.0547E-4 5.1294E-4 1.44591E-4 2.47072E-4 6.38123E-5 3.07958E-5 2.96835E-4 5.46004E-4 2.92918E-3 2.23772E-3 7.5002E-4 3.68896E-3 8.16292E-4 2.56644E-3 9.97581E-5 2.84954E-5 1.38921E-4 1.06033E-5 3.18167E-5 4.56553E-5 6.00151E-5 2.66935E-4 2.01253E-4 4.88734E-4 3.67455E-4 3.16673E-4 4.23999E-4 3.85667E-4 5.54257E-4 5.86968E-4 4.70046E-4 3.24256E-4 7.84552E-4 1.30682E-3 1.1849E-3 7.54968E-4 5.89177E-4 1.09322E-3 1.1138E-3 1.15233E-3 1.02465E-3 6.46179E-4 4.62995E-4 1.09094E-3 8.54523E-4 7.57682E-4 8.00724E-4 5.80392E-4 7.74805E-4 2.62014E-4 1.05874E-3 3.84266E-4 1.19951E-4 9.80932E-5 1.95128E-4 7.84121E-5 1.3829E-4 2.6633E-4 1.65579E-4 4.98445E-4 8.79548E-4 8.23197E-4 4.83759E-3 6.16659E-3 3.50252E-4 2.22565E-3 4.13321E-4 1.24461E-4 3.48416E-4 2.25111E-4 9.32547E-5 1.12296E-4 5.72108E-5 2.30946E-5 1.66436E-5 2.33409E-5 9.25312E-5 8.49169E-5 6.60507E-5 6.95948E-5 1.25647E-5 2.44826E-4 4.36316E-4 2.65614E-5 2.35188E-6 3.42633E-5 7.28717E-6 1.41096E-5 4.50839E-5 2.95475E-5 4.51429E-5 2.08229E-5 1.81495E-5 4.25395E-5 5.17501E-5 7.68314E-4 2.05609E-5 7.9779E-6 7.43673E-6 4.15765E-5 2.7568E-5 3.7979E-5 1.2947E-5 4.92493E-5 1.41916E-5 1.2272E-5 1.79736E-5 3.07005E-6 1.695E-6 1.47747E-5 6.31624E-6 9.49143E-6 7.39953E-6 1.73275E-5 9.66153E-6 1.32797E-5 1.89088E-5 9.58358E-5 5.18384E-5 2.08591E-5 1.17926E-5 2.16707E-6 5.07846E-6 1.06788E-5 1.00784E-5 1.55696E-6 5.60478E-6 9.91832E-6 7.33934E-6 1.09722E-5 8.15419E-6 8.70336E-6 6.63796E-6 7.38892E-6 1.00936E-5 4.21379E-5 5.27159E-5 1.00316E-4 1.33269E-4 1.9122E-4 1.27877E-4 1.12897E-4 1.36645E-4 7.09425E-5 8.78007E-5 7.19926E-5 1.08993E-4 6.38153E-5 3.81093E-5 4.36071E-5 2.36088E-5 4.55003E-5 5.80018E-5 2.42304E-5 7.82993E-5 1.22451E-4 1.08862E-3 6.59735E-4 1.9194E-4 2.83276E-5 3.66457E-5 1.44794E-5 1.70148E-5 2.61047E-5 4.61455E-5 4.48242E-5 5.34803E-5 3.93091E-5 9.09789E-5 1.20873E-4 2.70423E-5 2.78914E-5 1.98872E-5 1.28438E-5 6.47316E-4 1.19389E-3 3.50143E-3 1.12087E-3 8.35405E-4 3.58297E-3 5.40763E-4 2.5269E-4 2.21685E-4 1.84652E-4 1.95109E-4 1.53658E-4 2.26675E-4 2.32854E-4 1.17587E-4 1.73814E-4 2.05317E-4 1.50416E-4 1.24756E-4 7.66691E-5 7.91084E-5 9.95984E-5 9.22325E-5 9.50134E-5 8.57833E-5 1.0866E-4 5.40434E-5 4.79763E-5 1.00075E-4 5.52835E-5 7.82341E-5 7.69548E-5 4.77331E-5 4.71163E-5 4.76638E-5 4.78728E-5 5.29754E-5 4.47924E-5 4.99651E-5 9.15448E-5 6.8051E-5 6.74174E-5 5.72571E-5 5.62805E-5 5.25439E-5 5.89786E-5 6.72293E-5 7.48137E-5 7.16355E-5 8.9591E-5 6.77644E-5 4.0327E-4 7.75844E-4 6.07051E-4 7.2421E-5 4.76057E-5 5.85459E-5 1.03973E-4 9.82781E-5 1.10871E-4 3.2237E-4 7.78872E-5 7.29313E-5 7.42716E-5 6.23306E-5 5.64248E-5 7.18767E-5 8.91519E-5 1.42137E-4 9.95753E-5 1.08478E-4 8.47537E-5 1.13889E-3 6.65781E-4 6.3991E-4 3.8979E-4 4.88068E-4 8.57878E-4 1.37609E-4 1.04992E-4 1.45331E-4 1.76992E-4 7.40691E-5 5.29591E-4 4.95233E-4 3.47758E-4 1.44779E-4 1.37119E-4 3.37613E-4 2.73605E-4 2.04125E-4 3.34552E-4 3.4294E-4 7.34589E-4 8.57328E-4 9.89097E-4 7.85678E-4 9.17187E-4 5.57538E-4 1.71324E-3 1.738E-3 2.62793E-3 2.05463E-3 2.59639E-3 2.08622E-3 1.1408E-3 1.08375E-3 2.16822E-3 9.70613E-5 1.30634E-4 9.68954E-3 3.77453E-2 4.69769E-3 5.83976E-4 2.21812E-4 9.92468E-4 1.16001E-3 5.76922E-4 3.62918E-4 3.48306E-5 2.89686E-4 2.94091E-4 1.19136E-3 1.95945E-3 1.93364E-2 1.70684E-2 3.77604E-3 3.68014E-3 1.58404E-3 1.35423E-3 4.67632E-3 2.57423E-3 2.54324E-3 9.1133E-3 4.11E-3 5.33132E-3 5.97044E-3 3.2789E-3 8.76443E-3 5.23848E-3 4.50173E-3 7.62752E-4 9.9446E-4 9.91917E-4 1.15083E-3 1.96886E-3 1.58607E-3 1.2167E-3 1.14343E-3 7.99966E-4 9.47488E-4 1.04722E-3 7.99972E-4 7.99793E-4 6.27183E-4 6.51818E-4 5.25531E-4 7.3151E-4 2.15246E-4 2.9118E-4 1.28913E-4 1.02769E-4 8.67318E-5 8.67029E-5 1.1232E-4 6.76875E-5 9.5335E-5 1.5838E-4 4.61316E-5 1.33145E-4 9.35191E-5 3.67449E-5 2.43517E-5 4.52043E-5 7.55912E-4 1.30393E-4 8.77851E-4 1.02532E-4 9.11285E-5 5.09127E-4 5.574E-4 8.23654E-5 8.77892E-5 5.79643E-5 4.03903E-5 5.56477E-5 4.26149E-4 2.32525E-4 6.56602E-4 6.23085E-4 5.77354E-5 3.25952E-5 5.061E-4 1.1119E-3 1.08249E-3 1.11558E-4 3.70641E-4 5.47088E-4 4.55479E-4 4.43175E-4 6.68864E-5 8.58105E-5 1.89192E-4 5.00268E-4 3.07971E-4 4.42345E-4 2.94692E-4 2.7387E-4 4.83924E-5 4.93045E-5 2.69661E-4 1.03751E-4 5.48003E-5 5.65241E-5 2.12405E-5 5.9499E-6 4.5264E-6 -9999 -9999 -9999 -9999 -9999 -9999 -9999 -9999 -9999 -9999 -9999 -9999 -9999 -9999 -9999 -9999 -9999 -9999 -9999
2.0346E-5 3.31012E-5 2.68873E-5 2.67193E-5 3.41678E-5 3.19212E-5 3.2903E-5 5.04664E-6 4.88115E-6 3.46427E-6 7.79721E-6 7.83661E-6 7.87914E-6 4.69576E-6 5.80386E-6 6.80775E-6 9.41722E-6 8.41901E-6 5.18186E-6 8.82736E-6 5.4267E-6 6.66645E-6 5.63294E-6 8.70496E-6 1.37309E-5 1.09519E-5 2.77741E-6 1.76688E-5 2.02584E-5 6.42824E-6 2.53255E-5 1.01144E-5 8.12814E-6 9.0034E-6 7.56511E-6 1.34161E-5 2.21353E-5 3.43369E-5 1.81272E-5 2.4998E-5 1.97687E-5 9.03865E-6 1.91407E-5 1.69519E-5 4.76555E-5 1.51589E-5 2.68991E-5 2.50116E-5 2.20936E-5 3.89836E-5 7.08223E-5 9.29477E-5 1.01229E-4 2.06107E-4 1.02543E-4 2.21796E-4 1.61559E-4 1.63389E-4 1.81394E-4 9.00283E-5 1.28943E-4 1.1103E-4 7.56463E-5 8.16638E-5 6.19193E-5 5.51721E-5 5.77863E-5 8.52216E-5 8.97558E-5 2.13062E-4 2.66987E-4 6.9912E-5 6.13963E-5 5.92658E-5 6.44223E-5 8.50159E-5 6.06593E-5 1.842E-5 7.99952E-5 1.30888E-4 1.03759E-4 5.89185E-5 2.69436E-5 6.57303E-5 5.85941E-5 4.41244E-5 7.49653E-5 4.86328E-5 3.80426E-5 5.82981E-5 9.78143E-5 7.86494E-5 1.0007E-4 8.85082E-5 1.21378E-4 1.01314E-4 8.05488E-5 4.7664E-5 5.00026E-5 5.94197E-5 4.77445E-5 2.85739E-5 6.55371E-5 4.81833E-5 6.01609E-5 1.03547E-4 6.95934E-5 9.08414E-5 1.70766E-4 3.83154E-5 8.01417E-5 4.5726E-5 3.69713E-5 5.88143E-5 4.56293E-5 6.03729E-5 1.90014E-5 4.81215E-5 5.31689E-5 7.27014E-5 9.12548E-5 8.23238E-5 4.01732E-5 5.38842E-5 5.78033E-5 7.89522E-5 4.39981E-5 4.3495E-5 4.39188E-5 4.47096E-5 2.17492E-4 8.73284E-5 1.91781E-4 1.43246E-4 1.01256E-4 1.29598E-4 9.67409E-5 4.23041E-5 1.02909E-4 1.31298E-4 8.46399E-5 1.0573E-4 2.66998E-5 1.21968E-4 2.39765E-4 1.32443E-4 1.36922E-4 1.32214E-4 1.94769E-4 1.38465E-4 1.78506E-4 2.40841E-4 1.44312E-4 1.3568E-4 2.79734E-4 7.30191E-5 3.36277E-5 1.46406E-4 5.26606E-5 2.09434E-5 3.71374E-5 5.27255E-5 1.80853E-5 1.09139E-5 1.50884E-4 4.77924E-5 4.97115E-5 7.95518E-5 1.79273E-5 5.91046E-6 5.13747E-5 9.57193E-5 9.63352E-5 5.72326E-5 3.15792E-5 1.91537E-5 3.24736E-5 1.94625E-5 4.34385E-5 4.44876E-5 5.84788E-5 1.90947E-5 2.02873E-5 1.55555E-4 4.32774E-5 1.02965E-5 2.59203E-5 1.38811E-5 6.08154E-5 2.37487E-5 2.09793E-5 4.26294E-5 1.4381E-5 6.76985E-6 7.88478E-6 1.61937E-5 2.19152E-4 1.12127E-4 2.42597E-4 6.64669E-4 3.34144E-4 1.20082E-4 3.43949E-4 9.17879E-4 1.02202E-3 3.16117E-4 1.0813E-4 2.90624E-4 2.51434E-4 1.88741E-4 6.49319E-4 1.04542E-4 5.40399E-5 1.65524E-5 2.82157E-5 1.97779E-5 2.23246E-5 7.96607E-5 3.96869E-5 2.3628E-5 3.3489E-5 1.21683E-5 2.50643E-5 3.19029E-6 2.47026E-5 2.80475E-5 2.26952E-5 1.27269E-5 1.26544E-5 8.39066E-6 1.2899E-5 2.27553E-5 3.84109E-5 8.77535E-7 1.64041E-6 3.5092E-6 1.66566E-7 1.73269E-5 1.39175E-5 1.5838E-5 1.81615E-5 2.10287E-5 3.54076E-5 4.71881E-5 3.54999E-5 7.86025E-5 1.03876E-4 2.76192E-5 1.04146E-4 4.6406E-5 8.99615E-5 3.22538E-5 7.18956E-5 5.13026E-5 3.42716E-5 5.24418E-5 1.73821E-4 1.45588E-4 5.06254E-5 3.85002E-5 3.82699E-5 1.53051E-5 8.56592E-5 4.57518E-5 2.5016E-5 4.63253E-4 2.0583E-4 2.8203E-4 7.09753E-5 1.08355E-4 2.9348E-4 1.44823E-3 1.53897E-3 2.55593E-3 4.18111E-3 5.75823E-3 4.63898E-3 5.57616E-3 6.4379E-3 2.74154E-4 4.93027E-4 3.53004E-4 1.17763E-4 7.18321E-5 4.75262E-6 6.36143E-4 8.32735E-3 1.98641E-2 2.88868E-3 1.16599E-3 4.30653E-3 6.88078E-3 1.33436E-6 2.89663E-7 7.60461E-4 1.28316E-2 1.97107E-2 6.45502E-3 1.1085E-3 9.82095E-4 8.25016E-4 1.27734E-4 1.79522E-4 5.43131E-4 2.01687E-4 1.08732E-4 8.60473E-5 4.85188E-4 8.83582E-4 5.26611E-4 1.04068E-4 8.44254E-5 2.00445E-4 5.77912E-4 1.51229E-4 4.65549E-4 1.19934E-3 6.15548E-4 1.42463E-4 3.98533E-4 6.99541E-4 4.86065E-4 4.53969E-4 6.40077E-4 7.93535E-4 5.87794E-4 5.67077E-4 5.89841E-4 6.53798E-4 4.96642E-4 1.63067E-3 3.40173E-3 3.46957E-3 3.78965E-3 2.28226E-3 2.46632E-3 1.70992E-3 1.87955E-3 1.42773E-3 2.33196E-3 1.83006E-3 6.59046E-4 2.49394E-3 9.50312E-4 2.6998E-3 1.038E-3 2.43417E-3 3.04875E-3 3.22872E-3 2.90642E-3 7.45501E-4 4.87989E-3 7.17997E-3 1.1302E-2 3.47472E-2 3.21343E-2 5.06241E-2 2.10527E-2 6.81165E-3 5.64348E-3 5.27285E-3 7.97365E-3 6.6616E-3 9.19986E-3 3.19649E-3 8.90226E-3 9.81758E-3 9.09826E-3 9.28338E-3 2.08982E-2 2.21034E-2 1.72873E-2 6.50735E-3 1.54471E-2 4.45524E-3 7.47423E-3 2.72032E-2 7.97685E-2 8.49621E-2 8.84542E-2 7.5385E-2 9.96885E-2 2.37624E-2 4.15374E-2 9.63434E-2 5.22211E-2 9.59237E-2 1.69113E-1 1.4881E-1 6.07392E-2 1.09391E-1 9.37583E-2 8.24906E-2 3.80357E-2 8.6278E-2 2.06274E-1 2.35946E-1 9.207E-2 1.51681E-1 1.16169E-1 1.33625E-1 8.94922E-2 1.59368E-1 1.68878E-1 1.47855E-1 8.45584E-2 6.8482E-2 1.7318E-1 1.46093E-1 1.93937E-1 2.26489E-1 2.55707E-1 2.1583E-1 5.52871E-2 1.27655E-1 2.95074E-1 3.4697E-1 1.63692E-1 1.21848E-1 1.84156E-1 1.43103E-1 1.16212E-1 8.67635E-3 7.13511E-2 9.11599E-2 8.12075E-2 8.03204E-2 1.02175E-1 7.76028E-2 7.61567E-2 7.59505E-2 7.45071E-2 2.64249E-2 6.65452E-2 3.49882E-2 9.13785E-2 6.06927E-2 3.85979E-2 7.93833E-2 7.10537E-2 9.99168E-2 8.15272E-2 1.08418E-1 6.79346E-2 5.72335E-2 3.02885E-2 3.54508E-2 8.00626E-2 7.24658E-2 8.84081E-2 1.18788E-1 5.66171E-2 5.49348E-2 1.1646E-1 6.5378E-2 5.01688E-2 7.36795E-2 2.18949E-2 4.45071E-2 6.21154E-2 5.22891E-2 7.39371E-2 1.98934E-1 1.21805E-1 6.74323E-2 4.66631E-2 6.81682E-2 8.52136E-2 8.13363E-2 1.56049E-1 1.10215E-1 1.54528E-1 5.75883E-2 2.04403E-1 4.25368E-1 2.16084E-1 2.21632E-1 1.24874E-1 2.23175E-1 2.67584E-1 1.02839E-1 1.63476E-1 1.05054E-1 2.02733E-1 4.2303E-1 1.06186E-1 1.205E-1 3.97014E-2 1.0925E-1 9.62331E-2 1.03988E-1 6.54889E-2 2.15512E-2 2.31996E-2 4.63934E-2 4.35438E-2 6.31915E-2 2.76563E-2 6.52448E-2 8.25496E-2 5.58448E-2 3.95256E-2 5.35628E-2 5.48656E-2 3.92198E-2 5.43033E-2 3.63103E-2 3.63332E-2 3.03936E-2 5.57131E-2 4.71022E-2 4.74955E-2 4.61694E-2 3.96007E-2 4.93764E-2 3.08423E-2 2.9495E-2 1.47281E-2 3.43523E-2 2.68709E-2 2.88411E-2 3.27843E-2 3.97212E-2 4.54679E-2 3.79878E-2 2.85678E-2 4.15699E-2 3.10524E-2 1.3354E-2 1.36728E-2 1.13774E-2 2.2739E-2 1.1238E-2 1.18852E-2 1.27523E-2 8.72735E-3 7.53482E-3 1.42873E-2 1.34641E-2 1.37839E-2 1.48325E-2 1.33477E-2 9.9161E-3 4.87067E-2 1.90022E-2 8.30062E-3 5.42712E-2 3.18923E-2 1.94245E-2 3.44697E-2 6.83298E-2 2.34921E-1 2.54054E-2 9.95493E-2 9.9069E-2 5.92255E-2 3.05932E-2 1.65069E-2 6.8449E-2 1.10071E-2 6.69621E-2 5.40129E-2 2.32589E-2 7.12316E-2 3.4228E-2 1.20134E-1 1.77251E-1 4.71652E-2 4.72972E-2 7.80494E-2 5.08526E-2 3.50646E-2 8.45704E-2 1.50382E-2 5.39934E-3 2.09428E-3 7.91165E-3 3.93766E-2 7.81063E-2 5.90672E-3 6.28126E-4 7.08682E-4 5.43053E-4 2.74096E-3 2.05901E-2 3.54325E-2 4.96929E-2 1.95002E-2 4.995E-2 5.292E-2 1.40282E-1 1.31056E-2 3.72214E-2 4.55114E-2 2.04668E-2 1.48419E-2 4.75692E-3 6.53666E-4 3.11866E-4 4.38465E-4 3.60469E-4 4.1525E-3 2.96795E-2 1.06566E-1 2.25665E-1 5.42153E-2 2.07836E-2 2.67525E-2 1.72935E-2 1.47282E-2 1.57012E-2 6.89008E-3 2.36817E-3 2.11911E-2 1.22555E-2 8.15854E-3 1.1429E-2 4.20061E-2 2.15678E-1 2.01953E-1 1.02192E-1 2.6077E-1 1.83553E-1 3.82507E-1 2.09151E-1 2.09683E-1 1.692E-1 1.36564E-1 2.65346E-1 1.14468E-1 1.45359E-1 1.65681E-1 9.12427E-2 1.71844E-1 8.51011E-2 5.04942E-2 4.24846E-2 6.32313E-2 1.60365E-2 1.16264E-2 1.75662E-2 6.07152E-2 6.05188E-2 3.94435E-2 6.50222E-2 3.9575E-2 5.52578E-2 1.32443E-1 1.77817E-1 2.28257E-1 4.76632E-2 1.4531E-2 2.94535E-2 7.4834E-2 4.99733E-2 3.98196E-2 1.83377E-2 1.30187E-1 9.02972E-2 1.2416E-1 6.35929E-2 6.6775E-2 2.65221E-1 1.60899E-1 1.12804E-1 5.41821E-2 8.3411E-2 3.55425E-2 8.33069E-2 1.722E-1 9.95357E-2 4.25176E-2 4.79553E-2 3.15551E-2 1.43876E-1 1.93884E-1 5.91718E-2 6.16338E-2 3.72938E-2 3.07902E-2 1.04576E-1 7.54485E-2 6.15217E-2 3.17116E-2 8.58871E-2 1.71929E-1 2.31613E-1 1.09439E-1 9.72238E-2 5.61585E-2 2.76148E-2 1.79024E-2 3.02607E-2 2.28318E-2 3.95622E-2 1.80267E-2 4.05059E-3 2.45853E-2 1.22023E-2 6.87452E-3 4.24407E-2 7.63937E-2 2.39675E-2 7.08927E-2 3.24133E-2 2.58268E-2 1.02047E-2 2.84761E-2 3.28498E-2 3.48879E-2 3.45224E-2 3.10626E-2 7.02931E-2 4.52912E-2 1.99232E-1 7.58048E-2 9.68882E-2 7.00508E-2 1.5265E-1 8.08325E-2 1.20624E-1 6.40837E-2 4.655E-2 1.19363E-1 8.07037E-2 1.50342E-1 2.48574E-1 2.25271E-1 1.5357E-1 1.03707E-1 8.09188E-2 4.17186E-2 4.54798E-2 1.76998E-2 5.62436E-2 1.23638E-2 2.80438E-4 2.33995E-5 1.44007E-6 6.39161E-7 6.41215E-7 9.5806E-6 6.94106E-5 7.40594E-4 1.40744E-2 3.51269E-3 5.77571E-3 4.64958E-3 4.14271E-3 4.19799E-3 1.09075E-2 1.19373E-2 8.28513E-2 6.61614E-2 4.57162E-2 3.86531E-2 9.14538E-1 6.11422E-2 2.55724E-2 2.4117E-2 6.566E-3 2.44647E-2 1.58302E-2 1.17462E-2 9.62731E-3 3.73122E-3 1.98535E-3 7.32569E-3 1.97555E-2 1.63288E-2 1.52357E-2 9.79554E-3 3.85589E-3 7.14108E-3 4.9013E-3 1.20687E-2 3.79975E-3 2.8632E-3 1.91565E-2 2.57733E-2 7.97339E-3 1.55749E-2 1.3938E-2 2.07316E-2 1.05692E-2 7.47528E-3 3.63244E-3 1.43123E-3 2.74207E-3 3.98635E-3 2.84883E-3 2.68424E-3 2.78905E-2 3.54147E-3 4.29762E-3 1.40456E-3 6.6501E-4 1.05898E-3 1.40005E-4 5.0489E-4 9.9226E-5 4.20098E-5 7.85604E-5 6.21434E-4 1.78142E-3 1.06952E-3 1.4076E-4 9.14465E-4 2.7477E-4 1.82888E-3 3.56282E-4 3.37961E-5 8.44168E-5 2.05013E-5 2.64834E-5 4.09271E-5 8.34361E-5 1.64571E-4 3.21946E-4 6.75375E-4 2.56616E-4 3.51239E-4 6.46033E-4 7.22028E-4 8.03776E-4 8.58371E-4 7.69132E-4 3.93967E-4 3.65158E-4 4.08985E-4 6.34235E-4 3.79978E-4 1.02607E-3 1.54565E-3 1.17972E-3 1.64938E-3 5.35001E-4 1.51194E-3 3.81885E-4 8.69205E-4 6.32974E-4 6.03225E-4 3.42189E-4 5.60384E-4 4.67858E-4 2.22416E-4 7.3143E-4 2.16158E-4 1.47938E-4 6.61772E-4 1.7851E-4 1.65972E-4 1.7133E-4 2.96544E-4 9.17938E-5 4.90618E-4 8.37838E-4 9.62275E-4 1.08937E-2 5.09579E-3 5.46754E-4 2.92936E-3 3.59379E-4 1.98151E-4 2.56956E-4 2.09684E-4 4.35062E-4 5.36339E-5 6.41296E-5 2.10284E-5 2.23917E-5 5.53977E-5 3.10658E-5 1.09766E-4 5.41593E-5 2.19348E-4 3.74234E-5 7.25314E-5 7.0367E-5 3.26959E-5 1.11945E-5 1.46111E-5 1.84032E-5 2.5447E-4 1.19923E-5 5.16159E-5 2.92745E-6 4.48399E-6 4.49253E-6 2.26746E-5 4.99908E-5 1.55057E-4 7.42804E-5 1.67924E-6 4.03922E-6 1.74424E-5 5.48216E-5 3.13703E-5 1.91274E-5 9.04456E-5 1.08349E-4 4.87958E-6 2.74775E-5 4.77046E-6 5.9974E-6 1.45055E-5 1.00327E-5 1.1985E-5 3.71248E-6 9.84569E-6 1.99919E-5 6.86561E-5 2.41382E-5 6.52555E-5 1.09361E-4 8.64481E-5 1.02075E-5 2.67809E-6 2.87793E-6 9.27468E-6 9.68525E-6 5.8608E-6 1.01822E-5 5.23291E-6 6.55537E-8 8.34365E-6 5.0092E-6 3.32043E-6 1.2553E-5 6.56114E-5 4.20923E-5 1.04221E-4 8.99649E-5 6.63244E-5 8.18963E-5 8.02704E-5 9.02856E-5 1.01476E-4 5.75405E-5 9.10609E-5 5.51441E-5 9.42915E-5 4.80368E-5 7.86119E-5 2.7572E-5 2.04147E-5 4.05083E-5 8.68109E-5 5.46609E-5 1.50542E-4 3.8881E-4 1.92009E-4 1.25703E-4 7.10616E-4 3.57177E-5 4.13353E-4 4.13332E-5 2.94283E-4 1.86992E-5 3.36496E-5 4.37917E-5 6.2227E-5 7.33665E-5 1.10582E-4 1.50415E-4 1.73625E-4 2.60382E-5 3.21194E-5 6.34036E-5 1.53803E-5 7.67889E-4 3.87562E-3 3.60188E-3 3.50914E-3 6.15555E-4 3.13286E-3 2.33795E-4 1.68251E-4 2.3935E-4 2.10004E-4 2.73526E-4 2.31331E-4 1.21114E-4 2.10859E-4 1.18373E-4 1.27011E-4 1.60767E-4 1.18655E-4 1.1383E-4 1.50072E-4 1.13377E-4 1.10448E-4 9.593E-5 7.88699E-5 7.61822E-5 4.64716E-5 1.13089E-4 1.05907E-4 7.15923E-5 5.14564E-5 5.53613E-5 5.42457E-5 4.92152E-5 4.20167E-5 4.80943E-5 4.15786E-5 4.24202E-5 5.40449E-5 6.57896E-5 8.35551E-5 6.92237E-5 4.76114E-5 5.52732E-5 4.77285E-5 4.10714E-5 4.77726E-5 7.19684E-5 6.46321E-5 8.86338E-5 5.57019E-5 5.90951E-5 2.80184E-4 5.95272E-4 3.26257E-4 3.75123E-4 4.7049E-4 7.08187E-5 6.4017E-5 8.07524E-5 6.43109E-5 5.78436E-5 4.8045E-5 7.48473E-5 7.84212E-5 7.23152E-5 1.26697E-4 1.57773E-4 1.25071E-4 1.12168E-4 1.15935E-3 1.61083E-4 1.86346E-4 1.40115E-4 1.59678E-3 9.12336E-4 9.50384E-4 5.98084E-4 8.90027E-4 1.46719E-4 3.79248E-4 3.74913E-4 9.97171E-5 5.03095E-4 6.27031E-4 6.79491E-4 9.23304E-5 1.26895E-4 8.13911E-5 9.52717E-5 1.52944E-4 8.75632E-5 3.45218E-4 9.51147E-4 7.64108E-4 9.38474E-4 1.06122E-3 7.39457E-4 1.1625E-3 3.02419E-4 1.14931E-3 2.21763E-3 1.93888E-3 1.90214E-3 1.78428E-3 1.73872E-4 6.90611E-4 9.97198E-5 1.2792E-4 7.00268E-5 2.1602E-4 3.80718E-4 1.08844E-2 6.68408E-4 8.88183E-4 3.6646E-4 2.78656E-4 1.20293E-4 7.41423E-5 6.61041E-5 2.02351E-4 1.98231E-4 9.18003E-4 1.26717E-3 6.20248E-3 1.0823E-2 1.57696E-3 1.72009E-3 2.41205E-3 3.12388E-3 2.52755E-3 2.1549E-3 1.10685E-3 6.79576E-4 6.49088E-3 1.05495E-2 4.78683E-3 6.48733E-3 5.21107E-3 5.61353E-3 4.56957E-3 4.52398E-3 1.2054E-3 1.77775E-3 1.1788E-3 1.92868E-3 1.30796E-3 1.0202E-3 1.48949E-3 1.59877E-3 1.04842E-3 1.47662E-3 7.59844E-4 6.19688E-4 5.12492E-4 7.81452E-4 4.3953E-4 1.97383E-4 2.72219E-4 1.81663E-4 1.3038E-4 1.34474E-4 2.11866E-4 5.06709E-4 1.28776E-4 1.49263E-4 1.37938E-4 1.52809E-4 1.33471E-4 1.47096E-4 1.00469E-4 1.14479E-4 1.00202E-4 5.31059E-5 1.09333E-4 1.33942E-4 1.24467E-4 9.32748E-5 1.30969E-4 8.50188E-4 9.88963E-4 5.81519E-4 1.5126E-3 9.58565E-4 4.15218E-4 2.17218E-4 4.79594E-4 6.14082E-4 8.91707E-4 7.70374E-4 1.27575E-3 5.96555E-5 6.646E-5 6.00923E-5 9.19733E-5 7.21701E-5 4.66218E-5 8.46068E-4 3.61671E-4 4.19319E-4 3.96618E-4 6.37498E-4 1.03157E-4 4.84331E-4 3.01059E-4 3.65808E-4 3.97392E-4 7.72466E-4 2.15621E-4 2.72533E-5 1.23206E-4 1.3952E-4 4.17717E-4 4.37285E-5 1.69943E-5 1.9203E-5 1.33842E-5 3.85142E-5 3.45894E-6 -9999 -9999 -9999 -9999 -9999 -9999 -9999 -9999 -9999 -9999 -9999 -9999 -9999 -9999 -9999 -9999 -9999 -9999
4.05556E-5 2.61572E-5 1.87209E-5 2.6275E-5 3.31966E-5 2.39762E-5 2.99443E-5 6.96376E-6 4.05847E-6 7.65732E-6 5.79102E-6 1.18937E-5 6.3877E-6 6.47688E-6 6.41789E-6 4.90256E-6 5.15404E-6 7.4331E-6 8.62491E-6 6.999E-6 1.19526E-5 5.68266E-6 1.03353E-5 9.04601E-6 7.13566E-6 6.31763E-6 4.72294E-6 7.44982E-6 1.54702E-5 6.7847E-5 2.21918E-5 9.66396E-6 2.00375E-5 3.29116E-5 1.66047E-5 2.08492E-5 2.79361E-5 4.13586E-5 2.62443E-5 3.21043E-5 1.90708E-5 1.2291E-5 4.07282E-5 7.36804E-5 1.23146E-4 5.31673E-5 6.89124E-5 9.26069E-5 9.07119E-5 1.33241E-4 2.02199E-4 2.79596E-4 2.58427E-4 2.66548E-4 3.71008E-4 5.34453E-4 1.81153E-4 2.69329E-4 9.50833E-5 1.1212E-4 1.62974E-4 1.12427E-4 1.14123E-4 1.04319E-4 9.2689E-5 5.74412E-5 9.78589E-5 9.2532E-5 2.22965E-4 1.0862E-4 4.48089E-5 5.24394E-5 9.23962E-5 9.52887E-5 9.62801E-5 1.757E-4 8.52207E-5 9.90319E-5 5.59633E-5 1.76007E-4 9.91643E-5 6.38521E-5 1.17714E-4 5.84508E-5 1.34016E-4 1.32941E-4 6.36545E-5 3.91775E-5 5.16571E-5 8.99617E-5 7.38362E-5 7.17524E-5 1.95226E-4 1.42621E-4 2.27563E-4 1.00698E-4 7.48461E-5 9.13936E-5 1.00837E-4 6.392E-5 9.39313E-5 7.13032E-5 5.32936E-5 4.24575E-5 2.37599E-5 6.46398E-5 4.16455E-5 7.7597E-5 7.85176E-5 4.11324E-5 5.48398E-5 6.8414E-5 1.00487E-5 2.68445E-5 9.51801E-5 4.21932E-5 2.62845E-5 4.02639E-5 3.02144E-5 5.82702E-5 4.5223E-6 1.32558E-4 3.30907E-5 1.85245E-5 2.33456E-5 4.8363E-5 5.16193E-5 5.58075E-5 5.1624E-5 2.10713E-5 5.76171E-5 6.17015E-5 5.52717E-5 7.17021E-5 1.72632E-4 1.10472E-4 9.60803E-5 1.70999E-4 1.16096E-4 6.35522E-5 1.23856E-4 6.4908E-5 1.84871E-4 9.62104E-5 2.11257E-4 1.2993E-4 2.06701E-4 3.02961E-4 1.41007E-4 1.5763E-4 1.29847E-4 5.42503E-5 5.18139E-5 4.25363E-4 1.08225E-4 1.45174E-5 1.54253E-5 1.80954E-5 3.31774E-5 2.84048E-5 8.32536E-5 2.79642E-5 8.509E-5 4.58254E-5 1.3348E-4 5.56467E-5 3.21672E-5 1.00023E-4 4.97768E-5 1.08746E-5 3.00683E-5 3.22153E-5 1.89073E-5 5.00901E-5 3.63502E-5 5.04247E-5 5.09291E-5 5.98068E-5 3.12336E-5 8.63233E-5 3.87068E-5 8.28767E-6 4.6029E-5 1.94077E-5 3.77412E-5 2.74613E-5 6.41708E-6 2.02855E-5 4.38671E-5 3.5781E-5 1.74478E-5 1.00784E-5 2.1101E-5 7.60067E-6 5.84057E-5 7.76549E-5 4.97247E-5 4.40901E-4 5.29506E-4 4.58205E-4 5.03886E-4 7.99502E-4 2.02117E-3 9.56755E-4 8.38317E-4 3.1019E-4 3.356E-4 4.34254E-4 1.26449E-4 2.75388E-4 5.19038E-4 1.00105E-4 1.04129E-5 2.17277E-5 9.64471E-5 6.64808E-5 2.97521E-5 1.12538E-5 3.47191E-5 3.06067E-5 2.91983E-5 6.42693E-6 5.00606E-5 1.63963E-5 9.86701E-6 7.0752E-6 6.30792E-6 6.1626E-6 8.67838E-6 7.93421E-6 1.40962E-5 7.52746E-5 1.52456E-5 1.93128E-7 4.03126E-6 6.53389E-6 8.13103E-7 1.13665E-7 2.16721E-7 1.64318E-6 1.09742E-5 8.13076E-5 2.0664E-5 3.72851E-5 5.973E-5 5.77832E-5 8.83492E-5 2.02974E-5 3.55736E-5 7.79147E-5 3.63995E-5 1.28873E-4 2.79177E-5 1.86534E-5 4.66005E-5 2.35445E-5 3.84228E-5 5.06151E-5 7.10915E-5 2.58752E-5 9.09439E-6 1.84912E-5 2.91737E-5 6.6291E-6 2.38828E-5 1.16926E-4 4.83226E-5 2.03369E-4 3.89391E-4 3.41441E-4 3.70237E-4 2.45198E-4 3.31108E-4 8.18244E-4 1.78451E-3 2.97245E-3 3.83803E-3 6.43947E-3 8.64289E-3 9.13226E-3 2.11131E-2 3.51745E-4 3.14896E-4 1.24027E-4 4.22745E-4 1.36696E-2 2.8518E-2 2.62504E-2 5.44319E-3 1.47317E-3 1.39755E-3 3.01684E-3 9.90295E-5 3.64357E-6 4.01149E-4 2.09283E-2 1.60049E-2 3.0107E-3 1.06462E-3 3.49254E-4 8.04434E-4 4.58211E-4 2.04933E-4 1.17568E-3 1.97848E-3 1.88811E-4 1.29753E-4 1.80912E-3 1.22033E-3 4.58542E-4 6.33117E-5 1.5988E-4 2.67542E-4 2.0098E-4 1.6347E-4 3.89372E-4 5.35966E-4 4.42208E-4 2.04287E-3 3.0147E-4 4.69785E-4 3.80831E-4 8.40659E-4 1.04966E-3 1.56478E-3 7.54353E-4 1.08275E-3 5.36654E-4 6.48314E-4 4.86557E-4 1.46889E-3 2.67945E-3 3.63939E-3 1.75408E-3 1.58677E-3 1.61724E-3 1.96107E-3 2.55418E-3 2.92592E-3 2.53527E-3 8.45916E-4 1.47733E-3 1.68582E-3 3.00597E-3 2.20704E-3 1.53349E-3 1.85781E-3 7.10548E-3 3.65916E-3 4.88454E-3 9.3503E-3 5.22368E-3 1.08602E-2 9.50096E-3 2.84881E-2 3.48953E-2 2.47685E-2 5.60566E-3 4.57422E-3 3.90776E-3 4.86075E-3 3.86919E-3 5.05399E-3 3.75456E-3 2.02516E-3 4.45466E-3 5.78182E-3 7.76258E-3 8.07391E-3 1.14186E-2 1.55571E-2 1.98495E-2 7.60957E-3 1.88724E-2 1.16783E-2 6.91142E-3 3.454E-2 1.34578E-1 1.68373E-1 3.65715E-2 3.4485E-2 3.48043E-2 3.0285E-2 8.39972E-2 7.09661E-2 1.32541E-1 5.68219E-2 6.22307E-2 5.20097E-2 2.33185E-2 7.87942E-2 7.79717E-2 4.93145E-2 4.14219E-2 1.75811E-1 2.86747E-3 1.13346E-1 4.98695E-2 1.02108E-1 1.10636E-1 1.9139E-1 1.35084E-1 1.32207E-1 1.74808E-1 1.30259E-1 1.9373E-1 2.37185E-1 1.42028E-1 1.32369E-1 2.0252E-1 1.21396E-1 2.02464E-1 1.66404E-1 1.51397E-1 2.14516E-1 2.7612E-1 2.37677E-1 2.91858E-1 1.75332E-1 1.10868E-1 1.36058E-1 1.69753E-1 1.00799E-1 1.08036E-1 7.54739E-2 4.61212E-2 1.38883E-1 1.52922E-1 8.47418E-2 9.27098E-2 8.54769E-2 8.80011E-2 3.94251E-2 7.98111E-2 8.2862E-2 1.21981E-1 3.38771E-2 7.49681E-2 6.74502E-2 6.95162E-2 1.04769E-1 1.04958E-1 3.66429E-2 1.27513E-1 3.99178E-2 7.38891E-2 7.16024E-2 8.65807E-2 1.15512E-1 5.50718E-2 8.30853E-2 1.14401E-1 8.74544E-2 8.72612E-2 5.19641E-2 1.13095E-1 1.31224E-1 6.31977E-2 3.81455E-2 1.05098E-1 6.84744E-2 8.80207E-2 1.0305E-1 1.55223E-1 1.50191E-1 8.11323E-2 8.69864E-2 1.84079E-1 9.65066E-2 1.67286E-1 8.74396E-2 1.8143E-1 5.71928E-2 1.69181E-1 2.7202E-1 3.85205E-1 4.4819E-1 2.7147E-1 2.05996E-1 3.74822E-1 1.49952E-1 1.38317E-1 2.16275E-1 3.27442E-1 2.97863E-1 1.08706E-1 3.90063E-2 3.69911E-2 7.90626E-2 8.13631E-2 1.08125E-1 3.12007E-2 1.01419E-1 9.72671E-2 7.11709E-2 3.11684E-2 8.10361E-2 2.96502E-2 1.04973E-1 1.13815E-1 5.04573E-3 3.35556E-2 2.27472E-2 6.83937E-2 7.12765E-2 8.44501E-2 6.25572E-2 2.57495E-2 2.45253E-2 3.17722E-2 2.56283E-2 3.4385E-2 1.25178E-2 4.51164E-2 3.08221E-2 3.60189E-2 3.9789E-2 2.34041E-2 1.60811E-2 1.61541E-2 2.00436E-2 3.40315E-2 1.89971E-2 3.50133E-2 3.20223E-2 2.88996E-2 2.85688E-2 2.11066E-2 1.68422E-2 1.7801E-2 2.1301E-2 8.8691E-3 1.33336E-2 1.65383E-2 1.92536E-2 5.2869E-3 1.14461E-2 1.75641E-2 1.93817E-2 1.91632E-2 1.49925E-2 6.7532E-3 3.301E-2 1.3576E-2 2.64279E-2 9.62177E-3 3.15842E-2 3.64088E-2 4.21408E-2 4.61932E-2 5.83415E-2 1.32263E-1 4.01933E-2 1.82831E-1 1.33084E-1 3.15459E-2 2.8334E-2 6.79728E-2 8.72959E-2 1.076E-1 8.58615E-2 1.4043E-1 1.66615E-1 2.97844E-1 2.64003E-2 1.23402E-1 4.07721E-2 7.15804E-2 8.49595E-2 2.41174E-1 7.51978E-2 8.54087E-2 7.9452E-2 4.38274E-2 3.29283E-3 2.28893E-3 1.66967E-3 1.83751E-2 2.78868E-2 1.64795E-3 1.76978E-3 1.24623E-3 6.90052E-4 8.15651E-4 1.44037E-3 5.54169E-3 2.19409E-2 1.72863E-2 4.66629E-2 5.63858E-2 3.06432E-2 3.94551E-2 2.0059E-2 5.274E-2 6.94214E-3 4.23217E-3 3.1476E-4 7.89201E-4 4.09749E-3 7.48514E-4 6.46413E-4 5.69914E-3 9.18616E-3 1.16325E-2 2.31169E-2 1.94119E-2 3.10746E-3 1.76259E-3 4.3309E-4 7.1729E-4 1.54093E-3 1.21964E-3 2.35935E-3 6.25031E-3 1.08149E-2 1.00856E-2 2.29042E-2 1.60702E-2 1.16919E-1 2.04407E-1 1.44994E-1 2.55287E-1 1.74078E-1 1.65285E-1 1.35101E-1 2.00942E-1 1.4394E-1 6.73757E-2 8.26693E-2 1.10089E-1 7.87831E-2 8.08007E-2 4.20098E-2 4.14361E-2 2.47317E-2 4.98244E-2 4.41978E-2 7.10362E-2 8.20569E-2 3.00704E-2 6.84856E-3 2.25411E-2 7.73511E-3 2.53197E-2 5.87683E-2 8.79186E-2 3.06184E-2 1.88573E-1 4.85464E-2 2.29017E-2 6.87197E-2 4.18257E-1 1.5325E-1 9.60596E-1 2.74849E-1 5.58976E-2 5.20225E-3 4.43425E-2 2.85325E-2 2.79377E-2 1.74606E-2 8.87531E-2 2.94176E-1 1.04427E-1 2.70587E-2 5.65865E-2 5.78737E-2 3.24544E-2 5.20998E-2 5.85877E-2 4.44667E-2 1.17006E-1 2.19103E-2 4.29147E-2 3.05379E-2 1.1561E-1 8.47275E-2 4.64505E-2 1.05905E-1 6.92686E-2 1.48387E-1 6.87441E-2 3.95472E-2 4.03605E-2 1.82077E-1 1.35848E-2 4.16558E-2 8.87149E-2 2.28143E-2 2.98178E-2 1.02159E-1 1.52056E-2 1.95526E-2 1.8511E-2 4.34063E-2 3.24511E-2 9.81275E-3 9.02605E-3 2.38288E-2 3.14786E-2 2.18068E-2 3.97883E-2 2.37053E-2 6.43529E-2 3.18817E-2 2.61457E-2 1.0452E-1 3.88585E-2 8.24526E-2 2.56694E-2 1.6635E-2 2.57931E-2 3.45144E-2 9.97459E-2 3.47104E-2 5.06854E-2 4.48697E-2 3.19256E-2 1.2089E-1 5.01726E-2 8.13929E-2 5.18677E-2 5.31961E-2 5.15009E-2 2.11389E-1 2.25611E-1 4.86691E-1 1.50503E-1 2.79078E-1 7.42416E-2 1.25699E-1 1.07911E-1 1.18159E-1 1.20752E-1 9.95954E-2 3.92436E-3 3.99492E-4 2.17362E-4 3.30851E-6 1.58702E-5 4.11504E-5 2.96171E-4 1.0225E-4 1.40488E-2 2.43825E-2 1.66905E-2 6.35138E-3 4.40176E-3 4.29538E-3 5.96277E-3 4.48855E-3 3.4026E-2 5.69692E-2 2.13634E-1 1.1644E-1 9.93753E-1 1.82217E-1 6.92913E-2 6.72205E-1 1.12905E-2 1.95093E-2 4.53432E-3 2.27614E-2 7.62167E-3 1.24479E-2 9.43885E-3 4.99959E-3 2.57628E-3 7.07596E-3 1.51462E-2 8.6741E-3 4.14587E-3 9.78223E-3 8.92804E-3 7.23495E-3 5.50312E-3 5.82169E-3 2.36914E-3 2.43976E-3 3.0202E-3 1.90823E-2 3.04956E-2 1.80101E-2 4.04881E-2 1.03424E-2 8.41608E-3 2.94109E-3 2.2844E-3 4.06413E-3 3.96338E-3 1.53687E-3 7.76018E-4 1.01339E-2 4.58495E-3 2.29314E-3 8.0505E-4 3.5089E-3 4.54565E-4 1.76634E-4 1.95903E-3 5.47346E-5 2.03468E-5 6.70338E-5 2.76065E-4 1.22937E-3 9.15117E-5 1.33139E-4 2.51566E-4 4.17056E-4 3.64689E-3 2.16031E-4 3.09407E-5 3.55948E-5 1.80873E-5 1.1852E-4 2.15057E-5 3.29939E-4 1.5513E-4 2.41553E-4 2.74791E-4 2.8183E-4 3.82451E-4 3.04761E-4 3.47219E-4 7.22637E-4 5.7152E-4 5.20176E-4 5.22246E-4 8.47282E-4 7.54087E-4 5.53199E-4 1.04963E-3 1.16138E-3 1.95976E-3 1.20903E-3 1.63765E-3 7.60304E-4 1.29586E-3 1.22906E-3 8.56754E-4 9.4366E-4 1.41134E-3 7.94464E-4 6.46125E-4 6.11589E-4 1.2914E-3 3.53907E-4 1.30914E-4 2.88585E-4 1.9191E-4 1.98029E-4 2.99579E-4 4.23207E-4 1.66128E-4 2.01348E-4 4.2349E-4 5.22514E-4 5.87531E-4 1.42114E-3 1.45708E-3 6.4581E-4 5.22607E-3 3.63089E-4 9.21729E-4 1.56694E-4 3.84702E-4 1.8108E-4 8.14761E-5 2.2928E-5 4.528E-5 3.22055E-5 1.57053E-5 4.37363E-5 1.24507E-4 5.7098E-5 5.40578E-5 7.23136E-5 5.33064E-5 1.09062E-4 1.05464E-5 7.34028E-5 2.88079E-5 3.6888E-5 4.20081E-5 1.69054E-4 1.79275E-4 4.24027E-5 1.48143E-5 2.20708E-6 2.69298E-6 3.93848E-4 2.52466E-5 4.02152E-5 4.22248E-6 6.40057E-6 9.73887E-6 9.62212E-6 9.66708E-6 1.66969E-5 1.15579E-5 6.74001E-5 9.28628E-5 1.65554E-5 8.83086E-6 5.78597E-6 3.04273E-5 3.04186E-5 7.6156E-6 1.07191E-5 5.51184E-6 1.09894E-5 1.75545E-4 2.86354E-5 2.63658E-5 5.01746E-5 2.21797E-5 9.29333E-6 7.4471E-6 1.0017E-5 2.11912E-5 5.13345E-5 1.22006E-5 1.12746E-5 3.91058E-8 1.23826E-5 4.74707E-6 7.0913E-6 2.75304E-5 7.49261E-5 9.58717E-6 3.49895E-5 1.13398E-4 9.60681E-5 7.60655E-5 6.04027E-5 1.17592E-4 8.27578E-5 8.11716E-5 1.32676E-4 1.1507E-4 8.93058E-5 6.49483E-5 5.71277E-5 4.69223E-5 3.45431E-5 4.72035E-5 3.12487E-5 3.26333E-5 6.81385E-5 1.27556E-5 3.21935E-4 4.92569E-4 2.60134E-4 1.62542E-4 2.60375E-4 2.88878E-5 2.4252E-5 7.65224E-6 1.66892E-5 2.89452E-5 2.04944E-5 4.23724E-5 4.74488E-5 5.47863E-5 1.34706E-4 1.58175E-4 3.54631E-5 3.32268E-5 6.6003E-5 2.06091E-5 9.61921E-4 6.55446E-4 3.43866E-3 2.6335E-4 1.34905E-3 1.60905E-4 1.43418E-4 2.27226E-4 5.52941E-4 5.78823E-4 1.53651E-4 1.95049E-4 2.46033E-4 2.00684E-4 7.50715E-5 1.20129E-4 1.16861E-4 1.33452E-4 1.35802E-4 2.27179E-4 1.24023E-4 1.00299E-4 7.31256E-5 8.02445E-5 9.26281E-5 6.19634E-5 5.65064E-5 5.55849E-5 5.84554E-5 4.57941E-5 7.08275E-5 4.76997E-5 1.02619E-4 1.40907E-4 4.56744E-5 6.47618E-5 5.01644E-5 5.14714E-5 5.50879E-5 6.41561E-5 6.71034E-5 7.02919E-5 6.38443E-5 6.46215E-5 5.19026E-5 4.12662E-5 5.83174E-5 4.95306E-5 9.22569E-5 7.08913E-5 6.25075E-5 4.72478E-4 6.17431E-4 7.29608E-5 6.85658E-5 6.92604E-5 8.41932E-5 8.05255E-5 6.94448E-5 6.86565E-5 1.07532E-4 7.3695E-5 6.03793E-5 5.25413E-5 5.58368E-5 6.71112E-5 9.38292E-4 1.18684E-3 1.33193E-4 1.27167E-4 7.8532E-5 8.02295E-5 1.80263E-4 2.05255E-4 2.04819E-4 2.63829E-4 1.428E-3 9.87047E-4 1.34096E-4 1.53206E-4 1.3188E-4 6.0494E-4 1.56861E-3 4.26983E-4 3.39437E-4 2.00036E-4 1.14584E-4 7.38839E-5 2.6307E-4 9.63776E-5 8.13397E-5 1.30025E-4 6.31349E-4 7.81684E-4 1.09872E-3 5.36274E-4 1.07895E-3 9.2816E-4 2.08858E-3 2.56025E-3 6.76573E-4 1.80502E-3 2.04997E-3 2.36131E-3 1.35451E-3 8.34617E-4 1.46086E-4 8.04094E-5 6.98303E-5 1.46337E-3 2.34499E-3 2.32463E-4 5.34657E-4 6.58575E-4 4.07329E-3 1.73914E-4 8.86765E-5 8.73257E-5 5.94524E-4 6.32005E-4 2.28534E-4 1.15055E-3 1.43954E-3 1.99556E-3 2.24933E-3 9.6752E-4 5.60727E-4 1.0878E-3 1.86014E-3 2.04372E-3 3.13748E-3 2.0822E-3 1.61426E-3 2.25111E-3 1.52963E-3 1.32946E-3 1.16189E-3 9.29127E-4 3.04484E-3 6.52986E-3 9.02243E-3 1.55858E-3 1.8446E-3 2.11304E-3 9.94942E-4 9.69768E-4 1.68989E-3 1.37471E-3 3.25458E-3 2.1384E-3 1.26663E-3 4.91441E-4 6.70686E-4 2.0287E-4 4.47218E-4 4.01315E-4 1.7251E-3 5.47637E-4 2.6895E-4 1.09174E-4 3.06281E-4 1.75112E-4 1.36338E-4 1.77575E-4 9.79436E-5 9.90687E-5 1.24541E-4 6.46526E-5 1.19922E-4 1.20251E-4 1.0639E-4 6.03683E-5 1.07452E-4 6.98057E-5 1.12456E-4 2.93753E-5 5.75597E-5 1.53771E-4 2.73039E-3 7.54451E-4 7.80107E-4 1.00777E-3 1.0972E-3 9.28573E-4 1.72419E-4 5.59388E-4 9.79861E-4 1.73873E-3 8.35519E-5 9.26107E-5 1.24899E-4 7.95863E-5 4.41367E-5 3.86217E-5 7.09514E-5 1.00807E-4 3.49286E-4 4.31573E-4 3.43861E-4 2.16196E-4 4.79979E-4 1.21791E-4 1.29918E-4 4.72651E-4 1.18932E-4 6.46844E-4 1.86103E-4 9.22226E-5 8.06485E-6 1.11917E-5 2.76562E-4 1.97746E-4 1.30487E-5 1.84267E-5 3.74333E-6 6.74035E-6 2.07361E-5 3.53046E-6 1.15791E-5 5.78592E-5 -9999 -9999 -9999 -9999 -9999 -9999 -9999 -9999 -9999 -9999 -9999 -9999 -9999 -9999 -9999 -9999
[truncated: 10,739,925 more chars]
