# Supplementary material for: Elemental concentration and spatial distribution of wild edible fruits and implications for dietary mineral intake in Ethiopia
Source: Sci Rep. 2025 Nov 27;15:42307. doi: 10.1038/s41598-025-26400-7 (PMC12661052; doi:10.1038/s41598-025-26400-7)
Supplement: Supplementary file 6 — Supplementary Material 6 [file 41598_2025_26400_MOESM6_ESM.zip › Supplementary file 1/Physalis_peruviana.lambdas]

(LC=1.0)	0.0	0.0	1.0
(LC=9.0)	-0.4065315961658666	0.0	1.0
(LC=14.0)	2.9806761296501105	0.0	1.0
EVI	0.0	0.0	7368.0
Elev	0.0	5.0	3959.0
GPP	2.0504453226252206	0.0	65535.0
N_100-200	0.0	233.0	3965.0
N_15-30	-1.9731232813044322	464.0	6545.0
N_30-60	-1.6612944464945025	375.0	4797.0
N_60-100	0.0	281.0	3986.0
Ptn	0.0	100.87100982666016	1979.4097900390625
Ptn_Dry	0.0	-0.11336734145879745	210.60604858398438
Ptn_SN	0.0	35.408382415771484	135.00657653808594
Ptn_Warm	0.10791533314708855	16.661958694458008	575.5321044921875
SoC_100-200	0.0	24.0	510.0
SoC_15-30	0.0	36.0	856.0
SoC_30-60	0.0	30.0	555.0
SoC_60-100	0.0	26.0	492.0
Temp	0.0	6.538234233856201	30.57937240600586
VCF	-0.6237888016737004	0.0	83.0
N_15-30^2	-6.7561436279774485	215296.0	4.2837025E7
Ptn_Dry^2	4.956286293747131	0.0	44354.90770015959
Ptn_SN^2	-2.715450808773152	1253.7535453015153	18226.775708534056
Ptn_Warm^2	0.16468047399848623	277.6208675358248	331237.20330120623
SoC_100-200^2	-4.208317290611189	576.0	260100.0
Temp^2	-0.5545543725256942	42.748506896769186	935.0980167451926
`Elev	-2.719926933926495	5.0	1737.5
`Ptn_Dry	-2.0112058654788747	-0.11336734145879745	36.99555587768555
`EVI	-2.116786364476981	0.0	2156.0
`N_100-200	1.3279419597696127	233.0	714.5
`SoC_30-60	-1.4913334791976542	30.0	119.5
`N_15-30	1.9931582197592221	464.0	1561.5
`SoC_60-100	-2.179160176199878	26.0	87.5
`N_15-30	0.5036530681725562	464.0	1612.5
`EVI	-1.6456818621558575	0.0	2176.5
`Ptn_SN	-3.518670537664947	35.408382415771484	43.99161338806152
`Ptn_Dry	0.7490004236254442	-0.11336734145879745	62.60459899902344
`N_15-30	0.7923258080917611	464.0	1589.5
`Elev	-2.6403940762694957	5.0	1762.0
`N_15-30	0.7366395019708248	464.0	1599.5
`Ptn_Dry	0.89384697401293	-0.11336734145879745	58.02660369873047
`Ptn_Dry	-2.7968400240976727	-0.11336734145879745	36.990129470825195
`Ptn_Dry	0.5962895125444009	-0.11336734145879745	55.05355453491211
'EVI	-1.6922683083922496	3865.5	7368.0
`Ptn_Warm	-0.06862392457319742	16.661958694458008	159.28851318359375
`Ptn_Dry	0.28579046271363134	-0.11336734145879745	55.907785415649414
`SoC_30-60	-0.9458017952276351	30.0	120.5
`Ptn_Dry	0.32456460293780487	-0.11336734145879745	56.53129768371582
`EVI	-0.6519753334485275	0.0	3745.0
`SoC_30-60	-1.0936574705245754	30.0	158.5
`Ptn_Dry	0.18120361799022586	-0.11336734145879745	56.689842224121094
'Ptn	0.011328502803976532	1332.6710205078125	1979.4097900390625
`SoC_60-100	-0.022820693613743254	26.0	128.5
`Ptn_Dry	0.1869169989862444	-0.11336734145879745	55.894514083862305
`Ptn_Dry	0.14988935758455743	-0.11336734145879745	56.72026443481445
`Ptn_Dry	0.27564603905917345	-0.11336734145879745	57.23404312133789
`Ptn_Dry	0.27322175122867665	-0.11336734145879745	57.12606620788574
`Ptn_Dry	0.16131540045470685	-0.11336734145879745	56.95473098754883
`EVI	-0.8017791593693963	0.0	3667.0
`Ptn_Dry	0.1673668493927555	-0.11336734145879745	56.99048042297363
`Ptn_Dry	0.10100263325515486	-0.11336734145879745	57.084293365478516
`Elev	-2.781310770498091	5.0	1906.5
`Ptn_Dry	0.08828750976972775	-0.11336734145879745	57.3454475402832
'Ptn	0.1566035085882965	1341.5038452148438	1979.4097900390625
'EVI	-0.30964166185545444	3864.0	7368.0
`Ptn_Dry	0.11356022637761426	-0.11336734145879745	57.96303939819336
`Ptn_Dry	0.11241190041014319	-0.11336734145879745	58.438716888427734
`N_100-200	0.09387046502875711	233.0	734.5
`Ptn_Dry	0.13547615964709056	-0.11336734145879745	62.88509941101074
'Ptn	0.07816566157009036	1342.4212036132812	1979.4097900390625
`SoC_60-100	-0.2601656421131091	26.0	100.5
`Ptn_Dry	0.23972288484948145	-0.11336734145879745	58.511600494384766
`SoC_60-100	-0.7609430048245795	26.0	95.5
'Ptn	0.12693461772105824	1340.7119140625	1979.4097900390625
'Ptn	0.11235449064716393	1340.1334228515625	1979.4097900390625
'Ptn	0.13634329706699042	1338.87158203125	1979.4097900390625
`N_100-200	0.11868315169668789	233.0	733.5
'Ptn	0.04827625590838984	1333.9384155273438	1979.4097900390625
`N_15-30	0.030699492892712666	464.0	1578.5
`N_15-30	0.039317012024596955	464.0	1575.5
`N_15-30	0.02385552367750406	464.0	1570.5
`N_100-200	0.12350252747119181	233.0	732.5
`N_15-30	0.02927158750431852	464.0	1572.5
linearPredictorNormalizer	3.835104128177545
densityNormalizer	24.200409398082805
numBackgroundPoints	10030
entropy	7.040179520438061
