# Supplementary material for: Elemental concentration and spatial distribution of wild edible fruits and implications for dietary mineral intake in Ethiopia
Source: Sci Rep. 2025 Nov 27;15:42307. doi: 10.1038/s41598-025-26400-7 (PMC12661052; doi:10.1038/s41598-025-26400-7)
Supplement: Supplementary file 6 — Supplementary Material 6 [file 41598_2025_26400_MOESM6_ESM.zip › Supplementary file 1/Physalis_peruviana_omission.csv]

Raw value	Corresponding cumulative value	Corresponding Cloglog value	Fractional area	Training omission	Test omission
8.23061E-11	0.000000008	0.000000094	1	0	0
1.26369E-10	0.000000021	0.000000144	0.999900299	0	0
1.37331E-10	0.000000035	0.000000157	0.999800598	0	0
2.83978E-10	0.00000011	0.000000324	0.999501496	0	0
3.69485E-10	0.000000274	0.000000422	0.999002991	0	0
6.89399E-10	0.00000101	0.000000787	0.997607178	0	0
1.04487E-9	0.000002592	0.000001193	0.995812562	0	0
1.84036E-9	0.000010103	0.000002101	0.990628116	0	0
2.6075E-9	0.000025052	0.000002977	0.983948156	0	0
3.6987E-9	0.000050349	0.000004222	0.975872383	0	0
5.18819E-9	0.000100388	0.000005923	0.964606181	0	0
9.058E-9	0.000250535	0.00001034	0.943070788	0	0
1.46875E-8	0.000500766	0.000016767	0.921734796	0	0
2.46147E-8	0.001002063	0.0000281	0.896011964	0	0
4.83034E-8	0.002502074	0.000055141	0.853838485	0	0
8.44153E-8	0.005001431	0.000096363	0.815453639	0	0
1.50236E-7	0.010011714	0.000171493	0.771984048	0	0
3.2858E-7	0.025009963	0.000375034	0.707477567	0	0
6.19009E-7	0.050042821	0.000706406	0.652741775	0	0
1.17839E-6	0.100060911	0.001344337	0.595413759	0	0
2.30476E-6	0.200147976	0.002627642	0.535792622	0	0
3.53069E-6	0.300009666	0.004022494	0.501495513	0	0
4.83418E-6	0.400168163	0.005503461	0.477567298	0	0
6.09086E-6	0.500057302	0.006929161	0.459122632	0	0
7.1821E-6	0.600106514	0.008165512	0.444067797	0	0
8.36631E-6	0.700363313	0.009505455	0.431206381	0	0
8.97269E-6	0.750616562	0.010190874	0.425423729	0	0
9.61283E-6	0.800708768	0.010913936	0.42003988	0	0
1.07485E-5	0.900646242	0.012195455	0.410269192	0	0
1.19949E-5	1.000654804	0.013600016	0.401495513	0	0
1.31703E-5	1.100106106	0.014922649	0.393619143	0	0
1.41604E-5	1.201028257	0.016035437	0.386241276	0	0
1.50574E-5	1.300164969	0.017042552	0.379461615	0	0
1.64004E-5	1.400858807	0.018548362	0.373080758	0	0
1.72242E-5	1.500045747	0.019470976	0.367198405	0	0
1.99858E-5	1.751597075	0.022557365	0.353838485	0	0.142857143
2.22368E-5	2.000833649	0.02506585	0.342073779	0	0.142857143
2.50193E-5	2.252468354	0.028157842	0.331405783	0	0.142857143
2.76689E-5	2.501907487	0.031092912	0.321934197	0	0.142857143
2.98858E-5	2.750115485	0.033541948	0.31335992	0	0.142857143
3.22066E-5	3.001876225	0.036099169	0.305284148	0	0.142857143
3.42657E-5	3.253290452	0.038362301	0.297706879	0.033333333	0.142857143
3.65385E-5	3.500250427	0.040854133	0.290727817	0.033333333	0.142857143
3.88901E-5	3.753152633	0.043425582	0.284047856	0.033333333	0.142857143
4.11977E-5	4.000902839	0.045942132	0.277866401	0.033333333	0.142857143
4.34775E-5	4.254281118	0.048422003	0.271884347	0.033333333	0.142857143
4.55321E-5	4.503283015	0.050651262	0.266301097	0.033333333	0.142857143
4.80228E-5	4.750289635	0.053346788	0.261016949	0.033333333	0.142857143
5.09919E-5	5.002758051	0.05655006	0.255932203	0.033333333	0.142857143
5.32205E-5	5.25354087	0.058947313	0.25114656	0.033333333	0.142857143
5.56696E-5	5.503968423	0.061574682	0.246560319	0.033333333	0.142857143
5.80839E-5	5.754009925	0.064157521	0.24217348	0.033333333	0.142857143
6.01279E-5	6.002269939	0.066338733	0.237986042	0.033333333	0.142857143
6.22902E-5	6.253203192	0.068640552	0.233898305	0.033333333	0.142857143
6.48215E-5	6.50072955	0.071328061	0.23000997	0.033333333	0.142857143
6.72832E-5	6.752288256	0.073934246	0.226221336	0.033333333	0.142857143
6.94493E-5	7.005395622	0.076221348	0.222532403	0.033333333	0.142857143
7.19301E-5	7.252280948	0.078833831	0.219042871	0.033333333	0.142857143
7.38191E-5	7.500123465	0.080818171	0.215653041	0.033333333	0.142857143
7.58673E-5	7.754980045	0.082964916	0.21226321	0.033333333	0.142857143
7.76042E-5	8.001004579	0.084781415	0.209072782	0.033333333	0.142857143
7.96359E-5	8.252293115	0.08690167	0.205882353	0.033333333	0.142857143
8.24936E-5	8.504015959	0.089875697	0.202791625	0.033333333	0.142857143
8.4871E-5	8.755648577	0.092342449	0.199800598	0.033333333	0.142857143
8.70547E-5	9.005082822	0.09460231	0.196909272	0.033333333	0.142857143
8.97717E-5	9.252246541	0.097406222	0.194117647	0.033333333	0.142857143
9.16754E-5	9.506068947	0.099365659	0.191326022	0.033333333	0.142857143
9.38891E-5	9.757241874	0.101638796	0.188634098	0.033333333	0.142857143
9.59498E-5	10.003911475	0.103749767	0.186041874	0.033333333	0.142857143
9.87212E-5	10.257524548	0.106580779	0.183449651	0.033333333	0.142857143
1.01434E-4	10.507590167	0.109343247	0.180957129	0.033333333	0.142857143
1.03482E-4	10.753546144	0.111423672	0.178564307	0.033333333	0.142857143
1.05011E-4	11.003378682	0.11297299	0.176171486	0.033333333	0.142857143
1.07296E-4	11.258200986	0.115283788	0.173778664	0.033333333	0.142857143
1.09205E-4	11.507957812	0.117209319	0.171485543	0.033333333	0.142857143
1.12158E-4	11.751944896	0.120180221	0.169292124	0.033333333	0.142857143
1.14259E-4	12.000801736	0.12228824	0.167098704	0.033333333	0.142857143
1.15983E-4	12.254096355	0.124014474	0.164905284	0.033333333	0.142857143
1.18504E-4	12.500212056	0.126531623	0.162811565	0.033333333	0.142857143
1.20075E-4	12.750536506	0.128096841	0.160717846	0.033333333	0.142857143
1.21575E-4	13.004383667	0.129588086	0.158624128	0.033333333	0.142857143
1.23335E-4	13.261854506	0.131335383	0.156530409	0.033333333	0.142857143
1.26182E-4	13.511695338	0.134154384	0.154536391	0.033333333	0.142857143
1.28492E-4	13.753845028	0.136434111	0.152642074	0.033333333	0.142857143
1.30441E-4	14.000157362	0.13835364	0.150747757	0.033333333	0.142857143
1.3255E-4	14.263250879	0.140425399	0.148753739	0.033333333	0.142857143
1.35119E-4	14.503892996	0.142942978	0.146959123	0.033333333	0.142857143
1.37206E-4	14.762849832	0.144982644	0.145064806	0.033333333	0.142857143
1.40276E-4	15.012693515	0.147974021	0.143270189	0.033333333	0.142857143
1.41797E-4	15.252366807	0.149451935	0.141575274	0.033333333	0.142857143
1.44623E-4	15.510598542	0.152191533	0.139780658	0.033333333	0.142857143
1.46149E-4	15.757717833	0.153667437	0.138085743	0.033333333	0.142857143
1.48884E-4	16.008529227	0.156305725	0.136390828	0.033333333	0.285714286
1.50922E-4	16.263366051	0.158266203	0.134695912	0.033333333	0.285714286
1.52441E-4	16.506201242	0.159724068	0.133100698	0.033333333	0.285714286
1.5443E-4	16.751636246	0.161630128	0.131505484	0.033333333	0.285714286
1.56785E-4	17.001241161	0.163881553	0.129910269	0.033333333	0.285714286
1.59024E-4	17.254282286	0.166015303	0.128315055	0.033333333	0.285714286
1.60648E-4	17.509725068	0.16756039	0.12671984	0.033333333	0.428571429
1.63537E-4	17.753024899	0.170300967	0.125224327	0.033333333	0.428571429
1.65168E-4	18.01619896	0.171844252	0.123629113	0.033333333	0.428571429
1.67571E-4	18.265972379	0.174113186	0.122133599	0.033333333	0.428571429
1.69532E-4	18.501864575	0.175959823	0.120737787	0.033333333	0.428571429
1.71029E-4	18.75730445	0.177367126	0.119242273	0.033333333	0.428571429
1.73196E-4	19.015453314	0.179399759	0.11774676	0.033333333	0.428571429
1.74629E-4	19.258971572	0.180740714	0.116350947	0.033333333	0.428571429
1.7678E-4	19.50537164	0.182750052	0.114955135	0.033333333	0.428571429
1.7836E-4	19.754196843	0.184223395	0.113559322	0.033333333	0.428571429
1.80608E-4	20.005675963	0.186314176	0.112163509	0.033333333	0.428571429
1.83135E-4	20.260642836	0.18865813	0.110767697	0.033333333	0.428571429
1.859E-4	20.501072781	0.191215015	0.109471585	0.066666667	0.428571429
1.87223E-4	20.762300404	0.192435595	0.108075773	0.066666667	0.428571429
1.88885E-4	21.006954713	0.193966032	0.106779661	0.066666667	0.428571429
1.91055E-4	21.254307986	0.195960667	0.105483549	0.066666667	0.428571429
1.93098E-4	21.504009074	0.197833892	0.104187438	0.1	0.428571429
1.95922E-4	21.757121317	0.200415132	0.102891326	0.1	0.428571429
1.98939E-4	22.013895084	0.203165154	0.101595214	0.1	0.428571429
2.0025E-4	22.253427211	0.204356806	0.100398804	0.1	0.428571429
2.02221E-4	22.515376242	0.206144988	0.099102692	0.1	0.428571429
2.04192E-4	22.759604872	0.207929133	0.097906281	0.1	0.428571429
2.08574E-4	23.007223725	0.211881154	0.09670987	0.1	0.428571429
2.1112E-4	23.258835557	0.214168548	0.09551346	0.1	0.428571429
2.14858E-4	23.514809507	0.217514397	0.094317049	0.1	0.428571429
2.169E-4	23.75232707	0.219336948	0.093220339	0.1	0.428571429
2.20709E-4	24.01433069	0.22272437	0.092023928	0.133333333	0.428571429
2.22728E-4	24.258399131	0.224513249	0.090927218	0.133333333	0.428571429
2.24664E-4	24.504223642	0.226225277	0.089830508	0.133333333	0.428571429
2.27261E-4	24.752541327	0.228516428	0.088733799	0.133333333	0.428571429
2.29904E-4	25.004330443	0.230840236	0.087637089	0.133333333	0.428571429
2.33973E-4	25.259506131	0.234404473	0.086540379	0.133333333	0.428571429
2.36028E-4	25.518304336	0.236198545	0.085443669	0.133333333	0.428571429
2.38623E-4	25.75522539	0.238458324	0.08444666	0.133333333	0.428571429
2.42909E-4	26.020242829	0.242175369	0.08334995	0.133333333	0.428571429
2.45648E-4	26.264952362	0.244540768	0.082352941	0.133333333	0.428571429
2.4873E-4	26.512624781	0.247194478	0.081355932	0.133333333	0.571428571
2.51772E-4	26.763231218	0.249804554	0.080358923	0.133333333	0.571428571
2.53717E-4	27.015836896	0.251468127	0.079361914	0.133333333	0.571428571
2.57319E-4	27.271239613	0.254539784	0.078364905	0.133333333	0.571428571
2.60115E-4	27.504184518	0.25691497	0.077467597	0.133333333	0.571428571
2.63072E-4	27.766371702	0.259419455	0.076470588	0.133333333	0.571428571
2.67251E-4	28.005739579	0.262944514	0.07557328	0.133333333	0.571428571
2.70781E-4	28.274588287	0.265908711	0.074576271	0.133333333	0.571428571
2.72096E-4	28.51896137	0.267009496	0.073678963	0.133333333	0.571428571
2.74823E-4	28.765557083	0.269287796	0.072781655	0.133333333	0.571428571
2.77424E-4	29.014443141	0.271454085	0.071884347	0.133333333	0.571428571
2.8161E-4	29.266955215	0.274927981	0.070987039	0.133333333	0.571428571
2.86507E-4	29.523105121	0.278969779	0.070089731	0.133333333	0.571428571
2.90127E-4	29.754134536	0.281943131	0.069292124	0.133333333	0.571428571
2.92275E-4	30.016501637	0.283701951	0.068394816	0.133333333	0.571428571
2.95024E-4	30.251567377	0.285946487	0.067597208	0.133333333	0.571428571
2.98109E-4	30.518728227	0.288456667	0.0666999	0.133333333	0.571428571
3.02063E-4	30.759195583	0.291660884	0.065902293	0.133333333	0.571428571
3.04847E-4	31.002125721	0.293909225	0.065104686	0.133333333	0.571428571
3.07204E-4	31.277988145	0.295806244	0.064207378	0.133333333	0.571428571
3.08942E-4	31.524676389	0.29720197	0.063409771	0.133333333	0.571428571
3.11046E-4	31.772904965	0.298887849	0.062612164	0.133333333	0.571428571
3.12668E-4	32.022421367	0.300184927	0.061814556	0.133333333	0.571428571
3.15343E-4	32.273612878	0.302318909	0.061016949	0.133333333	0.571428571
3.21169E-4	32.528334563	0.306944001	0.060219342	0.133333333	0.571428571
3.22858E-4	32.753892958	0.308278814	0.059521436	0.133333333	0.571428571
3.26117E-4	33.013643646	0.310847288	0.058723829	0.133333333	0.571428571
3.33084E-4	33.277514014	0.316307075	0.057926221	0.133333333	0.571428571
3.35169E-4	33.511642418	0.317932268	0.057228315	0.133333333	0.571428571
3.39832E-4	33.781605359	0.321553319	0.056430708	0.133333333	0.571428571
3.41673E-4	34.020035417	0.322978071	0.055732802	0.133333333	0.571428571
3.45909E-4	34.260656357	0.326244225	0.055034895	0.133333333	0.571428571
3.50911E-4	34.504323563	0.330080349	0.054336989	0.133333333	0.571428571
3.57393E-4	34.752921508	0.335019131	0.053639083	0.133333333	0.571428571
3.64033E-4	35.006510177	0.340040846	0.052941176	0.133333333	0.571428571
3.69548E-4	35.263627065	0.344183064	0.05224327	0.133333333	0.571428571
3.72605E-4	35.523525172	0.346467392	0.051545364	0.133333333	0.571428571
3.75859E-4	35.785646678	0.348890426	0.050847458	0.133333333	0.571428571
3.81428E-4	36.013224789	0.353017062	0.050249252	0.133333333	0.571428571
3.85213E-4	36.282302527	0.355806934	0.049551346	0.133333333	0.571428571
3.87677E-4	36.514388714	0.357615957	0.048953141	0.133333333	0.571428571
3.92061E-4	36.78742145	0.360822685	0.048255234	0.133333333	0.571428571
3.96636E-4	37.024109391	0.364152321	0.047657029	0.133333333	0.571428571
4.01942E-4	37.264284326	0.367992647	0.047058824	0.166666667	0.571428571
4.04562E-4	37.506308989	0.36987989	0.046460618	0.166666667	0.571428571
4.07954E-4	37.750277322	0.372315196	0.045862413	0.166666667	0.571428571
4.11146E-4	38.03705503	0.374598004	0.045164506	0.166666667	0.571428571
4.15159E-4	38.284763097	0.377457089	0.044566301	0.166666667	0.571428571
4.17539E-4	38.534455957	0.379146036	0.043968096	0.166666667	0.571428571
4.19732E-4	38.785567297	0.380698716	0.04336989	0.166666667	0.571428571
4.23066E-4	39.038461422	0.383051328	0.042771685	0.166666667	0.571428571
4.25664E-4	39.250947643	0.384878309	0.04227318	0.2	0.571428571
4.28909E-4	39.507461764	0.387152459	0.041674975	0.2	0.571428571
4.35391E-4	39.767460511	0.391671104	0.04107677	0.2	0.571428571
4.42886E-4	40.031611877	0.3968538	0.040478564	0.233333333	0.571428571
4.46388E-4	40.254343852	0.399260133	0.03998006	0.233333333	0.571428571
4.52066E-4	40.52473581	0.403141597	0.039381854	0.233333333	0.571428571
4.57288E-4	40.75227348	0.406688909	0.03888335	0.233333333	0.571428571
4.61175E-4	41.028086741	0.409315969	0.038285145	0.233333333	0.571428571
4.62874E-4	41.25906955	0.410460219	0.03778664	0.233333333	0.571428571
4.68535E-4	41.538512518	0.414257804	0.037188435	0.233333333	0.571428571
4.7239E-4	41.774292366	0.41683033	0.03668993	0.233333333	0.571428571
4.7584E-4	42.011696086	0.419122457	0.036191426	0.233333333	0.571428571
4.80291E-4	42.25101359	0.422066527	0.035692921	0.233333333	0.571428571
4.88745E-4	42.543175081	0.427617592	0.035094716	0.233333333	0.571428571
4.9494E-4	42.789347384	0.431651	0.034596211	0.233333333	0.571428571
4.98279E-4	43.037719251	0.433813629	0.034097707	0.233333333	0.571428571
5.01723E-4	43.287759093	0.436034932	0.033599202	0.233333333	0.571428571
5.06241E-4	43.5398335	0.438936195	0.033100698	0.233333333	0.571428571
5.08998E-4	43.794082631	0.440699243	0.032602193	0.233333333	0.571428571
5.16884E-4	44.050899775	0.445712031	0.032103689	0.233333333	0.571428571
5.21778E-4	44.258590476	0.448799977	0.031704885	0.233333333	0.571428571
5.28256E-4	44.521568314	0.452861138	0.031206381	0.233333333	0.571428571
5.3224E-4	44.786790728	0.455343976	0.030707876	0.233333333	0.571428571
5.35952E-4	45.000403406	0.457647073	0.030309073	0.233333333	0.571428571
5.40192E-4	45.269798545	0.460266265	0.029810568	0.233333333	0.571428571
5.49243E-4	45.5429139	0.465814182	0.029312064	0.233333333	0.571428571
5.51257E-4	45.76334011	0.467041266	0.02891326	0.233333333	0.571428571
5.58324E-4	46.041194397	0.471323668	0.028414756	0.233333333	0.571428571
5.64418E-4	46.265827389	0.474988516	0.028015952	0.233333333	0.571428571
5.76049E-4	46.551616265	0.481913413	0.027517448	0.233333333	0.571428571
5.85917E-4	46.784898399	0.487717161	0.027118644	0.233333333	0.571428571
5.89649E-4	47.020127205	0.489895153	0.02671984	0.233333333	0.714285714
5.99197E-4	47.258296995	0.495425242	0.026321037	0.266666667	0.714285714
6.10472E-4	47.501798117	0.501878075	0.025922233	0.266666667	0.714285714
6.15949E-4	47.808980828	0.504982674	0.025423729	0.266666667	0.714285714
6.20563E-4	48.056380461	0.507583574	0.025024925	0.266666667	0.714285714
6.23436E-4	48.305596455	0.509195855	0.024626122	0.266666667	0.714285714
6.32027E-4	48.557468373	0.513985676	0.024227318	0.266666667	0.714285714
6.37611E-4	48.811888379	0.517074009	0.023828514	0.266666667	0.714285714
6.42367E-4	49.004105545	0.519688876	0.023529412	0.266666667	0.714285714
6.52648E-4	49.263203787	0.525293538	0.023130608	0.266666667	0.714285714
6.59129E-4	49.526128606	0.528792771	0.022731805	0.266666667	0.714285714
6.73202E-4	49.792623085	0.536302051	0.022333001	0.3	0.714285714
6.77887E-4	50.063274713	0.538775542	0.021934197	0.3	0.714285714
6.94734E-4	50.269332338	0.547561418	0.021635095	0.3	0.714285714
6.99921E-4	50.548970436	0.550232481	0.021236291	0.3	0.714285714
7.02504E-4	50.75939024	0.551556793	0.020937188	0.3	0.714285714
7.18989E-4	51.04388265	0.55991721	0.020538385	0.3	0.714285714
7.24561E-4	51.26086314	0.562707451	0.020239282	0.3	0.714285714
7.40139E-4	51.555417905	0.570415649	0.019840479	0.3	0.714285714
7.48739E-4	51.779247883	0.574612419	0.019541376	0.3	0.714285714
7.60074E-4	52.006019742	0.580081627	0.019242273	0.3	0.714285714
7.73752E-4	52.314682559	0.586587478	0.01884347	0.333333333	0.714285714
7.76401E-4	52.547393422	0.587835897	0.018544367	0.333333333	0.714285714
7.83889E-4	52.782278878	0.591344175	0.018245264	0.333333333	0.714285714
7.95096E-4	53.02047586	0.596539223	0.017946162	0.333333333	0.714285714
8.1235E-4	53.262516309	0.604408336	0.017647059	0.333333333	0.714285714
8.21089E-4	53.507953307	0.608335081	0.017347956	0.333333333	0.714285714
8.28881E-4	53.756240903	0.611803872	0.017048853	0.333333333	0.714285714
8.3069E-4	54.005270984	0.612604627	0.016749751	0.333333333	0.714285714
8.40056E-4	54.256110492	0.616724513	0.016450648	0.333333333	0.714285714
8.46214E-4	54.509546592	0.619409477	0.016151545	0.333333333	0.714285714
8.56039E-4	54.765104958	0.623654673	0.015852443	0.333333333	0.714285714
8.92749E-4	55.028596926	0.639100533	0.01555334	0.333333333	0.714285714
8.96241E-4	55.296854144	0.640536422	0.015254237	0.333333333	0.714285714
9.01713E-4	55.566583086	0.642774756	0.014955135	0.333333333	0.714285714
9.08604E-4	55.838207075	0.645574059	0.014656032	0.333333333	0.714285714
9.14422E-4	56.020930897	0.64792013	0.01445663	0.333333333	0.714285714
9.21187E-4	56.296224428	0.650628759	0.014157527	0.333333333	0.714285714
9.42708E-4	56.577033937	0.659107508	0.013858425	0.333333333	0.714285714
9.49687E-4	56.76696432	0.661812936	0.013659023	0.333333333	0.714285714
9.74814E-4	57.056689473	0.67137565	0.01335992	0.366666667	0.714285714
1.01836E-3	57.259377586	0.687311188	0.013160518	0.366666667	0.714285714
1.0338E-3	57.567497525	0.69277738	0.012861416	0.366666667	0.714285714
1.05697E-3	57.778851889	0.700794855	0.012662014	0.366666667	0.714285714
1.10294E-3	58.105331781	0.716093492	0.012362911	0.366666667	0.714285714
1.11034E-3	58.327124998	0.718482161	0.012163509	0.366666667	0.714285714
1.12267E-3	58.55078766	0.7224162	0.011964108	0.366666667	0.714285714
1.12916E-3	58.776582899	0.724463995	0.011764706	0.366666667	0.714285714
1.1507E-3	59.004592487	0.73115784	0.011565304	0.366666667	0.714285714
1.16163E-3	59.352587737	0.734490668	0.011266201	0.366666667	0.714285714
1.1652E-3	59.585382536	0.735570683	0.0110668	0.366666667	0.714285714
1.17109E-3	59.819169807	0.737343136	0.010867398	0.366666667	0.714285714
1.17662E-3	60.054195936	0.738996237	0.010667996	0.366666667	0.714285714
1.17997E-3	60.290188435	0.739993813	0.010468594	0.366666667	0.714285714
1.19165E-3	60.527878711	0.743435076	0.010269192	0.366666667	0.714285714
1.21194E-3	60.769145051	0.749311215	0.010069791	0.366666667	0.714285714
1.25304E-3	61.018575024	0.760800946	0.009870389	0.366666667	0.714285714
1.27588E-3	61.271880408	0.766958443	0.009670987	0.366666667	0.714285714
1.32359E-3	61.533384186	0.779309925	0.009471585	0.4	0.714285714
1.34937E-3	61.802710023	0.785711836	0.009272183	0.4	0.714285714
1.3899E-3	62.079385029	0.795400631	0.009072782	0.4	0.857142857
1.39424E-3	62.358205229	0.796410932	0.00887338	0.4	0.857142857
1.41516E-3	62.640809029	0.801216732	0.008673978	0.4	0.857142857
1.44809E-3	62.785617711	0.808549328	0.008574277	0.4	0.857142857
1.49244E-3	63.083509644	0.818002384	0.008374875	0.4	0.857142857
1.49721E-3	63.382660108	0.818989941	0.008175474	0.4	0.857142857
1.51924E-3	63.534584596	0.823486621	0.008075773	0.4	0.857142857
1.52597E-3	63.839442167	0.824837345	0.007876371	0.4	0.857142857
1.54432E-3	64.148143133	0.828467827	0.007676969	0.4	0.857142857
1.54915E-3	64.303057753	0.829410251	0.007577268	0.4	0.857142857
1.59843E-3	64.622262242	0.838742182	0.007377866	0.4	0.857142857
1.62455E-3	64.784717096	0.843480156	0.007278166	0.4	0.857142857
1.64574E-3	65.11243011	0.847221955	0.007078764	0.4	0.857142857
1.65844E-3	65.278274015	0.849420128	0.006979063	0.433333333	0.857142857
1.68969E-3	65.61348248	0.8546971	0.006779661	0.433333333	0.857142857
1.70564E-3	65.784046979	0.857320095	0.00667996	0.433333333	0.857142857
1.74104E-3	66.131077718	0.862970265	0.006480558	0.433333333	0.857142857
1.78122E-3	66.309199884	0.869114102	0.006380857	0.433333333	0.857142857
1.81554E-3	66.671430611	0.874143221	0.006181456	0.433333333	0.857142857
1.81908E-3	66.853339028	0.874650932	0.006081755	0.433333333	0.857142857
1.82351E-3	67.035689969	0.875282577	0.005982054	0.433333333	0.857142857
1.89195E-3	67.408139251	0.884655731	0.005782652	0.433333333	0.857142857
1.91396E-3	67.599535396	0.887518227	0.005682951	0.433333333	0.857142857
1.93663E-3	67.793198606	0.89039198	0.00558325	0.433333333	0.857142857
2.00413E-3	68.187535834	0.898520103	0.005383848	0.433333333	0.857142857
2.10899E-3	68.398434927	0.909969636	0.005284148	0.433333333	0.857142857
2.17849E-3	68.61628392	0.916836591	0.005184447	0.433333333	0.857142857
2.18221E-3	68.834504518	0.917188641	0.005084746	0.433333333	0.857142857
2.18521E-3	69.053025914	0.917472518	0.004985045	0.433333333	0.857142857
2.21505E-3	69.274530522	0.920235765	0.004885344	0.433333333	0.857142857
2.26105E-3	69.500635443	0.924316634	0.004785643	0.466666667	0.857142857
2.35475E-3	69.855334987	0.931994667	0.004586241	0.466666667	0.857142857
2.43129E-3	70.214156344	0.937684625	0.00448654	0.466666667	1
2.43777E-3	70.457933842	0.93814397	0.004386839	0.466666667	1
2.59404E-3	70.717338114	0.948250463	0.004287139	0.466666667	1
2.63154E-3	70.980492555	0.950419191	0.004187438	0.466666667	1
2.84445E-3	71.26493754	0.961117177	0.004087737	0.466666667	1
3.00138E-3	71.565075646	0.967494767	0.003988036	0.466666667	1
3.00512E-3	71.865587852	0.967633291	0.003888335	0.466666667	1
3.04893E-3	72.170480667	0.969212102	0.003788634	0.466666667	1
3.14294E-3	72.484774902	0.972345298	0.003688933	0.466666667	1
3.18668E-3	72.803443358	0.973692344	0.003589232	0.466666667	1
3.2257E-3	73.126013497	0.974838409	0.003489531	0.466666667	1
3.27487E-3	73.453500571	0.976211856	0.003389831	0.466666667	1
3.31234E-3	73.784734215	0.977207837	0.00329013	0.466666667	1
3.50146E-3	74.13488062	0.981633835	0.003190429	0.5	1
3.60902E-3	74.495782163	0.983755892	0.003090728	0.5	1
3.67706E-3	74.863488155	0.984969956	0.002991027	0.5	1
3.93076E-3	75.256563671	0.988749253	0.002891326	0.5	1
4.10536E-3	75.667099593	0.990782463	0.002791625	0.5	1
4.19283E-3	76.086382836	0.99165845	0.002691924	0.5	1
4.21501E-3	76.507884102	0.991867012	0.002592223	0.5	1
4.39152E-3	76.947035891	0.993351234	0.002492522	0.5	1
4.67882E-3	77.41491761	0.995210373	0.002392822	0.533333333	1
4.70119E-3	77.885037016	0.995331176	0.002293121	0.533333333	1
4.75051E-3	78.360088206	0.995586772	0.00219342	0.533333333	1
4.80806E-3	78.84089452	0.995867402	0.002093719	0.566666667	1
4.91478E-3	79.332372611	0.996341409	0.001994018	0.566666667	1
5.10774E-3	79.84314635	0.997064727	0.001894317	0.6	1
5.20684E-3	80.363830819	0.997378726	0.001794616	0.633333333	1
5.68733E-3	80.932563769	0.998485414	0.001694915	0.666666667	1
5.7584E-3	81.508404046	0.998603449	0.001595214	0.666666667	1
5.9411E-3	82.102513648	0.998866348	0.001495513	0.666666667	1
6.09656E-3	82.712169795	0.999050703	0.001395813	0.7	1
6.11123E-3	83.323292518	0.999066464	0.001296112	0.733333333	1
6.26146E-3	83.949438227	0.99921359	0.001196411	0.733333333	1
6.39422E-3	84.588860341	0.999324188	0.00109671	0.733333333	1
7.03552E-3	85.292412815	0.999675006	0.000997009	0.766666667	1
8.3964E-3	86.132052749	0.999931266	0.000897308	0.8	1
9.47928E-3	87.079980268	0.999980034	0.000797607	0.833333333	1
9.63816E-3	88.043795846	0.999983346	0.000697906	0.833333333	1
1.00357E-2	89.047367127	0.999989422	0.000598205	0.833333333	1
1.11811E-2	90.16547929	0.999997139	0.000498504	0.866666667	1
1.3943E-2	91.559781417	0.999999878	0.000398804	0.866666667	1
1.67443E-2	93.23421183	0.999999995	0.000299103	0.9	1
2.63363E-2	95.8678385	1	0.000199402	0.933333333	1
4.13216E-2	100	1	0.000099701	0.966666667	1
4.13216E-2	100	1	0	0.966666667	1
