# Supplementary material for: Elemental concentration and spatial distribution of wild edible fruits and implications for dietary mineral intake in Ethiopia
Source: Sci Rep. 2025 Nov 27;15:42307. doi: 10.1038/s41598-025-26400-7 (PMC12661052; doi:10.1038/s41598-025-26400-7)
Supplement: Supplementary file 6 — Supplementary Material 6 [file 41598_2025_26400_MOESM6_ESM.zip › Supplementary file 1/Physalis_peruviana_sampleAverages.csv]

Predictor variable	Categorical	Sample average
EVI	false	2706.1
Elev	false	1976.1666666666667
GPP	false	20332.466666666667
LC	true	10.0
N_100-200	false	701.2333333333333
N_15-30	false	1668.2333333333333
N_30-60	false	1226.5666666666666
N_60-100	false	942.9
Ptn	false	1131.8836547851563
Ptn_Dry	false	71.79336802164714
Ptn_SN	false	67.8163880666097
Ptn_Warm	false	286.63635304768883
SoC_100-200	false	81.76666666666667
SoC_15-30	false	205.26666666666668
SoC_30-60	false	142.53333333333333
SoC_60-100	false	107.23333333333333
Temp	false	18.157096989949544
VCF	false	19.333333333333332
