# Supplementary material for: Elemental concentration and spatial distribution of wild edible fruits and implications for dietary mineral intake in Ethiopia
Source: Sci Rep. 2025 Nov 27;15:42307. doi: 10.1038/s41598-025-26400-7 (PMC12661052; doi:10.1038/s41598-025-26400-7)
Supplement: Supplementary file 6 — Supplementary Material 6 [file 41598_2025_26400_MOESM6_ESM.zip › Supplementary file 1/Physalis_peruviana_samplePredictions.csv]

X	Y	Test or train	Raw prediction	Cumulative prediction	Cloglog prediction
196254.4714975712	803579.1499088858	train	0.001275882987394788	61.271896782240695	0.7669584428093972
834873.9076187402	1039920.9714002108	train	0.0139430212642752	91.55979412736629	0.9999998777562562
834425.9606144382	1038839.5316672004	train	0.04132161500041491	100.0	1.0
838741.459958393	1030184.131738396	train	0.005107737383049284	79.84313942281456	0.997064727040637
838266.7110845054	1041594.6431911676	train	0.0052068446961581714	80.36383637761702	0.9973787264632975
836766.7110845054	1041192.7194025208	train	0.010035712812024119	89.04737963379239	0.999989421582883
368618.6965551606	990516.3847596402	train	4.3903238341099334E-4	39.89579625511523	0.39419437076557173
366995.5640359678	992551.7285614786	train	9.496874468529513E-4	56.76696947240736	0.661812935969992
367574.8533251091	995089.7607689236	train	2.177329867813449E-4	23.809624405816358	0.22007876930278003
191555.0445333912	803494.1526849744	train	0.003312336440844035	73.78470275217107	0.9772078369773466
192134.3338225326	806032.1848924194	train	0.0047505119051973865	78.36010412313176	0.9955867720349639
748968.0978480476	1029503.868981974	train	7.73004988912342E-4	52.29782522995725	0.5862348427002619
196400.8044534073	820062.1767977548	train	0.0022150460820098113	69.27450143845842	0.9202357647748498
831363.4262313718	1041656.0681333868	train	0.004391517889266685	76.94703063955639	0.9933512340066359
833961.502442725	1037156.0681333868	train	0.02633626669727253	95.86782935623945	0.9999999999999123
828765.3500200184	1037156.0681333868	train	0.004914780913507494	79.33237502909513	0.9963414089503352
459051.4443266262	784619.7161913414	train	1.9154752399540848E-4	21.31450562551033	0.19641251677500815
817812.8750629878	1045897.3970201184	train	0.016744304135793274	93.23421296554373	0.9999999950067182
811812.8750629878	1045897.3970201184	train	0.006394221137726742	84.5888615891685	0.9993241876231839
376655.3548124801	773895.3622848474	train	6.608764372184183E-4	49.559219089273476	0.5297315618315352
130371.0650678913	935664.7021320716	train	3.3759719784810354E-5	3.191510730432714	0.03780663349701896
820353.4262483792	1054478.5771029778	train	4.009312767310535E-4	37.21853415724346	0.3672628256937497
823353.4262483792	1051478.5771029778	train	0.0016457440410890198	65.11248288086485	0.8472219553412486
820353.4262483792	1048478.5771029778	train	0.005941096018506179	82.10250070085326	0.9988663477963536
470696.2042487272	1007076.0281112288	train	5.97152276949985E-4	47.20729246426789	0.49424583976775827
473294.2804600804	1005576.0281112288	train	4.2553621252197616E-4	39.24049611170808	0.3847883723475777
261275.8072183165	851691.2065001304	train	0.007035524746345529	85.29241574341489	0.999675005557878
263873.8834296698	847191.2065001304	train	0.00609656147346831	82.71223117672909	0.9990507031649836
260764.2626787693	846066.5602194598	train	0.008396399335301561	86.13205233889231	0.9999312660111819
213064.722240786	860391.3963028808	train	1.8575945108821173E-4	20.488851382399254	0.19108513414405148
420222.8338242551	711988.7446592968	test	1.6049338658387239E-4	17.485405559902613	0.1674134102505478
450765.4432100744	760519.5180924258	test	5.876049024825425E-4	46.891287275102066	0.4887033688711556
193802.728242054	815562.1767977548	test	0.001376641783010254	61.98887880484043	0.7922799402638567
198998.8806647607	815562.1767977548	test	0.0023547536337759304	69.85535202222879	0.931994667124825
745968.0978480476	1032503.868981974	test	1.4855033579151577E-4	15.977930768039183	0.15598410640189642
258677.7310069632	847191.2065001304	test	2.4770933676912526E-4	26.430603323707622	0.24631677694644794
124371.0650678913	935664.7021320716	test	1.7372938953470574E-5	1.5135942266027131	0.019637440722357735
