# Supplementary material for: Elemental concentration and spatial distribution of wild edible fruits and implications for dietary mineral intake in Ethiopia
Source: Sci Rep. 2025 Nov 27;15:42307. doi: 10.1038/s41598-025-26400-7 (PMC12661052; doi:10.1038/s41598-025-26400-7)
Supplement: Supplementary file 7 — Supplementary Material 7 [file 41598_2025_26400_MOESM7_ESM.xlsx]

## Sheet: Notes
Supplementary Table 1. Data on elemental concentrations in fruit and soil, with additional relevant sample details.
Sheet	Content
wef_elements_fruit_dm	Elemental concentration in fruits per dry matter basis. All concentration untis are in mg kg-1 dry matter.
wef_elements_fruit_100g_fw	Elemental concentration in fruits per 100 g of fresh fruit. All concentration untis are in mg 100 g-1 fresh fruit.
wef_elements_rni_pct_100g_fw	Percentage contribution of 100 g fresh fruit to adolescent male recommended nutrient intake (RNI).
soil_elements	Elemental concentration in the soil samples collected from under the canopies of the fruit bearing plants.
Columns	Description
sampling_date	Date of sampling
latitude	Latituted of the sampling location in decimal degrees, EPSG 4326.
longitude	Longitude of the sampling location in decimal degrees, EPSG 4326.
altitude	Altitude of the sampling location in meters above sea level .
location_precision	Horizontal and vertical location precision, in meters.
fruit_sample_id	The identification number for fruit samples.
soil_sample_id	The identification number for soil samples.
species	Binomial taxonomic name of the fruit species.
species_acronym	Binomial taxonomic name acronyms used in visualisation of the fruit sample data.
moisture_content_pct	The moisture content of the edible portion of a given fruit sample.
Al	Aluminium
B	Boron
Ba	Barium
Ca	Calcium
Cd	Cadmium
Co	Cobalt
Cr	Chromium
Cs	Caesium
Cu	Copper
Fe	Iron
K	Potassium
Li	Lithium
Mg	Magnesium
Mn	Manganese
Na	Sodium
Ni	Nickel
P	Phosphorus
Pb	Lead
Rb	Rubidium
S	Sulfur
Se	Selenium
Sr	Strontium
Ti	Titanium
Tl	Thallium
V	Vanadium
Zn	Zinc

## Sheet: wef_elements_fruit_dm
sampling_date	latitude	longitude	altitude	location_precision	fruit_sample_id	soil_sample_id	species	species_acronym	moisture_content_pct	Al	B	Ba	Ca	Cd	Co	Cr	Cs	Cu	Fe	K	Li	Mg	Mn	Na	Ni	P	Pb	Rb	S	Se	Sr	Ti	Tl	V	Zn
2022-10-03	6.46537	39.8418	1329.02	4.82	WEFET-Fruit001	WEFET-Soil049	Mimusops kummel	MK	60.68	7.15973	9.85664	16.4519	2735.02		0.00682498	0.0331878		0.784835	9.91013	11524.8	0.0996488	894.148	15.9373	14.657	1.1386	661.256		6.80729	798.952	0.052997	15.5539	0.496488	0.00621479	0.0126013	3.84607
2022-10-03	6.46537	39.8418	1329.02	4.82	WEFET-Fruit001	WEFET-Soil049	Mimusops kummel	MK	60.68	6.01259	8.15165	16.3358	2600.49		0.00586863	0.0276868		0.699923	9.8408	10837.8	0.0894847	836.206	15.161	16.028	1.02319	615.89		6.57323	433.103	0.0497207	15.4657	0.476048	0.00624574	0.0101079	3.65368
2022-10-03	6.46873	39.8415	1329.95	4.9	WEFET-Fruit002	WEFET-Soil050	Mimusops kummel	MK	60.19	7.28343	8.11051	13.004	2793.54		0.00762856	0.0313548	0.00878811	0.646036	9.93479	9484.14	0.0205598	604.514	8.32587		0.395626	561.905	0.00987912	12.5417	408.001	0.208121	13.0582	0.681181	0.00322231	0.0113403	3.33511
2022-10-05	7.14617	40.005	2447.3	4.9	WEFET-Fruit003	WEFET-Soil051	Rosa abyssinica	RAb	60.33	18.1865	20.3128	13.1543	3867.13	0.0121336	0.0339295	0.0535782		2.17978	21.5539	24574.7	0.06369	1327.26	14.2316	29.9245	1.66861	1342.97	0.0068458	6.73186	698.663	0.0124816	27.1089	0.842684	0.00061402	0.0438401	5.44588
2022-10-05	7.16813	39.986	2401.49	4.74	WEFET-Fruit004	WEFET-Soil052	Rosa abyssinica	RAb	57.46	22.6815	26.3022	8.45685	6260.14	0.00959383	0.033388	0.0564744	0.0220434	2.38175	28.3063	21796.9	0.0891308	1515.22	21.6274	34.9335	1.70354	1451.03	0.014801	25.1078	715.338	0.111516	31.6107	1.24227	0.000161947	0.0393594	7.39754
2022-10-05	7.16813	39.986	2401.49	4.74	WEFET-Fruit004	WEFET-Soil052	Rosa abyssinica	RAb	57.46	21.6373	25.8184	8.5257	6200.22	0.00779974	0.0324805	0.0559992	0.0216834	2.37603	28.1714	21958.2	0.0611117	1506.98	21.6046	29.6743	1.70368	1451.35	0.0145298	24.916	632.113	0.108937	31.6943	1.25316	0.000228251	0.0434444	7.44428
2022-10-06	7.0314	39.9808	2595.33	4.67	WEFET-Fruit005	WEFET-Soil053	Dovyalis caffra	DC	79.62	13.1033	5.55388	0.979253	457.438	0.0693248	0.116467	0.0314681	0.00419555	2.19183	14.74	11166.6	0.0282454	433.687	11.4685	620.288	7.38638	1150.22	0.00943708	9.34311	975.911	0.00460418	2.3437	0.280133	0.00207684	0.0227461	10.4898
2022-10-06	7.0314	39.9808	2595.33	4.67	WEFET-Fruit006	WEFET-Soil053	Dovyalis caffra	DC	80.58	5.12884	5.90887	0.829965	421.504	0.0677305	0.0974715			2.16284	10.0219	9149.76	0.0380278	419.132	10.382	799.484	7.87252	1106.22		7.59366	818.507	0.00324302	1.97614	0.579022	0.00141594	0.0055891	10.0209
2022-10-06	7.0314	39.9808	2595.33	4.67	WEFET-Fruit006	WEFET-Soil053	Dovyalis caffra	DC	80.58	5.00204	4.89139	0.857521	425.163	0.0670763	0.095919			2.10608	8.15079	9098	0.0160179	411.885	10.3865	664.2	7.78669	1102.29	0.010836	7.62951	669.141	0.00446694	1.95378	0.10323	0.00152111	0.00565003	9.98786
2022-10-06	7.24101	39.943	2418.5	5	WEFET-Fruit008	WEFET-Soil054	Dovyalis abyssinica	DA	82.38	29.8865	8.2272	2.07217	697.914	0.0211746	0.0644444	0.0592497		3.77908	31.5032	15218.6	0.0408322	666.99	7.99489		1.36985	1544.22	0.0184527	5.78088	1224.53	0.00590212	2.51225	0.615919	0.000141273	0.0597157	8.02116
2022-10-06	7.24101	39.943	2418.5	5	WEFET-Fruit008	WEFET-Soil054	Dovyalis abyssinica	DA	82.38	31.1125	7.65431	2.04249	687.59	0.0237049	0.063521	0.0597885		3.76831	31.9405	15108.3	0.0370534	663.663	7.98257		1.32266	1528.34	0.0176948	5.74756	1243.79	0.00547613	2.4767	0.577734		0.0639118	8.05097
2022-10-06	7.24101	39.943	2418.5	5	WEFET-Fruit009	WEFET-Soil054	Dovyalis abyssinica	DA	81.67	15.58	6.92808	2.04215	684.5	0.0251275	0.0591937	0.0385106		3.70342	20.6172	14557.4	0.0175371	632.189	7.37731		1.26583	1556.28	0.0152552	5.36007	1251.26	0.00534634	2.44792	0.496243		0.0424776	8.03897
2022-10-10	9.46385	41.8879	2121.15	4.82	WEFET-Fruit011	WEFET-Soil055	Casimiroa edulis	CE	68.47	5.4647	10.6886	0.400559	408.719		0.0346738		0.0107339	2.6475	11.6022	9250.39		493.786	2.36687		0.535433	920.536	0.00864021	13.9411		0.0255861	0.960206	0.118582	0.0016604	0.0110558	2.16953
2022-10-10	9.46385	41.8879	2121.15	4.82	WEFET-Fruit011	WEFET-Soil055	Casimiroa edulis	CE	68.47	5.75979	10.1244	0.394463	402.946		0.0350953	0.0272338	0.0109435	2.66375	11.6351	9210.41		495.794	2.39308		0.513991	930.613	0.00926247	13.9536		0.0259407	0.956366	0.11103	0.00173298	0.0103506	2.51863
2022-10-10	9.46354	41.8885	2120.19	4.36	WEFET-Fruit012	WEFET-Soil056	Carissa spinarum	CS	67.17	49.8023	11.6257	2.91566	1752.33	0.00906331	0.0269355	0.0975608	0.00531232	7.52699	38.7084	13167.9	0.0202008	1150.25	33.3368		0.497896	1742.78	0.025991	9.8617	905.374	0.0478105	4.46858	0.699973	0.000891383	0.0738184	19.3603
2022-10-10	9.46354	41.8885	2120.19	4.36	WEFET-Fruit012	WEFET-Soil056	Carissa spinarum	CS	67.17	44.0962	11.8861	2.92178	1761.27	0.00862411	0.0249579	0.0903263	0.00531869	7.38804	37.6004	13175.4		1133.07	33.4297		0.508534	1733.05	0.0262475	9.7865	1009.66	0.0450963	4.45403	0.619415	0.000899539	0.0613577	19.0702
2022-10-10	9.46385	41.8879	2121.15	4.82	WEFET-Fruit013	WEFET-Soil055	Casimiroa edulis	CE	68.24	5.60873	10.8877	0.398735	389.992		0.0337736		0.0115428	2.63957	11.9688	9284.93		493.795	2.38953		0.487777	917.177	0.00869308	13.77		0.025369	0.932848	0.12493	0.0018014	0.0108145	2.13891
2022-10-10	9.38019	41.7681	2033.96	4.63	WEFET-Fruit015	WEFET-Soil057	Annona cherimola	ACh	70.38	1.29734	3.2549	0.347145	673.935	0.0210076	0.0710845	0.041706		1.88865	8.75471	11409.6		485.701	3.57123	36.1039	0.373657	1144.64	0.00692693	5.86479	621.986	0.0224329	1.44838	0.118112			5.00556
2022-10-11	9.3355	41.7694	2207.11	5	WEFET-Fruit016	WEFET-Soil058	Rhus glutinosa	RG	75.5	79.4859	15.9275	2.46372	7856.33	0.00380217	0.0803209	0.148065	0.00978868	5.04129	96.0354	8244.69	0.0419212	2074.72	21.7896	27.4593	0.950296	1965.25	0.0375013	6.50844	1055.97	0.0399143	10.6671	3.25126	0.000491537	0.220754	14.5409
2022-10-11	9.3355	41.7694	2207.11	5	WEFET-Fruit016	WEFET-Soil058	Rhus glutinosa	RG	75.5	81.4784	15.8329	2.49607	7874.02	0.00259458	0.0792734	0.149036	0.00878556	5.11389	91.7086	8373.58	0.0513574	2097.21	22.0296	25.8358	0.992818	1969.28	0.0373335	6.60667	1088.57	0.0388484	10.6777	2.46699	0.000587746	0.226949	14.7965
2022-10-11	9.31576	41.7552	2513.51	4.67	WEFET-Fruit017	WEFET-Soil059	Dovyalis caffra	DC	81.05	23.361	4.869	0.568192	462.772	0.0216448	0.105412			4.69561	10.9219	10570.4		500.738	2.29794	1227.61	1.80727	1230.14	0.020986	9.31071	494.466		1.69452	0.227585	0.00172791	0.0159575	12.7758
2022-10-11	9.31576	41.7552	2513.51	4.67	WEFET-Fruit018	WEFET-Soil059	Dovyalis caffra	DC	81.01	99.69	5.11114	0.591612	459.807	0.0237192	0.107732	0.0320621		4.52057	11.5879	10101.3	0.0154913	500.629	2.95319	1161.06	1.82472	1311.65	0.0224596	9.0839	444.124		1.71352	0.255579	0.00185442	0.0337504	13.1415
2022-10-11	9.34914	41.7726	2059.49	4.83	WEFET-Fruit020	WEFET-Soil060	Casimiroa edulis	CE	75.98	4.21222	12.6846	0.368845	377.82	0.004075	0.043367		0.00613249	4.15679	10.9291	10890.6		694.679	3.61005		0.654854	1001	0.01179	6.34565	402.358	0.0166872	1.07785	0.107613	0.00121503	0.00777572	3.84866
2022-10-12	9.26345	42.1908	1465	4.87	WEFET-Fruit021	WEFET-Soil061	Ziziphus spina-christi	ZS	72.32	36.641	15.1373	6.7462	3220.44		0.01779	0.065903	0.136943	4.19697	34.6629	22725.3	0.0356825	933.949	7.43941	16.8704	0.235761	1024.24	0.0271909	61.5461	389.794	0.140501	19.2794	1.00602	0.00120963	0.0835744	7.02888
2022-10-12	9.26345	42.1908	1465	4.87	WEFET-Fruit022	WEFET-Soil061	Ziziphus spina-christi	ZS	71.26	27.2145	14.4661	7.25045	3175.37		0.0143931	0.0621614	0.11146	3.88527	27.7648	20754.4	0.0195014	889.659	8.66265	14.8983	0.19178	966.754	0.0261737	50.7744	405.084	0.114824	18.9485	0.883132	0.000678571	0.0609793	5.84211
2022-10-12	9.2423	42.2496	1302	4.92	WEFET-Fruit023	WEFET-Soil062	Psidium guajava	PG	75.93	4.3684	8.20462	0.618587	645.789	0.00181843	0.341573	0.301059	0.0132409	4.62721	15.3438	13432.4		716.828	5.1778	17.7986	0.605935	1391.96	0.0126427	31.2268	627.399	0.38049	2.4439	0.204542	0.000837817	0.01054	11.2104
2022-10-12	9.2423	42.2496	1302	4.92	WEFET-Fruit024	WEFET-Soil062	Psidium guajava	PG	75.02	5.70413	9.34552	0.638523	659.708		0.356367	0.281235	0.00917337	4.46834	14.9852	14018.1		717.267	5.27882		0.596628	1420.16	0.0127179	32.6313	503.108	0.383689	2.50045	0.188967	0.00076773	0.00973721	11.4161
2022-10-12	9.2423	42.2496	1302	4.92	WEFET-Fruit024	WEFET-Soil062	Psidium guajava	PG	75.02	4.97455	9.20274	0.62726	626.206		0.346486	0.258141	0.00838985	4.43984	14.2145	13454.7		691.808	5.12853		0.576095	1362.73	0.0117367	31.6185	382.41	0.376884	2.44113	0.185506	0.000723922	0.00642338	11.1661
2022-10-12	9.2423	42.2496	1302	4.92	WEFET-Fruit025	WEFET-Soil062	Psidium guajava	PG	75.73	2.46947	8.82521	0.600991	650.763		0.344128	0.235658	0.00954042	4.50312	14.2396	13901.4		708.712	5.27958		0.567243	1400.43	0.0114981	32.3693	575.148	0.375443	2.50206	0.149602	0.000713753	0.00582737	11.363
2022-10-12	9.22289	42.3174	1613	5	WEFET-Fruit026	WEFET-Soil063	Ziziphus spina-christi	ZS	72.8	33.2123	22.3943	13.3084	5087.83		0.0297786	0.0932555	0.0388864	2.54491	30.7917	24650.9	0.0333723	1111.73	9.80958	22.2704	0.261593	2079.86	0.0277826	44.6554	498.075	0.138115	25.7933	1.15161	0.000339545	0.0620393	6.5575
2022-10-12	9.22289	42.3174	1613	5	WEFET-Fruit027	WEFET-Soil063	Ziziphus spina-christi	ZS	72.46	38.4244	22.9159	13.1277	5082.1		0.0277561	0.0951221	0.0381752	2.33307	35.0499	24382.4	0.0257541	1073.64	9.66151	23.9704	0.230089	1954.73	0.0297655	41.7403	726.789	0.117492	25.416	1.32036	0.000350707	0.0726363	5.63985
2022-10-13	9.44254	41.9331	2036	4.75	WEFET-Fruit028	WEFET-Soil064	Casimiroa edulis	CE	73.15	5.37157	8.7747	0.609406	565.537		0.0193233			2.75641	13.9448	10714.3		558.2	2.33613		0.308195	1169.04	0.0114783	6.89118	448.557	0.0402865	1.32569	0.152523	0.000482193	0.0122185	2.79765
2022-10-11	9.34914	41.7726	2059.49	4.83	WEFET-Fruit029	WEFET-Soil060	Casimiroa edulis	CE	76.24	4.17731	13.8141	0.379923	370.347	0.00405627	0.0440642		0.00647996	4.05247	11.035	10685.9		679.964	3.59128		0.654908	983.602	0.0133619	6.29201	362.178	0.0164426	1.10024	0.113614	0.00115529	0.00907991	3.66829
2022-10-11	9.34914	41.7726	2059.49	4.83	WEFET-Fruit029	WEFET-Soil060	Casimiroa edulis	CE	76.24	4.12664	14.3408	0.369384	369.098	0.00406117	0.0391938		0.00604669	4.08878	10.7237	10715.2		686.663	3.63181		0.654425	995.198	0.0118401	6.33529	467.118	0.0160051	1.07138	0.111205	0.00108256	0.00961178	3.68186
2022-10-10	9.38019	41.7681	2033.96	4.63	WEFET-Fruit032	WEFET-Soil057	Annona cherimola	ACh	70.38	1.45042	3.64153	0.336597	656.405	0.0190887	0.070562			1.90387	8.08101	11091		466.995	3.48307	34.1013	0.351873	1149.85	0.0125806	5.69001	742.237	0.0200734	1.41212	0.117206			4.50488
2022-10-10	9.38019	41.7681	2033.96	4.63	WEFET-Fruit032	WEFET-Soil057	Annona cherimola	ACh	70.38	1.56636	3.24919	0.346399	658.552	0.021263	0.0675609			1.89709	7.88569	11117.3		469.377	3.48145	36.531	0.39384	1127.31	0.0132978	5.66681	851.659	0.0199021	1.41711	0.128973		0.00339202	4.59765
2022-10-13	9.45863	41.9171	2058.66	4.98	WEFET-Fruit033	WEFET-Soil066	Casimiroa edulis	CE	76.05	4.36598	12.1585	0.347644	389.245	0.00188977	0.00985488		0.00880903	1.73769	10.1297	13743.8		713.483	2.72706		0.0608745	1101.54	0.0122795	7.82183		0.0274801	2.01483	0.0962983	0.000772478	0.00553594	3.70337
2022-10-13	9.45741	41.9095	2124	4.92	WEFET-Fruit034	WEFET-Soil067	Casimiroa edulis	CE	75.82	3.97175	13.2131	0.696012	828.275		0.0324381		0.150788	5.88179	16.7865	11249.8	0.0155534	720.221	4.2528		0.947228	1477.94		41.0866	450.13	0.160057	3.06043	0.17276	0.00421307	0.00697614	5.20581
2022-10-15	9.17356	40.5824	1389	4.86	WEFET-Fruit035	WEFET-Soil068	Ziziphus spina-christi	ZS	75.85	16.5471	19.6421	25.4493	5030.37	0.0141629	0.0144982	0.0614602	0.0142811	2.88091	18.1897	25544.5	0.0160773	995.159	26.852	14.7169	0.35843	1553.41	0.0204432	17.7762	547.449	0.0815619	31.2471	1.08158	0.000214243	0.0335073	7.36518
2022-10-15	9.17356	40.5824	1389	4.86	WEFET-Fruit036	WEFET-Soil068	Ziziphus spina-christi	ZS	75.65	15.0414	20.101	23.9048	4871.4	0.0122895	0.0124941		0.0174438	2.83083	17.9664	26601	0.0208502	1007.77	25.8622	16.3028	0.326137	1587.88	0.017	18.5339		0.0769567	28.8571	1.0054	0.000243284	0.0321294	6.9165
2022-10-13	9.44254	41.9331	2036	4.75	WEFET-Fruit037	WEFET-Soil064	Casimiroa edulis	CE	73.58	5.40398	9.30308	0.623357	583.915		0.0194215			2.81561	14.2325	10900.7		570.497	2.3869		0.302187	1179.48	0.00520585	6.89044		0.0371733	1.35748	0.140687	0.000452468	0.0127655	2.6877
2022-10-13	9.45863	41.9171	2058.66	4.98	WEFET-Fruit038	WEFET-Soil066	Casimiroa edulis	CE	75.62	4.01473	11.17	0.347048	375.26		0.00949667		0.0082141	1.71848	9.95529	13518.8		702.252	2.68706		0.124455	1099.19	0.00510403	7.7937		0.0269426	2.02342	0.097621	0.000691598	0.00671495	3.41892
2022-10-13	9.45741	41.9095	2124	4.92	WEFET-Fruit039	WEFET-Soil067	Casimiroa edulis	CE	76.05	4.34654	13.1014	0.710245	835.176		0.031944		0.150698	5.79113	17.0887	11128.9		712.182	4.22027		0.982389	1495.84	0.00760333	40.4989	433.85	0.159089	3.07156	0.168711	0.00428037	0.00569591	5.21422
2022-10-17	9.00786	38.2339	2156.74	5	WEFET-Fruit040	WEFET-Soil069	Dovyalis caffra	DC	79.33	14.8204	5.29957	0.363137	373.106	0.0386783	0.138368			2.53504	8.68651	9729.6		478.326	3.66279	201.142	2.11205	1091.09	0.0258405	2.95459	491.684	0.00364729	1.28498	0.138141	0.000121035	0.0069431	8.77496
2022-10-17	9.00786	38.2339	2156.74	5	WEFET-Fruit041	WEFET-Soil069	Dovyalis caffra	DC	80.37	15.9095	4.78203	0.377294	362.333	0.0375443	0.136623			2.62926	8.7379	9666.45		472.042	3.6353	200.853	2.1576	1087.71	0.00972654	2.88974	603.892	0.00220061	1.27186	0.155281	8.78e-05	0.00898043	8.80952
2022-10-17	9.00786	38.2339	2156.74	5	WEFET-Fruit041	WEFET-Soil069	Dovyalis caffra	DC	80.37	14.5624	5.66217	0.365112	360.109	0.0349008	0.135308			2.52943	8.29174	9469.95	0.0163886	473.194	3.53411	194.27	2.09006	1086.97	0.00941517	2.7581	520.534	0.00219304	1.217	0.147185	9.13e-05	0.00884347	8.73825
2022-10-20	7.3094	36.1186	1904.93	4.86	WEFET-Fruit042	WEFET-Soil070	Psidium guajava	PG	81.02	4.50016	7.48855	4.68553	1050.6		0.0262991	0.118988	0.0040825	4.17596	9.52486	12649.2		559.177	9.51476		0.404724	1200.37		27.5111	777.936	0.0106895	5.14569	0.259342	0.00775281	0.00701537	8.157
2022-10-20	7.3094	36.1186	1904.93	4.86	WEFET-Fruit043	WEFET-Soil070	Psidium guajava	PG	81.37	4.49555	7.66161	4.79412	1156.62	0.00325523	0.0256259	0.0716992	0.00430036	4.98738	10.5343	13924.3		626.812	10.5105		0.450887	1373.29	0.00668095	29.5153	787.859	0.0126361	5.54596	0.227494	0.0100564	0.00551557	9.76311
2022-10-20	7.28068	36.1983	1701.06	4.83	WEFET-Fruit045	WEFET-Soil072	Rubus rosifolius	RR	80.63	16.6049	15.8216	14.3157	1522.77	0.0219268	0.0454778	0.0535066		6.07192	36.159	13635.4	0.0225385	1630.88	35.9835		5.05799	2187.5	0.011494	18.2565	457.597	0.00381238	7.98329	0.496897		0.031535	21.3385
2022-10-20	7.28068	36.1983	1701.06	4.83	WEFET-Fruit046	WEFET-Soil072	Rubus rosifolius	RR	80.58	15.3598	16.4104	14.1244	1574.76	0.0223976	0.0494818	0.0420724		6.02438	37.4956	14287.1		1694.46	36.6447		5.15296	2285.62	0.011909	18.0437	813.64	0.00503914	7.78193	1.00694		0.0308947	21.964
2022-10-21	7.31099	36.0833	1946.07	4.7	WEFET-Fruit047	WEFET-Soil073	Rubus rosifolius	RR	82.2	15.8328	17.6152	12.2525	1365.96	0.0403477	0.0412135	0.078768		6.28391	39.5213	16568.5		2056.07	36.1203	95.6337	7.03845	2714.51	0.0121439	15.4798	827.618	0.00397195	7.08216	0.505135		0.0334107	22.3129
2022-10-21	7.31099	36.0833	1946.07	4.7	WEFET-Fruit048	WEFET-Soil073	Rubus rosifolius	RR	83.44	30.2977	17.236	12.843	1387.76	0.0360442	0.0511131	0.0829998		6.4099	64.6316	16305.7		2151.85	37.3056	17.2975	7.08272	2728.65	0.014591	15.8781	567.939	0.00435006	7.44392	1.32478		0.0980675	23.4426
2022-10-22	7.00553	35.589	1406	4.75	WEFET-Fruit050	WEFET-Soil076	Psidium guajava	PG	83.03	5.12797	6.44738	2.39825	932.362		0.0736931	0.10557		4.83071	11.1803	14311.6		607.366	7.63352		0.198586	1283.69		10.5604	1193.4	0.0817925	4.3581	0.17911	0.00157532	0.00362736	11.5395
2022-10-22	7.00553	35.589	1406	4.75	WEFET-Fruit050	WEFET-Soil076	Psidium guajava	PG	83.03	5.21762	6.48365	2.49493	993.027		0.0750081	0.103951		4.98248	11.2354	15084.7		640.39	7.989		0.198058	1338	0.00530549	11.0046	1471.31	0.0851334	4.56749	0.177966	0.00154548	0.00392331	12.0603
2022-10-22	7.00553	35.589	1406	4.75	WEFET-Fruit051	WEFET-Soil076	Psidium guajava	PG	82.5	3.02959	7.05309	2.65176	889.928		0.0988644	0.100783		4.48971	10.6128	14648.6		576.186	8.06358		0.200064	1201.28		10.0794	1156.99	0.0702222	4.16411	0.165469	0.00141044	0.00353223	14.05
2022-10-24	7.77578	36.3985	1924.6	4.71	WEFET-Fruit052	WEFET-Soil077	Physalis peruviana	PP	72.86	31.3945	7.82179	1.74256	406.656		0.0190558	0.057051	0.00455543	5.91732	35.3284	24056.8	0.0511609	1126.67	8.22763	16.6993	0.89565	2226.82	0.00921463	35.6797	867.423	0.00203539	2.18168	0.160017	0.00235802	0.01734	12.7643
2022-10-24	7.7289	36.7837	1970.01	4.5	WEFET-Fruit053	WEFET-Soil078	Psidium guajava	PG	81.61	4.9958	6.84059	8.07802	915.166		0.053263	0.091134		4.53345	12.3451	13091.5		709.909	16.4559		0.929299	1372	0.00849477	15.802	519.687	0.0113816	5.90604	0.219476	0.00174191	0.0081399	9.6273
2022-10-24	7.7289	36.7837	1970.01	4.5	WEFET-Fruit054	WEFET-Soil078	Psidium guajava	PG	81.46	7.79406	6.63803	8.39873	833.801		0.0640527	0.155492		4.69942	14.7114	14171.9		716.65	16.5321		1.21937	1407.64	0.01034	17.0618	653.208	0.0139484	5.58405	0.254323	0.00255254	0.011908	10.072
2022-10-25	7.33709	36.875	1811.94	4.82	WEFET-Fruit055	WEFET-Soil080	Rhus glutinosa	RG	67.26	75.5087	10.5572	33.1628	3105.7	0.014111	0.245098	0.200582	0.00967926	3.8699	139.346	14285.3	0.0441191	1228.81	58.7825	20.8576	1.92645	1487.69	0.0230244	20.5321	863.672	0.0337906	19.6034	4.84139	0.000912666	0.336964	14.8634
2022-10-25	7.33709	36.875	1811.94	4.82	WEFET-Fruit056	WEFET-Soil080	Rhus glutinosa	RG	67.76	82.5955	11.9129	34.3968	3034.04	0.0145658	0.270613	0.39847	0.0106322	4.03951	159.355	15109.2	0.0727577	1307.72	62.8603	21.5965	2.31721	1557.1	0.0269713	21.8781	1042.56	0.037328	19.5273	5.00901	0.000994011	0.397996	14.5711
2022-10-25	7.59123	36.8555	1757.95	4	WEFET-Fruit057	WEFET-Soil079	Psidium guajava	PG	82.47	6.10223	7.85076	5.72327	720.632		0.0463984	0.0983642		6.27592	16.7682	15708.9		667.568	11.8264		1.22299	1289.37		16.2308	778.532	0.0223001	4.9801	0.273922	0.00489794	0.00752609	11.8757
2022-10-25	7.59123	36.8555	1757.95	4	WEFET-Fruit058	WEFET-Soil079	Psidium guajava	PG	82.66	5.79672	6.85329	5.73044	703.931		0.0508646	0.105452		6.06982	15.5551	16418.9		677.846	12.0196		1.31659	1279.79	0.00792212	18.3852	763.985	0.0214515	5.00517	0.22582	0.00529681	0.00635828	12.6681
2022-10-29	6.6698	37.7911	1429.93	4.85	WEFET-Fruit060	WEFET-Soil081	Ziziphus spina-christi	ZS	64.82	19.3479	10.0387	6.69364	5224.2		0.0188736	0.0685108		3.30122	24.018	17973.4	0.0657986	785.622	15.8137	16.0838	0.271051	1579.48	0.0175067	15.2242	666.587	0.0107658	30.5266	1.15713	0.000198281	0.0324131	8.36726
2022-10-29	6.6698	37.7911	1429.93	4.85	WEFET-Fruit060	WEFET-Soil081	Ziziphus spina-christi	ZS	64.82	17.2815	10.1006	6.80329	5049.8		0.0183961	0.0639471		3.27533	22.0717	17346.4	0.0448636	752.532	15.4601		0.279611	1500.05	0.0126394	15.1741	382.104	0.0101767	30.8586	1.13156	0.00024497	0.0389673	8.39033
2022-10-31	6.12887	37.5789	1411.36	4.58	WEFET-Fruit061	WEFET-Soil082	Carissa spinarum	CS	77.28	39.7133	9.23412	7.87634	1037.89	0.0209229	0.0281079	0.0564981		3.7707	35.6008	12867.7	0.0296246	916.141	43.3601		1.57023	1014.04	0.0128625	8.00173	386.342	0.0109928	6.54238	0.723903	0.000573144	0.063485	13.5057
2022-10-31	6.12887	37.5789	1411.36	4.58	WEFET-Fruit062	WEFET-Soil082	Carissa spinarum	CS	76.96	17.5068	11.166	5.23204	5481.29		0.0387177	0.921619		3.58679	31.5417	19225.3	0.0425146	970.11	14.8191		1.29278	1325.25	0.00665335	13.3532	327.656	0.0508314	55.5081	1.12068		0.0469255	7.0332
2022-10-31	6.44892	37.7464	1212.07	4.9	WEFET-Fruit063	WEFET-Soil083	Ziziphus spina-christi	ZS	64.78	44.6892	9.12656	7.8675	1031.69	0.0186833	0.0252263	0.0324438		3.70859	33.7906	12630.4	0.0162489	920.339	42.8343		1.53314	1018.31	0.0110236	7.65637	536.318	0.0102738	6.32776	0.626158	0.000462433	0.0537728	12.9887
2022-10-31	6.44892	37.7464	1212.07	4.9	WEFET-Fruit064	WEFET-Soil083	Ziziphus spina-christi	ZS	66.78	18.7093	12.1107	5.66768	5601.54		0.0160642	0.0335247		3.48837	24.5486	18930.5	0.0690956	982.566	17.081	11.6336	0.114355	1367.98	0.00659878	12.9851	512.917	0.0550224	57.5659	1.0836	9.1e-05	0.0383097	6.70211
2022-11-01	6.16419	37.5775	2116.3	4.86	WEFET-Fruit066	WEFET-Soil085	Ficus sycomorus	FSy	86.52	19.1025	18.2936	28.3721	3361.87	0.0207453	0.164054	0.0368218	0.0675885	3.64941	25.2231	36455.2	0.0346861	2032.23	24.1687	14.1357	1.12312	1916.87	0.00857	48.8992	426.019	0.00611614	32.4159	1.05429	0.0183711	0.0615893	12.6066
2022-10-13	9.48271	41.9173	1765	4.78	WEFET-Fruit069	WEFET-Soil065	Cordia myxa	CMy	66.67	2.64608	10.4385	4.12351	1250.13		0.0290731		0.405261	9.73419	21.2407	26620.5	0.0167401	819.436	3.23443		0.223831	1955.13		102.232	1020.76	0.173595	10.54	0.281943	0.0367643	0.00320903	13.5508
2022-10-13	9.48271	41.9173	1765	4.78	WEFET-Fruit069	WEFET-Soil065	Cordia myxa	CMy	66.67	2.57634	9.94088	3.99703	1198.01		0.0297223		0.406572	9.62643	21.0826	25908.9		802.146	3.03752		0.15777	1883.77		102.364	811.997	0.170413	10.3207	0.299637	0.0373364	0.00408149	13.3975
2022-11-02	6.16978	37.6797	1182.95	4.96	WEFET-Fruit072	WEFET-Soil087	Cordia monoica	CMo	53.73	2.05111	8.33789	0.686033	1143.03	0.00361058	0.0266997	0.0707211		4.92886	12.9206	26575.4		900.326	2.06439		0.0938533	2393.54		11.0827		0.132343	5.92845	0.23517	9.91e-05		7.14721
2022-11-02	5.93701	37.5229	1119.09	4.7	WEFET-Fruit075	WEFET-Soil086	Ximenia americana	XA	75.79	4.62868	7.67162	0.102665	101.214		0.00767148	0.0559364	0.00649945	4.08613	72.6583	24165.6		825.781	7.68889		0.192613	1425.84		16.6238	832.96	0.0813626	0.237006	0.0535718	0.00427669	0.00446061	6.35392
2022-11-02	5.93701	37.5229	1119.09	4.7	WEFET-Fruit075	WEFET-Soil086	Ximenia americana	XA	75.79	4.14335	7.85277	0.0977483	93.7688		0.00621043	0.0507933	0.00672565	3.9602	71.9165	23520.8		809.711	7.6346		0.148244	1353.41		16.1956	901.954	0.0775458	0.237259	0.0512226	0.00434881	0.00538703	6.08625
2022-11-02	5.93701	37.5229	1119.09	5	WEFET-Fruit076	WEFET-Soil086	Ximenia americana	XA	76.14	2.13006	7.18965	0.0413733	93.8131	0.00263165	0.00530693		0.00719583	4.28827	4.93748	23154.2		826.99	7.55192		0.521069	1443.01		16.4935	874.175	0.0848932	0.244401	0.0398203	0.00452585	0.00310841	6.31924
2022-11-02	5.93701	37.5229	1119.09	5	WEFET-Fruit076	WEFET-Soil086	Ximenia americana	XA	76.14	1.71152	8.57114	0.0496427	102.461		0.00571217		0.00749353	4.36447	4.60978	23889.3		847.785	7.72754		0.207632	1485.48		16.8841	1032.72	0.0855792	0.256808	0.0427234	0.00449426	0.00369608	6.42876
2022-10-12	9.22274	42.3012	1542	5	WEFET-Fruit077		Berchemia discolor	BD	68.2	7.31406	3.86813	1.35345	1620.92		0.00411719	0.0943312	0.00556253	0.781169	22.231	17090.5	0.0217111	889.574	1.3531	11.566	0.267659	927.72	0.00710833	8.8535	352.098	0.0239025	8.37214	0.91178	0.00242976	0.0112538	4.05369
2023-03-07	7.54704	36.557	1891.06	4.99	WEFET-Fruit078	WEFET-Soil088	Syzygium guineense ssp. guineense	SG_g	74.28	22.3971	6.16091	3.89923	604.317	0.00449836	0.00784915	0.138001		4.4054	23.3308	12060.7	0.0369697	1235.25	51.1786	12.6456	1.43545	1481.08	0.0162781	8.05821	492.16	0.031653	2.87565	0.394975	0.000778592	0.0355545	5.34547
2023-03-07	7.54702	36.557	1891.41	4.75	WEFET-Fruit079	WEFET-Soil089	Rubus apetalus	RAp	72.18	21.197	17.4145	52.8047	3762.74	0.0272754	0.0270532	0.046843		6.27964	37.3759	11403.3		2247.88	111.935		3.49645	2532.17	0.0110183	15.6273	519.393	0.0271555	24.318	1.00697	0.000123975	0.0311577	12.9726
2023-03-07	7.53843	36.5549	1960.06	4.96	WEFET-Fruit080	WEFET-Soil090	Ficus sur	FSu	80.39	8.19115	15.5896	20.6264	3397.16	0.0326798	0.0165139		0.0050392	6.8094	15.5162	25920.4	0.0495072	945.401	8.25426		2.81378	1803.07	0.00700786	35.5495	753.025	0.0140987	24.7075	0.689677	0.00121569	0.0113597	16.4909
2023-03-07	7.53444	36.5511	1942.01	4.62	WEFET-Fruit081	WEFET-Soil091	Cordia africana	CA	70.67	11.2938	8.56852	10.2867	1175.42	0.00797327	0.0802648	0.0288398		7.70942	13.4833	33132.1		1520.1	17.7044		1.59355	2118.9		17.5935	764.08	0.00308045	8.56724	0.297688	0.00467785	0.0130361	15.1517
2023-03-08	7.51695	36.5325	1881.95	4.58	WEFET-Fruit082	WEFET-Soil092	Ficus sur	FSu	78.75	27.3418	13.6245	25.6523	4021.38	0.0181126	0.0895615	0.0526734	0.0465759	9.8566	37.9308	20299	0.0856309	1233.77	10.2431		2.7161	1442.15	0.0200663	48.6117	548.89	0.0178611	36.5566	1.00205	0.0194541	0.0677226	11.6071
2023-03-09	7.31218	36.0564	1857.97	5	WEFET-Fruit083	WEFET-Soil093	Rubus rosifolius	RR	72.4	25.5396	17.4219	19.7883	1742.44	0.0265206	0.101274	0.0306283	0.00505402	6.71749	43.074	13932.8	0.0203363	1484.52	64.5004		3.43631	2045.7	0.011643	19.099	832.55	0.00212779	9.95504	0.652163		0.050147	23.1782
2023-03-09	7.30866	36.0569	1890.05	4.68	WEFET-Fruit084	WEFET-Soil094	Rubus pinnatus	RP	68.26	21.8348	14.1965	42.3991	3687.76	0.00791176	0.0959351	0.047868	0.00757419	6.18519	44.9977	9781.16		2426.39	129.593		2.96428	1935.45	0.0103282	20.3495	711.308	0.0174241	20.7278	0.978678		0.0438214	15.6189
2023-03-09	7.30866	36.0569	1890.05	4.68	WEFET-Fruit084	WEFET-Soil094	Rubus pinnatus	RP	68.26	22.2122	14.0663	41.7986	3596.37	0.00664439	0.0952826	0.0417923	0.00701869	6.12922	44.1299	9522.62		2352.4	126.309		2.90674	1910.21	0.00888925	20.1448	595.913	0.0162847	20.5295	0.935005		0.0411692	15.183
2023-03-09	7.31057	36.0645	1864.08	4.66	WEFET-Fruit085	WEFET-Soil095	Tristemma mauritianum	TM	66.92	609.009	10.1065	22.3229	2451.97	0.0172501	0.071295	0.101218	0.0154897	10.8509	34.3868	5947.21	0.0206098	2161.89	123.656	19.0782	2.98607	3511.7	0.00582623	11.5053	1597.9	0.0206832	10.3887	0.471988		0.00687816	34.2273
2023-03-09	7.30765	36.089	2004.02	4	WEFET-Fruit086	WEFET-Soil096	Rubus steudneri	RS	75.4	23.3383	16.2539	33.7814	3039.59	0.0223601	0.0607369	0.0366108	0.0124465	7.13658	41.4606	10618.1	0.0191404	2396.41	242.176		4.2176	2164.2	0.0103032	31.8303	1402.15	0.0132281	17.8172	0.905656		0.0447722	15.0828
2023-03-09	7.28031	36.1904	1769.04	4.42	WEFET-Fruit087	WEFET-Soil097	Rubus apetalus	RAp	70.92	15.5419	15.2401	33.0088	3299.13	0.0126688	0.0893102	0.103662	0.0070265	6.80043	42.0615	9424.14		1799.92	118.074		2.18424	2086.04	0.0108298	16.0762	816.195	0.00341185	19.3907	0.787421		0.0383003	14.6091
2023-03-10	7.29952	36.8575	1547.99	4.1	WEFET-Fruit088	WEFET-Soil098	Cordia africana	CA	57.73	47.7253	7.65393	30.4481	1022.03		0.0458511	0.0637221		5.23241	75.6417	23408.8	0.0163341	1111.44	5.72557		0.894077	1897.91	0.0168643	4.54987	396.407	0.00266492	15.0874	2.63596	0.000470307	0.159074	8.63934
2023-03-10	7.47005	36.8764	2244.83	4.18	WEFET-Fruit089	WEFET-Soil099	Cordia africana	CA	74.04	53.0687	8.26189	5.99475	728.666	0.00471711	0.0471899	0.0496133		10.0472	58.0975	35986.4		1430.02	6.28166		1.01651	3842.58	0.0110122	24.5137	1068.23	0.0109605	5.35203	1.73389	0.00262825	0.0931057	17.5554
2023-03-10	7.47005	36.8764	2244.83	4.18	WEFET-Fruit089	WEFET-Soil099	Cordia africana	CA	74.04	52.282	8.15505	6.02617	718.869	0.00288675	0.0477925	0.0384197		10.0789	62.5014	35196.1		1402.82	6.23854		0.98759	3754.68	0.0116584	24.6629	1019.35	0.011686	5.37856	1.15507	0.00273809	0.0927339	17.4313
2023-03-10	7.46949	36.8775	2216.75	4.07	WEFET-Fruit090	WEFET-Soil100	Syzygium guineense ssp. guineense	SG_g	79.5	251.521	5.29193	5.31363	768.944	0.00277303	0.12098	0.24385	0.0187669	5.03062	303.798	10232.5	0.0535704	1198.54	87.6377	11.8138	1.24847	1276.68	0.0766672	22.2129	401.28	0.0315713	3.52673	4.93744	0.00108216	0.511721	4.5528
2023-03-11	7.79134	36.3961	1963.97	4.86	WEFET-Fruit092	WEFET-Soil101	Rubus steudneri	RS	71.3	63.1256	16.3898	33.0285	3404.3	0.00483287	0.059556	0.0744609	0.0115101	6.21508	100.643	10605.8		2434.27	174.227		3.00767	2130.88	0.0211293	33.9622	705.031	0.0101964	19.922	1.69809	0.00100829	0.0868219	14.0007
2023-03-09	7.31218	36.0564	1857.97	5	WEFET-Fruit093	WEFET-Soil102	Rubus volkensii	RV	80.25	37.7091	13.9614	9.52221	1929.06	0.00601499	0.0472204	0.0700831	0.00689458	4.90192	52.0866	10888	0.0178472	1301.13	34.2895		0.651138	1363.57	0.0146297	9.78816	532.183		10.4814	1.03252	0.000219993	0.0721552	12.5556
2023-03-17	6.75265	39.7165	2751.14	4.86	WEFET-Fruit094	WEFET-Soil102	Rubus volkensii	RV	81.78	119.106	12.7766	10.0542	2032.92	0.00269302	0.0751578	0.151983	0.0166376	3.66431	124.49	9327.3	0.0274106	2394.83	38.6456	16.8487	1.39613	1513.39	0.0369072	19.5313	704.004	0.0507128	21.7931	3.017	0.000128164	0.258278	12.1717
2023-03-17	6.48051	39.8605	1425.36	4.6	WEFET-Fruit095	WEFET-Soil104	Syzygium guineense ssp. guineense	SG_g	79.7	19.3725	5.61483	9.41253	928.375	0.00191245	0.0287775	0.105776	0.0967436	3.86144	19.4124	12229.8	0.0503828	1163.57	18.4031	57.996	0.608537	1710.72	0.178874	16.4689	442.094	0.0471191	5.38548	0.403516		0.0502184	4.51175
2023-03-18	6.45142	39.8658	1305	5	WEFET-Fruit096	WEFET-Soil105	Strychnos mitis	SM	54.39	11.9039	4.96753	6.78868	1095.93		0.0106737	0.0491417	0.0257274	1.07079	11.1258	14556		643.002	2.28143		0.189571	685.423	0.0193176	36.3976		0.309624	8.94104	0.343152	0.000112851	0.0222333	2.34793
2023-03-18	6.45142	39.8658	1305	5	WEFET-Fruit096	WEFET-Soil105	Strychnos mitis	SM	54.39	11.4225	4.20501	6.87962	1104.17		0.0106165	0.0356907	0.0257983	1.12948	10.1091	14599.5		648.707	2.50948		0.139824	686.478	0.0115455	36.2988		0.3073	8.93176	0.394831	0.000104898	0.0177129	2.55657
2023-03-17	6.4523	39.869	1311	4.4	WEFET-Fruit241	WEFET-Soil103	Syzygium guineense ssp. macrocarpum	SG_m	82.68	48.0854	7.78008	25.7006	2758.95		0.418189	0.398097	0.385593	2.82073	36.0784	14551.4	0.0494945	2100.82	44.6496		2.0473	1531.2	0.167155	23.6053	669.807	0.0926832	14.109	0.924343	0.000876445	0.0822493	5.69614
2023-03-17	6.4523	39.869	1311	4.4	WEFET-Fruit241	WEFET-Soil103	Syzygium guineense ssp. macrocarpum	SG_m	82.68	51.3198	7.64339	26.0254	2780.96	0.00165507	0.423436	0.382187	0.388961	2.7838	37.732	14725.3	0.0475925	2123.67	45.0051		1.98834	1539.01	0.0598643	23.987	577.249	0.0948497	14.2101	0.897891	0.000901068	0.0853235	5.79981

## Sheet: wef_elements_fruit_100g_fw
sampling_date	latitude	longitude	altitude	location_precision	fruit_sample_id	soil_sample_id	species	species_acronym	Al	B	Ba	Ca	Co	Cr	Cu	Fe	K	Mg	Mn	Ni	P	Pb	Rb	S	Se	Sr	Ti	Tl	V	Zn
2023-03-18	6.45142	39.8658	1305	5	WEFET-Fruit096	WEFET-Soil105	Strychnos mitis	SM	0.542939	0.226569	0.309632	49.9853	0.000487	0.002241	0.048839	0.507449	663.899	29.3273	0.104056	0.008646	31.2622	0.000881	1.66009		0.014122	0.407801	0.015651	5e-06	0.001014	0.107089
2023-03-18	6.45142	39.8658	1305	5	WEFET-Fruit096	WEFET-Soil105	Strychnos mitis	SM	0.520982	0.191791	0.313779	50.3611	0.000484	0.001628	0.051516	0.461078	665.882	29.5875	0.114458	0.006377	31.3103	0.000527	1.65559		0.014016	0.407378	0.018008	5e-06	0.000808	0.116605
2022-10-12	9.2423	42.2496	1302	4.92	WEFET-Fruit024	WEFET-Soil062	Psidium guajava	PG	0.142489	0.233451	0.01595	16.4795	0.008902	0.007025	0.111619	0.37433	350.172	17.9173	0.131865	0.014904	35.4757	0.000318	0.81513	12.5676	0.009585	0.062461	0.00472	1.9e-05	0.000243	0.285174
2022-10-12	9.2423	42.2496	1302	4.92	WEFET-Fruit024	WEFET-Soil062	Psidium guajava	PG	0.124264	0.229884	0.015669	15.6426	0.008655	0.006448	0.110907	0.355079	336.097	17.2814	0.128111	0.014391	34.041	0.000293	0.789831	9.55261	0.009415	0.060979	0.004634	1.8e-05	0.00016	0.278928
2022-10-12	9.2423	42.2496	1302	4.92	WEFET-Fruit023	WEFET-Soil062	Psidium guajava	PG	0.105147	0.197485	0.014889	15.5442	0.008222	0.007246	0.111377	0.369326	323.318	17.254	0.12463	0.014585	33.5045	0.000304	0.751629	15.1015	0.009158	0.058825	0.004923	2e-05	0.000254	0.269833
2022-10-12	9.2423	42.2496	1302	4.92	WEFET-Fruit025	WEFET-Soil062	Psidium guajava	PG	0.059934	0.214188	0.014586	15.794	0.008352	0.005719	0.109291	0.345594	337.388	17.2004	0.128136	0.013767	33.9884	0.000279	0.785602	13.9588	0.009112	0.060725	0.003631	1.7e-05	0.000141	0.275781
2022-10-03	6.46873	39.8415	1329.95	4.9	WEFET-Fruit002	WEFET-Soil050	Mimusops kummel	MK	0.289953	0.32288	0.517691	111.211	0.000304	0.001248	0.025719	0.395504	377.564	24.0657	0.331453	0.01575	22.3694	0.000393	0.499286	16.2425	0.008285	0.519846	0.027118	0.000128	0.000451	0.132771
2022-11-02	6.16978	37.6797	1182.95	4.96	WEFET-Fruit072	WEFET-Soil087	Cordia monoica	CMo	0.094905	0.385794	0.031743	52.888	0.001235	0.003272	0.228058	0.597836	1229.64	41.6581	0.09552	0.004343	110.749		0.512796		0.006124	0.274309	0.010881	5e-06		0.330701
2022-10-13	9.48271	41.9173	1765	4.78	WEFET-Fruit069	WEFET-Soil065	Cordia myxa	CMy	0.088194	0.347914	0.137437	41.6669	0.000969		0.324441	0.707953	887.262	27.3118	0.107803	0.00746	65.1646		3.4074	34.0219	0.005786	0.351299	0.009397	0.00122	0.000107	0.451647
2022-10-13	9.48271	41.9173	1765	4.78	WEFET-Fruit069	WEFET-Soil065	Cordia myxa	CMy	0.08587	0.33133	0.133221	39.9298	0.000991		0.320849	0.702683	863.542	26.7355	0.101241	0.005258	62.786		3.41179	27.0639	0.00568	0.343991	0.009987	0.00124	0.000136	0.446538
2022-10-05	7.16813	39.986	2401.49	4.74	WEFET-Fruit004	WEFET-Soil052	Rosa abyssinica	RAb	0.964872	1.11889	0.359755	266.306	0.00142	0.002402	0.10132	1.20415	927.239	64.4574	0.920029	0.072469	61.7268	0.00063	1.06808	30.4305	0.004744	1.34472	0.052846	7e-06	0.001674	0.314691
2022-10-05	7.16813	39.986	2401.49	4.74	WEFET-Fruit004	WEFET-Soil052	Rosa abyssinica	RAb	0.920449	1.09831	0.362683	263.758	0.001382	0.002382	0.101076	1.19841	934.104	64.107	0.91906	0.072475	61.7406	0.000618	1.05993	26.8901	0.004634	1.34827	0.053309	1e-05	0.001848	0.31668
2022-10-12	9.26345	42.1908	1465	4.87	WEFET-Fruit021	WEFET-Soil061	Ziziphus spina-christi	ZS	1.01422	0.419	0.186735	89.1418	0.000492	0.001824	0.116172	0.95947	629.035	25.8517	0.205923	0.006526	28.351	0.000753	1.7036	10.7895	0.003889	0.533655	0.027847	3.3e-05	0.002313	0.194559
2022-10-13	9.45741	41.9095	2124	4.92	WEFET-Fruit034	WEFET-Soil067	Casimiroa edulis	CE	0.096037	0.319494	0.01683	20.0277	0.000784		0.142222	0.405898	272.021	17.4149	0.102833	0.022904	35.7365		0.993474	10.8841	0.00387	0.074001	0.004177	0.000102	0.000169	0.125877
2022-10-13	9.45741	41.9095	2124	4.92	WEFET-Fruit039	WEFET-Soil067	Casimiroa edulis	CE	0.1041	0.313779	0.01701	20.0025	0.000765		0.138697	0.409273	266.537	17.0568	0.101075	0.023528	35.8253	0.000182	0.969949	10.3907	0.00381	0.073564	0.004041	0.000103	0.000136	0.124881
2022-10-12	9.22289	42.3174	1613	5	WEFET-Fruit026	WEFET-Soil063	Ziziphus spina-christi	ZS	0.903375	0.609124	0.36199	138.389	0.00081	0.002537	0.069221	0.837534	670.503	30.239	0.266821	0.007115	56.5722	0.000756	1.21463	13.5477	0.003757	0.701579	0.031324	9e-06	0.001687	0.178364
2022-10-12	9.26345	42.1908	1465	4.87	WEFET-Fruit022	WEFET-Soil061	Ziziphus spina-christi	ZS	0.782144	0.415757	0.208378	91.26	0.000414	0.001787	0.111663	0.797961	596.48	25.5688	0.248965	0.005512	27.7845	0.000752	1.45926	11.6421	0.0033	0.54458	0.025381	2e-05	0.001753	0.167902
2022-10-12	9.22289	42.3174	1613	5	WEFET-Fruit027	WEFET-Soil063	Ziziphus spina-christi	ZS	1.05821	0.631105	0.361536	139.961	0.000764	0.00262	0.064253	0.965275	671.491	29.5681	0.266078	0.006337	53.8333	0.00082	1.14953	20.0158	0.003236	0.699955	0.036363	1e-05	0.002	0.155322
2022-10-03	6.46537	39.8418	1329.02	4.82	WEFET-Fruit001	WEFET-Soil049	Mimusops kummel	MK	0.28152	0.387563	0.64689	107.541	0.000268	0.001305	0.03086	0.389666	453.157	35.1579	0.626656	0.04477	26.0006		0.267663	31.4148	0.002084	0.611579	0.019522	0.000244	0.000495	0.151227
2022-11-02	5.93701	37.5229	1119.09	5	WEFET-Fruit076	WEFET-Soil086	Ximenia americana	XA	0.040837	0.204507	0.001184	2.44471	0.000136		0.104136	0.109989	569.998	20.2282	0.184379	0.004954	35.4436		0.402854	24.6407	0.002042	0.006127	0.001019	0.000107	8.8e-05	0.15339
2022-11-02	5.93701	37.5229	1119.09	5	WEFET-Fruit076	WEFET-Soil086	Ximenia americana	XA	0.050823	0.171545	0.000987	2.23838	0.000127		0.102318	0.117808	552.46	19.732	0.180189	0.012433	34.4302		0.393534	20.8578	0.002026	0.005831	0.00095	0.000108	7.4e-05	0.150777
2022-10-15	9.17356	40.5824	1389	4.86	WEFET-Fruit035	WEFET-Soil068	Ziziphus spina-christi	ZS	0.399612	0.474358	0.614601	121.483	0.00035	0.001484	0.069574	0.439281	616.9	24.0331	0.648476	0.008656	37.5149	0.000494	0.429294	13.2209	0.00197	0.754619	0.02612	5e-06	0.000809	0.177869
2022-11-02	5.93701	37.5229	1119.09	4.7	WEFET-Fruit075	WEFET-Soil086	Ximenia americana	XA	0.11206	0.18573	0.002486	2.45039	0.000186	0.001354	0.098925	1.75906	585.05	19.9922	0.186148	0.004663	34.5195		0.402461	20.166	0.00197	0.005738	0.001297	0.000104	0.000108	0.153828
2022-10-03	6.46537	39.8418	1329.02	4.82	WEFET-Fruit001	WEFET-Soil049	Mimusops kummel	MK	0.236415	0.320523	0.642324	102.251	0.000231	0.001089	0.027521	0.38694	426.143	32.8796	0.596131	0.040232	24.2168		0.258459	17.0296	0.001955	0.608112	0.018718	0.000246	0.000397	0.143663
2022-11-02	5.93701	37.5229	1119.09	4.7	WEFET-Fruit075	WEFET-Soil086	Ximenia americana	XA	0.10031	0.190115	0.002366	2.27014	0.00015	0.00123	0.095876	1.7411	569.439	19.6031	0.184834	0.003589	32.7661		0.392096	21.8363	0.001877	0.005744	0.00124	0.000105	0.00013	0.147348
2022-10-15	9.17356	40.5824	1389	4.86	WEFET-Fruit036	WEFET-Soil068	Ziziphus spina-christi	ZS	0.366259	0.48946	0.582081	118.619	0.000304		0.068931	0.437483	647.735	24.5393	0.629744	0.007941	38.6649	0.000414	0.451301		0.001874	0.70267	0.024482	6e-06	0.000782	0.168417
2022-10-31	6.44892	37.7464	1212.07	4.9	WEFET-Fruit064	WEFET-Soil083	Ziziphus spina-christi	ZS	0.621522	0.402317	0.18828	186.083	0.000534	0.001114	0.115884	0.815504	628.87	32.6408	0.56743	0.003799	45.4442	0.000219	0.431366	17.0391	0.001828	1.91234	0.035997	3e-06	0.001273	0.222644
2023-03-17	6.4523	39.869	1311	4.4	WEFET-Fruit241	WEFET-Soil103	Syzygium guineense ssp. macrocarpum	SG_m	0.888859	0.132384	0.45076	48.1662	0.007334	0.006619	0.048215	0.653518	255.042	36.782	0.779489	0.034438	26.6557	0.001037	0.415454	9.99795	0.001643	0.246119	0.015551	1.6e-05	0.001478	0.100453
2023-03-17	6.4523	39.869	1311	4.4	WEFET-Fruit241	WEFET-Soil103	Syzygium guineense ssp. macrocarpum	SG_m	0.832838	0.134751	0.445135	47.7851	0.007243	0.006895	0.048855	0.624878	252.031	36.3861	0.773332	0.035459	26.5204	0.002895	0.408844	11.6011	0.001605	0.244368	0.01601	1.5e-05	0.001425	0.098657
2022-10-10	9.46354	41.8885	2120.19	4.36	WEFET-Fruit012	WEFET-Soil056	Carissa spinarum	CS	1.63501	0.381673	0.095721	57.529	0.000884	0.003203	0.247111	1.2708	432.302	37.7628	1.09445	0.016346	57.2154	0.000853	0.323759	29.7234	0.00157	0.146704	0.02298	2.9e-05	0.002423	0.635599
2022-10-10	9.46354	41.8885	2120.19	4.36	WEFET-Fruit012	WEFET-Soil056	Carissa spinarum	CS	1.44768	0.39022	0.095922	57.8224	0.000819	0.002965	0.242549	1.23442	432.548	37.1988	1.0975	0.016695	56.8961	0.000862	0.321291	33.1471	0.001481	0.146226	0.020335	3e-05	0.002014	0.626074
2022-10-22	7.00553	35.589	1406	4.75	WEFET-Fruit050	WEFET-Soil076	Psidium guajava	PG	0.088543	0.110027	0.042339	16.8517	0.001273	0.001764	0.084553	0.190664	255.988	10.8674	0.135573	0.003361	22.7059	9e-05	0.186748	24.9681	0.001445	0.07751	0.00302	2.6e-05	6.7e-05	0.204663
2022-10-22	7.00553	35.589	1406	4.75	WEFET-Fruit050	WEFET-Soil076	Psidium guajava	PG	0.087022	0.109412	0.040698	15.8222	0.001251	0.001792	0.081977	0.189729	242.867	10.307	0.129541	0.00337	21.7842		0.17921	20.252	0.001388	0.073957	0.003039	2.7e-05	6.2e-05	0.195825
2022-10-22	7.00553	35.589	1406	4.75	WEFET-Fruit051	WEFET-Soil076	Psidium guajava	PG	0.053018	0.123429	0.046406	15.5737	0.00173	0.001764	0.07857	0.185723	256.351	10.0833	0.141113	0.003501	21.0224		0.176389	20.2473	0.001229	0.072872	0.002896	2.5e-05	6.2e-05	0.245875
2022-10-25	7.33709	36.875	1811.94	4.82	WEFET-Fruit056	WEFET-Soil080	Rhus glutinosa	RG	2.66288	0.384073	1.10895	97.8174	0.008725	0.012847	0.130234	5.1376	487.121	42.161	2.02662	0.074707	50.201	0.00087	0.70535	33.6123	0.001203	0.62956	0.16149	3.2e-05	0.012831	0.469773
2022-10-31	6.12887	37.5789	1411.36	4.58	WEFET-Fruit062	WEFET-Soil082	Carissa spinarum	CS	0.403356	0.257266	0.120546	126.289	0.000892	0.021234	0.08264	0.726722	442.95	22.3513	0.341431	0.029786	30.5338	0.000153	0.307658	7.54919	0.001171	1.27891	0.025821		0.001081	0.162045
2022-10-25	7.33709	36.875	1811.94	4.82	WEFET-Fruit055	WEFET-Soil080	Rhus glutinosa	RG	2.47215	0.345641	1.08575	101.681	0.008025	0.006567	0.1267	4.5622	467.702	40.2314	1.92454	0.063072	48.7071	0.000754	0.672219	28.2766	0.001106	0.641815	0.158507	3e-05	0.011032	0.486628
2022-10-13	9.44254	41.9331	2036	4.75	WEFET-Fruit028	WEFET-Soil064	Casimiroa edulis	CE	0.144227	0.235601	0.016363	15.1847	0.000519		0.07401	0.374419	287.679	14.9877	0.062725	0.008275	31.3888	0.000308	0.185028	12.0438	0.001082	0.035595	0.004095	1.3e-05	0.000328	0.075117
2022-10-13	9.44254	41.9331	2036	4.75	WEFET-Fruit037	WEFET-Soil064	Casimiroa edulis	CE	0.142773	0.245787	0.016469	15.427	0.000513		0.074388	0.376021	287.995	15.0725	0.063062	0.007984	31.1619	0.000138	0.182045		0.000982	0.035865	0.003717	1.2e-05	0.000337	0.071009
2022-10-11	9.3355	41.7694	2207.11	5	WEFET-Fruit016	WEFET-Soil058	Rhus glutinosa	RG	1.9474	0.390223	0.060361	192.48	0.001968	0.003628	0.123512	2.35287	201.995	50.8305	0.533845	0.023282	48.1487	0.000919	0.159457	25.8712	0.000978	0.261344	0.079656	1.2e-05	0.005408	0.356251
2023-03-17	6.48051	39.8605	1425.36	4.6	WEFET-Fruit095	WEFET-Soil104	Syzygium guineense ssp. guineense	SG_g	0.393261	0.113981	0.191074	18.846	0.000584	0.002147	0.078387	0.394072	248.265	23.6204	0.373583	0.012353	34.7276	0.003631	0.33432	8.97452	0.000957	0.109325	0.008191		0.001019	0.091589
2022-10-11	9.3355	41.7694	2207.11	5	WEFET-Fruit016	WEFET-Soil058	Rhus glutinosa	RG	1.99622	0.387905	0.061154	192.914	0.001942	0.003651	0.12529	2.24686	205.153	51.3818	0.539725	0.024324	48.2474	0.000915	0.161863	26.67	0.000952	0.261604	0.060441	1.4e-05	0.00556	0.362515
2023-03-17	6.75265	39.7165	2751.14	4.86	WEFET-Fruit094	WEFET-Soil102	Rubus volkensii	RV	2.1701	0.232789	0.183187	37.0398	0.001369	0.002769	0.066764	2.26822	169.943	43.6339	0.704124	0.025437	27.574	0.000672	0.355861	12.827	0.000924	0.397071	0.05497	2e-06	0.004706	0.221769
2022-10-10	9.46385	41.8879	2121.15	4.82	WEFET-Fruit011	WEFET-Soil055	Casimiroa edulis	CE	0.181606	0.319222	0.012437	12.7049	0.001107	0.000859	0.083988	0.366855	290.404	15.6324	0.075454	0.016206	29.3422	0.000292	0.439958		0.000818	0.030154	0.003501	5.5e-05	0.000326	0.079413
2023-03-07	7.54704	36.557	1891.06	4.99	WEFET-Fruit078	WEFET-Soil088	Syzygium guineense ssp. guineense	SG_g	0.576054	0.158459	0.100288	15.543	0.000202	0.003549	0.113307	0.600067	310.201	31.7707	1.31631	0.03692	38.0934	0.000419	0.207257	12.6584	0.000814	0.073962	0.010159	2e-05	0.000914	0.137485
2022-10-10	9.46385	41.8879	2121.15	4.82	WEFET-Fruit011	WEFET-Soil055	Casimiroa edulis	CE	0.172302	0.337011	0.01263	12.8869	0.001093		0.083476	0.365816	291.665	15.5691	0.074627	0.016882	29.0245	0.000272	0.439564		0.000807	0.030275	0.003739	5.2e-05	0.000349	0.068405
2022-10-10	9.46385	41.8879	2121.15	4.82	WEFET-Fruit013	WEFET-Soil055	Casimiroa edulis	CE	0.178133	0.345792	0.012664	12.3862	0.001073		0.083833	0.380128	294.889	15.6829	0.075891	0.015492	29.1295	0.000276	0.437334		0.000806	0.029627	0.003968	5.7e-05	0.000343	0.067932
2022-10-12	9.22274	42.3012	1542	5	WEFET-Fruit077		Berchemia discolor	BD	0.232587	0.123007	0.04304	51.5453	0.000131	0.003	0.024841	0.706947	543.478	28.2885	0.043029	0.008512	29.5015	0.000226	0.281541	11.1967	0.00076	0.266234	0.028995	7.7e-05	0.000358	0.128907
2023-03-07	7.54702	36.557	1891.41	4.75	WEFET-Fruit079	WEFET-Soil089	Rubus apetalus	RAp	0.589701	0.484471	1.46903	104.679	0.000753	0.001303	0.1747	1.0398	317.24	62.536	3.11404	0.097271	70.445	0.000307	0.434751	14.4495	0.000755	0.676526	0.028014	3e-06	0.000867	0.360899
2023-03-09	7.31057	36.0645	1864.08	4.66	WEFET-Fruit085	WEFET-Soil095	Tristemma mauritianum	TM	20.146	0.334324	0.738442	81.111	0.002358	0.003348	0.358949	1.13752	196.734	71.5152	4.09056	0.098779	116.167	0.000193	0.380594	52.8584	0.000684	0.343657	0.015613		0.000228	1.13224
2022-10-10	9.38019	41.7681	2033.96	4.63	WEFET-Fruit015	WEFET-Soil057	Annona cherimola	ACh	0.038427	0.09641	0.010282	19.962	0.002106	0.001235	0.055942	0.259314	337.951	14.3865	0.10578	0.011068	33.9042	0.000205	0.173715	18.4232	0.000664	0.042901	0.003498			0.148265
2022-10-13	9.45863	41.9171	2058.66	4.98	WEFET-Fruit033	WEFET-Soil066	Casimiroa edulis	CE	0.104565	0.291197	0.008326	9.32241	0.000236		0.041618	0.242605	329.164	17.0879	0.065313	0.001458	26.3819	0.000294	0.187333		0.000658	0.048255	0.002306	1.9e-05	0.000133	0.088696
2022-10-13	9.45863	41.9171	2058.66	4.98	WEFET-Fruit038	WEFET-Soil066	Casimiroa edulis	CE	0.097879	0.272324	0.008461	9.14885	0.000232		0.041897	0.24271	329.589	17.1209	0.065511	0.003034	26.7983	0.000124	0.19001		0.000657	0.049331	0.00238	1.7e-05	0.000164	0.083353
2023-03-10	7.46949	36.8775	2216.75	4.07	WEFET-Fruit090	WEFET-Soil100	Syzygium guineense ssp. guineense	SG_g	5.15617	0.108485	0.108929	15.7634	0.00248	0.004999	0.103128	6.22785	209.766	24.57	1.79657	0.025594	26.172	0.001572	0.455364	8.22623	0.000647	0.072298	0.101217	2.2e-05	0.01049	0.093332
2022-10-10	9.38019	41.7681	2033.96	4.63	WEFET-Fruit032	WEFET-Soil057	Annona cherimola	ACh	0.042961	0.107862	0.00997	19.4427	0.00209		0.056393	0.239359	328.515	13.8324	0.103168	0.010422	34.0587	0.000373	0.168538	21.9851	0.000595	0.041827	0.003472			0.133434
2022-10-10	9.38019	41.7681	2033.96	4.63	WEFET-Fruit032	WEFET-Soil057	Annona cherimola	ACh	0.046396	0.096241	0.01026	19.5063	0.002001		0.056192	0.233574	329.295	13.9029	0.103121	0.011666	33.3909	0.000394	0.167851	25.2261	0.00059	0.041975	0.00382		0.0001	0.136182
2023-03-09	7.30866	36.0569	1890.05	4.68	WEFET-Fruit084	WEFET-Soil094	Rubus pinnatus	RP	0.693037	0.450598	1.34575	117.049	0.003045	0.001519	0.196318	1.42823	310.454	77.0136	4.11329	0.094086	61.4312	0.000328	0.645893	22.5769	0.000553	0.657899	0.031063		0.001391	0.495743
2023-03-09	7.30866	36.0569	1890.05	4.68	WEFET-Fruit084	WEFET-Soil094	Rubus pinnatus	RP	0.705016	0.446465	1.32669	114.149	0.003024	0.001326	0.194541	1.40068	302.248	74.6651	4.00906	0.09226	60.6301	0.000282	0.639396	18.9143	0.000517	0.651608	0.029677		0.001307	0.48191
2022-10-05	7.14617	40.005	2447.3	4.9	WEFET-Fruit003	WEFET-Soil051	Rosa abyssinica	RAb	0.721459	0.805807	0.521832	153.409	0.001346	0.002125	0.086472	0.855043	974.878	52.6524	0.564569	0.066194	53.2758	0.000272	0.267053	27.716	0.000495	1.07541	0.033429	2.4e-05	0.001739	0.216038
2022-10-11	9.34914	41.7726	2059.49	4.83	WEFET-Fruit020	WEFET-Soil060	Casimiroa edulis	CE	0.101178	0.304685	0.00886	9.07524	0.001042		0.099846	0.262517	261.593	16.6862	0.086713	0.01573	24.0441	0.000283	0.152423	9.66463	0.000401	0.02589	0.002585	2.9e-05	0.000187	0.092445
2022-10-11	9.34914	41.7726	2059.49	4.83	WEFET-Fruit029	WEFET-Soil060	Casimiroa edulis	CE	0.099253	0.328224	0.009027	8.79945	0.001047		0.096287	0.262192	253.896	16.156	0.085329	0.015561	23.3704	0.000317	0.149498	8.60534	0.000391	0.026142	0.002699	2.7e-05	0.000216	0.087158
2022-10-25	7.59123	36.8555	1757.95	4	WEFET-Fruit057	WEFET-Soil079	Psidium guajava	PG	0.106972	0.137624	0.100329	12.6327	0.000813	0.001724	0.110017	0.293947	275.377	11.7025	0.207317	0.021439	22.6027		0.284527	13.6477	0.000391	0.087301	0.004802	8.6e-05	0.000132	0.208181
2022-10-11	9.34914	41.7726	2059.49	4.83	WEFET-Fruit029	WEFET-Soil060	Casimiroa edulis	CE	0.098049	0.340737	0.008777	8.76978	0.000931		0.097149	0.254796	254.594	16.3151	0.086292	0.015549	23.6459	0.000281	0.150526	11.0987	0.00038	0.025456	0.002642	2.6e-05	0.000228	0.087481
2023-03-08	7.51695	36.5325	1881.95	4.58	WEFET-Fruit082	WEFET-Soil092	Ficus sur	FSu	0.581013	0.28952	0.545111	85.4543	0.001903	0.001119	0.209453	0.806029	431.353	26.2176	0.217666	0.057717	30.6457	0.000426	1.033	11.6639	0.00038	0.776828	0.021294	0.000413	0.001439	0.246651
2022-10-29	6.6698	37.7911	1429.93	4.85	WEFET-Fruit060	WEFET-Soil081	Ziziphus spina-christi	ZS	0.680658	0.353163	0.235482	183.787	0.000664	0.00241	0.116137	0.844954	632.304	27.6382	0.556326	0.009536	55.5663	0.000616	0.535589	23.4505	0.000379	1.07393	0.040708	7e-06	0.00114	0.29436
2022-10-25	7.59123	36.8555	1757.95	4	WEFET-Fruit058	WEFET-Soil079	Psidium guajava	PG	0.100515	0.118836	0.099366	12.2062	0.000882	0.001829	0.105251	0.269725	284.704	11.7539	0.20842	0.02283	22.1916	0.000137	0.3188	13.2475	0.000372	0.08679	0.003916	9.2e-05	0.00011	0.219666
2022-10-31	6.44892	37.7464	1212.07	4.9	WEFET-Fruit063	WEFET-Soil083	Ziziphus spina-christi	ZS	1.57395	0.321437	0.277093	36.3363	0.000888	0.001143	0.130617	1.1901	444.841	32.4143	1.50863	0.053997	35.865	0.000388	0.269657	18.8891	0.000362	0.222864	0.022053	1.6e-05	0.001894	0.45746
2022-10-29	6.6698	37.7911	1429.93	4.85	WEFET-Fruit060	WEFET-Soil081	Ziziphus spina-christi	ZS	0.607964	0.355339	0.23934	177.652	0.000647	0.00225	0.115226	0.776484	610.245	26.4741	0.543886	0.009837	52.7718	0.000445	0.533823	13.4424	0.000358	1.0856	0.039808	9e-06	0.001371	0.295172
2023-03-09	7.30765	36.089	2004.02	4	WEFET-Fruit086	WEFET-Soil096	Rubus steudneri	RS	0.574122	0.399847	0.831023	74.7739	0.001494	0.000901	0.17556	1.01993	261.204	58.9517	5.95754	0.103753	53.2393	0.000253	0.783026	34.493	0.000325	0.438303	0.022279		0.001101	0.371037
2023-03-10	7.47005	36.8764	2244.83	4.18	WEFET-Fruit089	WEFET-Soil099	Cordia africana	CA	1.35724	0.211705	0.156439	18.6618	0.001241	0.000997	0.261649	1.62254	913.691	36.4173	0.161953	0.025638	97.4716	0.000303	0.640248	26.4622	0.000303	0.139627	0.029986	7.1e-05	0.002407	0.452516
2023-03-11	7.79134	36.3961	1963.97	4.86	WEFET-Fruit092	WEFET-Soil101	Rubus steudneri	RS	1.8117	0.470388	0.947917	97.7035	0.001709	0.002137	0.178373	2.88845	304.387	69.8635	5.00032	0.08632	61.1563	0.000606	0.974715	20.2344	0.000293	0.571761	0.048735	2.9e-05	0.002492	0.40182
2023-03-10	7.47005	36.8764	2244.83	4.18	WEFET-Fruit089	WEFET-Soil099	Cordia africana	CA	1.37766	0.214479	0.155624	18.9162	0.001225	0.001288	0.260824	1.50821	934.207	37.1234	0.163072	0.026389	99.7533	0.000286	0.636376	27.7313	0.000285	0.138939	0.045012	6.8e-05	0.002417	0.455738
2023-03-07	7.53843	36.5549	1960.06	4.96	WEFET-Fruit080	WEFET-Soil090	Ficus sur	FSu	0.160628	0.305712	0.404484	66.6183	0.000324		0.133532	0.304272	508.3	18.5393	0.161866	0.055178	35.3583	0.000137	0.697127	14.7668	0.000276	0.484514	0.013525	2.4e-05	0.000223	0.323386
2022-10-24	7.7289	36.7837	1970.01	4.5	WEFET-Fruit054	WEFET-Soil078	Psidium guajava	PG	0.144502	0.123069	0.155712	15.4587	0.001188	0.002883	0.087127	0.27275	262.747	13.2867	0.306505	0.022607	26.0976	0.000192	0.316325	12.1105	0.000259	0.103528	0.004715	4.7e-05	0.000221	0.186736
2022-10-31	6.12887	37.5789	1411.36	4.58	WEFET-Fruit061	WEFET-Soil082	Carissa spinarum	CS	0.902286	0.209799	0.17895	23.5808	0.000639	0.001284	0.08567	0.808851	292.353	20.8147	0.985142	0.035676	23.0391	0.000292	0.181799	8.77768	0.00025	0.148643	0.016447	1.3e-05	0.001442	0.30685
2022-10-20	7.3094	36.1186	1904.93	4.86	WEFET-Fruit043	WEFET-Soil070	Psidium guajava	PG	0.083752	0.142736	0.089314	21.5478	0.000477	0.001336	0.092915	0.196254	259.41	11.6775	0.195811	0.0084	25.5843	0.000124	0.549871	14.6778	0.000235	0.103321	0.004238	0.000187	0.000103	0.181887
2022-10-24	7.7289	36.7837	1970.01	4.5	WEFET-Fruit053	WEFET-Soil078	Psidium guajava	PG	0.091873	0.125799	0.148555	16.8299	0.00098	0.001676	0.08337	0.227026	240.752	13.0552	0.302624	0.01709	25.231	0.000156	0.290598	9.55705	0.000209	0.108612	0.004036	3.2e-05	0.00015	0.177046
2022-10-20	7.3094	36.1186	1904.93	4.86	WEFET-Fruit042	WEFET-Soil070	Psidium guajava	PG	0.085413	0.142133	0.088931	19.9403	0.000499	0.002258	0.07926	0.180782	240.083	10.6132	0.18059	0.007682	22.783		0.522161	14.7652	0.000203	0.097665	0.004922	0.000147	0.000133	0.15482
2023-03-10	7.29952	36.8575	1547.99	4.1	WEFET-Fruit088	WEFET-Soil098	Cordia africana	CA	2.01735	0.323532	1.28704	43.201	0.001938	0.002694	0.221174	3.19738	989.49	46.9805	0.24202	0.037793	80.2245	0.000713	0.192323	16.7561	0.000113	0.637743	0.111422	2e-05	0.006724	0.365185
2022-10-06	7.24101	39.943	2418.5	5	WEFET-Fruit008	WEFET-Soil054	Dovyalis abyssinica	DA	0.5266	0.144963	0.036512	12.2972	0.001136	0.001044	0.066587	0.555087	268.151	11.7524	0.14087	0.024137	27.2092	0.000325	0.101859	21.5762	0.000104	0.044266	0.010852	2e-06	0.001052	0.141333
2023-03-09	7.28031	36.1904	1769.04	4.42	WEFET-Fruit087	WEFET-Soil097	Rubus apetalus	RAp	0.451957	0.443181	0.959896	95.9388	0.002597	0.003014	0.197756	1.22315	274.054	52.3418	3.43359	0.063518	60.662	0.000315	0.467495	23.735	9.9e-05	0.563881	0.022898		0.001114	0.424833
2022-10-06	7.24101	39.943	2418.5	5	WEFET-Fruit009	WEFET-Soil054	Dovyalis abyssinica	DA	0.285582	0.126992	0.037433	12.5469	0.001085	0.000706	0.067884	0.377913	266.838	11.588	0.135226	0.023203	28.5266	0.00028	0.09825	22.9356	9.8e-05	0.04487	0.009096		0.000779	0.147354
2022-10-20	7.28068	36.1983	1701.06	4.83	WEFET-Fruit046	WEFET-Soil072	Rubus rosifolius	RR	0.298287	0.318691	0.274296	30.5819	0.000961	0.000817	0.116994	0.728165	277.455	32.9064	0.71164	0.100071	44.3868	0.000231	0.350408	15.8009	9.8e-05	0.151125	0.019555		0.0006	0.42654
2022-10-06	7.24101	39.943	2418.5	5	WEFET-Fruit008	WEFET-Soil054	Dovyalis abyssinica	DA	0.548202	0.134869	0.035989	12.1153	0.001119	0.001053	0.066398	0.562791	266.208	11.6937	0.140653	0.023305	26.9293	0.000312	0.101272	21.9155	9.6e-05	0.043639	0.01018		0.001126	0.141858
2022-10-06	7.0314	39.9808	2595.33	4.67	WEFET-Fruit005	WEFET-Soil053	Dovyalis caffra	DC	0.267045	0.113188	0.019957	9.32259	0.002374	0.000641	0.044669	0.300401	227.575	8.83854	0.233728	0.150534	23.4416	0.000192	0.190413	19.8891	9.4e-05	0.047765	0.005709	4.2e-05	0.000464	0.213782
2023-03-07	7.53444	36.5511	1942.01	4.62	WEFET-Fruit081	WEFET-Soil091	Cordia africana	CA	0.331248	0.251315	0.301709	34.4751	0.002354	0.000846	0.226117	0.395464	971.764	44.5847	0.519269	0.046739	62.1472		0.516018	22.4105	9e-05	0.251277	0.008731	0.000137	0.000382	0.444401
2022-10-06	7.0314	39.9808	2595.33	4.67	WEFET-Fruit006	WEFET-Soil053	Dovyalis caffra	DC	0.09714	0.094991	0.016653	8.25666	0.001863		0.0409	0.158288	176.683	7.99881	0.201705	0.151218	21.4064	0.00021	0.148165	12.9947	8.7e-05	0.037942	0.002005	3e-05	0.00011	0.193964
2022-11-01	6.16419	37.5775	2116.3	4.86	WEFET-Fruit066	WEFET-Soil085	Ficus sycomorus	FSy	0.257502	0.246598	0.382456	45.318	0.002211	0.000496	0.049194	0.340007	491.416	27.3945	0.325795	0.01514	25.8394	0.000116	0.659161	5.74273	8.2e-05	0.436967	0.014212	0.000248	0.00083	0.169937
2022-10-17	9.00786	38.2339	2156.74	5	WEFET-Fruit040	WEFET-Soil069	Dovyalis caffra	DC	0.306338	0.109542	0.007506	7.7121	0.00286		0.052399	0.17955	201.111	9.88699	0.07571	0.043656	22.5528	0.000534	0.061071	10.1631	7.5e-05	0.026561	0.002855	3e-06	0.000144	0.181379
2022-10-20	7.28068	36.1983	1701.06	4.83	WEFET-Fruit045	WEFET-Soil072	Rubus rosifolius	RR	0.321637	0.306464	0.277296	29.496	0.000881	0.001036	0.117613	0.700399	264.118	31.5901	0.697	0.097973	42.3718	0.000223	0.353628	8.86366	7.4e-05	0.154636	0.009625		0.000611	0.413327
2022-10-21	7.31099	36.0833	1946.07	4.7	WEFET-Fruit048	WEFET-Soil073	Rubus rosifolius	RR	0.50173	0.285429	0.212679	22.9813	0.000846	0.001374	0.106148	1.0703	270.023	35.6347	0.617781	0.11729	45.1865	0.000242	0.262941	9.40507	7.2e-05	0.123271	0.021938		0.001624	0.38821
2022-10-21	7.31099	36.0833	1946.07	4.7	WEFET-Fruit047	WEFET-Soil073	Rubus rosifolius	RR	0.281824	0.313551	0.218095	24.314	0.000734	0.001402	0.111854	0.70348	294.919	36.5981	0.642942	0.125284	48.3182	0.000216	0.275541	14.7316	7.1e-05	0.126062	0.008991		0.000595	0.39717
2022-10-06	7.0314	39.9808	2595.33	4.67	WEFET-Fruit006	WEFET-Soil053	Dovyalis caffra	DC	0.099602	0.11475	0.016118	8.1856	0.001893		0.042002	0.194626	177.688	8.13954	0.201618	0.152884	21.4828		0.147469	15.8954	6.3e-05	0.038377	0.011245	2.7e-05	0.000109	0.194606
2023-03-09	7.31218	36.0564	1857.97	5	WEFET-Fruit083	WEFET-Soil093	Rubus rosifolius	RR	0.704894	0.480846	0.546156	48.0914	0.002795	0.000845	0.185403	1.18884	384.544	40.9727	1.78021	0.094842	56.4613	0.000321	0.527131	22.9784	5.9e-05	0.274759	0.018		0.001384	0.639717
2022-10-24	7.77578	36.3985	1924.6	4.71	WEFET-Fruit052	WEFET-Soil077	Physalis peruviana	PP	0.852048	0.212283	0.047293	11.0367	0.000517	0.001548	0.160596	0.958812	652.902	30.5778	0.223298	0.024308	60.4358	0.00025	0.968347	23.5419	5.5e-05	0.059211	0.004343	6.4e-05	0.000471	0.346423
2022-10-17	9.00786	38.2339	2156.74	5	WEFET-Fruit041	WEFET-Soil069	Dovyalis caffra	DC	0.312303	0.093871	0.007406	7.1126	0.002682		0.051612	0.171525	189.752	9.26618	0.071361	0.042354	21.3517	0.000191	0.056726	11.8544	4.3e-05	0.024967	0.003048	2e-06	0.000176	0.172931
2022-10-17	9.00786	38.2339	2156.74	5	WEFET-Fruit041	WEFET-Soil069	Dovyalis caffra	DC	0.285859	0.111148	0.007167	7.06895	0.002656		0.049653	0.162767	185.895	9.2888	0.069375	0.041028	21.3371	0.000185	0.054142	10.2181	4.3e-05	0.02389	0.002889	2e-06	0.000174	0.171532
2022-10-11	9.31576	41.7552	2513.51	4.67	WEFET-Fruit017	WEFET-Soil059	Dovyalis caffra	DC	0.44269	0.092267	0.010767	8.76953	0.001998		0.088982	0.20697	200.309	9.48898	0.043546	0.034248	23.3112	0.000398	0.176438	9.37012		0.032111	0.004313	3.3e-05	0.000302	0.242101
2022-10-11	9.31576	41.7552	2513.51	4.67	WEFET-Fruit018	WEFET-Soil059	Dovyalis caffra	DC	1.89311	0.097061	0.011235	8.73174	0.002046	0.000609	0.085846	0.220054	191.824	9.50695	0.056081	0.034652	24.9083	0.000427	0.172503	8.43392		0.03254	0.004853	3.5e-05	0.000641	0.249557
2023-03-09	7.31218	36.0564	1857.97	5	WEFET-Fruit093	WEFET-Soil102	Rubus volkensii	RV	0.744754	0.275739	0.188064	38.099	0.000933	0.001384	0.096813	1.02871	215.038	25.6973	0.677217	0.01286	26.9306	0.000289	0.193316	10.5106		0.207008	0.020392	4e-06	0.001425	0.247973

## Sheet: wef_elements_rni_pct_100g_fw
sampling_date	latitude	longitude	altitude	location_precision	fruit_sample_id	species	species_acronym	Ca	Fe	Mg	Se	Zn
2022-10-03	6.46537	39.8418	1329.02	4.82	WEFET-Fruit001	Mimusops kummel	MK	8.27	2.67	15.29	6.51	0.88
2022-10-03	6.46537	39.8418	1329.02	4.82	WEFET-Fruit001	Mimusops kummel	MK	7.87	2.65	14.3	6.11	0.84
2022-10-03	6.46873	39.8415	1329.95	4.9	WEFET-Fruit002	Mimusops kummel	MK	8.55	2.71	10.46	25.89	0.78
2022-10-05	7.14617	40.005	2447.3	4.9	WEFET-Fruit003	Rosa abyssinica	RAb	11.8	5.86	22.89	1.55	1.26
2022-10-05	7.16813	39.986	2401.49	4.74	WEFET-Fruit004	Rosa abyssinica	RAb	20.49	8.25	28.02	14.83	1.84
2022-10-05	7.16813	39.986	2401.49	4.74	WEFET-Fruit004	Rosa abyssinica	RAb	20.29	8.21	27.87	14.48	1.85
2022-10-06	7.0314	39.9808	2595.33	4.67	WEFET-Fruit005	Dovyalis caffra	DC	0.72	2.06	3.84	0.29	1.25
2022-10-06	7.0314	39.9808	2595.33	4.67	WEFET-Fruit006	Dovyalis caffra	DC	0.63	1.33	3.54	0.2	1.14
2022-10-06	7.0314	39.9808	2595.33	4.67	WEFET-Fruit006	Dovyalis caffra	DC	0.64	1.08	3.48	0.27	1.13
2022-10-06	7.24101	39.943	2418.5	5	WEFET-Fruit008	Dovyalis abyssinica	DA	0.95	3.8	5.11	0.33	0.83
2022-10-06	7.24101	39.943	2418.5	5	WEFET-Fruit008	Dovyalis abyssinica	DA	0.93	3.85	5.08	0.3	0.83
2022-10-06	7.24101	39.943	2418.5	5	WEFET-Fruit009	Dovyalis abyssinica	DA	0.97	2.59	5.04	0.31	0.86
2022-10-10	9.46385	41.8879	2121.15	4.82	WEFET-Fruit011	Casimiroa edulis	CE	0.99	2.51	6.77	2.52	0.4
2022-10-10	9.46385	41.8879	2121.15	4.82	WEFET-Fruit011	Casimiroa edulis	CE	0.98	2.51	6.8	2.56	0.46
2022-10-10	9.46354	41.8885	2120.19	4.36	WEFET-Fruit012	Carissa spinarum	CS	4.43	8.7	16.42	4.91	3.72
2022-10-10	9.46354	41.8885	2120.19	4.36	WEFET-Fruit012	Carissa spinarum	CS	4.45	8.45	16.17	4.63	3.66
2022-10-10	9.46385	41.8879	2121.15	4.82	WEFET-Fruit013	Casimiroa edulis	CE	0.95	2.6	6.82	2.52	0.4
2022-10-10	9.38019	41.7681	2033.96	4.63	WEFET-Fruit015	Annona cherimola	ACh	1.54	1.78	6.25	2.08	0.87
2022-10-11	9.3355	41.7694	2207.11	5	WEFET-Fruit016	Rhus glutinosa	RG	14.81	16.12	22.1	3.06	2.08
2022-10-11	9.3355	41.7694	2207.11	5	WEFET-Fruit016	Rhus glutinosa	RG	14.84	15.39	22.34	2.98	2.12
2022-10-11	9.31576	41.7552	2513.51	4.67	WEFET-Fruit017	Dovyalis caffra	DC	0.67	1.42	4.13		1.42
2022-10-11	9.31576	41.7552	2513.51	4.67	WEFET-Fruit018	Dovyalis caffra	DC	0.67	1.51	4.13		1.46
2022-10-11	9.34914	41.7726	2059.49	4.83	WEFET-Fruit020	Casimiroa edulis	CE	0.7	1.8	7.25	1.25	0.54
2022-10-12	9.26345	42.1908	1465	4.87	WEFET-Fruit021	Ziziphus spina-christi	ZS	6.86	6.57	11.24	12.15	1.14
2022-10-12	9.26345	42.1908	1465	4.87	WEFET-Fruit022	Ziziphus spina-christi	ZS	7.02	5.47	11.12	10.31	0.98
2022-10-12	9.2423	42.2496	1302	4.92	WEFET-Fruit023	Psidium guajava	PG	1.2	2.53	7.5	28.62	1.58
2022-10-12	9.2423	42.2496	1302	4.92	WEFET-Fruit024	Psidium guajava	PG	1.27	2.56	7.79	29.95	1.67
2022-10-12	9.2423	42.2496	1302	4.92	WEFET-Fruit024	Psidium guajava	PG	1.2	2.43	7.51	29.42	1.63
2022-10-12	9.2423	42.2496	1302	4.92	WEFET-Fruit025	Psidium guajava	PG	1.21	2.37	7.48	28.48	1.61
2022-10-12	9.22289	42.3174	1613	5	WEFET-Fruit026	Ziziphus spina-christi	ZS	10.65	5.74	13.15	11.74	1.04
2022-10-12	9.22289	42.3174	1613	5	WEFET-Fruit027	Ziziphus spina-christi	ZS	10.77	6.61	12.86	10.11	0.91
2022-10-13	9.44254	41.9331	2036	4.75	WEFET-Fruit028	Casimiroa edulis	CE	1.17	2.56	6.52	3.38	0.44
2022-10-11	9.34914	41.7726	2059.49	4.83	WEFET-Fruit029	Casimiroa edulis	CE	0.68	1.8	7.02	1.22	0.51
2022-10-11	9.34914	41.7726	2059.49	4.83	WEFET-Fruit029	Casimiroa edulis	CE	0.67	1.75	7.09	1.19	0.51
2022-10-10	9.38019	41.7681	2033.96	4.63	WEFET-Fruit032	Annona cherimola	ACh	1.5	1.64	6.01	1.86	0.78
2022-10-10	9.38019	41.7681	2033.96	4.63	WEFET-Fruit032	Annona cherimola	ACh	1.5	1.6	6.04	1.84	0.8
2022-10-13	9.45863	41.9171	2058.66	4.98	WEFET-Fruit033	Casimiroa edulis	CE	0.72	1.66	7.43	2.06	0.52
2022-10-13	9.45741	41.9095	2124	4.92	WEFET-Fruit034	Casimiroa edulis	CE	1.54	2.78	7.57	12.09	0.74
2022-10-15	9.17356	40.5824	1389	4.86	WEFET-Fruit035	Ziziphus spina-christi	ZS	9.34	3.01	10.45	6.16	1.04
2022-10-15	9.17356	40.5824	1389	4.86	WEFET-Fruit036	Ziziphus spina-christi	ZS	9.12	3	10.67	5.86	0.98
2022-10-13	9.44254	41.9331	2036	4.75	WEFET-Fruit037	Casimiroa edulis	CE	1.19	2.58	6.55	3.07	0.42
2022-10-13	9.45863	41.9171	2058.66	4.98	WEFET-Fruit038	Casimiroa edulis	CE	0.7	1.66	7.44	2.05	0.49
2022-10-13	9.45741	41.9095	2124	4.92	WEFET-Fruit039	Casimiroa edulis	CE	1.54	2.8	7.42	11.91	0.73
2022-10-17	9.00786	38.2339	2156.74	5	WEFET-Fruit040	Dovyalis caffra	DC	0.59	1.23	4.3	0.23	1.06
2022-10-17	9.00786	38.2339	2156.74	5	WEFET-Fruit041	Dovyalis caffra	DC	0.55	1.17	4.03	0.13	1.01
2022-10-17	9.00786	38.2339	2156.74	5	WEFET-Fruit041	Dovyalis caffra	DC	0.54	1.11	4.04	0.13	1
2022-10-20	7.3094	36.1186	1904.93	4.86	WEFET-Fruit042	Psidium guajava	PG	1.53	1.24	4.61	0.63	0.91
2022-10-20	7.3094	36.1186	1904.93	4.86	WEFET-Fruit043	Psidium guajava	PG	1.66	1.34	5.08	0.73	1.06
2022-10-20	7.28068	36.1983	1701.06	4.83	WEFET-Fruit045	Rubus rosifolius	RR	2.27	4.8	13.73	0.23	2.42
2022-10-20	7.28068	36.1983	1701.06	4.83	WEFET-Fruit046	Rubus rosifolius	RR	2.35	4.99	14.31	0.31	2.49
2022-10-21	7.31099	36.0833	1946.07	4.7	WEFET-Fruit047	Rubus rosifolius	RR	1.87	4.82	15.91	0.22	2.32
2022-10-21	7.31099	36.0833	1946.07	4.7	WEFET-Fruit048	Rubus rosifolius	RR	1.77	7.33	15.49	0.23	2.27
2022-10-22	7.00553	35.589	1406	4.75	WEFET-Fruit050	Psidium guajava	PG	1.22	1.3	4.48	4.34	1.15
2022-10-22	7.00553	35.589	1406	4.75	WEFET-Fruit050	Psidium guajava	PG	1.3	1.31	4.72	4.52	1.2
2022-10-22	7.00553	35.589	1406	4.75	WEFET-Fruit051	Psidium guajava	PG	1.2	1.27	4.38	3.84	1.44
2022-10-24	7.77578	36.3985	1924.6	4.71	WEFET-Fruit052	Physalis peruviana	PP	0.85	6.57	13.29	0.17	2.03
2022-10-24	7.7289	36.7837	1970.01	4.5	WEFET-Fruit053	Psidium guajava	PG	1.29	1.55	5.68	0.65	1.04
2022-10-24	7.7289	36.7837	1970.01	4.5	WEFET-Fruit054	Psidium guajava	PG	1.19	1.87	5.78	0.81	1.09
2022-10-25	7.33709	36.875	1811.94	4.82	WEFET-Fruit055	Rhus glutinosa	RG	7.82	31.25	17.49	3.46	2.85
2022-10-25	7.33709	36.875	1811.94	4.82	WEFET-Fruit056	Rhus glutinosa	RG	7.52	35.19	18.33	3.76	2.75
2022-10-25	7.59123	36.8555	1757.95	4	WEFET-Fruit057	Psidium guajava	PG	0.97	2.01	5.09	1.22	1.22
2022-10-25	7.59123	36.8555	1757.95	4	WEFET-Fruit058	Psidium guajava	PG	0.94	1.85	5.11	1.16	1.28
2022-10-29	6.6698	37.7911	1429.93	4.85	WEFET-Fruit060	Ziziphus spina-christi	ZS	14.14	5.79	12.02	1.18	1.72
2022-10-29	6.6698	37.7911	1429.93	4.85	WEFET-Fruit060	Ziziphus spina-christi	ZS	13.67	5.32	11.51	1.12	1.73
2022-10-31	6.12887	37.5789	1411.36	4.58	WEFET-Fruit061	Carissa spinarum	CS	1.81	5.54	9.05	0.78	1.79
2022-10-31	6.12887	37.5789	1411.36	4.58	WEFET-Fruit062	Carissa spinarum	CS	9.71	4.98	9.72	3.66	0.95
2022-10-31	6.44892	37.7464	1212.07	4.9	WEFET-Fruit063	Ziziphus spina-christi	ZS	2.8	8.15	14.09	1.13	2.68
2022-10-31	6.44892	37.7464	1212.07	4.9	WEFET-Fruit064	Ziziphus spina-christi	ZS	14.31	5.59	14.19	5.71	1.3
2022-11-01	6.16419	37.5775	2116.3	4.86	WEFET-Fruit066	Ficus sycomorus	FSy	3.49	2.33	11.91	0.26	0.99
2022-10-13	9.48271	41.9173	1765	4.78	WEFET-Fruit069	Cordia myxa	CMy	3.21	4.85	11.87	18.08	2.64
2022-10-13	9.48271	41.9173	1765	4.78	WEFET-Fruit069	Cordia myxa	CMy	3.07	4.81	11.62	17.75	2.61
2022-11-02	6.16978	37.6797	1182.95	4.96	WEFET-Fruit072	Cordia monoica	CMo	4.07	4.09	18.11	19.14	1.93
2022-11-02	5.93701	37.5229	1119.09	4.7	WEFET-Fruit075	Ximenia americana	XA	0.19	12.05	8.69	6.16	0.9
2022-11-02	5.93701	37.5229	1119.09	4.7	WEFET-Fruit075	Ximenia americana	XA	0.17	11.93	8.52	5.87	0.86
2022-11-02	5.93701	37.5229	1119.09	5	WEFET-Fruit076	Ximenia americana	XA	0.17	0.81	8.58	6.33	0.88
2022-11-02	5.93701	37.5229	1119.09	5	WEFET-Fruit076	Ximenia americana	XA	0.19	0.75	8.79	6.38	0.9
2022-10-12	9.22274	42.3012	1542	5	WEFET-Fruit077	Berchemia discolor	BD	3.97	4.84	12.3	2.38	0.75
2023-03-07	7.54704	36.557	1891.06	4.99	WEFET-Fruit078	Syzygium guineense ssp. guineense	SG_g	1.2	4.11	13.81	2.54	0.8
2023-03-07	7.54702	36.557	1891.41	4.75	WEFET-Fruit079	Rubus apetalus	RAp	8.05	7.12	27.19	2.36	2.11
2023-03-07	7.53843	36.5549	1960.06	4.96	WEFET-Fruit080	Ficus sur	FSu	5.12	2.08	8.06	0.86	1.89
2023-03-07	7.53444	36.5511	1942.01	4.62	WEFET-Fruit081	Cordia africana	CA	2.65	2.71	19.38	0.28	2.6
2023-03-08	7.51695	36.5325	1881.95	4.58	WEFET-Fruit082	Ficus sur	FSu	6.57	5.52	11.4	1.19	1.44
2023-03-09	7.31218	36.0564	1857.97	5	WEFET-Fruit083	Rubus rosifolius	RR	3.7	8.14	17.81	0.18	3.74
2023-03-09	7.30866	36.0569	1890.05	4.68	WEFET-Fruit084	Rubus pinnatus	RP	9	9.78	33.48	1.73	2.9
2023-03-09	7.30866	36.0569	1890.05	4.68	WEFET-Fruit084	Rubus pinnatus	RP	8.78	9.59	32.46	1.62	2.82
2023-03-09	7.31057	36.0645	1864.08	4.66	WEFET-Fruit085	Tristemma mauritianum	TM	6.24	7.79	31.09	2.14	6.62
2023-03-09	7.30765	36.089	2004.02	4	WEFET-Fruit086	Rubus steudneri	RS	5.75	6.99	25.63	1.02	2.17
2023-03-09	7.28031	36.1904	1769.04	4.42	WEFET-Fruit087	Rubus apetalus	RAp	7.38	8.38	22.76	0.31	2.48
2023-03-10	7.29952	36.8575	1547.99	4.1	WEFET-Fruit088	Cordia africana	CA	3.32	21.9	20.43	0.35	2.14
2023-03-10	7.47005	36.8764	2244.83	4.18	WEFET-Fruit089	Cordia africana	CA	1.46	10.33	16.14	0.89	2.67
2023-03-10	7.47005	36.8764	2244.83	4.18	WEFET-Fruit089	Cordia africana	CA	1.44	11.11	15.83	0.95	2.65
2023-03-10	7.46949	36.8775	2216.75	4.07	WEFET-Fruit090	Syzygium guineense ssp. guineense	SG_g	1.21	42.66	10.68	2.02	0.55
2023-03-11	7.79134	36.3961	1963.97	4.86	WEFET-Fruit092	Rubus steudneri	RS	7.52	19.78	30.38	0.92	2.35
2023-03-09	7.31218	36.0564	1857.97	5	WEFET-Fruit093	Rubus volkensii	RV	2.93	7.05	11.17		1.45
2023-03-17	6.75265	39.7165	2751.14	4.86	WEFET-Fruit094	Rubus volkensii	RV	2.85	15.54	18.97	2.89	1.3
2023-03-17	6.48051	39.8605	1425.36	4.6	WEFET-Fruit095	Syzygium guineense ssp. guineense	SG_g	1.45	2.7	10.27	2.99	0.54
2023-03-18	6.45142	39.8658	1305	5	WEFET-Fruit096	Strychnos mitis	SM	3.85	3.48	12.75	44.13	0.63
2023-03-18	6.45142	39.8658	1305	5	WEFET-Fruit096	Strychnos mitis	SM	3.87	3.16	12.86	43.8	0.68
2023-03-17	6.4523	39.869	1311	4.4	WEFET-Fruit241	Syzygium guineense ssp. macrocarpum	SG_m	3.68	4.28	15.82	5.02	0.58
2023-03-17	6.4523	39.869	1311	4.4	WEFET-Fruit241	Syzygium guineense ssp. macrocarpum	SG_m	3.71	4.48	15.99	5.13	0.59

## Sheet: soil_elements
sampling_date	latitude	longitude	altitude	location_precision	soil_sample_id	fruit_sample_id	species	Ag	Al	As	B	Be	Ca	Co	Cr	Cu	Fe	K	Li	Mg	Mn	Mo	Na	Ni	P	Rb	Se	Sr	Ti	V	Zn
2022-10-03	6.46873	39.8415	1329.95	4.9	WEFET-Soil050	WEFET-Fruit002	Mimusops kummel	0.083739	40260.2	4.35782	6.46482	2.11252	9851.47	29.1735	76.2244	29.29	64951.2	908.181	8.85284	1679.58	2395.46	1.10182	59.0117	40.0328	1032.11	18.2597	2.03685	59.4191	0.811748	140.42	56.0802
2023-03-18	6.45142	39.8658	1305	5	WEFET-Soil105	WEFET-Fruit096	Strychnos mitis	0.043749	40329	2.15581	12.3552	1.63684	13373.2	27.9099	76.2086	25.7864	61199.5	1312.97	8.64447	2393	2129.72	0.693082	78.9379	43.2944	1010.71	23.2498	1.10342	140.516	0.96916	124.632	75.5871
2023-03-18	6.45142	39.8658	1305	5	WEFET-Soil105	WEFET-Fruit096	Strychnos mitis	0.041963	37953.9	2.15564	14.6411	1.91488	13193.6	26.4028	65.6281	24.6801	57653.9	1268.55	7.99521	2286.12	2056.52	0.661769	74.675	40.4879	965.074	22.1902	1.0275	134.438	0.895963	117.423	73.1708
2023-03-09	7.31218	36.0564	1857.97	5	WEFET-Soil102	WEFET-Fruit093	Rubus volkensii	0.062833	47750.1	3.40671	6.10808	1.37979	8018.36	19.7816	48.7974	29.4385	53374.8	1163.4	12.1089	8693.54	1262.44	1.04387	541.582	53.3449	2251.44	17.3046	0.81469	88.1318	1.25361	107.814	105.018
2023-03-17	6.75265	39.7165	2751.14	4.86	WEFET-Soil102	WEFET-Fruit094	Rubus volkensii	0.062833	47750.1	3.40671	6.10808	1.37979	8018.36	19.7816	48.7974	29.4385	53374.8	1163.4	12.1089	8693.54	1262.44	1.04387	541.582	53.3449	2251.44	17.3046	0.81469	88.1318	1.25361	107.814	105.018
2022-10-03	6.46537	39.8418	1329.02	4.82	WEFET-Soil049	WEFET-Fruit001	Mimusops kummel	0.035451	35603	3.13792	15.3866	1.81034	10707.2	20.1503	65.3432	29.8621	51569.2	2782.15	9.11297	2625.96	1971.51	1.40139	60.976	36.8858	937.56	19.0696	0.714575	72.7003	0.531986	128.375	50.3712
2022-10-24	7.77578	36.3985	1924.6	4.71	WEFET-Soil077	WEFET-Fruit052	Physalis peruviana	0.194903	46659.8	7.76717	3.78568	1.85529	3081.47	24.2288	84.2814	19.0796	79603.6	1425.11	9.77122	1454.87	2791.44	6.28919	31.0963	44.0029	836.397	36.2394	0.622194	23.3951	0.844245	137.274	98.6524
2023-03-07	7.54704	36.557	1891.06	4.99	WEFET-Soil088	WEFET-Fruit078	syzygium guineense ssp. guineense	0.086946	27763.5	3.92696	1.5752	3.06468	3472.65	17.7406	23.4101	16.2795	55443.5	1444.78	4.98407	2540.75	3038.34	2.04466	53.2086	26.6951	974.923	33.3632	0.608015	34.9576	1.06859	106.138	162.666
2022-10-21	7.31099	36.0833	1946.07	4.7	WEFET-Soil073	WEFET-Fruit047	Rubus rosifolius	0.157128	34872.6	5.70716		2.74143	1265.82	23.3434	61.5872	23.0712	71607.8	982.422	6.3333	1418.89	3062.78	6.13227	26.0217	35.897	557.036	27.9645	0.583632	19.2643	0.94386	118.215	137.647
2022-10-21	7.31099	36.0833	1946.07	4.7	WEFET-Soil073	WEFET-Fruit047	Rubus rosifolius	0.156944	33125.2	5.83051		2.66603	1226.88	26.1331	58.6905	22.596	71472.6	934.755	5.63275	1388.21	3319.32	6.52072	24.8758	34.8115	548.757	26.3543	0.560818	17.826	0.931056	123.518	136.347
2022-10-25	7.33709	36.875	1811.94	4.82	WEFET-Soil080	WEFET-Fruit055	Rhus glutinosa	0.063864	14944	4.26752		2.63785	1027.24	9.70187	15.246	8.68223	58227.1	725.491	2.7134	503.861	856.921	5.53649	24.1123	8.09936	557.275	9.1366	0.555782	10.3656	0.208295	72.4853	59.3247
2022-10-25	7.33709	36.875	1811.94	4.82	WEFET-Soil080	WEFET-Fruit055	Rhus glutinosa	0.060672	13997.5	4.2263		2.30348	970.712	8.57567	14.3378	8.63689	55228.5	676.657	2.611	462.019	780.356	2.31393	16.1362	7.65568	516.215	8.63946	0.529258	9.79313	0.190469	66.8605	55.032
2022-10-12	9.2423	42.2496	1302	4.92	WEFET-Soil062	WEFET-Fruit023	Psidium guajava	0.036756	31210.4	3.88889	7.8353	1.48618	11320	15.7409	58.2023	25.7012	41231.1	6861.57	16.9549	8701.75	823.445	0.73123	148.574	48.4705	695.303	83.5268	0.503806	50.4665	0.700322	95.7859	89.0347
2023-03-17	6.4523	39.869	1311	4.4	WEFET-Soil103	WEFET-Fruit241	Syzygium guineense ssp. macrocarpum	0.075844	46140.9	5.91804	5.21558	2.82365	7644.35	35.9987	141.732	25.0324	79079.5	1215.61	12.2446	1753.32	1154.02	1.28897	145.735	53.8883	656.738	12.5716	0.477427	49.3027	0.786255	193.539	34.791
2023-03-07	7.54702	36.557	1891.41	4.75	WEFET-Soil089	WEFET-Fruit079	Rubus apetalus	0.100012	26110.8	4.545	1.84082	3.09094	2174.83	18.1999	25.8504	18.0383	52798.8	1923.01	4.95116	1891.11	3568.65	2.7209	39.1166	30.9911	739.994	42.8272	0.471706	19.8758	0.720261	78.5067	200.702
2023-03-07	7.53444	36.5511	1942.01	4.62	WEFET-Soil091	WEFET-Fruit081	Cordia africana	0.10646	28247.8	5.26222	5.40057	3.50742	5092.83	13.9199	26.6669	20.3361	49955.9	2818.65	6.37474	2234.76	3994.94	2.76236	44.9882	31.8887	1218.89	49.392	0.471516	42.4623	0.642601	62.5009	222.823
2022-10-24	7.7289	36.7837	1970.01	4.5	WEFET-Soil078	WEFET-Fruit053	Psidium guajava	0.191214	34541.5	6.41961	3.10313	2.97524	3619.64	27.8782	52.6042	19.6867	56593.8	1968.96	8.52252	1668.02	3798.33	4.16909	58.5395	40.74	709.354	45.2526	0.452023	34.5388	0.845096	100.296	142.491
2022-10-12	9.2423	42.2496	1302	4.92	WEFET-Soil062	WEFET-Fruit023	Psidium guajava	0.031741	29176.2	3.73193	5.65105	1.4917	10656.7	15.2022	56.4312	24.2238	39213.4	6563.51	16.033	8304.55	793.09	0.702678	136.951	45.9986	671.785	78.844	0.449857	45.1181	0.681505	90.665	87.3887
2022-10-20	7.3094	36.1186	1904.93	4.86	WEFET-Soil070	WEFET-Fruit042	Psidium guajava	0.140983	30648.8	5.13161	1.10795	2.14508	2189.65	18.4778	53.7153	22.3013	58964.8	1358.92	5.21581	1514.26	2951.48	4.231	41.1246	32.3838	671.175	35.6495	0.442623	19.7528	0.911077	114.973	151.129
2022-11-02	6.16978	37.6797	1182.95	4.96	WEFET-Soil087	WEFET-Fruit072	Cordia monoica	0.045947	24039.1	1.77623	3.52696	1.23106	10302.3	26.0186	14.3409	38.8561	74063.4	3429.79	6.50491	7778.93	1405.26	1.09151	298.286	18.9642	2036.81	12.6831	0.437621	79.2699	1.75825	176.975	126.951
2023-03-11	7.79134	36.3961	1963.97	4.86	WEFET-Soil101	WEFET-Fruit092	Rubus steudneri	0.171046	46665.8	6.56239	4.68146	3.2618	3297.82	26.9827	61.4791	21.4707	70836	1443.11	10.5681	1871.51	4216.96	7.31901	52.9114	48.6718	684.232	45.1989	0.428899	28.3519	0.834524	128.053	119.062
2023-03-07	7.53843	36.5549	1960.06	4.96	WEFET-Soil090	WEFET-Fruit080	Ficus sur	0.057931	13018.4	2.88737	4.02978	2.9097	5112.6	6.23248	10.326	11.264	34064.8	1214.8	3.39605	1683.66	2251.7	1.93839	43.7902	12.5012	860.878	23.7796	0.42818	38.6679	0.396908	28.0641	180.306
2022-10-24	7.7289	36.7837	1970.01	4.5	WEFET-Soil078	WEFET-Fruit053	Psidium guajava	0.180987	26208.1	6.26717	3.69811	3.49741	3297.44	26.9025	109.637	17.7706	56748.4	1630.62	6.49849	1422.85	3698	4.39573	48.331	35.2543	658.185	37.6403	0.419195	30.5711	0.776979	100.032	135.554
2023-03-09	7.31218	36.0564	1857.97	5	WEFET-Soil093	WEFET-Fruit083	Rubus rosifolius	0.171971	39768.8	3.87117		1.24615	1152.46	8.61859	43.1682	9.9924	59560.2	412.406	3.65291	708.772	688.254	3.51984	23.8344	20.9843	367.58	8.10007	0.40625	12.1289	0.863467	102.669	56.8972
2023-03-10	7.46949	36.8775	2216.75	4.07	WEFET-Soil100	WEFET-Fruit090	Syzygium guineense ssp. guineense	0.139966	34455.7	4.49562	2.87944	3.27462	3154.16	26.5346	28.1882	16.4443	69520.2	2201.91	8.23637	3003.07	4035.93	3.24902	56.7106	30.5257	916.845	45.7014	0.384046	43.6094	1.15786	118.315	155.844
2023-03-10	7.46949	36.8775	2216.75	4.07	WEFET-Soil100	WEFET-Fruit090	Syzygium guineense ssp. guineense	0.130794	35265.9	4.22836	2.74264	2.93661	2992.79	26.0445	26.4488	15.9341	67202.1	2152.33	8.49256	2981.98	4031	6.83734	67.2635	30.358	881.432	45.3916	0.377973	43.267	1.14583	116.082	155.913
2022-10-22	7.00553	35.589	1406	4.75	WEFET-Soil076	WEFET-Fruit050	Psidium guajava	0.134575	23380.5	2.93148		1.77552	5638.41	26.1774	32.401	21.2324	64100.8	1491.1	3.53923	1485.68	3915.67	2.68442	78.5099	17.4216	1727.86	22.7213	0.365119	81.4779	0.393519	78.9846	175.935
2022-10-25	7.59123	36.8555	1757.95	4	WEFET-Soil079	WEFET-Fruit057	Psidium guajava	0.233784	24041.3	6.05482	2.48995	3.563	2745.67	22.4978	37.043	13.7016	52119.1	1712.4	8.25186	1463.09	2854.03	3.44848	61.6876	29.6055	587.664	37.9054	0.363043	24.604	0.743767	76.9139	98.9219
2022-10-25	7.59123	36.8555	1757.95	4	WEFET-Soil079	WEFET-Fruit057	Psidium guajava	0.240017	24512.9	5.92932	1.55442	3.78108	2740.78	22.6734	38.9173	13.6282	52335.6	1756.34	9.03564	1466.4	2871.14	3.38045	62.6745	29.7821	588.664	38.9393	0.357437	24.9315	0.766208	76.6548	98.8742
2023-03-10	7.47005	36.8764	2244.83	4.18	WEFET-Soil099	WEFET-Fruit089	Cordia africana	0.1275	37693.8	4.41294	4.40078	2.94342	6709.5	22.9522	24.1803	16.5761	65001.3	2528.76	9.4649	2855.31	2612.17	2.88824	57.2703	27.0115	1439.52	39.9664	0.349267	71.5868	1.21564	114.82	170.611
2023-03-08	7.51695	36.5325	1881.95	4.58	WEFET-Soil092	WEFET-Fruit082	Ficus sur	0.063483	22469.9	2.67411	16.8177	1.78749	12854.1	36.0991	41.3227	29.9175	63456.4	2074.26	4.35956	3853.58	2180.49	1.73662	35.1485	33.3346	1045.36	28.723	0.344655	114.882	1.17481	178.495	130.154
2022-10-22	7.00553	35.589	1406	4.75	WEFET-Soil076	WEFET-Fruit050	Psidium guajava	0.120017	20414.5	2.84505		1.70864	5577.04	22.6746	30.0082	19.191	57182.2	1307.49	3.47231	1330.2	3488.53	2.58523	166.445	15.4258	1631.75	20.2814	0.342589	71.8875	0.36397	70.3778	155.784
2022-10-06	7.0314	39.9808	2595.33	4.67	WEFET-Soil053	WEFET-Fruit005	Dovyalis caffra	0.088179	29605.1	6.9952	5.64637	1.96075	6351.55	24.4669	53.7368	23.0259	38305.5	4263.83	9.84592	3373.6	1669	0.639135	108.673	62.8515	515.665	40.8864	0.333546	50.4217	0.219973	83.8995	114.706
2022-10-13	9.45741	41.9095	2124	4.92	WEFET-Soil067	WEFET-Fruit034	Casimiroa edulis	0.019074	13244.1	2.27629	2.94686	0.741678	3358.49	7.52408	26.4034	10.7803	23101.2	1853.98	7.13725	2744.7	389.729	0.389769	41.741	21.5937	470.757	26.4482	0.32945	19.5647	0.230253	52.0673	46.0894
2022-10-13	9.44254	41.9331	2036	4.75	WEFET-Soil064	WEFET-Fruit028	Casimiroa edulis	0.041252	23008.5	4.56043	8.55515	1.92028	7196.1	13.526	40.5167	24.1994	29542.9	5295.19	10.9189	5118.99	849.828	0.777605	91.4372	44.9515	938.968	36.9358	0.326415	32.01	0.291437	69.8483	162.303
2022-10-13	9.45741	41.9095	2124	4.92	WEFET-Soil067	WEFET-Fruit034	Casimiroa edulis	0.018594	13114.8	2.27786	1.98657	0.904318	3111.83	7.43487	26.3136	10.4555	24013.4	1865.74	7.11518	2737.56	400.694	0.377931	42.1668	21.007	396.415	26.5236	0.321726	19.1288	0.226625	55.0122	47.712
2022-10-10	9.38019	41.7681	2033.96	4.63	WEFET-Soil057	WEFET-Fruit015	Annona cherimola	0.037897	30117.7	6.63997	13.0499	0.927981	42592.3	17.1921	58.2845	28.726	40347.9	5504.89	14.5318	10093.5	1078.77	0.977914	178.224	65.554	914.706	32.9218	0.319845	58.0849	0.443521	102.708	89.8078
2022-10-31	6.12887	37.5789	1411.36	4.58	WEFET-Soil082	WEFET-Fruit061	Carissa spinarum	0.089547	30462.8	4.31542		5.09857	2172.06	15.5168	26.1029	11.2855	55524.8	1662	8.12097	2405.75	1058.68	1.28835	75.2073	23.3448	259.299	29.3301	0.31911	19.4267	0.472337	92.8043	89.2509
2022-10-06	7.0314	39.9808	2595.33	4.67	WEFET-Soil053	WEFET-Fruit005	Dovyalis caffra	0.085138	27428.5	6.55106	7.51288	2.03187	5675.69	24.8977	49.9909	21.758	36518.1	3947.28	8.97851	3095.07	1718.08	0.672493	96.8346	59.7316	489.913	37.3608	0.317473	44.6759	0.176951	78.8623	105.699
2022-10-10	9.46385	41.8879	2121.15	4.82	WEFET-Soil055	WEFET-Fruit011	Casimiroa edulis	0.030332	23052.1	5.18059	4.8936	1.31557	4717.8	19.3408	47.1001	18.9216	29390.9	3113.16	8.87204	3003.44	623.788	0.782688	63.2353	45.3664	429.009	28.8235	0.310279	21.7573	0.190155	73.7408	51.1985
2022-10-13	9.45863	41.9171	2058.66	4.98	WEFET-Soil066	WEFET-Fruit033	Casimiroa edulis	0.019131	18964.5	2.25757	2.13145	1.52789	3935.19	7.86795	26.7336	7.90299	26297.8	6862.63	12.7578	6567.44	595.423	0.570047	94.8816	22.5818	1116.51	72.3765	0.306337	21.4741	0.454426	45.8751	129.505
2023-03-10	7.29952	36.8575	1547.99	4.1	WEFET-Soil098	WEFET-Fruit088	Cordia africana	0.064711	28530	2.31268	1.62968	2.99923	8908.48	26.2415	12.1149	15.1449	67627.4	3613.62	7.89426	6353.39	1819.89	0.919817	60.0283	18.3034	3305.86	23.639	0.300989	94.1851	1.51086	168.375	172.175
2022-10-05	7.14617	40.005	2447.3	4.9	WEFET-Soil051	WEFET-Fruit003	Rosa abyssinica	0.078773	30264	7.58521	6.58259	2.74135	4566.94	26.2038	59.8647	24.5524	40322.1	7263.74	8.30812	3774.02	1767.87	0.758892	220.703	69.4383	444.262	40.3508	0.29934	36.9735	0.26335	92.8003	98.5765
2023-03-09	7.30765	36.089	2004.02	4	WEFET-Soil096	WEFET-Fruit086	Rubus steudneri	0.133842	40047.6	3.90641		1.75351	1301.48	8.62257	61.6677	19.041	83571.8	546.677	5.12595	1102.62	683.049	4.87434	33.5481	30.0649	705.209	14.9734	0.289183	36.6111	1.06072	139.727	89.1777
2022-10-10	9.46354	41.8885	2120.19	4.36	WEFET-Soil056	WEFET-Fruit012	Carissa spinarum	0.031685	28609.6	6.43833	5.35831	2.15569	10402.2	15.8667	54.0908	22.5027	38983.6	3058.1	10.1326	4141.28	751.166	0.662789	73.3236	52.6619	400.786	30.6711	0.286935	33.8153	0.203472	93.4853	75.2667
2022-10-10	9.46385	41.8879	2121.15	4.82	WEFET-Soil055	WEFET-Fruit011	Casimiroa edulis	0.029888	21960.6	5.3585	6.67668	1.25751	4566.59	14.9321	50.429	18.6213	31670.6	2924.16	7.97768	2916.12	532.445	5.54003	63.1064	42.3522	384.907	27.1484	0.282541	21.355	0.183214	84.1285	52.9564
2022-10-05	7.16813	39.986	2401.49	4.74	WEFET-Soil052	WEFET-Fruit004	Rosa abyssinica	0.09774	37471.7	5.98651	5.03495	2.81514	6078.4	21.7314	64.6914	26.03	41657.8	6574.02	10.6617	5851.64	1207.18	0.419113	152.697	76.7166	253.064	51.9474	0.27626	41.8126	0.191362	82.8393	109.654
2022-10-31	6.12887	37.5789	1411.36	4.58	WEFET-Soil082	WEFET-Fruit061	Carissa spinarum	0.080252	29434.6	3.75549		4.12948	1911.72	13.7005	23.5273	10.1004	48640.8	1569.48	8.10208	2222.79	935.69	1.0612	70.7446	21.9794	220.827	28.4094	0.27414	17.1388	0.452501	84.0172	77.3353
2022-10-20	7.28068	36.1983	1701.06	4.83	WEFET-Soil072	WEFET-Fruit045	Rubus rosifolius	0.086257	31654.9	3.16277		2.93251	2056.13	9.91141	14.7995	5.65978	66158.5	745.099	3.94134	1083.37	1019.24	3.71798	29.251	12.0593	299.021	17.3393	0.266606	22.6073	0.604764	36.0732	177.59
2022-10-12	9.22289	42.3174	1613	5	WEFET-Soil063	WEFET-Fruit026	Ziziphus spina-christi	0.015621	19268.9	2.86938	3.58105	0.898271	2442.31	6.58007	42.5501	10.0126	23709.7	2445.17	7.31598	2215.99	192.775	0.5632	54.815	25.6881	331.203	34.8671	0.264833	15.0099	0.299162	52.5221	27.9871
2022-10-06	7.24101	39.943	2418.5	5	WEFET-Soil054	WEFET-Fruit010	Dovyalis abyssinica	0.079817	34935.8	5.81973	6.90238	2.15452	7358.54	23.7122	59.2474	31.0905	45815.7	6730.01	11.3123	5483.64	1573.35	0.802129	177.4	69.0147	707.601	39.5805	0.263728	48.5545	0.441424	93.7802	122.239
2022-10-06	7.24101	39.943	2418.5	5	WEFET-Soil054	WEFET-Fruit008	Dovyalis abyssinica	0.079817	34935.8	5.81973	6.90238	2.15452	7358.54	23.7122	59.2474	31.0905	45815.7	6730.01	11.3123	5483.64	1573.35	0.802129	177.4	69.0147	707.601	39.5805	0.263728	48.5545	0.441424	93.7802	122.239
2022-10-13	9.45863	41.9171	2058.66	4.98	WEFET-Soil066	WEFET-Fruit033	Casimiroa edulis	0.016991	14209.9	2.07265		1.09533	3228.35	6.69982	24.4236	6.91989	25320.8	5740.37	11.0037	5802.15	568.195	2.58126	84.2551	20.464	909.412	63.8445	0.260988	18.5535	0.396857	40.169	115.806
2022-10-13	9.44254	41.9331	2036	4.75	WEFET-Soil064	WEFET-Fruit028	Casimiroa edulis	0.037004	16422.1	3.66825	6.52776	1.80974	5217.08	11.9277	30.6642	17.7818	22385.6	3777.33	9.16049	3463.49	780.442	0.651489	70.257	35.8996	736.181	28.729	0.252368	23.6963	0.190502	53.3217	126.805
2022-10-20	7.28068	36.1983	1701.06	4.83	WEFET-Soil072	WEFET-Fruit045	Rubus rosifolius	0.094061	35095.9	2.97229		2.72279	2207.73	10.2925	16.3789	5.7274	61671.3	825.529	4.51232	1152.31	1022.25	3.5273	33.8183	12.9659	316.992	19.144	0.24845	23.6732	0.691006	39.2788	193.004
2022-10-06	7.24101	39.943	2418.5	5	WEFET-Soil054	WEFET-Fruit010	Dovyalis abyssinica	0.081471	34093.6	5.97173	9.00482	2.3857	7692.34	24.2906	59.7901	31.2222	45240.7	6895.06	10.8152	5692.22	1611.4	0.824473	165.83	69.213	775.697	39.2565	0.246699	49.1378	0.424438	95.3616	129.926
2022-10-06	7.24101	39.943	2418.5	5	WEFET-Soil054	WEFET-Fruit008	Dovyalis abyssinica	0.081471	34093.6	5.97173	9.00482	2.3857	7692.34	24.2906	59.7901	31.2222	45240.7	6895.06	10.8152	5692.22	1611.4	0.824473	165.83	69.213	775.697	39.2565	0.246699	49.1378	0.424438	95.3616	129.926
2023-03-09	7.30866	36.0569	1890.05	4.68	WEFET-Soil094	WEFET-Fruit084	Rubus pinnatus	0.083269	20588.9	3.53367		2.60897	1406.02	8.38528	13.0672	4.99726	51892	371.91	2.33148	544.34	818.304	2.2868	42.0367	9.03452	381.119	4.56042	0.242493	13.7195	0.871031	53.5565	131.517
2022-11-02	5.93701	37.5229	1119.09	4.7	WEFET-Soil086	WEFET-Fruit075	Ximenia americana	0.039196	27093.3	1.53592	2.93853	1.40636	9857.05	22.3114	38.8146	33.1436	59169.2	3002.82	8.42193	10292.2	1187.87	6.83006	528.279	51.1192	1444.43	15.5931	0.242208	65.8369	0.922345	111.701	94.7179
2022-11-02	5.93701	37.5229	1119.09	5	WEFET-Soil086	WEFET-Fruit076	Ximenia americana	0.039196	27093.3	1.53592	2.93853	1.40636	9857.05	22.3114	38.8146	33.1436	59169.2	3002.82	8.42193	10292.2	1187.87	6.83006	528.279	51.1192	1444.43	15.5931	0.242208	65.8369	0.922345	111.701	94.7179
2022-10-11	9.31576	41.7552	2513.51	4.67	WEFET-Soil059	WEFET-Fruit017	Dovyalis caffra	0.040942	25680.1	4.69327	7.45043	1.24448	14625.5	28.0919	77.243	33.6461	43257	3876.66	9.17821	5177.7	1081.69	0.387442	150.367	73.6163	513.37	25.0723	0.229686	41.4536	0.307957	119.532	104.235
2023-03-09	7.28031	36.1904	1769.04	4.42	WEFET-Soil097	WEFET-Fruit087	Rubus apetalus	0.085145	13276.2	3.9312	3.70683	1.73316	4381	15.7505	19.8026	20.4391	30080.2	1471.5	4.12066	1818.82	3317.48	1.71304	35.9842	33.4179	541.912	36.6214	0.225547	34.9364	0.472648	53.2013	137.198
2022-10-12	9.22289	42.3174	1613	5	WEFET-Soil063	WEFET-Fruit026	Ziziphus spina-christi	0.010799	16429.7	2.36002	2.24679	0.873161	2078.98	5.45131	36.499	8.13875	19637.3	2101.7	6.46017	1909.36	171.958	0.473079	48.2704	22.4313	280.741	29.3158	0.22426	12.2843	0.254399	43.5655	23.0774
2022-11-02	5.93701	37.5229	1119.09	4.7	WEFET-Soil086	WEFET-Fruit075	Ximenia americana	0.038101	23344.4	1.42941	2.88873	1.36287	8493.21	20.4841	34.1782	29.4478	54142.8	2712.25	7.35091	9470.29	1102.8	1.06353	413.062	45.4578	1320.95	13.6913	0.215572	59.5186	0.819746	100.986	87.3688
2022-11-02	5.93701	37.5229	1119.09	5	WEFET-Soil086	WEFET-Fruit076	Ximenia americana	0.038101	23344.4	1.42941	2.88873	1.36287	8493.21	20.4841	34.1782	29.4478	54142.8	2712.25	7.35091	9470.29	1102.8	1.06353	413.062	45.4578	1320.95	13.6913	0.215572	59.5186	0.819746	100.986	87.3688
2022-10-29	6.6698	37.7911	1429.93	4.85	WEFET-Soil081	WEFET-Fruit060	Ziziphus spina-christi	0.145037	15969.1	3.83788		3.54449	4245.01	8.97613	11.6342	5.37375	37326.8	1552.21	11.7041	3429.32	1407.91	2.03959	230.923	11.6639	678.598	22.6057	0.214497	29.8551	0.760142	59.0367	90.5555
2022-10-11	9.31576	41.7552	2513.51	4.67	WEFET-Soil059	WEFET-Fruit017	Dovyalis caffra	0.038366	21516.7	4.05104	5.82224	1.44339	15728.2	17.2566	63.5642	30.7681	35853.4	3305.99	7.60365	4539.94	652.656	0.33905	177.252	54.6669	601.142	20.8002	0.210429	43.4637	0.290749	97.0693	102.029
2023-03-09	7.31057	36.0645	1864.08	4.66	WEFET-Soil095	WEFET-Fruit085	Tristemma mauritianum	0.085784	9380.24	3.77367		2.61357	1978.22	1.89612	4.3068	3.37831	36003.2	373.221	1.46734	592.633	2211.06	2.77836	54.2238	4.13049	335.693	4.61379	0.188915	17.1276	0.527417	10.2235	148.887
2022-10-12	9.26345	42.1908	1465	4.87	WEFET-Soil061	WEFET-Fruit021	Ziziphus spina-christi	0.019997	20441.8	1.85517		0.975963	5573.86	11.4491	74.8647	31.4205	34475.7	8132.41	12.8656	10994.5	572.699	2.0248	183.075	43.6724	1029.76	88.796	0.180542	33.7799	0.78632	77.7152	85.1134
2023-03-09	7.31057	36.0645	1864.08	4.66	WEFET-Soil095	WEFET-Fruit085	Tristemma mauritianum	0.07282	9256.89	3.38649		2.27894	2172.87	1.6171	4.25878	3.45199	31971.7	419.563	1.48764	600.979	2378.37	2.34588	52.6813	4.18386	366.383	4.41289	0.179457	19.4058	0.465091	9.20814	141.173
2022-10-11	9.3355	41.7694	2207.11	5	WEFET-Soil058	WEFET-Fruit016	Rhus glutinosa	0.026271	25882.4	2.54643	4.28723	1.04739	98431	17.0033	45.8141	31.5743	43055.3	1805.11	7.70796	8281.31	748.68	0.508423	223.742	47.1279	1160.72	15.3667	0.179132	108.146	0.681229	122.336	69.5759
2022-10-17	9.00786	38.2339	2156.74	5	WEFET-Soil069	WEFET-Fruit040	Dovyalis caffra	0.042708	23415	3.80922	4.14292	1.52988	34052.4	15.1188	25.3099	20.6758	44497.7	4446.11	7.1417	7442.89	1203.74	1.03292	438.118	30.8193	1771.82	23.5617	0.173857	111.139	0.676605	91.508	101.84
2022-10-11	9.34914	41.7726	2059.49	4.83	WEFET-Soil060	WEFET-Fruit020	Casimiroa edulis	0.051274	30788.7	7.15694	11.2263	1.07469	37132.3	17.3992	63.1734	30.7903	40128.4	5354.14	13.3891	9929.65	985.681	4.47005	174.312	72.7488	665.405	31.3236	0.173706	72.3773	0.343202	96.4576	107.852
2022-10-17	9.00786	38.2339	2156.74	5	WEFET-Soil069	WEFET-Fruit040	Dovyalis caffra	0.036532	24510.2	3.31282	5.12335	1.82017	17384.3	17.0605	25.4183	23.9985	44111	4659.23	7.67685	7895.89	1159.74	0.944993	561.015	32.8732	1812.04	23.8393	0.173386	137.537	0.734342	96.9486	108.496
2022-10-11	9.34914	41.7726	2059.49	4.83	WEFET-Soil060	WEFET-Fruit020	Casimiroa edulis	0.065036	30889.2	6.96903	11.7834	1.17113	35742.8	17.029	61.9273	30.5241	39331.7	4915.71	13.6606	9726.95	983.883	0.743382	165.571	72.8976	642.146	31.8985	0.165828	70.7406	0.363167	93.8984	108.216
2022-11-01	6.16419	37.5775	2116.3	4.86	WEFET-Soil085	WEFET-Fruit066	Ficus sycomorus	0.043518	21339.9	2.2452		3.63305	5764.27	33.1012	7.44576	20.3718	87593.6	3149.86	3.54042	2057.84	1823.15	1.47314	77.7379	13.0749	1652.23	13.4374	0.14567	95.5394	0.380693	149.415	158.324
2022-10-13	9.48271	41.9173	1765	4.78	WEFET-Soil065	WEFET-Fruit069	Cordia myxa	0.008796	9723.38	1.15494		0.454954	5129.23	6.45217	21.5518	11.3712	21433.3	4828.67	9.23437	5786.26	354.016	0.299429	54.5191	16.4589	492.943	62.4297	0.133309	15.1665	0.494546	42.0864	61.693
2022-10-12	9.26345	42.1908	1465	4.87	WEFET-Soil061	WEFET-Fruit021	Ziziphus spina-christi	0.023226	11377.2	1.14277		0.596254	3152.75	6.93376	44.5324	19.6785	20181.3	4602.44	8.39997	6675.52	301.995	1.8331	122.133	27.9836	455.865	57.3908	0.114528	20.4877	0.473717	48.1257	56.3991
2022-10-15	9.17356	40.5824	1389	4.86	WEFET-Soil068	WEFET-Fruit035	Ziziphus spina-christi	0.023807	11040.9	1.46402		0.778306	15609.9	14.1478	10.6215	15.513	52626.9	1376.44	5.33674	8135.04	1411.22	0.577688	330.337	12.4748	2872.44	6.26772	0.101483	67.9285	1.2857	101.662	134.011
2022-10-31	6.44892	37.7464	1212.07	4.9	WEFET-Soil083	WEFET-Fruit063	Ziziphus spina-christi	0.026268	31360.7	1.5185		1.25282	15152.3	26.983	114.493	34.3042	69210.8	2742.72	4.71772	18167.7	1079.41	0.685605	363.216	88.0419	1519.95	7.56308	0.100742	153.2	0.66314	157.831	98.6122
2022-10-15	9.17356	40.5824	1389	4.86	WEFET-Soil068	WEFET-Fruit035	Ziziphus spina-christi	0.024052	11607.3	1.50388		1.05713	16580.9	15.1419	11.2222	16.1057	57973.2	1419.74	5.71751	8729.13	1428.58	0.52654	446.872	12.9431	3003.56	6.48124	0.100419	70.0683	1.45705	117.026	140.186
2022-10-31	6.44892	37.7464	1212.07	4.9	WEFET-Soil083	WEFET-Fruit063	Ziziphus spina-christi	0.030125	30015.3	1.45581	1.58249	1.03882	13959.4	27.5415	100.717	32.1007	66367.5	2704.56	5.51151	17609.2	1187.34	0.591004	337.641	87.7057	1458.67	7.27428	0.092095	148.299	0.609955	151.381	95.6222
2023-03-17	6.48051	39.8605	1425.36	4.6	WEFET-Soil104	WEFET-Fruit095	syzygium guineense ssp. guineense	0.049032	11576.3	1.21189		1.17499	4826.86	5.95264	43.511	9.78472	12467.4	545.75	4.90513	936.319	231.762	0.228427	38.752	13.0741	510.16	4.52085	0.061343	39.2507	0.4432	68.7933	18.3195
