# Supplementary material for: Elemental concentration and spatial distribution of wild edible fruits and implications for dietary mineral intake in Ethiopia
Source: Sci Rep. 2025 Nov 27;15:42307. doi: 10.1038/s41598-025-26400-7 (PMC12661052; doi:10.1038/s41598-025-26400-7)
Supplement: Supplementary file 8 — Supplementary Material 8 [file 41598_2025_26400_MOESM8_ESM.xlsx]

## Sheet: LOD & recovery
Supplementary Table 2. Fruit elemental detection limits and analyte recovery rates from certified reference materials (CRM Wheat flour 1567b).
Elements	B	Na	Mg	P	S	K	Ca	Ti	Li	Be	Al	V	Cr	Mn	Fe	Co	Ni	Cu	Zn	As	Se	Rb	Sr	Ag	Cd	Cs	Ba	Tl	Pb	U
Unit of measurement	(mg/kg)	(mg/kg)	(mg/kg)	(mg/kg)	(mg/kg)	(mg/kg)	(mg/kg)	(mg/kg)	(mg/kg)	(mg/kg)	(mg/kg)	(mg/kg)	(mg/kg)	(mg/kg)	(mg/kg)	(mg/kg)	(mg/kg)	(mg/kg)	(mg/kg)	(mg/kg)	(mg/kg)	(mg/kg)	(mg/kg)	(mg/kg)	(mg/kg)	(mg/kg)	(mg/kg)	(mg/kg)	(mg/kg)	(mg/kg)
LOD	1.39116	11.5211	1.07466	4.24652	327.613	1.21911	10.1486	1.43184e-05	0.0148954	0.0256999	0.964885	0.00217123	0.0265202	0.00827395	0.464035	0.000997502	0.0364291	0.0123945	0.363993	0.00357814	0.00118155	0.00449471	0.00846991	0.0012763	0.00162809	0.0040518	0.0141592	8.17138e-05	0.00503957	0.00168927
CRM Wheat flour 1567b	-0.385943	7.05802	354.162	1279.99	1270.64	1115.63	189.232	0.0455611	0.0565616	0.01592	3.26991	0.00883947	0.0286212	9.02004	11.8437	0.00725897	0.178474	1.70819	10.9986	0.00415058	1.12011	0.6547	0.975547	-0.000122516	0.0211585	0.000101599	1.17192	5.72626e-06	0.0128586	-0.000569994
CRM Wheat flour 1567b	-0.123329	4.866	360.836	1323.14	1552.96	1140.59	181.623	0.0394062	0.079349	-0.00152291	2.6772	0.00693608	0.0316021	8.70202	13.2987	0.00557307	0.0962003	1.70989	11.3484	0.00323405	1.14518	0.653131	0.987042	0.000107798	0.0268764	0.000105762	1.16131	-5.48643e-05	0.0110608	-0.000585753
CRM Wheat flour 1567b	0.205631	3.46623	354.458	1300.16	1371.53	1120.27	183.122	0.041452	0.054922	0.000491544	2.97878	0.0063818	0.0231229	8.56192	11.3504	0.00481084	0.107191	1.70744	11.1206	0.00467638	1.14687	0.645945	0.967971	0.000284299	0.0232223	0.000115936	1.1456	-1.57489e-05	0.0100684	-0.000664681
Mean for CRM:	-0.101214	5.13008	356.486	1301.1	1398.38	1125.5	184.659	0.0421398	0.0636109	0.00496287	2.9753	0.00738578	0.0277821	8.76133	12.1643	0.00588096	0.127289	1.70851	11.1559	0.00402034	1.13739	0.651259	0.976853	8.98604e-05	0.0237524	0.000107766	1.15961	-2.1629e-05	0.0113292	-0.000606809
Certified Value:		6.71	398	1333	1645	1325	191.4							9	14.11			2.03	11.61		1.14	0.671			0.0254				0.0104
Reference Value:											4.4									0.0048
Uncertainty +/-		0.21	12	36	25	20	3.3				1.2			0.034	0.33			0.14	0.26	0.0003	0.1	0.012			0.0009				0.0024
% Recovery:		76.4543	89.5692	97.6065	85.0077	84.9433	96.4781							97.3481	86.2104			84.1629	96.0886		99.771	97.0579			93.5135				108.935
