# Supplementary material for: Elemental concentration and spatial distribution of wild edible fruits and implications for dietary mineral intake in Ethiopia
Source: Sci Rep. 2025 Nov 27;15:42307. doi: 10.1038/s41598-025-26400-7 (PMC12661052; doi:10.1038/s41598-025-26400-7)
Supplement: Supplementary file 9 — Supplementary Material 9 [file 41598_2025_26400_MOESM9_ESM.xlsx]

## Sheet: Notes
Supplementary Table 3. Descriptive statistics on fruit elemental concentration, 100g fruit consumption's contribution to adolescent male reference nutrient intake (RNI) for selected elements, and corresponding soil elemental levels.
Sheet name	Content
wef_elem_desc_dm	Summary of the moisture content and elemental concentrations (g/kg dry matter) found in the different fruit samples.
wef_elem_desc_100g_fw	Summary of the elemental concentrations (g/100g fresh weight) found in the different fruit samples.
wef_rni_desc_100g_fw	Summary of the contribution to the RNI by consuming 100g of different fresh fruit samples.
wef_soil_desc	Summary of the elemental concentrations (g/kg dry matter) in the soil samples.
fruit_soil_elem_cor	Summary of the correlation between fruit and soil elemental concentration.

## Sheet: wef_elem_desc_dm
	Elements/variables
	Moisture								Al								B								Ba								Ca								Cd								Co
Species	n	mean	std	min	25%	50%	75%	max	n	mean	std	min	25%	50%	75%	max	n	mean	std	min	25%	50%	75%	max	n	mean	std	min	25%	50%	75%	max	n	mean	std	min	25%	50%	75%	max	n	mean	std	min	25%	50%	75%	max	n
Annona cherimola	3	70.38	0	70.38	70.38	70.38	70.38	70.38	3	1.43804	0.134936	1.29734	1.37388	1.45042	1.50839	1.56636	3	3.38187	0.224889	3.24919	3.25204	3.2549	3.44821	3.64153	3	0.343381	0.0058865	0.336597	0.341498	0.346399	0.346772	0.347145	3	662.964	9.56157	656.405	657.479	658.552	666.243	673.935	3	0.0204531	0.00118849	0.0190887	0.0200482	0.0210076	0.0211353	0.021263	3
Berchemia discolor	1	68.2		68.2	68.2	68.2	68.2	68.2	1	7.31406		7.31406	7.31406	7.31406	7.31406	7.31406	1	3.86813		3.86813	3.86813	3.86813	3.86813	3.86813	1	1.35345		1.35345	1.35345	1.35345	1.35345	1.35345	1	1620.92		1620.92	1620.92	1620.92	1620.92	1620.92	0								1
Carissa spinarum	4	72.145	5.74612	67.17	67.17	72.065	77.04	77.28	4	37.7796	14.1324	17.5068	34.1617	41.9047	45.5227	49.8023	4	10.978	1.20009	9.23412	10.6831	11.3959	11.6908	11.8861	4	4.73645	2.36028	2.91566	2.92025	4.07691	5.89312	7.87634	4	2508.19	2010.83	1037.89	1573.72	1756.8	2691.27	5481.29	3	0.0128701	0.0069774	0.00862411	0.00884371	0.00906331	0.0149931	0.0209229	4
Casimiroa edulis	12	73.6592	3.33224	68.24	71.98	75.72	76.05	76.24	12	4.73533	0.709778	3.97175	4.16464	4.35626	5.41916	5.75979	12	11.6884	1.79959	8.7747	10.5475	11.6643	13.1294	14.3408	12	0.470468	0.143309	0.347048	0.369249	0.396599	0.612894	0.710245	12	491.361	175.059	369.098	377.18	396.469	570.132	835.176	4	0.00352055	0.00108722	0.00188977	0.00351465	0.00405872	0.00406463	0.004075	12
Cordia africana	4	69.12	7.75774	57.73	67.435	72.355	74.04	74.04	4	41.0924	20.0049	11.2938	38.6174	50.0036	52.4787	53.0687	4	8.15985	0.380087	7.65393	8.02977	8.20847	8.33855	8.56852	4	13.1889	11.6814	5.99475	6.01832	8.15643	15.327	30.4481	4	911.245	225.392	718.869	726.217	875.346	1060.37	1175.42	3	0.00519238	0.00257635	0.00288675	0.00380193	0.00471711	0.00634519	0.00797327	4
Cordia monoica	1	53.73		53.73	53.73	53.73	53.73	53.73	1	2.05111		2.05111	2.05111	2.05111	2.05111	2.05111	1	8.33789		8.33789	8.33789	8.33789	8.33789	8.33789	1	0.686033		0.686033	0.686033	0.686033	0.686033	0.686033	1	1143.03		1143.03	1143.03	1143.03	1143.03	1143.03	1	0.00361058		0.00361058	0.00361058	0.00361058	0.00361058	0.00361058	1
Cordia myxa	2	66.67	0	66.67	66.67	66.67	66.67	66.67	2	2.61121	0.0493113	2.57634	2.59378	2.61121	2.62865	2.64608	2	10.1897	0.351851	9.94088	10.0653	10.1897	10.3141	10.4385	2	4.06027	0.0894354	3.99703	4.02865	4.06027	4.09189	4.12351	2	1224.07	36.8515	1198.01	1211.04	1224.07	1237.1	1250.13	0								2
Dovyalis abyssinica	3	82.1433	0.409919	81.67	82.025	82.38	82.38	82.38	3	25.5263	8.63552	15.58	22.7333	29.8865	30.4995	31.1125	3	7.60319	0.651067	6.92808	7.29119	7.65431	7.94075	8.2272	3	2.05227	0.0172385	2.04215	2.04232	2.04249	2.05733	2.07217	3	690.001	7.02417	684.5	686.045	687.59	692.752	697.914	3	0.0233357	0.00200215	0.0211746	0.0224398	0.0237049	0.0244162	0.0251275	3
Dovyalis caffra	8	80.3638	0.609917	79.33	80.1825	80.475	80.6875	81.05	8	23.9472	31.1768	5.00204	11.1097	14.6914	17.7723	99.69	8	5.25975	0.415773	4.78203	4.88579	5.20535	5.58095	5.90887	8	0.616511	0.245767	0.363137	0.374249	0.579902	0.836854	0.979253	8	415.279	44.3648	360.109	370.413	423.333	458.03	462.772	8	0.0450774	0.0199699	0.0216448	0.0321054	0.0381113	0.0672398	0.0693248	8
Ficus sur	2	79.57	1.15966	78.75	79.16	79.57	79.98	80.39	2	17.7665	13.5416	8.19115	12.9788	17.7665	22.5541	27.3418	2	14.607	1.38956	13.6245	14.1157	14.607	15.0983	15.5896	2	23.1393	3.55382	20.6264	21.8829	23.1393	24.3958	25.6523	2	3709.27	441.39	3397.16	3553.22	3709.27	3865.32	4021.38	2	0.0253962	0.0103006	0.0181126	0.0217544	0.0253962	0.029038	0.0326798	2
Ficus sycomorus	1	86.52		86.52	86.52	86.52	86.52	86.52	1	19.1025		19.1025	19.1025	19.1025	19.1025	19.1025	1	18.2936		18.2936	18.2936	18.2936	18.2936	18.2936	1	28.3721		28.3721	28.3721	28.3721	28.3721	28.3721	1	3361.87		3361.87	3361.87	3361.87	3361.87	3361.87	1	0.0207453		0.0207453	0.0207453	0.0207453	0.0207453	0.0207453	1
Mimusops kummel	3	60.5167	0.282902	60.19	60.435	60.68	60.68	60.68	3	6.81858	0.700746	6.01259	6.58616	7.15973	7.22158	7.28343	3	8.70627	0.996463	8.11051	8.13108	8.15165	9.00415	9.85664	3	15.2639	1.95798	13.004	14.6699	16.3358	16.3939	16.4519	3	2709.68	98.9888	2600.49	2667.76	2735.02	2764.28	2793.54	0								3
Physalis peruviana	1	72.86		72.86	72.86	72.86	72.86	72.86	1	31.3945		31.3945	31.3945	31.3945	31.3945	31.3945	1	7.82179		7.82179	7.82179	7.82179	7.82179	7.82179	1	1.74256		1.74256	1.74256	1.74256	1.74256	1.74256	1	406.656		406.656	406.656	406.656	406.656	406.656	0								1
Psidium guajava	13	80.0654	3.28852	75.02	75.93	81.46	82.5	83.03	13	4.9674	1.33517	2.46947	4.49555	4.9958	5.70413	7.79406	13	7.60731	1.02039	6.44738	6.84059	7.48855	8.20462	9.34552	13	3.64926	2.79516	0.600991	0.638523	2.65176	5.72327	8.39873	13	829.118	175.046	626.206	659.708	833.801	932.362	1156.62	2	0.00253683	0.00101598	0.00181843	0.00217763	0.00253683	0.00289603	0.00325523	13
Rhus glutinosa	4	71.505	4.61754	67.26	67.635	71.63	75.5	75.5	4	79.7671	3.11673	75.5087	78.4916	80.4821	81.7577	82.5955	4	13.5576	2.73865	10.5572	11.574	13.8729	15.8565	15.9275	4	18.1298	18.078	2.46372	2.48798	17.8294	33.4713	34.3968	4	5467.52	2768.74	3034.04	3087.79	5481.02	7860.75	7874.02	4	0.00876838	0.00645322	0.00259458	0.00350027	0.00895659	0.0142247	0.0145658	4
Rosa abyssinica	3	58.4167	1.657	57.46	57.46	57.46	58.895	60.33	3	20.8351	2.35243	18.1865	19.9119	21.6373	22.1594	22.6815	3	24.1444	3.32715	20.3128	23.0656	25.8184	26.0603	26.3022	3	10.0456	2.69243	8.45685	8.49128	8.5257	10.84	13.1543	3	5442.5	1364.64	3867.13	5033.68	6200.22	6230.18	6260.14	3	0.0098424	0.00217761	0.00779974	0.00869678	0.00959383	0.0108637	0.0121336	3
Rubus apetalus	2	71.55	0.890955	70.92	71.235	71.55	71.865	72.18	2	18.3694	3.99879	15.5419	16.9556	18.3694	19.7832	21.197	2	16.3273	1.53755	15.2401	15.7837	16.3273	16.8709	17.4145	2	42.9068	13.9978	33.0088	37.9578	42.9068	47.8557	52.8047	2	3530.93	327.818	3299.13	3415.03	3530.93	3646.84	3762.74	2	0.0199721	0.0103284	0.0126688	0.0163205	0.0199721	0.0236237	0.0272754	2
Rubus pinnatus	2	68.26	0	68.26	68.26	68.26	68.26	68.26	2	22.0235	0.266852	21.8348	21.9292	22.0235	22.1179	22.2122	2	14.1314	0.0920637	14.0663	14.0989	14.1314	14.164	14.1965	2	42.0988	0.424637	41.7986	41.9487	42.0988	42.249	42.3991	2	3642.06	64.6241	3596.37	3619.22	3642.06	3664.91	3687.76	2	0.00727808	0.000896169	0.00664439	0.00696123	0.00727808	0.00759492	0.00791176	2
Rubus rosifolius	5	79.85	4.3317	72.4	80.58	80.63	82.2	83.44	5	20.727	6.79176	15.3598	15.8328	16.6049	25.5396	30.2977	5	16.901	0.758211	15.8216	16.4104	17.236	17.4219	17.6152	5	14.6648	2.99173	12.2525	12.843	14.1244	14.3157	19.7883	5	1518.74	153.05	1365.96	1387.76	1522.77	1574.76	1742.44	5	0.0294474	0.00832406	0.0219268	0.0223976	0.0265206	0.0360442	0.0403477	5
Rubus steudneri	2	73.35	2.89914	71.3	72.325	73.35	74.375	75.4	2	43.2319	28.1339	23.3383	33.2851	43.2319	53.1788	63.1256	2	16.3219	0.0960821	16.2539	16.2879	16.3219	16.3559	16.3898	2	33.4049	0.532399	33.0285	33.2167	33.4049	33.5932	33.7814	2	3221.95	257.891	3039.59	3130.77	3221.95	3313.12	3404.3	2	0.0135965	0.0123936	0.00483287	0.00921467	0.0135965	0.0179783	0.0223601	2
Rubus volkensii	2	81.015	1.08187	80.25	80.6325	81.015	81.3975	81.78	2	78.4073	57.556	37.7091	58.0582	78.4073	98.7564	119.106	2	13.369	0.837843	12.7766	13.0728	13.369	13.6652	13.9614	2	9.7882	0.376167	9.52221	9.65521	9.7882	9.9212	10.0542	2	1980.99	73.4365	1929.06	1955.03	1980.99	2006.96	2032.92	2	0.00435401	0.00234899	0.00269302	0.00352352	0.00435401	0.0051845	0.00601499	2
Strychnos mitis	2	54.39	0	54.39	54.39	54.39	54.39	54.39	2	11.6632	0.34041	11.4225	11.5429	11.6632	11.7836	11.9039	2	4.58627	0.539181	4.20501	4.39564	4.58627	4.7769	4.96753	2	6.83415	0.0643019	6.78868	6.81142	6.83415	6.85688	6.87962	2	1100.05	5.82615	1095.93	1097.99	1100.05	1102.11	1104.17	0								2
Syzygium guineense ssp. guineense	3	77.8267	3.07313	74.28	76.89	79.5	79.6	79.7	3	97.7634	133.166	19.3725	20.8848	22.3971	136.959	251.521	3	5.68922	0.43924	5.29193	5.45338	5.61483	5.88787	6.16091	3	6.20846	2.8635	3.89923	4.60643	5.31363	7.36308	9.41253	3	767.212	162.036	604.317	686.631	768.944	848.66	928.375	3	0.00306128	0.00131683	0.00191245	0.00234274	0.00277303	0.0036357	0.00449836	3
Syzygium guineense ssp. macrocarpum	2	82.68	0	82.68	82.68	82.68	82.68	82.68	2	49.7026	2.2871	48.0854	48.894	49.7026	50.5112	51.3198	2	7.71174	0.096654	7.64339	7.67756	7.71174	7.74591	7.78008	2	25.863	0.229651	25.7006	25.7818	25.863	25.9442	26.0254	2	2769.96	15.5605	2758.95	2764.45	2769.96	2775.46	2780.96	1	0.00165507		0.00165507	0.00165507	0.00165507	0.00165507	0.00165507	2
Tristemma mauritianum	1	66.92		66.92	66.92	66.92	66.92	66.92	1	609.009		609.009	609.009	609.009	609.009	609.009	1	10.1065		10.1065	10.1065	10.1065	10.1065	10.1065	1	22.3229		22.3229	22.3229	22.3229	22.3229	22.3229	1	2451.97		2451.97	2451.97	2451.97	2451.97	2451.97	1	0.0172501		0.0172501	0.0172501	0.0172501	0.0172501	0.0172501	1
Ximenia americana	4	75.965	0.202073	75.79	75.79	75.965	76.14	76.14	4	3.1534	1.44714	1.71152	2.02542	3.1367	4.26468	4.62868	4	7.82129	0.572895	7.18965	7.55113	7.76219	8.03236	8.57114	4	0.0728573	0.0318236	0.0413733	0.0475754	0.0736955	0.0989775	0.102665	4	97.8141	4.67344	93.7688	93.802	97.5134	101.526	102.461	1	0.00263165		0.00263165	0.00263165	0.00263165	0.00263165	0.00263165	4
Ziziphus spina-christi	10	70.154	4.44786	64.78	65.31	71.79	72.715	75.85	10	26.7109	10.7919	15.0414	17.6384	23.2812	35.7838	44.6892	10	15.6033	5.30235	9.12656	10.6031	14.8017	19.9863	22.9159	10	11.6819	7.35663	5.66768	6.76047	7.55897	13.2633	25.4493	10	4337.47	1425.98	1031.69	3633.18	5040.08	5086.4	5601.54	3	0.0150453	0.00328695	0.0122895	0.0132262	0.0141629	0.0164231	0.0186833	10
[truncated: 167 more columns]

## Sheet: wef_elem_desc_100g_fw
	Elements
	Al								B								Ba								Ca								Co								Cr								Cu
Species	n	mean	std	min	25%	50%	75%	max	n	mean	std	min	25%	50%	75%	max	n	mean	std	min	25%	50%	75%	max	n	mean	std	min	25%	50%	75%	max	n	mean	std	min	25%	50%	75%	max	n	mean	std	min	25%	50%	75%	max	n
Annona cherimola	3	0.0425947	0.00399711	0.038427	0.040694	0.042961	0.0446785	0.046396	3	0.100171	0.00666114	0.096241	0.0963255	0.09641	0.102136	0.107862	3	0.0101707	0.00017413	0.00997	0.010115	0.01026	0.010271	0.010282	3	19.637	0.283214	19.4427	19.4745	19.5063	19.7341	19.962	3	0.00206567	5.65715e-05	0.002001	0.0020455	0.00209	0.002098	0.002106	1	0.001235		0.001235	0.001235	0.001235	0.001235	0.001235	3
Berchemia discolor	1	0.232587		0.232587	0.232587	0.232587	0.232587	0.232587	1	0.123007		0.123007	0.123007	0.123007	0.123007	0.123007	1	0.04304		0.04304	0.04304	0.04304	0.04304	0.04304	1	51.5453		51.5453	51.5453	51.5453	51.5453	51.5453	1	0.000131		0.000131	0.000131	0.000131	0.000131	0.000131	1	0.003		0.003	0.003	0.003	0.003	0.003	1
Carissa spinarum	4	1.09708	0.55722	0.403356	0.777554	1.17498	1.49451	1.63501	4	0.30974	0.0901723	0.209799	0.245399	0.31947	0.38381	0.39022	4	0.122785	0.0392156	0.095721	0.0958717	0.108234	0.135147	0.17895	4	66.3053	43.0983	23.5808	49.0419	57.6757	74.939	126.289	4	0.0008085	0.000117634	0.000639	0.000774	0.0008515	0.000886	0.000892	4	0.0071715	0.00941382	0.001284	0.00254475	0.003084	0.00771075	0.021234	4
Casimiroa edulis	12	0.126675	0.034775	0.096037	0.098952	0.104332	0.151246	0.181606	12	0.304488	0.036397	0.235601	0.286479	0.316501	0.330421	0.345792	12	0.0123212	0.00359718	0.008326	0.00883925	0.0125335	0.0163895	0.01701	12	12.8113	4.13889	8.76978	9.13045	12.5455	15.2453	20.0277	12	0.0007785	0.00032882	0.000232	0.0005175	0.0008575	0.0010535	0.001107	1	0.000859		0.000859	0.000859	0.000859	0.000859	0.000859	12
Cordia africana	4	1.27087	0.697372	0.331248	1.10074	1.36745	1.53758	2.01735	4	0.250258	0.052079	0.211705	0.213785	0.232897	0.269369	0.323532	4	0.475203	0.545565	0.155624	0.156235	0.229074	0.548042	1.28704	4	28.8135	12.1115	18.6618	18.8526	26.6956	36.6566	43.201	4	0.0016895	0.000553843	0.001225	0.001237	0.0015895	0.002042	0.002354	4	0.00145625	0.00084531	0.000846	0.00095925	0.0011425	0.0016395	0.002694	4
Cordia monoica	1	0.094905		0.094905	0.094905	0.094905	0.094905	0.094905	1	0.385794		0.385794	0.385794	0.385794	0.385794	0.385794	1	0.031743		0.031743	0.031743	0.031743	0.031743	0.031743	1	52.888		52.888	52.888	52.888	52.888	52.888	1	0.001235		0.001235	0.001235	0.001235	0.001235	0.001235	1	0.003272		0.003272	0.003272	0.003272	0.003272	0.003272	1
Cordia myxa	2	0.087032	0.00164332	0.08587	0.086451	0.087032	0.087613	0.088194	2	0.339622	0.0117267	0.33133	0.335476	0.339622	0.343768	0.347914	2	0.135329	0.00298116	0.133221	0.134275	0.135329	0.136383	0.137437	2	40.7983	1.22826	39.9298	40.3641	40.7983	41.2326	41.6669	2	0.00098	1.55563e-05	0.000969	0.0009745	0.00098	0.0009855	0.000991	0								2
Dovyalis abyssinica	3	0.453461	0.145788	0.285582	0.406091	0.5266	0.537401	0.548202	3	0.135608	0.00900826	0.126992	0.130931	0.134869	0.139916	0.144963	3	0.0366447	0.000731084	0.035989	0.0362505	0.036512	0.0369725	0.037433	3	12.3198	0.216665	12.1153	12.2063	12.2972	12.4221	12.5469	3	0.00111333	2.59679e-05	0.001085	0.001102	0.001119	0.0011275	0.001136	3	0.000934333	0.000197794	0.000706	0.000875	0.001044	0.0010485	0.001053	3
Dovyalis caffra	8	0.463011	0.589016	0.09714	0.225184	0.296098	0.3449	1.89311	8	0.103352	0.00962144	0.092267	0.094711	0.103302	0.111658	0.11475	8	0.0121011	0.00490779	0.007167	0.007481	0.011001	0.0162517	0.019957	8	8.14497	0.805894	7.06895	7.56223	8.22113	8.74118	9.32259	8	0.0022965	0.000397128	0.001863	0.00197175	0.00221	0.0026625	0.00286	2	0.000625	2.26274e-05	0.000609	0.000617	0.000625	0.000633	0.000641	8
Ficus sur	2	0.37082	0.297257	0.160628	0.265724	0.37082	0.475917	0.581013	2	0.297616	0.0114495	0.28952	0.293568	0.297616	0.301664	0.305712	2	0.474797	0.0994383	0.404484	0.439641	0.474797	0.509954	0.545111	2	76.0363	13.3191	66.6183	71.3273	76.0363	80.7453	85.4543	2	0.0011135	0.00111652	0.000324	0.00071875	0.0011135	0.00150825	0.001903	1	0.001119		0.001119	0.001119	0.001119	0.001119	0.001119	2
Ficus sycomorus	1	0.257502		0.257502	0.257502	0.257502	0.257502	0.257502	1	0.246598		0.246598	0.246598	0.246598	0.246598	0.246598	1	0.382456		0.382456	0.382456	0.382456	0.382456	0.382456	1	45.318		45.318	45.318	45.318	45.318	45.318	1	0.002211		0.002211	0.002211	0.002211	0.002211	0.002211	1	0.000496		0.000496	0.000496	0.000496	0.000496	0.000496	1
Mimusops kummel	3	0.269296	0.0287863	0.236415	0.258968	0.28152	0.285737	0.289953	3	0.343655	0.0380434	0.320523	0.321701	0.32288	0.355222	0.387563	3	0.602302	0.0733105	0.517691	0.580008	0.642324	0.644607	0.64689	3	107.001	4.50417	102.251	104.896	107.541	109.376	111.211	3	0.000267667	3.65011e-05	0.000231	0.0002495	0.000268	0.000286	0.000304	3	0.001214	0.000111942	0.001089	0.0011685	0.001248	0.0012765	0.001305	3
Physalis peruviana	1	0.852048		0.852048	0.852048	0.852048	0.852048	0.852048	1	0.212283		0.212283	0.212283	0.212283	0.212283	0.212283	1	0.047293		0.047293	0.047293	0.047293	0.047293	0.047293	1	11.0367		11.0367	11.0367	11.0367	11.0367	11.0367	1	0.000517		0.000517	0.000517	0.000517	0.000517	0.000517	1	0.001548		0.001548	0.001548	0.001548	0.001548	0.001548	1
Psidium guajava	13	0.0979572	0.0274632	0.053018	0.085413	0.091873	0.106972	0.144502	13	0.154467	0.0465137	0.109412	0.123069	0.137624	0.197485	0.233451	13	0.0671342	0.0500715	0.014586	0.01595	0.046406	0.099366	0.155712	13	16.1787	2.48578	12.2062	15.5442	15.794	16.8299	21.5478	13	0.00332492	0.00363159	0.000477	0.000882	0.001251	0.008222	0.008902	13	0.00334338	0.00231981	0.001336	0.001764	0.001829	0.005719	0.007246	13
Rhus glutinosa	4	2.26966	0.353196	1.9474	1.98402	2.23419	2.51983	2.66288	4	0.37696	0.0210331	0.345641	0.374465	0.385989	0.388485	0.390223	4	0.579054	0.598553	0.060361	0.0609558	0.573452	1.09155	1.10895	4	146.223	53.6869	97.8174	100.715	147.08	192.588	192.914	4	0.005165	0.0037176	0.001942	0.0019615	0.0049965	0.0082	0.008725	4	0.00667325	0.00434105	0.003628	0.00364525	0.005109	0.008137	0.012847	4
Rosa abyssinica	3	0.868927	0.129628	0.721459	0.820954	0.920449	0.94266	0.964872	3	1.00767	0.175123	0.805807	0.952061	1.09831	1.10861	1.11889	3	0.414757	0.0927415	0.359755	0.361219	0.362683	0.442258	0.521832	3	227.824	64.4581	153.409	208.583	263.758	265.032	266.306	3	0.00138267	3.70045e-05	0.001346	0.001364	0.001382	0.001401	0.00142	3	0.002303	0.000154477	0.002125	0.0022535	0.002382	0.002392	0.002402	3
Rubus apetalus	2	0.520829	0.0973997	0.451957	0.486393	0.520829	0.555265	0.589701	2	0.463826	0.0291964	0.443181	0.453504	0.463826	0.474148	0.484471	2	1.21446	0.36001	0.959896	1.08718	1.21446	1.34174	1.46903	2	100.309	6.18051	95.9388	98.1239	100.309	102.494	104.679	2	0.001675	0.0013039	0.000753	0.001214	0.001675	0.002136	0.002597	2	0.0021585	0.00120986	0.001303	0.00173075	0.0021585	0.00258625	0.003014	2
Rubus pinnatus	2	0.699026	0.00847043	0.693037	0.696032	0.699026	0.702021	0.705016	2	0.448532	0.00292247	0.446465	0.447498	0.448532	0.449565	0.450598	2	1.33622	0.0134782	1.32669	1.33145	1.33622	1.34098	1.34575	2	115.599	2.05117	114.149	114.874	115.599	116.324	117.049	2	0.0030345	1.48492e-05	0.003024	0.00302925	0.0030345	0.00303975	0.003045	2	0.0014225	0.000136472	0.001326	0.00137425	0.0014225	0.00147075	0.001519	2
Rubus rosifolius	5	0.421674	0.181254	0.281824	0.298287	0.321637	0.50173	0.704894	5	0.340996	0.0791974	0.285429	0.306464	0.313551	0.318691	0.480846	5	0.305704	0.137786	0.212679	0.218095	0.274296	0.277296	0.546156	5	31.0929	10.0438	22.9813	24.314	29.496	30.5819	48.0914	5	0.0012434	0.0008712	0.000734	0.000846	0.000881	0.000961	0.002795	5	0.0010948	0.000280782	0.000817	0.000845	0.001036	0.001374	0.001402	5
Rubus steudneri	2	1.19291	0.875103	0.574122	0.883518	1.19291	1.50231	1.8117	2	0.435117	0.04988	0.399847	0.417482	0.435117	0.452753	0.470388	2	0.88947	0.0826565	0.831023	0.860246	0.88947	0.918694	0.947917	2	86.2387	16.2136	74.7739	80.5063	86.2387	91.9711	97.7035	2	0.0016015	0.000152028	0.001494	0.00154775	0.0016015	0.00165525	0.001709	2	0.001519	0.000873984	0.000901	0.00121	0.001519	0.001828	0.002137	2
Rubus volkensii	2	1.45743	1.00787	0.744754	1.10109	1.45743	1.81377	2.1701	2	0.254264	0.0303702	0.232789	0.243527	0.254264	0.265002	0.275739	2	0.185625	0.00344856	0.183187	0.184406	0.185625	0.186845	0.188064	2	37.5694	0.748991	37.0398	37.3046	37.5694	37.8342	38.099	2	0.001151	0.000308299	0.000933	0.001042	0.001151	0.00126	0.001369	2	0.0020765	0.000979343	0.001384	0.00173025	0.0020765	0.00242275	0.002769	2
Strychnos mitis	2	0.53196	0.0155259	0.520982	0.526471	0.53196	0.53745	0.542939	2	0.20918	0.0245918	0.191791	0.200486	0.20918	0.217874	0.226569	2	0.311706	0.00293237	0.309632	0.310669	0.311706	0.312742	0.313779	2	50.1732	0.265731	49.9853	50.0792	50.1732	50.2671	50.3611	2	0.0004855	2.12132e-06	0.000484	0.00048475	0.0004855	0.00048625	0.000487	2	0.0019345	0.000433456	0.001628	0.00178125	0.0019345	0.00208775	0.002241	2
Syzygium guineense ssp. guineense	3	2.04183	2.69865	0.393261	0.484658	0.576054	2.86611	5.15617	3	0.126975	0.0274041	0.108485	0.111233	0.113981	0.13622	0.158459	3	0.13343	0.0501075	0.100288	0.104608	0.108929	0.150002	0.191074	3	16.7175	1.84666	15.543	15.6532	15.7634	17.3047	18.846	3	0.00108867	0.00121997	0.000202	0.000393	0.000584	0.001532	0.00248	3	0.003565	0.00142607	0.002147	0.002848	0.003549	0.004274	0.004999	3
Syzygium guineense ssp. macrocarpum	2	0.860848	0.0396128	0.832838	0.846843	0.860848	0.874854	0.888859	2	0.133568	0.00167372	0.132384	0.132976	0.133568	0.134159	0.134751	2	0.447947	0.00397748	0.445135	0.446541	0.447947	0.449354	0.45076	2	47.9756	0.269508	47.7851	47.8804	47.9756	48.0709	48.1662	2	0.0072885	6.43467e-05	0.007243	0.00726575	0.0072885	0.00731125	0.007334	2	0.006757	0.000195161	0.006619	0.006688	0.006757	0.006826	0.006895	2
Tristemma mauritianum	1	20.146		20.146	20.146	20.146	20.146	20.146	1	0.334324		0.334324	0.334324	0.334324	0.334324	0.334324	1	0.738442		0.738442	0.738442	0.738442	0.738442	0.738442	1	81.111		81.111	81.111	81.111	81.111	81.111	1	0.002358		0.002358	0.002358	0.002358	0.002358	0.002358	1	0.003348		0.003348	0.003348	0.003348	0.003348	0.003348	1
Ximenia americana	4	0.0760075	0.0354101	0.040837	0.0483265	0.0755665	0.103248	0.11206	4	0.187974	0.0135754	0.171545	0.182184	0.187922	0.193713	0.204507	4	0.00175575	0.000779646	0.000987	0.00113475	0.001775	0.002396	0.002486	4	2.35091	0.112371	2.23838	2.2622	2.35743	2.44613	2.45039	4	0.00014975	2.59535e-05	0.000127	0.00013375	0.000143	0.000159	0.000186	2	0.001292	8.76812e-05	0.00123	0.001261	0.001292	0.001323	0.001354	4
Ziziphus spina-christi	10	0.800792	0.358079	0.366259	0.611353	0.731401	0.986512	1.57395	10	0.447106	0.105124	0.321437	0.367084	0.417378	0.485685	0.631105	10	0.325552	0.156956	0.186735	0.215154	0.258217	0.361876	0.614601	10	128.271	47.8353	36.3363	98.0997	129.936	168.229	186.083	10	0.0005867	0.00019978	0.000304	0.0004335	0.0005905	0.000739	0.000888	9	0.00190767	0.000579729	0.001114	0.001484	0.001824	0.00241	0.00262	10
[truncated: 127 more columns]

## Sheet: wef_rni_desc_100g_fw
Species	Elements
	Ca								Fe								Mg								Se								Zn
	n	mean	std	min	25%	50%	75%	max	n	mean	std	min	25%	50%	75%	max	n	mean	std	min	25%	50%	75%	max	n	mean	std	min	25%	50%	75%	max	n	mean	std	min	25%	50%	75%	max
Annona cherimola	3	1.51333	0.023094	1.5	1.5	1.5	1.52	1.54	3	1.67333	0.0945163	1.6	1.62	1.64	1.71	1.78	3	6.1	0.130767	6.01	6.025	6.04	6.145	6.25	3	1.92667	0.133167	1.84	1.85	1.86	1.97	2.08	3	0.816667	0.0472582	0.78	0.79	0.8	0.835	0.87
Berchemia discolor	1	3.97		3.97	3.97	3.97	3.97	3.97	1	4.84		4.84	4.84	4.84	4.84	4.84	1	12.3		12.3	12.3	12.3	12.3	12.3	1	2.38		2.38	2.38	2.38	2.38	2.38	1	0.75		0.75	0.75	0.75	0.75	0.75
Carissa spinarum	4	5.1	3.31399	1.81	3.775	4.44	5.765	9.71	4	6.9175	1.93022	4.98	5.4	6.995	8.5125	8.7	4	12.84	4.00016	9.05	9.5525	12.945	16.2325	16.42	4	3.495	1.88758	0.78	2.94	4.145	4.7	4.91	4	2.53	1.38287	0.95	1.58	2.725	3.675	3.72
Casimiroa edulis	12	0.985833	0.318875	0.67	0.7	0.965	1.175	1.54	12	2.25083	0.466836	1.66	1.7875	2.51	2.585	2.8	12	7.05667	0.365621	6.52	6.7925	7.055	7.4225	7.57	12	3.81833	3.8856	1.19	1.85	2.52	3.1475	12.09	12	0.513333	0.113725	0.4	0.435	0.5	0.525	0.74
Cordia africana	4	2.2175	0.927519	1.44	1.455	2.055	2.8175	3.32	4	11.5125	7.89397	2.71	8.425	10.72	13.8075	21.9	4	17.945	2.30692	15.83	16.0625	17.76	19.6425	20.43	4	0.6175	0.351319	0.28	0.3325	0.62	0.905	0.95	4	2.515	0.251727	2.14	2.485	2.625	2.655	2.67
Cordia monoica	1	4.07		4.07	4.07	4.07	4.07	4.07	1	4.09		4.09	4.09	4.09	4.09	4.09	1	18.11		18.11	18.11	18.11	18.11	18.11	1	19.14		19.14	19.14	19.14	19.14	19.14	1	1.93		1.93	1.93	1.93	1.93	1.93
Cordia myxa	2	3.14	0.0989949	3.07	3.105	3.14	3.175	3.21	2	4.83	0.0282843	4.81	4.82	4.83	4.84	4.85	2	11.745	0.176777	11.62	11.6825	11.745	11.8075	11.87	2	17.915	0.233345	17.75	17.8325	17.915	17.9975	18.08	2	2.625	0.0212132	2.61	2.6175	2.625	2.6325	2.64
Dovyalis abyssinica	3	0.95	0.02	0.93	0.94	0.95	0.96	0.97	3	3.41333	0.713466	2.59	3.195	3.8	3.825	3.85	3	5.07667	0.0351188	5.04	5.06	5.08	5.095	5.11	3	0.313333	0.0152753	0.3	0.305	0.31	0.32	0.33	3	0.84	0.0173205	0.83	0.83	0.83	0.845	0.86
Dovyalis caffra	8	0.62625	0.06255	0.54	0.58	0.635	0.67	0.72	8	1.36375	0.318655	1.08	1.155	1.28	1.4425	2.06	8	3.93625	0.293108	3.48	3.765	4.035	4.13	4.3	6	0.208333	0.0682398	0.13	0.1475	0.215	0.26	0.29	8	1.18375	0.177518	1	1.0475	1.135	1.2925	1.46
Ficus sur	2	5.845	1.0253	5.12	5.4825	5.845	6.2075	6.57	2	3.8	2.43245	2.08	2.94	3.8	4.66	5.52	2	9.73	2.36174	8.06	8.895	9.73	10.565	11.4	2	1.025	0.233345	0.86	0.9425	1.025	1.1075	1.19	2	1.665	0.318198	1.44	1.5525	1.665	1.7775	1.89
Ficus sycomorus	1	3.49		3.49	3.49	3.49	3.49	3.49	1	2.33		2.33	2.33	2.33	2.33	2.33	1	11.91		11.91	11.91	11.91	11.91	11.91	1	0.26		0.26	0.26	0.26	0.26	0.26	1	0.99		0.99	0.99	0.99	0.99	0.99
Mimusops kummel	3	8.23	0.34176	7.87	8.07	8.27	8.41	8.55	3	2.67667	0.0305505	2.65	2.66	2.67	2.69	2.71	3	13.35	2.55129	10.46	12.38	14.3	14.795	15.29	3	12.8367	11.3063	6.11	6.31	6.51	16.2	25.89	3	0.833333	0.0503322	0.78	0.81	0.84	0.86	0.88
Physalis peruviana	1	0.85		0.85	0.85	0.85	0.85	0.85	1	6.57		6.57	6.57	6.57	6.57	6.57	1	13.29		13.29	13.29	13.29	13.29	13.29	1	0.17		0.17	0.17	0.17	0.17	0.17	1	2.03		2.03	2.03	2.03	2.03	2.03
Psidium guajava	13	1.24462	0.191207	0.94	1.2	1.21	1.29	1.66	13	1.81769	0.519489	1.24	1.31	1.85	2.37	2.56	13	5.78538	1.30539	4.38	4.72	5.11	7.48	7.79	13	10.3362	13.1109	0.63	0.81	3.84	28.48	29.95	13	1.29846	0.258291	0.91	1.09	1.22	1.58	1.67
Rhus glutinosa	4	11.2475	4.13277	7.52	7.745	11.315	14.8175	14.84	4	24.4875	10.2153	15.39	15.9375	23.685	32.235	35.19	4	20.065	2.51381	17.49	18.12	20.215	22.16	22.34	4	3.315	0.363456	2.98	3.04	3.26	3.535	3.76	4	2.45	0.40653	2.08	2.11	2.435	2.775	2.85
Rosa abyssinica	3	17.5267	4.96045	11.8	16.045	20.29	20.39	20.49	3	7.44	1.36847	5.86	7.035	8.21	8.23	8.25	3	26.26	2.91947	22.89	25.38	27.87	27.945	28.02	3	10.2867	7.5682	1.55	8.015	14.48	14.655	14.83	3	1.65	0.337787	1.26	1.55	1.84	1.845	1.85
Rubus apetalus	2	7.715	0.473762	7.38	7.5475	7.715	7.8825	8.05	2	7.75	0.890955	7.12	7.435	7.75	8.065	8.38	2	24.975	3.13248	22.76	23.8675	24.975	26.0825	27.19	2	1.335	1.44957	0.31	0.8225	1.335	1.8475	2.36	2	2.295	0.26163	2.11	2.2025	2.295	2.3875	2.48
Rubus pinnatus	2	8.89	0.155563	8.78	8.835	8.89	8.945	9	2	9.685	0.13435	9.59	9.6375	9.685	9.7325	9.78	2	32.97	0.721249	32.46	32.715	32.97	33.225	33.48	2	1.675	0.0777817	1.62	1.6475	1.675	1.7025	1.73	2	2.86	0.0565685	2.82	2.84	2.86	2.88	2.9
Rubus rosifolius	5	2.392	0.772477	1.77	1.87	2.27	2.35	3.7	5	6.016	1.59685	4.8	4.82	4.99	7.33	8.14	5	15.45	1.58436	13.73	14.31	15.49	15.91	17.81	5	0.234	0.0472229	0.18	0.22	0.23	0.23	0.31	5	2.648	0.616417	2.27	2.32	2.42	2.49	3.74
Rubus steudneri	2	6.635	1.25158	5.75	6.1925	6.635	7.0775	7.52	2	13.385	9.0439	6.99	10.1875	13.385	16.5825	19.78	2	28.005	3.35876	25.63	26.8175	28.005	29.1925	30.38	2	0.97	0.0707107	0.92	0.945	0.97	0.995	1.02	2	2.26	0.127279	2.17	2.215	2.26	2.305	2.35
Rubus volkensii	2	2.89	0.0565685	2.85	2.87	2.89	2.91	2.93	2	11.295	6.00334	7.05	9.1725	11.295	13.4175	15.54	2	15.07	5.51543	11.17	13.12	15.07	17.02	18.97	1	2.89		2.89	2.89	2.89	2.89	2.89	2	1.375	0.106066	1.3	1.3375	1.375	1.4125	1.45
Strychnos mitis	2	3.86	0.0141421	3.85	3.855	3.86	3.865	3.87	2	3.32	0.226274	3.16	3.24	3.32	3.4	3.48	2	12.805	0.0777817	12.75	12.7775	12.805	12.8325	12.86	2	43.965	0.233345	43.8	43.8825	43.965	44.0475	44.13	2	0.655	0.0353553	0.63	0.6425	0.655	0.6675	0.68
Syzygium guineense ssp. guineense	3	1.28667	0.141539	1.2	1.205	1.21	1.33	1.45	3	16.49	22.6748	2.7	3.405	4.11	23.385	42.66	3	11.5867	1.93635	10.27	10.475	10.68	12.245	13.81	3	2.51667	0.485421	2.02	2.28	2.54	2.765	2.99	3	0.63	0.147309	0.54	0.545	0.55	0.675	0.8
Syzygium guineense ssp. macrocarpum	2	3.695	0.0212132	3.68	3.6875	3.695	3.7025	3.71	2	4.38	0.141421	4.28	4.33	4.38	4.43	4.48	2	15.905	0.120208	15.82	15.8625	15.905	15.9475	15.99	2	5.075	0.0777817	5.02	5.0475	5.075	5.1025	5.13	2	0.585	0.00707107	0.58	0.5825	0.585	0.5875	0.59
Tristemma mauritianum	1	6.24		6.24	6.24	6.24	6.24	6.24	1	7.79		7.79	7.79	7.79	7.79	7.79	1	31.09		31.09	31.09	31.09	31.09	31.09	1	2.14		2.14	2.14	2.14	2.14	2.14	1	6.62		6.62	6.62	6.62	6.62	6.62
Ximenia americana	4	0.18	0.011547	0.17	0.17	0.18	0.19	0.19	4	6.385	6.47233	0.75	0.795	6.37	11.96	12.05	4	8.645	0.119583	8.52	8.565	8.635	8.715	8.79	4	6.185	0.230145	5.87	6.0875	6.245	6.3425	6.38	4	0.885	0.0191485	0.86	0.875	0.89	0.9	0.9
Ziziphus spina-christi	10	9.868	3.67901	2.8	7.545	9.995	12.945	14.31	10	5.525	1.56441	3	5.3575	5.665	6.375	8.15	10	12.13	1.36712	10.45	11.15	11.765	13.0775	14.19	10	6.547	4.39873	1.12	2.3125	6.01	10.26	12.15	10	1.352	0.55341	0.91	0.995	1.09	1.615	2.68

## Sheet: wef_soil_desc
Element	n	mean	std	min	25%	50%	75%	max
Ag	78	0.0763664	0.054273	0.008796	0.036588	0.0636735	0.0968202	0.240017
Al	78	26394.5	9686.23	9256.89	20421.4	26650.7	32757.7	47750.1
As	78	3.96906	1.77137	1.14277	2.40662	3.85452	5.33443	7.76717
B	53	5.63231	3.74494	1.10795	2.93853	4.8936	6.67668	16.8177
Be	78	2.05839	0.955917	0.454954	1.25399	1.83773	2.79671	5.09857
Ca	78	8909.86	13128	970.712	3014.96	5120.92	10191	98431
Co	78	17.9357	8.2083	1.6171	10.5817	17.3279	24.79	36.0991
Cr	78	43.4078	26.6691	4.25878	24.6452	40.9197	59.6544	141.732
Cu	78	19.7585	8.71809	3.37831	11.9355	20.0114	25.7651	38.8561
Fe	78	49012.4	16960.5	12467.4	36720.2	51730.6	60789.7	87593.6
K	78	2777.41	1974.76	371.91	1363.3	2087.98	3851.83	8132.41
Li	78	7.80773	3.30401	1.46734	5.24604	7.98645	9.40727	16.9549
Mg	78	4289.21	3677.35	462.019	1670.91	2885.72	6227.95	18167.7
Mn	78	1662.16	1122.36	171.958	799.393	1205.46	2346.7	4216.96
Mo	78	2.11533	1.87544	0.228427	0.687474	1.28866	2.86077	7.31901
Na	78	128.087	130.273	16.1362	48.2855	70.5008	165.765	561.015
Ni	78	36.0363	20.3544	4.13049	20.99	32.6285	46.8456	88.0419
P	78	895.023	625.831	220.827	497.247	689.767	1031.52	3305.86
Rb	78	30.0745	18.239	4.41289	17.5694	28.1869	38.6808	88.796
Se	78	0.361491	0.26958	0.061343	0.224582	0.308308	0.428719	2.03685
Sr	78	48.5704	35.5099	9.79313	21.3848	37.8207	67.4056	153.2
Ti	78	0.643994	0.354133	0.176951	0.368151	0.626278	0.844883	1.75825
V	78	92.6899	37.9916	9.20814	69.057	93.6327	116.79	193.539
Zn	78	109.088	44.1331	18.3195	79.2798	105.359	137.535	222.823

## Sheet: fruit_soil_elem_cor
Element	Correlation coefficient	Coefficient of determination	P value	Significant
B	-0.155413	0.0241531	0.103366	No
Al	-0.123736	0.0153106	0.122598	No
P	-0.0507083	0.00257133	0.528236	No
Cr	-0.0259743	0.000674663	0.785739	No
K	-0.00562752	3.16689e-05	0.944234	No
Li	0.0106363	0.000113132	0.928835	No
Ni	0.0203205	0.000412924	0.800572	No
Sr	0.0416077	0.0017312	0.604876	No
Pb	0.0556077	0.00309222	0.526539	No
Co	0.0789207	0.00622848	0.325851	No
Cs	0.0801519	0.00642433	0.457884	No
Cd	0.104936	0.0110116	0.330552	No
Ba	0.116709	0.013621	0.145489	No
Tl	0.120562	0.0145351	0.168512	No
Ti	0.122399	0.0149815	0.126725	No
As	0.129908	0.016876	0.37365	No
Mg	-0.258218	0.0666764	0.00109403	Yes
Cu	-0.242824	0.0589636	0.00218208	Yes
Ca	0.16261	0.0264419	0.0418736	Yes
Mn	0.205887	0.0423895	0.0096838	Yes
Fe	0.296098	0.0876737	0.000166394	Yes
Rb	0.34819	0.121236	7.8737e-06	Yes
Zn	0.371223	0.137807	1.69799e-06	Yes
Se	0.381973	0.145903	1.19896e-06	Yes
Ag	0.504139	0.254156	0.00201596	Yes
