# Supplementary material for: Elemental concentration and spatial distribution of wild edible fruits and implications for dietary mineral intake in Ethiopia
Source: Sci Rep. 2025 Nov 27;15:42307. doi: 10.1038/s41598-025-26400-7 (PMC12661052; doi:10.1038/s41598-025-26400-7)
Supplement: Supplementary file 10 — Supplementary Material 10 [file 41598_2025_26400_MOESM10_ESM.xlsx]

## Sheet: Notes
Supplementary Table 4. Welch’s ANOVA on elemental concentration per 100g fresh weight across different fruit species. This analysis was conducted solely on species with at least three replicates essential elements for human nutrition. The sheets within display the outcomes of ANOVA and the post-hoc analysis for each element, denoted by specific symbols. For post-hoc tables, the initial two column…
Sheet name	Content
Welch_ANOVA	Welch's Analysis of Variance
Ca–Zn	Comparison of mean elemental (denoted by element symbols) content per 100 g fresh weight basis across species and tests for significant differences. Cells in p-value column which are highlighted in light red denote significant differences. Please refer to Table 1 for for scientific names of the species acronyms

## Sheet: Welch_ANOVA
Element	F-statistic	DF Between	DF Within	p-value
Ca	814.416	13	16.3631	2.1438e-20
Cr	29.12	13	15.1923	2.44866e-08
Cu	223.501	13	16.5336	5.82847e-16
Fe	31.9221	13	16.5717	3.52033e-09
K	340.512	13	16.3805	2.52301e-17
Mg	235.419	13	16.6555	3.03086e-16
Mn	152.836	13	17.0099	5.91857e-15
P	105.453	13	16.9191	1.5095e-13
S	28.7679	13	16.1706	1.12062e-08
Se	176.365	13	16.265	6.45192e-15
Zn	26.2756	13	16.772	1.34232e-08

## Sheet: Ca
A	B	mean(A)	mean(B)	diff	pval
ACh	CA	19.637	28.814	-9.177	0.897
ACh	CE	19.637	12.811	6.826	0.005
ACh	CS	19.637	66.305	-46.668	0.673
ACh	DA	19.637	12.32	7.317	0
ACh	DC	19.637	8.145	11.492	0
ACh	MK	19.637	107.001	-87.364	0.005
ACh	PG	19.637	16.179	3.458	0.012
ACh	RAb	19.637	227.824	-208.187	0.174
ACh	RG	19.637	146.223	-126.586	0.157
ACh	RR	19.637	31.093	-11.456	0.519
ACh	SG_g	19.637	16.717	2.92	0.532
ACh	XA	19.637	2.351	17.286	0
ACh	ZS	19.637	128.271	-108.634	0.002
CA	CE	28.814	12.811	16.002	0.521
CA	CS	28.814	66.305	-37.492	0.852
CA	DA	28.814	12.32	16.494	0.489
CA	DC	28.814	8.145	20.669	0.324
CA	MK	28.814	107.001	-78.188	0.004
CA	PG	28.814	16.179	12.635	0.706
CA	RAb	28.814	227.824	-199.011	0.182
CA	RG	28.814	146.223	-117.409	0.182
CA	RR	28.814	31.093	-2.279	1
CA	SG_g	28.814	16.717	12.096	0.745
CA	XA	28.814	2.351	26.463	0.188
CA	ZS	28.814	128.271	-99.458	0.003
CE	CS	12.811	66.305	-53.494	0.564
CE	DA	12.811	12.32	0.491	1
CE	DC	12.811	8.145	4.666	0.078
CE	MK	12.811	107.001	-94.19	0.001
CE	PG	12.811	16.179	-3.367	0.49
CE	RAb	12.811	227.824	-215.013	0.164
CE	RG	12.811	146.223	-133.412	0.138
CE	RR	12.811	31.093	-18.282	0.17
CE	SG_g	12.811	16.717	-3.906	0.522
CE	XA	12.811	2.351	10.46	0
CE	ZS	12.811	128.271	-115.46	0.001
CS	DA	66.305	12.32	53.985	0.556
CS	DC	66.305	8.145	58.16	0.496
CS	MK	66.305	107.001	-40.696	0.779
CS	PG	66.305	16.179	50.127	0.616
CS	RAb	66.305	227.824	-161.519	0.248
CS	RG	66.305	146.223	-79.918	0.59
CS	RR	66.305	31.093	35.212	0.874
CS	SG_g	66.305	16.717	49.588	0.625
CS	XA	66.305	2.351	63.954	0.422
CS	ZS	66.305	128.271	-61.966	0.573
DA	DC	12.32	8.145	4.175	0
DA	MK	12.32	107.001	-94.681	0.004
DA	PG	12.32	16.179	-3.859	0.005
DA	RAb	12.32	227.824	-215.505	0.163
DA	RG	12.32	146.223	-133.903	0.137
DA	RR	12.32	31.093	-18.773	0.161
DA	SG_g	12.32	16.717	-4.398	0.29
DA	XA	12.32	2.351	9.969	0
DA	ZS	12.32	128.271	-115.951	0.001
DC	MK	8.145	107.001	-98.856	0.004
DC	PG	8.145	16.179	-8.034	0
DC	RAb	8.145	227.824	-219.679	0.158
DC	RG	8.145	146.223	-138.078	0.127
DC	RR	8.145	31.093	-22.948	0.086
DC	SG_g	8.145	16.717	-8.572	0.074
DC	XA	8.145	2.351	5.794	0
DC	ZS	8.145	128.271	-120.126	0.001
MK	PG	107.001	16.179	90.822	0.003
MK	RAb	107.001	227.824	-120.823	0.421
MK	RG	107.001	146.223	-39.222	0.914
MK	RR	107.001	31.093	75.908	0
MK	SG_g	107.001	16.717	90.284	0.001
MK	XA	107.001	2.351	104.65	0.004
MK	ZS	107.001	128.271	-21.27	0.962
PG	RAb	16.179	227.824	-211.646	0.169
PG	RG	16.179	146.223	-130.044	0.147
PG	RR	16.179	31.093	-14.914	0.299
PG	SG_g	16.179	16.717	-0.539	1
PG	XA	16.179	2.351	13.828	0
PG	ZS	16.179	128.271	-112.092	0.001
RAb	RG	227.824	146.223	81.601	0.819
RAb	RR	227.824	31.093	196.731	0.189
RAb	SG_g	227.824	16.717	211.107	0.169
RAb	XA	227.824	2.351	225.473	0.151
RAb	ZS	227.824	128.271	99.553	0.572
RG	RR	146.223	31.093	115.13	0.194
RG	SG_g	146.223	16.717	129.505	0.148
RG	XA	146.223	2.351	143.872	0.114
RG	ZS	146.223	128.271	17.952	1
RR	SG_g	31.093	16.717	14.375	0.332
RR	XA	31.093	2.351	28.742	0.041
RR	ZS	31.093	128.271	-97.178	0.003
SG_g	XA	16.717	2.351	14.367	0.032
SG_g	ZS	16.717	128.271	-111.554	0.002
XA	ZS	2.351	128.271	-125.92	0.001

## Sheet: Cr
A	B	mean(A)	mean(B)	diff	pval
ACh	CA	0.001	0.001	0
ACh	CE	0.001	0.001	0
ACh	CS	0.001	0.007	-0.006
ACh	DA	0.001	0.001	0
ACh	DC	0.001	0.001	0.001
ACh	MK	0.001	0.001	0
ACh	PG	0.001	0.003	-0.002
ACh	RAb	0.001	0.002	-0.001
ACh	RG	0.001	0.007	-0.005
ACh	RR	0.001	0.001	0
ACh	SG_g	0.001	0.004	-0.002
ACh	XA	0.001	0.001	0
ACh	ZS	0.001	0.002	-0.001
CA	CE	0.001	0.001	0.001
CA	CS	0.001	0.007	-0.006	0.966
CA	DA	0.001	0.001	0.001	0.971
CA	DC	0.001	0.001	0.001	0.745
CA	MK	0.001	0.001	0	1
CA	PG	0.001	0.003	-0.002	0.492
CA	RAb	0.001	0.002	-0.001	0.748
CA	RG	0.001	0.007	-0.005	0.6
CA	RR	0.001	0.001	0	0.998
CA	SG_g	0.001	0.004	-0.002	0.632
CA	XA	0.001	0.001	0	1
CA	ZS	0.001	0.002	0	0.994
CE	CS	0.001	0.007	-0.006
CE	DA	0.001	0.001	0
CE	DC	0.001	0.001	0
CE	MK	0.001	0.001	0
CE	PG	0.001	0.003	-0.002
CE	RAb	0.001	0.002	-0.001
CE	RG	0.001	0.007	-0.006
CE	RR	0.001	0.001	0
CE	SG_g	0.001	0.004	-0.003
CE	XA	0.001	0.001	0
CE	ZS	0.001	0.002	-0.001
CS	DA	0.007	0.001	0.006	0.944
CS	DC	0.007	0.001	0.007	0.929
CS	MK	0.007	0.001	0.006	0.956
CS	PG	0.007	0.003	0.004	0.998
CS	RAb	0.007	0.002	0.005	0.986
CS	RG	0.007	0.007	0	1
CS	RR	0.007	0.001	0.006	0.951
CS	SG_g	0.007	0.004	0.004	0.999
CS	XA	0.007	0.001	0.006	0.959
CS	ZS	0.007	0.002	0.005	0.978
DA	DC	0.001	0.001	0	0.539
DA	MK	0.001	0.001	0	0.684
DA	PG	0.001	0.003	-0.002	0.09
DA	RAb	0.001	0.002	-0.001	0.012
DA	RG	0.001	0.007	-0.006	0.513
DA	RR	0.001	0.001	0	0.997
DA	SG_g	0.001	0.004	-0.003	0.431
DA	XA	0.001	0.001	0	0.486
DA	ZS	0.001	0.002	-0.001	0.047
DC	MK	0.001	0.001	-0.001	0.059
DC	PG	0.001	0.003	-0.003	0.041
DC	RAb	0.001	0.002	-0.002	0.014
DC	RG	0.001	0.007	-0.006	0.47
DC	RR	0.001	0.001	0	0.219
DC	SG_g	0.001	0.004	-0.003	0.366
DC	XA	0.001	0.001	-0.001	0.154
DC	ZS	0.001	0.002	-0.001	0.005
MK	PG	0.001	0.003	-0.002	0.168
MK	RAb	0.001	0.002	-0.001	0.012
MK	RG	0.001	0.007	-0.005	0.553
MK	RR	0.001	0.001	0	0.999
MK	SG_g	0.001	0.004	-0.002	0.502
MK	XA	0.001	0.001	0	0.995
MK	ZS	0.001	0.002	-0.001	0.168
PG	RAb	0.003	0.002	0.001	0.916
PG	RG	0.003	0.007	-0.003	0.915
PG	RR	0.003	0.001	0.002	0.132
PG	SG_g	0.003	0.004	0	1
PG	XA	0.003	0.001	0.002	0.199
PG	ZS	0.003	0.002	0.001	0.671
RAb	RG	0.002	0.007	-0.004	0.728
RAb	RR	0.002	0.001	0.001	0.005
RAb	SG_g	0.002	0.004	-0.001	0.881
RAb	XA	0.002	0.001	0.001	0.026
RAb	ZS	0.002	0.002	0	0.811
RG	RR	0.007	0.001	0.006	0.536
RG	SG_g	0.007	0.004	0.003	0.949
RG	XA	0.007	0.001	0.005	0.564
RG	ZS	0.007	0.002	0.005	0.664
RR	SG_g	0.001	0.004	-0.002	0.471
RR	XA	0.001	0.001	0	0.942
RR	ZS	0.001	0.002	-0.001	0.121
SG_g	XA	0.004	0.001	0.002	0.524
SG_g	ZS	0.004	0.002	0.002	0.748
XA	ZS	0.001	0.002	-0.001	0.272

## Sheet: Cu
A	B	mean(A)	mean(B)	diff	pval
ACh	CA	0.056	0.242	-0.186	0.004
ACh	CE	0.056	0.088	-0.032	0.119
ACh	CS	0.056	0.164	-0.108	0.613
ACh	DA	0.056	0.067	-0.011	0.007
ACh	DC	0.056	0.057	-0.001	1
ACh	MK	0.056	0.028	0.028	0.017
ACh	PG	0.056	0.096	-0.04	0
ACh	RAb	0.056	0.096	-0.04	0.086
ACh	RG	0.056	0.126	-0.07	0
ACh	RR	0.056	0.128	-0.071	0.099
ACh	SG_g	0.056	0.098	-0.042	0.3
ACh	XA	0.056	0.1	-0.044	0.002
ACh	ZS	0.056	0.098	-0.042	0.022
CA	CE	0.242	0.088	0.154	0
CA	CS	0.242	0.164	0.078	0.864
CA	DA	0.242	0.067	0.175	0.005
CA	DC	0.242	0.057	0.185	0
CA	MK	0.242	0.028	0.214	0.002
CA	PG	0.242	0.096	0.147	0.004
CA	RAb	0.242	0.096	0.146	0.003
CA	RG	0.242	0.126	0.116	0.016
CA	RR	0.242	0.128	0.115	0.011
CA	SG_g	0.242	0.098	0.144	0.004
CA	XA	0.242	0.1	0.142	0.008
CA	ZS	0.242	0.098	0.145	0.001
CE	CS	0.088	0.164	-0.076	0.869
CE	DA	0.088	0.067	0.021	0.546
CE	DC	0.088	0.057	0.031	0.317
CE	MK	0.088	0.028	0.06	0.001
CE	PG	0.088	0.096	-0.008	1
CE	RAb	0.088	0.096	-0.008	1
CE	RG	0.088	0.126	-0.038	0.042
CE	RR	0.088	0.128	-0.039	0.589
CE	SG_g	0.088	0.098	-0.01	1
CE	XA	0.088	0.1	-0.012	0.974
CE	ZS	0.088	0.098	-0.01	1
CS	DA	0.164	0.067	0.098	0.696
CS	DC	0.164	0.057	0.107	0.626
CS	MK	0.164	0.028	0.136	0.429
CS	PG	0.164	0.096	0.069	0.909
CS	RAb	0.164	0.096	0.068	0.912
CS	RG	0.164	0.126	0.038	0.997
CS	RR	0.164	0.128	0.037	0.999
CS	SG_g	0.164	0.098	0.066	0.932
CS	XA	0.164	0.1	0.064	0.931
CS	ZS	0.164	0.098	0.067	0.925
DA	DC	0.067	0.057	0.01	0.94
DA	MK	0.067	0.028	0.039	0.005
DA	PG	0.067	0.096	-0.029	0
DA	RAb	0.067	0.096	-0.029	0.152
DA	RG	0.067	0.126	-0.059	0
DA	RR	0.067	0.128	-0.061	0.163
DA	SG_g	0.067	0.098	-0.031	0.466
DA	XA	0.067	0.1	-0.033	0.002
DA	ZS	0.067	0.098	-0.031	0.115
DC	MK	0.057	0.028	0.029	0.081
DC	PG	0.057	0.096	-0.039	0.014
DC	RAb	0.057	0.096	-0.039	0.039
DC	RG	0.057	0.126	-0.069	0
DC	RR	0.057	0.128	-0.071	0.091
DC	SG_g	0.057	0.098	-0.041	0.3
DC	XA	0.057	0.1	-0.043	0.008
DC	ZS	0.057	0.098	-0.041	0.06
MK	PG	0.028	0.096	-0.068	0
MK	RAb	0.028	0.096	-0.068	0.02
MK	RG	0.028	0.126	-0.098	0
MK	RR	0.028	0.128	-0.1	0.032
MK	SG_g	0.028	0.098	-0.07	0.118
MK	XA	0.028	0.1	-0.072	0
MK	ZS	0.028	0.098	-0.07	0
PG	RAb	0.096	0.096	0	1
PG	RG	0.096	0.126	-0.031	0
PG	RR	0.096	0.128	-0.032	0.691
PG	SG_g	0.096	0.098	-0.002	1
PG	XA	0.096	0.1	-0.004	0.997
PG	ZS	0.096	0.098	-0.002	1
RAb	RG	0.096	0.126	-0.03	0.129
RAb	RR	0.096	0.128	-0.031	0.72
RAb	SG_g	0.096	0.098	-0.002	1
RAb	XA	0.096	0.1	-0.004	0.998
RAb	ZS	0.096	0.098	-0.001	1
RG	RR	0.126	0.128	-0.001	1
RG	SG_g	0.126	0.098	0.028	0.537
RG	XA	0.126	0.1	0.026	0.001
RG	ZS	0.126	0.098	0.029	0.164
RR	SG_g	0.128	0.098	0.029	0.883
RR	XA	0.128	0.1	0.027	0.791
RR	ZS	0.128	0.098	0.03	0.834
SG_g	XA	0.098	0.1	-0.002	1
SG_g	ZS	0.098	0.098	0.001	1
XA	ZS	0.1	0.098	0.003	1

## Sheet: Fe
A	B	mean(A)	mean(B)	diff	pval
ACh	CA	0.244	1.681	-1.437	0.56
ACh	CE	0.244	0.329	-0.085	0.055
ACh	CS	0.244	1.01	-0.766	0.11
ACh	DA	0.244	0.499	-0.255	0.28
ACh	DC	0.244	0.199	0.045	0.498
ACh	MK	0.244	0.391	-0.147	0.01
ACh	PG	0.244	0.265	-0.021	0.999
ACh	RAb	0.244	1.086	-0.842	0.106
ACh	RG	0.244	3.575	-3.331	0.179
ACh	RR	0.244	0.878	-0.634	0.048
ACh	SG_g	0.244	2.407	-2.163	0.967
ACh	XA	0.244	0.932	-0.688	0.913
ACh	ZS	0.244	0.806	-0.562	0.001
CA	CE	1.681	0.329	1.352	0.609
CA	CS	1.681	1.01	0.671	0.979
CA	DA	1.681	0.499	1.182	0.718
CA	DC	1.681	0.199	1.482	0.535
CA	MK	1.681	0.391	1.29	0.646
CA	PG	1.681	0.265	1.415	0.572
CA	RAb	1.681	1.086	0.595	0.989
CA	RG	1.681	3.575	-1.894	0.731
CA	RR	1.681	0.878	0.803	0.936
CA	SG_g	1.681	2.407	-0.726	1
CA	XA	1.681	0.932	0.749	0.995
CA	ZS	1.681	0.806	0.874	0.9
CE	CS	0.329	1.01	-0.682	0.145
CE	DA	0.329	0.499	-0.17	0.523
CE	DC	0.329	0.199	0.129	0.004
CE	MK	0.329	0.391	-0.062	0.221
CE	PG	0.329	0.265	0.063	0.639
CE	RAb	0.329	1.086	-0.757	0.123
CE	RG	0.329	3.575	-3.246	0.19
CE	RR	0.329	0.878	-0.55	0.075
CE	SG_g	0.329	2.407	-2.079	0.973
CE	XA	0.329	0.932	-0.603	0.954
CE	ZS	0.329	0.806	-0.478	0.003
CS	DA	1.01	0.499	0.512	0.295
CS	DC	1.01	0.199	0.811	0.093
CS	MK	1.01	0.391	0.619	0.186
CS	PG	1.01	0.265	0.745	0.115
CS	RAb	1.01	1.086	-0.076	1
CS	RG	1.01	3.575	-2.565	0.319
CS	RR	1.01	0.878	0.132	1
CS	SG_g	1.01	2.407	-1.397	0.998
CS	XA	1.01	0.932	0.078	1
CS	ZS	1.01	0.806	0.204	0.964
DA	DC	0.499	0.199	0.299	0.2
DA	MK	0.499	0.391	0.108	0.803
DA	PG	0.499	0.265	0.233	0.314
DA	RAb	0.499	1.086	-0.587	0.174
DA	RG	0.499	3.575	-3.076	0.214
DA	RR	0.499	0.878	-0.38	0.288
DA	SG_g	0.499	2.407	-1.909	0.983
DA	XA	0.499	0.932	-0.433	0.995
DA	ZS	0.499	0.806	-0.308	0.216
DC	MK	0.199	0.391	-0.191	0
DC	PG	0.199	0.265	-0.066	0.463
DC	RAb	0.199	1.086	-0.887	0.093
DC	RG	0.199	3.575	-3.376	0.173
DC	RR	0.199	0.878	-0.679	0.036
DC	SG_g	0.199	2.407	-2.208	0.963
DC	XA	0.199	0.932	-0.733	0.887
DC	ZS	0.199	0.806	-0.607	0
MK	PG	0.391	0.265	0.125	0.003
MK	RAb	0.391	1.086	-0.695	0.152
MK	RG	0.391	3.575	-3.184	0.199
MK	RR	0.391	0.878	-0.488	0.115
MK	SG_g	0.391	2.407	-2.017	0.977
MK	XA	0.391	0.932	-0.541	0.974
MK	ZS	0.391	0.806	-0.416	0.009
PG	RAb	0.265	1.086	-0.82	0.105
PG	RG	0.265	3.575	-3.309	0.182
PG	RR	0.265	0.878	-0.613	0.05
PG	SG_g	0.265	2.407	-2.142	0.968
PG	XA	0.265	0.932	-0.667	0.925
PG	ZS	0.265	0.806	-0.541	0.001
RAb	RG	1.086	3.575	-2.489	0.339
RAb	RR	1.086	0.878	0.208	0.957
RAb	SG_g	1.086	2.407	-1.321	0.999
RAb	XA	1.086	0.932	0.154	1
RAb	ZS	1.086	0.806	0.279	0.712
RG	RR	3.575	0.878	2.697	0.287
RG	SG_g	3.575	2.407	1.168	1
RG	XA	3.575	0.932	2.643	0.348
RG	ZS	3.575	0.806	2.768	0.271
RR	SG_g	0.878	2.407	-1.529	0.996
RR	XA	0.878	0.932	-0.054	1
RR	ZS	0.878	0.806	0.072	1
SG_g	XA	2.407	0.932	1.475	0.998
SG_g	ZS	2.407	0.806	1.601	0.995
XA	ZS	0.932	0.806	0.126	1

## Sheet: K
A	B	mean(A)	mean(B)	diff	pval
ACh	CA	331.92	952.288	-620.368	0
ACh	CE	331.92	285.002	46.918	0.002
ACh	CS	331.92	400.038	-68.118	0.774
ACh	DA	331.92	267.066	64.854	0.011
ACh	DC	331.92	193.855	138.066	0
ACh	MK	331.92	418.954	-87.034	0.313
ACh	PG	331.92	281.943	49.978	0.031
ACh	RAb	331.92	945.407	-613.486	0.002
ACh	RG	331.92	340.493	-8.572	1
ACh	RR	331.92	298.212	33.709	0.911
ACh	SG_g	331.92	256.077	75.843	0.567
ACh	XA	331.92	569.237	-237.317	0
ACh	ZS	331.92	614.841	-282.92	0
CA	CE	952.288	285.002	667.286	0
CA	CS	952.288	400.038	552.25	0.002
CA	DA	952.288	267.066	685.222	0
CA	DC	952.288	193.855	758.433	0
CA	MK	952.288	418.954	533.334	0.001
CA	PG	952.288	281.943	670.345	0
CA	RAb	952.288	945.407	6.881	1
CA	RG	952.288	340.493	611.795	0.037
CA	RR	952.288	298.212	654.076	0
CA	SG_g	952.288	256.077	696.211	0.001
CA	XA	952.288	569.237	383.051	0.001
CA	ZS	952.288	614.841	337.448	0
CE	CS	285.002	400.038	-115.036	0.371
CE	DA	285.002	267.066	17.937	0.506
CE	DC	285.002	193.855	91.148	0
CE	MK	285.002	418.954	-133.952	0.127
CE	PG	285.002	281.943	3.06	1
CE	RAb	285.002	945.407	-660.404	0
CE	RG	285.002	340.493	-55.49	0.999
CE	RR	285.002	298.212	-13.209	1
CE	SG_g	285.002	256.077	28.925	0.988
CE	XA	285.002	569.237	-284.234	0
CE	ZS	285.002	614.841	-329.838	0
CS	DA	400.038	267.066	132.972	0.274
CS	DC	400.038	193.855	206.183	0.092
CS	MK	400.038	418.954	-18.916	1
CS	PG	400.038	281.943	118.096	0.356
CS	RAb	400.038	945.407	-545.368	0.002
CS	RG	400.038	340.493	59.546	1
CS	RR	400.038	298.212	101.826	0.557
CS	SG_g	400.038	256.077	143.961	0.319
CS	XA	400.038	569.237	-169.199	0.153
CS	ZS	400.038	614.841	-214.802	0.056
DA	DC	267.066	193.855	73.211	0
DA	MK	267.066	418.954	-151.889	0.12
DA	PG	267.066	281.943	-14.877	0.976
DA	RAb	267.066	945.407	-678.341	0.003
DA	RG	267.066	340.493	-73.427	0.994
DA	RR	267.066	298.212	-31.146	0.936
DA	SG_g	267.066	256.077	10.989	1
DA	XA	267.066	569.237	-302.171	0
DA	ZS	267.066	614.841	-347.775	0
DC	MK	193.855	418.954	-225.1	0.045
DC	PG	193.855	281.943	-88.088	0
DC	RAb	193.855	945.407	-751.552	0.001
DC	RG	193.855	340.493	-146.638	0.788
DC	RR	193.855	298.212	-104.357	0.107
DC	SG_g	193.855	256.077	-62.222	0.708
DC	XA	193.855	569.237	-375.382	0
DC	ZS	193.855	614.841	-420.986	0
MK	PG	418.954	281.943	137.012	0.099
MK	RAb	418.954	945.407	-526.452	0.001
MK	RG	418.954	340.493	78.462	0.993
MK	RR	418.954	298.212	120.743	0.159
MK	SG_g	418.954	256.077	162.877	0.145
MK	XA	418.954	569.237	-150.282	0.103
MK	ZS	418.954	614.841	-195.886	0.014
PG	RAb	281.943	945.407	-663.464	0
PG	RG	281.943	340.493	-58.55	0.999
PG	RR	281.943	298.212	-16.269	1
PG	SG_g	281.943	256.077	25.865	0.997
PG	XA	281.943	569.237	-287.294	0
PG	ZS	281.943	614.841	-332.898	0
RAb	RG	945.407	340.493	604.914	0.04
RAb	RR	945.407	298.212	647.195	0
RAb	SG_g	945.407	256.077	689.329	0.002
RAb	XA	945.407	569.237	376.17	0.003
RAb	ZS	945.407	614.841	330.566	0
RG	RR	340.493	298.212	42.281	1
RG	SG_g	340.493	256.077	84.415	0.992
RG	XA	340.493	569.237	-228.744	0.443
RG	ZS	340.493	614.841	-274.348	0.314
RR	SG_g	298.212	256.077	42.135	0.981
RR	XA	298.212	569.237	-271.025	0.002
RR	ZS	298.212	614.841	-316.629	0
SG_g	XA	256.077	569.237	-313.16	0.043
SG_g	ZS	256.077	614.841	-358.763	0.007
XA	ZS	569.237	614.841	-45.604	0.676

## Sheet: Mg
A	B	mean(A)	mean(B)	diff	pval
ACh	CA	14.041	41.276	-27.236	0.019
ACh	CE	14.041	16.232	-2.191	0.001
ACh	CS	14.041	29.532	-15.491	0.333
ACh	DA	14.041	11.678	2.363	0.023
ACh	DC	14.041	9.052	4.989	0
ACh	MK	14.041	30.701	-16.66	0.217
ACh	PG	14.041	13.308	0.733	0.999
ACh	RAb	14.041	60.406	-46.365	0.041
ACh	RG	14.041	46.151	-32.111	0.015
ACh	RR	14.041	35.54	-21.5	0.003
ACh	SG_g	14.041	26.654	-12.613	0.218
ACh	XA	14.041	19.889	-5.848	0
ACh	ZS	14.041	27.897	-13.856	0
CA	CE	41.276	16.232	25.045	0.024
CA	CS	41.276	29.532	11.745	0.643
CA	DA	41.276	11.678	29.598	0.015
CA	DC	41.276	9.052	32.225	0.011
CA	MK	41.276	30.701	10.575	0.548
CA	PG	41.276	13.308	27.969	0.011
CA	RAb	41.276	60.406	-19.129	0.183
CA	RG	41.276	46.151	-4.875	0.976
CA	RR	41.276	35.54	5.736	0.801
CA	SG_g	41.276	26.654	14.623	0.158
CA	XA	41.276	19.889	21.388	0.038
CA	ZS	41.276	27.897	13.38	0.115
CE	CS	16.232	29.532	-13.3	0.442
CE	DA	16.232	11.678	4.554	0
CE	DC	16.232	9.052	7.18	0
CE	MK	16.232	30.701	-14.469	0.275
CE	PG	16.232	13.308	2.924	0.138
CE	RAb	16.232	60.406	-44.174	0.045
CE	RG	16.232	46.151	-29.919	0.018
CE	RR	16.232	35.54	-19.309	0.004
CE	SG_g	16.232	26.654	-10.422	0.3
CE	XA	16.232	19.889	-3.657	0
CE	ZS	16.232	27.897	-11.665	0
CS	DA	29.532	11.678	17.854	0.247
CS	DC	29.532	9.052	20.48	0.18
CS	MK	29.532	30.701	-1.169	1
CS	PG	29.532	13.308	16.224	0.302
CS	RAb	29.532	60.406	-30.874	0.06
CS	RG	29.532	46.151	-16.619	0.33
CS	RR	29.532	35.54	-6.008	0.968
CS	SG_g	29.532	26.654	2.878	1
CS	XA	29.532	19.889	9.643	0.698
CS	ZS	29.532	27.897	1.635	1
DA	DC	11.678	9.052	2.626	0
DA	MK	11.678	30.701	-19.023	0.172
DA	PG	11.678	13.308	-1.63	0.768
DA	RAb	11.678	60.406	-48.728	0.038
DA	RG	11.678	46.151	-34.473	0.012
DA	RR	11.678	35.54	-23.862	0.002
DA	SG_g	11.678	26.654	-14.976	0.162
DA	XA	11.678	19.889	-8.211	0
DA	ZS	11.678	27.897	-16.219	0
DC	MK	9.052	30.701	-21.649	0.135
DC	PG	9.052	13.308	-4.256	0.01
DC	RAb	9.052	60.406	-51.354	0.033
DC	RG	9.052	46.151	-37.099	0.01
DC	RR	9.052	35.54	-26.489	0.001
DC	SG_g	9.052	26.654	-17.602	0.119
DC	XA	9.052	19.889	-10.837	0
DC	ZS	9.052	27.897	-18.845	0
MK	PG	30.701	13.308	17.393	0.189
MK	RAb	30.701	60.406	-29.705	0.06
MK	RG	30.701	46.151	-15.45	0.251
MK	RR	30.701	35.54	-4.839	0.951
MK	SG_g	30.701	26.654	4.047	0.994
MK	XA	30.701	19.889	10.812	0.431
MK	ZS	30.701	27.897	2.804	0.997
PG	RAb	13.308	60.406	-47.098	0.033
PG	RG	13.308	46.151	-32.844	0.009
PG	RR	13.308	35.54	-22.233	0
PG	SG_g	13.308	26.654	-13.346	0.178
PG	XA	13.308	19.889	-6.581	0
PG	ZS	13.308	27.897	-14.589	0
RAb	RG	60.406	46.151	14.254	0.39
RAb	RR	60.406	35.54	24.865	0.103
RAb	SG_g	60.406	26.654	33.752	0.037
RAb	XA	60.406	19.889	40.517	0.054
RAb	ZS	60.406	27.897	32.509	0.069
RG	RR	46.151	35.54	10.611	0.299
RG	SG_g	46.151	26.654	19.497	0.065
RG	XA	46.151	19.889	26.262	0.027
RG	ZS	46.151	27.897	18.254	0.059
RR	SG_g	35.54	26.654	8.887	0.411
RR	XA	35.54	19.889	15.652	0.009
RR	ZS	35.54	27.897	7.644	0.104
SG_g	XA	26.654	19.889	6.765	0.557
SG_g	ZS	26.654	27.897	-1.243	1
XA	ZS	19.889	27.897	-8.008	0.001

## Sheet: Mn
A	B	mean(A)	mean(B)	diff	pval
ACh	CA	0.104	0.272	-0.168	0.74
ACh	CE	0.104	0.079	0.025	0.002
ACh	CS	0.104	0.88	-0.776	0.198
ACh	DA	0.104	0.139	-0.035	0.005
ACh	DC	0.104	0.119	-0.015	1
ACh	MK	0.104	0.518	-0.414	0.261
ACh	PG	0.104	0.178	-0.074	0.045
ACh	RAb	0.104	0.801	-0.697	0.158
ACh	RG	0.104	1.256	-1.152	0.475
ACh	RR	0.104	0.89	-0.786	0.257
ACh	SG_g	0.104	1.162	-1.058	0.581
ACh	XA	0.104	0.184	-0.08	0
ACh	ZS	0.104	0.544	-0.44	0.126
CA	CE	0.272	0.079	0.193	0.633
CA	CS	0.272	0.88	-0.608	0.358
CA	DA	0.272	0.139	0.133	0.882
CA	DC	0.272	0.119	0.152	0.841
CA	MK	0.272	0.518	-0.247	0.754
CA	PG	0.272	0.178	0.093	0.984
CA	RAb	0.272	0.801	-0.53	0.24
CA	RG	0.272	1.256	-0.985	0.614
CA	RR	0.272	0.89	-0.618	0.485
CA	SG_g	0.272	1.162	-0.891	0.707
CA	XA	0.272	0.184	0.088	0.986
CA	ZS	0.272	0.544	-0.273	0.817
CE	CS	0.079	0.88	-0.801	0.184
CE	DA	0.079	0.139	-0.06	0
CE	DC	0.079	0.119	-0.04	0.945
CE	MK	0.079	0.518	-0.439	0.236
CE	PG	0.079	0.178	-0.1	0.005
CE	RAb	0.079	0.801	-0.722	0.148
CE	RG	0.079	1.256	-1.177	0.458
CE	RR	0.079	0.89	-0.811	0.237
CE	SG_g	0.079	1.162	-1.083	0.566
CE	XA	0.079	0.184	-0.105	0
CE	ZS	0.079	0.544	-0.465	0.096
CS	DA	0.88	0.139	0.741	0.22
CS	DC	0.88	0.119	0.76	0.205
CS	MK	0.88	0.518	0.362	0.824
CS	PG	0.88	0.178	0.701	0.248
CS	RAb	0.88	0.801	0.078	1
CS	RG	0.88	1.256	-0.377	0.998
CS	RR	0.88	0.89	-0.01	1
CS	SG_g	0.88	1.162	-0.283	1
CS	XA	0.88	0.184	0.696	0.253
CS	ZS	0.88	0.544	0.335	0.913
DA	DC	0.139	0.119	0.02	1
DA	MK	0.139	0.518	-0.379	0.302
DA	PG	0.139	0.178	-0.04	0.632
DA	RAb	0.139	0.801	-0.662	0.174
DA	RG	0.139	1.256	-1.117	0.499
DA	RR	0.139	0.89	-0.751	0.288
DA	SG_g	0.139	1.162	-1.023	0.604
DA	XA	0.139	0.184	-0.045	0.001
DA	ZS	0.139	0.544	-0.405	0.181
DC	MK	0.119	0.518	-0.399	0.265
DC	PG	0.119	0.178	-0.059	0.843
DC	RAb	0.119	0.801	-0.682	0.152
DC	RG	0.119	1.256	-1.137	0.486
DC	RR	0.119	0.89	-0.771	0.271
DC	SG_g	0.119	1.162	-1.043	0.592
DC	XA	0.119	0.184	-0.065	0.578
DC	ZS	0.119	0.544	-0.425	0.155
MK	PG	0.518	0.178	0.34	0.355
MK	RAb	0.518	0.801	-0.283	0.781
MK	RG	0.518	1.256	-0.738	0.831
MK	RR	0.518	0.89	-0.372	0.91
MK	SG_g	0.518	1.162	-0.644	0.889
MK	XA	0.518	0.184	0.334	0.367
MK	ZS	0.518	0.544	-0.026	1
PG	RAb	0.178	0.801	-0.623	0.188
PG	RG	0.178	1.256	-1.078	0.529
PG	RR	0.178	0.89	-0.711	0.329
PG	SG_g	0.178	1.162	-0.984	0.631
PG	XA	0.178	0.184	-0.005	1
PG	ZS	0.178	0.544	-0.366	0.276
RAb	RG	0.801	1.256	-0.455	0.987
RAb	RR	0.801	0.89	-0.089	1
RAb	SG_g	0.801	1.162	-0.361	0.996
RAb	XA	0.801	0.184	0.617	0.197
RAb	ZS	0.801	0.544	0.257	0.922
RG	RR	1.256	0.89	0.366	0.999
RG	SG_g	1.256	1.162	0.094	1
RG	XA	1.256	0.184	1.072	0.532
RG	ZS	1.256	0.544	0.712	0.863
RR	SG_g	0.89	1.162	-0.272	1
RR	XA	0.89	0.184	0.706	0.334
RR	ZS	0.89	0.544	0.346	0.958
SG_g	XA	1.162	0.184	0.978	0.634
SG_g	ZS	1.162	0.544	0.618	0.913
XA	ZS	0.184	0.544	-0.36	0.285

## Sheet: P
A	B	mean(A)	mean(B)	diff	pval
ACh	CA	33.785	84.899	-51.115	0.091
ACh	CE	33.785	28.821	4.964	0.062
ACh	CS	33.785	41.921	-8.137	0.994
ACh	DA	33.785	27.555	6.23	0.02
ACh	DC	33.785	22.474	11.311	0
ACh	MK	33.785	24.196	9.589	0.062
ACh	PG	33.785	26.693	7.091	0.02
ACh	RAb	33.785	58.914	-25.13	0.072
ACh	RG	33.785	48.826	-15.041	0
ACh	RR	33.785	47.345	-13.56	0.068
ACh	SG_g	33.785	32.998	0.787	1
ACh	XA	33.785	34.29	-0.505	0.998
ACh	ZS	33.785	43.237	-9.452	0.399
CA	CE	84.899	28.821	56.078	0.068
CA	CS	84.899	41.921	42.978	0.212
CA	DA	84.899	27.555	57.344	0.067
CA	DC	84.899	22.474	62.425	0.053
CA	MK	84.899	24.196	60.704	0.056
CA	PG	84.899	26.693	58.206	0.06
CA	RAb	84.899	58.914	25.985	0.438
CA	RG	84.899	48.826	36.073	0.215
CA	RR	84.899	47.345	37.554	0.189
CA	SG_g	84.899	32.998	51.901	0.071
CA	XA	84.899	34.29	50.609	0.093
CA	ZS	84.899	43.237	41.662	0.136
CE	CS	28.821	41.921	-13.1	0.912
CE	DA	28.821	27.555	1.266	0.999
CE	DC	28.821	22.474	6.347	0.012
CE	MK	28.821	24.196	4.625	0.336
CE	PG	28.821	26.693	2.128	0.997
CE	RAb	28.821	58.914	-30.094	0.027
CE	RG	28.821	48.826	-20.005	0
CE	RR	28.821	47.345	-18.524	0.011
CE	SG_g	28.821	32.998	-4.177	0.975
CE	XA	28.821	34.29	-5.469	0.045
CE	ZS	28.821	43.237	-14.416	0.075
CS	DA	41.921	27.555	14.366	0.866
CS	DC	41.921	22.474	19.447	0.664
CS	MK	41.921	24.196	17.726	0.738
CS	PG	41.921	26.693	15.228	0.844
CS	RAb	41.921	58.914	-16.993	0.799
CS	RG	41.921	48.826	-6.905	0.998
CS	RR	41.921	47.345	-5.424	1
CS	SG_g	41.921	32.998	8.923	0.995
CS	XA	41.921	34.29	7.631	0.996
CS	ZS	41.921	43.237	-1.316	1
DA	DC	27.555	22.474	5.081	0.007
DA	MK	27.555	24.196	3.359	0.446
DA	PG	27.555	26.693	0.862	1
DA	RAb	27.555	58.914	-31.359	0.043
DA	RG	27.555	48.826	-21.271	0
DA	RR	27.555	47.345	-19.79	0.016
DA	SG_g	27.555	32.998	-5.443	0.883
DA	XA	27.555	34.29	-6.735	0.005
DA	ZS	27.555	43.237	-15.682	0.044
DC	MK	22.474	24.196	-1.722	0.899
DC	PG	22.474	26.693	-4.219	0.384
DC	RAb	22.474	58.914	-36.44	0.032
DC	RG	22.474	48.826	-26.352	0
DC	RR	22.474	47.345	-24.871	0.006
DC	SG_g	22.474	32.998	-10.524	0.478
DC	XA	22.474	34.29	-11.816	0
DC	ZS	22.474	43.237	-20.763	0.007
MK	PG	24.196	26.693	-2.498	0.97
MK	RAb	24.196	58.914	-34.719	0.023
MK	RG	24.196	48.826	-24.63	0.003
MK	RR	24.196	47.345	-23.149	0.005
MK	SG_g	24.196	32.998	-8.802	0.613
MK	XA	24.196	34.29	-10.094	0.03
MK	ZS	24.196	43.237	-19.041	0.013
PG	RAb	26.693	58.914	-32.221	0.015
PG	RG	26.693	48.826	-22.133	0
PG	RR	26.693	47.345	-20.652	0.005
PG	SG_g	26.693	32.998	-6.304	0.858
PG	XA	26.693	34.29	-7.597	0.014
PG	ZS	26.693	43.237	-16.544	0.033
RAb	RG	58.914	48.826	10.088	0.363
RAb	RR	58.914	47.345	11.569	0.328
RAb	SG_g	58.914	32.998	25.917	0.065
RAb	XA	58.914	34.29	24.625	0.068
RAb	ZS	58.914	43.237	15.678	0.163
RG	RR	48.826	47.345	1.481	1
RG	SG_g	48.826	32.998	15.828	0.254
RG	XA	48.826	34.29	14.536	0
RG	ZS	48.826	43.237	5.589	0.915
RR	SG_g	47.345	32.998	14.347	0.3
RR	XA	47.345	34.29	13.055	0.073
RR	ZS	47.345	43.237	4.108	0.999
SG_g	XA	32.998	34.29	-1.292	1
SG_g	ZS	32.998	43.237	-10.239	0.712
XA	ZS	34.29	43.237	-8.947	0.475

[truncated: 3 more sheets: S, Se, Zn]
